# Supplementary material for: Improving Loop Modeling of the Antibody Complementarity-Determining Region 3 Using Knowledge-Based Restraints
Source: PLoS One. 2016 May 16;11(5):e0154811. doi: 10.1371/journal.pone.0154811 (PMC4868311; doi:10.1371/journal.pone.0154811)
Supplement: S2 File — This file contains two comma separated value tables. The first table represents the non-bulged antibody structures used to calculate dihedral angle values, and lists the PDB file, chain ID, HCDR3 start residue and HCDR3 end residue when each chain in the PDB file has been renumbered sequentially starting from 1. The second file lists these values for the bulged antibody structures used to calculate the dihedral angle values. (TXT) [file pone.0154811.s005.txt]

Non-bulged Antibodies

PDB File, Chain, CDR3 Start, CDR3 End
1A3R_H.pdb, H, 96, 106
1AXS_B.pdb, B, 97, 109
1AXT_H.pdb, H, 99, 107
1CF8_H.pdb, H, 97, 105
1D6V_H.pdb, H, 97, 109
1DZB_B.pdb, B, 97, 105
1EAP_B.pdb, B, 97, 108
1F3D_K.pdb, K, 97, 104
1F8T_H.pdb, H, 97, 107
1H3P_H.pdb, H, 97, 105
1I7Z_D.pdb, D, 97, 106
1JGL_H.pdb, H, 97, 105
1MAM_H.pdb, H, 99, 108
1MH5_B.pdb, B, 96, 107
1MJ8_H.pdb, H, 96, 107
1MJU_H.pdb, H, 97, 105
1OHQ_A.pdb, A, 97, 109
1OL0_A.pdb, A, 97, 110
1T2J_A.pdb, A, 97, 105
1T66_H.pdb, H, 99, 107
1UWE_Y.pdb, Y, 95, 104
1UWG_Y.pdb, Y, 95, 104
1UZ8_H.pdb, H, 97, 106
1WEJ_HL.pdb, H, 97, 106
1YQV_HL.pdb, H, 97, 105
2C1P_H.pdb, H, 96, 104
2E27_H.pdb, H, 97, 105
2G2R_B.pdb, B, 97, 107
2J88_H.pdb, H, 97, 105
2Z92_A.pdb, A, 95, 103
1C12_B.pdb, B, 97, 110
1IL1_A.pdb, A, 95, 108
1KXV_C.pdb, C, 95, 109
1MNU_H.pdb, H, 97, 110
1YEE_H.pdb, H, 97, 112
1YEJ_H.pdb, H, 97, 112
35C8_H.pdb, H, 97, 108
3CFB_B.pdb, B, 96, 103
43C9_B.pdb, B, 97, 108

Bulged Antibodies
PDB File, Chain, CDR3 Start, CDR3 End
12E8_H.pdb, H, 97, 109
1A2Y_B.pdb, B, 96, 105
1A4J_H.pdb, H, 97, 108
1A6T_B.pdb, B, 97, 106
1A6V_I.pdb, I, 97, 109
1A7Q_H.pdb, H, 96, 105
1AP2_B.pdb, B, 97, 110
1AQK_H.pdb, H, 97, 112
1AY1_H.pdb, H, 97, 108
1BJ1_HL.pdb, H, 97, 112
1BZ7_B.pdb, B, 97, 111
1CIC_HL.pdb, H, 97, 106
1CK0_H.pdb, H, 99, 109
1CLO_H.pdb, H, 99, 110
1CLY_H.pdb, H, 96, 107
1CR9_H.pdb, H, 97, 103
1CT8_B.pdb, B, 97, 107
1CZ8_H.pdb, H, 97, 112
1DBJ_H.pdb, H, 97, 108
1DFB_H.pdb, H, 97, 115
1DLF_H.pdb, H, 99, 110
1DN0_D.pdb, D, 96, 109
1DQL_H.pdb, H, 97, 112
1DSF_H.pdb, H, 95, 108
1DVF_D.pdb, D, 97, 111
1E6O_H.pdb, H, 97, 109
1EHL_H.pdb, H, 97, 109
1EJO_H.pdb, H, 96, 108
1ETZ_B.pdb, B, 98, 115
1F2X_K.pdb, K, 95, 115
1F4X_H.pdb, H, 97, 106
1F58_H.pdb, H, 97, 115
1FE8_H.pdb, H, 96, 104
1FGN_H.pdb, H, 97, 106
1FL5_H.pdb, H, 99, 108
1FNS_HL.pdb, H, 96, 111
1FOR_H.pdb, H, 97, 108
1FVC_D.pdb, D, 97, 109
1FVD_D.pdb, D, 97, 109
1G9M_HL.pdb, H, 97, 117
1GHF_H.pdb, H, 95, 103
1GIG_H.pdb, H, 96, 111
1H0D_HL.pdb, H, 97, 110
1HCV_A.pdb, A, 96, 105
1HEZ_D.pdb, D, 97, 110
1I3U_A.pdb, A, 101, 117
1I8K_B.pdb, B, 97, 109
1I9J_H.pdb, H, 96, 107
1IBG_H.pdb, H, 95, 109
1IGC_H.pdb, H, 97, 109
1IGJ_D.pdb, D, 96, 107
1IGM_H.pdb, H, 97, 110
1IKF_H.pdb, H, 97, 115
1IQD_HL.pdb, H, 97, 106
1IQW_H.pdb, H, 97, 110
1J05_H.pdb, H, 97, 110
1JFQ_H.pdb, H, 97, 110
1JGU_H.pdb, H, 96, 107
1JHL_H.pdb, H, 97, 107
1JN6_B.pdb, B, 97, 108
1JPS_HL.pdb, H, 97, 106
1JTP_A.pdb, A, 97, 122
1JV5_B.pdb, B, 97, 107
1K6Q_H.pdb, H, 97, 106
1KB5_HL.pdb, H, 97, 108
1KC5_H.pdb, H, 97, 105
1KCV_H.pdb, H, 97, 105
1KEL_H.pdb, H, 99, 108
1KIP_B.pdb, B, 96, 105
1KIQ_B.pdb, B, 96, 105
1KXQ_G.pdb, G, 94, 109
1L7I_H.pdb, H, 97, 108
1LK3_HL.pdb, H, 97, 108
1LMK_A.pdb, A, 96, 110
1LO2_H.pdb, H, 96, 107
1LO4_H.pdb, H, 96, 107
1MCP_HL.pdb, H, 99, 111
1MFA_H.pdb, H, 97, 107
1MIM_H.pdb, H, 95, 104
1MLB_B.pdb, B, 97, 105
1MQK_H.pdb, H, 97, 107
1MVF_A.pdb, A, 97, 115
1MVU_B.pdb, B, 97, 110
1N0X_H.pdb, H, 97, 116
1N4X_I.pdb, I, 97, 109
1NC2_D.pdb, D, 96, 108
1NCW_H.pdb, H, 97, 108
1NGZ_B.pdb, B, 97, 103
1NL0_HL.pdb, H, 97, 109
1NLB_H.pdb, H, 97, 107
1NMB_HL.pdb, H, 97, 111
1NQB_A.pdb, A, 95, 107
1OAQ_H.pdb, H, 97, 109
1OP3_H.pdb, H, 97, 112
1OP9_A.pdb, A, 94, 110
1ORS_HL.pdb, H, 97, 107
1OSP_HL.pdb, H, 96, 109
1OTS_HL.pdb, H, 96, 109
1P7K_B.pdb, B, 97, 109
1PG7_HL.pdb, H, 97, 106
1PZ5_B.pdb, B, 99, 109
1Q0X_H.pdb, H, 97, 108
1Q1J_I.pdb, I, 99, 120
1Q72_H.pdb, H, 99, 110
1Q9R_B.pdb, B, 99, 111
1Q9W_B.pdb, B, 99, 113
1QD0_A.pdb, A, 100, 117
1QKZ_H.pdb, H, 97, 108
1RHH_B.pdb, B, 98, 121
1RI8_A.pdb, A, 95, 113
1RIH_H.pdb, H, 97, 114
1RJL_B.pdb, B, 97, 109
1RUR_H.pdb, H, 97, 108
1RZ7_H.pdb, H, 97, 108
1S3K_H.pdb, H, 97, 108
1SBS_H.pdb, H, 99, 112
1SJX_A.pdb, A, 96, 108
1SY6_HL.pdb, H, 97, 108
1T2Q_H.pdb, H, 97, 108
1T3F_B.pdb, B, 97, 106
1TZH_B.pdb, B, 97, 111
1U0Q_B.pdb, B, 97, 114
1UJ3_HL.pdb, H, 97, 106
1UM5_H.pdb, H, 96, 106
1UWX_M.pdb, M, 96, 111
1UYW_H.pdb, H, 96, 107
1VGE_H.pdb, H, 98, 111
1W72_H.pdb, H, 97, 111
1WT5_A.pdb, A, 97, 107
1XFP_A.pdb, A, 96, 121
1XGY_I.pdb, I, 97, 106
1XIW_HL.pdb, H, 97, 111
1Y0L_B.pdb, B, 97, 112
1YJD_H.pdb, H, 97, 109
1YNK_H.pdb, H, 97, 105
1YY8_D.pdb, D, 96, 108
1ZAN_H.pdb, H, 96, 111
1ZEA_H.pdb, H, 97, 105
1ZTX_HL.pdb, H, 97, 108
1ZV5_A.pdb, A, 96, 109
1ZVH_A.pdb, A, 97, 114
1ZVY_A.pdb, A, 97, 116
2A6I_B.pdb, B, 97, 110
2A9M_I.pdb, I, 97, 116
2AAB_H.pdb, H, 97, 112
2ADF_HL.pdb, H, 97, 107
2ADG_B.pdb, B, 97, 109
2AEP_HL.pdb, H, 99, 109
2AI0_I.pdb, I, 97, 112
2AJ3_B.pdb, B, 95, 110
2AJV_H.pdb, H, 97, 108
2B1H_H.pdb, H, 97, 113
2B2X_HL.pdb, H, 96, 107
2BDN_HL.pdb, H, 97, 106
2BMK_B.pdb, B, 99, 114
2BRR_H.pdb, H, 96, 111
2BSE_E.pdb, E, 96, 111
2CMR_H.pdb, H, 97, 108
2D7T_H.pdb, H, 97, 105
2DD8_HL.pdb, H, 96, 106
2DQU_H.pdb, H, 96, 111
2EH7_H.pdb, H, 97, 104
2F5A_H.pdb, H, 98, 121
2F5B_H.pdb, H, 98, 121
2FAT_H.pdb, H, 97, 107
2FB4_H.pdb, H, 97, 115
2FBJ_H.pdb, H, 97, 107
2FJF_K.pdb, K, 97, 109
2FX7_H.pdb, H, 97, 116
2G5B_H.pdb, H, 99, 112
2G60_H.pdb, H, 97, 106
2GCY_B.pdb, B, 97, 107
2GHW_HL.pdb, H, 97, 106
2H1P_H.pdb, H, 97, 109
2H32_H.pdb, H, 97, 108
2HFG_H.pdb, H, 97, 114
2HRP_H.pdb, H, 97, 114
2HWZ_H.pdb, H, 98, 109
2IH3_A.pdb, A, 97, 107
2IPT_H.pdb, H, 98, 112
2IPU_G.pdb, G, 98, 112
2IQ9_H.pdb, H, 98, 112
2J4W_HL.pdb, H, 97, 112
2JEL_HL.pdb, H, 97, 107
2NY2_D.pdb, D, 97, 117
2O5X_H.pdb, H, 97, 108
2OK0_H.pdb, H, 95, 105
2OTU_D.pdb, D, 97, 107
2P45_B.pdb, B, 97, 110
2P4A_D.pdb, D, 97, 110
2PCP_D.pdb, D, 97, 106
2Q76_D.pdb, D, 97, 105
2QHR_H.pdb, H, 97, 112
2QQK_H.pdb, H, 97, 113
2QQN_HL.pdb, H, 97, 112
2R0L_HL.pdb, H, 97, 106
2R8S_H.pdb, H, 97, 110
2UYL_W.pdb, W, 97, 108
2UZI_HL.pdb, H, 97, 104
2V17_H.pdb, H, 99, 111
2V7N_H.pdb, H, 96, 107
2VDR_H.pdb, H, 97, 108
2VL5_C.pdb, C, 97, 108
2Z4Q_B.pdb, B, 97, 107
3B2U_HL.pdb, H, 98, 110
3B9V_C.pdb, C, 97, 109
3BAE_H.pdb, H, 97, 113
3BN9_D.pdb, D, 97, 117
3CFD_B.pdb, B, 97, 109
3CLF_H.pdb, H, 97, 107
3CMO_H.pdb, H, 97, 112
3CX5_J.pdb, J, 97, 111
3DGG_B.pdb, B, 97, 108
3DIF_B.pdb, B, 97, 108
3DVG_B.pdb, B, 97, 109
6FAB_H.pdb, H, 97, 110
7FAB_H.pdb, H, 96, 106
8FAB_B.pdb, B, 97, 110
