# Supplementary material for: Improving Loop Modeling of the Antibody Complementarity-Determining Region 3 Using Knowledge-Based Restraints
Source: PLoS One. 2016 May 16;11(5):e0154811. doi: 10.1371/journal.pone.0154811 (PMC4868311; doi:10.1371/journal.pone.0154811)
Supplement: S4 File — This archive contains example input and output files needed to run the Rosetta protocol described in S3 File. (ZIP) [file pone.0154811.s007.zip]

Archive with 41 entries (37 files):
- HCDR3_prot_capture/
- HCDR3_prot_capture/input/
- HCDR3_prot_capture/input/1wt5_.checkpoint
- HCDR3_prot_capture/input/1wt5_.fasta
- HCDR3_prot_capture/input/1wt5_.homolog_vall
- HCDR3_prot_capture/input/1wt5_.jufo_ss
- HCDR3_prot_capture/input/1wt5_.loops
- HCDR3_prot_capture/input/1wt5_.psipred_ss2
- HCDR3_prot_capture/input/1wt5_bulged.constraints
- HCDR3_prot_capture/input/1wt5_frags.200.3mers
- HCDR3_prot_capture/input/1wt5_frags.200.9mers
- HCDR3_prot_capture/input/1wt5_renum.pdb
- HCDR3_prot_capture/input/fragment_picker_quota.cfg
- HCDR3_prot_capture/input/fragment_picker_quota.options
- HCDR3_prot_capture/input/fragment_picker_quota.wghts
- HCDR3_prot_capture/input/model_w_rest.options
- HCDR3_prot_capture/input/model_wo_rest.options
- HCDR3_prot_capture/input/scoring_wrest.options
- HCDR3_prot_capture/output/
- HCDR3_prot_capture/output/ex1-1wt5_renum_0001.pdb
- HCDR3_prot_capture/output/ex1-1wt5_renum_0002.pdb
- HCDR3_prot_capture/output/ex1-1wt5_renum_0003.pdb
- HCDR3_prot_capture/output/ex1-1wt5_renum_0004.pdb
- HCDR3_prot_capture/output/ex1-1wt5_renum_0005.pdb
- HCDR3_prot_capture/output/ex1-1wt5_renum_0006.pdb
- HCDR3_prot_capture/output/ex1-1wt5_renum_0007.pdb
- HCDR3_prot_capture/output/ex1-1wt5_renum_0008.pdb
- HCDR3_prot_capture/output/ex1-1wt5_renum_0009.pdb
- HCDR3_prot_capture/output/ex1-1wt5_renum_0010.pdb
- HCDR3_prot_capture/output/ex2-11wt5_renum_0001.pdb
- HCDR3_prot_capture/output/ex2-11wt5_renum_0002.pdb
- HCDR3_prot_capture/output/ex2-11wt5_renum_0003.pdb
- HCDR3_prot_capture/output/ex2-11wt5_renum_0004.pdb
- HCDR3_prot_capture/output/ex2-11wt5_renum_0005.pdb
- HCDR3_prot_capture/output/ex2-11wt5_renum_0006.pdb
- HCDR3_prot_capture/output/ex2-11wt5_renum_0007.pdb
- HCDR3_prot_capture/output/ex2-11wt5_renum_0008.pdb
- HCDR3_prot_capture/output/ex2-11wt5_renum_0009.pdb
- HCDR3_prot_capture/output/ex2-11wt5_renum_0010.pdb
- HCDR3_prot_capture/scripts/
- HCDR3_prot_capture/scripts/maketorsoconstraints.py
