# Supplementary material for: Improving Loop Modeling of the Antibody Complementarity-Determining Region 3 Using Knowledge-Based Restraints
Source: PLoS One. 2016 May 16;11(5):e0154811. doi: 10.1371/journal.pone.0154811 (PMC4868311; doi:10.1371/journal.pone.0154811)
Supplement: S4 File — This archive contains example input and output files needed to run the Rosetta protocol described in S3 File. (ZIP) [file pone.0154811.s007.zip › HCDR3_prot_capture/input/1wt5_.checkpoint]

115
Q 0.0248 0.0028 0.0494 0.2307 0.0055 0.0166 0.0158 0.0081 0.0409 0.0171 0.0071 0.0191 0.0144 0.4621 0.0433 0.0291 0.0193 0.0124 0.0026 0.0080 
V 0.0507 0.0111 0.0096 0.0137 0.0271 0.0141 0.0034 0.0664 0.0114 0.0699 0.0182 0.0073 0.0127 0.0087 0.0093 0.0179 0.0302 0.5789 0.0023 0.0094 
Q 0.0370 0.0032 0.0195 0.0616 0.0060 0.0169 0.0241 0.0097 0.0896 0.0211 0.0103 0.0239 0.0168 0.5191 0.0416 0.0356 0.0444 0.0271 0.0027 0.0100 
L 0.0218 0.0080 0.0066 0.0101 0.0200 0.0112 0.0036 0.0371 0.0105 0.6985 0.0217 0.0060 0.0082 0.0111 0.0102 0.0175 0.0162 0.0370 0.0031 0.0092 
V 0.0285 0.0045 0.0261 0.0499 0.0091 0.0162 0.0084 0.0339 0.0446 0.0797 0.0154 0.0130 0.0117 0.2336 0.0262 0.0392 0.0709 0.2758 0.0024 0.0082 
Q 0.0280 0.0027 0.0284 0.3018 0.0055 0.0186 0.0128 0.0188 0.0333 0.0170 0.0067 0.0175 0.0185 0.4134 0.0251 0.0306 0.0186 0.0149 0.0025 0.0075 
S 0.0429 0.0075 0.0179 0.0239 0.0093 0.0329 0.0060 0.0096 0.0204 0.0178 0.0053 0.0190 0.1658 0.0174 0.0205 0.5175 0.0422 0.0202 0.0267 0.0076 
G 0.0487 0.0037 0.0180 0.0380 0.0060 0.6960 0.0049 0.0071 0.0155 0.0126 0.0041 0.0163 0.0201 0.0111 0.0136 0.0473 0.0157 0.0141 0.0024 0.0053 
A 0.3502 0.0052 0.0151 0.0202 0.0065 0.1820 0.0074 0.0194 0.0171 0.0222 0.0056 0.0125 0.1648 0.0122 0.0159 0.0760 0.0548 0.0235 0.0021 0.0063 
E 0.0415 0.0031 0.0388 0.3963 0.0060 0.2530 0.0066 0.0134 0.0246 0.0316 0.0051 0.0176 0.0146 0.0240 0.0181 0.0418 0.0247 0.0473 0.0021 0.0061 
V 0.0271 0.0052 0.0075 0.0111 0.0222 0.0100 0.0054 0.0510 0.0182 0.4205 0.0189 0.0070 0.0265 0.0112 0.0139 0.0292 0.0342 0.2457 0.0026 0.0089 
K 0.0672 0.0047 0.0111 0.0238 0.0095 0.0185 0.0047 0.0459 0.2141 0.0649 0.0161 0.0107 0.0114 0.0282 0.0381 0.0284 0.0235 0.3520 0.0021 0.0079 
K 0.0281 0.0029 0.0172 0.0425 0.0057 0.0170 0.0102 0.0102 0.4500 0.0186 0.0108 0.0327 0.0172 0.1374 0.1185 0.0375 0.0257 0.0144 0.0021 0.0072 
P 0.0505 0.0034 0.0133 0.0178 0.0056 0.0157 0.0072 0.0093 0.0168 0.0213 0.0044 0.0098 0.7604 0.0116 0.0135 0.0329 0.0258 0.0161 0.0188 0.0058 
G 0.0378 0.0038 0.0209 0.0179 0.0060 0.6368 0.0049 0.0069 0.0182 0.0122 0.0041 0.0166 0.0186 0.0109 0.0137 0.1228 0.0335 0.0105 0.0057 0.0081 
A 0.2912 0.0049 0.0261 0.1388 0.0071 0.1545 0.0086 0.0109 0.0248 0.0192 0.0083 0.0180 0.0210 0.0830 0.0397 0.0803 0.0355 0.0203 0.0025 0.0072 
S 0.0506 0.0091 0.0179 0.0259 0.0103 0.0238 0.0060 0.0106 0.0203 0.0222 0.0057 0.0201 0.0293 0.0154 0.0214 0.5379 0.1661 0.0166 0.0021 0.0072 
V 0.0333 0.0052 0.0102 0.0131 0.0159 0.0098 0.0078 0.0453 0.0109 0.3194 0.0192 0.0093 0.0117 0.0109 0.0175 0.0259 0.0216 0.3792 0.0024 0.0084 
K 0.0287 0.0057 0.0217 0.0401 0.0091 0.0206 0.0068 0.0115 0.3866 0.0169 0.0087 0.0231 0.0135 0.0319 0.1581 0.1313 0.0507 0.0185 0.0020 0.0070 
V 0.0264 0.0050 0.0067 0.0097 0.0186 0.0090 0.0033 0.1313 0.0102 0.4060 0.0449 0.0061 0.0081 0.0081 0.0128 0.0136 0.0209 0.2080 0.0065 0.0121 
S 0.0442 0.0053 0.0174 0.0218 0.0106 0.0231 0.0102 0.0149 0.0320 0.0171 0.0056 0.0197 0.0234 0.0153 0.0250 0.5421 0.1603 0.0219 0.0021 0.0109 
C 0.0396 0.7150 0.0066 0.0076 0.0068 0.0124 0.0032 0.0127 0.0085 0.0219 0.0052 0.0072 0.0078 0.0064 0.0138 0.0277 0.0167 0.0184 0.0024 0.0130 
K 0.1769 0.0040 0.0187 0.0358 0.0089 0.0256 0.0058 0.0144 0.3396 0.0220 0.0121 0.0201 0.0166 0.0316 0.0534 0.0606 0.0993 0.0401 0.0020 0.0068 
A 0.4246 0.0097 0.0145 0.0149 0.0275 0.0754 0.0042 0.0370 0.0144 0.0473 0.0164 0.0097 0.0234 0.0105 0.0106 0.0400 0.0589 0.1403 0.0022 0.0074 
S 0.0456 0.0096 0.0414 0.0213 0.0193 0.0224 0.0111 0.0094 0.0185 0.0356 0.0053 0.0228 0.0182 0.0209 0.0139 0.5952 0.0487 0.0141 0.0117 0.0292 
G 0.0367 0.0038 0.0203 0.0200 0.0067 0.6804 0.0050 0.0137 0.0191 0.0201 0.0046 0.0230 0.0114 0.0146 0.0220 0.0313 0.0230 0.0312 0.0026 0.0057 
Y 0.0252 0.0074 0.0268 0.0220 0.2158 0.0967 0.0155 0.0236 0.0133 0.0316 0.0068 0.0167 0.0092 0.0149 0.0244 0.0374 0.0358 0.0207 0.0071 0.3288 
T 0.0472 0.0055 0.0222 0.0203 0.0157 0.0287 0.0100 0.0333 0.0278 0.0297 0.0113 0.0432 0.0455 0.0144 0.0230 0.1884 0.3984 0.0262 0.0027 0.0120 
F 0.0185 0.0043 0.0089 0.0111 0.4961 0.0230 0.0057 0.0741 0.0106 0.1295 0.0170 0.0156 0.0087 0.0080 0.0099 0.0254 0.0146 0.0425 0.0058 0.0359 
T 0.0420 0.0048 0.0282 0.0251 0.0122 0.0431 0.0104 0.0230 0.0376 0.0247 0.0114 0.0382 0.0506 0.0138 0.0349 0.2476 0.3202 0.0276 0.0022 0.0117 
S 0.0475 0.0042 0.1090 0.0386 0.0119 0.0757 0.0124 0.0244 0.0286 0.0282 0.0094 0.0985 0.0183 0.0187 0.0368 0.2977 0.0766 0.0415 0.0021 0.0228 
Y 0.0279 0.0123 0.0177 0.0187 0.0561 0.0231 0.0338 0.0182 0.0190 0.0321 0.0302 0.0274 0.0140 0.0157 0.0178 0.0360 0.0281 0.0257 0.0144 0.5229 
W 0.0659 0.0134 0.0300 0.0219 0.0301 0.1034 0.0184 0.0182 0.0249 0.0373 0.0059 0.0288 0.0271 0.0197 0.0228 0.0529 0.0320 0.0470 0.1795 0.2026 
M 0.0337 0.0163 0.0095 0.0128 0.0242 0.0660 0.0048 0.1621 0.0136 0.0875 0.2450 0.0184 0.0097 0.0116 0.0205 0.0502 0.0365 0.0767 0.0523 0.0193 
H 0.0759 0.0137 0.0290 0.0344 0.0187 0.0660 0.2252 0.0189 0.0274 0.0268 0.0058 0.1067 0.0118 0.0266 0.0256 0.1318 0.0411 0.0225 0.0535 0.0239 
W 0.0205 0.0375 0.0096 0.0141 0.0506 0.0759 0.0063 0.0121 0.0141 0.0258 0.0068 0.0094 0.0099 0.0118 0.0417 0.0178 0.0146 0.0147 0.4993 0.0710 
V 0.0530 0.0446 0.0088 0.0128 0.0403 0.0428 0.0045 0.0936 0.0123 0.0662 0.0367 0.0086 0.0095 0.0368 0.0100 0.0454 0.0467 0.3254 0.0029 0.0479 
R 0.0193 0.0466 0.0553 0.0589 0.0096 0.0579 0.0472 0.0521 0.0564 0.0632 0.0448 0.0530 0.0578 0.0532 0.0550 0.0195 0.0555 0.0559 0.0484 0.0499 
Q 0.0247 0.0030 0.0200 0.0577 0.0060 0.0168 0.0248 0.0088 0.0594 0.0284 0.0081 0.0187 0.0140 0.6069 0.0414 0.0285 0.0193 0.0131 0.0111 0.0089 
A 0.2935 0.0052 0.0189 0.0214 0.0211 0.0295 0.0115 0.0191 0.0640 0.0297 0.0193 0.0200 0.0992 0.0165 0.1449 0.0757 0.0537 0.0417 0.0024 0.0081 
P 0.0426 0.0034 0.0235 0.0274 0.0056 0.0164 0.0301 0.0093 0.0261 0.0235 0.0046 0.0193 0.6928 0.0131 0.0191 0.0387 0.0273 0.0133 0.0018 0.0062 
G 0.0475 0.0103 0.0336 0.0377 0.0063 0.5998 0.0053 0.0137 0.0257 0.0137 0.0044 0.0379 0.0114 0.0119 0.0209 0.0455 0.0238 0.0181 0.0101 0.0057 
Q 0.0333 0.0033 0.0191 0.0490 0.0062 0.0285 0.0203 0.0095 0.3344 0.0253 0.0132 0.0372 0.0233 0.2215 0.0725 0.0527 0.0361 0.0137 0.0024 0.0081 
G 0.0997 0.0118 0.0356 0.0927 0.0081 0.4098 0.0068 0.0110 0.0356 0.0193 0.0059 0.0250 0.0239 0.0270 0.0426 0.0657 0.0273 0.0225 0.0030 0.0076 
L 0.0248 0.0157 0.0109 0.0160 0.0272 0.0142 0.0053 0.0406 0.0178 0.5024 0.0243 0.0100 0.0754 0.0214 0.0726 0.0281 0.0197 0.0441 0.0036 0.0107 
E 0.0357 0.0038 0.0442 0.5182 0.0082 0.0293 0.0093 0.0125 0.0536 0.0213 0.0064 0.0334 0.0171 0.0402 0.0347 0.0309 0.0214 0.0466 0.0117 0.0088 
W 0.0209 0.0121 0.0100 0.0148 0.0354 0.0406 0.0216 0.0218 0.0137 0.0879 0.0083 0.0096 0.0193 0.0121 0.0197 0.0245 0.0271 0.0245 0.5006 0.0451 
M 0.0605 0.0068 0.0130 0.0175 0.0507 0.0185 0.0065 0.1069 0.0171 0.1585 0.0830 0.0123 0.0141 0.0136 0.0147 0.0587 0.0540 0.1680 0.0044 0.0430 
G 0.1152 0.0067 0.0204 0.0233 0.0124 0.2832 0.0077 0.0471 0.0239 0.0765 0.0094 0.0493 0.0182 0.0170 0.0482 0.0833 0.0555 0.0550 0.0039 0.0103 
N 0.0573 0.0315 0.0264 0.0482 0.0480 0.0755 0.0219 0.0417 0.0328 0.0601 0.0183 0.0393 0.0367 0.0246 0.0922 0.0614 0.0533 0.0599 0.0827 0.0794 
I 0.0240 0.0055 0.0107 0.0133 0.0316 0.0130 0.0049 0.4161 0.0261 0.0905 0.0296 0.0222 0.0263 0.0102 0.0263 0.0312 0.0351 0.1064 0.0032 0.0361 
Y 0.0282 0.0083 0.0965 0.0246 0.0290 0.0267 0.0273 0.0558 0.0326 0.0342 0.0104 0.1445 0.0164 0.0169 0.0567 0.1525 0.0480 0.0312 0.0366 0.1214 
P 0.0488 0.0074 0.0397 0.0327 0.0193 0.0458 0.0193 0.0174 0.0314 0.0281 0.0084 0.0517 0.3743 0.0226 0.0307 0.0926 0.0472 0.0234 0.0132 0.0685 
G 0.0417 0.0038 0.1031 0.0393 0.0169 0.1618 0.0231 0.0449 0.0598 0.0402 0.0106 0.1111 0.0234 0.0207 0.0366 0.1284 0.0336 0.0241 0.0143 0.0518 
S 0.0760 0.0078 0.0822 0.0286 0.0373 0.1737 0.0103 0.0156 0.0217 0.0385 0.0051 0.0885 0.0177 0.0182 0.0263 0.2487 0.0623 0.0228 0.0023 0.0206 
G 0.0383 0.0155 0.0510 0.0332 0.0199 0.3438 0.0172 0.0241 0.0449 0.0270 0.0044 0.0619 0.0233 0.0224 0.0267 0.1103 0.0377 0.0246 0.0169 0.0190 
G 0.0548 0.0036 0.0723 0.0586 0.0236 0.0943 0.0191 0.0281 0.0376 0.0445 0.0179 0.1036 0.0266 0.0248 0.0365 0.0977 0.0877 0.0308 0.0357 0.0628 
T 0.0623 0.0040 0.0564 0.0632 0.0500 0.0596 0.0064 0.0523 0.0577 0.0647 0.0441 0.0531 0.0581 0.0549 0.0553 0.0618 0.0571 0.0568 0.0030 0.0487 
N 0.0315 0.0116 0.0524 0.0379 0.0287 0.0469 0.0383 0.0219 0.0912 0.0458 0.0144 0.1542 0.0106 0.0231 0.0646 0.0627 0.0600 0.0266 0.0134 0.1582 
Y 0.0199 0.0182 0.0251 0.0292 0.0524 0.0138 0.0313 0.0268 0.0293 0.0401 0.0243 0.0295 0.0264 0.0258 0.0335 0.0510 0.0288 0.0352 0.0068 0.4332 
A 0.2340 0.0245 0.0381 0.0388 0.0087 0.0504 0.0278 0.0336 0.0390 0.0408 0.0246 0.1235 0.0416 0.0335 0.0383 0.0795 0.0405 0.0390 0.0026 0.0277 
E 0.0650 0.0042 0.0635 0.0643 0.0098 0.0637 0.0486 0.0134 0.0606 0.0619 0.0064 0.0593 0.0615 0.0561 0.0583 0.0656 0.0595 0.0557 0.0029 0.0502 
K 0.0691 0.0138 0.0280 0.0393 0.0191 0.0539 0.0160 0.0354 0.1985 0.0186 0.0145 0.0617 0.0315 0.0270 0.0437 0.2454 0.0359 0.0241 0.0184 0.0172 
F 0.0432 0.0038 0.0242 0.0342 0.3145 0.0102 0.0044 0.0471 0.0103 0.1359 0.0226 0.0072 0.0230 0.0079 0.0219 0.0342 0.0283 0.1565 0.0195 0.0322 
K 0.0326 0.0031 0.0260 0.0470 0.0072 0.0267 0.0177 0.0227 0.2876 0.0456 0.0196 0.0329 0.0264 0.1815 0.0611 0.0506 0.0630 0.0267 0.0024 0.0308 
N 0.0416 0.0102 0.0752 0.0255 0.0064 0.4084 0.0053 0.0160 0.0398 0.0146 0.0102 0.0583 0.0190 0.0122 0.0203 0.1536 0.0357 0.0284 0.0022 0.0119 
R 0.0196 0.0105 0.0126 0.0301 0.0060 0.0209 0.0148 0.0086 0.2063 0.0401 0.0118 0.0206 0.0186 0.0435 0.4409 0.0308 0.0231 0.0199 0.0117 0.0069 
V 0.1594 0.0147 0.0164 0.0118 0.1857 0.0246 0.0041 0.0643 0.0120 0.0897 0.0335 0.0079 0.0090 0.0087 0.0331 0.0378 0.0298 0.2166 0.0032 0.0132 
T 0.0427 0.0050 0.0146 0.0434 0.0099 0.0226 0.0092 0.0324 0.0409 0.0254 0.0117 0.0223 0.0130 0.0135 0.0170 0.1062 0.5217 0.0458 0.0021 0.0106 
M 0.0466 0.0048 0.0077 0.0103 0.0416 0.0328 0.0037 0.3060 0.0108 0.2128 0.1165 0.0070 0.0267 0.0086 0.0092 0.0152 0.0240 0.0715 0.0027 0.0090 
T 0.0462 0.0053 0.0163 0.0201 0.0134 0.0205 0.0056 0.0174 0.0236 0.0236 0.0061 0.0346 0.0176 0.0143 0.0287 0.3329 0.3549 0.0246 0.0022 0.0105 
R 0.0977 0.0038 0.0389 0.0284 0.0078 0.0238 0.0060 0.0272 0.0880 0.0541 0.0119 0.0130 0.0176 0.0221 0.3310 0.0373 0.0386 0.1328 0.0086 0.0074 
D 0.0303 0.0033 0.5846 0.0457 0.0289 0.0271 0.0173 0.0146 0.0242 0.0209 0.0045 0.0521 0.0133 0.0152 0.0133 0.0317 0.0243 0.0241 0.0021 0.0118 
T 0.0390 0.0044 0.0447 0.0440 0.0075 0.0277 0.0067 0.0213 0.1161 0.0248 0.0125 0.1548 0.0313 0.0210 0.0339 0.0764 0.2982 0.0241 0.0023 0.0137 
S 0.0969 0.0117 0.0259 0.0239 0.0236 0.0441 0.0070 0.0127 0.0214 0.0272 0.0065 0.0366 0.0616 0.0281 0.0165 0.4852 0.0392 0.0263 0.0030 0.0170 
I 0.0558 0.0050 0.0189 0.0324 0.0204 0.0295 0.0119 0.0828 0.2189 0.0363 0.0176 0.0385 0.0216 0.0447 0.0503 0.1389 0.1274 0.0323 0.0029 0.0091 
S 0.0376 0.0098 0.0436 0.0285 0.0077 0.0456 0.0135 0.0165 0.0432 0.0304 0.0116 0.2595 0.0142 0.0165 0.0282 0.2926 0.0720 0.0155 0.0024 0.0077 
T 0.0499 0.0051 0.0154 0.0281 0.0129 0.0179 0.0178 0.0333 0.0285 0.0331 0.0185 0.0245 0.0231 0.1025 0.0219 0.0745 0.4517 0.0387 0.0026 0.0081 
A 0.2833 0.0120 0.0116 0.0147 0.0797 0.0408 0.0114 0.0308 0.0139 0.1686 0.0235 0.0105 0.0117 0.0105 0.0112 0.0474 0.0335 0.1385 0.0030 0.0162 
Y 0.0268 0.0092 0.0238 0.0286 0.0649 0.0134 0.0378 0.0349 0.0142 0.0441 0.0113 0.0171 0.0153 0.0117 0.0221 0.0856 0.0342 0.0275 0.0075 0.4628 
M 0.0195 0.0046 0.0068 0.0105 0.0219 0.0095 0.0081 0.0425 0.0114 0.4373 0.2676 0.0153 0.0079 0.0104 0.0146 0.0141 0.0209 0.0428 0.0029 0.0088 
E 0.0251 0.0029 0.0490 0.2265 0.0057 0.0182 0.0187 0.0117 0.0763 0.0202 0.0089 0.0239 0.0129 0.3179 0.0417 0.0525 0.0684 0.0151 0.0046 0.0108 
L 0.0241 0.0074 0.0074 0.0109 0.0203 0.0240 0.0041 0.0879 0.0116 0.4006 0.2124 0.0072 0.0115 0.0102 0.0106 0.0171 0.0193 0.0484 0.0276 0.0119 
S 0.0340 0.0063 0.0446 0.0260 0.0172 0.0343 0.0123 0.0145 0.0443 0.0220 0.0070 0.1927 0.0152 0.0282 0.0644 0.3223 0.0903 0.0161 0.0022 0.0167 
R 0.0429 0.0079 0.0250 0.0217 0.0119 0.0561 0.0064 0.0122 0.0277 0.0253 0.0052 0.0802 0.0244 0.0156 0.0720 0.5051 0.0477 0.0137 0.0047 0.0069 
L 0.0240 0.0047 0.0064 0.0101 0.0157 0.0087 0.0082 0.0335 0.0102 0.5944 0.0473 0.0059 0.0199 0.0191 0.0096 0.0129 0.0158 0.1142 0.0079 0.0086 
R 0.0291 0.0037 0.0364 0.0574 0.0115 0.0208 0.0091 0.0188 0.1124 0.0198 0.0107 0.0204 0.0124 0.0544 0.2843 0.0358 0.2425 0.0164 0.0023 0.0095 
S 0.2086 0.0053 0.0201 0.0287 0.0120 0.0328 0.0087 0.0164 0.0263 0.0222 0.0076 0.0273 0.1136 0.0168 0.0139 0.3274 0.0776 0.0397 0.0022 0.0125 
D 0.0823 0.0029 0.1445 0.4715 0.0056 0.0366 0.0073 0.0086 0.0277 0.0177 0.0047 0.0208 0.0167 0.0384 0.0170 0.0522 0.0210 0.0259 0.0020 0.0062 
D 0.0201 0.0023 0.7152 0.0494 0.0047 0.0244 0.0091 0.0070 0.0174 0.0104 0.0031 0.0323 0.0118 0.0148 0.0157 0.0248 0.0156 0.0123 0.0013 0.0078 
T 0.0416 0.0088 0.0150 0.0238 0.0214 0.0181 0.0051 0.0140 0.0179 0.0220 0.0190 0.0229 0.0248 0.0134 0.0172 0.1768 0.5212 0.0216 0.0022 0.0075 
A 0.6811 0.0063 0.0149 0.0215 0.0069 0.0462 0.0048 0.0127 0.0172 0.0240 0.0062 0.0105 0.0186 0.0124 0.0155 0.0442 0.0255 0.0292 0.0021 0.0067 
V 0.0296 0.0053 0.0127 0.0142 0.0164 0.0107 0.0056 0.0927 0.0145 0.0688 0.0503 0.0108 0.0094 0.0091 0.0188 0.0227 0.1009 0.4683 0.0022 0.0111 
Y 0.0272 0.0212 0.0078 0.0127 0.0483 0.0111 0.0185 0.0159 0.0124 0.0298 0.0064 0.0090 0.0080 0.0104 0.0114 0.0239 0.0139 0.0174 0.0104 0.6612 
Y 0.0343 0.0137 0.0080 0.0127 0.1208 0.0200 0.0207 0.0157 0.0125 0.0304 0.0067 0.0091 0.0081 0.0103 0.0180 0.0243 0.0173 0.0175 0.0121 0.5704 
C 0.0337 0.6957 0.0071 0.0082 0.0079 0.0131 0.0037 0.0136 0.0091 0.0270 0.0056 0.0077 0.0084 0.0070 0.0151 0.0248 0.0174 0.0195 0.0027 0.0234 
A 0.5520 0.0082 0.0144 0.0220 0.0091 0.0385 0.0071 0.0162 0.0223 0.0254 0.0086 0.0132 0.0223 0.0225 0.0171 0.0538 0.0544 0.0566 0.0027 0.0379 
R 0.0306 0.0048 0.0275 0.0271 0.0114 0.0258 0.0160 0.0126 0.0801 0.0238 0.0099 0.0181 0.0173 0.0343 0.5081 0.0496 0.0384 0.0219 0.0044 0.0451 
S 0.0851 0.0089 0.1260 0.0684 0.0155 0.1270 0.0225 0.0206 0.0287 0.0330 0.0112 0.0344 0.0358 0.0242 0.0485 0.1182 0.0640 0.0416 0.0107 0.0834 
G 0.0735 0.0064 0.0531 0.0376 0.0217 0.2790 0.0182 0.0166 0.0281 0.0387 0.0118 0.0462 0.0401 0.0222 0.0445 0.0888 0.0441 0.0317 0.0162 0.0823 
G 0.0633 0.0100 0.0443 0.0316 0.0159 0.2805 0.0161 0.0252 0.0242 0.0513 0.0101 0.0433 0.0456 0.0192 0.0353 0.1028 0.0618 0.0355 0.0168 0.0634 
P 0.0687 0.0119 0.0786 0.0381 0.0170 0.0928 0.0189 0.0234 0.0284 0.0513 0.0133 0.0468 0.1351 0.0254 0.0464 0.1198 0.0611 0.0438 0.0129 0.0677 
Y 0.0456 0.0133 0.0414 0.0277 0.0522 0.0709 0.0228 0.0232 0.0220 0.0480 0.0132 0.0392 0.0218 0.0231 0.0483 0.0627 0.0380 0.0451 0.0526 0.2735 
F 0.1065 0.0108 0.0379 0.0248 0.0619 0.0853 0.0282 0.0268 0.0194 0.0692 0.0166 0.0212 0.0296 0.0200 0.0284 0.0510 0.0454 0.0354 0.0531 0.2206 
F 0.0255 0.0090 0.0124 0.0146 0.4079 0.0241 0.0118 0.0332 0.0134 0.0998 0.0991 0.0109 0.0217 0.0105 0.0155 0.0269 0.0220 0.0440 0.0096 0.0636 
D 0.0630 0.0051 0.5943 0.0478 0.0074 0.0370 0.0124 0.0104 0.0232 0.0161 0.0050 0.0340 0.0203 0.0194 0.0161 0.0352 0.0250 0.0182 0.0032 0.0126 
Y 0.0293 0.0071 0.0130 0.0138 0.0585 0.0153 0.0340 0.0588 0.0165 0.0469 0.0100 0.0190 0.0388 0.0133 0.0135 0.0444 0.0231 0.1337 0.0090 0.3897 
W 0.0138 0.0056 0.0059 0.0101 0.0323 0.0155 0.0041 0.0090 0.0090 0.0209 0.0055 0.0057 0.0066 0.0089 0.0119 0.0141 0.0131 0.0122 0.7614 0.0291 
G 0.0402 0.0031 0.0159 0.0118 0.0050 0.7806 0.0041 0.0057 0.0129 0.0101 0.0034 0.0176 0.0135 0.0088 0.0089 0.0287 0.0155 0.0115 0.0021 0.0043 
Q 0.0363 0.0028 0.0173 0.0473 0.0053 0.0153 0.0177 0.0082 0.0644 0.0216 0.0097 0.0163 0.0326 0.5678 0.0630 0.0304 0.0290 0.0165 0.0025 0.0075 
G 0.0393 0.0032 0.0131 0.0142 0.0052 0.7740 0.0042 0.0058 0.0132 0.0104 0.0035 0.0147 0.0097 0.0090 0.0116 0.0280 0.0132 0.0112 0.0049 0.0045 
T 0.0358 0.0054 0.0141 0.0177 0.0096 0.0164 0.0086 0.0208 0.0190 0.0299 0.0070 0.0208 0.0135 0.0128 0.0133 0.0472 0.6747 0.0328 0.0022 0.0101 
L 0.0271 0.0049 0.0104 0.0214 0.0135 0.0127 0.0044 0.0271 0.0249 0.3483 0.0664 0.0108 0.0260 0.0283 0.0182 0.0662 0.2230 0.0363 0.0026 0.0099 
V 0.0299 0.0055 0.0070 0.0104 0.0150 0.0097 0.0030 0.0530 0.0103 0.1614 0.0121 0.0065 0.0089 0.0079 0.0087 0.0155 0.0291 0.5667 0.0021 0.0084 
T 0.0311 0.0057 0.0149 0.0187 0.0075 0.0173 0.0049 0.0162 0.0182 0.0239 0.0071 0.0177 0.0143 0.0135 0.0139 0.0626 0.6884 0.0321 0.0023 0.0074 
END
