# Supplementary material for: Improving Loop Modeling of the Antibody Complementarity-Determining Region 3 Using Knowledge-Based Restraints
Source: PLoS One. 2016 May 16;11(5):e0154811. doi: 10.1371/journal.pone.0154811 (PMC4868311; doi:10.1371/journal.pone.0154811)
Supplement: S4 File — This archive contains example input and output files needed to run the Rosetta protocol described in S3 File. (ZIP) [file pone.0154811.s007.zip › HCDR3_prot_capture/input/1wt5_.homolog_vall]

1wt5_ 16pk_
1wt5_ 1a2yA
1wt5_ 1b0pA
1wt5_ 1bbhA
1wt5_ 1bec_
1wt5_ 1chuA
1wt5_ 1ckeA
1wt5_ 1cnzA
1wt5_ 1d2fA
1wt5_ 1d2nA
1wt5_ 1d7yA
1wt5_ 1dvjA
1wt5_ 1e2wA
1wt5_ 1e79H
1wt5_ 1eq9A
1wt5_ 1f00I
1wt5_ 1gcyA
1wt5_ 1mn1_
1wt5_ 1qtwA
1wt5_ 1r2fA
1wt5_ 2gar_
1wt5_ 2sli_
1wt5_ 7mdhA
1wt5_ 8tlnE
