# Supplementary material for: Improving Loop Modeling of the Antibody Complementarity-Determining Region 3 Using Knowledge-Based Restraints
Source: PLoS One. 2016 May 16;11(5):e0154811. doi: 10.1371/journal.pone.0154811 (PMC4868311; doi:10.1371/journal.pone.0154811)
Supplement: S4 File — This archive contains example input and output files needed to run the Rosetta protocol described in S3 File. (ZIP) [file pone.0154811.s007.zip › HCDR3_prot_capture/input/1wt5_.jufo_ss]

# PSIPRED VFORMAT (PSIPRED V2.6 by David Jones)

   1 Q U   0.753  0.022  0.226
   2 V S   0.263  0.023  0.714
   3 Q S   0.349  0.077  0.574
   4 L S   0.197  0.205  0.598
   5 V S   0.197  0.083  0.720
   6 Q S   0.192  0.150  0.658
   7 S U   0.512  0.064  0.424
   8 G U   0.736  0.150  0.114
   9 A S   0.397  0.165  0.438
  10 E S   0.349  0.277  0.374
  11 V U   0.644  0.158  0.198
  12 K U   0.674  0.102  0.224
  13 K U   0.791  0.067  0.141
  14 P U   0.703  0.150  0.147
  15 G U   0.890  0.044  0.066
  16 A U   0.619  0.054  0.327
  17 S S   0.410  0.078  0.512
  18 V S   0.216  0.054  0.730
  19 K S   0.093  0.053  0.854
  20 V S   0.141  0.118  0.741
  21 S S   0.086  0.042  0.873
  22 C S   0.144  0.058  0.798
  23 K S   0.377  0.102  0.521
  24 A U   0.546  0.165  0.288
  25 S U   0.674  0.119  0.207
  26 G U   0.717  0.185  0.099
  27 Y S   0.204  0.049  0.747
  28 T S   0.168  0.093  0.739
  29 F S   0.394  0.155  0.451
  30 T U   0.463  0.198  0.339
  31 S U   0.479  0.263  0.258
  32 Y H   0.207  0.684  0.110
  33 W H   0.218  0.585  0.197
  34 M H   0.127  0.302  0.571
  35 H H   0.147  0.687  0.166
  36 W H   0.045  0.708  0.247
  37 V H   0.038  0.643  0.318
  38 R S   0.078  0.235  0.687
  39 Q S   0.153  0.190  0.657
  40 A U   0.423  0.388  0.188
  41 P U   0.596  0.322  0.082
  42 G U   0.645  0.335  0.020
  43 Q U   0.654  0.188  0.157
  44 G U   0.776  0.099  0.125
  45 L S   0.421  0.107  0.471
  46 E S   0.224  0.413  0.363
  47 W S   0.143  0.190  0.667
  48 M S   0.348  0.139  0.512
  49 G S   0.260  0.102  0.638
  50 N S   0.357  0.100  0.544
  51 I S   0.086  0.024  0.890
  52 Y S   0.412  0.024  0.565
  53 P U   0.713  0.079  0.208
  54 G U   0.848  0.068  0.084
  55 S U   0.848  0.070  0.082
  56 G U   0.868  0.056  0.076
  57 G U   0.786  0.073  0.140
  58 T U   0.665  0.085  0.251
  59 N U   0.521  0.115  0.364
  60 Y H   0.201  0.681  0.118
  61 A H   0.245  0.656  0.099
  62 E H   0.126  0.791  0.083
  63 K H   0.223  0.620  0.157
  64 F H   0.299  0.463  0.239
  65 K U   0.506  0.284  0.210
  66 N S   0.423  0.066  0.512
  67 R S   0.210  0.073  0.717
  68 V S   0.043  0.039  0.918
  69 T S   0.112  0.171  0.717
  70 M S   0.134  0.052  0.814
  71 T S   0.222  0.059  0.720
  72 R S   0.414  0.050  0.536
  73 D U   0.500  0.037  0.463
  74 T U   0.684  0.168  0.148
  75 S U   0.734  0.136  0.130
  76 I U   0.503  0.282  0.215
  77 S U   0.393  0.221  0.386
  78 T S   0.105  0.315  0.580
  79 A S   0.172  0.375  0.453
  80 Y S   0.129  0.226  0.645
  81 M S   0.087  0.251  0.662
  82 E S   0.063  0.393  0.544
  83 L H   0.101  0.650  0.249
  84 S H   0.346  0.527  0.127
  85 R U   0.682  0.220  0.098
  86 L U   0.706  0.143  0.151
  87 R U   0.873  0.045  0.082
  88 S U   0.842  0.063  0.095
  89 D U   0.815  0.068  0.116
  90 D U   0.814  0.066  0.119
  91 T U   0.545  0.059  0.396
  92 A S   0.182  0.047  0.771
  93 V S   0.043  0.024  0.933
  94 Y S   0.039  0.025  0.936
  95 Y S   0.038  0.038  0.925
  96 C S   0.107  0.110  0.783
  97 A S   0.244  0.094  0.662
  98 R S   0.308  0.075  0.618
  99 S S   0.408  0.058  0.534
 100 G U   0.831  0.062  0.107
 101 G U   0.852  0.040  0.108
 102 P U   0.633  0.056  0.312
 103 Y U   0.609  0.050  0.341
 104 F U   0.641  0.042  0.317
 105 F U   0.546  0.047  0.407
 106 D S   0.390  0.071  0.538
 107 Y S   0.364  0.143  0.493
 108 W S   0.422  0.134  0.444
 109 G U   0.594  0.192  0.214
 110 Q U   0.560  0.205  0.235
 111 G U   0.546  0.063  0.391
 112 T S   0.133  0.033  0.834
 113 L S   0.133  0.020  0.847
 114 V S   0.282  0.041  0.677
 115 T S   0.372  0.038  0.590
