# Supplementary material for: Improving Loop Modeling of the Antibody Complementarity-Determining Region 3 Using Knowledge-Based Restraints
Source: PLoS One. 2016 May 16;11(5):e0154811. doi: 10.1371/journal.pone.0154811 (PMC4868311; doi:10.1371/journal.pone.0154811)
Supplement: S4 File — This archive contains example input and output files needed to run the Rosetta protocol described in S3 File. (ZIP) [file pone.0154811.s007.zip › HCDR3_prot_capture/input/1wt5_.loops]

LOOP 96 108 0 0 0
