# Supplementary material for: Improving Loop Modeling of the Antibody Complementarity-Determining Region 3 Using Knowledge-Based Restraints
Source: PLoS One. 2016 May 16;11(5):e0154811. doi: 10.1371/journal.pone.0154811 (PMC4868311; doi:10.1371/journal.pone.0154811)
Supplement: S4 File — This archive contains example input and output files needed to run the Rosetta protocol described in S3 File. (ZIP) [file pone.0154811.s007.zip › HCDR3_prot_capture/input/1wt5_.psipred_ss2]

# PSIPRED VFORMAT (PSIPRED V2.6 by David Jones)

   1 Q C   0.999  0.000  0.001
   2 V C   0.670  0.006  0.368
   3 Q E   0.204  0.006  0.822
   4 L E   0.083  0.006  0.922
   5 V E   0.110  0.006  0.900
   6 Q E   0.161  0.016  0.851
   7 S C   0.687  0.029  0.324
   8 G C   0.774  0.076  0.194
   9 A C   0.673  0.088  0.248
  10 E E   0.290  0.069  0.671
  11 V E   0.299  0.053  0.650
  12 K C   0.719  0.025  0.242
  13 K C   0.922  0.017  0.084
  14 P C   0.986  0.016  0.022
  15 G C   0.980  0.010  0.031
  16 A C   0.907  0.014  0.094
  17 S C   0.557  0.003  0.462
  18 V E   0.089  0.003  0.903
  19 K E   0.047  0.001  0.957
  20 V E   0.047  0.001  0.956
  21 S E   0.081  0.002  0.926
  22 C E   0.065  0.003  0.942
  23 K E   0.135  0.005  0.855
  24 A C   0.537  0.017  0.438
  25 S C   0.757  0.029  0.224
  26 G C   0.856  0.016  0.145
  27 Y C   0.850  0.012  0.201
  28 T C   0.703  0.019  0.309
  29 F E   0.428  0.142  0.450
  30 T E   0.392  0.142  0.475
  31 S C   0.550  0.181  0.241
  32 Y C   0.684  0.066  0.318
  33 W E   0.383  0.033  0.667
  34 M E   0.087  0.016  0.924
  35 H E   0.107  0.012  0.917
  36 W E   0.036  0.019  0.957
  37 V E   0.069  0.023  0.920
  38 R E   0.223  0.035  0.811
  39 Q E   0.220  0.027  0.769
  40 A C   0.840  0.014  0.165
  41 P C   0.966  0.024  0.034
  42 G C   0.974  0.023  0.033
  43 Q C   0.978  0.016  0.030
  44 G C   0.932  0.015  0.096
  45 L C   0.511  0.025  0.491
  46 E E   0.088  0.015  0.911
  47 W E   0.101  0.025  0.870
  48 M E   0.148  0.010  0.845
  49 G E   0.086  0.005  0.922
  50 N E   0.096  0.001  0.935
  51 I E   0.120  0.001  0.903
  52 Y C   0.518  0.002  0.485
  53 P C   0.863  0.007  0.145
  54 G C   0.967  0.017  0.024
  55 S C   0.956  0.026  0.025
  56 G C   0.963  0.026  0.027
  57 G C   0.906  0.043  0.041
  58 T C   0.718  0.104  0.119
  59 N C   0.492  0.268  0.142
  60 Y H   0.236  0.443  0.189
  61 A H   0.244  0.532  0.046
  62 E H   0.168  0.730  0.082
  63 K H   0.133  0.562  0.206
  64 F H   0.339  0.362  0.105
  65 K C   0.771  0.055  0.136
  66 N C   0.826  0.015  0.166
  67 R C   0.555  0.009  0.452
  68 V E   0.133  0.004  0.852
  69 T E   0.033  0.002  0.963
  70 M E   0.043  0.003  0.958
  71 T E   0.082  0.007  0.918
  72 R E   0.400  0.014  0.564
  73 D C   0.713  0.013  0.267
  74 T C   0.840  0.065  0.053
  75 S C   0.797  0.082  0.094
  76 I C   0.176  0.642  0.146
  77 S E   0.210  0.347  0.392
  78 T E   0.138  0.323  0.567
  79 A E   0.044  0.269  0.842
  80 Y E   0.032  0.148  0.836
  81 M E   0.035  0.242  0.851
  82 E E   0.027  0.205  0.881
  83 L E   0.126  0.379  0.488
  84 S C   0.501  0.187  0.235
  85 R C   0.743  0.114  0.116
  86 L C   0.885  0.058  0.062
  87 R C   0.847  0.065  0.079
  88 S C   0.795  0.181  0.035
  89 D C   0.800  0.160  0.036
  90 D C   0.887  0.118  0.023
  91 T C   0.925  0.005  0.116
  92 A E   0.105  0.005  0.907
  93 V E   0.027  0.002  0.980
  94 Y E   0.016  0.003  0.984
  95 Y E   0.014  0.002  0.987
  96 C E   0.031  0.002  0.974
  97 A E   0.105  0.002  0.925
  98 R E   0.264  0.002  0.756
  99 S C   0.617  0.005  0.437
 100 G C   0.922  0.009  0.096
 101 G C   0.967  0.026  0.036
 102 P C   0.939  0.027  0.064
 103 Y C   0.897  0.036  0.074
 104 F C   0.748  0.023  0.270
 105 F C   0.394  0.021  0.648
 106 D C   0.679  0.005  0.386
 107 Y C   0.233  0.016  0.738
 108 W C   0.557  0.028  0.419
 109 G C   0.893  0.041  0.064
 110 Q C   0.911  0.017  0.054
 111 G C   0.817  0.006  0.239
 112 T E   0.107  0.002  0.926
 113 L E   0.096  0.001  0.919
 114 V C   0.667  0.006  0.300
 115 T C   0.990  0.000  0.001
