# Supplementary material for: Improving Loop Modeling of the Antibody Complementarity-Determining Region 3 Using Knowledge-Based Restraints
Source: PLoS One. 2016 May 16;11(5):e0154811. doi: 10.1371/journal.pone.0154811 (PMC4868311; doi:10.1371/journal.pone.0154811)
Supplement: S4 File — This archive contains example input and output files needed to run the Rosetta protocol described in S3 File. (ZIP) [file pone.0154811.s007.zip › HCDR3_prot_capture/input/1wt5_bulged.constraints]

Dihedral C 96 N 97 CA 97 C 97 CIRCULARHARMONIC -2.52274631284 0.16437124259
Dihedral C 97 N 98 CA 98 C 98 CIRCULARHARMONIC -1.76431095224 0.377634488226
Dihedral C 98 N 99 CA 99 C 99 CIRCULARHARMONIC -1.87264994529 0.552906731961
Dihedral C 103 N 104 CA 104 C 104 CIRCULARHARMONIC -2.11225785093 0.846788046792
Dihedral C 104 N 105 CA 105 C 105 CIRCULARHARMONIC -1.65408729106 0.602333675851
Dihedral C 105 N 106 CA 106 C 106 CIRCULARHARMONIC -1.51771540627 0.306977026918
Dihedral C 106 N 107 CA 107 C 107 CIRCULARHARMONIC -2.19175703236 0.248404020469
Dihedral N 97 CA 97 C 97 N 98 CIRCULARHARMONIC 2.58567239175 0.211900697875
Dihedral N 98 CA 98 C 98 N 99 CIRCULARHARMONIC 2.46937990303 0.221695520757
Dihedral N 99 CA 99 C 99 N 100 CIRCULARHARMONIC 2.39435565136 0.572186942591
Dihedral N 105 CA 105 C 105 N 106 CIRCULARHARMONIC 1.70230342428 0.451352627783
Dihedral N 106 CA 106 C 106 N 107 CIRCULARHARMONIC -0.529477998154 0.449317109408
Dihedral N 107 CA 107 C 107 N 108 CIRCULARHARMONIC 2.33736630416 0.17136710291
