# Supplementary material for: Improving Loop Modeling of the Antibody Complementarity-Determining Region 3 Using Knowledge-Based Restraints
Source: PLoS One. 2016 May 16;11(5):e0154811. doi: 10.1371/journal.pone.0154811 (PMC4868311; doi:10.1371/journal.pone.0154811)
Supplement: S4 File — This archive contains example input and output files needed to run the Rosetta protocol described in S3 File. (ZIP) [file pone.0154811.s007.zip › HCDR3_prot_capture/input/1wt5_frags.200.3mers]

position:            1 neighbors:          200

 2fp7 B    79 E L  -79.832  159.495 -177.622
 2fp7 B    80 V E -123.757  164.996  176.178
 2fp7 B    81 Q E -122.083  126.799  171.700

 1dn0 B     1 E L    0.000  -32.213  172.895
 1dn0 B     2 V L -139.996  133.075 -177.860
 1dn0 B     3 Q E -112.378  145.526  174.333

 3ne5 A    53 Q E -135.396  130.045  173.971
 3ne5 A    54 V E -113.161  125.037 -173.647
 3ne5 A    55 I E  -97.432  133.332  176.344

 3juy A     7 Q L    0.000 -177.427 -174.134
 3juy A     8 V L  -63.586  126.563 -178.429
 3juy A     9 Q E -147.392  140.103  174.463

 3gme A   110 E L  -72.833  120.307 -179.138
 3gme A   111 V E -124.227  128.148  178.864
 3gme A   112 Q E -125.216  125.749  178.369

 1n4x H     1 E L    0.000   71.248  176.804
 1n4x H     2 V L  -62.929  134.625 -178.726
 1n4x H     3 Q E -132.865  121.994  171.998

 1u3h A     1 Q L    0.000  157.376  179.535
 1u3h A     2 V E -124.456  140.277 -179.840
 1u3h A     3 R E -127.888  143.116  176.478

 1a2y B     1 Q L    0.000  121.959  179.100
 1a2y B     2 V L  -75.856  126.333 -178.490
 1a2y B     3 Q E -137.328  144.099  170.717

 1bgv A    70 K L  -87.576  138.938 -176.725
 1bgv A    71 V E  -88.475  122.605  175.643
 1bgv A    72 H E -116.530  148.517 -177.856

 3n9g H     1 P L    0.000  156.317  176.953
 3n9g H     2 V L  -64.911  127.321  179.753
 3n9g H     3 Q E -131.577  135.179  176.367

 1st8 A   107 Q E  -86.353  118.073 -179.636
 1st8 A   108 V E -132.991  159.949 -174.713
 1st8 A   109 Q E -100.050  124.215 -178.150

 1uz8 B     1 E L    0.000  152.695 -177.905
 1uz8 B     2 V L  -73.634  125.008 -178.349
 1uz8 B     3 K E -139.847  139.140  169.779

 2bma A    93 V L  -84.847  133.899  177.763
 2bma A    94 Q E  -73.017  121.026  178.723
 2bma A    95 R E -112.370  156.130 -179.155

 3m8o H     1 E L    0.000  145.945 -178.220
 3m8o H     2 V L  -95.921  125.294 -176.404
 3m8o H     3 Q E -165.456  166.175  167.985

 3oox A   209 E E -126.522  151.339 -179.990
 3oox A   210 V E -129.970  137.270 -176.329
 3oox A   211 L E  -79.352  118.196  177.415

 1h5b A     3 Q L -122.603  -33.878  174.380
 1h5b A     4 V E -125.003  121.476 -179.726
 1h5b A     5 E E -131.605  130.017 -176.798

 1dlf H     1 E L    0.000  124.769  172.495
 1dlf H     2 V L  -72.569  125.439 -179.297
 1dlf H     3 K E -130.033  129.404  173.191

 1p9r A   214 Q E -127.868  123.892  179.448
 1p9r A   215 T E -116.388  139.992 -178.584
 1p9r A   216 Q E -103.012  139.016  174.663

 3k3q A     4 A L    0.000   97.035 -177.691
 3k3q A     5 V L  -69.802  134.954 -179.581
 3k3q A     6 Q E -142.829  135.503  173.919

 1odm A   232 Q E -129.792  147.833  176.811
 1odm A   233 V E -124.990  135.002  178.265
 1odm A   234 E E  -78.478  125.696  172.469

 3d9a H     1 D L    0.000  113.316 -171.519
 3d9a H     2 V L  -71.996  132.107  178.895
 3d9a H     3 Q E -130.308  130.418  175.801

 1e3p A   134 E E  -68.981  115.706  176.783
 1e3p A   135 I E -110.204  124.714 -177.125
 1e3p A   136 Q E -117.948  131.748  177.150

 1rzh M     9 Q L  -80.634  -37.506  179.043
 1rzh M    10 V L -131.892  128.631  178.760
 1rzh M    11 Q L  -95.040  131.353  177.313

 2wjn M    10 Q L  -68.190  -44.569  178.005
 2wjn M    11 I L -123.485  108.502 -178.770
 2wjn M    12 Q L  -79.633  145.529 -178.147

 1qqp 1    23 Q L  -99.301  170.097  178.646
 1qqp 1    24 I L  -86.407  134.861 -177.619
 1qqp 1    25 Q L -110.421  150.894  174.742

 2j8s A   106 Q H  -63.357  -38.780  178.015
 2j8s A   107 V H  -63.901  -46.365 -178.977
 2j8s A   108 Q H  -64.394  -38.384 -178.783

 3k3v A    26 Q L  -85.462  135.001  179.368
 3k3v A    27 I E  -84.847  131.362  179.035
 3k3v A    28 H E -122.507  148.163 -179.331

 2iu8 A   262 L L   55.714   40.098  178.607
 2iu8 A   263 V L  -97.450  139.861  177.578
 2iu8 A   264 Q E -103.214  113.195  170.149

 2j8s A   104 Q H  -57.738  -44.520  179.811
 2j8s A   105 V H  -57.625  -48.697 -178.080
 2j8s A   106 Q H  -63.357  -38.780  178.015

 3on7 A   192 Q E -129.997  155.578  177.207
 3on7 A   193 V E -124.982  144.567 -175.469
 3on7 A   194 K E  -73.418  121.284  174.822

 1a8r A   149 Q E -123.059  163.026  155.446
 1a8r A   150 V L -117.233  129.934 -168.357
 1a8r A   151 Q H  -47.382  -43.308  179.610

 1wdd S   108 Q L   54.084   56.275 -177.887
 1wdd S   109 V E -156.593  142.969  172.967
 1wdd S   110 Q E  -75.024  126.099 -172.065

 1bxn I    90 T L   62.931   70.418  179.290
 1bxn I    91 V L -137.842  159.074  176.584
 1bxn I    92 E E  -85.001  129.647 -176.913

 2vy1 A    43 Q H  -67.767  -41.249  176.405
 2vy1 A    44 V H  -62.692  -40.020  179.506
 2vy1 A    45 Q H  -64.999  -43.390  178.255

 2r9q A    37 Q L  -75.116  -38.201  178.920
 2r9q A    38 V E  -79.726  120.025  178.606
 2r9q A    39 Q L  -97.408  164.126 -175.928

 1rzh M    11 Q L  -95.040  131.353  177.313
 1rzh M    12 V L -120.001  134.509 -175.956
 1rzh M    13 R L -131.367  135.991  176.467

 1rbl I    96 E L   56.395   53.676  179.654
 1rbl I    97 C E -156.121  156.222  177.118
 1rbl I    98 Q E  -79.892  124.829 -172.691

 3eh0 A   234 Q L   59.282   30.219  175.483
 3eh0 A   235 C L  -90.064  154.991  178.683
 3eh0 A   236 Q E -126.231  112.357  176.735

 1t3t A   938 Q E -110.576  130.633 -179.133
 1t3t A   939 V E -132.328  165.829  174.357
 1t3t A   940 R E  -64.820  137.866 -178.460

 2pb2 A   242 E L -112.622   36.605  175.375
 2pb2 A   243 V L  -56.024  -37.252 -178.226
 2pb2 A   244 Q L  -99.281  -37.041 -169.146

 1f60 B    82 H L -121.687  -34.953 -169.314
 1f60 B    83 V E -100.248  125.245  173.717
 1f60 B    84 Q E  -90.032  -40.955  178.596

 2wjn M    12 Q L  -79.633  145.529 -178.147
 2wjn M    13 A L -106.154  145.731  177.921
 2wjn M    14 R L -130.005  133.872 -179.264

 1g63 A    31 E L -137.198  150.282  174.413
 1g63 A    32 V E -125.166  110.153  179.688
 1g63 A    33 N E -108.348  162.652 -170.791

 2ord A   224 E L -113.606   34.461  178.830
 2ord A   225 V L  -58.476  -42.423  179.264
 2ord A   226 Q L  -92.319  -36.530 -169.566

 1lfp A   230 D L  -75.798  -20.307 -175.878
 1lfp A   231 V E  -89.790  131.420  178.787
 1lfp A   232 Q E -102.073  -44.189 -175.160

 3nx3 A   220 E L -112.751   23.810 -173.403
 3nx3 A   221 I L  -64.926  -41.604 -174.756
 3nx3 A   222 Q L  -96.650  -18.795 -166.768

 1mw7 A   231 D L  -83.979  -35.148 -177.999
 1mw7 A   232 V E  -74.413  113.204 -174.446
 1mw7 A   233 V E -102.499  -14.998  172.100

 1ohv A   299 E L -110.634   34.024  178.122
 1ohv A   300 V L  -57.785  -39.851 -174.741
 1ohv A   301 Q L -106.312  -31.473 -177.202

 3dee A   168 D L -107.536  137.480  179.182
 3dee A   169 V E  -76.204  127.795 -178.789
 3dee A   170 M E -127.875  155.078  172.007

 2j8s A   213 Q L -129.739   82.103 -171.318
 2j8s A   214 V L  -91.399  133.299  172.704
 2j8s A   215 A E  -80.326  129.057 -176.082

 1kon A   231 D L  -79.783  -31.309 -177.536
 1kon A   232 V E  -76.297  116.370 -176.702
 1kon A   233 Q E  -93.483  -43.953 -178.264

 2qve A   290 Y L -110.016  108.302 -179.267
 2qve A   291 L L  -61.144  -32.965  175.299
 2qve A   292 Q L -121.397  151.583  176.496

 1tq5 A    89 E L -109.397  159.636 -178.960
 1tq5 A    90 F E -114.416  159.158  164.448
 1tq5 A    91 Q E -150.050  148.635 -179.067

 1vef A   226 E L -108.969   28.525  174.838
 1vef A   227 I L  -55.109  -33.695 -178.546
 1vef A   228 Q L -102.443  -35.092 -170.824

 3gvp A   331 Q L   63.414   29.686  175.895
 3gvp A   332 V E -133.570  113.198  175.659
 3gvp A   333 D E -115.036  139.472  167.544

 1wur A   147 Q E -124.868  155.003  154.235
 1wur A   148 V L -108.020  134.467 -169.787
 1wur A   149 Q H  -51.871  -38.857  177.504

 2j58 A   140 Q L -100.752   99.873 -168.128
 2j58 A   141 V E -122.130  133.439  169.539
 2j58 A   142 D E -123.531  147.420 -177.002

 3qn3 A   304 K L -105.781  -45.029 -177.441
 3qn3 A   305 I L -130.039  165.568  174.355
 3qn3 A   306 Q E  -80.056  129.113  176.237

 1qqp 2   108 E E -120.287  119.853  179.240
 1qqp 2   109 V E -115.413  125.967 -173.969
 1qqp 2   110 T E -117.350  148.669  179.655

 1is8 A   160 Q E -123.585  168.510  156.399
 1is8 A   161 V L -115.715  136.368 -165.536
 1is8 A   162 Q H  -49.304  -41.083  176.917

 2i1q A   257 Q L  -86.677  166.815 -178.599
 2i1q A   258 V E -126.125  161.023  177.218
 2i1q A   259 S E -131.630  163.899 -173.339

 1qxo A    55 Q L -132.655  143.040 -174.040
 1qxo A    56 V L  -94.518  140.734  171.109
 1qxo A    57 V E -120.848  123.907  174.558

 1j5q A   230 Q E -126.214  158.321  173.114
 1j5q A   231 L E -105.631  131.869  165.985
 1j5q A   232 Q E -113.569  143.944 -175.591

 1tf5 A   199 M L  -66.695  146.982 -177.700
 1tf5 A   200 V L -108.764  -30.641 -176.738
 1tf5 A   201 Q L  -83.942  154.423  163.465

 2hev F    41 K L -109.576  157.551  170.348
 2hev F    42 V E -106.376  115.001 -179.780
 2hev F    43 Q E -133.162  140.939 -173.908

 3ft1 A    96 E L  -59.063  134.847  176.681
 3ft1 A    97 E L  -56.994  140.876 -177.925
 3ft1 A    98 Q E -107.044  105.701  174.420

 2p02 A   316 L E -122.634  129.380 -175.176
 2p02 A   317 V E -118.381  128.627 -179.502
 2p02 A   318 Q E -113.092  136.801  170.975

 3gn3 A    55 Q L -100.840   94.419 -179.023
 3gn3 A    56 S L  -69.777  117.502  175.987
 3gn3 A    57 Q L  -90.976  121.338  179.013

 1gk8 I   115 Q L   55.000   55.005 -176.207
 1gk8 I   116 V E -157.094  145.642  168.596
 1gk8 I   117 Q E  -60.110  119.440 -168.287

 1w6t A   322 K L -118.954    0.606  179.205
 1w6t A   323 V L -131.747  132.362  171.290
 1w6t A   324 Q E  -72.353  125.208  178.364

 3kf3 A   121 Q E -124.569  121.570 -177.681
 3kf3 A   122 T E -125.976  164.585  178.421
 3kf3 A   123 Q E  -99.977  122.154  179.737

 2eh6 A   213 E L -105.526   25.498  173.699
 2eh6 A   214 V L  -57.228  -40.007  179.687
 2eh6 A   215 Q L  -86.408  -42.647 -165.778

 2q86 A     3 Q L -101.249   -1.072  176.721
 2q86 A     4 V E -131.839  122.680 -178.868
 2q86 A     5 E E -126.624  140.270 -175.667

 2brj A    15 K L    0.000  140.647 -175.555
 2brj A    16 V L  -96.459  129.096  169.799
 2brj A    17 Q E -102.698  116.833 -179.792

 1dcs A   205 Q E -139.526  153.144  177.680
 1dcs A   206 A E -139.154  154.989  178.122
 1dcs A   207 E E  -74.988  118.795  174.471

 1sff A   240 E L -113.500   35.989  173.304
 1sff A   241 V L  -56.051  -40.634 -176.788
 1sff A   242 Q L -105.396  -38.328 -177.090

 1nyr A   547 Q L  -90.706  -44.083 -176.967
 1nyr A   548 V E -127.822  134.870  173.624
 1nyr A   549 Q E -123.141  116.785 -176.785

 2pet A     1 E L    0.000  161.361  177.347
 2pet A     2 V L  -75.753  137.764  173.965
 2pet A     3 R E -133.450  148.579 -175.052

 2qf7 A   229 E E -136.546  136.686 -178.739
 2qf7 A   230 S E  -98.321  132.094  173.575
 2qf7 A   231 Q E  -83.275  125.837 -179.236

 2cjg A   272 E L  -99.988   14.974 -171.946
 2cjg A   273 V L  -54.194  -41.197 -178.604
 2cjg A   274 Q L -100.006  -34.057 -171.175

 1in0 A   120 K L  -78.844   68.531  175.745
 1in0 A   121 V E -133.270  159.722  175.429
 1in0 A   122 Q E -104.495  149.984  179.682

 2zu9 A    19 E L  -62.978  143.072 -179.097
 2zu9 A    20 V L  -53.409  127.244  177.710
 2zu9 A    21 Q E -115.919  144.991 -175.647

 3lig A   135 E E -124.670  122.502  172.548
 3lig A   136 T E -129.926  168.441 -178.886
 3lig A   137 Q E -109.665  117.897 -178.853

 3oks A   268 E L -112.642   35.145  175.059
 3oks A   269 V L  -53.105  -38.572 -175.370
 3oks A   270 Q L -104.654  -35.428 -170.175

 2yxm A    38 E L  -85.296  148.510 -178.797
 2yxm A    39 V E -129.091  159.254  176.109
 2yxm A    40 K E -130.967  131.742  179.917

 2fym A   310 K L -126.313   -5.018 -177.596
 2fym A   311 I L -123.492  135.261  172.386
 2fym A   312 Q E  -80.011  107.903 -179.936

 3if8 A    44 Q E -123.281  154.981 -178.045
 3if8 A    45 V E -134.247  132.962  179.117
 3if8 A    46 Q E -127.961  139.996  175.986

 1zod A   244 E L -108.404   36.897  177.675
 1zod A   245 A L  -54.454  -36.851 -175.507
 1zod A   246 Q L -109.777  -30.939 -174.873

 1uaa A   551 Q L -120.636  161.845  177.714
 1uaa A   552 V E  -62.087  127.314 -177.013
 1uaa A   553 Q E  -89.913   91.762 -177.215

 3q3v A    91 E L  -80.101  144.985 -177.618
 3q3v A    92 I L -129.336  132.971  172.991
 3q3v A    93 V E  -90.830  130.224  178.931

 1tme 2   113 Q E -119.089  122.973  179.824
 1tme 2   114 V E -105.819  128.484 -170.547
 1tme 2   115 Q E -115.020  132.208  170.129

 3ecf A    25 Q L  -87.821   -4.895 -177.440
 3ecf A    26 V L  -91.151  134.433  179.646
 3ecf A    27 Q L  -83.675  103.702  177.389

 3ce6 A   385 Q L   72.264   21.025  176.135
 3ce6 A   386 V E -137.564  112.521 -179.183
 3ce6 A   387 D E -123.689  147.268  172.842

 2bg1 A   122 R L  -63.123  110.042  179.050
 2bg1 A   123 V L  -89.703  122.246  179.610
 2bg1 A   124 E E  -89.997  163.925 -170.803

 2dzd A   215 E E -113.826  148.397 -172.844
 2dzd A   216 V E -131.161  132.965 -171.038
 2dzd A   217 Q E  -97.111  124.622 -174.562

 1aym 1    44 K L  -92.109   30.734  177.132
 1aym 1    45 I L  -63.887  142.873  179.874
 1aym 1    46 Q L -112.528  162.723  178.927

 2qhf A    56 A L  -77.831  133.669  178.048
 2qhf A    57 V E -110.917  124.603 -178.839
 2qhf A    58 T E -131.787  122.338  171.199

 4ubp C   243 D L   57.222   53.699  173.954
 4ubp C   244 V L -128.842  165.008 -177.518
 4ubp C   245 Q E  -90.024  148.339  177.604

 3cji C   118 Q E -131.627  134.461  178.296
 3cji C   119 V E -113.714  128.900 -174.820
 3cji C   120 Q E -112.054  129.120  175.196

 2o6y A   293 A L  -74.991  161.227 -179.150
 2o6y A   294 G L  -80.230   -5.042  176.790
 2o6y A   295 Q L -124.889  146.634  178.101

 1g3k A    19 Q L  -89.434  118.146  169.391
 1g3k A    20 V E -110.520  119.847 -168.172
 1g3k A    21 S E -114.186  141.880  169.133

 1php A    87 P L  -65.002  135.394  177.257
 1php A    88 V L -116.789  119.721  177.739
 1php A    89 A E  -71.663  148.692 -177.384

 1y4w A   130 Q E -116.105  123.745  179.800
 1y4w A   131 S E -131.517  161.843  178.463
 1y4w A   132 Q E  -97.131  118.531  178.482

 4ubp C   545 E L  -70.394  137.286 -178.203
 4ubp C   546 V E -103.810  125.258 -177.561
 4ubp C   547 K E -120.930  131.789  172.822

 3la4 A   513 D L   54.312   56.131  178.641
 3la4 A   514 I L -123.501  160.292  179.735
 3la4 A   515 Q E  -89.056  140.598  178.017

 1vk3 A   388 M L  -80.745  151.526 -179.355
 1vk3 A   389 V E -129.094  116.830  171.521
 1vk3 A   390 G L   74.990   29.074 -179.220

 2z3b A    24 Q L  -74.377  122.297  172.713
 2z3b A    25 V E -114.908  108.247 -173.473
 2z3b A    26 T E -104.212  117.702  172.069

 2eo5 A   253 E L -111.239   25.016 -179.798
 2eo5 A   254 V L  -53.901  -33.245 -171.873
 2eo5 A   255 Q L -111.146  -38.263 -172.544

 3s82 A   320 E E -109.335  112.214 -178.554
 3s82 A   321 V E  -99.442  122.548  175.768
 3s82 A   322 Q E -118.883  129.909  178.072

 1huu A    41 K L -112.107  129.982 -177.457
 1huu A    42 V E -101.840  109.390 -175.802
 1huu A    43 Q E -104.987  111.266 -179.524

 3ilw A   306 Q L  -88.785   10.004  170.992
 3ilw A   307 L L  -55.419  -36.966  164.211
 3ilw A   308 Q E -124.086  122.236 -170.354

 1zbt A   197 R E  -89.256  141.769  175.579
 1zbt A   198 V E -125.763  135.713  176.423
 1zbt A   199 Q E -126.973  112.259 -176.681

 2fom B    94 E L  -93.875  145.318  177.947
 2fom B    95 V E -124.385  171.219  173.909
 2fom B    96 Q E -119.947  124.367  170.991

 2qpq A   176 Q L  -77.023  -25.442  166.122
 2qpq A   177 I L -135.288  140.402 -164.179
 2qpq A   178 G L  -81.613   -8.686 -176.402

 2ws9 2   111 V E -124.218  115.470  179.572
 2ws9 2   112 V E -102.398  124.687 -175.275
 2ws9 2   113 Q E -125.286  159.880  174.439

 1q1l A    63 T L -134.362  149.729 -179.776
 1q1l A    64 A E -118.133  137.092  175.592
 1q1l A    65 E E -107.026  130.712  175.723

 1m3u A   151 K L -124.386  151.110 -179.906
 1m3u A   152 V L  -64.936  132.812 -175.265
 1m3u A   153 Q L -111.832  167.569  172.797

 3k6m A   364 Q E -137.100  143.384  174.260
 3k6m A   365 V E -136.877  135.461 -175.683
 3k6m A   366 S E  -85.553  157.466  172.962

 1b8z A    41 K L  -99.854  144.347  175.336
 1b8z A    42 V E -115.756   98.540 -174.370
 1b8z A    43 Q E  -99.987  116.768  178.688

 16pk A   102 P L  -59.968  135.916  168.877
 16pk A   103 V L -126.230  112.609 -177.288
 16pk A   104 T E  -84.795  129.444 -175.793

 1w96 A   288 E E -121.308  139.968  170.735
 1w96 A   289 V E -109.269  122.647 -178.150
 1w96 A   290 Q E  -83.939  111.791 -177.781

 3a32 A   340 Q L  -85.791  -47.643  175.761
 3a32 A   341 F E -118.499  117.881  167.979
 3a32 A   342 A E  -99.054  111.970 -178.715

 2ipc A   195 L L  -71.850  139.627 -178.784
 2ipc A   196 V L -110.447  -35.232  177.064
 2ipc A   197 L L  -72.536  158.984 -179.071

 4ubp A    80 D E -160.646  160.883  175.380
 4ubp A    81 I E -125.214  124.651 -178.328
 4ubp A    82 Q E -110.100  140.007  177.902

 1p71 A    41 K L  -95.906  127.133  177.856
 1p71 A    42 V E -100.177  115.070 -173.682
 1p71 A    43 T E -109.487  121.530  173.833

 2f02 A   307 N L -111.968   10.257 -178.851
 2f02 A   308 I L  -98.477  133.485 -178.740
 2f02 A   309 Q E -112.707  119.985  175.339

 1wd3 A    34 Q E -116.302  137.154 -179.441
 1wd3 A    35 L E -110.555  151.490  170.949
 1wd3 A    36 Q E -134.042  126.343 -174.823

 3fce A   401 Q L  -65.004  120.782 -177.690
 3fce A   402 I E -100.155  140.692 -179.125
 3fce A   403 K E -117.539  113.375  178.134

 2vpq A   294 Q L -109.999  161.642  179.673
 2vpq A   295 V L  -65.354  -34.819 -170.298
 2vpq A   296 E L  -96.626   22.121 -170.613

 1d4m 2   109 H E -117.720  107.318  179.292
 1d4m 2   110 V E -100.732  119.737 -175.423
 1d4m 2   111 Q E -104.325  138.529  177.633

 1sq1 A    61 K L  -85.877  135.996  178.059
 1sq1 A    62 A E  -82.520  129.434  174.404
 1sq1 A    63 Q E -115.750  110.540  175.115

 3sb4 A     2 Q L  -69.072  -56.611 -176.401
 3sb4 A     3 V L -124.330  112.617  178.732
 3sb4 A     4 S E -105.409  122.518  179.759

 1rq0 A   160 R E -109.658  139.602  178.955
 1rq0 A   161 V E -117.375  135.420  176.084
 1rq0 A   162 Q E -121.988  107.818 -172.883

 1v8b A   369 Q L   63.948   24.651  175.761
 1v8b A   370 V E -137.212  109.434 -179.783
 1v8b A   371 D E -116.983  146.585  176.060

 3ouz A   298 Q L -104.333  160.058  178.839
 3ouz A   299 V L  -60.236  -40.072 -169.949
 3ouz A   300 E L  -94.965   20.010 -176.016

 3rrl B   102 E E -139.993  142.076  169.265
 3rrl B   103 V E -130.513  130.890 -176.751
 3rrl B   104 S E  -88.678  164.567  175.809

 2g6v A   148 D L  -75.546  105.688 -170.357
 2g6v A   149 V E -113.445  140.346  174.658
 2g6v A   150 S E -141.306  167.492  177.514

 2qf7 A   314 Q L -123.049  158.220 -178.216
 2qf7 A   315 V L  -63.683  -27.667 -175.770
 2qf7 A   316 E L  -90.889    8.229 -178.659

 2eng A   186 Q E  -78.595  128.095 -174.864
 2eng A   187 V E -135.010  165.015  173.805
 2eng A   188 Q L  -67.670  130.428 -177.734

 3m5l A    53 E L  -98.792  -35.810 -177.051
 3m5l A    54 V E -110.127  117.901 -178.486
 3m5l A    55 Q E -103.088  146.739  166.696

 2w70 A   294 Q L -100.284  159.571  174.423
 2w70 A   295 V L  -57.472  -43.421 -170.138
 2w70 A   296 E L  -96.118   26.908 -175.390

 1jb7 A   412 Q E -134.975   74.499 -174.583
 1jb7 A   413 V E -104.837  127.936  178.071
 1jb7 A   414 Q E -106.188  110.687  179.606

 3alp A   227 N L -112.343   99.016 -176.461
 3alp A   228 V E -111.055  124.102  176.524
 3alp A   229 Q E  -84.634  150.599 -175.242

 1ep0 A    47 F L -107.359  130.500 -167.739
 1ep0 A    48 V L -120.674  -13.364  179.522
 1ep0 A    49 Q E -140.398  140.865  175.160

 2v0c A   170 Q H  -87.940    6.080  172.545
 2v0c A   171 V E -103.790  114.840 -178.168
 2v0c A   172 V E -112.858  113.447 -177.894

 3kew A    81 N L   53.660   51.506 -174.752
 3kew A    82 L E  -92.427  137.639  170.695
 3kew A    83 Q E  -73.778  114.439  176.585

 1z9d A   110 N L  -67.043  -45.128 -168.923
 1z9d A   111 V L  -68.407  -47.875 -176.674
 1z9d A   112 A E -154.999  153.949  178.187

 3oae A   136 Q E  -85.841  134.059  178.355
 3oae A   137 T E -135.014  130.218  171.733
 3oae A   138 Q E -134.179  112.875 -175.803

 1mul A    41 A L  -66.891  145.730 -179.058
 1mul A    42 V E -110.318  102.245  179.801
 1mul A    43 Q E  -93.052  111.257 -179.838

 1miw A    97 S L   59.454   78.692  168.808
 1miw A    98 V L  -94.410  129.579  174.876
 1miw A    99 T E -103.275  124.327 -175.382

 3ac6 A   417 Q L  -62.392  -27.064  178.451
 3ac6 A   418 V E -110.038  118.414 -177.852
 3ac6 A   419 G L -104.692 -165.186 -177.156

 3la4 A   815 T L  -61.257  125.354 -177.995
 3la4 A   816 V E -105.919  132.365 -179.774
 3la4 A   817 K E -132.920  144.031  172.174

 2ixk A    48 F L  -98.802  137.065 -169.155
 2ixk A    49 V L -121.774  -15.195 -175.510
 2ixk A    50 Q E -146.350  141.367  177.601

 3b4t A   205 E E -165.109  150.027  172.565
 3b4t A   206 I E -120.432   92.081 -169.553
 3b4t A   207 Q E  -86.275  114.713  175.920

 1evl A   300 Q L  -83.678  -41.486 -179.471
 1evl A   301 V E -130.611  137.700  166.885
 1evl A   302 V E -119.207  125.303  179.433

 1au1 A    49 Q L -100.016   94.658  172.513
 1au1 A    50 F L -115.047  128.579  166.222
 1au1 A    51 Q L  -79.555  140.152 -176.880

 1hxs 2   109 H E -113.893  111.318  175.890
 1hxs 2   110 V E  -97.626  130.924 -175.953
 1hxs 2   111 Q E -118.356  130.582  178.593

 2wzb A    91 D L  -71.729  149.952 -178.254
 2wzb A    92 V L -130.914  127.997  176.739
 2wzb A    93 L E  -91.221  127.044 -178.860

 1aym 2   109 H E -124.762  113.288  179.322
 1aym 2   110 V E -101.539  131.996 -175.012
 1aym 2   111 Q E -117.807  134.003  175.561

 2oat A   264 E L -107.287   27.590  179.592
 2oat A   265 I L  -60.000  -33.674 -179.777
 2oat A   266 Q L -103.462  -35.940 -169.739

 3n91 A   109 E E  -78.082  136.339  173.933
 3n91 A   110 V E -124.430  120.681 -179.997
 3n91 A   111 Q E  -98.079  119.995  175.311

 3ihl A   110 T L  -67.050  129.777 -177.818
 3ihl A   111 V L -109.490  125.798 -179.689
 3ihl A   112 Q L -130.040  159.863  175.426

 1uds A   199 E E -159.452  138.849  173.570
 1uds A   200 V E -136.256  125.331 -177.421
 1uds A   201 H E -129.292  105.130  179.393

 1b5l A    47 Q L  -93.510   20.008  178.132
 1b5l A    48 L L -128.171  151.944  173.269
 1b5l A    49 Q L  -76.512  163.296 -178.623

 1r6l A   200 E E -154.573  126.720  170.593
 1r6l A   201 V E -136.335  117.913  179.805
 1r6l A   202 Q E -130.460  110.002  175.611

 2jg1 A   324 Q L  -92.746  -15.728 -174.320
 2jg1 A   325 I L  -74.553  130.012  178.415
 2jg1 A   326 E E -107.743  120.927  176.243

 2qni A    31 Q L  -54.621  139.116 -173.800
 2qni A    32 V E -101.419  141.792  178.510
 2qni A    33 K L  -85.271  124.981 -179.843

 3cpg A    49 S L  -70.658  -24.401  178.607
 3cpg A    50 V L -109.165  125.003  176.377
 3cpg A    51 R E  -97.238  146.029  179.984

 2vfx A   181 E E -111.017  136.686  165.600
 2vfx A   182 V E -115.508  117.433 -176.998
 2vfx A   183 R E  -88.987  129.033 -178.979

 1mw9 X   195 R L  -55.132  -56.171  179.423
 1mw9 X   196 V L  -92.112  -38.587 -174.859
 1mw9 X   197 Q H  -55.575  -38.941  178.380

 3p73 B     6 K E  -93.624  121.469 -163.289
 3p73 B     7 V E -123.927  133.760  172.631
 3p73 B     8 Q E -130.145  137.416 -178.161

 3lqk A   188 Q L  -88.754  123.639 -177.706
 3lqk A   189 Y L  -64.968  135.009 -179.045
 3lqk A   190 Q L -120.195  150.056    2.431

 3kg7 A    87 E E  -75.009  113.506 -170.113
 3kg7 A    88 T E -109.944  140.393 -175.390
 3kg7 A    89 Q E -132.370  114.800  173.233

 1tvg A   109 Q L -129.564  151.536  173.977
 1tvg A   110 L L  -84.735  163.411 -179.111
 1tvg A   111 Q E  -90.792  132.380 -177.597

 1gl4 B    95 H E -112.470  144.176  179.771
 1gl4 B    96 V E -120.732  124.151 -179.408
 1gl4 B    97 Q L  -73.511    0.000    0.000

 1xau A    13 E L -145.487  139.724 -177.985
 1xau A    14 V L  -68.042  114.080 -173.400
 1xau A    15 Q E -133.000  148.358  173.372

 3fpq A    58 E E -106.412  117.377  175.594
 3fpq A    59 L E  -95.089  124.682 -179.598
 3fpq A    60 Q E  -62.963  110.095 -172.337

 1z7d A   253 E L -109.055   21.779  179.514
 1z7d A   254 V L  -54.051  -36.119 -179.350
 1z7d A   255 Q L -104.999  -35.003 -166.504

 3dd6 A   210 E E -148.786  135.061  172.402
 3dd6 A   211 V E -132.298  120.578  178.870
 3dd6 A   212 Q E -129.984  108.533  175.865

 1ulz A   293 Q L -100.008  145.460 -177.852
 1ulz A   294 V L  -59.878  -45.001 -175.305
 1ulz A   295 E L -100.751   39.756 -176.046

 1svd M    98 Q L   54.994   49.142 -178.224
 1svd M    99 S E -155.126 -169.331  173.628
 1svd M   100 L E -105.137  123.355  177.658

 3ruy A   223 E L -116.241   35.027  177.622
 3ruy A   224 I L  -59.148  -34.755 -177.054
 3ruy A   225 Q L -104.859  -36.997 -169.631

 3kg9 A    93 T E  -90.709  120.469 -175.719
 3kg9 A    94 V E -106.563  125.004 -175.938
 3kg9 A    95 Q E -118.055  118.403  178.230

 3oq3 A    47 Q L -130.561  -37.803 -170.770
 3oq3 A    48 I L  -74.702  127.293  176.352
 3oq3 A    49 Q L -100.006  168.203 -176.240

 2o35 A    31 D L  -74.850  -12.116  178.067
 2o35 A    32 V L  -87.503  120.630 -176.720
 2o35 A    33 Q L  -79.086  138.618  173.587

 2dvz A   189 Q L  -69.100  -27.470  164.575
 2dvz A   190 I L -125.668  143.199 -176.862
 2dvz A   191 E L  -80.072  -44.666  178.989

 3fyb A    30 D L  -69.560  -23.599  175.876
 3fyb A    31 V L  -75.766  114.199 -171.088
 3fyb A    32 Q L  -86.234  150.036  179.048

 1vco A   121 T L  -71.191  123.138 -177.743
 1vco A   122 V L -100.178  124.148 -179.112
 1vco A   123 Q L -130.214  163.092  176.831

 2fsh A   190 R L  -53.609  134.139  179.938
 2fsh A   191 V L -102.528  -28.386 -178.596
 2fsh A   192 Q L  -89.662  156.311  164.427

 1ffy A   429 N L  -90.768    3.984  178.155
 1ffy A   430 T L  -94.483  142.751  178.829
 1ffy A   431 N E  -87.513  144.748 -178.107

 3nva A   112 T L  -80.586  109.657 -174.175
 3nva A   113 V L  -79.292  122.471  179.958
 3nva A   114 Q L -128.799  165.356  176.535

 3s19 A   134 T L  -55.546  124.369  176.399
 3s19 A   135 V L -108.468  153.362  178.393
 3s19 A   136 T E  -97.723  129.029 -178.433

 2ds5 A    23 E L -108.070  -10.761 -174.043
 2ds5 A    24 V L -125.374  162.676 -179.412
 2ds5 A    25 R L  -71.598  -38.208  179.713

 2px6 A   100 Q L  -68.680  -26.672  175.849
 2px6 A   101 V L  -97.183  -47.175  174.824
 2px6 A   102 Q L -125.643  103.581 -172.385

 3aq2 A    10 Q L  -97.434  115.920 -173.963
 3aq2 A    11 V L  -59.360  132.712  176.863
 3aq2 A    12 R E  -70.932  110.006  174.763

 3r8s 0     1 A L    0.000  133.788 -179.040
 3r8s 0     2 V L -159.995  152.706 -175.658
 3r8s 0     3 Q L  -60.291  149.982  174.342

 1w96 A   373 Q L -101.817  151.320 -178.048
 1w96 A   374 V L  -61.102  -21.836 -176.532
 1w96 A   375 E L  -89.071   11.254 -170.261

 2aw2 A    10 D L -107.631  128.880  176.973
 2aw2 A    11 V L  -80.345  129.484 -179.689
 2aw2 A    12 Q E -145.699  155.033  173.171

 1nxm A    59 K L  -96.280  143.315  179.026
 1nxm A    60 L L -157.971  128.550  169.896
 1nxm A    61 Q E -140.801  138.528 -179.104

 2xkj E   528 Q L   60.958   30.770  168.179
 2xkj E   529 V L -103.158  127.183 -179.132
 2xkj E   530 S L  -85.651  127.523  177.873

position:            2 neighbors:          200

 3juy A     8 V L  -63.586  126.563 -178.429
 3juy A     9 Q E -147.392  140.103  174.463
 3juy A    10 L E -118.208  116.989 -178.657

 1byg A    77 V L  -58.931  112.254 -169.808
 1byg A    78 Q L  -70.268  134.977  172.176
 1byg A    79 L E  -80.343  135.278  178.044

 2ipc A    83 V H  -74.097  -30.124  177.735
 2ipc A    84 Q H  -69.963  -30.159  172.055
 2ipc A    85 L H  -64.118  -36.543  177.954

 3n9g H     2 V L  -64.911  127.321  179.753
 3n9g H     3 Q E -131.577  135.179  176.367
 3n9g H     4 L E -127.076  115.668 -179.428

 1a4i A    99 V E -103.081  115.460 -173.150
 1a4i A   100 Q L  -71.214  126.626 -179.578
 1a4i A   101 L L -107.198  154.501   -1.793

 1uz8 B     2 V L  -73.634  125.008 -178.349
 1uz8 B     3 K E -139.847  139.140  169.779
 1uz8 B     4 L E -124.342  123.888 -175.467

 3kfa A    72 V L  -59.557  125.025 -169.302
 3kfa A    73 Q L  -86.164  126.302  167.778
 3kfa A    74 L E  -70.967  130.022  179.640

 3m8o H     2 V L  -95.921  125.294 -176.404
 3m8o H     3 Q E -165.456  166.175  167.985
 3m8o H     4 L E  -94.582  129.257  179.506

 3l07 A    98 V E -102.658  118.129 -173.339
 3l07 A    99 Q L  -71.730  127.439  176.419
 3l07 A   100 L L -101.742  157.214    0.488

 3d9a H     2 V L  -71.996  132.107  178.895
 3d9a H     3 Q E -130.308  130.418  175.801
 3d9a H     4 L E -108.493  132.826  178.047

 3miy A    65 V L  -64.981  134.960 -175.374
 3miy A    66 Q L -110.012  156.901 -179.951
 3miy A    67 L E -109.988  155.000  172.636

 1dn0 B     2 V L -139.996  133.075 -177.860
 1dn0 B     3 Q E -112.378  145.526  174.333
 1dn0 B     4 L E -121.069  117.460 -178.366

 3p2o A    97 V E -108.368  122.127 -174.456
 3p2o A    98 Q L  -73.047  122.389  176.019
 3p2o A    99 L L  -91.448  153.094    5.109

 1dlf H     2 V L  -72.569  125.439 -179.297
 1dlf H     3 K E -130.033  129.404  173.191
 1dlf H     4 L E -129.476  135.667  179.982

 1pii A   331 V E -118.388  123.142 -179.130
 1pii A   332 Q E  -97.397  119.237  178.475
 1pii A   333 L E  -91.506  105.799 -174.213

 3k3q A     5 V L  -69.802  134.954 -179.581
 3k3q A     6 Q E -142.829  135.503  173.919
 3k3q A     7 L E -120.746  115.279 -177.308

 1n4x H     2 V L  -62.929  134.625 -178.726
 1n4x H     3 Q E -132.865  121.994  171.998
 1n4x H     4 L E -110.994  107.454 -176.922

 1a2y B     2 V L  -75.856  126.333 -178.490
 1a2y B     3 Q E -137.328  144.099  170.717
 1a2y B     4 L E -131.076  139.955 -179.596

 1xvs A    44 V E -119.789  164.942  178.802
 1xvs A    45 Q E -136.279  132.922  176.431
 1xvs A    46 L E  -83.095  115.651 -168.889

 1w6t A   323 V L -131.747  132.362  171.290
 1w6t A   324 Q E  -72.353  125.208  178.364
 1w6t A   325 L E -115.301  110.592 -169.189

 3qn3 A   305 I L -130.039  165.568  174.355
 3qn3 A   306 Q E  -80.056  129.113  176.237
 3qn3 A   307 L E -113.793  112.050 -169.917

 2fym A   311 I L -123.492  135.261  172.386
 2fym A   312 Q E  -80.011  107.903 -179.936
 2fym A   313 L E  -97.974  108.932 -169.799

 2ny1 A   140 V E -109.848  125.606  175.366
 2ny1 A   141 Q E -113.410  121.175 -176.183
 2ny1 A   142 L E  -86.657  156.004  173.436

 1tza A    44 A E -130.252  132.626 -174.838
 1tza A    45 K E -107.638  132.287  178.373
 1tza A    46 L E  -83.666  107.501 -173.628

 3nl6 A    42 V E -123.322  131.175  174.545
 3nl6 A    43 Q E -122.048  138.153 -179.538
 3nl6 A    44 I E -103.739  116.835  175.805

 2fsh A    78 V H  -74.009  -24.573  174.956
 2fsh A    79 Q H  -78.302  -31.803  170.367
 2fsh A    80 L H  -63.841  -42.636  176.358

 3a9l A   162 V E -129.381  127.097 -179.572
 3a9l A   163 Q E -103.578  128.929  176.634
 3a9l A   164 L E -110.819  110.445  174.883

 3gen A    82 V L  -61.295  117.796 -170.271
 3gen A    83 Q L  -77.397  127.971  169.317
 3gen A    84 L E  -82.695  118.599  178.650

 1tf5 A    87 V H  -70.131  -27.001  175.780
 1tf5 A    88 Q H  -76.278  -34.936  171.486
 1tf5 A    89 L H  -61.034  -40.834  176.870

 1xq4 A    49 A E -151.842  147.582 -175.289
 1xq4 A    50 Q E -116.116  133.240  174.217
 1xq4 A    51 V E  -86.201  124.649 -168.216

 2c2x A    96 V E -110.090  115.824 -172.906
 2c2x A    97 Q L  -76.827  129.630  179.637
 2c2x A    98 L L -107.609  157.382    1.477

 1huu A    42 V E -101.840  109.390 -175.802
 1huu A    43 Q E -104.987  111.266 -179.524
 1huu A    44 L E -109.401  108.652 -175.377

 1qpc A    71 V L  -65.219  117.581 -167.997
 1qpc A    72 R L  -79.997  136.281  165.654
 1qpc A    73 L E  -67.500  133.003 -173.011

 3dk5 A   242 V H  -67.987  -44.580  177.529
 3dk5 A   243 Q H  -67.534  -35.348  176.221
 3dk5 A   244 L H  -61.166  -46.968  178.584

 1b8z A    42 V E -115.756   98.540 -174.370
 1b8z A    43 Q E  -99.987  116.768  178.688
 1b8z A    44 I E -111.610  109.717 -176.227

 1b0a A    97 V E  -94.358  110.349 -168.324
 1b0a A    98 Q L  -72.469  134.343  174.972
 1b0a A    99 L L -100.535  161.665    1.482

 1w8g A    29 I L -105.233  121.123  173.964
 1w8g A    30 T E  -93.251  129.903  175.220
 1w8g A    31 L E  -89.349  112.392  174.834

 3cbl A   175 V L  -59.251  124.227 -172.992
 3cbl A   176 R L  -83.579  136.681  171.910
 3cbl A   177 L E  -78.339  132.111  178.563

 1hm9 A   239 V H  -66.092  -47.623  176.047
 1hm9 A   240 A H  -65.923  -35.023  177.247
 1hm9 A   241 L H  -62.155  -43.371  177.326

 3aqo A    56 V E -116.280  121.480  173.483
 3aqo A    57 E E -105.965  120.300  174.259
 3aqo A    58 L E -107.134  102.701 -179.737

 3ngx A    90 I E -119.275  127.071 -173.822
 3ngx A    91 E L  -76.113  148.609  174.225
 3ngx A    92 N L -117.132  155.992    0.474

 1uaa A   552 V E  -62.087  127.314 -177.013
 1uaa A   553 Q E  -89.913   91.762 -177.215
 1uaa A   554 L E  -98.587  112.313 -166.612

 3mtl A    63 V L  -60.335  128.521 -167.657
 3mtl A    64 T L  -91.904  130.892  172.520
 3mtl A    65 L E  -84.806  134.264 -171.805

 2v0h A   230 L H  -67.586  -45.272  175.694
 2v0h A   231 Q H  -65.024  -36.787  175.343
 2v0h A   232 L H  -61.256  -42.866  179.344

 1mul A    42 V E -110.318  102.245  179.801
 1mul A    43 Q E  -93.052  111.257 -179.838
 1mul A    44 L E -108.840   98.788 -175.575

 1edz A    97 V E -118.876  137.952 -176.814
 1edz A    98 Y L  -92.170  123.566 -175.582
 1edz A    99 F L -112.510  156.024    5.189

 3r79 A    31 V L -114.340  110.673  175.687
 3r79 A    32 A E  -78.727  142.339  179.385
 3r79 A    33 L E -105.651  114.233  175.961

 1ixc A    55 I L -105.848  124.200  173.790
 1ixc A    56 E L -122.841  163.792 -179.948
 1ixc A    57 L E  -92.617  144.871  169.731

 1gpr A    89 V H  -62.959  -24.939  178.987
 1gpr A    90 S H  -65.766  -15.305 -177.603
 1gpr A    91 L H  -80.526  -12.626  176.121

 1p71 A    42 V E -100.177  115.070 -173.682
 1p71 A    43 T E -109.487  121.530  173.833
 1p71 A    44 L E -120.024   98.972 -170.965

 2au3 A    24 L L -116.330  154.207  170.739
 2au3 A    25 N L  -84.682  103.750 -174.612
 2au3 A    26 L L  -93.983  127.804  172.726

 2x41 A   635 S E -101.449  143.738 -173.711
 2x41 A   636 Q E -129.762  128.049 -175.955
 2x41 A   637 V E -107.278  106.502  177.216

 2pmi A    66 V L  -50.104  120.434 -171.420
 2pmi A    67 R L  -77.315  136.672  170.665
 2pmi A    68 L E  -95.765  100.396 -170.931

 2a6h D   528 V E -123.195  161.255 -175.514
 2a6h D   529 Q E  -89.504  119.387 -176.048
 2a6h D   530 V L  -83.590  -98.309 -175.267

 2oib A    87 V L  -71.823  132.441 -171.480
 2oib A    88 E L  -93.892  133.629  170.286
 2oib A    89 L E  -76.404  129.345  179.856

 3gwc A     9 V E -121.074  120.913 -178.437
 3gwc A    10 Q E -120.689  123.516  170.507
 3gwc A    11 L E  -70.625  121.545 -167.030

 3o0g A    64 V L  -49.097  126.391 -171.815
 3o0g A    65 R L  -90.826  115.947  169.875
 3o0g A    66 L E  -84.278  113.597 -176.454

 3g5s A   260 V E -110.531  121.759 -173.181
 3g5s A   261 Q E  -99.993  139.986  175.521
 3g5s A   262 L E -119.316  143.270  178.856

 1blx A    77 V L  -54.450  134.024 -175.581
 1blx A    78 R L  -75.659  139.561  167.984
 1blx A    79 L E  -96.271  106.864 -171.403

 3cpg A    50 V L -109.165  125.003  176.377
 3cpg A    51 R E  -97.238  146.029  179.984
 3cpg A    52 L E  -97.856  119.198  172.445

 1wch A    92 V L  -90.390  116.164 -176.107
 1wch A    93 P L  -80.947  152.973  172.285
 1wch A    94 L E -109.505  116.676  171.489

 3lfu A   554 V E  -69.015  137.489 -173.451
 3lfu A   555 Q E  -95.511  111.241  177.624
 3lfu A   556 L E -104.048  136.345 -177.886

 2r3i A    65 V L  -63.166  118.717 -166.959
 2r3i A    66 K L  -68.276  126.339  165.457
 2r3i A    67 L E  -78.515  111.161 -171.573

 1ct5 A    41 I L  -74.963  125.271 -178.656
 1ct5 A    42 L E  -77.370  113.627  174.807
 1ct5 A    43 L E  -93.093  100.104  178.251

 1vzo A   122 V L  -53.839  133.544 -170.900
 1vzo A   123 T L  -91.624  128.847  171.380
 1vzo A   124 L E  -91.727  127.084 -174.382

 1tv5 A   399 C E -125.404  144.310  172.223
 1tv5 A   400 Q E -112.235  141.311  178.847
 1tv5 A   401 L E -111.563  146.538  172.275

 1xbb A    81 V L  -56.505  122.701 -173.879
 1xbb A    82 R L  -79.995  134.590  171.886
 1xbb A    83 M E  -88.074  129.980  173.610

 2cfa A     3 A E -144.038  152.064 -178.319
 2cfa A     4 K E -141.973  143.516  177.666
 2cfa A     5 L E  -74.102  129.788  176.044

 3g51 A    89 V L  -52.028  139.353 -179.808
 3g51 A    90 K L  -99.241  142.437  178.520
 3g51 A    91 L E  -94.697  119.990 -177.377

 2ya0 A   197 I E  -95.201  105.084  179.038
 2ya0 A   198 Q E  -88.892  113.623 -178.958
 2ya0 A   199 L E  -98.053  138.960  171.260

 1z47 A   133 M L  -81.065   -1.183 -178.581
 1z47 A   134 R L   56.401   38.505 -177.753
 1z47 A   135 L L -108.706   15.883 -177.783

 3iau A   259 V L -130.411  136.128  179.938
 3iau A   260 K E -101.416  115.352 -178.552
 3iau A   261 L E  -73.688  135.089  179.491

 3a62 A    84 V L  -50.876  144.194  179.296
 3a62 A    85 D L  -91.936  127.754  170.946
 3a62 A    86 L E  -86.722  124.426 -173.127

 2p02 A   317 V E -118.381  128.627 -179.502
 2p02 A   318 Q E -113.092  136.801  170.975
 2p02 A   319 V E -134.784  158.166  179.548

 1u46 A    84 I L  -69.122  125.970 -173.127
 1u46 A    85 R L  -87.366  144.323  169.156
 1u46 A    86 L E  -87.076  116.089 -176.086

 2id0 A   578 V E -126.646  157.407  174.163
 2id0 A   579 R E -115.179  126.036  177.793
 2id0 A   580 L E  -69.829  114.192 -171.854

 2zv2 A    99 V L  -60.003  158.991 -172.325
 2zv2 A   100 K L -121.526  120.020  173.273
 2zv2 A   101 L E  -75.955  130.410 -175.464

 1e9z A   184 V E  -79.811  151.783  177.175
 1e9z A   185 E E -109.711  123.158 -176.561
 1e9z A   186 L E -137.728  146.432  177.599

 2p6x A    71 V L  -79.286  121.476 -178.775
 2p6x A    72 E L  -97.376  136.656  175.713
 2p6x A    73 L L -101.186  140.780  177.690

 3c4i A    42 V E -128.074  103.906 -178.256
 3c4i A    43 T E  -93.970  110.818  170.810
 3c4i A    44 I E  -99.594  100.654 -167.414

 3cc6 A    76 V L  -41.319  132.922 -174.497
 3cc6 A    77 K L  -85.753  133.799  168.906
 3cc6 A    78 L E  -92.848  129.246 -174.981

 1d3g A   324 V E -130.205  152.290  175.003
 1d3g A   325 Q E -130.047  157.044  172.463
 1d3g A   326 L E -138.174  158.436  170.916

 1d0q A    27 V L -128.747  131.336  171.850
 1d0q A    28 Q L  -69.961  109.482 -174.971
 1d0q A    29 L L -106.353  138.670  169.371

 3qvq A    45 V E -115.461  134.542  176.077
 3qvq A    46 M E -151.247  167.348 -177.744
 3qvq A    47 L E  -85.540  140.754  164.356

 1vf7 A   209 V L -134.928  160.068  170.605
 1vf7 A   210 S L -122.532  165.771 -171.159
 1vf7 A   211 L E -122.893  123.217  172.016

 1o20 A   187 V E -125.492  108.199  178.805
 1o20 A   188 E E -117.348  154.568 -176.145
 1o20 A   189 F E -137.657  129.303  178.975

 1jid A    84 V E -123.451  132.381  169.958
 1jid A    85 Q L  -78.411  118.233  178.279
 1jid A    86 L L  -91.318  -44.326 -172.958

 2e8y A   268 V E -106.658  112.473  178.854
 2e8y A   269 E E  -86.565  121.331 -176.280
 2e8y A   270 L E -103.838  139.001  168.138

 2p6r A   204 V L -119.580  120.218 -179.809
 2p6r A   205 P L  -52.087  149.186 -177.082
 2p6r A   206 L E -120.895  116.854  173.711

 3abz A   756 V E  -80.106  122.293  179.794
 3abz A   757 Q E -109.954  131.334 -177.719
 3abz A   758 V E -114.454  118.934  176.807

 2ooq A    64 V L  -84.452  116.634 -176.143
 2ooq A    65 R L  -96.139  128.885  179.471
 2ooq A    66 L L  -94.996  153.817  173.542

 1jo8 A    54 V E -129.214  161.492  170.342
 1jo8 A    55 S E -133.523  129.671 -173.864
 1jo8 A    56 L E  -58.830  139.842  177.801

 1ea0 A   963 V L  -97.248  129.416  179.108
 1ea0 A   964 M L  -53.186  143.408  179.426
 1ea0 A   965 L E -116.493  100.622  173.246

 1txk A   327 V E  -87.160  112.449 -168.031
 1txk A   328 E E -103.081  140.316  174.851
 1txk A   329 L E -125.807  124.235 -179.412

 1yfo A    72 V L  -72.038  118.279  179.810
 1yfo A    73 H L  -86.848  129.219  174.437
 1yfo A    74 L L -105.508  147.061  174.602

 3aa0 A   204 V E -123.825  124.903 -175.830
 3aa0 A   205 Q E -127.843  135.859  169.676
 3aa0 A   206 L E  -98.528  119.320  175.670

 1ofd A   998 V L -100.090  122.543  172.876
 1ofd A   999 T L  -59.464  133.638 -175.150
 1ofd A  1000 L E -107.699  100.306  171.952

 1d2o A   117 V E -125.129  160.287 -176.845
 1d2o A   118 E E -132.942  144.305  177.561
 1d2o A   119 L E  -89.025  136.590 -178.771

 2j01 E    47 V E -124.375  122.723  179.651
 2j01 E    48 Q L  -88.292   94.329 -176.139
 2j01 E    49 L L  -89.408  159.089  171.769

 4ubp B    85 V E -129.055  149.496  178.148
 4ubp B    86 E E -103.339  122.949  179.276
 4ubp B    87 L E -101.497  154.958  169.136

 1qhf A    25 V L  -98.636  158.216 -178.325
 1qhf A    26 K L  -92.637  169.595  175.293
 1qhf A    27 L E  -72.267  152.453  171.092

 1ejx B    79 V E -115.128  152.315  174.274
 1ejx B    80 E E  -97.407  131.535  179.442
 1ejx B    81 L E -114.623  149.914  175.254

 1p15 A    26 V L  -80.065  120.636 -168.549
 1p15 A    27 I L -102.016  140.108  177.448
 1p15 A    28 I L -119.265  136.253  175.205

 3gqb A    73 V E -126.202  157.565  178.391
 3gqb A    74 E E  -90.632  124.827 -174.800
 3gqb A    75 L E -114.579  103.876 -178.496

 2vd5 A   124 T L  -58.431  135.004 -173.052
 2vd5 A   125 Q L  -83.573  116.596  172.352
 2vd5 A   126 L E  -83.711  124.382  178.548

 3mfy A    74 V E -121.329  154.301  169.924
 3mfy A    75 E E  -92.218  122.899 -171.901
 3mfy A    76 L E -116.931  105.807 -175.086

 1zk9 A    89 V E -127.604  125.142 -174.964
 1zk9 A    90 F L -146.158  162.113  175.926
 1zk9 A    91 L L  -89.777  151.262 -179.291

 2otd A    42 A E -110.832  145.013  177.323
 2otd A    43 K E -136.583  172.773  166.623
 2otd A    44 L E -102.002  145.291  164.877

 2gqt A   260 L L -106.276  142.635  173.967
 2gqt A   261 E L  -99.742  143.024 -179.287
 2gqt A   262 L E  -70.012  129.230  174.798

 1ofd A  1033 V E -123.589  121.721 -177.264
 1ofd A  1034 K E  -92.160  113.627  175.880
 1ofd A  1035 L E -114.630  164.809  174.443

 2b3z A    81 V E -135.003  132.837 -170.961
 2b3z A    82 T L  -83.845  -17.782  176.577
 2b3z A    83 L L -144.090  132.529 -175.324

 1l5w A   303 I E -113.654  115.296 -178.109
 1l5w A   304 Q E  -94.655  111.136  178.304
 1l5w A   305 L E  -92.181  113.713 -176.292

 3d8h A    45 V L  -91.371  161.358 -179.571
 3d8h A    46 S L  -87.748  155.981  164.959
 3d8h A    47 L E  -61.726  152.148  169.865

 1ea0 A   998 V E -119.645  115.868 -178.023
 1ea0 A   999 K E  -84.482  117.706 -177.537
 1ea0 A  1000 L E -125.469  162.076  177.823

 2g6v A    97 V E -131.983  146.596 -178.594
 2g6v A    98 T L  -83.671   -9.478  179.058
 2g6v A    99 L L -150.060  135.620  175.016

 1d2o A    27 V E -105.240  139.745 -174.064
 1d2o A    28 N E -116.914  130.408  175.670
 1d2o A    29 L E  -91.760  119.457  177.790

 2iwn A    85 V E -130.785  130.395  171.020
 2iwn A    86 L E -103.881  109.617 -178.593
 2iwn A    87 L E  -99.015  141.694  167.563

 3fla A    52 V E  -87.592  124.862  175.152
 3fla A    53 Q L -105.452  109.949 -179.000
 3fla A    54 Y L  -74.900  152.052  169.825

 3kfu F    12 L E -106.721  145.191 -177.797
 3kfu F    13 H E -100.180  109.986 -179.001
 3kfu F    14 L E  -62.825  126.799 -179.537

 2o2t A   102 V E -110.733  116.966  178.446
 2o2t A   103 Q E  -88.290  120.272 -179.625
 2o2t A   104 L E -109.920  131.916  167.368

 2v0c A   454 V L  -82.769  108.194 -166.509
 2v0c A   455 L L  -75.754  135.018  163.812
 2v0c A   456 L L  -66.128  127.640 -174.877

 1cnz A   219 V L -104.375  126.534  176.677
 1cnz A   220 E E  -75.237  118.732 -179.526
 1cnz A   221 L E -105.481  131.048  170.313

 3n91 A   110 V E -124.430  120.681 -179.997
 3n91 A   111 Q E  -98.079  119.995  175.311
 3n91 A   112 L E  -82.090  132.337 -175.900

 3o5x A    30 V L  -77.217  111.302  178.859
 3o5x A    31 V L  -88.552  114.521 -178.156
 3o5x A    32 L L  -86.295  137.225 -179.319

 3fn9 A   611 P L  -86.480  163.925  170.008
 3fn9 A   612 K E -111.862  138.895 -176.776
 3fn9 A   613 V E -120.519  118.760  178.130

 3cmg A   143 V E -118.209  131.817 -170.939
 3cmg A   144 H E -119.845  136.518  163.488
 3cmg A   145 L E -101.780  110.762 -174.940

 3kex A    78 V L  -86.561   96.062 -173.393
 3kex A    79 R L  -60.258  136.134  171.491
 3kex A    80 L E  -76.436  119.336 -177.287

 1vlc A   223 V L -107.483  126.271  177.797
 1vlc A   224 E E  -76.946  119.995  179.179
 1vlc A   225 L E -108.236  126.147  169.716

 1zq1 C    23 R E -140.334  145.070  177.217
 1zq1 C    24 Q E  -89.915  138.662  176.820
 1zq1 C    25 L E  -91.253  143.074 -177.863

 1a05 A   214 V L -104.094  130.890  176.801
 1a05 A   215 R E  -84.993  110.009 -179.064
 1a05 A   216 L E  -94.256  137.813  168.769

 1ygp A   363 I E -114.304  119.080 -179.242
 1ygp A   364 Q E  -96.747  122.960 -179.203
 1ygp A   365 L E -101.698  105.955  174.939

 2y3z A   212 V L -114.738  127.531  176.365
 2y3z A   213 A E  -76.219  145.888 -176.135
 2y3z A   214 L E -130.701  124.732  170.528

 3fn9 A   155 V E -114.794  137.533 -173.639
 3fn9 A   156 W E -116.347  140.275  170.168
 3fn9 A   157 L E -101.763  124.791 -172.724

 1um8 A   302 V L -123.317  131.055  179.286
 1um8 A   303 D E  -92.271  107.363  179.939
 1um8 A   304 L E  -88.047  130.216  178.406

 1vlu A   192 V E -127.680  110.718 -178.838
 1vlu A   193 Q E -108.644  116.713  177.070
 1vlu A   194 L E  -97.905  109.162 -172.750

 3n79 A   121 V L  -77.415  156.090  173.946
 3n79 A   122 T E  -96.486  120.512  174.059
 3n79 A   123 L E  -75.216  110.513 -170.937

 1ggp B    28 I E  -93.841  138.880 -179.863
 1ggp B    29 I E -126.248  164.993  173.629
 1ggp B    30 L E  -95.503  108.399 -174.082

 1vqo S    67 V E -108.749  111.010  178.512
 1vqo S    68 R E  -83.113  129.792  178.553
 1vqo S    69 L E  -96.513  153.989  178.730

 2rj2 A   113 V E -128.750  128.361 -172.278
 2rj2 A   114 R E -124.168  141.844  165.793
 2rj2 A   115 L E  -96.627  116.003 -170.853

 3r8w A   256 V L  -90.714  134.192  176.538
 3r8w A   257 E E  -83.889  105.030 -175.946
 3r8w A   258 L E  -95.184  132.164  170.549

 2fe5 A    85 V E -124.913  121.150  174.316
 2fe5 A    86 Y E  -84.910  118.951  179.417
 2fe5 A    87 L E -118.428  117.545  174.454

 2gj4 A   324 I E -119.758  114.299  179.429
 2gj4 A   325 Q E -102.022  125.264 -178.031
 2gj4 A   326 L E -100.204  111.837  174.518

 1fpr A    45 V E  -80.278  125.008 -179.892
 1fpr A    46 I E -106.871  118.752  178.246
 1fpr A    47 L L  -63.054  127.724 -170.303

 3i4o A    31 I E -129.971  137.663  170.639
 3i4o A    32 E E -102.428  114.933 -176.091
 3i4o A    33 L E  -81.012  157.214 -179.851

 2wp7 A     9 V E -115.076  122.769 -177.833
 2wp7 A    10 K E -114.482  145.362  170.642
 2wp7 A    11 L E -105.419  107.902  176.910

 3lpf A   176 V E -110.801  133.546 -167.912
 3lpf A   177 M E -144.996  146.011  157.379
 3lpf A   178 L E  -92.063  138.048  173.042

 2zxr A   520 Y E  -97.287  109.690 -173.040
 2zxr A   521 E E -131.283  178.667  178.282
 2zxr A   522 V E -114.410  125.258  172.488

 2zj8 A   201 V L -120.717  127.630  177.864
 2zj8 A   202 K E  -51.244  128.895  178.785
 2zj8 A   203 L E -104.332  121.490  174.504

 2oc3 A    77 V E  -74.985  121.620 -179.396
 2oc3 A    78 I E -104.465  114.234 -178.280
 2oc3 A    79 L L  -87.885  144.518  177.155

 3nwg A   121 V L -129.562  164.598  177.709
 3nwg A   122 D E -130.663  118.540  176.431
 3nwg A   123 L E  -64.941  137.294 -176.912

 3egw A   340 V E -121.075  135.456 -178.476
 3egw A   341 M E  -81.868  138.419 -179.589
 3egw A   342 L E  -93.826  138.021  177.483

 2c4m A   293 V E -124.288  124.876  179.664
 2c4m A   294 Q E  -99.424  128.355  179.931
 2c4m A   295 L E  -99.784  101.671  173.999

 2gjt A    66 V E  -77.299  124.995 -176.604
 2gjt A    67 R E -101.090  139.839  173.937
 2gjt A    68 L L  -94.306  153.813  176.417

 3q1x A   202 V L -101.622  126.902  179.570
 3q1x A   203 T E -110.061  119.542  164.862
 3q1x A   204 L E -110.083   80.217 -166.789

 2pbn A    74 V E  -76.895  121.219 -174.851
 2pbn A    75 K E  -98.133  131.128  172.096
 2pbn A    76 L L  -88.803  146.527  170.742

 2ww2 A   114 V E -146.612  137.244  170.937
 2ww2 A   115 T E -111.122  122.449 -178.432
 2ww2 A   116 F E  -79.414  165.870 -175.350

 2v8q A    58 L E -121.456  126.049 -178.706
 2v8q A    59 Q E -132.151  122.333  175.942
 2v8q A    60 L E  -87.271  128.524  176.766

 1f76 A   315 V E -133.249  146.637  173.867
 1f76 A   316 Q E -126.371  154.993  176.615
 1f76 A   317 I E -129.719  153.847  174.467

 1jet A   146 V E -119.150  127.662  179.860
 1jet A   147 T E -108.847  123.421 -179.422
 1jet A   148 L E -101.267  156.536  178.224

 1f3v A    73 V E  -96.401  114.995  174.515
 1f3v A    74 Q E  -78.853  113.916 -171.798
 1f3v A    75 L E -105.964  143.123  172.086

 3f1x A   229 V L  -74.991  130.849 -177.448
 3f1x A   230 T E -117.420  132.214  171.946
 3f1x A   231 L E -121.200   81.604 -164.351

 1pjr A   559 V E  -70.196  135.573 -173.177
 1pjr A   560 M E  -99.983  127.526  175.848
 1pjr A   561 L E -116.471  140.161 -178.019

 1ze3 H    66 V E -104.347  128.553 -178.298
 1ze3 H    67 Q E -128.157  130.024 -177.765
 1ze3 H    68 L E  -96.587  140.608  174.919

 1c96 A   204 V E -119.916  105.644 -177.890
 1c96 A   205 K E  -85.274  113.311  176.843
 1c96 A   206 L E  -97.920  129.093  176.754

 3o9p A   150 I E -120.448  129.803  178.719
 3o9p A   151 Q E -106.084  117.835  176.291
 3o9p A   152 L E  -99.894  152.484  174.524

 2q9v A    81 V E -148.116  140.291  172.484
 2q9v A    82 N E -109.485  100.436 -175.728
 2q9v A    83 L E  -92.849  125.702  170.440

 1ssq A   176 V L  -86.956  134.588 -178.225
 1ssq A   177 T E -117.505  130.308  165.565
 1ssq A   178 L E -110.342   82.315 -165.904

 3iag C   222 V E -131.579  160.563  173.083
 3iag C   223 K E -122.971  122.023  178.762
 3iag C   224 L E  -92.634  119.087 -179.460

 2y4s A   303 V E -113.121  121.308  178.650
 2y4s A   304 H E  -89.997  109.782 -178.519
 2y4s A   305 L E  -94.029  133.445  177.074

 1kl9 A    33 V E -134.707  159.913  171.172
 1kl9 A    34 S E -110.543  130.032  178.769
 1kl9 A    35 L E  -78.070  110.110 -168.926

 1v5x A    79 A E -105.863  122.459  177.015
 1v5x A    80 Q E -104.896  119.046 -178.430
 1v5x A    81 L E  -94.490  100.653 -167.896

 1ueb A   128 V E -122.428  158.916 -178.735
 1ueb A   129 E E -103.065  121.317 -176.640
 1ueb A   130 L E -129.966  144.506 -177.126

 1o26 A    23 V E -122.821  121.612  178.101
 1o26 A    24 E E -112.342  138.875  171.785
 1o26 A    25 L E  -90.007  120.020 -175.640

 2y88 A    17 V E -134.967  169.707  169.762
 2y88 A    18 R E -136.113  144.774  174.279
 2y88 A    19 L E -110.321  162.010  168.277

 2qo3 A   394 V E  -91.144  124.947  178.640
 2qo3 A   395 A E -136.522  131.180 -176.241
 2qo3 A   396 L E  -72.598  141.638  172.699

 1v53 A   214 V L  -82.084  126.223  176.593
 1v53 A   215 E E  -83.086  105.012  179.910
 1v53 A   216 L E  -87.765  137.373  168.174

 3gni B   167 V E -100.534  129.940 -178.749
 3gni B   168 Y E -125.485  134.122  173.008
 3gni B   169 L E  -85.848  131.176  177.743

 3cmg A   603 A E -148.210  155.441 -179.651
 3cmg A   604 E E -115.381  136.259 -179.061
 3cmg A   605 L E -100.970  134.935  172.290

 2a10 A    31 I L -126.137  166.935  178.340
 2a10 A    32 T E -122.446  128.575  171.769
 2a10 A    33 I E  -75.878  122.030 -170.886

 1mnn A   277 V E -118.756  122.140 -174.318
 1mnn A   278 I E -117.595  118.598  169.548
 1mnn A   279 L E  -93.448  129.806 -176.852

 2fp7 B    80 V E -123.757  164.996  176.178
 2fp7 B    81 Q E -122.083  126.799  171.700
 2fp7 B    82 M E  -87.032  126.203  174.266

 3gm8 A   154 V E -124.889  141.136 -177.743
 3gm8 A   155 Y E -130.404  155.009  166.316
 3gm8 A   156 L E -101.214  123.105 -177.618

 3r8s D    48 I E -112.312  149.417  171.670
 3r8s D    49 Q E -117.337  123.308 -170.835
 3r8s D    50 V E -122.441  162.193  174.120

 3bh0 A   294 V E -117.306  119.028 -177.915
 3bh0 A   295 S E  -83.538  137.665  172.321
 3bh0 A   296 L E -126.404  149.257  173.072

 3n3y A    11 V E -122.171  124.539  179.055
 3n3y A    12 I E -125.031  129.815  170.613
 3n3y A    13 C E  -82.589  110.049 -172.180

 1qtq A   409 V E -141.001  157.164 -178.390
 1qtq A   410 R E  -89.895  126.354  170.094
 1qtq A   411 L E  -75.190  134.821 -177.859

 3n79 A    29 V L -127.852  152.831  179.972
 3n79 A    30 D E -101.124  140.609  179.265
 3n79 A    31 L E  -82.294  114.439 -179.184

 2y88 A    77 V E -119.603  128.069  169.682
 2y88 A    78 E E -102.162  108.077 -167.791
 2y88 A    79 L E -107.377  133.229  179.766

 3jqu A    64 V E  -83.952  129.241 -178.899
 3jqu A    65 T E -118.045  146.918  173.860
 3jqu A    66 L E -125.873  121.186  172.932

 1xau A    14 V L  -68.042  114.080 -173.400
 1xau A    15 Q E -133.000  148.358  173.372
 1xau A    16 L E -110.421   95.443 -162.424

 3a21 A   513 A L  -70.519  143.598  179.819
 3a21 A   514 E E -136.102  162.113  167.964
 3a21 A   515 L E  -77.349  127.067  172.789

 2qn6 A   379 V E -129.668  131.980  169.460
 2qn6 A   380 E E  -96.180  113.223 -173.484
 2qn6 A   381 L E  -83.955  150.698  168.864

 1ky9 A   115 V E -126.230  132.984 -179.853
 1ky9 A   116 Q E -123.362  124.998  178.784
 1ky9 A   117 L E  -80.950  163.985 -178.847

 2wvx A   110 V E -151.189  140.982  172.148
 2wvx A   111 Y E  -94.169  118.976  176.453
 2wvx A   112 L E  -90.295  104.200 -164.876

 1h6f A     7 V E -124.159  132.588 -178.939
 1h6f A     8 H E -112.967  130.271  178.448
 1h6f A     9 L E  -76.893  127.684 -179.930

 2jik A    89 V E -122.403  114.899  178.987
 2jik A    90 S E  -98.684  125.570 -177.767
 2jik A    91 L E -120.177  136.710  161.862

 1owf A    44 V E -106.620  118.367 -175.772
 1owf A    45 K E -114.290  104.306 -179.620
 1owf A    46 L E -103.757   95.005 -178.277

 1zcc A    37 V E -107.091  126.447  168.350
 1zcc A    38 R E -130.440  150.212 -176.834
 1zcc A    39 E E -100.671  133.860 -179.451

 2y4s A   150 V E -142.681  135.570  173.888
 2y4s A   151 S E -134.286  166.877  174.556
 2y4s A   152 V E -115.403  128.519  177.643

 2aw2 A    11 V L  -80.345  129.484 -179.689
 2aw2 A    12 Q E -145.699  155.033  173.171
 2aw2 A    13 L E -108.828  126.635 -166.088

position:            3 neighbors:          200

 1uz8 B     3 K E -139.847  139.140  169.779
 1uz8 B     4 L E -124.342  123.888 -175.467
 1uz8 B     5 L E -119.415  105.936  178.616

 1pa2 A     2 Q L  -94.643  150.753  170.366
 1pa2 A     3 L L  -79.278  140.576 -172.979
 1pa2 A     4 N E -131.023  150.879 -178.150

 1xo1 A   158 T H  -80.555   -4.873 -179.223
 1xo1 A   159 L H -104.834    2.653 -172.526
 1xo1 A   160 L L  -68.816  139.557  168.172

 3d9a H     3 Q E -130.308  130.418  175.801
 3d9a H     4 L E -108.493  132.826  178.047
 3d9a H     5 Q E -127.521  116.448  178.296

 1gwu A     2 Q L  -66.334  136.739 -179.637
 1gwu A     3 L L  -74.949  147.335 -178.411
 1gwu A     4 T E -143.236  137.033 -177.887

 3juy A     9 Q E -147.392  140.103  174.463
 3juy A    10 L E -118.208  116.989 -178.657
 3juy A    11 V E -108.182  119.475 -172.928

 3b9q A   146 Q H  -64.024  -38.832 -179.477
 3b9q A   147 L H  -68.272  -34.396  172.791
 3b9q A   148 E H  -61.502  -39.800  174.819

 3n9g H     3 Q E -131.577  135.179  176.367
 3n9g H     4 L E -127.076  115.668 -179.428
 3n9g H     5 V E -112.959  118.882 -173.778

 3m19 A   142 Q L -129.021   32.166 -176.644
 3m19 A   143 L L  -60.331  120.090 -177.077
 3m19 A   144 Q L  -89.000  -22.437  177.008

 3m8o H     3 Q E -165.456  166.175  167.985
 3m8o H     4 L E  -94.582  129.257  179.506
 3m8o H     5 V E -109.951  117.477 -178.442

 1dn0 B     3 Q E -112.378  145.526  174.333
 1dn0 B     4 L E -121.069  117.460 -178.366
 1dn0 B     5 Q E -105.057  119.408 -173.649

 1n4x H     3 Q E -132.865  121.994  171.998
 1n4x H     4 L E -110.994  107.454 -176.922
 1n4x H     5 Q E -104.329  118.168 -173.770

 1dlf H     3 K E -130.033  129.404  173.191
 1dlf H     4 L E -129.476  135.667  179.982
 1dlf H     5 E E -136.705  116.658  178.625

 3k3q A     6 Q E -142.829  135.503  173.919
 3k3q A     7 L E -120.746  115.279 -177.308
 3k3q A     8 V E -111.725  104.113  176.918

 1a2y B     3 Q E -137.328  144.099  170.717
 1a2y B     4 L E -131.076  139.955 -179.596
 1a2y B     5 Q E -135.911  130.020  178.765

 2fym A   312 Q E  -80.011  107.903 -179.936
 2fym A   313 L E  -97.974  108.932 -169.799
 2fym A   314 V E -103.352  121.343  172.662

 1p7t A   116 Q E -116.583  110.849 -174.460
 1p7t A   117 L E  -87.222  140.961  177.341
 1p7t A   118 V E -118.322  133.783 -174.305

 1w6t A   324 Q E  -72.353  125.208  178.364
 1w6t A   325 L E -115.301  110.592 -169.189
 1w6t A   326 V E -103.200  121.024  170.240

 3qn3 A   306 Q E  -80.056  129.113  176.237
 3qn3 A   307 L E -113.793  112.050 -169.917
 3qn3 A   308 V E -105.478  123.647  170.666

 1n8i A   116 Q E -127.192  117.740 -170.941
 1n8i A   117 L E  -96.716  132.176  179.768
 1n8i A   118 V E -111.237  135.069 -170.847

 1xvs A    45 Q E -136.279  132.922  176.431
 1xvs A    46 L E  -83.095  115.651 -168.889
 1xvs A    47 M E  -96.669  -46.560  179.253

 2bsy A   213 Q E -130.015  145.567  178.622
 2bsy A   214 L E  -99.315  119.340  179.627
 2bsy A   215 V E -117.672  131.390  176.143

 1tza A    45 K E -107.638  132.287  178.373
 1tza A    46 L E  -83.666  107.501 -173.628
 1tza A    47 E E  -92.315  -53.508 -174.741

 2zxr A   521 E E -131.283  178.667  178.282
 2zxr A   522 V E -114.410  125.258  172.488
 2zxr A   523 Q E  -96.303  106.266 -173.959

 1xq4 A    50 Q E -116.116  133.240  174.217
 1xq4 A    51 V E  -86.201  124.649 -168.216
 1xq4 A    52 I E -104.467  -57.749 -176.224

 2gjx A   122 Q H  -86.577  -19.890  176.920
 2gjx A   123 L H  -75.401  -28.298 -179.693
 2gjx A   124 V E  -70.117  129.991 -175.865

 2d4n A   123 Q E -140.052  146.684  174.678
 2d4n A   124 L E -102.726  119.977  175.311
 2d4n A   125 I E -106.121  131.929 -176.515

 2cm5 A   156 Q E  -85.654  129.091  179.224
 2cm5 A   157 L L  -71.882  139.972  179.260
 2cm5 A   158 Q E -112.821  155.169  176.091

 1yz4 A   137 Q H  -65.160  -34.552  173.764
 1yz4 A   138 L H  -66.846  -39.005  175.792
 1yz4 A   139 E H  -59.025  -44.200  177.448

 3iag C   223 K E -122.971  122.023  178.762
 3iag C   224 L E  -92.634  119.087 -179.460
 3iag C   225 V E -126.380  122.870  179.728

 3m19 A   118 Q L -117.891   27.720 -175.834
 3m19 A   119 L L  -72.715  131.216  177.408
 3m19 A   120 K L -115.115  -13.619  176.936

 1n8i A   199 Q E -120.475  144.821  177.652
 1n8i A   200 L E  -83.125  125.750  178.430
 1n8i A   201 V E -112.923  119.050  177.072

 1pq7 A   136 N E  -95.943  151.846  178.364
 1pq7 A   137 L L  -57.262  131.143  172.058
 1pq7 A   138 L E -109.606  155.005  178.748

 3e3p A   240 Q H  -65.228  -47.197  175.367
 3e3p A   241 L H  -64.920  -36.376  175.284
 3e3p A   242 H H  -57.132  -49.695 -177.741

 2pa6 A   310 Q E  -80.416  127.855  174.394
 2pa6 A   311 I E -113.305  113.534 -171.416
 2pa6 A   312 V E  -99.131  124.968  173.689

 2o6s A   111 Q L -122.141   30.789 -177.056
 2o6s A   112 L L  -66.484  124.636  179.917
 2o6s A   113 Q L -103.980   -7.833  177.082

 1z6b A   112 T E -111.442  116.461 -177.634
 1z6b A   113 L E  -85.381  107.040  177.852
 1z6b A   114 T E  -89.973  128.452 -168.842

 2b3r A   127 Q E  -74.968  129.391 -176.092
 2b3r A   128 L L  -90.372  155.073  177.930
 2b3r A   129 T E -123.428  167.734 -178.325

 1rj9 A   148 Q H  -55.782  -49.924 -178.337
 1rj9 A   149 L H  -67.831  -35.996  176.874
 1rj9 A   150 S H  -58.733  -41.515  178.144

 1p7t A   197 Q E -131.434  157.899  178.117
 1p7t A   198 L E  -84.492  131.841  175.201
 1p7t A   199 R E -116.116  130.623 -176.453

 2ie4 C   242 Q L  -95.823  137.846  174.685
 2ie4 C   243 L L  -65.044  128.152  176.797
 2ie4 C   244 V L -125.685  121.048 -174.648

 1my7 A    81 Q E -125.393  159.708  160.229
 1my7 A    82 L E  -88.339  132.456 -173.205
 1my7 A    83 R E -124.061  133.022  175.586

 3com A   174 Q E -129.865  128.442  176.786
 3com A   175 L L  -91.879  145.515 -178.698
 3com A   176 T E -130.960  177.597  179.070

 1yqs A    74 Q H  -68.845  -37.096  174.486
 1yqs A    75 L H  -62.884  -37.566  174.658
 1yqs A    76 V H  -63.509  -45.060  176.530

 1dun A   101 Q E -133.900  150.370  179.790
 1dun A   102 L E -115.475  115.265  179.005
 1dun A   103 I E -108.630  132.145 -179.144

 2o6s A    87 Q L -120.939   31.503 -177.631
 2o6s A    88 L L  -71.143  126.721  179.137
 2o6s A    89 Q L  -99.581  -26.489  178.427

 1u36 A    86 Q E -126.759  157.704  158.266
 1u36 A    87 L E  -83.763  138.818 -179.071
 1u36 A    88 R E -133.155  129.994  171.882

 1w15 A   149 M E  -77.458  133.655 -179.409
 1w15 A   150 L L  -81.338  141.451  176.760
 1w15 A   151 C E -110.223  170.205  177.446

 3h7i A   160 Q H  -60.357  -23.763 -174.529
 3h7i A   161 L H  -94.997   19.375 -174.989
 3h7i A   162 H H  -65.868  -19.988 -176.958

 1t0h B   113 Q L  -87.982  152.373  178.416
 1t0h B   114 L E  -67.325  116.066 -179.852
 1t0h B   115 V E  -93.973  126.537  176.889

 2o6s A   135 Q L -115.198   25.886 -175.935
 2o6s A   136 L L  -78.052  124.779  173.348
 2o6s A   137 K L  -99.694  -11.196  177.748

 2zxx C   110 Q E -138.355  149.469  175.326
 2zxx C   111 L E  -70.538  121.820  179.473
 2zxx C   112 T E -116.514  150.615 -170.582

 3h7t A   138 D E -107.521  145.022  174.689
 3h7t A   139 L L  -58.520  128.139  176.405
 3h7t A   140 M E -110.149  154.385  177.665

 1vma A   150 Q H  -62.524  -41.212  178.123
 1vma A   151 L H  -68.722  -36.003  174.357
 1vma A   152 K H  -61.201  -41.107  175.281

 1fwx A   425 Q E  -99.982  139.998  177.233
 1fwx A   426 L E  -98.899  128.464 -175.238
 1fwx A   427 I E -122.590  130.218  174.763

 2o6q A   144 E L -109.329   29.495  178.791
 2o6q A   145 L L  -74.906  132.581  176.428
 2o6q A   146 Q L -116.448  -10.457  176.166

 3oae A   172 E E -146.379  127.525  176.673
 3oae A   173 L E  -74.491  112.146 -171.860
 3oae A   174 I E -108.993  123.169  174.496

 3nsn A   162 Q L  -85.608   -5.114  178.807
 3nsn A   163 L L  -91.027    8.843  173.904
 3nsn A   164 F E -102.651  144.195 -177.153

 2j16 A   170 Q H  -67.174  -34.804  175.405
 2j16 A   171 L H  -69.271  -33.569  174.701
 2j16 A   172 M H  -63.241  -44.257  175.223

 1ynf A   319 Q E -100.030  129.138  171.996
 1ynf A   320 L E -101.549  100.843 -177.148
 1ynf A   321 L E -100.500  154.999 -178.300

 3g39 A    65 Q L -119.428   25.648 -174.334
 3g39 A    66 L L  -61.023  122.357 -179.155
 3g39 A    67 T L -104.337  -18.742  178.673

 3mmh A    63 E E -139.007  150.083  169.479
 3mmh A    64 L E  -78.444  133.603 -173.725
 3mmh A    65 V E -116.065  137.047 -172.696

 1eq9 A   137 A E  -92.079  145.006  176.210
 1eq9 A   138 L L  -57.846  133.101  178.477
 1eq9 A   139 Q E -102.826  147.728  175.487

 2y96 A   191 Q H  -66.764  -38.566  175.630
 2y96 A   192 L H  -65.049  -36.114  177.542
 2y96 A   193 R H  -66.547  -39.999  177.537

 3lbf A   163 Q L  -84.800    4.038  171.778
 3lbf A   164 L E  -74.697  135.115  172.062
 3lbf A   165 D E  -79.997  174.628  172.217

 1zk9 A    90 F L -146.158  162.113  175.926
 1zk9 A    91 L L  -89.777  151.262 -179.291
 1zk9 A    92 Q E -145.020  124.838  174.930

 2o2t A   103 Q E  -88.290  120.272 -179.625
 2o2t A   104 L E -109.920  131.916  167.368
 2o2t A   105 V E -104.442  119.167 -166.362

 1tjx A   144 T E  -88.860  129.339 -177.358
 1tjx A   145 L L  -69.516  142.801 -178.735
 1tjx A   146 Q E -119.871  160.011 -175.445

 2g6z A   136 Q H  -64.709  -36.018  176.910
 2g6z A   137 L H  -66.139  -37.442  178.531
 2g6z A   138 L H  -65.014  -46.907  177.197

 3rbg A    57 Q E -128.363  150.553  176.500
 3rbg A    58 L E  -84.454  133.288  176.773
 3rbg A    59 L E -102.280  -45.617 -178.518

 1d0c A   211 Q E -129.859  158.967 -176.053
 1d0c A   212 L L  -61.265  -31.353  172.062
 1d0c A   213 V L -126.014  115.993  173.483

 1vhm A    74 T E -135.148  131.992  173.476
 1vhm A    75 L E  -73.754  133.102  178.331
 1vhm A    76 V E -118.458  128.919 -175.635

 1zzw A   136 Q H  -69.744  -31.767  175.280
 1zzw A   137 L H  -67.426  -39.238  176.842
 1zzw A   138 L H  -64.184  -46.333  178.618

 1rl2 A   103 Q E -129.060  132.046  176.508
 1rl2 A   104 V E  -71.884  124.816 -173.545
 1rl2 A   105 L E  -97.709  -38.341 -176.813

 1unn C   110 Q L  -93.553  118.513  179.751
 1unn C   111 L L  -78.386  159.001 -177.751
 1unn C   112 V L -115.117  164.336 -177.136

 2qhs A   106 Q E -106.007  120.618 -176.989
 2qhs A   107 L E  -83.373  106.295  178.585
 2qhs A   108 V E  -93.744  128.240  178.112

 1zu4 A   151 Q H  -58.955  -48.588  178.117
 1zu4 A   152 L H  -58.011  -45.012 -179.812
 1zu4 A   153 E H  -61.912  -38.566  174.689

 2w9q A    80 K E -136.986  125.861  174.606
 2w9q A    81 V E  -75.281  115.500 -179.693
 2w9q A    82 V E  -84.896  -40.651 -177.517

 1m7v A   129 Q E -130.243  145.393 -179.940
 1m7v A   130 L L  -54.445  -35.002  173.721
 1m7v A   131 I L -114.925  118.749 -172.028

 1ilr 1    79 Q E -125.393  150.223  174.951
 1ilr 1    80 L E -114.931  102.677 -170.378
 1ilr 1    81 E E  -97.572  146.215  177.356

 1i4d A   180 Q H  -72.394  -37.277  178.976
 1i4d A   181 L H  -70.411  -37.593  175.571
 1i4d A   182 L H  -62.935  -48.098  179.505

 3d6x A   106 R E  -93.620  114.025 -174.180
 3d6x A   107 L E  -94.841  106.049 -174.559
 3d6x A   108 D E  -91.614  132.932  177.898

 2z7x B    80 K L -127.812   26.140 -173.916
 2z7x B    81 L L  -61.857  128.262  177.291
 2z7x B    82 V L -119.888  -11.436 -177.302

 2xhg A   422 E E -118.689  132.154  171.101
 2xhg A   423 L E  -75.016  119.859 -179.608
 2xhg A   424 V E -118.717  127.748 -179.599

 2esb A   150 Q H  -69.002  -37.067  179.362
 2esb A   151 L H  -67.555  -39.617  177.699
 2esb A   152 I H  -65.732  -41.602  174.196

 2xx6 A   110 Q E -153.290  153.980 -173.295
 2xx6 A   111 F E -134.125  157.383  168.460
 2xx6 A   112 R E -140.724  163.826 -176.883

 2d5b A   138 E L  -72.212  -27.145 -179.962
 2d5b A   139 L L  -72.058  148.880  173.962
 2d5b A   140 V E  -95.708   96.880 -178.193

 1md6 A    24 Q E -133.916  141.684  176.466
 1md6 A    25 L E  -88.274  113.250 -175.194
 1md6 A    26 L E -111.925  149.946  172.272

 2r0b A   143 Q H  -69.896  -29.992  172.951
 2r0b A   144 L H  -61.211  -48.129  178.746
 2r0b A   145 Q H  -69.763  -32.977  177.215

 1f7d A   100 Q E -132.422  151.432  179.024
 1f7d A   101 L E -114.324  116.958  178.582
 1f7d A   102 I E -107.832  129.009 -179.756

 2wfh A    65 R L -111.908   29.990  179.412
 2wfh A    66 I L  -68.249  114.072 -169.510
 2wfh A    67 S L -104.410  -19.321 -175.962

 3pzw A    43 Q E -139.590  118.327 -178.713
 3pzw A    44 L E  -71.994  149.458 -179.657
 3pzw A    45 I E -126.457  125.515 -177.202

 3hza A   133 Q E -130.691  145.872 -179.817
 3hza A   134 L E -110.690  118.932  174.078
 3hza A   135 L E -102.589  150.766  173.601

 3ara A   131 Q E -129.992  149.977  178.399
 3ara A   132 L E -105.739  114.081 -179.205
 3ara A   133 I E -106.184  128.686  176.531

 1vbf A   154 Q L  -84.608    2.458  173.404
 1vbf A   155 L E  -74.017  149.599  160.182
 1vbf A   156 K E  -66.885  164.023 -169.831

 2gll A   130 R E -105.429   91.692 -171.660
 2gll A   131 L E  -73.740  101.034 -172.307
 2gll A   132 E E  -96.436  121.111 -176.592

 1jg1 A   178 Q L  -90.411    9.055  170.545
 1jg1 A   179 L E  -86.172  144.711  163.092
 1jg1 A   180 K E  -73.758  153.282  173.398

 1h9d B    64 S E  -91.860  125.050 -166.685
 1h9d B    65 L E -107.896  143.494  172.069
 1h9d B    66 Q E -128.105  123.877 -169.314

 2yxe A   166 Q L  -83.942    9.975  176.129
 2yxe A   167 L E  -97.463  132.222  176.374
 2yxe A   168 K E  -64.036  151.790  174.361

 2cxa A   156 E E -105.052  126.805  172.664
 2cxa A   157 L E  -75.160  112.454 -169.440
 2cxa A   158 V E -113.820    3.060  177.071

 1i1n A   171 Q L  -96.257   18.139  177.297
 1i1n A   172 L E  -87.726  144.850  165.937
 1i1n A   173 K E  -79.998  158.057  168.647

 1f5m A    79 T E -139.933  136.961  178.313
 1f5m A    80 L E  -77.497  133.526  174.425
 1f5m A    81 I E -118.327  138.388 -176.890

 2yz8 A    64 E E -141.107  128.922  169.205
 2yz8 A    65 L E -115.023  120.015  178.206
 2yz8 A    66 V E -100.476  118.744  176.539

 2oq0 A   190 K E -139.895  166.837  174.191
 2oq0 A   191 L E  -98.892  122.315 -175.921
 2oq0 A   192 I E -109.991  128.299  178.124

 2nwa A    72 K E  -99.120  121.299  173.359
 2nwa A    73 L E  -67.459  122.345 -173.324
 2nwa A    74 T E -103.857  -21.383  177.446

 3p48 A   114 Q E -134.491  138.605 -178.317
 3p48 A   115 L E  -95.659  119.721  178.903
 3p48 A   116 I E -109.669  128.451  179.737

 1o4z A   113 E E -133.564  143.372  160.781
 1o4z A   114 L E  -76.214  115.838 -174.157
 1o4z A   115 K E -115.268  147.714 -170.952

 1w7c A   426 T E -133.586  142.600  165.832
 1w7c A   427 L E  -81.839  132.520 -176.178
 1w7c A   428 N E -127.976  125.534  170.387

 3ksh A    62 E E -161.702  158.681 -179.377
 3ksh A    63 L E  -81.275  127.250  176.953
 3ksh A    64 I E -113.100  130.038 -178.798

 1vyq A   138 Q E -149.116  143.492  173.696
 1vyq A   139 L E  -85.620  134.476 -176.215
 1vyq A   140 V E -138.008  139.200  174.081

 2inc C    15 Q E -113.156  158.364  173.136
 2inc C    16 L E  -86.876  119.155 -178.708
 2inc C    17 V E -124.813  117.470  175.371

 1abr A   218 T E  -95.307  108.692  175.299
 1abr A   219 L E -101.507  178.856  178.488
 1abr A   220 T E -128.646  137.849  172.980

 1r18 A   183 Q L  -96.500   10.368  173.800
 1r18 A   184 L E  -82.158  138.580  172.078
 1r18 A   185 A E  -84.237  164.222  175.524

 1euw A   119 Q E -128.894  160.212  176.445
 1euw A   120 M E -134.733  129.812  176.307
 1euw A   121 I E -112.292  157.599  178.256

 3ge3 C    17 Q E -117.899  145.378  170.959
 3ge3 C    18 L E  -76.775  120.414  179.206
 3ge3 C    19 V E -124.287  129.226 -179.323

 3pqs A   312 V E -122.845  125.014  173.730
 3pqs A   313 L E  -97.896  122.147 -177.003
 3pqs A   314 I E -102.432  115.548  175.742

 1ggp A   203 T E  -94.843  115.276  172.131
 1ggp A   204 L E -121.146  150.008  178.633
 1ggp A   205 Q E -104.409  149.842  175.252

 3hsb A    57 Q E -133.550  116.291  172.936
 3hsb A    58 L E  -84.090  113.305 -174.489
 3hsb A    59 I E -115.005  127.384  176.642

 3k8x A    74 E L  -84.990  141.545 -176.578
 3k8x A    75 L E  -72.616  129.076  175.545
 3k8x A    76 T E -135.282  158.512  178.261

 2bwq A    19 Q E -129.728  141.785  175.054
 2bwq A    20 L E -104.344  118.482 -176.072
 2bwq A    21 I E  -99.334  118.886 -178.969

 2faz A    72 Q E  -84.584  139.624  178.908
 2faz A    73 L E -110.786  118.152  171.485
 2faz A    74 L E -108.392  127.817 -177.894

 1xip A   174 Q E -123.398  149.359  168.804
 1xip A   175 L E -141.985  119.260 -175.967
 1xip A   176 A E -112.080  143.525 -175.375

 2v8q A    59 Q E -132.151  122.333  175.942
 2v8q A    60 L E  -87.271  128.524  176.766
 2v8q A    61 Y E -110.803  158.957  167.437

 1wwl A   297 Q E  -78.334  111.964 -170.509
 1wwl A   298 V E -125.010  129.113  176.248
 1wwl A   299 G E  -74.983  -44.787  177.417

 2vng A   151 Q E -121.330  136.342  172.687
 2vng A   152 L E -104.764  116.894 -171.785
 2vng A   153 K E -117.212  128.518  175.886

 1w66 A    89 Q E -124.219  123.031 -176.250
 1w66 A    90 L E  -85.107  113.039 -178.976
 1w66 A    91 V E -103.700  125.012 -177.864

 3kf6 A   117 E E -125.911  160.438  178.703
 3kf6 A   118 L E -114.086  116.993  176.967
 3kf6 A   119 I E  -88.833  107.174 -168.633

 2r9q A   334 R E -134.361  149.906  179.582
 2r9q A   335 L E -109.086  108.911 -173.791
 2r9q A   336 V E  -99.106  135.004 -172.702

 2vmh A   128 K E -120.402  126.889  173.503
 2vmh A   129 L E -105.037  133.803 -179.271
 2vmh A   130 V E -127.721  132.842  173.338

 2inp E    23 Q E -137.574  134.607  179.476
 2inp E    24 L E  -79.092  132.103 -179.530
 2inp E    25 L E -135.913  128.369  176.440

 1hwm A   219 Q E  -83.772  110.431  174.145
 1hwm A   220 L E -117.273  154.000  179.038
 1hwm A   221 Q E -100.317  143.323  174.026

 2bco A   338 E E -114.798  128.664  176.512
 2bco A   339 L E  -69.509  112.880  178.515
 2bco A   340 V E -124.852  166.557 -177.362

 3llp A   201 R L  -81.288  148.613  174.322
 3llp A   202 L E -105.354  118.345 -176.189
 3llp A   203 V E -124.971  152.597 -179.066

 1pkh A   163 Q E -136.479  150.788  168.115
 1pkh A   164 L E -101.392  128.525  174.718
 1pkh A   165 I E -107.991  118.936 -172.861

 3b6y A   183 E E -151.383  142.910  170.747
 3b6y A   184 L E  -99.652  136.863 -178.050
 3b6y A   185 R E -131.293  144.998  175.675

 1aly A    45 Q E -165.013  155.640 -178.732
 1aly A    46 L E  -91.442  111.544 -175.131
 1aly A    47 T E  -95.975  113.162 -176.503

 3c8w A   193 Q E -128.177  151.601  166.701
 3c8w A   194 L E  -98.772  125.398 -176.415
 3c8w A   195 T E -114.909  153.568  177.310

 2hx0 A   142 E E -112.815  166.735 -177.344
 2hx0 A   143 L E  -65.116  119.994  170.362
 2hx0 A   144 H E -113.687  130.953 -176.447

 2w39 A     4 H E -123.655  150.110 -172.120
 2w39 A     5 L E  -61.791  129.571  176.463
 2w39 A     6 E E -112.523  -40.142 -178.534

 2nvh A    79 T E -135.009  139.742  174.232
 2nvh A    80 L E  -86.558  130.816 -179.640
 2nvh A    81 Q E -142.284  162.493  169.650

 3o8e B    98 Y E -117.608  152.800 -168.418
 3o8e B    99 L E  -87.262  134.319  166.385
 3o8e B   100 I E -121.581  115.037 -178.570

 3ge2 A   112 Q E -111.280  139.287  170.028
 3ge2 A   113 I E -124.830  124.269 -179.428
 3ge2 A   114 V E  -99.165  125.760 -175.489

 2uy6 B    57 E E  -85.688  122.711  178.763
 2uy6 B    58 L E  -95.323  119.315 -177.170
 2uy6 B    59 V E -131.341  168.099  172.696

 2fe5 A    86 Y E  -84.910  118.951  179.417
 2fe5 A    87 L E -118.428  117.545  174.454
 2fe5 A    88 K E -102.835  120.999 -172.299

 3ktz A   219 E E  -82.705  116.807  169.281
 3ktz A   220 L E -117.226  173.453  179.835
 3ktz A   221 E E -126.606  150.791  168.728

 1kq1 A    53 H E -129.869  118.514  176.916
 1kq1 A    54 L E  -90.650  108.769 -168.527
 1kq1 A    55 I E -113.975  132.592  176.506

 2xg5 B    71 R E  -86.828  125.926 -178.564
 2xg5 B    72 L E -105.814  105.868 -169.928
 2xg5 B    73 R E -111.380  165.689  163.511

 3h7t A   195 T E -131.789  153.765  179.288
 3h7t A   196 L E  -85.440   99.118 -167.990
 3h7t A   197 V E  -98.623  -21.647 -178.310

 1h03 P    35 K E -129.064  150.014 -171.511
 1h03 P    36 L E  -74.880  131.711  173.599
 1h03 P    37 F E -113.455   96.896 -170.983

 3ml3 A    94 R E -137.995  149.529  166.658
 3ml3 A    95 L E -112.544  124.010 -178.253
 3ml3 A    96 E E -114.315  119.714 -177.364

 2w4f A    86 Q E  -84.412  124.083 -178.375
 2w4f A    87 M E -125.700  122.718  173.308
 2w4f A    88 R E -101.370  123.731 -168.227

 1m1l A   173 Q E  -83.944  133.822  173.363
 1m1l A   174 I E  -82.999  130.399  178.737
 1m1l A   175 V E -122.087  112.120 -178.521

 2r9q A   165 Q E -144.844  150.658 -175.645
 2r9q A   166 I E -119.775  136.178 -179.267
 2r9q A   167 R E -113.836  127.346 -176.230

 2gq0 A   251 P E  -69.254  149.624  176.637
 2gq0 A   252 F E  -87.095  145.027 -176.384
 2gq0 A   253 Q E -137.820  120.827  172.205

 1txk A   328 E E -103.081  140.316  174.851
 1txk A   329 L E -125.807  124.235 -179.412
 1txk A   330 V E -114.232  123.092  178.239

 3r9p A    27 Q E -151.423  131.008  174.767
 3r9p A    28 L E  -93.637  113.649 -170.631
 3r9p A    29 V E -112.873  136.847  164.240

 2yxm A    64 I E -119.913  135.647  173.828
 2yxm A    65 L E -124.191  118.644  174.146
 2yxm A    66 F E  -96.270  135.380  173.478

 3mhs A   287 S E -140.726  133.426  174.093
 3mhs A   288 L E  -91.171  143.891  172.576
 3mhs A   289 E E -105.706  115.479 -179.631

 3aa0 A   205 Q E -127.843  135.859  169.676
 3aa0 A   206 L E  -98.528  119.320  175.670
 3aa0 A   207 V E -121.806  119.178 -175.175

 3iln A    55 V E -134.985  158.783  165.685
 3iln A    56 L E  -97.841  136.459  178.303
 3iln A    57 I E -115.262  110.361  168.151

 1pdk B    50 R E -100.064  129.936  174.863
 1pdk B    51 L E -104.654  126.047 -178.147
 1pdk B    52 E E  -88.373  157.029 -179.285

 3mvg A   221 K E  -80.000  121.999  177.637
 3mvg A   222 L E -116.998  145.201  173.060
 3mvg A   223 Q E  -80.652  139.472  166.241

 2z2u A   178 Q E -147.219  132.636  178.652
 2z2u A   179 L E -103.180  132.232  175.082
 2z2u A   180 Y E -111.137  135.673  170.937

 2j8s A   683 E E -121.368  122.781  174.012
 2j8s A   684 L E  -95.062  118.858 -167.033
 2j8s A   685 I E -114.397  140.841  173.973

 2vy0 A    65 T E -132.254  145.424  171.746
 2vy0 A    66 L E  -88.075  123.279  179.156
 2vy0 A    67 V E -108.928  107.676  169.398

 3mnm A    61 S E -130.570  116.563 -177.809
 3mnm A    62 L E  -93.102  128.656  177.206
 3mnm A    63 K E -124.553  106.635 -174.798

 2xrb A   131 R E -125.877  150.750 -169.184
 2xrb A   132 L E  -88.622  132.453  170.325
 2xrb A   133 I E -129.707  116.832 -175.595

 3bh3 A   183 E E -149.202  154.034  169.536
 3bh3 A   184 L E  -77.454  128.737 -175.588
 3bh3 A   185 V E -116.839  129.928  177.861

 1tu5 A   442 V E -127.967  150.551 -179.355
 1tu5 A   443 L E  -91.969  120.009 -171.353
 1tu5 A   444 V E -110.716  131.183  175.756

 2qzs A   323 Q E -120.235  161.391  179.427
 2qzs A   324 L E -127.087  132.712  169.447
 2qzs A   325 A E -127.267  118.910 -175.066

 1l5w A   304 Q E  -94.655  111.136  178.304
 1l5w A   305 L E  -92.181  113.713 -176.292
 1l5w A   306 N E  -96.899  111.775 -168.568

 3cbz A    89 V E -119.048  122.518 -175.310
 3cbz A    90 L E -103.524  125.204  171.407
 3cbz A    91 T E -106.328  123.557 -168.486

 1m2t A   219 A E  -97.608  124.281  178.668
 1m2t A   220 L E -116.825  137.014  178.058
 1m2t A   221 A E  -72.169  141.060 -176.663

 2fp4 B    87 N E  -93.737  128.637  173.733
 2fp4 B    88 L E -100.677  114.507  177.715
 2fp4 B    89 A E  -99.103  128.653  176.983

 1usu A   250 T E  -64.568  138.810  176.781
 1usu A   251 L E  -85.143  118.741 -171.777
 1usu A   252 V E -119.148  122.425  173.340

 1i8a A   186 R E  -89.691  122.807 -179.088
 1i8a A   187 L E  -91.428  105.006 -168.848
 1i8a A   188 I E -113.622  157.830 -178.460

 3mol A   108 A E -145.931  159.578  175.146
 3mol A   109 L E  -99.707  132.237  176.935
 3mol A   110 D E  -63.333  -39.253  168.744

 2b7k A    25 H E -136.912  105.060  178.273
 2b7k A    26 L E -124.868  179.913  164.892
 2b7k A    27 E E -127.895  148.042 -179.380

 1lm8 C     4 K E -105.055  119.663  175.966
 1lm8 C     5 L E  -98.775  132.684 -179.610
 1lm8 C     6 I E -104.053  126.037 -179.840

 3p51 A    61 T E -121.112  131.793  171.934
 3p51 A    62 L E  -71.653  118.417 -171.783
 3p51 A    63 I E -111.818  -15.771  172.180

 2yvy A   182 R E  -86.700  141.831 -175.387
 2yvy A   183 L E  -66.211  124.780 -176.314
 2yvy A   184 K E -108.309  -33.379 -179.664

 3lhc A    96 T E -120.627  129.585  177.612
 3lhc A    97 L E  -71.738  125.683 -178.007
 3lhc A    98 K E -136.182  144.776  174.825

 3ilf A    66 F E -129.801  154.998  154.802
 3ilf A    67 L E  -87.985  109.635 -171.068
 3ilf A    68 N E  -97.424  118.509  172.856

 1ups A    31 K E -124.759  138.704 -177.485
 1ups A    32 L E  -70.285  119.528 -178.705
 1ups A    33 D E -101.511  -32.489 -179.969

 2ggt A     7 S E -135.033  102.922 -171.468
 2ggt A     8 L E -128.399  172.716  173.872
 2ggt A     9 T E -114.602  136.216  179.129

 2hzm B     3 Q E -117.587  121.944  168.581
 2hzm B     4 L E -107.219  128.125 -166.846
 2hzm B     5 S E -139.404  155.007  165.184

 3juu A    73 S E -150.280  151.880  174.641
 3juu A    74 L E  -89.279  130.634  179.630
 3juu A    75 Q E -116.289  122.976  172.843

 2x6r A   264 Q E -113.498  151.333  178.025
 2x6r A   265 L E -117.923  123.517  175.544
 2x6r A   266 L E -106.910  115.945  173.912

 2xau A   410 S E -142.784  129.867  173.870
 2xau A   411 L E  -93.592  110.149 -173.746
 2xau A   412 L E -126.544  147.865  170.216

 2x2u A   210 E E -137.793   89.998 -179.947
 2x2u A   211 L E  -92.223  176.892  176.816
 2x2u A   212 V E -116.608  121.209  175.247

 3mdx A   145 Q E -139.672  128.504 -177.711
 3mdx A   146 A E  -95.437  134.989  176.382
 3mdx A   147 V E -116.102  122.402 -179.552

 1rzu A   322 R E -123.449  163.309 -179.214
 1rzu A   323 L E -140.321  127.459  169.313
 1rzu A   324 V E -121.064  133.405 -172.830

 2a6h C   139 Q E -142.753  169.533  179.872
 2a6h C   140 I E -131.379  145.768 -177.211
 2a6h C   141 H E -168.248  171.306  177.879

 1dg6 A    83 E E -113.409  130.681  175.905
 1dg6 A    84 L E  -81.111  127.309 -173.329
 1dg6 A    85 V E -102.526  125.415 -175.937

 3hi7 A   429 V E -150.997  141.186  174.405
 3hi7 A   430 L E  -95.124  133.220 -177.950
 3hi7 A   431 V E -125.429  119.119  166.869

 3ima B    84 K E -124.651  144.971  170.076
 3ima B    85 L E  -85.438  101.895 -174.989
 3ima B    86 H E  -71.346  -45.967 -176.096

 1xs1 A   157 A E -155.900  156.385 -178.852
 1xs1 A   158 L E -112.161  137.578  165.648
 1xs1 A   159 S E -113.683  155.009 -170.340

 3s9j A     9 E E -150.073  162.989  178.943
 3s9j A    10 L E  -87.398  128.842  178.857
 3s9j A    11 V E -127.345  131.119  178.559

 2h0a A   263 V E -138.095  140.006  177.549
 2h0a A   264 L E  -74.681  127.271  172.782
 2h0a A   265 V E -117.148  115.067 -173.562

 1c7k A    33 Q E -130.036  151.127 -179.131
 1c7k A    34 L E -106.889  136.923  178.792
 1c7k A    35 R E -136.348  145.009  171.668

position:            4 neighbors:          200

 3juy A    10 L E -118.208  116.989 -178.657
 3juy A    11 V E -108.182  119.475 -172.928
 3juy A    12 Q E -100.892  174.223  179.282

 2x1q A     4 L L -117.626  132.659  173.476
 2x1q A     5 Q L -133.337  120.460 -179.224
 2x1q A     6 E E  -85.292  154.255  171.986

 2iqt A   266 L H  -71.297  -26.559 -168.016
 2iqt A   267 V H -117.841    5.873  173.062
 2iqt A   268 E L  -55.007  129.095  179.829

 3d9a H     4 L E -108.493  132.826  178.047
 3d9a H     5 Q E -127.521  116.448  178.296
 3d9a H     6 E E  -90.076  143.702  175.146

 1h4r A   110 L L  -91.732   91.997 -172.339
 1h4r A   111 V L  -93.209  -45.414  179.728
 1h4r A   112 Q L  -66.375  140.176  179.150

 1uz8 B     4 L E -124.342  123.888 -175.467
 1uz8 B     5 L E -119.415  105.936  178.616
 1uz8 B     6 E E  -83.206  146.457  176.352

 1pjr A   282 L E -107.277   94.678 -169.230
 1pjr A   283 E L -103.742  -16.221  177.148
 1pjr A   284 Q E  -75.277  121.201 -179.941

 3n9g H     4 L E -127.076  115.668 -179.428
 3n9g H     5 V E -112.959  118.882 -173.778
 3n9g H     6 Q E  -99.353  166.179  174.721

 2obl A   222 L E  -80.831  115.495  179.156
 2obl A   223 L L  -92.885  126.161  178.789
 2obl A   224 E L  -88.384  151.905 -178.962

 3m8o H     4 L E  -94.582  129.257  179.506
 3m8o H     5 V E -109.951  117.477 -178.442
 3m8o H     6 E E -101.088  150.354  177.174

 1n4x H     4 L E -110.994  107.454 -176.922
 1n4x H     5 Q E -104.329  118.168 -173.770
 1n4x H     6 Q E -102.345  162.802  179.030

 1dn0 B     4 L E -121.069  117.460 -178.366
 1dn0 B     5 Q E -105.057  119.408 -173.649
 1dn0 B     6 Q E -113.646  145.005  175.712

 1g8m A   387 L E -113.722  121.523 -173.852
 1g8m A   388 M E -121.242  136.848  178.257
 1g8m A   389 Q E -156.777  164.075  170.845

 3rmu A   131 L E  -99.979  131.527 -175.704
 3rmu A   132 E E -128.652  135.976  176.498
 3rmu A   133 Q E  -57.668  128.459 -179.895

 1jc4 A   142 L E  -92.262  133.403  179.275
 1jc4 A   143 T E -131.283  130.020  177.406
 1jc4 A   144 Q E -116.413  127.537  177.439

 3oa4 A   133 F E  -76.605  132.825 -176.650
 3oa4 A   134 C E -136.137  119.960  172.971
 3oa4 A   135 E E -110.741  117.675  177.217

 1bru P   145 L L  -49.339  125.519  178.885
 1bru P   146 Q E -106.567  158.710  174.519
 1bru P   147 Q E -143.747  149.998  179.439

 1mnn A   170 L E -110.782  149.819 -179.366
 1mnn A   171 V E -129.273  156.842  178.923
 1mnn A   172 Q E -134.392  146.531  176.377

 1zcz A   328 V E  -98.395  103.817 -171.946
 1zcz A   329 L E -115.001  158.360  171.831
 1zcz A   330 S E -151.299  139.997  179.933

 3mz1 A   252 M E -110.282  145.352 -176.205
 3mz1 A   253 V E -131.831  130.917 -177.554
 3mz1 A   254 P E  -71.870  153.883  178.395

 3bwu C    32 L E  -93.934  125.522 -177.980
 3bwu C    33 I E -103.416  109.317  176.733
 3bwu C    34 Q E -111.015  120.563 -169.433

 1hbn B   112 L E  -87.552  117.124 -179.802
 1hbn B   113 V E -118.366  135.745  173.376
 1hbn B   114 Q E -132.063  111.287 -176.061

 1e6y B   109 L E  -96.332  116.842  178.441
 1e6y B   110 I E -110.712  106.502  176.122
 1e6y B   111 Q E -106.038  107.743  179.243

 2nml A     7 L E -115.037  122.679 -172.356
 2nml A     8 V E -125.002  128.963  169.452
 2nml A     9 Q E -130.262  100.624 -173.918

 3c68 A    97 L E -111.506  142.772 -175.751
 3c68 A    98 V E -134.718  141.316  167.535
 3c68 A    99 Q E -147.615  142.943 -178.327

 1qo2 A    17 M E -103.451  112.419 -169.683
 1qo2 A    18 I H  -61.816  119.935  179.249
 1qo2 A    19 K H   55.026   32.496  173.903

 2xg5 A    32 L E  -89.422  143.221  179.503
 2xg5 A    33 A E -118.129  123.168  176.500
 2xg5 A    34 Q E -110.030  133.128 -177.782

 3lfu A   279 L E -109.984   98.000 -171.417
 3lfu A   280 E L -106.612  -13.397 -179.786
 3lfu A   281 Q E  -74.198  120.677 -172.518

 3eie A   142 L H  -60.053  -42.357  177.426
 3eie A   143 V H  -62.642  -40.892  179.036
 3eie A   144 Q H  -69.968  -33.679  174.903

 1ddj A   153 L L  -60.140  127.647 -178.977
 1ddj A   154 K E -121.346  167.253 -179.052
 1ddj A   155 E E -141.912  155.613  174.412

 2z81 A   453 L L  -70.397  122.819  178.422
 2z81 A   454 Q L -102.789  -28.204 -179.626
 2z81 A   455 E E -135.908  127.256  168.806

 2va8 A   209 L E -125.847  131.868  169.690
 2va8 A   210 I E -115.114  125.149  179.950
 2va8 A   211 E E -108.020  134.024 -175.054

 1byg A    76 L E -113.893  137.723  177.869
 1byg A    77 V L  -58.931  112.254 -169.808
 1byg A    78 Q L  -70.268  134.977  172.176

 3f31 A   147 L H  -68.303  -22.901 -176.707
 3f31 A   148 L H  -80.816  -13.911 -179.280
 3f31 A   149 Q L  -64.169    0.000    0.000

 1fon A   145 L L -119.969  137.982  177.875
 1fon A   146 Q E  -94.763  143.784 -178.771
 1fon A   147 Q E -154.352  135.395 -174.570

 2z7x B   446 L L  -60.084  120.136 -179.408
 2z7x B   447 Q L -111.959  -39.998  179.699
 2z7x B   448 E E -124.384  120.613 -178.802

 1dlf H     4 L E -129.476  135.667  179.982
 1dlf H     5 E E -136.705  116.658  178.625
 1dlf H     6 E E  -92.681  152.443  173.033

 3miy A    64 L E -120.621  133.058 -178.456
 3miy A    65 V L  -64.981  134.960 -175.374
 3miy A    66 Q L -110.012  156.901 -179.951

 3b9p A   145 L H  -65.164  -35.015  178.530
 3b9p A   146 V H  -67.740  -45.869  177.546
 3b9p A   147 E H  -58.307  -44.362  177.094

 3hgp A   145 L L  -55.352  124.859 -179.426
 3hgp A   146 Q E -106.387  157.109  174.653
 3hgp A   147 Q E -141.002  148.360  178.215

 1xku A   123 L L  -56.444  134.737 -175.904
 1xku A   124 Q L -119.997  -32.420 -179.061
 1xku A   125 E E -131.182  126.424  176.270

 1pii A   161 L E  -99.824  111.302 -175.561
 1pii A   162 T E  -94.348  113.535 -171.444
 1pii A   163 E E  -91.638  128.995  171.389

 3gen A    81 L E -116.306  129.330 -179.532
 3gen A    82 V L  -61.295  117.796 -170.271
 3gen A    83 Q L  -77.397  127.971  169.317

 2qmi A    72 L H  -62.085  -37.504 -177.605
 2qmi A    73 V H  -70.443  -44.980 -177.380
 2qmi A    74 E H  -68.894  -19.161  176.927

 2z7f E   140 L L  -46.779  128.942  177.466
 2z7f E   141 Q E -107.871  155.047  175.922
 2z7f E   142 E E -138.360  158.516 -171.061

 3cx3 A   196 L L  -87.387  160.000  169.172
 3cx3 A   197 N L -119.297  129.995 -176.146
 3cx3 A   198 Q E -116.117  144.322  170.890

 2co7 B    43 L E  -98.247  137.344 -176.913
 2co7 B    44 V E -128.470  134.523  173.976
 2co7 B    45 Q E -126.394  129.616 -178.350

 3kfa A    71 L E -129.594  140.316 -175.111
 3kfa A    72 V L  -59.557  125.025 -169.302
 3kfa A    73 Q L  -86.164  126.302  167.778

 1u7n A   155 L H  -65.007  -36.709  176.190
 1u7n A   156 V H  -63.457  -44.162  177.336
 1u7n A   157 Q H  -63.214  -33.631  177.617

 2zgc A   138 L L  -60.881  124.126  178.255
 2zgc A   139 R E -119.122  160.627  178.845
 2zgc A   140 E E -131.804  158.261 -178.249

 1k8k B   240 L L  -90.242   -7.327 -175.535
 1k8k B   241 V L  -81.034  119.969  176.402
 1k8k B   242 E E -124.830  147.273 -179.709

 1p5v A    43 L E  -97.371  125.138 -179.610
 1p5v A    44 I E  -95.007  112.288  177.531
 1p5v A    45 Q E -108.827  118.322 -173.627

 2dpy A   311 L E  -79.284  121.559  176.733
 2dpy A   312 T L  -98.917  129.895 -178.144
 2dpy A   313 E L  -86.316   71.278  179.748

 1yqs A    75 L H  -62.884  -37.566  174.658
 1yqs A    76 V H  -63.509  -45.060  176.530
 1yqs A    77 D H  -60.990  -33.788  179.470

 1f76 A   314 L E -126.338  163.245  176.291
 1f76 A   315 V E -133.249  146.637  173.867
 1f76 A   316 Q E -126.371  154.993  176.615

 3qij A   104 L L  -66.168  147.146 -171.531
 3qij A   105 T L  -89.933  -19.656 -169.737
 3qij A   106 E L -124.825  131.414  178.924

 3k8x A    75 L E  -72.616  129.076  175.545
 3k8x A    76 T E -135.282  158.512  178.261
 3k8x A    77 E E  -84.921  134.516  179.105

 1qpc A    70 L E -117.120  143.824  174.958
 1qpc A    71 V L  -65.219  117.581 -167.997
 1qpc A    72 R L  -79.997  136.281  165.654

 1i4n A   154 L E  -92.677  103.185 -177.192
 1i4n A   155 V E  -83.198  107.595 -172.307
 1i4n A   156 E E  -92.977  125.246  178.173

 2ziv B   267 I H  -61.730  -36.111 -179.397
 2ziv B   268 Q L  -69.206   -5.343  177.728
 2ziv B   269 Q L  -76.037  -16.793  177.269

 2p6r A   206 L E -120.895  116.854  173.711
 2p6r A   207 V E -100.499  115.059  179.947
 2p6r A   208 E E -102.665  134.192 -179.350

 2j01 I     5 L E  -74.985  145.659  174.039
 2j01 I     6 L L -109.933  -53.121  176.955
 2j01 I     7 E L  -97.878  147.703 -178.499

 3k3q A     7 L E -120.746  115.279 -177.308
 3k3q A     8 V E -111.725  104.113  176.918
 3k3q A     9 D E  -79.900  156.399  175.030

 1yph E     7 L L  -60.440  129.206 -178.374
 1yph E     8 Q L -104.064  154.376  176.409
 1yph E     9 Q L -130.335  159.699  176.090

 1txk A   329 L E -125.807  124.235 -179.412
 1txk A   330 V E -114.232  123.092  178.239
 1txk A   331 E E -111.291  123.504 -176.884

 3lfm A   226 L E -113.693  155.015  175.623
 3lfm A   227 V L  -58.204  143.076 -177.030
 3lfm A   228 D L  -51.204  129.003  176.923

 1m9u A   145 L L  -50.097  128.111  177.634
 1m9u A   146 Q E -103.165  155.495  177.662
 1m9u A   147 K E -149.672  155.710  178.886

 2pbf A   224 L L  -88.645   96.374 -168.999
 2pbf A   225 K L  -72.404  134.453  176.440
 2pbf A   226 K L  -79.195  -27.107  172.820

 2hbj A   127 L E -145.617  149.958  169.559
 2hbj A   128 M E -125.197  127.385 -179.376
 2hbj A   129 Q E -105.827  119.372 -179.049

 1j5y A   183 L E  -69.803  148.413  167.880
 1j5y A   184 I L  -97.654  119.458 -179.367
 1j5y A   185 E L -125.008  144.590 -178.583

 2ane A    98 L E  -90.822  120.030 -176.054
 2ane A    99 V E -119.758  151.425  172.358
 2ane A   100 E E -128.199  118.554  178.407

 3lmn A    85 L L  -82.602  140.433 -173.294
 3lmn A    86 I L -117.851  136.927 -179.681
 3lmn A    87 D E  -61.803  143.802  178.524

 3m65 A    89 L E  -95.510  123.158 -173.402
 3m65 A    90 V E -124.895  157.160  175.738
 3m65 A    91 E E -139.526  122.136  177.069

 3ffv A   100 L E  -77.571  123.949 -173.591
 3ffv A   101 L L  -82.793  143.223 -178.851
 3ffv A   102 Q L -133.793  173.277  174.498

 3dgp B     8 L E  -82.951  119.296  179.175
 3dgp B     9 V E -110.710  117.712  176.966
 3dgp B    10 Q E -109.843  124.834 -174.132

 1xku A   242 L L  -64.243  129.979 -178.023
 1xku A   243 R L -115.007  -34.999  179.114
 1xku A   244 E E -116.536  124.040  175.948

 3gfu A    32 G E  -72.943  166.170 -177.207
 3gfu A    33 G E -147.233  145.842  168.409
 3gfu A    34 Q E -133.953  132.473 -172.729

 1hst A    63 L E -107.277  140.023  163.826
 1hst A    64 K E -101.674  155.970 -175.641
 1hst A    65 Q E -130.105  140.961  170.954

 3g06 A   103 L L  -62.132  129.525 -177.323
 3g06 A   104 L L -111.183  -33.173 -178.969
 3g06 A   105 E E -132.179  130.698  177.132

 1d3g A   323 L E -125.936  159.472  175.206
 1d3g A   324 V E -130.205  152.290  175.003
 1d3g A   325 Q E -130.047  157.044  172.463

 1dle A   174 L E  -93.285  150.857  177.696
 1dle A   175 T E -150.139  145.052  174.269
 1dle A   176 R E  -80.128  134.321  175.884

 3a79 B   475 L L  -63.812  144.663  170.149
 3a79 B   476 Q L -120.921  -40.523  173.945
 3a79 B   477 E E -118.696  137.903 -179.264

 3cym A    59 L E -141.290  147.653  173.533
 3cym A    60 V E -131.696  127.971 -173.649
 3cym A    61 Q E -111.241  133.260  174.178

 1rtf B   153 L L  -52.475  132.955  173.830
 1rtf B   154 K E -117.286  162.226  176.709
 1rtf B   155 E E -138.138  152.818 -176.132

 3ip4 B   409 L L -101.717    8.436 -179.606
 3ip4 B   410 V L  -74.515  120.569 -179.873
 3ip4 B   411 Q L  -89.121  134.272  179.217

 3aaf A    83 L E -112.489  154.994  173.772
 3aaf A    84 V E -137.633  139.977  172.971
 3aaf A    85 E E  -94.024  124.023 -174.149

 2oq5 A   138 L L  -70.675  132.263  178.660
 2oq5 A   139 R E -121.340  159.963  178.326
 2oq5 A   140 Q E -133.022  154.895  173.835

 2inw A    34 L E  -74.973  140.817  173.508
 2inw A    35 V E  -85.118  123.684 -172.114
 2inw A    36 Q E -110.005  102.983  176.159

 2any A   145 L L  -50.843  120.905 -178.575
 2any A   146 Q E -100.077  148.868  177.493
 2any A   147 K E -133.726  145.340 -179.729

 3nyz A   157 A E  -91.163  117.274 -178.397
 3nyz A   158 I E  -86.901  116.415 -176.489
 3nyz A   159 V E  -88.096  121.335  178.936

 2f9n A   145 L L  -64.324  124.140 -177.518
 2f9n A   146 K E -106.200  155.818  172.019
 2f9n A   147 Q E -136.155  148.589  175.325

 1vc4 A   158 L E  -97.270  103.502 -175.301
 1vc4 A   159 V E  -83.998  110.105 -171.651
 1vc4 A   160 E E  -93.566  123.451  176.540

 3q48 A    59 L E  -99.382  145.109  176.629
 3q48 A    60 A E -124.801  122.306  176.990
 3q48 A    61 Q E -104.187  122.111 -173.372

 3hdp A   130 L E -111.505  142.819  177.789
 3hdp A   131 L E -127.920  119.990 -179.255
 3hdp A   132 E E  -75.798  130.117  179.101

 1ss4 A   146 L E -118.917  146.868  174.958
 1ss4 A   147 A E -146.147  144.588  173.775
 1ss4 A   148 E E -121.844  129.954 -179.584

 2zj8 A   203 L E -104.332  121.490  174.504
 2zj8 A   204 R E -102.797  120.047 -179.000
 2zj8 A   205 R E -107.599  139.980  178.651

 2r2c A    92 L E  -87.982  131.454  177.451
 2r2c A    93 L E -113.541  150.002  166.555
 2r2c A    94 E E -121.950  135.604  179.818

 1a2y B     4 L E -131.076  139.955 -179.596
 1a2y B     5 Q E -135.911  130.020  178.765
 1a2y B     6 E E  -94.514  155.935  172.104

 1z8g A   264 L L  -44.265  134.306  177.978
 1z8g A   265 Q E -104.343  149.665  170.368
 1z8g A   266 E E -125.567  145.430  173.267

 3kh0 A    74 L E -102.417  125.836  174.752
 3kh0 A    75 L E -120.047  116.767  177.287
 3kh0 A    76 Q E  -75.022  125.258  178.348

 1fiw A   155 L L  -56.313  126.285  178.671
 1fiw A   156 Q E -106.516  160.026  173.200
 1fiw A   157 E E -148.471  153.062 -178.975

 3saf A   150 L E -136.647  149.998  173.649
 3saf A   151 M E -129.497  119.960 -178.184
 3saf A   152 Q E -100.408  126.931  177.905

 1tv5 A   398 V E -136.350  164.988  177.314
 1tv5 A   399 C E -125.404  144.310  172.223
 1tv5 A   400 Q E -112.235  141.311  178.847

 1al3 A   126 M E -125.097  133.432 -178.443
 1al3 A   127 H E -127.146  100.277  177.603
 1al3 A   128 Q E  -90.864  129.163  179.266

 1ekb B   144 L L  -48.861  120.686 -178.807
 1ekb B   145 Q E  -92.545  147.630  177.871
 1ekb B   146 E E -136.278  149.891  178.084

 1wdk A   461 L E  -77.385  141.577  163.792
 1wdk A   462 V E -130.442  120.125 -179.865
 1wdk A   463 E E  -85.425  110.095  177.954

 3ngx A    89 M E -124.268  147.587  173.203
 3ngx A    90 I E -119.275  127.071 -173.822
 3ngx A    91 E L  -76.113  148.609  174.225

 1y4w A   348 L E  -66.718  124.103  177.509
 1y4w A   349 V E -116.437  125.573 -178.303
 1y4w A   350 Q E -103.236  145.207  168.259

 3p2o A    96 L E -126.207  130.130  172.053
 3p2o A    97 V E -108.368  122.127 -174.456
 3p2o A    98 Q L  -73.047  122.389  176.019

 1ioo A   163 L E  -61.638  114.960 -171.465
 1ioo A   164 Y E -106.380  -52.243  177.557
 1ioo A   165 E E -145.003  152.609  172.219

 3k6m A   447 L E  -68.842  116.398 -174.698
 3k6m A   448 I E -114.126  -27.763  178.238
 3k6m A   449 E E -138.354  143.545 -177.593

 2wtb A   459 L E  -78.619  138.183  172.987
 2wtb A   460 L E -135.228  121.920  177.761
 2wtb A   461 E E  -92.069  116.111  173.680

 3gyl B   144 L L  -54.700  127.862  178.761
 3gyl B   145 Q E -101.786  150.330 -178.981
 3gyl B   146 Q E -142.281  149.984  178.877

 3ne8 A   188 L E -105.526  112.030 -173.581
 3ne8 A   189 I E -106.312  119.234  171.174
 3ne8 A   190 E E  -88.580  110.421  173.052

 1ym0 A   143 L L  -54.538  131.969  174.189
 1ym0 A   144 R E -119.939  163.958  177.357
 1ym0 A   145 Y E -151.987  158.638 -179.561

 3k6j A   198 L E  -57.297  129.845  168.425
 3k6j A   199 V E -130.905  133.199  178.203
 3k6j A   200 E E  -89.610  120.742  169.624

 1b0a A    96 L E -124.320  105.398  175.605
 1b0a A    97 V E  -94.358  110.349 -168.324
 1b0a A    98 Q L  -72.469  134.343  174.972

 1c7k A    34 L E -106.889  136.923  178.792
 1c7k A    35 R E -136.348  145.009  171.668
 1c7k A    36 A E  -87.287  138.140  178.995

 3cpg A   164 L E -112.567  144.356  176.476
 3cpg A   165 L E  -83.223  113.323 -179.572
 3cpg A   166 E E  -80.327  118.665 -178.156

 3gge A    86 L E -118.056  160.928  171.548
 3gge A    87 I E -130.461  126.422  171.100
 3gge A    88 E E  -93.178  111.445 -173.591

 2ac1 A   331 L E -103.383  147.410  175.317
 2ac1 A   332 I E -108.205  138.687 -178.878
 2ac1 A   333 Q E -122.012  143.909  178.292

 1zcj A   182 L E  -74.730  137.214  155.973
 1zcj A   183 L E -139.931  139.497  172.961
 1zcj A   184 E E  -81.703  124.535  178.496

 3l07 A    97 L E -133.994  120.104  177.456
 3l07 A    98 V E -102.658  118.129 -173.339
 3l07 A    99 Q L  -71.730  127.439  176.419

 1t6s A    61 I E  -91.496  125.542 -178.266
 1t6s A    62 H E -116.971  141.407  175.172
 1t6s A    63 A E  -94.998  105.002 -177.869

 1iqq A   164 L E  -75.920  132.679 -172.793
 1iqq A   165 V E -114.921  -59.304 -174.498
 1iqq A   166 E E -129.902  149.530  167.579

 1tif A    45 L E  -96.645  102.305 -170.077
 1tif A    46 V E -103.958  123.784  175.926
 1tif A    47 L E  -78.718  103.550 -168.390

 2zai A   345 L E -110.561  130.475 -178.576
 2zai A   346 V E -114.559  124.981  175.701
 2zai A   347 Q E -162.719  168.705 -178.093

 2q0x A    70 F E -124.829  110.004 -176.699
 2q0x A    71 V E -114.923  133.848 -179.833
 2q0x A    72 Q E -124.484  137.597  176.035

 1o63 A   161 L E -103.472  137.564  178.509
 1o63 A   162 E E -111.059  144.953  174.487
 1o63 A   163 I E  -75.783  116.907 -175.007

 2f1f A     9 L E -105.097  115.126 -170.804
 2f1f A    10 L E -137.080  152.213  178.386
 2f1f A    11 E E  -70.169  147.028 -169.662

 3ndp A   156 L L  -94.808  166.240  173.762
 3ndp A   157 V E -120.033  121.702  177.804
 3ndp A   158 Q E  -69.988  116.462 -173.807

 1jy5 A   175 V E  -65.223  118.271 -172.911
 1jy5 A   176 E E -102.092  -45.553 -173.125
 1jy5 A   177 Q E -146.562  139.995  172.000

 3qja A   166 L E  -94.008  100.924 -175.014
 3qja A   167 V E  -84.923  107.437 -175.379
 3qja A   168 E E  -86.744  126.194  177.090

 3kf3 A   325 L E  -80.064  122.707  175.362
 3kf3 A   326 I E -106.470  140.037 -179.694
 3kf3 A   327 Q E -142.556  132.884  175.758

 3ncl A   149 L L  -49.930  126.287 -179.045
 3ncl A   150 Q E -101.993  151.495  174.208
 3ncl A   151 K E -133.328  144.937  175.515

 3rrl B   183 L E  -84.041  109.997 -166.362
 3rrl B   184 V E -109.993  -16.209 -177.681
 3rrl B   185 E E -158.111  140.506  168.693

 1dlf H    11 L E  -86.389  128.354 -175.415
 1dlf H    12 V E -137.395  146.106  179.426
 1dlf H    13 Q L  -78.917  140.430  174.607

 3b4t A    34 L E  -90.815  110.872 -175.550
 3b4t A    35 I E -113.695  134.876 -178.399
 3b4t A    36 E E -123.851  122.563  166.194

 2asu B   136 L L  -67.677  116.060  179.093
 2asu B   137 N E -107.506  145.466  179.227
 2asu B   138 V E -126.193  155.914  178.022

 1ea0 A    47 H E -109.023  102.361 -178.867
 1ea0 A    48 V E -122.251  170.591  177.796
 1ea0 A    49 A E  -75.825  140.748  170.030

 3rp2 A   141 L L  -56.728  124.208  175.034
 3rp2 A   142 R E -116.926  161.354 -176.642
 3rp2 A   143 E E -149.146  148.375 -179.496

 1ucd A   162 L E  -70.747  119.344 -171.689
 1ucd A   163 V E -117.423  -29.183 -176.919
 1ucd A   164 Q E -142.254  142.061  169.922

 2ywb A   312 L E -119.986  107.568 -172.801
 2ywb A   313 A E  -87.056  134.053  178.468
 2ywb A   314 Q L -130.037  154.220 -177.595

 2czr A   122 L E  -95.275  127.800 -176.791
 2czr A   123 V E -124.413  129.620  179.514
 2czr A   124 Q E  -82.838  118.700  173.935

 1si5 H   135 L L  -51.652  131.060  179.187
 1si5 H   136 R E -115.266  156.031 -177.829
 1si5 H   137 V E -134.369  140.009  173.401

 1w9y A   186 L E -104.554  120.237  176.302
 1w9y A   187 F E -116.011  122.845 -175.469
 1w9y A   188 Q E -129.981  167.629  177.966

 1uds A    29 L E -110.864  118.873 -178.314
 1uds A    30 I E -110.235  142.033 -178.067
 1uds A    31 S E -133.650  121.088  165.611

 1poi B   207 L E  -77.260  121.434 -178.427
 1poi B   208 A E  -97.155  -42.974  178.402
 1poi B   209 A E -155.466  152.356 -179.350

 3mhw U   154 L L  -54.088  142.198  178.501
 3mhw U   155 K E -120.289  161.631  169.909
 3mhw U   156 M E -150.009  154.924  176.978

 2pc6 A    10 L E  -91.436  140.152  179.267
 2pc6 A    11 M E -141.820  157.411  176.281
 2pc6 A    12 E E  -56.300  127.998  177.377

 1fuj A   143 L L  -54.069  125.926  177.578
 1fuj A   144 Q E -103.225  153.859 -175.804
 1fuj A   145 E E -145.199  141.623 -173.385

 2c5l C    60 L E -103.114  124.160  172.620
 2c5l C    61 L E  -97.734  134.722  169.420
 2c5l C    62 E E -100.927  127.430  170.568

 1r6l A    30 L E  -99.207  114.143 -177.528
 1r6l A    31 V E -108.161  127.451 -175.174
 1r6l A    32 E E -119.982  119.346  166.049

 1st8 A   326 L E  -99.867  150.575  178.943
 1st8 A   327 I E -116.324  137.857 -179.366
 1st8 A   328 Q E -120.079  144.469  178.727

 3beu A   130 L L  -54.967  124.876  173.643
 3beu A   131 L E -104.881  151.092  179.752
 3beu A   132 K E -134.023  155.062  177.384

 1f0y A   168 L E  -71.140  137.234  168.748
 1f0y A   169 V E -136.742  120.480 -179.654
 1f0y A   170 E E  -85.324  118.124  179.297

 3dd6 A    39 L E -107.510  110.936 -177.571
 3dd6 A    40 I E -103.533  131.932  179.537
 3dd6 A    41 E E -117.008  119.475  171.014

 2w9q A    81 V E  -75.281  115.500 -179.693
 2w9q A    82 V E  -84.896  -40.651 -177.517
 2w9q A    83 E E -150.336  145.380  175.644

 2rl8 A    64 L E -146.730  126.612 -176.698
 2rl8 A    65 V E -122.687  153.075  173.779
 2rl8 A    66 Q E -118.852  124.870 -173.367

 1v9k A   140 L E  -90.206  114.715 -173.040
 1v9k A   141 V E -121.988  131.728  169.253
 1v9k A   142 R E  -79.390  115.177 -177.963

 3d3a A   444 L E  -93.541  107.613 -178.492
 3d3a A   445 V E -102.498  112.503  177.211
 3d3a A   446 E E  -87.627  128.246 -177.284

 2z99 A    67 L E  -76.834  112.206 -175.185
 2z99 A    68 R E -117.323  156.088  176.936
 2z99 A    69 H E -113.528  129.059  176.277

 3pf2 A   270 L E -117.764  125.254  173.460
 3pf2 A   271 K E -102.598  110.815 -178.473
 3pf2 A   272 E E  -69.770  120.081 -177.513

 1tuw A    52 L E  -98.607  123.751  177.940
 1tuw A    53 I E -117.942  130.082  177.407
 1tuw A    54 E E -114.258  136.059 -177.407

 1zej A   139 L E  -80.534  127.157  171.117
 1zej A   140 V E -133.755  126.953 -179.015
 1zej A   141 E E  -96.463  134.919  168.428

 1ji0 A   194 L E -112.324  111.598  168.676
 1ji0 A   195 V E  -91.381  133.508 -179.406
 1ji0 A   196 E E -149.998  159.992  166.353

 1iyb A   174 L E  -61.651  120.174 -174.404
 1iyb A   175 Y E -113.849  -59.499 -175.447
 1iyb A   176 Q E -131.291  147.078  175.291

 1qgn A   395 I E -134.984  133.973  176.214
 1qgn A   396 V E -123.473  149.301  175.695
 1qgn A   397 D E -157.856  157.610  171.161

 1m1h A   140 L E -111.710  138.246 -179.684
 1m1h A   141 I E -135.267  130.693  170.333
 1m1h A   142 K E -102.021  113.798 -169.044

 3la4 A   212 L E -116.178  150.365  171.044
 3la4 A   213 V E -129.811  151.613  178.833
 3la4 A   214 S E  -66.699  145.086  168.266

 2gag A    75 L E -106.572  144.248  176.673
 2gag A    76 V E -131.222  155.942  161.337
 2gag A    77 T E  -98.317  120.042 -177.608

 2b4w A   137 V E -134.982  160.958  170.988
 2b4w A   138 L E -157.884  160.020  172.615
 2b4w A   139 Q E  -85.600  129.328 -173.898

 2ozv A   206 L E  -99.809  137.458  178.361
 2ozv A   207 V E -133.942  129.017  168.994
 2ozv A   208 T E -123.563  153.151 -177.479

 1ti6 A   861 L E  -93.493  130.502 -179.103
 1ti6 A   862 V E -140.936  173.064  165.459
 1ti6 A   863 E E -134.569  147.693 -176.053

 2yyh A    29 L E -115.947  156.486 -174.344
 2yyh A    30 I E -123.898  151.655  172.689
 2yyh A    31 E E -102.359  112.444 -172.287

 1w8g A   126 L E -118.098  147.933  174.664
 1w8g A   127 I E  -85.449  124.348 -176.300
 1w8g A   128 Q E  -86.419  124.135  179.122

 1ka1 A   162 L E -121.760  121.256 -173.449
 1ka1 A   163 I E -110.141  127.744  177.390
 1ka1 A   164 V E -122.865  118.880  178.206

 1g0s A    74 L E  -97.229  155.411  171.774
 1g0s A    75 I E -117.680  142.542 -178.503
 1g0s A    76 E E -114.857  121.404 -179.828

 1wwl A   298 V E -125.010  129.113  176.248
 1wwl A   299 G E  -74.983  -44.787  177.417
 1wwl A   300 N E -124.489  102.132 -177.763

 3rnr A   104 L E  -84.580  144.221  175.200
 3rnr A   105 S E -147.986  131.844 -175.302
 3rnr A   106 R E  -66.591  130.121  177.630

 2yh6 A    81 L E -134.908  131.563 -179.954
 2yh6 A    82 E E -126.531  145.033  173.259
 2yh6 A    83 Q E -116.661  111.364 -175.333

 3rbn A    73 L E -115.061  141.322  175.810
 3rbn A    74 A E -152.026  151.499 -179.369
 3rbn A    75 Q E -114.720  133.955  172.040

 3r8n Q    72 L E  -72.174  141.038  172.233
 3r8n Q    73 V E -108.979  -54.982  169.627
 3r8n Q    74 R E -140.014  150.447  172.664

 1dn0 B   149 L E -116.511  123.605  172.262
 1dn0 B   150 A E -105.781  126.879 -177.069
 1dn0 B   151 Q E -125.034  158.662  167.613

 3gm5 A   155 L E  -99.033  138.039  173.532
 3gm5 A   156 L E -119.415  145.204  171.396
 3gm5 A   157 E E -133.022  117.121  178.021

 3oa4 A    59 L E  -81.269  121.618 -172.311
 3oa4 A    60 L E -110.507  108.106  176.604
 3oa4 A    61 E E -108.147  129.007 -177.816

 2xkj E   217 L E -100.252  119.382 -175.802
 2xkj E   218 V E -106.775  127.366  177.965
 2xkj E   219 Q E  -81.612  128.827 -179.623

 2hzm A   154 L E -103.036  130.943  176.967
 2hzm A   155 I E -122.166  120.011  178.853
 2hzm A   156 E E -110.745  120.869 -175.899

 2ahu A   482 L E  -78.461  120.948 -172.115
 2ahu A   483 I E -115.414  -23.787 -174.329
 2ahu A   484 E E -141.666  136.866  173.539

 2ekd A    19 L E  -90.654  113.227 -178.843
 2ekd A    20 V E -100.852  101.910 -178.023
 2ekd A    21 E E  -90.949  131.153  178.669

 3hr6 A   394 L E -107.245  135.213  175.377
 3hr6 A   395 V E -115.666  120.453  177.907
 3hr6 A   396 E E  -78.063  117.592 -175.369

 3o6z A    62 L E -120.195  167.758  172.841
 3o6z A    63 I E -105.681  146.243  171.391
 3o6z A    64 R E -124.423  116.396 -173.110

 3qy7 A   106 L E  -80.541  109.569 -175.755
 3qy7 A   107 I E -115.664  125.437 -176.978
 3qy7 A   108 E E -106.045  126.830  169.656

 1gp6 A   241 I E -122.406  133.456  165.233
 1gp6 A   242 L E -105.038  154.972  177.401
 1gp6 A   243 H E -128.908  165.000  176.097

 1x9z A    21 L E  -85.230  120.327 -169.570
 1x9z A    22 L E -114.490  148.909  171.991
 1x9z A    23 E E -123.752  129.086  177.360

 1tfe A    19 L E -113.080  141.077 -176.683
 1tfe A    20 V E -136.070  125.134  175.021
 1tfe A    21 E E  -91.415  106.961 -179.040

 3lpm A   213 L E  -99.692  131.176 -174.173
 3lpm A   214 V E -125.014  131.474  170.929
 3lpm A   215 E E -112.807  126.378  176.249

 3ima B    85 L E  -85.438  101.895 -174.989
 3ima B    86 H E  -71.346  -45.967 -176.096
 3ima B    87 E E -152.118  146.098  178.100

 2cgh A   145 L E -135.779  116.813  178.112
 2cgh A   146 A E -100.957  134.674  178.746
 2cgh A   147 E E -131.929  123.588 -170.925

 2o7c A   347 L E -116.224  151.060  178.346
 2o7c A   348 A E -141.811  147.589  178.477
 2o7c A   349 Q E -148.776  155.171  174.498

position:            5 neighbors:          200

 3juy A    11 V E -108.182  119.475 -172.928
 3juy A    12 Q E -100.892  174.223  179.282
 3juy A    13 S L  -77.042  175.916 -175.415

 2hcr A    56 V E  -92.507  121.180 -176.384
 2hcr A    57 Q L  -60.019  143.102 -174.882
 2hcr A    58 S L  -74.832  174.813 -179.997

 1yi8 A   101 V E  -83.419  110.325 -174.677
 1yi8 A   102 Q H  -50.024  -49.244 -176.737
 1yi8 A   103 S H  -65.899  -20.670 -179.645

 3n9g H     5 V E -112.959  118.882 -173.778
 3n9g H     6 Q E  -99.353  166.179  174.721
 3n9g H     7 S L  -67.347  167.943 -174.386

 1ebf A   242 V E -127.424  102.617  178.221
 1ebf A   243 Q L  -70.004  110.008  174.572
 1ebf A   244 S L  -82.451  143.870  179.303

 3esu F   136 Q E  -91.164  116.161  178.774
 3esu F   137 Q E -105.790  155.402 -179.965
 3esu F   138 S L  -66.407  165.471 -178.151

 1o26 A    98 E E -111.974  159.924  170.749
 1o26 A    99 L L  -70.810  143.862 -173.792
 1o26 A   100 S L -112.729  129.666  175.274

 2yy5 A    82 L E  -97.252  130.714 -177.509
 2yy5 A    83 Q H  -68.558  -20.101  177.898
 2yy5 A    84 S H  -75.003  -18.171  177.826

 3d9a H     5 Q E -127.521  116.448  178.296
 3d9a H     6 E E  -90.076  143.702  175.146
 3d9a H     7 S E -147.576  162.963  179.719

 2c4k A    82 I E -114.366  129.338 -175.531
 2c4k A    83 Q L -135.770  130.234  168.254
 2c4k A    84 T L -113.865  164.429 -171.973

 1uz8 B     5 L E -119.415  105.936  178.616
 1uz8 B     6 E E  -83.206  146.457  176.352
 1uz8 B     7 S E -154.597  173.316  176.298

 3m8o H     5 V E -109.951  117.477 -178.442
 3m8o H     6 E E -101.088  150.354  177.174
 3m8o H     7 S E -162.415  174.889  174.374

 1n4x H     5 Q E -104.329  118.168 -173.770
 1n4x H     6 Q E -102.345  162.802  179.030
 1n4x H     7 S L  -68.655  167.151 -177.784

 1dn0 B     5 Q E -105.057  119.408 -173.649
 1dn0 B     6 Q E -113.646  145.005  175.712
 1dn0 B     7 W E -155.002  166.463  178.554

 1qe3 A   213 M E -117.435  104.943 -174.678
 1qe3 A   214 E E -103.658  115.000  177.340
 1qe3 A   215 S L   50.739   55.007  174.933

 2z67 A   293 V E -115.016  129.955 -174.693
 2z67 A   294 S E -138.361  166.126 -177.250
 2z67 A   295 S E  -93.109  136.275 -179.931

 1khx A   117 V E -114.919  134.016  171.753
 1khx A   118 Q E -112.738  104.825 -178.511
 1khx A   119 S L -125.150  112.163  179.707

 3cww A   821 I E -137.017  139.911  168.218
 3cww A   822 Q E -119.914  127.165 -163.724
 3cww A   823 S E -151.621  157.021  168.796

 2ogt A   218 L E -118.781  113.756 -178.534
 2ogt A   219 Q E -101.938  107.952  175.128
 2ogt A   220 S L   52.484   54.804  175.652

 1dlf H     5 E E -136.705  116.658  178.625
 1dlf H     6 E E  -92.681  152.443  173.033
 1dlf H     7 S E -157.074  167.379  172.153

 1thg A   247 L E -109.972  111.108  179.802
 1thg A   248 Q E  -99.807  110.722  174.647
 1thg A   249 S L   55.022   55.923  176.241

 3bu2 A   160 V E  -87.386  127.550 -179.668
 3bu2 A   161 A E  -64.939  145.078 -178.781
 3bu2 A   162 S E -138.823  112.048 -177.723

 2y0f A    26 V E  -97.002  125.040 -177.212
 2y0f A    27 Q E -119.124  146.528  176.243
 2y0f A    28 S E -131.155  168.012 -178.731

 1ukc A   220 V E -111.848   95.996 -174.539
 1ukc A   221 E E  -98.676  108.171 -179.788
 1ukc A   222 S L   58.157   66.507  177.842

 1q2l A   795 L E -147.364  128.938  174.877
 1q2l A   796 Q E -115.500  129.846 -175.351
 1q2l A   797 S E -137.048  121.945  178.750

 2g36 A    92 V E -115.682  134.293 -172.478
 2g36 A    93 Q H  -53.416  -46.797 -177.083
 2g36 A    94 S H  -65.381  -19.583 -179.736

 3bc8 A   261 V E -123.956  134.645 -179.564
 3bc8 A   262 Q E -139.305  148.476 -177.821
 3bc8 A   263 S E  -76.147  157.260  173.891

 3gwc A   103 Q E -115.913  145.322  175.262
 3gwc A   104 L L  -59.983  127.394 -176.766
 3gwc A   105 S L  -89.782  127.494  175.905

 1i6l A    79 I E -104.458  134.338 -169.831
 1i6l A    80 Q H  -54.971  -49.077 -173.838
 1i6l A    81 S H  -65.794  -16.072 -177.649

 1vf7 A   181 T E -108.995  127.027  178.398
 1vf7 A   182 Q E -144.815  155.697  176.161
 1vf7 A   183 P E  -60.402  141.030 -175.851

 1v2x A   148 V L  -72.768  153.653 -169.010
 1v2x A   149 Q L  -92.269  -25.452 -173.409
 1v2x A   150 S L -149.833  164.990  171.708

 3n9i A    93 V E  -97.604  131.361 -170.287
 3n9i A    94 Q H  -53.361  -43.751 -172.012
 3n9i A    95 S H  -68.219  -15.479 -178.614

 2x3l A   206 V E -107.291  120.045 -174.021
 2x3l A   207 Q E -121.307  125.783  177.546
 2x3l A   208 S L  -88.152   85.748 -176.907

 3d3o A    41 I E -116.091  117.299 -168.533
 3d3o A    42 E L  -76.080  143.686  179.477
 3d3o A    43 S L  -59.957  158.603  176.426

 3m5w A    81 L E  -87.592  130.673 -169.357
 3m5w A    82 Q H  -49.937  -48.097 -173.740
 3m5w A    83 S H  -65.854  -14.890  176.185

 3k3q A     8 V E -111.725  104.113  176.918
 3k3q A     9 D E  -79.900  156.399  175.030
 3k3q A    10 S E -165.073  166.639 -178.144

 2jgp A   298 T L -120.077  135.488 -175.323
 2jgp A   299 Q L  -56.044  126.684  174.732
 2jgp A   300 S L  -99.490  139.977 -171.964

 3ids A   108 I E  -94.175  111.557 -177.407
 3ids A   109 E E  -87.656  105.165 -168.553
 3ids A   110 S L -122.754   -0.090 -176.307

 1dku A    62 I E -101.653  112.412 -178.207
 1dku A    63 Q L -159.620  129.923  171.207
 1dku A    64 S L -102.170  139.245 -179.041

 2el7 A    83 V E -101.767  138.707 -173.598
 2el7 A    84 Q H  -51.047  -46.864 -173.458
 2el7 A    85 S H  -65.023  -19.886 -177.884

 1a2y B     5 Q E -135.911  130.020  178.765
 1a2y B     6 E E  -94.514  155.935  172.104
 1a2y B     7 S E -149.892  129.708 -173.067

 1zjr A   152 A L  -63.100  139.318 -178.309
 1zjr A   153 Q L  -88.705  -18.177 -179.672
 1zjr A   154 S L -156.199  170.012  178.097

 2b4r O   104 C E  -78.342  110.076 -179.428
 2b4r O   105 E E  -88.332   96.825 -172.630
 2b4r O   106 S L -120.277   29.962  177.397

 3i26 A   272 V E -107.374  136.599 -174.854
 3i26 A   273 Q L  -57.384  126.324 -178.217
 3i26 A   274 S L -119.439  110.549 -173.370

 2nw8 A   126 F H  -61.011  -26.141 -174.975
 2nw8 A   127 Q H  -96.912   18.968  174.959
 2nw8 A   128 S L  -85.586  105.421 -179.123

 2nq5 A   500 V E -133.061  133.029 -177.687
 2nq5 A   501 Q E  -64.090  135.007  176.636
 2nq5 A   502 S E -109.939  -49.849  173.660

 3k8x A   419 V E -113.619  126.679  172.772
 3k8x A   420 E L  -76.381  114.259 -176.879
 3k8x A   421 T L  -82.174  -19.164 -179.797

 3eyk A    35 V E -108.293  113.998  174.416
 3eyk A    36 E E  -77.441  128.010 -175.051
 3eyk A    37 T L -117.899   -9.984 -172.365

 1mw9 X     8 V E -124.870  169.318 -170.226
 1mw9 X     9 E L  -81.581  -32.501 -171.450
 1mw9 X    10 S L -138.168  155.473  178.216

 3bqo A   207 V H  -61.467  -45.038 -178.022
 3bqo A   208 E H  -70.004  -30.838 -177.970
 3bqo A   209 S L  -73.054   -5.648  175.226

 1ydy A   207 L E  -97.614  109.709 -173.975
 1ydy A   208 Q E -110.484  149.977  177.242
 1ydy A   209 C E -163.733  142.218  177.046

 3mzf A   108 L L  -99.928  -45.107 -172.971
 3mzf A   109 Q L  -97.295  -15.974 -177.869
 3mzf A   110 S L   61.318   37.342  179.771

 3h9e O    99 V E  -90.655  122.824 -179.001
 3h9e O   100 E E  -95.766   98.383 -171.078
 3h9e O   101 S L -122.332   27.634  175.613

 3cl5 A   271 V E -102.180  132.420 -178.833
 3cl5 A   272 D L  -53.769  118.152  178.933
 3cl5 A   273 S L -106.901  110.184 -171.415

 1el6 A    52 I H  -69.035  -40.638 -178.247
 1el6 A    53 E H  -57.107  -46.730  177.567
 1el6 A    54 S H  -63.093  -42.451 -179.597

 3fb9 A    71 V E -114.502  146.122  175.744
 3fb9 A    72 E E -132.567  140.332  177.774
 3fb9 A    73 S E  -99.073  138.202  177.912

 2xrn A   112 I E -126.042  124.894 -171.406
 2xrn A   113 V L  -92.595  138.897 -179.966
 2xrn A   114 S L  -66.374  152.754  179.015

 2viu A    43 V E -108.930  117.318  169.201
 2viu A    44 Q E  -80.686  117.977 -173.364
 2viu A    45 S L -125.937   21.665  178.149

 1mqk L    54 L E  -79.957  148.405  174.733
 1mqk L    55 G L  -78.312  174.476 -178.241
 1mqk L    56 E L  -71.736  128.979  175.060

 2uxq A   273 V H  -66.999  -47.380 -171.984
 2uxq A   274 M H  -67.264  -37.607 -179.082
 2uxq A   275 S H  -68.047  -32.747  175.287

 3h0d A    57 V E -125.309  129.098  171.517
 3h0d A    58 E E -125.691  156.309 -173.855
 3h0d A    59 S E -145.109  158.125  175.286

 1whi A     4 Q L  -50.729  132.022  179.408
 1whi A     5 E L   70.456   24.872  166.952
 1whi A     6 S L  -91.495  138.639  179.323

 2h7c A   227 S E -104.986  115.610 -178.817
 2h7c A   228 E E -105.365  111.897  177.811
 2h7c A   229 S L   46.104   65.743  177.947

 2hqb A    43 E E -119.989  116.535 -174.913
 2hqb A    44 E L -101.829  160.922  173.049
 2hqb A    45 G L   75.319   25.171  178.317

 1x13 A   211 V H  -60.724  -45.001 -177.146
 1x13 A   212 Q H  -67.109  -37.106 -179.299
 1x13 A   213 S H  -65.007  -25.002  176.480

 3d9a L   160 L E -119.850  127.343 -178.582
 3d9a L   161 N E -109.996  146.665  177.430
 3d9a L   162 S E -143.338  130.914 -179.870

 2p02 A   113 Q L  -71.285  154.795  173.978
 2p02 A   114 Q L  -59.002  131.216  178.942
 2p02 A   115 S L  -48.098  118.626  179.325

 1c4k A   350 V E -103.122  123.768 -170.061
 1c4k A   351 Q E -131.079  134.110  178.915
 1c4k A   352 S L  -97.990  103.489 -172.246

 2x24 A   434 A E  -75.371  140.895  169.029
 2x24 A   435 E L  -92.041  124.250 -176.471
 2x24 A   436 T L  -93.318  -16.835 -179.865

 1mw9 X   196 V L  -92.112  -38.587 -174.859
 1mw9 X   197 Q H  -55.575  -38.941  178.380
 1mw9 X   198 S H  -65.397  -31.807  178.084

 1u1j A   515 V E -133.151  131.400 -176.335
 1u1j A   516 Q E  -66.027  129.814  174.794
 1u1j A   517 S E -102.653  -40.776  172.749

 1mkm A   115 V E -118.817  112.109  179.838
 1mkm A   116 E L -115.645  141.339 -179.811
 1mkm A   117 G L  -95.979  171.713  179.749

 1ea5 A   224 L E -114.978  110.004 -177.384
 1ea5 A   225 Q E -102.867  111.529  176.196
 1ea5 A   226 S L   46.729   50.844  178.790

 1i8k A    54 L E  -72.678  129.822  173.500
 1i8k A    55 R L  -62.830  135.779  176.165
 1i8k A    56 P L  -62.250  133.119 -175.674

 2nox A   125 F H  -58.267  -23.958 -175.912
 2nox A   126 Q H -100.958   18.550  172.974
 2nox A   127 S L  -76.441  111.411  179.789

 2zb4 A    89 E E  -95.916  -27.601  175.034
 2zb4 A    90 E E -157.175  140.469 -173.430
 2zb4 A    91 S E -130.757  133.931  161.236

 3ge2 A    77 L E  -92.660  114.698  175.955
 3ge2 A    78 E L  -78.319  160.163 -177.301
 3ge2 A    79 S L  -64.941  -22.208 -178.379

 1dx4 A   262 M E -111.596  108.529 -177.932
 1dx4 A   263 Q E  -97.791  111.470  174.743
 1dx4 A   264 S L   45.082   64.220  179.875

 1gxs A    44 Q E -114.229  110.594 -179.725
 1gxs A    45 E L  -62.796  147.709  176.394
 1gxs A    46 A L  -55.149  127.484  176.543

 3kdm A   164 Q E -118.962  144.553 -175.144
 3kdm A   165 E E -119.883  149.950  175.342
 3kdm A   166 S E -141.985  126.023 -175.806

 2yxx A   110 V E  -68.939  125.553 -171.612
 2yxx A   111 D L  -92.472  -36.608 -168.154
 2yxx A   112 S L -148.103  172.067  171.159

 1uwk A    83 V E -114.863  122.485  179.310
 1uwk A    84 Q E -118.376  120.000 -176.653
 1uwk A    85 S L   45.673   48.737  171.342

 2gai A    11 V E -125.143  171.263  178.494
 2gai A    12 E L  -86.620  -38.871 -170.890
 2gai A    13 S L -108.655  134.103  174.474

 2dm6 A    76 V E  -81.433  -54.999  171.529
 2dm6 A    77 E E -122.447  148.054 -173.622
 2dm6 A    78 S E -136.921  124.977  160.366

 2cfa A    86 E E -102.317  155.873 -177.094
 2cfa A    87 F L -130.000  161.027 -172.766
 2cfa A    88 S L  -99.493  139.875  165.475

 2wsl A   222 L E -120.013  104.253  176.836
 2wsl A   223 Q E  -96.120  116.042  168.412
 2wsl A   224 S L   49.345   55.388  175.635

 1osy A    67 V E  -99.070  120.885 -176.827
 1osy A    68 T L  -76.007  159.458  179.793
 1osy A    69 P L  -55.912  -28.471  179.711

 1f60 B    83 V E -100.248  125.245  173.717
 1f60 B    84 Q E  -90.032  -40.955  178.596
 1f60 B    85 S E -166.332  166.082  171.744

 3m8o H   176 Q E  -70.366  129.201  178.037
 3m8o H   177 D L  -61.508  151.883  179.696
 3m8o H   178 A L  -55.000  -29.264  173.832

 2fqx A    43 V E -133.443  150.097 -179.164
 2fqx A    44 T E  -98.271  134.365  174.211
 2fqx A    45 A L -120.053   74.992 -173.131

 1ysq A    45 L E -117.779  131.754  177.925
 1ysq A    46 E L  -72.726  159.963  176.996
 1ysq A    47 P L  -57.002  154.800  171.672

 2cwp A    80 V E -112.324  116.510 -177.923
 2cwp A    81 E E  -71.891  116.633  175.446
 2cwp A    82 S E -100.005  124.367 -176.777

 2rb8 A    80 M E -108.385  146.600 -176.009
 2rb8 A    81 S E -129.772  140.082  171.231
 2rb8 A    82 S L  -75.169  173.825  167.607

 2qvk A   185 E E  -80.233  129.951 -174.423
 2qvk A   186 E L -101.024  138.573  177.370
 2qvk A   187 S L -107.640  159.908 -179.339

 1sbp A    39 D E  -82.473  155.014 -176.105
 1sbp A    40 Q E -118.037  142.144  167.059
 1sbp A    41 S E -133.476  125.116 -174.572

 2ha2 A   227 L E -109.807  109.810 -178.415
 2ha2 A   228 Q E -102.935  117.171  173.378
 2ha2 A   229 S L   48.299   53.931  173.487

 3obf A    40 I E -110.022  125.028 -173.453
 3obf A    41 P L  -72.984  148.287  174.104
 3obf A    42 S L  -58.088  151.660  179.520

 3n8b A    35 V E -120.506  132.234  170.791
 3n8b A    36 E E -112.863  117.711  177.255
 3n8b A    37 S E -104.935  108.301 -174.139

 2bce A   218 S E  -96.084  113.949  178.050
 2bce A   219 Q E -105.606  117.715  176.236
 2bce A   220 S L   47.975   55.871  179.190

 1knw A   121 A E  -79.714  132.335  178.229
 1knw A   122 G L -108.062    8.381  174.056
 1knw A   123 S L -152.828  152.387  179.174

 3a0y A   132 T E -134.135  148.828  178.149
 3a0y A   133 E E -140.354  149.595  175.460
 3a0y A   134 N E  -95.554  115.871 -170.226

 2pyx A    48 I E -101.678  113.164 -177.074
 2pyx A    49 E E -109.996  141.295  177.373
 2pyx A    50 S L  -69.503  138.454  177.967

 2xwp A    79 I E -109.715  137.019  176.863
 2xwp A    80 Q E -128.135  121.343  173.285
 2xwp A    81 S E  -79.311  136.346  171.359

 3bix A   244 A E -106.590  109.512 -175.117
 3bix A   245 Q E  -99.928  112.116  177.400
 3bix A   246 S L   49.364   58.282 -178.767

 2x1q A     5 Q L -133.337  120.460 -179.224
 2x1q A     6 E E  -85.292  154.255  171.986
 2x1q A     7 S E -160.195  171.932  172.898

 2uyg A    47 R E -136.794  151.760  179.732
 2uyg A    48 Q E -148.139  140.075  176.499
 2uyg A    49 T L -151.496  158.273  176.619

 2wu9 A   145 L E -149.632  133.823  171.756
 2wu9 A   146 E E -153.524  130.759  167.215
 2wu9 A   147 S E -117.649   90.393 -174.869

 3s82 A   107 A E -123.460  125.276  174.151
 3s82 A   108 Q E -130.309  155.374  169.578
 3s82 A   109 S L  -83.753  147.567  179.077

 3rt2 A   136 I E -120.317  116.112 -176.584
 3rt2 A   137 E E -123.155  118.468  174.542
 3rt2 A   138 S E -111.835  161.959  178.304

 1h05 A    50 R E -134.640  153.351  178.731
 1h05 A    51 Q E -146.870  136.945  177.666
 1h05 A    52 S L -152.387  144.985  172.157

 3bwu C    33 I E -103.416  109.317  176.733
 3bwu C    34 Q E -111.015  120.563 -169.433
 3bwu C    35 S E -124.670  144.155  178.877

 3lei A    19 S E -149.504  170.033 -177.782
 3lei A    20 Q E -159.943  165.498 -178.129
 3lei A    21 S L  -52.580  -46.751  179.269

 1hpc A    59 V E -117.440  124.796 -173.948
 1hpc A    60 E E -106.658  122.508  171.959
 1hpc A    61 S E  -93.381  179.796  176.285

 3pow A    29 I E -116.580  132.059  177.304
 3pow A    30 E E  -88.393  129.991  177.052
 3pow A    31 S L  -68.447  141.780  175.031

 1ulq A   116 V E -151.679  143.260  171.244
 1ulq A   117 E E -158.339  135.006  168.942
 1ulq A   118 S E -123.076   95.197 -178.615

 2j22 A    22 R E -152.646  167.334  179.834
 2j22 A    23 Q E -156.598  163.155 -174.247
 2j22 A    24 S L  -55.487  -38.625  176.863

 3blx A   148 V E -106.482  125.088 -178.220
 3blx A   149 E E -112.609  141.335 -179.083
 3blx A   150 S E -119.981  131.067  177.325

 3m7n D   130 L E  -87.790  -34.453  170.214
 3m7n D   131 Q E -136.568  127.605 -167.914
 3m7n D   132 A L -100.949  131.333  166.694

 3klr A    55 L E -108.006  141.437 -177.820
 3klr A    56 E E -114.756  137.169  168.682
 3klr A    57 S E -138.457  174.580  173.925

 1yox A   222 L E -122.931  156.469  175.644
 1yox A   223 Q E -122.766  137.265  178.995
 1yox A   224 S L  -72.371  -39.283 -174.735

 1onl A    59 V E  -97.442  113.022 -176.986
 1onl A    60 E E  -99.977  118.549  179.965
 1onl A    61 S E -110.358 -169.671  175.803

 1pg6 A   222 I E -120.366  161.683 -178.004
 1pg6 A   223 Q E -119.965  154.577 -164.451
 1pg6 A   224 S L  -90.568  -11.831 -178.358

 3kl1 A   146 L E -112.657  128.542  175.694
 3kl1 A   147 E E -133.121  113.377  172.217
 3kl1 A   148 S E -104.941  150.706 -174.735

 1ygs A    91 V E -108.459  136.954  167.915
 1ygs A    92 Q E -100.019  119.983 -174.137
 1ygs A    93 S L -148.921  128.809  177.357

 3klx A   169 L E -108.787  124.132  173.432
 3klx A   170 E E -124.030  114.996  173.958
 3klx A   171 S E -109.947  158.935 -177.147

 2pyg A   304 L E -116.374  124.515 -179.694
 2pyg A   305 Q E -154.551  162.494  175.208
 2pyg A   306 S L  -97.661  161.475 -177.975

 2xvx A    84 V E  -93.586  116.086 -177.819
 2xvx A    85 Q E -105.620  117.524  173.471
 2xvx A    86 S E  -75.087  126.826  172.766

 3b83 A    79 Q E  -97.679  143.210  177.896
 3b83 A    80 Y E -132.427  131.284 -178.720
 3b83 A    81 S L  -71.543  158.983  173.600

 3k3k A   160 L E -105.913  129.659  178.234
 3k3k A   161 E E -133.464  115.403  176.334
 3k3k A   162 S E -120.762  164.030  174.854

 1k12 A    18 T E -149.838  176.688 -169.982
 1k12 A    19 Q E -154.767  146.119 -179.070
 1k12 A    20 S L  -50.974  -48.441 -179.787

 3fz3 A    26 I E -124.620  119.829 -178.461
 3fz3 A    27 Q E  -81.972  133.333  173.653
 3fz3 A    28 A E -117.880  175.216 -179.041

 1cp2 A    83 V E -136.640  146.896  171.065
 1cp2 A    84 E E -122.702  122.226 -178.733
 1cp2 A    85 S L  -65.960  -56.679 -174.848

 3fo8 D   208 V E -102.419  -17.080  175.335
 3fo8 D   209 Q E -157.189  143.743  176.529
 3fo8 D   210 S E -148.876  122.001 -172.000

 1w5d A   283 H E -101.972  144.434  178.378
 1w5d A   284 R E -115.303  143.859  174.888
 1w5d A   285 S L  -75.023  179.389  166.422

 3ers X    77 E E  -98.085  133.829 -176.237
 3ers X    78 T E  -80.385  125.385  168.239
 3ers X    79 S E -105.016  110.012 -178.428

 1gtz A    54 R E -134.491  160.011  173.734
 1gtz A    55 Q E -153.218  138.871 -178.085
 1gtz A    56 S L -149.943  146.833  174.088

 2d1c A   156 A E -103.410  145.596  178.088
 2d1c A   157 Q E -128.984  140.006  174.521
 2d1c A   158 T E -121.630  135.516 -176.047

 1i8k A    89 L E -143.012  137.124  177.589
 1i8k A    90 Q E  -92.636  129.228 -179.412
 1i8k A    91 S L -107.726   11.789 -175.868

 2xg5 A    33 A E -118.129  123.168  176.500
 2xg5 A    34 Q E -110.030  133.128 -177.782
 2xg5 A    35 A E -129.164  134.160  173.533

 3n75 A   362 T E -108.620  123.983 -171.790
 3n75 A   363 Q E -123.380  139.685  176.251
 3n75 A   364 S L  -98.360   87.072 -171.768

 1pyf A   174 L E -126.071  124.211  174.490
 1pyf A   175 Q E -102.566  130.733 -177.541
 1pyf A   176 G E -157.492  163.526  178.168

 1jc4 A   143 T E -131.283  130.020  177.406
 1jc4 A   144 Q E -116.413  127.537  177.439
 1jc4 A   145 Y L  -77.021  140.880 -179.232

 2iia A   100 I E -112.967  113.813 -177.255
 2iia A   101 Q E -113.173  150.165 -179.375
 2iia A   102 S E -144.243  152.577  175.154

 2pet A   220 L E -113.847  105.738 -177.740
 2pet A   221 D E  -82.577  139.972  171.521
 2pet A   222 S L  -83.692  161.835  173.346

 2vyc A   381 T E -101.759  126.238 -179.188
 2vyc A   382 H E -118.353  126.886  163.143
 2vyc A   383 S E  -87.842   90.439 -170.612

 3rmu A   132 E E -128.652  135.976  176.498
 3rmu A   133 Q E  -57.668  128.459 -179.895
 3rmu A   134 A L  -73.232    0.000    0.000

 1ihj A    93 I E -103.332  128.596  167.181
 1ihj A    94 Q E -103.836  115.961 -165.174
 1ihj A    95 T E -128.145  174.803  176.982

 2je6 B   134 L E  -92.375  -33.280  173.109
 2je6 B   135 Q E -139.991  132.106 -176.608
 2je6 B   136 A L -111.034  108.865  171.697

 1p0f A    74 V E  -62.757  125.112  178.536
 1p0f A    75 E E  -97.398  -35.436  179.088
 1p0f A    76 S E -158.542  154.074  178.285

 3cqo A    13 T E -153.194  165.873 -175.408
 3cqo A    14 Q E -140.483  159.981 -176.943
 3cqo A    15 S L  -55.414  -59.748 -179.287

 2jhf A    73 V E  -64.327  127.669  177.517
 2jhf A    74 E E  -92.957  -38.654 -179.144
 2jhf A    75 S E -159.227  154.992  177.621

 2aqj A    37 I E -108.902  133.530 -178.555
 2aqj A    38 E E -144.429  138.810 -178.738
 2aqj A    39 S L  -85.983  134.216  175.316

 2c2a A   231 V E -127.704  135.507  167.574
 2c2a A   232 E E -120.293  121.240 -163.853
 2c2a A   233 S E -145.263  153.352  169.883

 3dah A   292 A E -107.928  144.052  175.775
 3dah A   293 L E -112.803  155.004  177.888
 3dah A   294 S L  -78.721  131.078  174.215

 1r62 A   143 F E -126.782  137.660  176.753
 1r62 A   144 T E -142.245  171.982 -171.996
 1r62 A   145 S E -149.687  132.114  170.888

 3kip A    64 F E -153.649  141.691  174.198
 3kip A    65 Q E -143.921  138.368  176.989
 3kip A    66 S L -154.091  148.984  175.563

 1vk3 A    81 I E -106.420  135.958 -178.677
 1vk3 A    82 E E -132.103  144.643  179.293
 1vk3 A    83 S E  -96.810  144.302  169.856

 1tt7 A    74 V E  -96.952  -45.761 -178.893
 1tt7 A    75 S E -146.704  118.364 -175.960
 1tt7 A    76 S L -121.813  124.181  166.550

 1y0b A   175 V E -105.381  117.298  179.109
 1y0b A   176 E E -114.392  100.143 -177.213
 1y0b A   177 S E -105.332  127.555 -174.058

 2uuu A   209 I E -125.825  139.978  165.906
 2uuu A   210 Q E  -69.586  124.088 -161.190
 2uuu A   211 V L  -79.150   -4.542  174.869

 3hhp A   254 V E -132.906  165.010  170.969
 3hhp A   255 E E  -73.763  130.029 -173.546
 3hhp A   256 G L -126.431 -146.455 -177.124

 1dku A   292 Q E -102.288  119.355  176.489
 1dku A   293 L E -104.292  147.225 -176.480
 1dku A   294 S L  -95.346  134.464  170.645

 3oa4 A   134 C E -136.137  119.960  172.971
 3oa4 A   135 E E -110.741  117.675  177.217
 3oa4 A   136 K L -113.791  143.967  172.607

 3ljy A    36 E E -129.593  144.991  174.819
 3ljy A    37 Q E  -91.099  126.116 -176.435
 3ljy A    38 S L -162.559  154.198  176.723

 1gqo A    48 F E -144.370  128.386  176.797
 1gqo A    49 Q E -129.967  146.681  175.079
 1gqo A    50 S L -161.203  153.108  177.454

 2h8g A    77 V E -114.930  124.991  173.353
 2h8g A    78 C E -121.531  150.575 -179.062
 2h8g A    79 P L  -71.177  -15.001  172.171

 3m5j A   254 V E -133.549  131.200  172.121
 3m5j A   255 Q E  -99.990  110.872 -173.427
 3m5j A   256 S L -159.970  150.527  173.580

 2j1v A    25 T E -150.405  173.608 -179.030
 2j1v A    26 Q E -163.127  168.353 -172.834
 2j1v A    27 S L  -55.127  -37.942  178.996

 2rdy A   695 L E -139.874  140.122  168.819
 2rdy A   696 Q E -141.204  143.766 -174.074
 2rdy A   697 S L -148.494   29.085 -176.524

 2ex2 A   271 K E -137.601  126.553 -179.880
 2ex2 A   272 Q E -110.696  139.917  179.889
 2ex2 A   273 S L  -71.864  175.021  166.287

 2fj0 A   228 L E -108.394   95.302  178.877
 2fj0 A   229 M E  -86.534   94.993  177.902
 2fj0 A   230 S L   53.786   63.730  173.389

 2c4w A    59 F E -142.330  126.450  175.933
 2c4w A    60 Q E -126.974  138.790  177.256
 2c4w A    61 T L -153.907  152.019  177.040

 1k8r B    15 V E -137.561  160.031  176.352
 1k8r B    16 Q E -105.631  122.487 -175.883
 1k8r B    17 S L -108.157  156.519  178.200

 1gsm A    10 V E -125.287  134.931  175.211
 1gsm A    11 E E -124.057  126.054    0.910
 1gsm A    12 P L  -76.235  152.341 -175.222

 2d5f A    23 V E -123.295  117.213 -178.582
 2d5f A    24 E E  -87.207  124.626  179.290
 2d5f A    25 S L -123.920  168.776 -178.140

 3o4v A    48 L E -107.403  127.142  164.092
 3o4v A    49 K E  -96.156  103.835 -165.959
 3o4v A    50 S L  -87.300  -29.931 -165.887

 3gjy A    54 P E  -49.176  125.713 -170.765
 3gjy A    55 S E -117.503  -34.996  179.419
 3gjy A    56 S E -157.570  162.518  176.260

 3a3d A   268 H E  -94.049  129.802 -179.873
 3a3d A   269 L E -103.276  136.426  176.249
 3a3d A   270 S L  -72.945  178.264  166.517

 3bl6 A    47 T E -125.959  120.781  169.335
 3bl6 A    48 Q E  -87.304  106.760 -165.880
 3bl6 A    49 S L  -87.938  -33.902 -163.570

 3kzs A   218 F E -136.948  161.433  178.172
 3kzs A   219 Q E -118.352  111.019 -174.045
 3kzs A   220 S L  -88.631  -22.433 -178.903

 3eei A    49 A E -107.354  142.572  171.253
 3eei A    50 L E -102.026  101.678 -169.480
 3eei A    51 S L  -79.834  -33.981 -165.349

 1f3v A    19 V E -124.418  125.029 -174.516
 1f3v A    20 E E -140.736  144.542 -178.234
 1f3v A    21 S E  -87.708  165.241  174.992

 2azp A   263 Q E -116.240  111.330 -178.897
 2azp A   264 A E  -94.163  150.127  178.246
 2azp A   265 S L  -94.744  174.906 -176.655

 2gee A   192 H E -101.092  113.170 -176.546
 2gee A   193 E E  -88.066  146.543  172.405
 2gee A   194 S L  -81.868  172.727  163.495

 1i8k A     5 T E -124.762  125.337 -175.493
 1i8k A     6 Q E -104.134  155.153  174.808
 1i8k A     7 S E -155.475  150.118   -7.113

 3ac6 A    84 I E -121.190  131.203  175.588
 3ac6 A    85 E E -119.306  167.452 -177.363
 3ac6 A    86 S E -133.076  141.233  177.600

 1mqk L     5 T E -108.749  124.939 -172.974
 1mqk L     6 Q E -112.298  125.861  177.932
 1mqk L     7 T E -137.220  149.527   -6.250

 1smk A   262 V E -132.416  164.995  168.144
 1smk A   263 S E  -67.123  123.057 -169.431
 1smk A   264 S L -151.925  168.165  175.757

 2pbz A   193 V E -100.576  115.414 -170.267
 2pbz A   194 L E -108.319  156.458  170.519
 2pbz A   195 I L  -67.912   -5.996  172.360

 2qrl A    59 V E -129.794  125.914  178.343
 2qrl A    60 E E  -82.506  135.193  177.413
 2qrl A    61 D L  -64.924  119.115 -176.364

 3hhh A    67 K E -141.086  156.007  172.523
 3hhh A    68 P E  -66.558  164.457  179.834
 3hhh A    69 S L -139.863  157.752  173.602

 2co7 B    44 V E -128.470  134.523  173.976
 2co7 B    45 Q E -126.394  129.616 -178.350
 2co7 B    46 S E -113.538  141.830 -179.444

 2gn0 A   221 V E -139.911  136.115  174.273
 2gn0 A   222 Q E -135.461  167.461  175.713
 2gn0 A   223 A E  -75.101  145.077  176.565

 1e3i A    73 V E  -59.063  125.199  176.773
 1e3i A    74 E E  -95.658  -36.742  177.462
 1e3i A    75 S E -164.984  157.886  179.009

 3rd7 A   248 Q E -116.407  146.188  177.780
 3rd7 A   249 F E -157.059  157.576  175.187
 3rd7 A   250 S E -115.971  115.366 -174.509

 3mms A    46 V E -142.392  136.919  164.358
 3mms A    47 E E  -89.577   95.634 -167.303
 3mms A    48 S L  -66.656  -32.374 -164.436

 1zx5 A   187 S E -120.656  179.900  164.164
 1zx5 A   188 S E  -64.985  163.498 -179.679
 1zx5 A   189 N L  -75.032   69.912 -178.451

 3aa0 A   108 P E  -68.948  134.385  179.481
 3aa0 A   109 Q E -140.172  145.911  177.121
 3aa0 A   110 P E  -53.776  134.509 -176.052

 2atp B     2 I E  -86.492  120.887 -176.129
 2atp B     3 Q E -107.766  129.110 -177.772
 2atp B     4 T E -133.530  144.375   -4.546

 3nm6 B    48 A E -155.249  154.664  164.840
 3nm6 B    49 Y E -107.590  137.428 -167.641
 3nm6 B    50 S L  -86.040  -17.282 -159.585

position:            6 neighbors:          200

 1uz8 B     6 E E  -83.206  146.457  176.352
 1uz8 B     7 S E -154.597  173.316  176.298
 1uz8 B     8 G L  100.250    6.713  176.742

 3esu F   137 Q E -105.790  155.402 -179.965
 3esu F   138 S L  -66.407  165.471 -178.151
 3esu F   139 G L  -72.954  173.214 -179.810

 2vqx A   180 Q H  -70.751  -38.276  175.719
 2vqx A   181 A H  -61.019  -41.049  177.289
 2vqx A   182 G H  -68.001  -41.960  178.877

 3m8o H     6 E E -101.088  150.354  177.174
 3m8o H     7 S E -162.415  174.889  174.374
 3m8o H     8 G L   96.420   11.167 -178.722

 3juy A    12 Q E -100.892  174.223  179.282
 3juy A    13 S L  -77.042  175.916 -175.415
 3juy A    14 G L  -84.782  166.049 -178.996

 3d9a H     6 E E  -90.076  143.702  175.146
 3d9a H     7 S E -147.576  162.963  179.719
 3d9a H     8 G L  141.402  170.340 -178.765

 3n9g H     6 Q E  -99.353  166.179  174.721
 3n9g H     7 S L  -67.347  167.943 -174.386
 3n9g H     8 G L  -77.529  172.668 -177.262

 1dn0 B     6 Q E -113.646  145.005  175.712
 1dn0 B     7 W E -155.002  166.463  178.554
 1dn0 B     8 G L  150.551  164.171 -179.043

 1thg A   248 Q E  -99.807  110.722  174.647
 1thg A   249 S L   55.022   55.923  176.241
 1thg A   250 G L  179.337  161.982 -176.034

 1a2y B     6 E E  -94.514  155.935  172.104
 1a2y B     7 S E -149.892  129.708 -173.067
 1a2y B     8 G L -146.588  173.268 -170.386

 1n4x H     6 Q E -102.345  162.802  179.030
 1n4x H     7 S L  -68.655  167.151 -177.784
 1n4x H     8 G L  -73.485  172.075 -178.497

 2x1q A     6 E E  -85.292  154.255  171.986
 2x1q A     7 S E -160.195  171.932  172.898
 2x1q A     8 G L  102.076    1.950  177.216

 1ukc A   221 E E  -98.676  108.171 -179.788
 1ukc A   222 S L   58.157   66.507  177.842
 1ukc A   223 S L  -47.729  144.035  179.924

 3k3q A     9 D E  -79.900  156.399  175.030
 3k3q A    10 S E -165.073  166.639 -178.144
 3k3q A    11 G L  108.899    5.046 -177.296

 2ogt A   219 Q E -101.938  107.952  175.128
 2ogt A   220 S L   52.484   54.804  175.652
 2ogt A   221 G L  178.187  167.025 -176.227

 2dy1 A   473 Q E -124.789  124.927  179.011
 2dy1 A   474 T E -123.517  104.616 -178.537
 2dy1 A   475 G L   73.672 -115.833 -178.804

 1ea5 A   225 Q E -102.867  111.529  176.196
 1ea5 A   226 S L   46.729   50.844  178.790
 1ea5 A   227 G L -167.617  152.901 -177.713

 1dlf H     6 E E  -92.681  152.443  173.033
 1dlf H     7 S E -157.074  167.379  172.153
 1dlf H     8 G L  112.106   -8.198 -179.665

 2wsl A   223 Q E  -96.120  116.042  168.412
 2wsl A   224 S L   49.345   55.388  175.635
 2wsl A   225 G L  171.455  152.226  175.021

 2ha2 A   228 Q E -102.935  117.171  173.378
 2ha2 A   229 S L   48.299   53.931  173.487
 2ha2 A   230 G L  175.608  155.590 -178.124

 2h7c A   228 E E -105.365  111.897  177.811
 2h7c A   229 S L   46.104   65.743  177.947
 2h7c A   230 G L  158.564  125.003  179.263

 2bce A   219 Q E -105.606  117.715  176.236
 2bce A   220 S L   47.975   55.871  179.190
 2bce A   221 G L  159.840  124.985  174.111

 1qe3 A   214 E E -103.658  115.000  177.340
 1qe3 A   215 S L   50.739   55.007  174.933
 1qe3 A   216 G L  179.194  147.296  179.357

 3bix A   245 Q E  -99.928  112.116  177.400
 3bix A   246 S L   49.364   58.282 -178.767
 3bix A   247 G L  179.170  130.544 -177.899

 1dx4 A   263 Q E  -97.791  111.470  174.743
 1dx4 A   264 S L   45.082   64.220  179.875
 1dx4 A   265 G L  175.026  119.452  172.895

 3dnz A   160 E H  -66.796  -41.232  177.080
 3dnz A   161 S H  -58.337  -42.968  179.344
 3dnz A   162 G H  -68.715  -37.461  178.147

 2nvv A   256 Q E -141.951  132.956 -177.857
 2nvv A   257 S E -141.946  155.088  175.494
 2nvv A   258 G L  -83.939 -160.330 -179.243

 3ftq A    13 E E  -65.000  149.571  179.856
 3ftq A    14 S L  -64.986  139.960  172.823
 3ftq A    15 G L   81.883   32.413  176.646

 1u4g A   158 Q H  -70.684  -29.539  174.975
 1u4g A   159 S H  -59.177  -46.676 -179.972
 1u4g A   160 G H  -68.160  -36.776  174.899

 2g39 A   261 Q E -125.985  117.744 -179.334
 2g39 A   262 A E -111.152  124.227  178.941
 2g39 A   263 G L  -71.086  158.496  172.459

 1mqk L    55 G L  -78.312  174.476 -178.241
 1mqk L    56 E L  -71.736  128.979  175.060
 1mqk L    57 G L   92.655   -0.270 -176.672

 3jz4 A   456 A H  -88.024    2.274 -175.922
 3jz4 A   457 S H  -85.635    0.012  165.863
 3jz4 A   458 G E  125.754 -160.217 -169.939

 3bs6 A    56 Q E  -97.245  153.493  174.263
 3bs6 A    57 S E -169.183  162.545  179.826
 3bs6 A    58 G E  170.043 -163.206  179.089

 1llf A   240 Q E  -96.066   98.751 -179.590
 1llf A   241 S L   64.953   95.194  174.419
 1llf A   242 G L  127.900  140.292  173.511

 3nqx A   159 K H  -66.794  -42.116  177.330
 3nqx A   160 P H  -55.287  -39.999  179.046
 3nqx A   161 G H  -69.929  -39.825  174.145

 2bv2 A    40 E E  -80.767  -41.268  177.274
 2bv2 A    41 S E -159.021  154.503  177.038
 2bv2 A    42 G L   86.553  164.665  172.525

 1i8k A    55 R L  -62.830  135.779  176.165
 1i8k A    56 P L  -62.250  133.119 -175.674
 1i8k A    57 G L  103.181  -18.694  179.807

 3rh9 A   459 A H -101.931   20.298 -178.662
 3rh9 A   460 S H  -96.294    3.247  163.285
 3rh9 A   461 G E  138.286 -167.161 -173.529

 3ndz E    56 A E  -94.978  117.774  179.869
 3ndz E    57 S E -129.716  102.624 -173.998
 3ndz E    58 G L   65.713 -122.022  176.164

 2fj0 A   229 M E  -86.534   94.993  177.902
 2fj0 A   230 S L   53.786   63.730  173.389
 2fj0 A   231 G L  177.561  141.208  176.760

 1bqb A   162 Q H  -77.175  -40.072  174.450
 1bqb A   163 S H  -57.278  -41.557  176.753
 1bqb A   164 G H  -69.818  -41.491  177.690

 3ft1 A    48 K E  -75.236  121.098  178.596
 3ft1 A    49 K E -119.964   74.321 -177.594
 3ft1 A    50 G L   76.639 -106.136 -171.896

 1uwk A    84 Q E -118.376  120.000 -176.653
 1uwk A    85 S L   45.673   48.737  171.342
 1uwk A    86 G L   74.837   26.162  178.619

 1olz A   129 E E  -80.343  156.781  174.409
 1olz A   130 D E  -68.778  120.344 -173.659
 1olz A   131 G L  -95.011    4.701 -179.957

 3ivs A   322 K E  -88.198  122.954  176.791
 3ivs A   323 A L -107.953  145.000 -179.110
 3ivs A   324 G L  109.795 -157.653 -173.881

 2y53 A   493 R H  -59.078  -28.445 -176.311
 2y53 A   494 A H  -74.576  -11.538  170.245
 2y53 A   495 G L  122.096  -27.420 -177.716

 2uvo A   165 Q L  -92.647  -29.602 -178.234
 2uvo A   166 S E -165.010  166.735 -176.861
 2uvo A   167 G L   92.015 -164.546 -179.081

 3g68 A    91 Q L  -58.592  -47.751  171.775
 3g68 A    92 G L  -62.218  -37.318  171.128
 3g68 A    93 G L   85.006    6.615 -175.316

 3gk7 A   213 Q E -131.232  125.505  177.313
 3gk7 A   214 L E -156.589  158.783 -176.413
 3gk7 A   215 G L -104.617 -136.714 -178.328

 2uuu A   210 Q E  -69.586  124.088 -161.190
 2uuu A   211 V L  -79.150   -4.542  174.869
 2uuu A   212 G L  -75.714   -7.133 -179.314

 2psb A    46 Q L  -86.576  172.579 -178.490
 2psb A    47 S E -117.075  136.975  168.864
 2psb A    48 G L   98.560   -6.583 -173.220

 3hba A    99 Q L  -68.113  -40.785 -178.492
 3hba A   100 S L  -84.967  -42.669 -178.833
 3hba A   101 G L   70.016   26.358 -174.354

 2iu4 A    51 G E  -70.153  157.612  170.184
 2iu4 A    52 S E  -83.083  168.682  179.928
 2iu4 A    53 G L   94.642   11.034  179.774

 3pey A    52 Q L  -57.968  158.738 -179.727
 3pey A    53 S L  -61.500  134.655  173.065
 3pey A    54 G L   76.741   29.802 -179.961

 1rl2 A    57 M L -146.553  144.983  174.786
 1rl2 A    58 S E -122.998  154.617  176.184
 1rl2 A    59 G L  112.092  173.619 -175.759

 3mzf A   109 Q L  -97.295  -15.974 -177.869
 3mzf A   110 S L   61.318   37.342  179.771
 3mzf A   111 G L  -65.793  124.007 -179.291

 2pby A   259 K E -132.163  123.035 -172.196
 2pby A   260 S E  -99.382  167.162  170.590
 2pby A   261 G L -146.521  163.231 -171.308

 3bd3 A    60 E L  -70.504  138.141  179.509
 3bd3 A    61 S L  -56.603  132.234 -178.377
 3bd3 A    62 G L  101.264  -15.043  179.184

 3dr3 A   186 T E -125.032  129.775 -176.872
 3dr3 A   187 S E -118.379  156.910  172.208
 3dr3 A   188 G L  -74.396  166.733 -170.151

 3fht A    72 Q L  -60.008  159.998 -179.423
 3fht A    73 S L  -61.285  135.326  173.953
 3fht A    74 G L   76.087   33.998  178.681

 3of5 A    43 A E -120.653  146.605  174.805
 3of5 A    44 S E -138.890  143.156  177.682
 3of5 A    45 G L  100.044  101.049 -177.686

 3i3w A   323 S L  -54.376  -36.895 -174.674
 3i3w A   324 S L  -51.192  -34.015  178.490
 3i3w A   325 G L  124.591    5.915  174.221

 3a57 A   141 E E  -99.134  141.110  178.962
 3a57 A   142 S E -141.949  119.583 -170.920
 3a57 A   143 G L   64.979 -116.720  176.614

 2a3n A   111 K L  -65.134  -42.764  179.756
 2a3n A   112 S L  -85.247  -26.689 -174.799
 2a3n A   113 G L   78.733    6.433 -174.301

 1oaq L    68 L E -108.026  128.057  175.173
 1oaq L    69 I E -120.179  110.534 -171.530
 1oaq L    70 G L   64.982 -119.671 -179.391

 1uz8 B   170 Q E -150.620  125.842  176.900
 1uz8 B   171 S L   60.890   27.988  171.958
 1uz8 B   172 G L   89.164    1.335 -178.861

 1oi2 A    63 G E  -68.570  153.233  172.107
 1oi2 A    64 S E  -76.296  160.294 -177.332
 1oi2 A    65 G L   99.318    6.206  176.726

 1qde A    59 Q L  -80.066  160.014 -178.055
 1qde A    60 S L  -62.504  141.327  175.927
 1qde A    61 G L   85.016   15.343  177.746

 1dlf H    24 T E -131.651  157.550  171.847
 1dlf H    25 S E -167.381  167.312  174.571
 1dlf H    26 G L   95.947    9.209  177.153

 1cp2 A    84 E E -122.702  122.226 -178.733
 1cp2 A    85 S L  -65.960  -56.679 -174.848
 1cp2 A    86 G L  105.276  146.571 -177.964

 3czd A   263 K E -138.105  121.558  177.889
 3czd A   264 S E  -93.141  167.890  178.315
 3czd A   265 G L -148.841  159.544 -176.382

 1moq A   108 Q L  -64.641  -56.710 -177.556
 1moq A   109 S L  -68.277  -39.136 -177.064
 1moq A   110 G L   81.246   12.794 -172.188

 3k3q A    27 I E -114.818  132.140  179.037
 3k3q A    28 S E -145.501  145.051  177.516
 3k3q A    29 G L  104.877   -4.887  179.763

 1wqa A   327 E L  -55.471  -35.323 -177.116
 1wqa A   328 N L  -95.114   20.289 -176.764
 1wqa A   329 G E   89.377 -103.525  176.626

 1gwy A    51 R E  -79.998  -29.576  176.567
 1gwy A    52 S E -143.963  130.450  179.932
 1gwy A    53 G L   85.137 -162.228 -175.069

 1j5x A   109 R L  -50.007  -57.343  179.169
 1j5x A   110 T L  -77.724  -21.712  172.794
 1j5x A   111 G L   80.249   10.175 -177.478

 1mki A   271 K E -137.373  124.121 -173.631
 1mki A   272 S E  -95.793  171.147  169.983
 1mki A   273 G L -147.211  152.993 -174.341

 2f7l A   327 E L  -63.147  -18.306 -177.596
 2f7l A   328 N L  -90.129    8.470 -177.110
 2f7l A   329 G E  102.305  169.473  179.057

 1pgj A   129 I E -134.955  123.096 -179.155
 1pgj A   130 S E -127.637  147.543  178.911
 1pgj A   131 G L  140.788  -13.847  173.677

 3l91 B   502 Q L  -67.224  -42.213 -170.706
 3l91 B   503 S L -107.400  140.566  171.157
 3l91 B   504 S L  -91.760   -1.601 -179.580

 3jpz A   228 Q E -168.066  149.944  170.226
 3jpz A   229 K E  -69.728  151.199 -174.414
 3jpz A   230 G L   96.814 -165.795 -173.368

 1pii A   214 E E -119.833  137.683  169.949
 1pii A   215 S L   76.094  135.015  167.712
 1pii A   216 G L   94.955    2.826  178.593

 3ct4 A    55 G E  -65.349  152.851  172.662
 3ct4 A    56 S E  -83.809  162.140 -176.031
 3ct4 A    57 G L   99.942    8.514  178.838

 2e5f A    88 R L  -50.967  -53.517 -179.894
 2e5f A    89 S L  -77.202  -39.354 -175.988
 2e5f A    90 G L   79.388   15.473 -179.060

 2nqt A   185 V E -101.290  125.227 -165.392
 2nqt A   186 S E -133.041  147.174  172.226
 2nqt A   187 G L  -74.994  177.443 -165.197

 3o4v A    49 K E  -96.156  103.835 -165.959
 3o4v A    50 S L  -87.300  -29.931 -165.887
 3o4v A    51 G L   91.848  179.757 -168.686

 1n4x H    24 A E -100.818  137.594  175.616
 1n4x H    25 T E -136.223  155.299  171.670
 1n4x H    26 N L   74.046   29.133  167.119

 2aml A   106 Q L  -54.481  -51.312  177.483
 2aml A   107 S L  -72.050  -33.252 -175.512
 2aml A   108 G L   72.798   14.629 -176.962

 3fwn A   139 V E -128.080  118.797 -176.610
 3fwn A   140 S E -123.424  144.442 -178.056
 3fwn A   141 G L  135.365   -6.190  175.700

 3bl6 A    48 Q E  -87.304  106.760 -165.880
 3bl6 A    49 S L  -87.938  -33.902 -163.570
 3bl6 A    50 G L   91.151  175.296 -170.274

 2pgd A   127 V E -125.863  123.157 -178.623
 2pgd A   128 S E -133.564  150.888  178.557
 2pgd A   129 G L  130.801   -4.242  179.771

 2poc A   106 Q L  -69.957  -56.402 -177.891
 2poc A   107 S L  -72.815  -31.839 -175.856
 2poc A   108 G L   66.621   21.744 -178.453

 3d3u A   214 Q E -120.141  104.257 -178.036
 3d3u A   215 L E -117.911  158.447  169.007
 3d3u A   216 G L  -86.340 -161.064  176.786

 3hno A    10 Q E -111.316  145.553  178.703
 3hno A    11 S L -140.321  162.448 -178.199
 3hno A    12 G L   76.603 -169.941  175.127

 1un8 A    58 G E  -64.995  149.042  178.075
 1un8 A    59 S E  -86.761  168.869 -174.659
 1un8 A    60 G L  102.579    8.387  179.054

 2mys A   180 E L  -81.680  176.027 -172.189
 2mys A   181 S L  -52.121  -39.699 -172.481
 2mys A   182 G L  -99.651   10.354 -174.465

 1eyb A    33 I E  -98.273  167.998 -173.887
 1eyb A    34 S E -128.670  154.395  170.815
 1eyb A    35 G L  121.463   93.644  176.988

 3fgn A    65 Q E -125.438  115.627  176.355
 3fgn A    66 T L -104.630  168.654  175.696
 3fgn A    67 G L   78.259   22.110 -175.850

 3n9g L    67 K E -130.067  139.795  176.483
 3n9g L    68 S E -144.564  109.863 -177.007
 3n9g L    69 G L   64.974 -119.683 -177.647

 1w7j A   164 E L  -65.831  168.444  172.661
 1w7j A   165 S L  -60.466  120.528 -178.809
 1w7j A   166 G L   95.643    1.843  179.898

 3d9a H    24 V E -116.814  136.247  168.028
 3d9a H    25 T E -122.637  150.305  174.275
 3d9a H    26 G L   87.373   -0.211 -177.318

 1v8h A    30 E E  -67.808  121.949 -177.242
 1v8h A    31 P L  -68.838  -29.617  179.473
 1v8h A    32 G L   98.964    1.973 -177.393

 1ojj A     2 K E  -76.710  125.583  176.191
 1ojj A     3 P E  -53.202  136.516  179.587
 1ojj A     4 G L  -90.617 -166.178 -174.264

 2fp4 B   370 N H  -72.105  -14.798  178.854
 2fp4 B   371 S L  -62.900  -29.992  179.787
 2fp4 B   372 G L   73.320    8.805 -176.671

 1zkc A    71 Q E -126.085  133.510  174.029
 1zkc A    72 G E -144.919 -155.195  174.376
 1zkc A    73 G L   94.039   11.709  176.763

 3eei A    50 L E -102.026  101.678 -169.480
 3eei A    51 S L  -79.834  -33.981 -165.349
 3eei A    52 G L   87.295  175.082 -172.035

 1kcz A    48 Q E -136.015  149.900  178.905
 1kcz A    49 K E  -54.050  137.162  174.392
 1kcz A    50 G L  -64.503  136.284 -175.420

 2oxc A    69 K L  -57.902  158.519  177.669
 2oxc A    70 S L  -62.066  137.874  174.988
 2oxc A    71 G L   96.455    6.242  179.045

 3juy A    30 A E  -99.978  142.912  171.968
 3juy A    31 S E -145.223  154.017  173.601
 3juy A    32 G L   97.843    5.235  178.235

 3nyz A   210 W E -110.390  123.028  166.839
 3nyz A   211 Q L   85.042  135.007  168.391
 3nyz A   212 G L   96.353   16.154  178.824

 1di2 A    25 E E -137.845  117.872 -172.913
 1di2 A    26 S E -143.209  179.296  177.642
 1di2 A    27 G L   93.503  162.881  175.719

 1w9i A   180 E L  -83.571  171.736 -178.781
 1w9i A   181 S L  -55.090  118.800  177.063
 1w9i A   182 G L   91.663    8.693 -178.733

 1uz8 B    24 A E -109.930  142.162  177.582
 1uz8 B    25 S E -154.272  161.187  175.348
 1uz8 B    26 G L   96.144   -1.026 -177.321

 3mms A    47 E E  -89.577   95.634 -167.303
 3mms A    48 S L  -66.656  -32.374 -164.436
 3mms A    49 G L   95.831  168.810 -173.750

 3o8o B    10 T E -114.810  125.424 -173.277
 3o8o B    11 S E -133.270  150.664  179.322
 3o8o B    12 G L   85.946 -163.929 -178.463

 3eua A    83 H L  -55.894  -59.985  177.089
 3eua A    84 S L  -73.951  -27.287 -179.756
 3eua A    85 G L   77.899   11.585 -178.233

 2x7k A    63 Q E -123.912  135.416  178.973
 2x7k A    64 G E -158.588 -162.797  172.913
 2x7k A    65 G L  101.353   13.420  177.508

 1or0 B   477 N L -109.685    9.737 -179.481
 1or0 B   478 S L -148.647  138.042  177.741
 1or0 B   479 R L -120.050   11.076 -179.637

 3das A    79 E L  -88.217   -7.347 -178.003
 3das A    80 G E  -85.109  161.838 -174.350
 3das A    81 G L  145.013 -158.144  174.366

 1gk9 B   507 Q L  -74.896  -40.402 -173.729
 1gk9 B   508 S L -103.412  138.032  169.182
 1gk9 B   509 G L -106.844   11.340 -172.620

 3fpw A   170 V E -129.088  139.691  175.286
 3fpw A   171 A E -144.742  150.924  174.604
 3fpw A   172 G L  127.182  -14.997  178.825

 3kzs A   219 Q E -118.352  111.019 -174.045
 3kzs A   220 S L  -88.631  -22.433 -178.903
 3kzs A   221 G L  -77.877  167.212    1.616

 1byi A    40 A E -135.919  137.243  173.887
 1byi A    41 S E -127.335  135.663 -173.894
 1byi A    42 G L   98.560   86.749 -168.223

 3l8h A    52 Q L -133.109   61.405 -175.519
 3l8h A    53 S L  -65.399  -15.846  178.755
 3l8h A    54 G L  -55.749  -27.656  176.741

 1thf D   200 A E  -76.572  130.979 -174.504
 1thf D   201 S E -133.268  128.397  167.734
 1thf D   202 G L  102.392  122.335  169.069

 1vc4 A   214 E E -117.181  135.616  160.653
 1vc4 A   215 S L   82.075  135.006  158.969
 1vc4 A   216 G L  100.717    4.882 -173.521

 1h5y A   203 A E  -82.292  121.932 -174.782
 1h5y A   204 S E -126.296  131.768  167.138
 1h5y A   205 G L   95.017  126.010  170.205

 3bh0 A   249 E L  -64.095  -19.245 -174.709
 3bh0 A   250 S L  -95.365  -51.227 -178.618
 3bh0 A   251 G L   76.272  -90.294 -173.062

 3n9g H    24 A E -108.785  145.001  173.164
 3n9g H    25 S E -156.564  166.953  175.135
 3n9g H    26 G L   95.000    6.103  179.217

 3co5 A    35 E E  -72.485  153.722  174.810
 3co5 A    36 A L  -54.987  132.853 -179.248
 3co5 A    37 G L   99.275    0.702  175.030

 3i3w A   408 P E  -65.803  167.556  171.231
 3i3w A   409 S E -102.586   46.840 -175.761
 3i3w A   410 G L   69.948 -107.683  177.806

 1ojl A    33 D L  -64.289  145.498  177.822
 1ojl A    34 S L  -63.398  152.293 -174.581
 1ojl A    35 G L   97.691    7.371  173.475

 3bo7 A    58 Q E -124.779  138.560  178.344
 3bo7 A    59 G E -156.608 -163.865  174.816
 3bo7 A    60 G L   88.836   19.882  178.145

 1qme A   312 N E -102.744  122.963 -172.452
 1qme A   313 S L  -93.357   19.994 -177.755
 1qme A   314 S L  -58.276  -57.578 -176.087

 1a2y B    24 V E -120.581  159.992  174.137
 1a2y B    25 S E -154.902  157.604  177.486
 1a2y B    26 G L   98.963   -4.441 -179.937

 2v26 A   148 E L  -72.547  170.043  177.727
 2v26 A   149 S L  -56.702  122.011  177.680
 2v26 A   150 G L   93.074    6.558 -178.295

 2xex A   331 Y E  -95.616  -37.885 -178.310
 2xex A   332 S E -150.401  160.835  178.955
 2xex A   333 G L   70.081 -166.677  178.845

 1gxs A   157 E E  -98.473   66.887  178.563
 1gxs A   158 S L -154.283  120.586 -178.176
 1gxs A   159 G L  -75.098   -8.633  179.916

 1k8k B   158 D E -120.627  114.088  177.182
 1k8k B   159 S E -115.638  118.325  176.770
 1k8k B   160 G L -108.829 -151.975  178.233

 2ijr A   108 Q L -100.267   -2.753  161.508
 2ijr A   109 S L  -74.301  -36.932  175.944
 2ijr A   110 G L   84.855    1.497 -176.529

 3p1x A    27 E E -140.257  101.687 -172.389
 3p1x A    28 T E -130.312  176.722  176.801
 3p1x A    29 G L   87.760  158.995  177.556

 1udc A   185 P L  -58.715  -24.121  178.840
 1udc A   186 S L  -68.529  -23.670 -175.885
 1udc A   187 G L   75.124    7.217 -179.603

 2hq6 A    76 Q E -117.212  139.303  174.487
 2hq6 A    77 G E -156.548 -153.901  177.804
 2hq6 A    78 G L   88.485   15.684  173.708

 3enk A   189 E L  -64.810  -20.397  175.117
 3enk A   190 S L  -66.523  -32.449 -178.713
 3enk A   191 G L   83.652    9.173 -176.228

 2v4i A    65 L E -108.940  133.024 -174.892
 2v4i A    66 A E -114.335  154.164 -178.710
 2v4i A    67 R L   75.138   13.109  169.854

 1x13 A    43 E E  -69.951  132.007 -179.423
 1x13 A    44 S L  -48.990  124.196  172.080
 1x13 A    45 G L   91.488   -0.757 -173.196

 4pfk A     8 T E -121.503  130.029 -177.536
 4pfk A     9 S E -130.793  160.647 -178.991
 4pfk A    10 G L   83.318 -162.264  177.327

 1ek6 A   193 A L  -54.556  -30.057 -177.994
 1ek6 A   194 S L  -66.731  -29.597 -176.596
 1ek6 A   195 G L   78.655    5.316 -179.260

 1nfd E    64 T E -150.013  121.492 -179.071
 1nfd E    65 S E -124.441  119.871  178.204
 1nfd E    66 G L   56.547 -115.593 -174.157

 2oxg A    31 E E  -57.472  120.143 -164.458
 2oxg A    32 S L  -80.366  -32.131 -173.399
 2oxg A    33 G L   99.721   -2.925 -177.369

 1k8k A   321 L E -114.989  146.802  175.585
 1k8k A   322 S E -145.665  141.561  177.979
 1k8k A   323 G L  106.939  157.748 -173.499

 1u0l A   177 L L  -64.685  148.472  179.137
 1u0l A   178 S L  -58.223  127.205  177.427
 1u0l A   179 G L   97.137   -6.933 -177.713

 3o8o A    12 T E -120.804  108.828  178.548
 3o8o A    13 S E -118.928  162.670 -179.952
 3o8o A    14 G L   86.426 -165.793 -179.675

 3qxc A    60 E E -142.598  132.250  176.971
 3qxc A    61 T L -115.659  165.689  175.398
 3qxc A    62 G L   75.886   34.525 -177.839

 2nu8 B   363 D L  -89.309   -2.727 -177.694
 2nu8 B   364 S L  -70.038  -32.259 -177.170
 2nu8 B   365 G L   88.767  -10.626  176.718

 2a2l A   122 V E -129.643  135.854  175.455
 2a2l A   123 S E -148.966  148.147  174.092
 2a2l A   124 G L  133.049  -15.045  171.522

 2xex A   336 T E -115.718  140.346 -179.457
 2xex A   337 S L  -63.055  155.428 -176.098
 2xex A   338 G L   76.061   23.633 -176.466

 3dzd A   160 E L  -65.190  169.338  179.073
 3dzd A   161 S L  -65.001  133.572  173.692
 3dzd A   162 G L   75.004   38.826  177.638

 3m8o H    24 A E  -77.671  127.734 -179.317
 3m8o H    25 S E -125.316  110.146  177.156
 3m8o H    26 G L  103.504   -0.217  175.700

 2h8g A    78 C E -121.531  150.575 -179.062
 2h8g A    79 P L  -71.177  -15.001  172.171
 2h8g A    80 G L   79.606 -166.692 -176.557

 3a9i A   288 K L  -68.163  119.900 -178.620
 3a9i A   289 A L  -59.968  129.839  175.740
 3a9i A   290 G L   87.209   -4.286 -176.884

 2odj A    51 E E -114.130  113.478 -166.395
 2odj A    52 S L  -74.765  -31.988 -171.541
 2odj A    53 G L   85.372  170.146 -166.845

 2fpr A    67 Q L -114.074   84.986 -171.192
 2fpr A    68 D L  -55.960  122.784  171.004
 2fpr A    69 G L   74.991   23.390  174.533

 1t6n A    59 K L  -73.607  159.252  179.059
 1t6n A    60 S L  -53.521  139.196  178.531
 1t6n A    61 G L   97.031  -14.805  179.807

 2yv5 A   173 P L  -66.555  158.843 -176.641
 2yv5 A   174 S L  -65.004  137.372  168.803
 2yv5 A   175 G L  100.767   -0.139 -177.116

 1l7d A    36 E E  -64.041  139.958  178.307
 1l7d A    37 Q L  -53.631  122.220  172.482
 1l7d A    38 G L   76.712   19.841 -177.894

 1tuo A   333 E L  -66.494   -6.743 -174.632
 1tuo A   334 S L  -91.885   -3.025  177.057
 1tuo A   335 G L   96.919    0.909  176.622

 1ny5 A   168 E L  -68.821  168.157 -176.004
 1ny5 A   169 S L  -63.630  136.966  174.376
 1ny5 A   170 G L   72.580   21.150 -179.227

 3ohm A    17 E L   55.659   42.589  175.542
 3ohm A    18 S L  -90.249  -26.195  175.466
 3ohm A    19 G L  121.159   10.744 -177.808

 1i4n A   208 E E -107.554  129.680  161.419
 1i4n A   209 S L   74.999  164.969  167.424
 1i4n A   210 G L  103.090  -28.951 -169.809

 1lkx A   102 E L  -78.951  172.584  176.980
 1lkx A   103 S L  -58.661  116.147  179.609
 1lkx A   104 G L   98.713    4.344 -179.985

 1pg6 A    39 Q E  -59.999  128.566 -177.953
 1pg6 A    40 Q L  -49.989  121.913  172.157
 1pg6 A    41 G L   89.803    2.850 -178.152

 1z45 A   200 P L  -55.024  -26.704 -178.888
 1z45 A   201 S L  -70.472  -25.760 -176.917
 1z45 A   202 G L   77.416    3.066 -179.429

 1ugn A   113 N E  -76.476  149.971  178.172
 1ugn A   114 S L  -59.418  133.427 -179.781
 1ugn A   115 G L   91.266   -7.910 -175.944

 2o0t A   378 E L -153.477  133.007 -174.258
 2o0t A   379 S L  -65.138  -25.162 -177.835
 2o0t A   380 G L  -84.975    5.222  178.038

 2e28 A   382 V L -104.632  -40.242 -177.724
 2e28 A   383 S L -124.399   -4.953  175.217
 2e28 A   384 G L   97.669   16.672 -176.738

 3jty A   355 Q L  -88.070  -38.039 -174.353
 3jty A   356 S L -145.009  158.655  177.535
 3jty A   357 G L  113.998 -167.710  177.858

 3ces A   240 Q E -129.226  115.683 -177.888
 3ces A   241 H L  -99.709  166.897  178.303
 3ces A   242 G L  -80.453  174.925 -177.054

 2ix4 A    29 E L  -85.514  162.132 -179.198
 2ix4 A    30 C L -135.888  134.701 -172.277
 2ix4 A    31 G L -100.811   14.640 -177.684

 3qja A   219 E E -114.637  133.678  165.906
 3qja A   220 S L   75.022  165.016  171.291
 3qja A   221 G L   88.672    0.970 -175.618

 3jty A    48 K E -131.983  117.882 -179.282
 3jty A    49 S L  -75.816  170.948  166.937
 3jty A    50 G L  -81.527  178.046  171.208

 2y3s A   127 E E  -73.726  150.111 -166.688
 2y3s A   128 A L  -57.974  -34.262 -171.917
 2y3s A   129 G L  -83.356    2.826  176.912

 1oll A   111 I E -105.303  149.997  179.536
 1oll A   112 S L  -49.527  132.786 -178.443
 1oll A   113 G L  108.794  -23.173  179.453

 3i6s A   422 E E -140.570  141.589 -176.813
 3i6s A   423 S L -114.768  154.852  175.389
 3i6s A   424 G L  135.982  162.135  177.010

 2xtz A    19 E L   65.582   34.340 -179.872
 2xtz A    20 S L  -84.757  -19.496  176.837
 2xtz A    21 G L  111.816   12.001  178.833

 1eys C    10 Q E  -83.063  132.210 -178.051
 1eys C    11 I L -109.440  -53.174 -175.887
 1eys C    12 G L  -99.480 -164.435 -178.107

 3kzu A    38 E L  -78.708  150.088  177.831
 3kzu A    39 S L -118.217  140.647  176.805
 3kzu A    40 G L  -90.867    0.404 -176.822

 3a21 A   580 N L  -63.697  -47.594 -170.919
 3a21 A   581 A L -116.210  -18.279  179.001
 3a21 A   582 G L   81.226   18.495  174.927

 1f76 A    92 Q E -155.757  148.164 -168.136
 1f76 A    93 P L  -79.994  -26.130 -176.125
 1f76 A    94 G L   89.080 -164.256 -175.368

 3pop A   103 G E  -61.832  144.940 -173.453
 3pop A   104 S L  -69.545  -20.002 -177.902
 3pop A   105 G L  -85.407   -4.117  176.117

 1knx A   155 R L  -67.242  144.561  179.910
 1knx A   156 S L  -58.791  131.228  174.140
 1knx A   157 G L   72.169   59.698  176.290

 1kko A   172 Q L -111.450  126.600 -173.585
 1kko A   173 S L  -84.400  -27.964 -165.055
 1kko A   174 G L   63.719 -145.032  179.187

 2ii1 A    25 Q E -104.590  165.042  176.150
 2ii1 A    26 S L  -60.039  126.436  176.016
 2ii1 A    27 G L  103.178   -8.871 -179.603

 1ko7 A   152 D L  -64.386  156.302 -179.105
 1ko7 A   153 S L  -59.186  132.742  174.571
 1ko7 A   154 G L   85.072    7.436  178.401

 1tv5 A   129 Q E -154.994  151.796 -167.022
 1tv5 A   130 T L  -85.793  -25.067 -179.429
 1tv5 A   131 G L   88.605 -157.412 -173.461

 1udx A   140 E E  -99.892  134.424  168.040
 1udx A   141 A L  -74.986  160.907  179.630
 1udx A   142 G L  -65.752  136.545  178.631

 1br2 A   177 E L  -72.716  165.547 -177.715
 1br2 A   178 S L  -53.586  118.585 -179.830
 1br2 A   179 G L  105.967   -8.346 -175.090

 1kcz A   172 Q L -108.156  135.199 -175.436
 1kcz A   173 S L  -90.415  -24.139 -166.279
 1kcz A   174 G L   62.684 -150.232 -178.476

 3r31 A   463 Q L  -89.366   12.659  174.141
 3r31 A   464 S L  -87.073    1.122  171.571
 3r31 A   465 G E  113.781 -149.985 -170.308

 3pm9 A   121 E E  -84.003  157.291 -169.320
 3pm9 A   122 A L  -59.307  -31.344 -172.786
 3pm9 A   123 G L  -80.371   -4.992  179.476

position:            7 neighbors:          200

 1t4b A   165 S H  -54.124  -27.590  177.661
 1t4b A   166 G H  -64.978  -32.859  178.216
 1t4b A   167 G L  -75.106  -47.571  179.417

 3iau A   344 S L  -71.656  -28.703 -177.557
 3iau A   345 G E  176.445  174.169 -179.146
 3iau A   346 A L -146.307   55.094  175.556

 3esu F   138 S L  -66.407  165.471 -178.151
 3esu F   139 G L  -72.954  173.214 -179.810
 3esu F   140 P L  -66.220  151.989 -176.427

 3dnz A   161 S H  -58.337  -42.968  179.344
 3dnz A   162 G H  -68.715  -37.461  178.147
 3dnz A   163 A H  -63.309  -37.350  174.633

 1ejd A    19 S L  -82.523  165.379  178.996
 1ejd A    20 G E  -65.518  149.375  178.617
 1ejd A    21 A L  -71.219  120.859  176.608

 1n4x H     7 S L  -68.655  167.151 -177.784
 1n4x H     8 G L  -73.485  172.075 -178.497
 1n4x H     9 P L  -66.766  155.283 -177.046

 2yvw A    28 S L  -79.717  175.564 -179.378
 2yvw A    29 G E  -69.911  158.941 -178.391
 2yvw A    30 A L  -70.884  120.517  179.131

 3juy A    13 S L  -77.042  175.916 -175.415
 3juy A    14 G L  -84.782  166.049 -178.996
 3juy A    15 A L  -68.121  154.579 -177.138

 2csu A   158 S L -110.263  109.987  177.818
 2csu A   159 G H  -64.996  -40.906 -178.473
 2csu A   160 A H  -63.050  -47.582  179.979

 3n9g H     7 S L  -67.347  167.943 -174.386
 3n9g H     8 G L  -77.529  172.668 -177.262
 3n9g H     9 A L  -64.997  148.755 -174.293

 3ni2 A   304 S E -109.236  137.884  177.353
 3ni2 A   305 G E -167.355  178.600  178.060
 3ni2 A   306 G L   92.276  -21.752 -177.155

 2r00 A   161 S L  -83.910  -20.361 -176.778
 2r00 A   162 G L   89.330   -4.977  179.256
 2r00 A   163 A L  -91.308  176.938  173.763

 3fpw A   171 A E -144.742  150.924  174.604
 3fpw A   172 G L  127.182  -14.997  178.825
 3fpw A   173 A L  -75.544  161.148 -176.730

 2gp4 A   533 S L  -56.348  -22.976 -175.674
 2gp4 A   534 G L   98.969   -8.130  178.060
 2gp4 A   535 A L  -84.971  176.059 -178.612

 1uz8 B     7 S E -154.597  173.316  176.298
 1uz8 B     8 G L  100.250    6.713  176.742
 1uz8 B     9 G L  -75.010 -165.010 -178.491

 3gon A   291 S L -130.176  123.771 -179.930
 3gon A   292 G L   94.407 -148.967 -178.848
 3gon A   293 A L  -70.505  -19.111 -176.908

 3d9a H     7 S E -147.576  162.963  179.719
 3d9a H     8 G L  141.402  170.340 -178.765
 3d9a H     9 P L  -59.844  143.382  177.552

 2ghi A    55 T L  -58.785  125.156 -178.444
 2ghi A    56 G L  104.495   -8.677 -179.206
 2ghi A    57 S L  -61.814  -26.512  177.228

 3lvm A    92 S L  -84.424   -4.324  177.346
 3lvm A    93 G L  155.985  178.829 -178.301
 3lvm A    94 A H  -65.316  -26.302  176.442

 2fym A    38 S L  -69.408  157.199  179.845
 2fym A    39 G L -164.168 -168.062 -179.708
 2fym A    40 A L  -90.050  138.482  174.551

 3qn3 A    42 S L  -66.991  140.362  175.257
 3qn3 A    43 G L -125.083 -143.017  177.778
 3qn3 A    44 A E -120.598  139.662  178.458

 2c42 A   808 S L  -72.648  171.149  177.828
 2c42 A   809 G L  -86.891   16.729 -177.174
 2c42 A   810 A L  -70.740  160.055  177.701

 2pa6 A    46 S L  -69.067  140.774  178.268
 2pa6 A    47 G L -129.976 -135.554  177.469
 2pa6 A    48 A L -123.189  135.854  173.890

 1nyr A   369 S L  -53.059  -28.793  179.425
 1nyr A   370 G L  -64.555  -32.606 -178.859
 1nyr A   371 A L  -80.788  -36.774 -174.619

 2mys A   181 S L  -52.121  -39.699 -172.481
 2mys A   182 G L  -99.651   10.354 -174.465
 2mys A   183 A L  -65.242  -24.774  178.954

 2pb2 A   122 S L -139.395  157.984  177.290
 2pb2 A   123 G H  -62.814  -32.158  174.709
 2pb2 A   124 T H  -61.961  -46.240  177.395

 3bb7 A   204 S L -116.933  121.275 -171.002
 3bb7 A   205 G E -111.855  150.230  178.527
 3bb7 A   206 A L -153.673  154.332  179.214

 1w9i A   181 S L  -55.090  118.800  177.063
 1w9i A   182 G L   91.663    8.693 -178.733
 1w9i A   183 A L  -67.358  -33.011  178.691

 2vqx A   181 A H  -61.019  -41.049  177.289
 2vqx A   182 G H  -68.001  -41.960  178.877
 2vqx A   183 A H  -62.608  -36.559  174.672

 1ea0 A  1351 S E -122.180   37.455  171.699
 1ea0 A  1352 G E  130.038   22.053  175.228
 1ea0 A  1353 A E  -95.995  150.837  176.354

 3k8x A   150 S L -121.741   21.428 -179.905
 3k8x A   151 G L   79.374 -162.173 -174.871
 3k8x A   152 A E  -61.203  144.182  177.006

 3n9g H   166 S H   64.606   25.006  177.403
 3n9g H   167 G H   88.999    0.347  178.917
 3n9g H   168 A L  -71.208  -29.661  177.977

 2x7i A   268 T L  -84.189  165.828  174.102
 2x7i A   269 G E   70.010   35.030  179.533
 2x7i A   270 A L   50.651   44.065  175.275

 2f2b A    77 S L -108.688  -19.997 -169.078
 2f2b A    78 G L   98.381   -7.015  177.963
 2f2b A    79 C L   45.020   67.573  171.362

 2v03 A   256 S H  -75.234  -36.068  169.938
 2v03 A   257 G H  -60.790  -40.234  174.991
 2v03 A   258 G H  -64.987  -40.073  177.877

 3s4m A    80 S L -114.539   -3.890  175.756
 3s4m A    81 G E   80.948 -157.678 -170.567
 3s4m A    82 P E  -81.235  144.375  168.875

 1dn0 B     7 W E -155.002  166.463  178.554
 1dn0 B     8 G L  150.551  164.171 -179.043
 1dn0 B     9 A L  -55.525  124.482 -174.650

 3d9a H   156 S H   61.317   26.588  175.236
 3d9a H   157 G H   94.422   -3.790  179.110
 3d9a H   158 S L  -71.417  -25.155  170.321

 3g7s A   303 T E -133.993  167.396 -174.990
 3g7s A   304 G E -163.562  178.675  176.963
 3g7s A   305 A L   75.074   -8.185 -179.163

 3k17 A   314 S L -115.604  115.633  177.172
 3k17 A   315 G L   96.536 -137.292 -173.037
 3k17 A   316 S L  -77.754  -10.134  179.711

 1u4g A   159 S H  -59.177  -46.676 -179.972
 1u4g A   160 G H  -68.160  -36.776  174.899
 1u4g A   161 G H  -59.036  -43.312  177.751

 1tf5 A   227 S E  -80.009  155.349  179.297
 1tf5 A   228 G E  -85.356  143.397  178.144
 1tf5 A   229 Q E  -65.667  -28.766  177.940

 3nh6 A    89 S L  -55.799  135.383 -179.781
 3nh6 A    90 G L  175.005  164.895 -174.931
 3nh6 A    91 A H  -85.112  -18.536 -173.870

 1uz8 B   155 Y H   61.564   24.774  175.875
 1uz8 B   156 G H  100.254   -5.474 -179.897
 1uz8 B   157 A L  -67.935  -23.875  173.735

 2gn0 A   324 S L  -69.747  -29.696 -175.709
 2gn0 A   325 G E -166.420  159.330  175.963
 2gn0 A   326 G L -130.947   28.092 -178.746

 1w7j A   165 S L  -60.466  120.528 -178.809
 1w7j A   166 G L   95.643    1.843  179.898
 1w7j A   167 A L  -69.785  -28.610  175.955

 3nqx A   160 P H  -55.287  -39.999  179.046
 3nqx A   161 G H  -69.929  -39.825  174.145
 3nqx A   162 G H  -58.773  -38.894  176.020

 1zud 1   148 T E -117.816  135.100  179.607
 1zud 1   149 A E -141.301  157.320  174.751
 1zud 1   150 S E -152.963  164.261 -178.250

 3m8o H     7 S E -162.415  174.889  174.374
 3m8o H     8 G L   96.420   11.167 -178.722
 3m8o H     9 G L  -94.448 -146.760 -179.885

 2ord A   105 T L -159.157  177.618 -174.235
 2ord A   106 G H  -69.639  -37.926  178.419
 2ord A   107 T H  -60.984  -44.990  178.014

 1g41 A   308 S E -139.993  146.908  173.206
 1g41 A   309 G E -168.053  169.408  179.240
 1g41 A   310 A L  -90.550  -30.762 -179.979

 3hr8 A   137 S L  -63.182  -34.943  176.075
 3hr8 A   138 G L   80.806    8.714 -176.905
 3hr8 A   139 V L -109.807   -2.764  179.642

 1wkv A   342 G H  -66.475  -42.010  178.325
 1wkv A   343 G H  -64.914  -36.652  177.648
 1wkv A   344 A H  -62.548  -40.883  177.703

 1jw9 B   151 S E -104.719  121.625  174.970
 1jw9 B   152 G E -120.671  149.683  176.615
 1jw9 B   153 A E -148.078  146.633 -177.595

 2ift A    64 S L  -66.607  -30.036 -178.533
 2ift A    65 G L   86.117    6.278 -176.783
 2ift A    66 S H  -45.009  -55.019 -175.348

 1vef A   112 S L -158.644  163.662  176.365
 1vef A   113 G H  -67.723  -35.688  176.292
 1vef A   114 T H  -61.375  -41.427  176.611

 2q35 A    62 S L  -93.450   -3.446 -179.100
 2q35 A    63 G E   65.219 -149.426  178.115
 2q35 A    64 A L  -68.838  138.549 -178.238

 2yl4 A   379 S L  -61.338  128.874  175.152
 2yl4 A   380 G L   80.582   15.136  179.840
 2yl4 A   381 S L  -72.018  -19.924  175.482

 1bqb A   163 S H  -57.278  -41.557  176.753
 1bqb A   164 G H  -69.818  -41.491  177.690
 1bqb A   165 A H  -59.200  -34.969  176.319

 1f76 A   267 S E -136.421  173.565  178.703
 1f76 A   268 G E   97.623 -150.385 -173.220
 1f76 A   269 R H  -54.996  -42.868 -175.982

 1s96 A    25 S L  -64.179  139.261 -176.849
 1s96 A    26 G L   93.491   10.080  177.272
 1s96 A    27 A L -100.585   -3.506  177.319

 3nx3 A   101 S L -163.395  161.976  175.639
 3nx3 A   102 G H  -65.717  -37.327  178.456
 3nx3 A   103 T H  -62.099  -41.512  175.795

 2gza A   181 A E -104.149  164.050  177.523
 2gza A   182 G E  161.117  166.799  175.510
 2gza A   183 E L  -75.696  157.885 -179.563

 2j41 A    15 S L  -58.429  125.633  177.196
 2j41 A    16 G L   87.303    9.276  176.873
 2j41 A    17 V L  -70.772  -22.356  175.296

 3dwg A   268 T H  -69.080  -31.265  175.029
 3dwg A   269 G H  -64.672  -38.666  174.366
 3dwg A   270 A H  -64.779  -41.868  174.560

 3log A   365 S L -124.948  -84.559  177.823
 3log A   366 G E  162.487  173.266 -179.920
 3log A   367 I E -134.859  131.103   -1.197

 1r5j A   131 S E -150.393  176.781  178.403
 1r5j A   132 G L  108.944   19.496 -178.985
 1r5j A   133 A L  -80.590  -36.702  177.702

 2eh6 A    94 S L -155.689  163.945  174.560
 2eh6 A    95 G H  -67.060  -32.106  176.156
 2eh6 A    96 T H  -63.672  -45.062  176.071

 3ll3 A   262 S L -109.136  174.317 -178.534
 3ll3 A   263 G E -129.584  170.020  175.799
 3ll3 A   264 A E -165.968  144.048  177.788

 1l5j A   289 A L  -90.243   -2.111  174.228
 1l5j A   290 G L   95.687    6.493  178.902
 1l5j A   291 A L  -83.222  163.307  177.267

 1bgp A   176 S H  -63.115  -14.714  178.521
 1bgp A   177 G H  -63.507  -13.533  177.083
 1bgp A   178 G H  -59.146  -22.341  178.184

 1d3g A   276 S E -134.515  170.037 -177.782
 1d3g A   277 G E  109.521 -156.391 -172.995
 1d3g A   278 K H  -58.908  -41.240 -178.933

 2v26 A   149 S L  -56.702  122.011  177.680
 2v26 A   150 G L   93.074    6.558 -178.295
 2v26 A   151 A L  -69.336  -28.060  178.415

 3qan A   491 S L  -87.583  -14.223  169.258
 3qan A   492 G E  129.321 -150.193 -167.187
 3qan A   493 T L  -93.074    6.553 -177.696

 2pfm A   192 S L -116.705    0.799  172.096
 2pfm A   193 G L   94.482 -169.705 -167.838
 2pfm A   194 A L  -60.776  -42.372 -174.744

 1sch A   166 S H  -65.002  -16.085  177.762
 1sch A   167 G H  -65.027  -14.997  175.646
 1sch A   168 A H  -59.749  -19.916  177.263

 2esr A    42 S L  -85.644  -15.950  178.884
 2esr A    43 G L   75.038   16.847 -174.600
 2esr A    44 G H  -60.377  -41.779 -176.341

 2por A    64 S E -129.074  153.472  178.680
 2por A    65 G E -168.832 -157.447  176.628
 2por A    66 A L  -63.221  -26.362  179.858

 3hul A   245 S L  -78.274  110.161 -176.743
 3hul A   246 G L   61.906 -116.565  178.687
 3hul A   247 A L  -96.441    7.272 -174.902

 3hdl A   166 S H  -65.898  -13.131  177.189
 3hdl A   167 G H  -64.991  -14.880  173.941
 3hdl A   168 A H  -61.193  -17.924  179.419

 2fpo A    65 S L  -64.714  -20.259 -176.243
 2fpo A    66 G L   81.191   12.285 -178.669
 2fpo A    67 A H  -51.544  -49.122 -176.864

 1ve5 A   303 S L  -54.828  -43.351 -174.325
 1ve5 A   304 G E -165.761  169.341 -178.732
 1ve5 A   305 G L -130.922   22.630 -175.020

 1efp A   258 S L  -70.060  -31.030  179.007
 1efp A   259 G L   93.918   48.702  174.572
 1efp A   260 A L  -64.997  148.505 -174.522

 3ctz A   416 S E -145.361  162.382  179.069
 3ctz A   417 G L -169.079  164.543 -169.941
 3ctz A   418 A E -138.838  144.627  163.843

 1g87 A    22 S L -113.133  158.627  176.176
 1g87 A    23 G E   93.875 -152.328  179.282
 1g87 A    24 D L  -79.743  108.971 -176.173

 1efv A   263 S L  -64.231  -35.938 -178.185
 1efv A   264 G L   94.077   40.867  176.212
 1efv A   265 A L  -64.467  150.351 -173.387

 2af4 C   122 S E -162.996  171.741  170.259
 2af4 C   123 G L  107.989   22.444  178.751
 2af4 C   124 A L  -72.126  -33.353  172.992

 2qo3 A   699 S E -147.695  151.483  176.188
 2qo3 A   700 G E  154.223 -155.886 -177.407
 2qo3 A   701 E L  -58.409  132.856 -176.445

 1esc A    65 G L  -59.414  152.058  174.904
 1esc A    66 G L   79.004   -4.132 -177.862
 1esc A    67 A L  -67.594  131.963  169.191

 1lkx A   103 S L  -58.661  116.147  179.609
 1lkx A   104 G L   98.713    4.344 -179.985
 1lkx A   105 A L  -67.187  -31.387  178.146

 1ks8 A    21 S L -108.143  156.175  176.409
 1ks8 A    22 G E   95.733 -146.001  179.374
 1ks8 A    23 R L  -90.690  122.198 -175.364

 3a9s A   398 S L  -81.349   55.417  166.183
 3a9s A   399 G L  104.771   -7.631 -173.071
 3a9s A   400 A L -121.437  132.699  171.801

 1ex7 A    10 S L  -73.994  139.966 -177.933
 1ex7 A    11 G L  102.174    8.470 -178.873
 1ex7 A    12 T L  -94.760  -12.091 -174.198

 1i1q A   427 S L -125.005  -81.669  177.224
 1i1q A   428 G E  145.865 -162.808 -176.791
 1i1q A   429 A E -146.063  134.719   -8.137

 3sgg A   369 S L -112.125   58.816 -167.447
 3sgg A   370 G L  137.891 -137.821  174.182
 3sgg A   371 S L  -78.010   -2.021 -175.581

 1vmi A   133 A E -140.043  176.995  171.089
 1vmi A   134 G L  108.868   -0.961  176.906
 1vmi A   135 N L  -73.081  -27.026  168.855

 2hg4 A   715 A E -120.875  143.910  176.199
 2hg4 A   716 G E  168.818 -162.684 -176.658
 2hg4 A   717 E L  -74.873  130.868  172.121

 3kf6 A    74 S L  -87.316   -2.961 -179.943
 3kf6 A    75 G L  112.358  -14.480 -179.465
 3kf6 A    76 M L -138.326  157.933  173.799

 3q2j A    27 S L  -40.096  140.930   10.531
 3q2j A    28 P L  -84.300   -1.292  177.958
 3q2j A    29 A L  -66.701  138.686  177.445

 1wqa A   328 N L  -95.114   20.289 -176.764
 1wqa A   329 G E   89.377 -103.525  176.626
 1wqa A   330 G E   51.167   59.654 -174.552

 2yvu A    22 P L  -54.032  125.963  178.122
 2yvu A    23 G L   93.361    4.053  177.381
 2yvu A    24 S L  -73.816  -21.434  173.283

 2w5e A   127 S L  -57.263  133.415  175.927
 2w5e A   128 G L   93.416  -12.265 -175.825
 2w5e A   129 A L  -61.016  132.571  176.819

 1tf4 A    22 S L -117.003  165.348  179.514
 1tf4 A    23 G E   93.656 -157.634  175.331
 1tf4 A    24 K L  -84.940  124.986 -171.827

 1jsx A    74 T L  -58.584  -39.608 -176.167
 1jsx A    75 G L   64.862 -124.690 -174.678
 1jsx A    76 P L  -82.259    5.298  175.597

 3c02 A    65 S H -130.094  -11.762 -171.194
 3c02 A    66 G L   91.340   -2.762  174.229
 3c02 A    67 A L   54.418   67.329  168.657

 2eja A   137 A E -161.442  160.375  175.518
 2eja A   138 G E  -68.590  145.461  175.754
 2eja A   139 A L  -69.420  154.092 -178.399

 1j5p A   119 S L  -64.985  -27.272  171.082
 1j5p A   120 G L   72.496 -118.215 -170.546
 1j5p A   121 A L  -84.923   -6.612  178.492

 2hyd A   376 S L  -60.374  134.860 -178.116
 2hyd A   377 G L   86.423   15.001 -178.797
 2hyd A   378 G L  -67.886  -40.362  179.051

 3ce2 A   372 S L  -78.183  167.795  176.350
 3ce2 A   373 G L   72.250 -143.563 -178.510
 3ce2 A   374 A L -163.997  159.588  179.977

 2qor A    21 S L  -64.851  134.925  179.985
 2qor A    22 G L   96.913   -5.490 -176.720
 2qor A    23 V L  -76.308  -20.005  171.018

 1c3c A   180 S L -132.264    6.884  168.937
 1c3c A   181 G L   84.164 -169.591 -167.636
 1c3c A   182 A L  -48.603  -59.106 -171.186

 2fhp A    55 S L  -75.296  -20.528  175.582
 2fhp A    56 G L   84.989   19.458 -178.079
 2fhp A    57 G H  -58.116  -46.515 -177.084

 1nd4 A    32 S L  -82.689  160.957  178.846
 1nd4 A    33 D L  -67.916  -35.003  173.409
 1nd4 A    34 A L  -78.924  142.918 -179.145

 3bh0 A   250 S L  -95.365  -51.227 -178.618
 3bh0 A   251 G L   76.272  -90.294 -173.062
 3bh0 A   252 Q H  -53.573  -28.118 -174.482

 2o8l A   169 S L  -50.295  122.091  179.296
 2o8l A   170 G L   99.236   -6.311 -177.317
 2o8l A   171 S L  -61.869  136.904  176.684

 1dof A   182 G L -137.133   -1.023  179.037
 1dof A   183 G L   74.909 -162.745 -170.881
 1dof A   184 A L  -45.796  -57.652 -169.704

 1h72 C   255 S L  -85.035  119.028 -179.038
 1h72 C   256 G L   61.282 -127.174  177.695
 1h72 C   257 S L  -96.650    8.574 -175.802

 2ako A    45 S L -134.975 -160.007  174.993
 2ako A    46 A L   68.757   25.151  169.144
 2ako A    47 A H  -65.001  -34.537  176.949

 1o7d D    55 S L  -63.459  146.256  179.577
 1o7d D    56 G L -167.193 -157.601 -173.918
 1o7d D    57 A L  -55.030  -36.039 -176.966

 1ldf A    63 S H  -97.314  -19.273 -169.184
 1ldf A    64 G L   93.028   -0.313  174.711
 1ldf A    65 A L   54.533   81.975  172.329

 1o97 D   269 S L  -71.205  -29.674  177.401
 1o97 D   270 G L   89.213   52.028  178.168
 1o97 D   271 S L  -62.647  159.996  176.850

 2x24 A   166 S L -124.094   22.262  173.938
 2x24 A   167 G L   78.121 -163.749 -174.299
 2x24 A   168 A E  -62.888  145.069  178.361

 2ww4 A   240 T L -108.493   24.337  178.940
 2ww4 A   241 G L   94.981  173.654    6.725
 2ww4 A   242 A L  -91.110  -12.418 -162.918

 3ke3 A   178 S L  -68.244  -27.064 -172.314
 3ke3 A   179 G L   65.714 -137.406 -179.614
 3ke3 A   180 C L  -94.767   14.841  170.326

 3k28 A   158 S L  -55.402  126.556  175.525
 3k28 A   159 G L   94.412  -29.434 -170.508
 3k28 A   160 V L -129.301   88.183  148.614

 3p9n A    55 S L  -75.356  -26.598 -173.246
 3p9n A    56 G L   82.858    9.860 -174.470
 3p9n A    57 A H  -54.991  -41.053 -176.589

 2dc1 A   109 S L  -65.103  -20.067  172.526
 2dc1 A   110 G L   66.453 -139.867 -169.739
 2dc1 A   111 A L  -89.188    5.700 -179.435

 1znw A    29 S L  -60.093  125.600 -177.741
 1znw A    30 A L   58.758   48.517  171.031
 1znw A    31 V L  -89.447  -19.937  175.621

 3ahn A   325 S L  -81.611  168.997  177.161
 3ahn A   326 G L   75.180 -155.015  178.723
 3ahn A   327 G L -154.507  169.566  178.485

 1z2l A   356 S E  -97.439  129.691  178.556
 1z2l A   357 G L  -94.960   14.993 -179.715
 1z2l A   358 A L -136.769  154.989  179.875

 1ots A   350 S L  -70.914   -6.944  171.006
 1ots A   351 G L   92.039   13.313  179.536
 1ots A   352 A L  -62.289  137.950  173.420

 1whi A    14 S L  -66.636  -25.032 -176.356
 1whi A    15 G L  120.795  -29.417  176.357
 1whi A    16 A E  -72.319  142.497 -178.773

 3f7l A   138 A L  -82.804   -8.442  171.996
 3f7l A   139 G L   78.882 -154.947 -173.351
 3f7l A   140 G L  -70.169  178.037 -170.769

 1kcz A    75 S L  -56.790  139.663 -178.407
 1kcz A    76 G L   86.000   -6.507  178.305
 1kcz A    77 A L  -67.575  169.748 -178.343

 2w7s A   154 S L  -59.065  119.683 -178.878
 2w7s A   155 G L   94.485    0.889 -176.788
 2w7s A   156 S L  -67.564  128.910  177.433

 1p3c A   171 S L  -49.981  122.877  178.659
 1p3c A   172 G L  103.167  -10.379  176.968
 1p3c A   173 S L  -61.375  128.015 -174.984

 1br2 A   178 S L  -53.586  118.585 -179.830
 1br2 A   179 G L  105.967   -8.346 -175.090
 1br2 A   180 A L  -56.948  -42.638  178.066

 1ws6 A    52 S L  -67.678  -15.068  178.185
 1ws6 A    53 G L   97.347   23.635 -176.424
 1ws6 A    54 A H  -48.148  -58.555 -174.593

 3bc8 A   383 S L -109.993  153.987  174.700
 3bc8 A   384 G L   94.184  -20.331  179.214
 3bc8 A   385 A L  -73.362  140.859  178.883

 3n5f A   352 S E  -96.126  135.482 -179.815
 3n5f A   353 G L  -71.813  -39.185 -174.673
 3n5f A   354 A L -108.215  164.773  174.109

 3kuq A    61 S L  -70.309  144.489  170.054
 3kuq A    62 G L  -89.811 -164.079  178.806
 3kuq A    63 V L  -96.510  123.188 -173.126

 2v8h A   392 S E  -86.148  136.049  173.745
 2v8h A   393 G L  -85.491  -23.137 -179.131
 2v8h A   394 A L  -95.519  151.093  174.325

 2pmk A    40 S L  -59.341  130.265  176.459
 2pmk A    41 G L   84.069   18.684  178.611
 2pmk A    42 S L  -79.927  -11.171  173.305

 1sbz A    11 T L  -57.773  133.418 -177.825
 1sbz A    12 G L  119.899   38.694  174.777
 1sbz A    13 A H  -58.066  -41.323  179.784

 1z98 A    96 S L -107.357  -24.830 -168.603
 1z98 A    97 G L  114.458  -15.605  171.413
 1z98 A    98 G L   70.795   61.460 -178.110

 2a2l A   123 S E -148.966  148.147  174.092
 2a2l A   124 G L  133.049  -15.045  171.522
 2a2l A   125 G L -104.308 -155.466  164.871

 2ea3 A   137 S L  -53.075  134.954  179.538
 2ea3 A   138 G L   90.546  -10.646 -174.738
 2ea3 A   139 G L  -67.466  167.390 -171.013

 1x0v A   153 M E -134.985  135.508  179.115
 1x0v A   154 G L  176.944  177.181  179.605
 1x0v A   155 A L  -72.627   88.928 -172.322

 2pez A    14 S L  -58.203  128.957  177.373
 2pez A    15 G L   86.734    4.988  177.032
 2pez A    16 A L  -65.137  -34.139  175.776

 1vqo K    24 T L  -71.315  -23.549 -173.035
 1vqo K    25 G L  109.987   -9.437  171.146
 1vqo K    26 A E  -87.705  138.318 -176.738

 2as9 A   158 S L  -50.293  113.764  175.825
 2as9 A   159 G L   99.623    0.202  178.958
 2as9 A   160 S L  -66.446  142.533  175.773

 2htm A    35 A L  -83.149   -7.651 -176.424
 2htm A    36 K L   54.696   37.197 -174.142
 2htm A    37 A L  -73.901  145.108  176.282

 2ogt A   220 S L   52.484   54.804  175.652
 2ogt A   221 G L  178.187  167.025 -176.227
 2ogt A   222 S L -156.053  173.495 -177.137

 3hr8 A   289 K E -110.943   91.162 -170.571
 3hr8 A   290 G L   72.748 -117.845  175.769
 3hr8 A   291 S L  -98.572   -4.944 -176.625

 2iu8 A   201 P L  -59.183  143.109  166.870
 2iu8 A   202 G L   88.300   -4.153 -179.762
 2iu8 A   203 A L  -66.254  142.323  175.912

 1wly A   247 S L  -91.917    3.946 -176.003
 1wly A   248 G L  111.491  164.238 -179.439
 1wly A   249 V L  -73.610  135.625 -178.619

 3jyn A   242 S L  -92.227   -0.869 -173.402
 3jyn A   243 G L  121.540  156.455 -175.124
 3jyn A   244 P L  -73.791  153.280  172.886

 1qor A   242 S L  -90.452    1.623 -173.307
 1qor A   243 G L  122.292  155.875 -179.300
 1qor A   244 A L  -72.970  149.014  176.109

 2v8p A   241 S L -104.673   26.194 -166.150
 2v8p A   242 G L   95.241  171.921    5.735
 2v8p A   243 S L  -99.085  -11.494 -169.886

 2ejb A    12 S L  -55.465  121.635 -176.689
 2ejb A    13 G L  111.800   29.054  176.824
 2ejb A    14 V H  -57.549  -28.374 -178.496

 3cp7 A   169 S L  -55.015  134.569 -178.415
 3cp7 A   170 G L   96.568  -14.688  179.013
 3cp7 A   171 G L  -65.472  153.705 -169.454

 2pfe A   140 S L  -56.326  137.620 -177.437
 2pfe A   141 G L   92.620  -11.669 -174.343
 2pfe A   142 G L  -65.617  150.306 -171.745

 2gsm A   183 S L  -74.500  166.534 -179.620
 2gsm A   184 G L   77.887 -164.428 -174.701
 2gsm A   185 Y L -125.644   -5.147 -179.578

 2q6t A   382 S H -114.013   29.999  176.022
 2q6t A   383 G L   87.719 -167.563 -177.323
 2q6t A   384 S L  -84.995   65.852  179.375

 1wv2 A    42 S L  -62.984  -26.579 -177.538
 1wv2 A    43 G L   75.342    8.737 -179.490
 1wv2 A    44 A L  -62.566  145.005  175.818

 1xso A   137 A L  -81.138  -10.967  169.667
 1xso A   138 G L   80.822 -155.206 -170.934
 1xso A   139 G L  -66.528  175.192 -175.076

 1iq8 A    96 S L  -94.834   26.661  177.480
 1iq8 A    97 G L   73.333   25.378 -177.886
 1iq8 A    98 S L  -61.339  -24.710  174.173

 3qr9 A   352 T L  -80.270  -12.297  178.865
 3qr9 A   353 G L   90.884    3.724 -176.143
 3qr9 A   354 A H  -64.785  -41.309 -179.638

 1m7g A    34 S L  -55.598  133.197  179.946
 1m7g A    35 A L   64.813   27.427  173.779
 1m7g A    36 S L  -77.594  -21.505  175.372

 3brk X   334 S E -111.252   93.384 -179.480
 3brk X   335 G L   71.800   24.773 -177.299
 3brk X   336 A L -115.282  139.997 -177.738

 2h5c A   143 S L  -53.802  137.228 -176.697
 2h5c A   144 G L   89.292  -14.845 -173.482
 2h5c A   145 G L  -66.659  156.104 -173.612

 3lwx A   171 S L  -60.255  119.883 -178.867
 3lwx A   172 G L   85.179    1.403  179.675
 3lwx A   173 G L -122.732   42.506 -172.256

 2qa9 E   141 S L  -52.343  138.479  176.940
 2qa9 E   142 G L   91.524  -13.191 -176.111
 2qa9 E   143 G L  -65.533  158.939 -175.240

 1ymg A    63 S L -120.235  -14.815 -168.874
 1ymg A    64 G L   94.059   -5.209  177.275
 1ymg A    65 A L   49.646   64.136  175.700

 2hcr A   254 S L -100.738  157.623  177.361
 2hcr A   255 G L   65.831 -126.541 -172.547
 2hcr A   256 P L  -86.933    7.164 -171.689

 3eh0 A   174 S L  -64.969  150.008  169.435
 3eh0 A   175 G L   92.500  -14.469 -174.614
 3eh0 A   176 T L  -68.634  139.421  176.481

 3n0x A    14 T L -116.180  162.191 -176.168
 3n0x A    15 G L  109.338 -157.713 -173.658
 3n0x A    16 P L  -74.090  -20.792 -175.933

 1w0m A    69 G L  -70.547  172.208 -178.759
 1w0m A    70 G L  144.956 -156.526 -179.393
 1w0m A    71 A L  -78.870   68.790  179.977

 1qv9 A    40 T L -123.595   38.978 -178.154
 1qv9 A    41 S L   55.073 -136.902 -170.258
 1qv9 A    42 V L  -75.119  -16.535 -177.793

 1hpg A   143 S L  -56.610  134.960 -171.604
 1hpg A   144 G L   92.307   -7.523 -175.489
 1hpg A   145 G L  -66.977  167.472 -173.095

 1kko A    75 S L  -74.284  153.153 -177.230
 1kko A    76 G L   81.113   -4.909 -178.701
 1kko A    77 A L -103.975  148.945  171.593

 1hf2 A   128 K L  -54.644  -39.958 -173.860
 1hf2 A   129 G L  -87.641    5.035 -179.078
 1hf2 A   130 A L  -89.014  161.895  175.496

 1viz A   164 S L   56.695 -103.019 -164.298
 1viz A   165 G L -108.040    4.474 -179.394
 1viz A   166 V L -125.148  158.783  176.024

 2w2e A   107 S L -125.201  -14.077 -175.639
 2w2e A   108 G L  103.135  -16.198  172.481
 2w2e A   109 G L   70.172   61.880  176.584

 2tpt A   207 S L  -69.814  -25.095 -179.363
 2tpt A   208 G L  -95.572    3.373 -176.289
 2tpt A   209 A L  -82.931  162.134  176.492

 2z67 A   407 T L -128.506  139.029  178.947
 2z67 A   408 G L  132.988  -33.675 -169.512
 2z67 A   409 P L  -83.733  145.292 -177.251

 3pkz A    36 S L  -66.738  161.040 -177.430
 3pkz A    37 G L -100.411    8.021 -175.078
 3pkz A    38 K L  -55.476  -46.173 -175.344

 2b8n A   163 S L  -75.011  -10.091  175.332
 2b8n A   164 G L   86.954   32.661  175.978
 2b8n A   165 A L  -72.987  150.267  177.799

 2ovj A    42 S L  -70.715  137.143  171.045
 2ovj A    43 G L  -76.216  170.439  175.243
 2ovj A    44 C L  -58.853  124.079 -175.150

 2rgh A   431 S L  -59.497  126.511  175.967
 2rgh A   432 G L   90.405  -10.492 -175.289
 2rgh A   433 G L -108.299   15.505 -177.434

 1ko7 A   153 S L  -59.186  132.742  174.571
 1ko7 A   154 G L   85.072    7.436  178.401
 1ko7 A   155 I L  -72.836  -23.003  174.031

 1xdz A    79 A L  -95.866    4.835  175.489
 1xdz A    80 G L   94.661   -1.345  178.331
 1xdz A    81 A L  -90.823   -6.211  175.288

 3lx4 A   244 S L -117.854  167.944 -179.997
 3lx4 A   245 G L   89.220  178.337 -176.687
 3lx4 A   246 A L  -79.306   -7.663 -179.161

 1u94 A   291 A L  -74.994  146.877 -179.069
 1u94 A   292 G L   83.373 -152.257 -173.453
 1u94 A   293 A L  -89.635  -12.280 -171.267

 1twd A   148 S L -116.979   15.102 -173.938
 1twd A   149 G L   76.066   22.755 -179.841
 1twd A   150 Q L   64.986   26.404  178.276

 1yox A    34 A L  -59.282  129.554  174.684
 1yox A    35 G L   88.886    7.800  178.497
 1yox A    36 A L  -83.734  -23.214 -174.305

 3g89 A    89 T L  -64.017  -27.434 -177.407
 3g89 A    90 G L   62.613 -114.979 -179.071
 3g89 A    91 A L  -82.875    1.615  176.429

 1ofd A  1388 S L -105.394  -47.118  171.397
 1ofd A  1389 V L -150.000   15.247  179.055
 1ofd A  1390 G L  -68.660  148.291  173.914

 2v0c A   180 E L  -63.249  -21.658 -178.401
 2v0c A   181 D L  -86.771    0.096 -174.646
 2v0c A   182 T L -120.094  110.252  175.128

 1arb A   194 S L  -47.514  140.445  179.191
 1arb A   195 G L   90.687  -14.241  179.871
 1arb A   196 S L  -69.176  149.680 -172.900

position:            8 neighbors:          200

 1on3 A   440 G L  -53.476  139.836 -178.192
 1on3 A   441 A H  -57.850  -31.767  179.626
 1on3 A   442 E H  -68.174  -55.490 -179.042

 2xbp A    48 G L   80.278   15.578  176.781
 2xbp A    49 S E -129.535  154.208  178.946
 2xbp A    50 E E -109.509  128.763 -176.708

 3esu F   139 G L  -72.954  173.214 -179.810
 3esu F   140 P L  -66.220  151.989 -176.427
 3esu F   141 E E -130.918  138.760  173.841

 1x0u A   439 G L  -50.111  139.039 -176.923
 1x0u A   440 P H  -52.753  -43.775  176.579
 1x0u A   441 E H  -61.751  -49.872 -178.342

 2j9c A    50 G L   78.319   20.550  176.152
 2j9c A    51 R E -150.041  159.903  179.461
 2j9c A    52 E E  -86.896  144.977  174.030

 3juy A    14 G L  -84.782  166.049 -178.996
 3juy A    15 A L  -68.121  154.579 -177.138
 3juy A    16 E E -141.195  147.709  171.642

 3o0a A     5 G L  163.061 -155.993 -179.946
 3o0a A     6 A E -140.940  144.558  160.288
 3o0a A     7 L E  -87.713  127.007 -177.086

 3n9g H     8 G L  -77.529  172.668 -177.262
 3n9g H     9 A L  -64.997  148.755 -174.293
 3n9g H    10 E E -130.667  153.493  171.095

 2ek0 A    35 G L  100.593  147.502 -177.060
 2ek0 A    36 P H  -53.354  -48.031 -173.765
 2ek0 A    37 Q H  -64.756  -44.483 -179.765

 2dvz A   280 G L  104.601   31.741  178.295
 2dvz A   281 S E -124.397  172.771  176.775
 2dvz A   282 A E -142.692  128.672 -179.158

 1hf2 A   129 G L  -87.641    5.035 -179.078
 1hf2 A   130 A L  -89.014  161.895  175.496
 1hf2 A   131 E E -143.970  145.952  175.966

 3r1j A    19 G L  100.650  133.054  171.225
 3r1j A    20 A E -153.815  151.647  174.793
 3r1j A    21 R E -104.442  129.990 -179.434

 1n4x H     8 G L  -73.485  172.075 -178.497
 1n4x H     9 P L  -66.766  155.283 -177.046
 1n4x H    10 E E -127.431  136.089  172.009

 3ifr A   242 G L  -68.526  145.641 -174.841
 3ifr A   243 A E -113.513  147.080  169.911
 3ifr A   244 A E  -73.327  131.679 -171.710

 3d9a H     8 G L  141.402  170.340 -178.765
 3d9a H     9 P L  -59.844  143.382  177.552
 3d9a H    10 S L  -98.622   -6.393 -178.773

 3ig4 A   258 G L  175.757  150.169  175.294
 3ig4 A   259 A E  -86.346  157.439  173.452
 3ig4 A   260 Q E -113.284  121.412  178.908

 1pwh A   103 G L   99.622    8.206 -177.979
 1pwh A   104 A L  -94.673  157.250  172.235
 1pwh A   105 T E  -98.656  131.888 -175.042

 2j8s A   271 G E -146.445  164.276 -171.500
 2j8s A   272 G E  -62.087  157.450  173.175
 2j8s A   273 E L  -64.919  -19.667  171.491

 1ve5 A   111 G L   87.880   15.002  179.409
 1ve5 A   112 A L  -85.587  141.502  172.332
 1ve5 A   113 E E  -90.036  124.459 -172.797

 2zpu A   120 G L   97.546   13.330 -179.223
 2zpu A   121 G L  -80.800  135.593  174.824
 2zpu A   122 Q E  -88.561  112.845 -165.095

 2f5x A   276 G L   85.596   12.957 -179.564
 2f5x A   277 A L  -89.009  135.801  174.441
 2f5x A   278 E E  -86.680  128.896 -179.517

 2z01 A    98 G L   95.546    5.616 -176.178
 2z01 A    99 A L  -93.522  145.022  176.340
 2z01 A   100 E E  -95.994  131.266  179.737

 3l6b A   122 G L   93.559   17.812  178.841
 3l6b A   123 A L  -78.061  157.946  166.147
 3l6b A   124 S E  -90.584  117.507 -174.993

 3m84 A   102 G L   87.387   14.679 -177.949
 3m84 A   103 A L  -76.479  156.093  174.493
 3m84 A   104 K E -108.398  106.248  177.834

 1x13 A   215 G L  101.994    7.114 -176.564
 1x13 A   216 A L  -97.929  148.503  176.422
 1x13 A   217 E E  -84.934  125.159  179.414

 2v0h A    58 G L   66.709   36.776 -173.852
 2v0h A    59 G H  -57.823  -43.866 -178.790
 2v0h A    60 D H  -61.739  -43.484  179.891

 3hz6 A   240 G L   73.660 -167.513  177.483
 3hz6 A   241 L E -151.042  160.019 -175.688
 3hz6 A   242 G E  -53.293  152.561 -176.319

 1vco A    75 G L   94.164    1.634  179.628
 1vco A    76 A L  -68.617  140.759  175.414
 1vco A    77 E E  -99.231  112.121 -169.504

 3iav A   446 G L  -63.217  155.232 -173.718
 3iav A   447 A H  -62.961  -41.264  179.512
 3iav A   448 Q H  -61.278  -51.260 -178.667

 1oih A    25 G L   95.003  135.826  173.610
 1oih A    26 A E -154.983  138.218  174.454
 1oih A    27 E E  -95.710  129.627 -179.928

 3h0l B    32 G L   75.290   25.003  175.279
 3h0l B    33 A L  -78.566  157.516  174.185
 3h0l B    34 E L  -61.437  140.141 -172.452

 3ktn A    35 G L  147.141  164.923  178.972
 3ktn A    36 T H  -57.093  -53.140 -179.292
 3ktn A    37 G H  -65.932  -37.272 -179.782

 1mw7 A   162 G L  102.467   13.268  175.419
 1mw7 A   163 L E  -64.165  130.327  176.367
 1mw7 A   164 E E -110.076  -35.053  179.680

 3p4e A   103 G L   93.631   13.573 -175.286
 3p4e A   104 A L  -80.375  134.520  172.874
 3p4e A   105 E E  -94.795  115.753 -179.256

 1vrg A   444 G L  -47.003  123.695 -172.713
 1vrg A   445 P H  -54.542  -35.210  178.212
 1vrg A   446 E H  -65.727  -50.515  179.430

 2ark A   138 G L  121.696  160.177 -177.443
 2ark A   139 A E  -67.285  122.963  179.678
 2ark A   140 V E -129.993  149.613  178.301

 2xz9 A    39 G L   82.218   28.873  174.335
 2xz9 A    40 A L  -60.559  135.005  179.554
 2xz9 A    41 E L  -92.480    0.841  178.600

 1u5h A   135 G L -135.747  136.412 -172.259
 1u5h A   136 A H  -88.659  -32.660 -172.773
 1u5h A   137 E H  -61.513  -56.312 -176.606

 2qtf A    24 N L   68.024   33.697  171.928
 2qtf A    25 Y E -112.873  147.434  169.981
 2qtf A    26 K E  -96.547  122.952  176.974

 2qpq A   267 G L   98.589   15.164  174.541
 2qpq A   268 Y L  -85.234  144.399  173.263
 2qpq A   269 S E -101.988  107.041 -170.831

 2ius A   377 G L  130.713  -35.008 -176.808
 2ius A   378 A H  -73.388  -13.525  177.550
 2ius A   379 E H  -85.664   -3.967 -179.161

 1otj A    15 G L  102.487  138.899  173.044
 1otj A    16 A E -165.106  145.020  174.482
 1otj A    17 Q E  -99.045  132.688 -179.091

 3kcu A    86 G L   83.055   37.461  174.939
 3kcu A    87 A L  -83.052  159.997 -170.890
 3kcu A    88 D L -104.903  101.316  177.683

 3gr6 A   153 G H  -67.062  -11.230  173.151
 3gr6 A   154 G H  -80.693  -25.811 -178.674
 3gr6 A   155 E L  -99.447  -17.322 -174.613

 2iw2 A   279 G L -155.059  132.248 -178.867
 2iw2 A   280 G E  -79.963  159.933 -178.993
 2iw2 A   281 E E -120.118  130.095 -175.289

 1s1m A    66 G L   89.209    2.462 -179.035
 1s1m A    67 A L  -65.343  141.619  175.757
 1s1m A    68 E E -102.223  117.061 -168.906

 1qsg A   151 G H  -61.882  -20.973  174.414
 1qsg A   152 A H  -65.258  -34.159 -169.432
 1qsg A   153 E L  -98.134  -30.060 -173.938

 2itm A   230 G L   85.925 -144.685 -179.861
 2itm A   231 G E -166.808  166.435  169.376
 2itm A   232 G E  -64.259  159.638 -176.579

 3o8o A   583 G L   74.410   34.392 -176.044
 3o8o A   584 A L  -64.358  136.397 -179.142
 3o8o A   585 V L  -69.447  -30.584  177.264

 3nrc A   168 G H  -62.831  -16.268  171.560
 3nrc A   169 A H  -68.353  -35.648 -173.278
 3nrc A   170 E L  -92.026  -35.597 -175.629

 2ark A    34 G L   85.056   27.808  179.314
 2ark A    35 T E -124.884  119.979  172.359
 2ark A    36 E E  -93.003  136.320 -175.511

 2a6h C   746 G L   91.175    6.717  179.313
 2a6h C   747 A L  -89.166  133.799  176.196
 2a6h C   748 E E  -81.910  116.676 -172.719

 2afb A    45 G L  164.176  160.924 -166.726
 2afb A    46 A H  -47.697  -62.764 -177.419
 2afb A    47 E H  -75.236  -32.069  176.330

 3lag A    27 G L   84.969   15.814  178.334
 3lag A    28 S E  -96.063  166.263  176.857
 3lag A    29 A E -147.088  150.917  172.878

 1jnr A   251 G L  100.446   12.432  177.937
 1jnr A   252 A L  -72.590  131.329 -176.243
 1jnr A   253 M L  -72.945  130.185  171.974

 2wyu A   149 A H  -55.624  -20.888 -178.819
 2wyu A   150 S H  -64.548  -30.096 -175.997
 2wyu A   151 E L -107.568  -33.667  179.879

 3l24 A   246 G E -152.258 -161.868 -178.118
 3l24 A   247 A E -155.008  165.024 -177.994
 3l24 A   248 N E -115.758  140.978  171.347

 3nva A    66 G L   88.654   21.831  177.006
 3nva A    67 A L  -82.441  134.785  176.430
 3nva A    68 E E  -95.811  100.332 -159.296

 3lg3 A   405 G L   99.330   23.106  177.174
 3lg3 A   406 T H  -57.279  -47.175  179.436
 3lg3 A   407 G H  -64.939  -38.748  178.819

 2v3z A   262 G L -162.249  147.989 -177.876
 2v3z A   263 C E  -89.967  165.948  168.605
 2v3z A   264 E E -110.997  106.639 -175.017

 3o8o B   584 G L   70.765   35.940 -177.989
 3o8o B   585 A L  -61.952  138.310 -175.734
 3o8o B   586 Q L  -70.048  -43.736 -178.533

 2p91 A   163 G H  -64.606  -13.722  174.115
 2p91 A   164 A H  -67.392  -30.224 -173.905
 2p91 A   165 E L -100.723  -39.674 -175.952

 3i38 A    28 G L   89.278  163.540 -176.592
 3i38 A    29 A E -166.066  164.478  169.922
 3i38 A    30 K E -116.817  107.605 -168.185

 3gr6 A    36 G L   95.376   11.245 -175.356
 3gr6 A    37 A L  -72.122  148.650  169.479
 3gr6 A    38 K E  -88.167  119.236 -165.652

 3ia4 A    98 G L  -90.857 -153.335 -174.678
 3ia4 A    99 A H  -59.530  -35.002  176.077
 3ia4 A   100 T H  -56.456  -40.014 -179.074

 2a5l A   163 G L  157.164  176.952 -178.222
 2a5l A   164 A E  -83.194  140.521 -175.196
 2a5l A   165 S L -120.741  159.311  177.564

 1hdh A   319 G L  -63.579  173.160 -177.201
 1hdh A   320 A L  -66.788  150.256 -175.973
 1hdh A   321 E L  -85.478   99.954 -179.134

 2pd4 A   147 G H  -71.329   -4.655  177.285
 2pd4 A   148 S H  -72.276  -37.187 -173.494
 2pd4 A   149 T L -119.199  -15.981  177.713

 3pro C    78 G L   79.057   14.938 -178.114
 3pro C    79 V E -117.234  117.426  174.799
 3pro C    80 E E  -88.301  120.586 -176.242

 3nrc A    52 G L   84.784   19.841 -179.911
 3nrc A    53 A L  -77.719  145.435  170.124
 3nrc A    54 E E  -91.973  113.833 -164.239

 1oyc A   237 G L   97.818  151.796 -174.149
 1oyc A   238 H H  -74.931  -25.184 -176.836
 1oyc A   239 E H  -73.644  -10.013  179.984

 1ute A   240 G L -130.749   34.996 -174.047
 1ute A   241 A E -113.010   39.656 -177.637
 1ute A   242 G L  -84.197  -21.941 -170.572

 3ip4 B    30 G L  -95.668 -152.530 -175.381
 3ip4 B    31 A L  -89.267  -27.424 -175.468
 3ip4 B    32 E L  -66.794  119.317 -178.071

 2a6h D   457 G L  106.829  179.363 -179.040
 2a6h D   458 A H  -50.192  -23.794  177.651
 2a6h D   459 E H  -56.393  -52.501 -178.604

 3ll3 A   236 G E   90.555 -166.675 -173.676
 3ll3 A   237 A E -156.758  177.680 -178.508
 3ll3 A   238 S E  -71.412  156.172  172.497

 1qsg A    35 G L   84.989   21.829  177.669
 1qsg A    36 A L  -77.377  151.223  166.381
 1qsg A    37 E E  -94.269  124.644 -165.406

 2e18 A    47 G L  104.996  148.485 -170.538
 2e18 A    48 K H  -57.469  -32.366 -172.528
 2e18 A    49 E H  -70.011  -16.543 -176.880

 2yxz A    80 M L   67.812   35.398  167.963
 2yxz A    81 G E -103.898  143.915  175.139
 2yxz A    82 R E  -91.970  111.471 -179.998

 3ndn A    95 G L   84.255   38.862 -179.292
 3ndn A    96 A L  -96.397  151.420 -177.657
 3ndn A    97 P L  -74.561  -23.420 -178.105

 3led A   203 N E -131.941   70.509  177.634
 3led A   204 P E  -75.318  122.548 -175.950
 3led A   205 E E -129.999  111.237  167.293

 2ywl A    70 G L  108.900    3.905 -179.026
 2ywl A    71 A L  -72.472  141.840  175.102
 2ywl A    72 E E -102.336  132.315  178.218

 3mkb B    24 G H  -65.024  -38.288  178.759
 3mkb B    25 T H  -61.555  -49.327 -178.457
 3mkb B    26 K H  -65.581  -37.983 -179.450

 2p02 A   132 G L  -81.544  162.480  175.234
 2p02 A   133 A E  -59.363  139.411 -179.876
 2p02 A   134 G L  -64.980  -15.287  176.026

 3kly A    85 G L   79.512   37.947 -179.147
 3kly A    86 G L  -74.997  167.463 -178.599
 3kly A    87 E L -108.017   97.135 -179.755

 3kzu A   204 G E -149.982  153.454 -179.807
 3kzu A   205 T E -142.316  151.892 -175.744
 3kzu A   206 E E -158.142  141.739  167.875

 3oig A    33 G L  104.237    7.361 -177.445
 3oig A    34 A L  -71.025  150.227  168.593
 3oig A    35 R E  -94.815  122.902 -165.646

 3dau A    96 G L  -94.991 -150.592 -172.642
 3dau A    97 G H  -55.209  -45.020 -179.383
 3dau A    98 R H  -60.388  -33.485 -178.298

 3dnx A   108 D L -169.201  174.998  174.745
 3dnx A   109 A E -154.871  162.365  177.083
 3dnx A   110 E E -142.889  133.413  172.783

 1pfk A   186 G L   66.170   40.290 -177.945
 1pfk A   187 C L  -69.682  158.280 -172.570
 1pfk A   188 E L  -85.659  -19.920 -178.657

 2byw A   246 G E  129.305 -165.532 -179.634
 2byw A   247 G E -157.722  167.271  177.840
 2byw A   248 G E -155.100  153.149 -177.630

 2wyu A    34 G L  110.727    5.184 -178.823
 2wyu A    35 A L  -80.580  150.529  173.485
 2wyu A    36 E E  -91.339  131.949 -170.727

 1ee6 A    49 G L   94.248   -0.704 -176.560
 1ee6 A    50 A E  -75.872  158.391 -179.976
 1ee6 A    51 S E -132.757  138.261  173.299

 3kfu F    30 G L   76.969   -0.185 -178.886
 3kfu F    31 A L  -67.005  141.710 -178.081
 3kfu F    32 E L  -54.979  139.376 -177.519

 2ix4 A   205 G E -151.247  157.161  179.509
 2ix4 A   206 T E -147.656  152.195  177.469
 2ix4 A   207 E E -159.943  140.030  168.212

 1qop B   152 G L   86.205   11.838 -179.115
 1qop B   153 A L  -87.257  144.992  175.103
 1qop B   154 E E  -85.694  129.753  179.955

 1wcw A   154 G L  100.809   15.749 -176.792
 1wcw A   155 Y E  -95.975  150.839  162.510
 1wcw A   156 R E  -87.582  127.075 -171.907

 1zxx A   185 G L   53.049   42.546  179.651
 1zxx A   186 A L  -62.544  148.029  178.567
 1zxx A   187 D L  -72.776  -31.495  176.195

 2npi A    72 G L   99.789  -16.417 -175.690
 2npi A    73 T E  -84.044  112.870 -176.752
 2npi A    74 E E  -70.608  139.997  175.342

 2p91 A    47 G L   88.481   21.564  176.990
 2p91 A    48 A L  -82.147  144.052  169.572
 2p91 A    49 Q E  -87.357  128.660 -167.847

 3ef6 A   108 G L   74.752 -151.567  179.669
 3ef6 A   109 S E -130.014  166.444  176.078
 3ef6 A   110 R E -124.563  149.965 -177.488

 2wqd A   290 G L   61.998   44.876  178.733
 2wqd A   291 A L  -77.132  145.715  175.625
 2wqd A   292 Q L  -90.315   55.002  175.339

 3mqd A   253 G E  144.201 -159.036 -179.310
 3mqd A   254 A E -165.883  161.575  176.388
 3mqd A   255 G E -150.140  148.999 -179.837

 3h8d A    87 G L   93.682   -6.066 -179.792
 3h8d A    88 A L  -70.934  -43.507 -175.062
 3h8d A    89 E E  -68.358  135.159  176.649

 2dy1 A   164 Y E -117.950  153.449  173.144
 2dy1 A   165 E E -137.997  109.519 -175.286
 2dy1 A   166 G L   64.674   31.472  174.590

 1vfj A    48 G L   76.866   17.041 -175.160
 1vfj A    49 T L  -93.348  -22.920  177.627
 1vfj A    50 T L -152.169  153.755  172.445

 3il6 A   139 G E -110.020  128.818 -173.148
 3il6 A   140 G E -154.646  150.908 -174.797
 3il6 A   141 E E -155.158  156.366  163.980

 2pd4 A    32 G L   84.630   19.092  178.537
 2pd4 A    33 A L  -72.317  142.735  168.705
 2pd4 A    34 T E  -93.926  114.287 -165.867

 1z0j A    40 G L   75.003 -105.004  171.887
 1z0j A    41 A E -159.144  138.862  176.977
 1z0j A    42 S E -103.359  168.952 -174.248

 1vbg A   556 G L   92.930   17.605  177.147
 1vbg A   557 A L  -61.177  140.669 -179.007
 1vbg A   558 Q L  -98.791   13.723 -178.495

 2iwz A   214 G E -154.128  158.127 -179.621
 2iwz A   215 T E -146.158  144.324  170.106
 2iwz A   216 D E -151.959  135.426  174.953

 1o58 A   111 G L   81.353   25.031  177.622
 1o58 A   112 A L  -89.777  155.820  176.203
 1o58 A   113 E E  -99.751  114.074 -172.530

 1k3i A   418 G L   90.664  172.300 -179.124
 1k3i A   419 S E -138.420  160.328 -176.396
 1k3i A   420 P L  -63.512  -34.673  178.639

 3r8s J   127 G L  -91.624 -149.405  178.733
 3r8s J   128 N L -129.449   23.658 -174.505
 3r8s J   129 E L -147.041  140.071  176.173

 2iw2 A   462 G L -167.291 -136.700  171.809
 2iw2 A   463 I E -132.624  164.160  171.724
 2iw2 A   464 E E -118.669  130.005 -177.261

 2h7m A    33 G L   86.937   17.431  178.596
 2h7m A    34 A L  -80.637  144.915  171.266
 2h7m A    35 Q E  -99.455  113.728 -166.523

 2gqw A   110 G L   71.726 -142.664 -174.068
 2gqw A   111 A E -149.372  158.958 -178.258
 2gqw A   112 A E -123.379  149.443 -177.944

 4pfk A   185 G L   68.030   32.813 -176.913
 4pfk A   186 A L  -64.952  154.993 -177.911
 4pfk A   187 E L  -93.318  -17.929  176.600

 3fg2 P   107 G L   62.525 -140.229 -178.027
 3fg2 P   108 A E -141.169  155.688  179.030
 3fg2 P   109 R E -109.851  170.078 -178.545

 1ve1 A   108 G L   90.346   16.042  179.269
 1ve1 A   109 A L  -73.789  139.180  175.804
 1ve1 A   110 E E  -89.633  121.760 -174.062

 3lxd A   116 G L   64.751 -131.942 -179.039
 3lxd A   117 G E -151.145  167.383  178.971
 3lxd A   118 D E -121.873  153.055 -178.255

 3r8n C   158 G L  100.193    9.480  178.627
 3r8n C   159 A L  -51.178  138.944 -178.072
 3r8n C   160 E L  -59.989  -25.159 -178.119

 1q1r A   111 G L   64.604 -133.597 -177.879
 1q1r A   112 G E -158.567  173.000 -179.824
 1q1r A   113 R E -130.686  155.203 -177.931

 2yyz A   307 G L   62.148 -123.549  178.131
 2yyz A   308 R L  -90.715   -1.721 -176.613
 2yyz A   309 D E -109.979  176.871  174.885

 3s7v A   122 G L   96.704   -9.125  178.144
 3s7v A   123 V E  -82.978  105.922 -173.970
 3s7v A   124 V E  -68.712  133.134  177.640

 1kbl A   552 G L  118.443    7.583  178.901
 1kbl A   553 A L  -60.624  137.460 -175.296
 1kbl A   554 E L -104.684   13.070 -177.170

 3o04 A   190 G E -152.664  155.670  178.795
 3o04 A   191 A E -145.807  136.999 -177.579
 3o04 A   192 E E -141.711  139.333  164.017

 2pqm A   124 G L   91.754   16.829  178.941
 2pqm A   125 A L  -75.005  151.512  172.895
 2pqm A   126 E E  -91.135  121.734 -176.764

 3lul A    93 G L   99.074  176.422  178.112
 3lul A    94 P E  -61.112  139.320  176.942
 3lul A    95 A L -156.103  166.212  176.017

 1kon A   161 G L  124.118   10.826 -179.618
 1kon A   162 A L  -53.766  149.064 -176.321
 1kon A   163 E L  -88.262  -31.899  179.895

 1ub7 A   136 G E -112.135  117.935 -172.639
 1ub7 A   137 A E -149.060  133.174 -177.960
 1ub7 A   138 E E -142.070  130.032  169.867

 1d7o A    34 G L  105.233    9.698 -177.349
 1d7o A    35 A L  -77.923  150.015  172.077
 1d7o A    36 E E  -82.945  126.596 -167.002

 3ahc A   644 G L  104.419  -36.808  171.403
 3ahc A   645 A E -155.105  145.085 -171.913
 3ahc A   646 A E -149.029  149.416  172.029

 2vqe C   159 G L   74.278   16.364 -176.472
 2vqe C   160 A L  -64.857  145.019  177.746
 2vqe C   161 E L  -69.945  -28.886  179.310

 2x3e A   138 G E  -91.383  114.599 -171.434
 2x3e A   139 V E -143.223  139.551  172.600
 2x3e A   140 D E -151.536  148.861  172.559

 3dwg A   119 G L   80.969   29.340  176.909
 3dwg A   120 A L  -88.363  145.004  174.156
 3dwg A   121 Q E  -81.455  139.041 -177.985

 3hrd D    71 E L   56.470   32.086 -176.549
 3hrd D    72 S E -124.688  159.969  174.949
 3hrd D    73 T E -111.334  119.996 -174.949

 2x0s A   579 G L   88.121   20.489  173.679
 2x0s A   580 A L  -65.395  144.735 -168.763
 2x0s A   581 E L -110.961   24.723  176.869

 3fk5 A   149 D E -155.061  106.184  174.859
 3fk5 A   150 G E -113.850  132.689 -175.935
 3fk5 A   151 E E -123.244  133.968  178.800

 1y7l A   108 G L   91.861   21.435 -179.328
 1y7l A   109 V L  -78.767  136.550  169.786
 1y7l A   110 N E  -80.494   83.163 -172.874

 1fr3 A    31 G L  101.826  -12.499 -178.659
 1fr3 A    32 T E  -98.795  128.289  178.696
 1fr3 A    33 E E  -77.225  123.826  173.446

 2q3b A   113 G L   87.888   14.836  179.586
 2q3b A   114 A L  -77.014  144.681  176.566
 2q3b A   115 E E -100.004  131.768 -170.919

 3ho9 A   204 G E -162.110  163.458  176.426
 3ho9 A   205 A E -144.564  152.758 -173.849
 3ho9 A   206 E E -153.364  136.325  169.986

 1z7w A   113 G L   82.900   23.448  179.880
 1z7w A   114 V L  -78.621  137.208  175.454
 1z7w A   115 E E  -82.968  104.416 -172.665

 1h4g A   119 G L   75.569    7.045 -176.672
 1h4g A   120 G E -122.873  172.123  173.330
 1h4g A   121 T E -121.235  123.392 -176.609

 2wlv A    32 G L  -74.446  173.435 -171.490
 2wlv A    33 A L  -59.306  -29.592 -171.779
 2wlv A    34 E L  -62.655  -19.992 -176.232

 1zow A   138 G E -110.066  116.626 -172.010
 1zow A   139 A E -147.071  141.623  178.173
 1zow A   140 D E -152.043  138.833  165.587

 2v03 A   107 G L   90.578   15.842 -179.178
 2v03 A   108 A L  -74.794  150.199  175.795
 2v03 A   109 E E  -99.358  121.451 -173.679

 2vg9 A   134 G L   75.179   16.193 -177.263
 2vg9 A   135 A E -128.238  155.141 -178.636
 2vg9 A   136 Q E  -85.368  127.145  172.754

 1lfp A   160 G L   87.699   50.000  176.222
 1lfp A   161 A L  -66.857  161.153  178.406
 1lfp A   162 E L  -83.151  -34.179  175.750

 2o2e A   179 G L   90.561   14.416  178.955
 2o2e A   180 A L  -88.652  151.278  172.814
 2o2e A   181 E E  -93.485  122.328 -179.595

 1qo8 A   348 G L   99.758   22.879  173.522
 1qo8 A   349 A E  -76.352  148.319  178.380
 1qo8 A   350 S L  -87.866  164.462 -177.134

 2rgh A   432 G L   90.405  -10.492 -175.289
 2rgh A   433 G L -108.299   15.505 -177.434
 2rgh A   434 N L  -79.565   69.028  175.469

 2zki A    32 G L   90.251   59.856  178.180
 2zki A    33 A L -143.246  151.059  176.169
 2zki A    34 E E  -82.099  121.924 -169.402

 3mf6 A   113 G L   83.608   14.555  178.461
 3mf6 A   114 G E -153.394  169.799  178.434
 3mf6 A   115 T E -115.733  132.619  176.285

 3jtx A   141 G L   85.527   16.965  179.376
 3jtx A   142 G L  -96.212  170.898  178.723
 3jtx A   143 E E -107.665  129.378 -176.591

 2v9y A    68 G L   91.628    9.849 -174.216
 2v9y A    69 A L  -98.568  145.005  174.856
 2v9y A    70 E E  -87.715  122.427  178.338

 2gtq A   257 G L  -77.095  -45.683 -174.845
 2gtq A   258 A E -169.253  166.141 -177.068
 2gtq A   259 M E -136.326  136.909 -165.370

 3lt0 A    28 N L   64.104   34.736  174.816
 3lt0 A    29 V L  -90.206  131.663  176.554
 3lt0 A    30 K E  -73.750  130.117 -171.333

 3fns A   169 K L  -89.503  143.566  170.507
 3fns A   170 G E  -87.098  167.240 -172.713
 3fns A   171 Y E -138.536  129.772  167.956

 3pc3 A   159 G L   93.252   13.886 -177.710
 3pc3 A   160 A L  -86.554  148.968  167.585
 3pc3 A   161 K E  -85.508  146.731 -173.930

 1uxy A   124 G L   93.363    5.152 -178.811
 1uxy A   125 V E -132.832  140.229  168.397
 1uxy A   126 E E -124.888  153.909 -176.176

 1ydg A    35 G L   90.786   20.799  178.406
 1ydg A    36 A L  -94.390  154.983  168.416
 1ydg A    37 E E  -86.660  118.426 -162.121

 1wkv A   191 G L  102.092    9.706 -178.403
 1wkv A   192 A L  -92.084  164.296  170.993
 1wkv A   193 Q E  -91.676  145.919 -178.354

 1l7d A   215 G L   94.292    7.916  178.864
 1l7d A   216 G L  -88.409  168.282  179.232
 1l7d A   217 K E -117.826  133.077 -174.621

 3p2y A   227 G L   81.786   22.699  178.213
 3p2y A   228 A L -103.952  149.539  175.068
 3p2y A   229 Q E  -75.676  136.640  174.764

 2fqp A    28 G L   80.348   10.548 -171.935
 2fqp A    29 G L  -82.644  169.062 -179.909
 2fqp A    30 E E -148.820  159.779  174.582

 2a5l A    34 G L   89.790   14.051  177.232
 2a5l A    35 F L -115.275  156.917  167.595
 2a5l A    36 E E  -73.793  147.526  175.777

 1qb7 A   165 D L   65.298   34.795  178.364
 1qb7 A   166 A L -119.533  173.401  178.884
 1qb7 A   167 V E -116.856  148.619 -179.978

 3ce6 A    84 G L  110.180   -3.956 -173.799
 3ce6 A    85 A L  -76.926  145.642  158.141
 3ce6 A    86 E E  -98.117  148.110 -170.153

 3gvp A    78 G L  111.320    1.163 -174.362
 3gvp A    79 A L  -77.969  145.436  163.222
 3gvp A    80 Q E -103.129  133.783 -163.547

 1pqw A    63 G L   98.688   37.165 -179.038
 1pqw A    64 A L  -91.082  160.092  169.721
 1pqw A    65 R E  -78.500  116.715 -167.047

 1oxx K   308 G L   70.900   21.489 -178.837
 1oxx K   309 G L   82.315    0.459 -175.904
 1oxx K   310 L E -113.710  157.478  176.956

 1zn8 A   147 Q L   63.796   27.508  175.676
 1zn8 A   148 A L  -87.347  151.051  179.963
 1zn8 A   149 E E  -98.801  111.579  177.233

 1v8z A   148 G L   94.062    9.088 -179.828
 1v8z A   149 A L  -85.815  153.423  178.497
 1v8z A   150 N E -101.946  115.587  178.578

 2qrd A    38 G L   87.195   14.977 -177.402
 2qrd A    39 A L  -84.800  152.692  167.794
 2qrd A    40 Q E  -98.099  157.476 -173.065

 3pd7 A    42 G L   96.944    5.029 -177.923
 3pd7 A    43 A L  -86.063  154.978  164.942
 3pd7 A    44 D E  -90.392  172.726 -179.888

 2dc0 A   268 R L   68.272   38.270  170.789
 2dc0 A   269 A L -122.471  168.899 -179.501
 2dc0 A   270 E E -120.155  139.383 -179.384

 2gn0 A   134 S L  178.899  -54.924 -164.793
 2gn0 A   135 A L  -57.884  149.544  177.135
 2gn0 A   136 E E  -76.628  125.346 -176.692

 2dy0 A   153 G L   93.118    4.358 -177.987
 2dy0 A   154 G L  -77.112  148.801  176.340
 2dy0 A   155 E E -103.405  119.642 -179.509

 3ip4 A   291 G L  103.733    5.574  178.043
 3ip4 A   292 A L  -79.142  149.211  176.901
 3ip4 A   293 V E -102.120  106.284 -178.137

 3qio A    11 G L   95.713   -8.633  179.431
 3qio A    12 A L  -91.585  144.668  176.260
 3qio A    13 E E  -68.445  138.858 -178.747

 1v43 A   321 G L   84.814  -63.651  178.779
 1v43 A   322 T L  -74.532  -25.007  174.327
 1v43 A   323 D E -152.715  161.037  177.951

 2gi3 A   278 G L   99.175   17.807  175.804
 2gi3 A   279 A L  -98.267  164.846  175.080
 2gi3 A   280 K E -109.601  140.631  178.674

 2eq6 A   192 G L  109.764    0.752 -178.216
 2eq6 A   193 A L  -80.295  152.843  171.883
 2eq6 A   194 E E  -86.231  126.170 -169.242

 2qae A   197 G L  119.015   -6.915 -175.769
 2qae A   198 A L  -68.020  140.884  173.387
 2qae A   199 E E  -84.991  104.981 -170.944

 3kfu E   276 G L  103.229   22.607  175.873
 3kfu E   277 L L  -87.500  144.484  173.097
 3kfu E   278 S E  -91.785   97.806 -174.271

 3hr4 A   153 G L  114.178   -4.334 -176.315
 3hr4 A   154 A L  -65.015  145.657 -175.641
 3hr4 A   155 S E  -88.008  119.355 -178.878

 1v8b A    70 G L  103.351    9.789 -176.537
 1v8b A    71 A L  -87.019  150.493  165.322
 1v8b A    72 Q E  -94.703  144.999 -163.957

 2awn A   311 G L   84.961  -65.010  178.373
 2awn A   312 N L  -74.159  -22.022 -179.946
 2awn A   313 E E -155.000  167.417  178.049

 1zmd A   201 G L  114.957   -1.195 -179.063
 1zmd A   202 A L  -76.425  144.974  171.026
 1zmd A   203 D E  -88.980  103.234 -167.789

 3h0l A   284 G L  108.821   13.176  174.813
 3h0l A   285 F L  -77.976  135.263  179.541
 3h0l A   286 E E  -88.422  119.956 -174.587

 2yqu A   190 G L  111.700    2.761 -179.711
 2yqu A   191 A L  -73.106  140.667  169.664
 2yqu A   192 E E  -86.219  109.650 -166.553

 2fnu A   160 G L   97.888  -10.321  173.908
 2fnu A   161 S L  -69.351  153.958 -175.122
 2fnu A   162 E E -127.278  149.388  170.275

 2q7v A    79 G L  110.655  -21.743 -176.598
 2q7v A    80 A L  -58.843  136.362 -179.272
 2q7v A    81 K E -107.660  141.410  177.051

 1lvl A   194 G L  117.592   15.816  177.293
 1lvl A   195 A L  -95.666  156.416  168.769
 1lvl A   196 Q E  -80.906  137.858 -173.433

 1wcw A    30 G L   86.846   15.481  177.984
 1wcw A    31 F L  -98.015  160.960  170.632
 1wcw A    32 T E  -99.462  106.903 -178.312

 1g2q A   149 E L   59.429   36.657 -179.733
 1g2q A   150 A L -104.869  162.375 -177.184
 1g2q A   151 N E  -96.835  110.713  177.425

 3iau A   154 G L  100.036   12.027 -179.280
 3iau A   155 G L  -72.535  142.455  174.822
 3iau A   156 D E  -91.566   86.911 -171.352

 3lad A   203 G L  132.950  -13.383 -173.944
 3lad A   204 A L  -68.374  138.548  168.552
 3lad A   205 E E  -84.978  106.579 -167.541

 1v59 A   206 G L  119.013    2.462 -178.943
 1v59 A   207 S L  -71.674  143.537  168.653
 1v59 A   208 K E  -82.578   98.367 -168.474

position:            9 neighbors:          200

 2a6h C   402 S H  -58.012  -46.331  176.618
 2a6h C   403 S H  -62.961  -39.199  179.053
 2a6h C   404 L H  -59.234  -45.428  178.356

 3juy A    15 A L  -68.121  154.579 -177.138
 3juy A    16 E E -141.195  147.709  171.642
 3juy A    17 V E -111.361  124.952 -172.560

 3d9a H     9 P L  -59.844  143.382  177.552
 3d9a H    10 S L  -98.622   -6.393 -178.773
 3d9a H    11 L E -133.950  121.581 -177.686

 3ctp A    76 N H  -63.464  -44.583  177.475
 3ctp A    77 Q H  -69.924  -39.788  179.365
 3ctp A    78 M H  -62.172  -43.055  179.003

 3esu F   140 P L  -66.220  151.989 -176.427
 3esu F   141 E E -130.918  138.760  173.841
 3esu F   142 L E -107.799  118.115 -168.008

 2jhp A   595 A L -117.484  151.703  177.625
 2jhp A   596 E L -132.819  168.086 -175.187
 2jhp A   597 V L -135.720  169.998  170.912

 3n9g H     9 A L  -64.997  148.755 -174.293
 3n9g H    10 E E -130.667  153.493  171.095
 3n9g H    11 V E -129.560  137.534 -175.030

 3mqz A   180 A L  -74.752  156.131  179.722
 3mqz A   181 S L -158.337  167.698 -179.484
 3mqz A   182 L E -130.516  132.208  178.958

 1q5n A    42 A H  -63.028  -38.225  179.966
 1q5n A    43 Q H  -62.834  -29.610 -176.692
 1q5n A    44 V L -108.034    1.933  163.193

 3mi0 1   125 A E -118.995  143.702  174.358
 3mi0 1   126 E E -131.324  139.754  174.412
 3mi0 1   127 V L -114.688  165.041 -179.479

 3g5s A    47 A L   55.011   48.483  178.250
 3g5s A    48 E L  -64.731  130.004  170.080
 3g5s A    49 I L  -85.202  118.980 -166.298

 3ga8 A    11 G L  -76.994  158.112  176.767
 3ga8 A    12 E E -101.539  144.297  176.545
 3ga8 A    13 M E  -86.753  128.541  177.395

 2a8e A   167 A L  -86.028  136.639 -178.984
 2a8e A   168 E L -119.557  174.694  177.055
 2a8e A   169 L E -138.678  113.117  176.144

 3e61 A    24 T H  -74.628  -28.758  171.628
 3e61 A    25 L H  -69.038  -41.804  171.685
 3e61 A    26 I H  -58.238  -43.785  178.653

 2elc A   231 V E -121.682  114.200 -177.853
 2elc A   232 E E  -92.145  128.966 -178.874
 2elc A   233 V L  -65.000  112.673  176.560

 2e18 A   181 A L  -63.576  -34.264  171.569
 2e18 A   182 G L   81.772   27.071 -179.494
 2e18 A   183 L L  -83.129  -17.720  168.942

 1n4x H     9 P L  -66.766  155.283 -177.046
 1n4x H    10 E E -127.431  136.089  172.009
 1n4x H    11 L E -114.748  106.273 -168.923

 1y7w A   164 A L  -64.993  144.380  175.381
 1y7w A   165 Q L  -70.005  129.607 -176.249
 1y7w A   166 L E -110.879  153.523  168.189

 3q94 A   139 A E -128.128  171.955 -174.628
 3q94 A   140 E E -136.733  143.571  166.390
 3q94 A   141 L E -131.716  146.556 -168.084

 2zw5 A    93 P L  -50.404  122.947  176.146
 2zw5 A    94 G E -111.253  155.982 -178.592
 2zw5 A    95 L E -112.442  147.115  173.322

 2h7m A    34 A L  -80.637  144.915  171.266
 2h7m A    35 Q E  -99.455  113.728 -166.523
 2h7m A    36 L E  -99.796  145.938  158.337

 2glx A    25 G L  -95.323 -169.291  174.902
 2glx A    26 E E -162.969  152.083  175.492
 2glx A    27 V E -103.805  110.015 -168.298

 1gvf A   133 A E -134.704  163.225 -174.857
 1gvf A   134 E E -121.900  133.719  168.966
 1gvf A   135 L E -120.353  120.807 -172.453

 2aq6 A    86 A L  -62.850  134.999  173.440
 2aq6 A    87 Q E -108.014  111.719 -174.026
 2aq6 A    88 L E -102.050  137.322  167.256

 2p2s A    29 A L  -84.310  162.835 -178.079
 2p2s A    30 E E -116.135  116.647  177.072
 2p2s A    31 L E  -76.254  113.369 -162.437

 1sz7 A    25 S L  -95.871   -5.016 -173.825
 1sz7 A    26 E H  -52.206  -55.842 -177.763
 1sz7 A    27 L H  -68.814  -32.253  178.359

 2fl7 A   139 A E -105.305   16.959 -179.935
 2fl7 A   140 E E  -87.807  128.414  179.076
 2fl7 A   141 L E  -90.630  134.585  175.595

 3shs A    90 A L -108.386  163.982  174.257
 3shs A    91 E L -125.413  152.991  177.794
 3shs A    92 L E  -81.233  128.991  171.640

 1rx0 A    60 A H  -61.068  -35.015  177.604
 1rx0 A    61 Q H  -62.865  -26.464  178.246
 1rx0 A    62 L L  -85.016   -9.060  177.881

 3dqy A   103 G L  -77.516  132.747 -176.384
 3dqy A   104 E E -150.458  158.287  168.612
 3dqy A   105 L L  -78.049  137.982 -176.480

 1eov A   214 S L -166.614  170.354  176.532
 1eov A   215 S L  -83.171  140.910 -175.668
 1eov A   216 V L -149.176  146.859  174.689

 2hw2 A    61 A H  -64.989  -41.966 -175.017
 2hw2 A    62 E H  -74.050  -39.887 -172.440
 2hw2 A    63 L H  -88.204   -9.964  176.971

 1m4z A   139 A E  -89.350    2.219  178.163
 1m4z A   140 E E  -67.499  117.906 -178.491
 1m4z A   141 L E  -88.204  137.311  178.646

 1jnr A   252 A L  -72.590  131.329 -176.243
 1jnr A   253 M L  -72.945  130.185  171.974
 1jnr A   254 L E  -89.282  159.046  178.638

 1jal A   245 A H  -69.223  -26.159 -172.856
 1jal A   246 E H  -97.244   19.292  176.484
 1jal A   247 L L -103.560  169.208 -178.244

 2zfu A   150 A E -117.831  123.795  178.629
 2zfu A   151 E E -144.314  148.899 -178.237
 2zfu A   152 V L  -58.590  134.991 -167.312

 1jkx A   141 D L  -85.338    5.021  177.957
 1jkx A   142 E L  -70.387  154.189 -175.523
 1jkx A   143 L L  -64.958  -26.274 -176.243

 3h0l B   373 A H  -58.502  -43.288  179.643
 3h0l B   374 E H  -67.683  -42.827  177.785
 3h0l B   375 L H  -59.091  -48.917 -179.797

 2v03 A   108 A L  -74.794  150.199  175.795
 2v03 A   109 E E  -99.358  121.451 -173.679
 2v03 A   110 L E  -99.280  134.235  178.186

 1zq1 A   231 A L  -93.907   64.398  175.735
 1zq1 A   232 E L -158.317  170.213 -179.514
 1zq1 A   233 V E  -81.164  127.630 -173.704

 3c8t A    42 A H  -61.585  -39.494  177.891
 3c8t A    43 R H  -63.144  -29.666 -176.239
 3c8t A    44 L L  -93.289   -0.493  178.994

 1vqu A   271 A E  -98.706  119.054 -168.204
 1vqu A   272 V E -112.005  122.060  178.309
 1vqu A   273 L E -111.176  129.435  175.053

 1mul A    14 A L  -97.598    4.046 -179.238
 1mul A    15 E L   54.983   46.850  179.250
 1mul A    16 L L -113.573  166.737  167.649

 2bc4 B    74 N L -104.992   28.669 -176.493
 2bc4 B    75 G H  -57.172  -43.920 -176.790
 2bc4 B    76 L H  -63.975  -40.752  176.949

 1wkv A   192 A L  -92.084  164.296  170.993
 1wkv A   193 Q E  -91.676  145.919 -178.354
 1wkv A   194 V E -125.625  125.730  171.903

 3nng A   152 A L  -90.910  -34.899 -179.785
 3nng A   153 E L -140.319  130.466  172.892
 3nng A   154 I E -131.477  135.598 -176.473

 2fel A    45 A H  -65.015  -41.355  177.190
 2fel A    46 E H  -63.501  -31.737  178.302
 2fel A    47 A L  -84.988    3.157  176.665

 1fqt A   108 G L  -64.875  134.484 -179.676
 1fqt A   109 Y E -152.814  165.222  177.303
 1fqt A   110 L L  -91.455  139.111  175.304

 3kcq A   144 Q L  -60.884  -35.583  179.413
 3kcq A   145 E L  -85.539  136.532 -172.515
 3kcq A   146 L L  -64.756  122.906  172.024

 2nov A   273 D L  -96.674  -34.991  177.763
 2nov A   274 D H  -63.523  -25.807 -179.941
 2nov A   275 V H  -72.329  -30.338 -177.432

 1z7w A   114 V L  -78.621  137.208  175.454
 1z7w A   115 E E  -82.968  104.416 -172.665
 1z7w A   116 L E  -90.263  132.094  173.075

 3cf4 A   579 G L   83.205   11.898  179.715
 3cf4 A   580 G L -102.810  146.874  176.986
 3cf4 A   581 L E -120.896  106.768 -175.897

 2o8p A   203 K H  -61.802  -36.747 -175.504
 2o8p A   204 E H  -85.411  -14.424 -179.795
 2o8p A   205 Q L  -78.697  120.053 -178.333

 1o58 A   175 A E -148.991  133.255  169.141
 1o58 A   176 G E  -67.448  148.476 -178.982
 1o58 A   177 V L -104.610  114.427  166.412

 1wyd A   170 A L  -78.915  138.616 -177.564
 1wyd A   171 Q L  -91.785  115.617  177.493
 1wyd A   172 L L -111.454  150.873  179.271

 2o20 A    79 A H  -65.067  -42.075  178.998
 2o20 A    80 A H  -59.597  -42.352  176.984
 2o20 A    81 I H  -66.206  -46.080 -179.957

 1ve1 A   109 A L  -73.789  139.180  175.804
 1ve1 A   110 E E  -89.633  121.760 -174.062
 1ve1 A   111 L E -101.792  130.804  175.605

 3qfw A    95 P L  -82.540  -12.675 -167.833
 3qfw A    96 D L  -98.537   10.002 -174.787
 3qfw A    97 I E -137.850  146.055  169.003

 2fep A    32 S H  -68.011  -30.692  175.926
 2fep A    33 E H  -75.702  -40.441  173.423
 2fep A    34 L H  -56.264  -48.804 -177.523

 3rnv A   102 A L  -65.452  132.154  174.098
 3rnv A   103 E E  -77.001  139.702 -175.415
 3rnv A   104 L L -107.922  156.150 -179.950

 1ci0 A    50 P L  -71.021  -15.000  177.578
 1ci0 A    51 R L  -68.207  -42.772  176.157
 1ci0 A    52 E L  -85.078  102.003 -168.631

 3bil A    82 A H  -65.696  -43.533  175.854
 3bil A    83 A H  -65.509  -40.865  176.406
 3bil A    84 M H  -57.341  -47.830  178.646

 3mt0 A   170 A L -124.043  176.836 -178.063
 3mt0 A   171 T E  -97.176  153.638 -175.915
 3mt0 A   172 L E -115.668  129.658  176.419

 1xng A   184 A L  -65.009  -22.120  179.665
 1xng A   185 D L   55.000   40.901  177.025
 1xng A   186 L L  -96.942  -13.517  165.725

 1j6u A   106 R H  -55.766  -46.044  177.290
 1j6u A   107 D H  -65.022  -34.613  176.215
 1j6u A   108 T H  -61.740  -43.872  176.937

 1ve1 A   172 Y E -158.325  146.143  177.471
 1ve1 A   173 G E  -83.661  127.570 -172.015
 1ve1 A   174 S L  -77.886  125.599  169.943

 1e25 A   202 G L  -53.173  -41.989 -171.645
 1e25 A   203 L L -119.527   23.665  176.777
 1e25 A   204 L L  -94.557  152.578 -178.640

 2q3b A   114 A L  -77.014  144.681  176.566
 2q3b A   115 E E -100.004  131.768 -170.919
 2q3b A   116 L E -108.705  136.225  171.884

 3m5j A   142 A L  -60.826  -34.700 -172.478
 3m5j A   143 E L  -96.000    4.479 -175.262
 3m5j A   144 M E -123.365  169.193 -177.007

 3ip4 B   370 A H  -54.999  -42.115  178.787
 3ip4 B   371 G H  -59.925  -48.035 -179.935
 3ip4 B   372 M H  -61.989  -42.356 -179.422

 2qsv A   218 A E -159.197  153.416  178.050
 2qsv A   219 E E -136.991  154.618 -177.032
 2qsv A   220 L L  -60.114    0.000    0.000

 1q1l A    31 A E  -75.013  163.917  177.832
 1q1l A    32 N L   70.455   26.214  173.958
 1q1l A    33 L L -100.048  115.636  175.979

 3oig A    34 A L  -71.025  150.227  168.593
 3oig A    35 R E  -94.815  122.902 -165.646
 3oig A    36 L E -101.746  135.253  169.083

 3l8a A   379 A L  -81.407  -15.008 -179.852
 3l8a A   380 K L   62.559   30.422  175.739
 3l8a A   381 V E -129.800  122.740 -177.730

 3og6 A    89 A H  -62.768  -47.654 -177.349
 3og6 A    90 E H  -73.819  -28.039  174.034
 3og6 A    91 L H  -67.524  -45.303 -179.923

 2c9a A   254 A E  -92.399  154.471 -179.262
 2c9a A   255 E E -113.377  145.003  177.382
 2c9a A   256 L E -104.507  122.174  177.734

 1hc7 A    25 A L  -83.621    1.403  178.089
 1hc7 A    26 E L   58.463   44.540  172.784
 1hc7 A    27 L L  -80.384  -42.817  179.367

 1o58 A   112 A L  -89.777  155.820  176.203
 1o58 A   113 E E  -99.751  114.074 -172.530
 1o58 A   114 L E -104.578  129.993  172.149

 2gwm A   147 A L  -54.987  134.919 -177.030
 2gwm A   148 E L -144.990  125.491  169.642
 2gwm A   149 M E -104.524  117.254 -178.250

 3k9c A    27 G H  -59.424  -48.014  177.144
 3k9c A    28 D H  -61.926  -46.257 -178.911
 3k9c A    29 L H  -58.949  -49.383 -174.705

 2vge A   169 D L  -88.927    6.671  174.829
 2vge A   170 E E -105.379  159.895 -173.539
 2vge A   171 L L -111.050  127.703  174.105

 2obp A    63 A L  -75.225  -14.991  179.846
 2obp A    64 G L   81.805   20.026 -176.694
 2obp A    65 L L  -99.615  -24.254 -177.195

 3gr6 A    37 A L  -72.122  148.650  169.479
 3gr6 A    38 K E  -88.167  119.236 -165.652
 3gr6 A    39 L E -110.006  121.523  167.273

 1t7v A   213 G L  -71.588  -23.726  179.446
 1t7v A   214 K L  -54.531  112.853 -173.672
 1t7v A   215 I E -156.868  152.429  177.388

 3rxy A    50 A H  -63.952  -37.112 -179.190
 3rxy A    51 E H  -74.864  -32.989  174.211
 3rxy A    52 L H  -65.006  -41.091  176.475

 2oit A   349 A L -111.860  108.117 -178.423
 2oit A   350 E E -131.554  145.280  178.828
 2oit A   351 L L  -76.922  147.831 -172.090

 3ial A    35 A L  -86.889   -3.720 -179.496
 3ial A    36 E L   59.800   43.876  176.547
 3ial A    37 L L  -75.053  -52.044  179.311

 2pqm A   125 A L  -75.005  151.512  172.895
 2pqm A   126 E E  -91.135  121.734 -176.764
 2pqm A   127 L E  -89.564  121.621  174.661

 1eaq A    70 A E  -79.503  147.454 -174.227
 1eaq A    71 E L  -66.266  128.093  172.273
 1eaq A    72 L E -117.359  168.845  173.038

 1m45 A    40 Q H  -66.469  -42.206  178.419
 1m45 A    41 L H  -57.702  -46.482  179.263
 1m45 A    42 V H  -62.467  -42.101  178.180

 3fqi A   253 G E -152.499  148.077 -179.591
 3fqi A   254 E E  -71.564  130.055  178.622
 3fqi A   255 V L -107.563  132.975 -173.534

 3da8 A   151 A L  -69.812  -21.157 -178.443
 3da8 A   152 G L -100.163 -167.621  177.902
 3da8 A   153 T L -123.330  123.547 -179.913

 1qsg A    36 A L  -77.377  151.223  166.381
 1qsg A    37 E E  -94.269  124.644 -165.406
 1qsg A    38 L E -113.442  143.509  162.653

 3kic A   338 S L  -76.505  154.025 -172.056
 3kic A   339 T L -123.687  164.923  171.956
 3kic A   340 V E -133.092  140.009 -174.418

 3epo A   391 S H  -63.959  -49.797  176.639
 3epo A   392 E H  -62.111  -41.709  179.293
 3epo A   393 L H  -55.328  -48.734 -179.717

 2ph5 A   239 A E  -57.690  134.421  179.686
 2ph5 A   240 E E -119.637  130.493 -175.538
 2ph5 A   241 I E -141.887  131.093  173.697

 2fp4 A    94 A L  -75.471   -3.995  178.778
 2fp4 A    95 E L   59.223   42.087  172.617
 2fp4 A    96 V L  -68.001  123.320 -174.405

 3nrc A    53 A L  -77.719  145.435  170.124
 3nrc A    54 E E  -91.973  113.833 -164.239
 3nrc A    55 L E -105.098  145.854  163.134

 3f47 A   142 A L  -80.217  136.121  177.372
 3f47 A   143 D L  -87.308  -36.976  172.446
 3f47 A   144 I E -127.847  130.132  175.657

 1dof A    40 E H  -63.456  -40.175  176.622
 1dof A    41 E H  -59.325  -35.896 -178.685
 1dof A    42 L L  -84.772   -4.292  174.198

 1khd A   247 A E -122.933  113.182 -172.360
 1khd A   248 E E -106.726  123.197  173.831
 1khd A   249 L E  -91.410  125.824 -175.004

 3qsl A   318 P L  -74.384  140.759 -179.654
 3qsl A   319 D L   53.394   40.029 -179.667
 3qsl A   320 F L  -96.094  122.042  179.296

 2wyu A    35 A L  -80.580  150.529  173.485
 2wyu A    36 E E  -91.339  131.949 -170.727
 2wyu A    37 V E -113.511  135.065  167.225

 3kax A   342 G L  -88.689  -16.749 -171.090
 3kax A   343 K L   54.993   42.954 -173.045
 3kax A   344 I E -135.921  139.543  174.210

 3kke A    31 A H  -55.270  -55.352 -174.604
 3kke A    32 D H  -70.061  -42.444  177.998
 3kke A    33 M H  -62.275  -42.349  178.305

 2wge A   263 A E -167.039  174.769  178.080
 2wge A   264 R E -107.740  141.173  170.609
 2wge A   265 L E -107.582  109.229 -156.387

 1re5 A    40 A H  -64.542  -37.900  177.317
 1re5 A    41 S L  -74.017   -8.069  176.618
 1re5 A    42 A L -100.845   -5.246  179.148

 3lt0 A    29 V L  -90.206  131.663  176.554
 3lt0 A    30 K E  -73.750  130.117 -171.333
 3lt0 A    31 I E -114.551  130.594  172.289

 3eif A   487 A L  -57.683  131.086  170.093
 3eif A   488 T L -114.308    5.769  179.013
 3eif A   489 M E -138.617  158.655  174.532

 2dvl A    44 A H  -59.643  -42.571 -179.482
 2dvl A    45 E H  -60.328  -28.624 -179.483
 2dvl A    46 L L  -90.855   -3.721  179.978

 3fqg A   198 G E -152.952  151.373 -179.877
 3fqg A   199 E E  -76.823  137.268  174.100
 3fqg A   200 V L -112.157  119.497 -173.519

 1pwh A   320 L L  -91.026   -4.648  175.637
 1pwh A   321 G L   73.831   24.999 -178.818
 1pwh A   322 L L  -74.992  137.359 -176.768

 3k25 A    33 G L   59.204   41.411 -160.706
 3k25 A    34 L E  -86.896  119.549  160.175
 3k25 A    35 V E  -70.567  110.143 -170.345

 2dkn A    36 A L -155.179  162.110  175.757
 2dkn A    37 D L  -56.248  -45.148  175.994
 2dkn A    38 I E -115.001  120.705  178.070

 1p3d A   112 A H  -64.353  -37.543  177.737
 1p3d A   113 E H  -66.130  -34.274  170.427
 1p3d A   114 I H  -65.246  -39.262 -179.390

 2bsj A    55 S E -157.143  139.474  176.370
 2bsj A    56 E E  -83.489  136.409 -177.052
 2bsj A    57 L L  -93.333  -15.960  165.133

 1iwp G    77 A H  -54.744  -34.990 -177.081
 1iwp G    78 E L  -64.958  -28.151 -168.658
 1iwp G    79 L L  -85.612  -10.134 -172.570

 1hf2 A   130 A L  -89.014  161.895  175.496
 1hf2 A   131 E E -143.970  145.952  175.966
 1hf2 A   132 I E -122.755  122.375  174.141

 3lax A    27 K L  -69.843  -20.593 -178.088
 3lax A    28 E L  -84.993   -4.994  178.632
 3lax A    29 L E -108.613  155.020  167.811

 1m40 A    95 R H  -64.994  -35.968  178.233
 1m40 A    96 E H  -69.941  -34.702  179.901
 1m40 A    97 L H  -68.504  -43.975  177.607

 3e0k A    69 A E -147.675  140.975  177.550
 3e0k A    70 E E  -96.638  129.419  172.256
 3e0k A    71 M E -100.022  119.781 -171.084

 1dnl A    26 A L  -78.961   -4.415  177.944
 1dnl A    27 K L   60.025   47.746  171.826
 1dnl A    28 L L  -74.759  149.017  176.297

 2gop A   324 R L  -44.035  130.736  169.556
 2gop A   325 E E -125.193  164.193 -177.745
 2gop A   326 L E  -82.542  128.245  176.636

 3cis A   200 V L -127.990  173.343 -179.180
 3cis A   201 D L  -80.614  168.591  179.296
 3cis A   202 L E -130.001  133.542  177.841

 1uxt A   204 V H  -64.226  -40.780  178.636
 1uxt A   205 K H  -64.959  -40.714  176.931
 1uxt A   206 A H  -60.984  -40.801  175.655

 3kzu A   271 A E -169.383  169.469  177.645
 3kzu A   272 E E -113.145  140.352  173.534
 3kzu A   273 V E  -91.078  109.336 -165.363

 3b7e A   379 A L  -79.132  150.747 -178.620
 3b7e A   380 E L -104.821  108.546 -179.450
 3b7e A   381 L L -101.500  154.984    1.887

 3eo6 A    55 A L  -65.013  130.576 -174.606
 3eo6 A    56 E E -125.061  136.515  176.458
 3eo6 A    57 T E  -86.553  120.744  179.423

 1hbn A   257 A L  -64.567  -45.537 -174.182
 1hbn A   258 E L -129.994   36.645  176.260
 1hbn A   259 V E -102.058  140.633  174.601

 2wzr 1   189 A E  -64.560  130.096  169.978
 2wzr 1   190 E E -128.602  136.348  180.000
 2wzr 1   191 L E -118.294  149.181  176.072

 3gaz A   146 A L  -78.025  -30.643 -174.275
 3gaz A   147 Q L   52.613   50.004 -174.307
 3gaz A   148 V L  -57.339  135.083 -174.330

 2pd4 A    33 A L  -72.317  142.735  168.705
 2pd4 A    34 T E  -93.926  114.287 -165.867
 2pd4 A    35 L E -105.187  147.578  164.172

 3cww A   585 A L  -89.575   17.375  174.917
 3cww A   586 G L   75.182   25.209  176.140
 3cww A   587 L E -126.548  109.292 -174.970

 2q3b A   178 A E -147.562  141.696  171.814
 2q3b A   179 G E  -75.001  147.941 -177.075
 2q3b A   180 V L -105.964  112.737  166.709

 3nem A   173 T L  -76.833  152.383 -178.824
 3nem A   174 E L   48.855   64.316 -171.958
 3nem A   175 L L -137.008  135.498  176.664

 2p91 A    48 A L  -82.147  144.052  169.572
 2p91 A    49 Q E  -87.357  128.660 -167.847
 2p91 A    50 L E -109.555  143.553  161.767

 2h92 A   136 A L  -57.439  148.171 -175.128
 2h92 A   137 D L  -79.957  -32.715  171.296
 2h92 A   138 L E -133.322  127.997  177.822

 1o17 A   234 K E -134.525  119.957 -177.566
 1o17 A   235 I E  -97.597  113.617 -174.269
 1o17 A   236 V E -105.438  127.732  176.153

 2dby A   250 A H  -64.474  -24.532  178.663
 2dby A   251 E L  -74.848  -19.721 -177.246
 2dby A   252 L L  -95.008  167.174  172.465

 2hl0 A   133 A L  -75.199  -23.191  179.012
 2hl0 A   134 E E -123.231  110.475  179.339
 2hl0 A   135 L E -132.416  148.993  177.371

 3bhg A   111 E L  -49.898  -47.166 -175.704
 3bhg A   112 Q L  -73.865  -50.902 -174.637
 3bhg A   113 L H  -65.109  -29.214 -177.631

 1apy A    80 G E -122.761  141.262 -178.582
 1apy A    81 D E   52.534   44.908  177.477
 1apy A    82 L E  -69.515  127.844 -171.603

 2qhf A    24 A E  -81.544  159.895  170.687
 2qhf A    25 G L   90.575   12.218  177.952
 2qhf A    26 V L  -88.877  126.366 -176.230

 1d7o A    35 A L  -77.923  150.015  172.077
 1d7o A    36 E E  -82.945  126.596 -167.002
 1d7o A    37 I E  -99.919  115.783  165.951

 3khn A    60 V L -110.010   -8.155  176.185
 3khn A    61 E L  -84.593  147.020 -173.801
 3khn A    62 L E  -66.467  140.462  176.683

 1xm5 A    39 S E -152.250  167.061  176.660
 1xm5 A    40 E E -144.527  134.069 -174.524
 1xm5 A    41 V E -135.052  139.972  176.143

 3eab G    13 A L  -92.758   -5.479  179.026
 3eab G    14 G L   71.815   49.832 -174.999
 3eab G    15 L L -109.443  176.167 -168.418

 1y7l A   109 V L  -78.767  136.550  169.786
 1y7l A   110 N E  -80.494   83.163 -172.874
 1y7l A   111 L E  -71.272  127.627  174.224

 1jmo A   227 A L -113.115  172.155 -177.312
 1jmo A   228 E L -122.514  135.605  163.176
 1jmo A   229 A E  -87.883   85.365 -165.193

 2i6e A   150 G E -140.034  157.987 -178.998
 2i6e A   151 V E -138.897  118.643 -178.607
 2i6e A   152 L E  -90.600  125.448 -177.749

 2ia0 A   169 A L  -51.848  132.193 -176.789
 2ia0 A   170 E L -107.117  150.315  179.361
 2ia0 A   171 V L -129.506    0.000    0.000

 3dwg A   120 A L  -88.363  145.004  174.156
 3dwg A   121 Q E  -81.455  139.041 -177.985
 3dwg A   122 I E -117.481  115.956  168.241

 1qp8 A   120 P L  -59.979  148.176  173.142
 1qp8 A   121 L L  -99.687  149.268  177.709
 1qp8 A   122 I L  -88.221  -38.984  179.541

 3ff2 A    64 A E -117.119  122.175  179.582
 3ff2 A    65 E E  -99.964  118.899 -179.907
 3ff2 A    66 I E  -72.122  125.029  179.248

 1b77 A    71 A L  -57.567  138.060 -174.287
 1b77 A    72 E E  -92.940  122.431 -177.535
 1b77 A    73 I E -108.728  131.668 -179.312

 2a2j A    75 A L  -75.975  -14.353  175.806
 2a2j A    76 G L   93.635   15.670  177.879
 2a2j A    77 V L  -64.855  129.138  177.730

 1jo0 A    72 A L  -76.771  152.698  177.918
 1jo0 A    73 A E  -83.898  136.641  169.923
 1jo0 A    74 Q E  -75.559  112.563 -177.276

 3r20 A   146 A L  -57.983  144.926 -173.323
 3r20 A   147 D L  -75.646  -41.253  173.351
 3r20 A   148 V E -125.216  122.272 -179.119

 1hle A   115 A L  -85.851  120.515  174.652
 1hle A   116 E E  -89.794  155.530 -179.586
 1hle A   117 L E  -96.165  117.438  172.140

 2z6v A    66 P L  -77.945  -13.727 -175.751
 2z6v A    67 V L  -66.058  -29.996 -177.408
 2z6v A    68 F E  -68.512  145.484  166.754

 2w59 A    31 A L  -59.993  138.721  175.763
 2w59 A    32 K E -134.522  140.420  169.542
 2w59 A    33 L E  -81.175  128.644 -174.282

 2uxy A   183 A L  -56.671  134.670  172.684
 2uxy A   184 E L -107.074  -33.878  171.270
 2uxy A   185 L E -124.101  121.347  174.087

 2h4p A   167 A L  -94.922  119.909  178.269
 2h4p A   168 E E  -98.638  144.998 -179.881
 2h4p A   169 P E  -77.261  139.002  173.470

 3nda A   120 A L  -76.605  126.501  175.948
 3nda A   121 E E  -82.891  145.007  176.691
 3nda A   122 L E  -94.101  136.530  178.980

 2ja9 A    71 A L  -69.423  153.636 -176.973
 2ja9 A    72 E E -122.845  141.864 -177.285
 2ja9 A    73 I E -124.125  159.988 -177.542

 1l6x A    21 P L  -74.837  140.697 -177.239
 1l6x A    22 E E -138.228  144.274  171.453
 1l6x A    23 V E -104.450  128.104 -169.065

 3f02 A   131 A L  -67.512  136.847  169.155
 3f02 A   132 A E  -73.109  142.161 -176.323
 3f02 A   133 V E -116.913  123.815  179.221

 2iu8 A    37 V L -124.983  165.082  176.149
 2iu8 A    38 E E  -85.009  161.889  178.116
 2iu8 A    39 F E -144.425  154.966  173.520

 1tq8 A    45 A L -108.481  157.759  176.322
 1tq8 A    46 K E  -91.274  131.248  178.795
 1tq8 A    47 L E -110.904  121.234  176.100

 3onr A    39 A L -125.128  124.152 -175.868
 3onr A    40 R E  -94.666  130.384  178.070
 3onr A    41 V E  -75.592  119.890 -176.592

 1g8l A   170 A L  -90.203  -39.296 -176.146
 1g8l A   171 E E -132.936  150.440  176.737
 1g8l A   172 V E -135.282  148.541  174.782

 2vdx A   121 S L  -71.644  133.500  170.668
 2vdx A   122 E E  -78.975  141.544  178.997
 2vdx A   123 V E -114.985  113.598 -175.349

 3mkh A   241 P L  -80.734  169.831  170.042
 3mkh A   242 H E  -74.537  113.835 -172.681
 3mkh A   243 V E -125.940  166.638 -178.991

 3dy0 A   119 A L  -72.287  133.919  171.722
 3dy0 A   120 D E  -82.064  150.773 -178.809
 3dy0 A   121 T E -116.712  124.993 -177.601

 2pef A   118 A L  -76.952  138.184  170.577
 2pef A   119 D E  -74.181  129.005 -174.863
 2pef A   120 I E -100.018  117.818 -174.574

 1gs5 A   174 A L  -99.238  157.451  166.536
 1gs5 A   175 D E  -69.079  156.495 -172.333
 1gs5 A   176 L E -134.208  122.747  168.787

 1mtp A   109 S L  -89.760  165.457  176.140
 1mtp A   110 D E -164.289  157.632  170.757
 1mtp A   111 V E -125.031  120.533 -168.059

 2isw A   134 A E -125.032  171.629 -177.551
 2isw A   135 E E -130.665  133.065  170.560
 2isw A   136 L E -127.208  109.138 -171.211

 1mw7 A   199 A E -123.780  121.783 -171.685
 1mw7 A   200 S E -146.367  166.987  173.114
 1mw7 A   201 L E -118.622  116.246 -166.183

 1rvg A   131 A E -132.372  155.944 -176.184
 1rvg A   132 E E -120.968  127.421  172.672
 1rvg A   133 L E -121.473  122.900 -174.790

 2wqr A   131 P L  -70.873  137.985  174.702
 2wqr A   132 T E -134.982  149.996  173.604
 2wqr A   133 I E -121.346  143.269 -174.004

 3eh0 A    15 A L -111.064  151.819  177.657
 3eh0 A    16 E E  -76.703  126.506 -177.413
 3eh0 A    17 L E  -81.759  117.557  176.202

 2q48 A    73 S E -145.389  120.219  178.500
 2q48 A    74 E E  -81.862  125.415  177.436
 2q48 A    75 L E -114.112  144.453 -174.663

 3n9r A   133 A E -127.156  172.965 -176.487
 3n9r A   134 E E -137.793  138.196  174.747
 3n9r A   135 L E -131.746  139.378 -177.875

 2plj A   166 V L -113.210  158.966  161.315
 2plj A   167 E E -137.382  138.420 -163.426
 2plj A   168 L E -108.254  138.671  161.115

 1yxa A   141 A L -103.795  160.603 -177.933
 1yxa A   142 E E -130.869  150.277  172.667
 1yxa A   143 A E -107.633  132.031 -171.213

 2wbi A   247 F E -111.876  149.279  164.277
 2wbi A   248 E E  -86.957  130.557 -175.092
 2wbi A   249 I E -128.555  128.571  179.655

 3qr9 A   261 W E  -96.089  107.548  179.759
 3qr9 A   262 R E  -81.613  107.177 -174.742
 3qr9 A   263 V E -105.807  119.398  176.413

 3fdx A    32 A L  -61.514  157.102  161.923
 3fdx A    33 E E  -84.948  121.561 -172.310
 3fdx A    34 V E -102.320  112.061 -176.883

 2v95 A   120 S L  -71.363  163.394  179.259
 2v95 A   121 E E -144.676  147.413  179.640
 2v95 A   122 A E -122.710  128.458  178.792

 2vdf A   143 A E -155.001  144.024 -176.090
 2vdf A   144 D E -150.489  156.882  177.454
 2vdf A   145 L E -119.969  138.131  176.498

 1mjh A    34 E L -133.567  151.707 -177.456
 1mjh A    35 E E -125.288  140.795  178.204
 1mjh A    36 V E -121.624  124.810  168.892

 3iib A   108 A E -162.941  161.083  170.749
 3iib A   109 T E  -73.023  142.006 -178.591
 3iib A   110 I E  -98.005  158.330  172.095

 3c4n A   187 A L  -70.271  130.794  175.551
 3c4n A   188 G E  -64.998  143.565 -177.233
 3c4n A   189 L E -129.584  131.231  173.341

 2iwz A   279 A E -167.724  169.676  176.937
 2iwz A   280 E E -110.318  138.644  174.597
 2iwz A   281 V E  -89.934  116.074 -168.043

 2z08 A    31 A L  -99.686  158.985  170.803
 2z08 A    32 R E  -79.583  120.503 -175.836
 2z08 A    33 L E -100.089  127.347  179.462

 3s3t A    34 A L  -97.728  158.662  168.880
 3s3t A    35 N E  -68.573  139.758 -173.021
 3s3t A    36 L E -122.863  125.030  178.300

 3e3x A   151 G L  -89.270  158.154  179.074
 3e3x A   152 E E -131.817  137.533  177.270
 3e3x A   153 L E  -76.360  130.371 -179.470

 1h6d A   109 S E -111.694  150.771  174.454
 1h6d A   110 R E -150.011  162.219  172.279
 1h6d A   111 I E  -90.054  120.036 -178.067

 3nqn A    91 V E -125.005  135.018  169.630
 3nqn A    92 A E  -93.220  123.653 -175.987
 3nqn A    93 V E -114.931  104.004  177.453

position:           10 neighbors:          200

 1to2 I     7 E H  -75.068  -12.180 -176.052
 1to2 I     8 L H  -88.564  -10.024  179.200
 1to2 I     9 V L  -66.762  124.900 -177.753

 3juy A    16 E E -141.195  147.709  171.642
 3juy A    17 V E -111.361  124.952 -172.560
 3juy A    18 K E -123.134  154.951  170.707

 2ose A   205 A E -107.894  142.823  171.926
 2ose A   206 Y L  -75.535  148.691  178.800
 2ose A   207 L L  -61.643  122.649  173.787

 3k8x A   159 E H  -64.980  -17.635 -174.460
 3k8x A   160 I H -103.308  -13.182 -179.343
 3k8x A   161 V L  -54.799  -49.326 -173.016

 3n9g H    10 E E -130.667  153.493  171.095
 3n9g H    11 V E -129.560  137.534 -175.030
 3n9g H    12 R E -137.082  158.567  169.470

 1a6z A   230 E L  -64.131  145.982  178.060
 1a6z A   231 P L  -54.174  151.120  179.088
 1a6z A   232 K L  -50.020  151.960  168.015

 3esu F   141 E E -130.918  138.760  173.841
 3esu F   142 L E -107.799  118.115 -168.008
 3esu F   143 V E -124.453  144.901  177.358

 3eyk A    33 E E  -85.704  129.670 -174.845
 3eyk A    34 L L  -96.615  -12.302 -176.208
 3eyk A    35 V E -108.293  113.998  174.416

 3da5 A    13 E H  -69.488  -43.361 -172.422
 3da5 A    14 L H  -69.018  -27.185 -178.420
 3da5 A    15 V L  -92.597    3.313  174.136

 3d9a H    10 S L  -98.622   -6.393 -178.773
 3d9a H    11 L E -133.950  121.581 -177.686
 3d9a H    12 V E -126.584  138.451  176.400

 3h63 A   253 E L -141.756  137.954  175.720
 3h63 A   254 V L  -75.102  126.785  179.592
 3h63 A   255 K L -121.962  132.780 -175.632

 1v9k A    47 E E -146.218  134.183  176.951
 1v9k A    48 L E  -61.221  134.205  173.125
 1v9k A    49 V L  -81.506  -39.227  173.088

 3r9l A   141 E L  -68.091  -27.976  176.958
 3r9l A   142 V L  -88.995  126.915 -176.145
 3r9l A   143 A L  -64.827    0.000    0.000

 2p8t A   197 E L  -65.655  -23.123 -174.382
 2p8t A   198 V L  -66.888  -36.765 -177.577
 2p8t A   199 V L  -90.877    0.000    0.000

 2r8r A   160 V E -118.016  126.787  178.358
 2r8r A   161 L E  -87.748  117.843  174.542
 2r8r A   162 I L  -94.993  110.259 -166.510

 2viu A    41 E E  -79.788  135.639 -176.642
 2viu A    42 L L -103.550  -10.028 -177.560
 2viu A    43 V E -108.930  117.318  169.201

 3duz A   123 E L -106.469  161.093  177.302
 3duz A   124 L L  -58.659  156.361  158.593
 3duz A   125 V L -128.220  117.005 -167.962

 1k5n A   229 E E  -90.003  107.549 -178.007
 1k5n A   230 L E -113.944  115.002 -178.487
 1k5n A   231 V L  -80.619  157.204  174.236

 1zq1 C    14 G L  -69.873   50.547 -174.803
 1zq1 C    15 L L  -55.085  115.872  174.209
 1zq1 C    16 K L -124.301  112.156 -179.746

 3i5t A   388 Q E  -86.581  125.961  179.055
 3i5t A   389 C E -114.777  133.320 -178.905
 3i5t A   390 L L -135.818  148.796  167.577

 3icf A   257 E L -134.579  147.539  177.629
 3icf A   258 L L  -70.600  136.307  172.324
 3icf A   259 R L -133.696  124.969 -171.847

 2p2s A    30 E E -116.135  116.647  177.072
 2p2s A    31 L E  -76.254  113.369 -162.437
 2p2s A    32 A E  -98.479  -27.912 -175.960

 3ndn A   332 A E -126.237  144.402  178.430
 3ndn A   333 L E  -78.456  145.726  179.776
 3ndn A   334 D L  -89.964   92.887  178.969

 3dod A   377 E E  -89.111  113.902 -177.265
 3dod A   378 L E  -88.929  137.699 -178.237
 3dod A   379 V L -136.213  159.669  175.559

 3a8u X   387 Q E  -92.761  132.349 -172.191
 3a8u X   388 I E -116.505  138.358  179.600
 3a8u X   389 A L  -64.608  138.376  179.264

 3mix A   212 E H  -69.416  -24.985 -171.887
 3mix A   213 V H -100.202  -43.654 -173.465
 3mix A   214 T L -129.937  150.807   -1.184

 2qe6 A   235 E E  -89.012  112.160 -179.429
 2qe6 A   236 L E  -64.491  131.097  172.547
 2qe6 A   237 V L  -85.000  149.592 -174.994

 3a5i A   223 D L  -99.957   39.624  173.619
 3a5i A   224 L L -105.043  -37.875 -174.320
 3a5i A   225 V L -136.151  128.612   11.098

 2c78 A   148 D H  -63.569  -41.398  177.684
 2c78 A   149 L H  -60.741  -42.491 -178.371
 2c78 A   150 V H  -61.448  -48.101  179.539

 1m6e X   198 E H  -99.362  -29.997  177.663
 1m6e X   199 V E  -79.723  129.540 -179.225
 1m6e X   200 V L  -65.373  164.304 -172.432

 3js9 A   143 Q H  -91.936   -0.950  176.741
 3js9 A   144 L L  -87.003  126.481 -174.460
 3js9 A   145 V L -100.877  125.235  172.811

 1gp6 A   319 E H  -69.975  -20.754 -178.094
 1gp6 A   320 M H  -92.937   -3.278 -175.686
 1gp6 A   321 V L -119.472  138.733  177.826

 1a58 A   175 E E -102.929  145.489  174.252
 1a58 A   176 L E -105.119  163.724  177.658
 1a58 A   177 V L  -77.665    0.000    0.000

 1s57 A   139 E L  -75.023  -31.378  178.880
 1s57 A   140 L L  -80.180  144.041  179.991
 1s57 A   141 C L -119.927  121.281  177.795

 1d2e A   139 E H  -64.988  -37.881  176.820
 1d2e A   140 L H  -67.116  -39.019  176.994
 1d2e A   141 V H  -63.885  -44.621  175.980

 2idb A   350 E L  -69.263  -22.242  179.500
 2idb A   351 I E  -72.866  127.124  178.847
 2idb A   352 V E  -99.567  -54.970  178.226

 2vu5 A   135 E H  -84.521  -11.666  175.254
 2vu5 A   136 L L  -96.842  133.647 -173.620
 2vu5 A   137 V L -106.659  128.623  176.800

 3rdy A    22 E H  -75.784  -14.125 -175.157
 3rdy A    23 L H  -91.872   -0.780  172.170
 3rdy A    24 V L  -71.907  124.751 -173.442

 2qma A   417 E E -133.194  125.900  173.455
 2qma A   418 L E  -75.264  129.860 -170.449
 2qma A   419 L L -106.021   -9.756 -179.934

 2elc A   232 E E  -92.145  128.966 -178.874
 2elc A   233 V L  -65.000  112.673  176.560
 2elc A   234 G L   91.686   11.252  176.353

 2wl8 A   110 E H  -71.557  -19.596 -177.682
 2wl8 A   111 L H -106.480   -6.988 -169.178
 2wl8 A   112 A L  -80.189  155.796  167.532

 2jis A   424 E E -118.444  108.542  179.523
 2jis A   425 L E  -68.091  129.983  174.194
 2jis A   426 V L  -67.886  -48.228  175.128

 3bbb A   137 E H  -85.316   -5.181  174.331
 3bbb A   138 L L  -88.604  111.934 -171.773
 3bbb A   139 V L  -94.439  131.857 -178.648

 1vbw A    11 Q H  -80.376  -13.101 -172.678
 1vbw A    12 L H  -83.519   -5.311  172.979
 1vbw A    13 V L  -66.790  124.163 -176.256

 3hmu A   385 A E  -97.477  129.369  176.714
 3hmu A   386 L E  -87.822  133.458 -175.584
 3hmu A   387 T L -151.878  141.756  172.906

 1tis A   270 V E -135.437  156.506  174.925
 1tis A   271 L L -123.377  150.293 -179.669
 1tis A   272 N L -100.481  142.886  177.043

 1cse I    12 E H  -62.556  -30.045 -171.918
 1cse I    13 V H  -71.526  -29.886 -175.734
 1cse I    14 V L  -65.417  129.200 -178.434

 2glx A    26 E E -162.969  152.083  175.492
 2glx A    27 V E -103.805  110.015 -168.298
 2glx A    28 V E  -93.680  -16.758 -177.156

 1ehw A   158 E H  -90.869   -7.841  179.889
 1ehw A   159 L L  -99.376  133.176 -177.902
 1ehw A   160 V L -117.697  111.653  177.151

 3klr A    84 G L  -65.991  -16.941  177.047
 3klr A    85 L H  -56.939  -29.010  178.059
 3klr A    86 V H  -60.704  -33.179 -179.554

 3gju A   388 E E  -95.516  131.318 -172.520
 3gju A   389 F E -104.344  144.090 -178.114
 3gju A   390 V L -134.992  157.466  175.804

 3mpd A   138 D L -120.775   28.440  175.625
 3mpd A   139 V L  -62.406  116.730 -169.829
 3mpd A   140 Q L  -81.165  140.759  178.006

 2uxe A    32 E H  -52.501  -33.053 -169.693
 2uxe A    33 L H  -71.882  -11.157 -173.959
 2uxe A    34 V L -114.860  130.567  176.827

 3bso A   168 E L -154.202  165.173  173.643
 3bso A   169 L E  -83.254  123.503 -172.594
 3bso A   170 V E -127.458  166.233  172.191

 2dxe A   144 E H  -98.964   -5.397  175.151
 2dxe A   145 L L -110.665  129.289 -169.491
 2dxe A   146 F L -121.684  155.021  175.116

 3giw A   240 E E  -96.453   96.364 -178.332
 3giw A   241 L E  -60.110  133.352  169.399
 3giw A   242 V L  -83.928  130.362 -179.333

 3f2b A    33 E E -111.478  126.901  179.489
 3f2b A    34 L L  -85.582  155.471 -178.840
 3f2b A    35 K L  -51.678  -40.869 -174.323

 1zko A    97 E L  -66.893  -14.415  176.279
 1zko A    98 L H  -59.358  -26.749  176.474
 1zko A    99 I H  -64.972  -30.662  177.691

 3cea A    35 K E -132.616  120.859  175.529
 3cea A    36 L E  -75.890  116.075 -173.364
 3cea A    37 V E -103.702  -41.193 -171.184

 2az3 A   144 E L  -91.541  -15.461  176.294
 2az3 A   145 L L  -91.333  138.767 -173.785
 2az3 A   146 V L -114.459  125.200  176.359

 3nui A   396 E E -104.037  122.475 -178.085
 3nui A   397 A E  -85.349  138.318  178.395
 3nui A   398 V L -135.417  151.336  173.923

 3bhy A    88 E E  -55.024  127.202 -178.899
 3bhy A    89 L L  -75.082  126.043  173.586
 3bhy A    90 V L -125.635  116.085 -160.349

 2dla A    83 E H  -65.268  -35.737 -177.302
 2dla A    84 L H  -71.215  -46.639  178.549
 2dla A    85 V H  -60.282  -42.610  178.060

 3h5l A    57 E E -109.131  139.487 -175.220
 3h5l A    58 L E -112.266  127.137  172.032
 3h5l A    59 V E -120.153  136.427 -168.812

 3g5s A    48 E L  -64.731  130.004  170.080
 3g5s A    49 I L  -85.202  118.980 -166.298
 3g5s A    50 V L -101.211  -22.699  177.273

 3kxt A    15 E E  -86.275  102.317 -174.226
 3kxt A    16 L E -116.373  144.990  172.602
 3kxt A    17 V L  -85.665  125.016 -177.334

 3els A   133 E E  -61.925  130.259  177.506
 3els A   134 L L  -94.333  147.045  174.950
 3els A   135 R L -131.288  154.853 -177.653

 1r6f A    12 E H  -61.089  -40.723 -179.002
 1r6f A    13 L H  -67.505  -40.657  178.299
 1r6f A    14 V H  -66.165  -39.642  179.441

 1h6d A   110 R E -150.011  162.219  172.279
 1h6d A   111 I E  -90.054  120.036 -178.067
 1h6d A   112 E E -100.979  -47.185 -172.636

 2a6h A    84 E L  -87.749   -9.743 -178.262
 2a6h A    85 L L  -71.662  128.570  177.520
 2a6h A    86 V L -115.620  121.645  176.768

 1zh8 A    46 E E -137.084  118.884  179.591
 1zh8 A    47 I E  -78.234  112.566 -170.532
 1zh8 A    48 T E -111.427  -21.735 -175.774

 2bw4 A    18 D L -101.695  103.353 -172.582
 2bw4 A    19 L L  -72.052  156.481  177.935
 2bw4 A    20 V L -125.878  164.683 -176.684

 1ta8 A    58 D H  -66.841  -21.732 -178.315
 1ta8 A    59 L H  -84.999   -1.866 -179.799
 1ta8 A    60 I L  -74.184  127.593 -178.702

 3fhk A   117 E E -107.083  138.256 -179.933
 3fhk A   118 V E  -74.815  125.065  175.261
 3fhk A   119 V E -112.284  -15.249  170.183

 1mio B   455 E L -104.106  160.008  173.767
 1mio B   456 V L -107.869  -43.931  169.446
 1mio B   457 V L -102.370  131.997 -174.820

 1vps A     7 D E  -81.123  171.792  176.542
 1vps A     8 L E  -81.100  134.136  176.295
 1vps A     9 V L  -71.450  127.536  179.044

 3bxw A    49 G L   66.647   31.456 -176.043
 3bxw A    50 L L  -92.853  -20.922  178.172
 3bxw A    51 V L  -84.978   87.009 -175.770

 3pn1 A    51 E H  -67.256  -15.169  179.031
 3pn1 A    52 F H -104.308    9.761 -179.678
 3pn1 A    53 L L  -75.000  129.893  176.568

 3oae A   172 E E -146.379  127.525  176.673
 3oae A   173 L E  -74.491  112.146 -171.860
 3oae A   174 I E -108.993  123.169  174.496

 1hbn A   155 A L  -71.339  -24.080 -179.617
 1hbn A   156 L L  -82.258  -21.250 -173.479
 1hbn A   157 V L -123.188   26.556 -174.722

 2vsd A    91 E E  -92.305  128.342  171.344
 2vsd A    92 L E  -94.114  116.300  179.576
 2vsd A    93 V L -112.678  124.997 -172.113

 1jv1 A   499 E E -100.742  117.010 -175.739
 1jv1 A   500 L L  -80.001  154.603  177.405
 1jv1 A   501 V L -127.536    0.000    0.000

 1wcv 1    95 E H  -86.216  -22.805 -179.830
 1wcv 1    96 L H  -73.990  -25.040  166.618
 1wcv 1    97 A L  -61.764  112.186 -173.721

 3q2i A    40 E E -141.112  142.208  174.148
 3q2i A    41 L E  -93.192  116.294 -164.722
 3q2i A    42 I E -110.444  -20.034 -175.960

 2cwp A    60 E H  -85.009   -3.142  179.267
 2cwp A    61 L L -102.526  -39.653 -173.595
 2cwp A    62 E L  -61.020  132.554  171.560

 1x25 A    43 E E -131.912  162.292  179.588
 1x25 A    44 I E  -65.619  134.385 -179.114
 1x25 A    45 V L  -67.106  146.859  174.249

 1kob A   128 E E  -56.523  138.907 -179.073
 1kob A   129 F L  -80.282  128.834  171.105
 1kob A   130 L L -123.224  145.010 -174.058

 3lme A    43 K L  -93.250  149.562 -179.094
 3lme A    44 M E  -70.472  139.764 -179.774
 3lme A    45 V L  -81.730  159.980 -177.118

 1njg A    24 D H  -70.959  -17.150 -173.790
 1njg A    25 V L  -77.484  134.317 -179.837
 1njg A    26 V L  -92.934  125.166  177.198

 2rfv A   316 E E -112.661  123.428  178.166
 2rfv A   317 I E  -95.587  139.490  179.531
 2rfv A   318 A L  -65.014  141.055  178.724

 2eo5 A   362 E E  -97.521  137.505 -179.360
 2eo5 A   363 Y L -125.792  140.763 -179.010
 2eo5 A   364 N L  -70.256  -24.738  177.768

 3lrt A   257 E E -143.170  149.876  172.390
 3lrt A   258 I E -122.142  129.522 -179.491
 3lrt A   259 H E -136.380  117.190  178.834

 2zxe A   189 F H  -84.652   -1.194  175.123
 2zxe A   190 V L  -70.360  130.982 -174.939
 2zxe A   191 V L -125.902  158.702  176.806

 1o9y A    65 E E -124.779  145.858  177.134
 1o9y A    66 L E  -72.518  127.676 -176.655
 1o9y A    67 V E -129.780  159.277  178.022

 1ynf A    21 G E  -83.645  134.833  177.043
 1ynf A    22 L L  -89.111  117.817 -173.714
 1ynf A    23 V L  -53.913  134.114 -178.225

 3hut A    47 D E -119.267  154.798 -179.497
 3hut A    48 I E -114.107  126.025  174.229
 3hut A    49 L E  -93.822  110.068 -176.212

 2oze A   133 R L  -55.089  -44.686 -172.327
 2oze A   134 S L  -86.057   -5.008 -178.553
 2oze A   135 W L  -75.483  166.542  167.214

 3ec7 A    50 E E -128.940  129.379  177.129
 3ec7 A    51 V E  -80.113  118.468 -172.501
 3ec7 A    52 V E -117.885  -11.482 -177.513

 1rl2 A    85 E E  -74.171  140.130  170.537
 1rl2 A    86 L L  -96.097  -36.040  169.862
 1rl2 A    87 K L -127.201  133.903 -174.499

 2qrv B    46 E L  -66.643  -22.640  176.520
 2qrv B    47 L L  -77.688  -33.209  177.120
 2qrv B    48 T L  -67.659  -37.436 -179.701

 1dku A   272 E E -156.611  133.503  174.717
 1dku A   273 L E -101.360  115.260 -177.755
 1dku A   274 V E -104.235  118.904  178.193

 3nvw C   640 E L -137.092  119.783  169.483
 3nvw C   641 L L  -83.128  145.527 -176.466
 3nvw C   642 H L -138.006  129.991 -176.813

 3cyv A   233 G H -105.031   -1.305  176.492
 3cyv A   234 L L  -83.563  143.097  173.712
 3cyv A   235 L L  -77.461  115.004 -169.489

 3e59 A   306 E E -103.568  135.309 -177.099
 3e59 A   307 L E  -80.045  130.005  175.282
 3e59 A   308 V E -115.790  133.268 -179.550

 3lkv A   105 K L   63.091   32.742  172.294
 3lkv A   106 L L  -85.807  -39.816  173.554
 3lkv A   107 V L -132.698  150.338  173.521

 3lft A    98 N L   64.998   32.456 -179.869
 3lft A    99 L L  -97.783  -34.838  176.666
 3lft A   100 V L -131.510  150.876  172.193

 2x3g A    93 E E -122.685  145.184  170.950
 2x3g A    94 L E  -93.883  112.765 -175.474
 2x3g A    95 V L  -75.033  119.064  178.902

 2xbf A   200 E E  -67.325  134.709  170.087
 2xbf A   201 L L  -84.952  -17.563  175.959
 2xbf A   202 K L -159.494  165.007 -179.566

 2vo8 A    34 G L   68.571   31.135 -179.393
 2vo8 A    35 L L  -66.708  138.502  174.577
 2vo8 A    36 N L  -55.473  136.491 -170.822

 2coi A   275 E E -142.458  138.449  163.459
 2coi A   276 L E -101.510  112.619 -171.607
 2coi A   277 A E -109.574  149.640  173.401

 1yfq A     5 Q E  -89.178  135.062  174.327
 1yfq A     6 I L  -73.527  129.489 -173.783
 1yfq A     7 E L  -75.631  -41.449 -178.210

 3ar4 A   145 D H  -87.710   -1.307  175.354
 3ar4 A   146 I L  -81.182  136.880 -177.339
 3ar4 A   147 V L -129.205  157.475  175.144

 3ezy A    28 I E -126.883  149.325  170.990
 3ezy A    29 L E  -79.375  104.145 -173.204
 3ezy A    30 Y E  -93.094  -40.821 -175.358

 1g94 A   138 E E  -84.916  137.706  171.471
 1g94 A   139 L L  -81.796  114.852 -178.785
 1g94 A   140 V L   45.709   48.131  170.011

 1uwk A   433 E L  -62.879  -39.771  170.045
 1uwk A   434 L L  -93.628  140.739 -170.827
 1uwk A   435 S L  -70.689  -21.334  178.034

 1xgk A    54 T E -117.735  125.616 -176.464
 1xgk A    55 L E  -96.383  146.183  175.164
 1xgk A    56 F E -124.824  108.619 -172.677

 3olm A   245 D E  -85.246  138.448  171.771
 3olm A   246 L L  -77.210  -31.410  168.865
 3olm A   247 K L -144.984  165.243 -175.682

 1hru A    21 R L -119.196  162.926 -176.701
 1hru A    22 V L  -84.361  137.024  175.190
 1hru A    23 I E -117.589  153.749  172.669

 3ixs A     5 E E  -95.369  140.074 -176.169
 3ixs A     6 L E -152.213  153.163  179.194
 3ixs A     7 V E -113.426  125.866  177.527

 1je5 A   179 E E -149.470  120.053 -179.116
 1je5 A   180 L L  -82.954  130.941  179.068
 1je5 A   181 A L  -77.770  158.993 -174.922

 1dgw X    71 E L -113.452  113.492 -179.216
 1dgw X    72 L L -106.753  135.563  179.651
 1dgw X    73 V L -119.521  124.922  178.871

 1e5e A   315 I E -120.238  129.873 -178.519
 1e5e A   316 L E  -87.093  146.594  179.891
 1e5e A   317 K L  -67.513  -21.285 -176.990

 1iyk A   388 G E -113.799   18.645 -177.865
 1iyk A   389 V L -116.385  148.302 -179.891
 1iyk A   390 V L -129.521  125.757 -177.484

 3fze A   163 E L  -90.101   71.120  177.343
 3fze A   164 L L  -74.849  129.868  177.177
 3fze A   165 V E -104.618  139.592  175.769

 1b7g O    27 K E -134.790  128.286 -179.700
 1b7g O    28 L E  -73.513  115.126  178.506
 1b7g O    29 V E  -74.761  -45.282 -178.867

 1nd7 A   195 D E  -75.766  139.098  170.697
 1nd7 A   196 L L  -82.093  -20.160  176.742
 1nd7 A   197 K L -155.003  173.242  179.021

 2z5h T    38 E L  -76.159  -23.081  169.955
 2z5h T    39 L L  -67.612  -35.037  175.362
 2z5h T    40 V L  -67.150  -40.165  173.490

 3ga8 A    12 E E -101.539  144.297  176.545
 3ga8 A    13 M E  -86.753  128.541  177.395
 3ga8 A    14 V E -128.050  146.421  175.192

 2aka B   228 G E  -91.796  142.108  178.701
 2aka B   229 V L -139.730  159.990  177.273
 2aka B   230 V L -138.579  135.138  179.221

 3la4 A   312 E L  -62.145  138.845 -179.353
 3la4 A   313 C L  -84.179  100.450  179.667
 3la4 A   314 V L -117.900  128.257 -178.241

 3r8s E     2 E E -100.792  141.488  174.201
 3r8s E     3 L E -129.981  124.201 -176.519
 3r8s E     4 V L  -67.658  143.586 -176.065

 3f1j A     9 E E  -70.024  128.983  169.593
 3f1j A    10 L L  -84.961   92.296 -172.096
 3f1j A    11 K L  -73.586  164.795 -175.107

 2iiz A    82 M L -111.319   13.467 -176.873
 2iiz A    83 L L  -61.938  127.506 -179.807
 2iiz A    84 K L -159.986  163.524 -176.155

 1qgn A   365 E E -104.873  124.886  178.192
 1qgn A   366 V E  -79.810  142.252  178.609
 1qgn A   367 D L  -74.327   80.017 -178.550

 2npi A    74 E E  -70.608  139.997  175.342
 2npi A    75 L L  -90.711  138.207  177.918
 2npi A    76 A L  -74.636  146.278 -175.785

 3af5 A   119 G L  -55.111  -39.837 -169.879
 3af5 A   120 L L  -84.404  -14.324  178.814
 3af5 A   121 V L -107.039  -15.629  174.096

 1gtk A    37 E E -117.484  151.497 -178.582
 1gtk A    38 L E -106.553  139.009  177.434
 1gtk A    39 V E -129.494   77.623  176.351

 2w0j A    94 E E  -63.693  138.870 -178.674
 2w0j A    95 L L  -74.971  128.306  175.892
 2w0j A    96 M L -107.840  105.382 -165.982

 2w50 A    94 E L  -90.872   -5.044 -175.119
 2w50 A    95 L L  -62.507  137.749  174.553
 2w50 A    96 K L -140.002  143.134  179.393

 2a1h A   255 E E -146.643  153.908  166.311
 2a1h A   256 L E -107.599  121.739 -170.179
 2a1h A   257 V E -116.346  139.989  169.280

 2vge A   170 E E -105.379  159.895 -173.539
 2vge A   171 L L -111.050  127.703  174.105
 2vge A   172 S L  -85.839  148.337 -178.710

 3m6c A     3 E L  -82.631  151.194  179.726
 3m6c A     4 F L -159.879  161.643  175.590
 3m6c A     5 T L  -90.300  128.306 -177.410

 2v03 A   109 E E  -99.358  121.451 -173.679
 2v03 A   110 L E  -99.280  134.235  178.186
 2v03 A   111 I E -127.978  126.162 -169.449

 3ld6 A   425 D E -150.265  159.376  177.635
 3ld6 A   426 L L  -82.891  143.081  179.313
 3ld6 A   427 I L  -85.361  115.779 -177.836

 3n6y A   112 E H  -79.727  -20.669  178.822
 3n6y A   113 V L  -78.358   87.810 -179.864
 3n6y A   114 V L -121.446  124.267 -178.614

 3k2d A    37 E E -111.637  114.962 -176.574
 3k2d A    38 L E  -81.938  137.614  175.895
 3k2d A    39 V E -123.763  111.230 -171.732

 1phk A   104 D E  -61.298  137.789 -177.510
 1phk A   105 L L  -74.961  117.393  173.991
 1phk A   106 M L  -92.190  106.523 -164.378

 2oqk A    25 E L  -63.527  135.065  177.735
 2oqk A    26 L L  -68.557  117.928 -178.576
 2oqk A    27 V L  -82.595  125.012  176.791

 2okj A   409 E E -140.516  121.177 -179.286
 2okj A   410 M E  -69.853  137.830 -175.661
 2okj A   411 V L  -66.919  -39.135 -177.806

 1tz0 A   103 Y E -101.322  132.093  176.155
 1tz0 A   104 V L  -82.505   96.155 -172.387
 1tz0 A   105 K L  -88.386  -15.599  175.783

 3h38 A   249 K L -104.943    7.819  174.431
 3h38 A   250 T L  -98.605  129.240  177.388
 3h38 A   251 Y L -123.948  121.043 -173.320

 2wm3 A    54 E E  -89.920  111.785 -174.722
 2wm3 A    55 V E  -99.284  124.839  179.553
 2wm3 A    56 V E -125.150  147.267  175.676

 1u19 A    19 G L   61.562   30.835  178.841
 1u19 A    20 V L  -99.213   -8.305  178.642
 1u19 A    21 V L  -66.432  137.632  178.838

 2p6y A   126 E E -113.313  158.460 -173.987
 2p6y A   127 L E  -66.078  134.078  169.659
 2p6y A   128 V E -126.039  124.964 -172.835

 2f3c I    39 D L  -93.520   10.023  179.097
 2f3c I    40 L L  -69.424  123.593 -178.762
 2f3c I    41 V L -131.216  140.060  173.785

 1ve1 A   110 E E  -89.633  121.760 -174.062
 1ve1 A   111 L E -101.792  130.804  175.605
 1ve1 A   112 V E -116.313  111.558 -173.640

 1m1n B   519 D L  -74.996  147.921  172.494
 1m1n B   520 L L  -76.936  -29.973 -179.216
 1m1n B   521 V L -114.699  122.839  176.787

 1stm A   127 G E  -83.293  138.408 -175.926
 1stm A   128 L E -134.647  139.364  169.943
 1stm A   129 V L -124.845  149.179 -173.039

 2jjq A   225 D L -112.503   25.656 -176.675
 2jjq A   226 F L  -73.222  157.831 -178.911
 2jjq A   227 D L  -58.205  -38.396 -179.319

 3db2 A    31 K E -133.862  110.917  179.938
 3db2 A    32 L E  -74.025  103.571 -172.427
 3db2 A    33 V E  -88.258  -54.214 -173.726

 2acv A   408 D L  -68.763  160.220 -179.829
 2acv A   409 V L  -69.415  135.363  176.174
 2acv A   410 V L  -81.943  120.811 -175.288

 2q3b A   115 E E -100.004  131.768 -170.919
 2q3b A   116 L E -108.705  136.225  171.884
 2q3b A   117 I E -117.093  110.361 -174.316

 2gz1 A   356 E L  -64.878  133.613  174.173
 2gz1 A   357 L L  -76.124  134.506 -173.741
 2gz1 A   358 K L -111.558    0.000    0.000

 2o7c A   317 E E -103.631  131.431 -178.732
 2o7c A   318 L E  -99.764  140.485  172.666
 2o7c A   319 K L  -65.005  127.099 -178.265

 3nvs A   219 E L  -50.542  144.513 -176.147
 3nvs A   220 L L  -79.386  136.553  171.298
 3nvs A   221 V L -111.623  169.052 -178.559

 3mz0 A    29 E E -148.815  149.998  178.078
 3mz0 A    30 I E  -87.240  117.893 -171.776
 3mz0 A    31 V E -114.800  -14.801 -177.011

 2jdi A   130 G L  -97.119  103.492  177.571
 2jdi A   131 L L -132.750  155.383  179.304
 2jdi A   132 K L  -78.309  144.565  177.627

 1z7w A   115 E E  -82.968  104.416 -172.665
 1z7w A   116 L E  -90.263  132.094  173.075
 1z7w A   117 V E -122.022  109.874  179.614

 3nat A   135 E L -157.475  168.675  174.853
 3nat A   136 L L  -85.031  143.887 -176.294
 3nat A   137 H L -121.642  112.974  177.752

 1o6z A    28 E E -126.540  142.123  171.958
 1o6z A    29 V E -127.470  122.900 -173.381
 1o6z A    30 V E -107.630  115.846  178.162

 3n3f A    48 E L  -69.667  148.687  179.764
 3n3f A    49 L L  -59.158  127.212  174.639
 3n3f A    50 I L  -96.416  110.598 -177.250

 2qgq A   294 S E -144.983  157.093 -179.060
 2qgq A   295 V E  -73.431  126.456  177.922
 2qgq A   296 I L -125.207    0.000    0.000

 2abq A   240 E L  -72.158  121.415  177.173
 2abq A   241 V L  -81.202  109.439 -175.582
 2abq A   242 R L  -83.771  -24.908  178.402

 2vpa A   118 Q E -102.994  154.822  168.998
 2vpa A   119 F E  -70.112  129.508  179.011
 2vpa A   120 L E  -99.659  112.669 -177.630

 1dgs A   461 G L   86.861   17.756 -179.992
 1dgs A   462 L L  -81.393  -25.140  175.523
 1dgs A   463 V L -128.459  130.021  174.491

 1o58 A   113 E E  -99.751  114.074 -172.530
 1o58 A   114 L E -104.578  129.993  172.149
 1o58 A   115 V E -115.874  113.137 -178.588

 2w3p A   467 G L   85.456   16.052 -177.574
 2w3p A   468 L L  -73.969  -24.308  178.528
 2w3p A   469 V L -126.040  159.973  175.164

 3bio A    35 E E -122.301  133.356 -175.403
 3bio A    36 I E  -82.814  113.066 -179.690
 3bio A    37 A E  -73.550  -36.513  176.795

 1w7j A    26 E E -124.838  129.267 -179.834
 1w7j A    27 L E  -67.820  132.253  179.240
 1w7j A    28 L L  -98.913    0.289  175.594

 1wkv A   193 Q E  -91.676  145.919 -178.354
 1wkv A   194 V E -125.625  125.730  171.903
 1wkv A   195 I E -117.625  119.900 -179.943

 2y27 A   414 N E -121.291  106.616 -178.055
 2y27 A   415 V E  -84.102  111.640  179.750
 2y27 A   416 L L  -93.355  162.235  173.168

 1u9y A   260 E E -160.790  145.449  170.614
 1u9y A   261 V E -118.391  129.712 -174.658
 1u9y A   262 V E -134.377  139.737  176.389

 1f0x A   186 T E -123.613  150.376  177.887
 1f0x A   187 L E -101.783  128.051 -176.175
 1f0x A   188 V E -120.895  112.897  179.310

 3ov2 A   238 E E -109.166  135.165  178.656
 3ov2 A   239 I E  -89.267  103.884 -174.357
 3ov2 A   240 A E  -87.083  -34.880  179.648

 1i88 A   238 E E -116.808  138.624  174.392
 1i88 A   239 M E  -91.821  132.725 -172.018
 1i88 A   240 V E -115.002  -45.392 -175.147

 3m1x A    64 D E -121.457  171.749 -178.309
 3m1x A    65 F E  -65.610  144.075  179.434
 3m1x A    66 A L  -59.595  -32.594  176.475

 2yyy A    28 E E -145.881  153.301  176.565
 2yyy A    29 V E  -88.106  120.259 -176.179
 2yyy A    30 I E  -96.261   -5.362  172.362

 3euw A    30 E E -145.063  123.323  178.450
 3euw A    31 L E  -80.050  121.707 -170.122
 3euw A    32 V E -109.222  -26.894 -176.555

 3hrz A   508 E E -103.896  133.183  175.013
 3hrz A   509 I E -120.457  125.591  176.015
 3hrz A   510 V E -117.617  125.274 -166.344

 3mmh A    63 E E -139.007  150.083  169.479
 3mmh A    64 L E  -78.444  133.603 -173.725
 3mmh A    65 V E -116.065  137.047 -172.696

 3moi A    29 Q E -136.346  121.198  170.703
 3moi A    30 I E  -72.306  123.559 -172.794
 3moi A    31 V E -122.226  -10.126  178.790

 2zxd A   445 E E -132.946  125.363  179.767
 2zxd A   446 A E -118.791  140.846 -179.383
 2zxd A   447 V L -116.121    0.000    0.000

 1tke A    43 E E -101.828  132.016  176.367
 1tke A    44 L E  -71.244  127.396 -179.864
 1tke A    45 V E -135.229  163.376  174.311

 2xcq A   542 D E  -91.759  124.542 -176.306
 2xcq A   543 V E -104.201  135.890 -179.209
 2xcq A   544 R L  -69.081  164.637 -178.294

 2d51 A   251 E E  -89.480  129.547  177.762
 2d51 A   252 I E  -88.357  100.604 -167.040
 2d51 A   253 V E  -83.748  -45.725 -177.429

 2h84 A   228 E E -100.160  110.251 -176.350
 2h84 A   229 V E  -80.206   92.272 -170.064
 2h84 A   230 M E  -70.107  -44.831  178.209

 1zor A   153 E E -128.741  145.006  172.252
 1zor A   154 L E -103.513  120.013 -171.219
 1zor A   155 V E -109.707  125.796  168.644

 3r8s N   114 E E -138.177  156.987  172.088
 3r8s N   115 L E  -74.084  143.810 -167.318
 3r8s N   116 V L  -57.554  -24.756 -177.772

 1lwd A   154 K E -133.597  157.946  177.020
 1lwd A   155 I E -121.514  139.228 -179.323
 1lwd A   156 V E -124.562  127.817  174.126

 1gd8 A   115 E E -146.211  161.749  177.072
 1gd8 A   116 L E  -82.008  134.039 -177.410
 1gd8 A   117 V L  -69.292  132.721  179.510

position:           11 neighbors:          200

 3juy A    17 V E -111.361  124.952 -172.560
 3juy A    18 K E -123.134  154.951  170.707
 3juy A    19 K L  -94.303  155.768  177.806

 1onw A   382 C L -109.999  -13.732  169.010
 1onw A   383 V L -114.854  114.986 -173.817
 1onw A   384 K L -114.572  155.083  179.699

 3peh A   214 L H  -62.921  -44.342 -179.418
 3peh A   215 I H  -63.733  -51.682  177.609
 3peh A   216 S H  -53.108  -39.388 -179.260

 3n9g H    11 V E -129.560  137.534 -175.030
 3n9g H    12 R E -137.082  158.567  169.470
 3n9g H    13 K L  -95.031  153.248  178.860

 3r4r A   142 L L  -80.404  135.876 -174.541
 3r4r A   143 V L  -78.859  133.574  173.813
 3r4r A   144 K E -124.379  149.566 -178.908

 1uz8 B    11 L E -114.430  136.074  177.963
 1uz8 B    12 V E -137.483  146.188 -178.769
 1uz8 B    13 Q L  -81.190  149.657  178.193

 1r6j A    30 I E -119.806  139.859 -177.932
 1r6j A    31 V L  -84.022  136.559 -173.877
 1r6j A    32 K L  -64.104  132.560  174.813

 3d9a H    11 L E -133.950  121.581 -177.686
 3d9a H    12 V E -126.584  138.451  176.400
 3d9a H    13 K L  -80.728  137.792  178.024

 2c42 A   951 Y L  -59.119  -59.538 -176.204
 2c42 A   952 T L  -75.746  132.526  175.968
 2c42 A   953 K L  -56.981  123.353  175.913

 3m8o H    11 L E  -84.095  144.088  177.874
 3m8o H    12 V E -147.479  140.007 -179.552
 3m8o H    13 Q L  -71.515  139.755  174.296

 2z2u A   224 L E  -93.848  142.863  177.372
 2z2u A   225 I L -135.102  140.004 -177.983
 2z2u A   226 R L  -51.153  127.943  172.350

 3epo A   213 L L  -58.950  136.869 -179.782
 3epo A   214 V L  -62.302  125.344 -175.796
 3epo A   215 K E -101.278  159.041  176.450

 3esu F   142 L E -107.799  118.115 -168.008
 3esu F   143 V E -124.453  144.901  177.358
 3esu F   144 K L  -80.587  150.713  178.582

 1tul A    35 L E -127.424  106.817  178.931
 1tul A    36 K L  -84.608   94.581 -171.466
 1tul A    37 K L -113.656  176.278 -177.708

 3k28 A   153 L L  -88.766   20.011  177.389
 3k28 A   154 I L  -96.294  113.493 -179.706
 3k28 A   155 K L   54.991   57.089 -171.669

 1nf3 C    35 L E -119.747  133.926  174.092
 1nf3 C    36 C L -129.243   90.734 -178.421
 1nf3 C    37 K L  -60.124  149.987 -174.386

 1g6g A    88 V L  -85.014  155.964  175.547
 1g6g A    89 E L  -66.345  135.671 -179.450
 1g6g A    90 K L  -61.577  134.359 -179.857

 2yx0 A   245 L E  -92.596  124.619  174.395
 2yx0 A   246 V L -116.153  125.001 -171.041
 2yx0 A   247 K L  -61.378  122.356  174.471

 3c3r A   358 L L -112.014   22.213 -164.602
 3c3r A   359 V L -137.056  135.981  176.415
 3c3r A   360 K L -138.521  155.004  175.302

 2zjr W     5 L E  -70.378  117.316 -175.264
 2zjr W     6 V L -125.780   10.780  176.948
 2zjr W     7 R L -138.716  144.152  179.644

 3ull A    86 V L  -72.974  125.026 -179.884
 3ull A    87 K L -128.731  163.042  176.316
 3ull A    88 K L  -59.587  126.348  177.592

 1u46 A    83 L E -123.289  139.207  174.622
 1u46 A    84 I L  -69.122  125.970 -173.127
 1u46 A    85 R L  -87.366  144.323  169.156

 3lvf O   251 L E -114.181  156.945  178.035
 3lvf O   252 E L  -75.145  -45.700  173.699
 3lvf O   253 K L  -61.869  138.160 -177.119

 1gut A    58 V E -125.017  130.009 -175.870
 1gut A    59 V L -132.100  130.006  171.770
 1gut A    60 K L  -68.819  134.461 -170.054

 1ybt A    62 E E  -68.589  129.020  176.652
 1ybt A    63 V L -102.018  135.897 -171.624
 1ybt A    64 N L  -51.492  135.798  169.874

 2cmp A    49 L H  -68.463  -24.317 -177.856
 2cmp A    50 Q H  -87.778  -15.024  177.086
 2cmp A    51 K L  -70.289  121.162 -175.027

 1dn0 B    11 L E -137.272  125.109 -177.720
 1dn0 B    12 L E -132.974  162.506  167.233
 1dn0 B    13 K L -106.391  157.709 -177.979

 3pih A   209 I E -108.618  138.455 -175.117
 3pih A   210 L L  -72.006   83.625  176.138
 3pih A   211 E L -119.713  147.024  175.565

 1usu A   126 I H  -61.499  -42.620  178.554
 1usu A   127 V H  -61.358  -46.086  177.896
 1usu A   128 K H  -57.703  -44.584 -177.636

 1gqi A   282 L E -114.323  129.372 -170.129
 1gqi A   283 V E -119.310  118.078  161.500
 1gqi A   284 K L -107.709  106.192 -167.884

 2rcz A     6 L L -104.988  134.429 -174.069
 2rcz A     7 V L -124.987  119.856  171.740
 2rcz A     8 K L  -82.389  124.200 -175.491

 3e9u A   159 V H  -67.984  -40.882  178.804
 3e9u A   160 A H  -61.917  -35.090  179.553
 3e9u A   161 K L  -65.882  143.562 -179.195

 1l8n A   279 V E -105.832  127.881 -169.325
 1l8n A   280 V E -121.314  119.158  162.816
 1l8n A   281 K L -111.589  106.531 -172.460

 3fpn A    82 I E -128.371  124.201 -175.235
 3fpn A    83 I L  -55.184  120.989 -171.815
 3fpn A    84 K L -160.690  171.040 -179.203

 3g9q A   269 L H  -84.925   -5.910 -171.696
 3g9q A   270 T H -119.697   -8.107  179.373
 3g9q A   271 K L  -61.062  137.045 -173.461

 3bso A   169 L E  -83.254  123.503 -172.594
 3bso A   170 V E -127.458  166.233  172.191
 3bso A   171 K L  -54.131  137.813 -170.237

 2dby A    79 L L  -69.165  145.006 -170.921
 2dby A    80 V L  -90.106  -65.464 -173.618
 2dby A    81 K L  -80.013  111.838  176.392

 3bk2 A   395 L H  -74.711  -38.704 -169.399
 3bk2 A   396 T H  -96.579  -33.527  179.108
 3bk2 A   397 T L   41.596   61.728 -172.043

 1qo0 D   106 I E -129.003  123.139 -176.318
 1qo0 D   107 T E  -80.414  133.648  179.298
 1qo0 D   108 Q L  -81.755  153.194    5.672

 1xwv A    80 L E  -88.659  142.116 -173.865
 1xwv A    81 V L -106.980  131.743 -178.902
 1xwv A    82 K L  -58.152  127.517  174.765

 2gqp A   203 L H  -69.342  -44.350 -177.882
 2gqp A   204 V H  -64.249  -44.889  176.963
 2gqp A   205 K H  -56.283  -45.852  179.396

 3fnr A   210 I E -101.971  -52.369  175.116
 3fnr A   211 I E -116.153  126.110 -178.627
 3fnr A   212 R L  -75.068  171.777  176.283

 1zbx B    55 L L -113.377  140.539 -175.740
 1zbx B    56 V L  -69.676  138.054  176.268
 1zbx B    57 K L  -80.931  111.776 -173.044

 1n4x H    11 L E -114.748  106.273 -168.923
 1n4x H    12 K E -119.808  158.894  173.660
 1n4x H    13 K L  -95.723  153.151  179.650

 2oib A    86 L E -121.048  146.934  175.510
 2oib A    87 V L  -71.823  132.441 -171.480
 2oib A    88 E L  -93.892  133.629  170.286

 3ied A   255 L H  -62.929  -46.829  179.736
 3ied A   256 I H  -55.957  -49.703 -176.347
 3ied A   257 K H  -59.029  -31.398 -176.200

 1tgx A    48 L L -105.042  -30.131 -174.279
 1tgx A    49 I E -108.267  127.489 -176.547
 1tgx A    50 K E -117.469  140.012  178.232

 3afp A    71 L L -107.906  150.780  177.927
 3afp A    72 T L -135.059  178.708  178.228
 3afp A    73 R L  -59.223  135.020  176.559

 2h31 A    87 I E -102.222  140.620 -176.610
 2h31 A    88 A E -152.597  160.355  176.432
 2h31 A    89 P L  -57.423  138.265  175.026

 3lxl A    86 I E -129.918  134.993 -179.525
 3lxl A    87 V L  -52.059  135.967 -169.334
 3lxl A    88 K L  -79.999  120.241  164.728

 1tf5 A     8 L H  -63.275  -40.225 -179.802
 1tf5 A     9 N H  -66.043  -41.142  179.137
 1tf5 A    10 K L  -55.440  128.560    8.296

 1kwi A    74 R L  -65.013  132.889  174.076
 1kwi A    75 V E -115.796  129.587 -178.642
 1kwi A    76 K E -119.809  146.393  171.803

 3c2c A    95 L L  -99.052  139.983 -173.905
 3c2c A    96 T L -115.098  -31.769 -177.083
 3c2c A    97 K L  -82.820  125.052 -174.190

 1kut A    73 K E  -86.883  120.330 -167.219
 1kut A    74 V E -135.043  161.854  172.566
 1kut A    75 I L  -89.108  128.898 -178.966

 1xbb A    80 I E -123.615  129.764 -177.312
 1xbb A    81 V L  -56.505  122.701 -173.879
 1xbb A    82 R L  -79.995  134.590  171.886

 1sbp A   115 L H  -76.548  -22.626 -174.991
 1sbp A   116 I H  -96.904    5.977  176.706
 1sbp A   117 K L  -73.096  141.080  178.551

 3lwx A   154 V E -115.419  112.934 -167.448
 3lwx A   155 V E -121.311  165.845  174.059
 3lwx A   156 K L  -51.722  133.960 -177.749

 1qvc A    71 L L  -77.502  135.121 -177.110
 1qvc A    72 R L -133.695  158.882  176.583
 1qvc A    73 K L  -54.888  129.917 -179.553

 2viu A    25 L E  -78.018  131.494  175.525
 2viu A    26 V E -130.532  165.615  177.307
 2viu A    27 K L  -95.753  144.987  174.695

 3eyg A    73 I E -126.024  138.777 -178.534
 3eyg A    74 V L  -52.348  132.888 -174.207
 3eyg A    75 K L  -73.632  121.141  167.483

 2j13 A    99 L H  -65.887  -38.085  178.271
 2j13 A   100 L H  -62.112  -40.771  177.541
 2j13 A   101 L H  -66.763  -34.396  175.246

 3mlh A   117 L L  -70.923  134.990  172.148
 3mlh A   118 V E -126.344  169.587 -176.495
 3mlh A   119 K L  -63.443  146.385  172.646

 1htr P     7 L L -104.448  147.680  176.704
 1htr P     8 K L -119.644  142.339  178.241
 1htr P     9 K L  -83.742  123.194  176.708

 2pl1 A    99 V E -117.528  135.050 -175.163
 2pl1 A   100 T E  -97.834  158.041  170.884
 2pl1 A   101 K L  -99.830  145.130   -1.543

 1zuy A    20 L E -119.872  149.843  158.936
 1zuy A    21 K L -112.659  140.174 -179.038
 1zuy A    22 K L  -49.106  129.164  178.989

 3pbt A   395 M L  -88.462   -4.928 -177.406
 3pbt A   396 T E -116.947  159.027 -175.559
 3pbt A   397 R L  -62.850  129.727 -178.795

 3cg0 A   109 L L -113.262  125.764  179.221
 3cg0 A   110 A L  -81.621  143.339  175.969
 3cg0 A   111 K L  -85.162  145.113   -1.023

 1kl7 A    99 L E -105.162  122.839  176.082
 1kl7 A   100 V E  -95.293  108.097 -170.595
 1kl7 A   101 Q L  -95.551  154.300  175.479

 3cc6 A    75 I E -129.949  135.185 -177.851
 3cc6 A    76 V L  -41.319  132.922 -174.497
 3cc6 A    77 K L  -85.753  133.799  168.906

 3equ A   410 F L  -98.132   -0.012  177.253
 3equ A   411 E E -107.550  138.353 -176.970
 3equ A   412 K L  -58.524  126.084  179.376

 1z85 A   123 Q L -117.199   13.326 -177.219
 1z85 A   124 H L  -84.114  155.792 -179.276
 1z85 A   125 E L -130.006  147.802 -179.833

 1ys7 A   106 L E -130.884  145.633 -178.186
 1ys7 A   107 V E -103.630  125.001  177.541
 1ys7 A   108 K L  -77.889  147.017   -1.707

 1tul A    95 L E  -98.976  126.536 -178.390
 1tul A    96 N L  -96.090  149.973  176.232
 1tul A    97 K L  -59.549  128.135  179.672

 3hmm A   140 L E  -91.031  151.288 -179.739
 3hmm A   141 V E -109.209  123.136  178.274
 3hmm A   142 K L  -80.931  162.575  178.412

 3pgz A    93 L L  -77.020  143.353  174.362
 3pgz A    94 K L -152.739  173.116  176.652
 3pgz A    95 K L  -53.945  127.010  179.827

 3r8s M    95 L E  -71.287  131.873 -174.789
 3r8s M    96 I E -119.820  136.228  176.665
 3r8s M    97 Q L -123.058  156.583 -177.681

 3kex A    77 I E -132.447  159.635  173.960
 3kex A    78 V L  -86.561   96.062 -173.393
 3kex A    79 R L  -60.258  136.134  171.491

 1m1l A    98 L E -113.785  115.705 -179.527
 1m1l A    99 K E  -53.049  130.386 -179.206
 1m1l A   100 R L  -72.295  135.755  175.791

 2fxq A    70 L L -100.521  153.128 -178.292
 2fxq A    71 E L -140.114  156.125  176.772
 2fxq A    72 K L  -62.377  137.024  179.917

 3hf5 A    17 L E -109.924  131.595  169.426
 3hf5 A    18 V E -122.487  128.999 -174.167
 3hf5 A    19 K L  -73.782  155.602  174.119

 3pc7 A    45 L E  -74.394  123.495  177.640
 3pc7 A    46 V L -106.741  152.720  179.097
 3pc7 A    47 Q L  -78.684  162.618 -178.278

 3h4g A    69 A L  -65.000  -39.777 -176.272
 3h4g A    70 V E -118.527  126.105  175.304
 3h4g A    71 P L  -70.430  137.177 -178.601

 1z9f A    81 L L  -76.852  131.870  178.101
 1z9f A    82 T L -135.011  164.777  179.732
 1z9f A    83 K L  -53.669  138.150  176.201

 3ega A    33 L E -104.891  114.497 -178.856
 3ega A    34 Y E -115.971  147.954  175.148
 3ega A    35 K L  -54.822  126.943 -177.257

 3lkd A   405 L E -107.271  144.011  174.501
 3lkd A   406 K L -144.726  150.257 -178.038
 3lkd A   407 K L -107.791  159.107  173.034

 3bs2 A    24 L E  -72.575  112.769 -175.652
 3bs2 A    25 F E  -89.763  -59.989  178.658
 3bs2 A    26 K E -125.120  149.260  175.627

 1se8 A    71 L L  -71.091  146.931 -174.855
 1se8 A    72 K L -124.999  164.455  174.698
 1se8 A    73 G L  -57.327  135.020 -176.493

 2iwn A    10 L E -122.551  146.085  169.016
 2iwn A    11 T E -117.405  123.436 -174.793
 2iwn A    12 K L  -66.861  148.207  167.664

 3com A    86 V E -128.937  133.207 -179.763
 3com A    87 V L  -58.492  133.429 -171.005
 3com A    88 K L  -92.307  141.874  172.582

 3cx2 A     8 V L  -64.927  -37.720  169.186
 3cx2 A     9 M E -138.510  120.183 -179.985
 3cx2 A    10 R L  -80.098  147.521  171.329

 2qv3 A   333 L L  -61.655  145.050  175.149
 2qv3 A   334 I L  -69.512  130.335 -177.426
 2qv3 A   335 K L  -81.063  158.438  172.888

 2i04 A     6 L E -114.703  142.848  177.011
 2i04 A     7 R E  -93.874  128.946  178.746
 2i04 A     8 K L  -69.991  123.538  172.518

 3cbl A   174 I E -129.182  132.866 -176.206
 3cbl A   175 V L  -59.251  124.227 -172.992
 3cbl A   176 R L  -83.579  136.681  171.910

 1u2w A    85 V L  -80.984  -31.209  174.282
 1u2w A    86 V E -131.341  139.522  166.779
 1u2w A    87 N E -105.499  166.874  179.628

 2ia0 A   158 I L  -96.693  119.364 -178.458
 2ia0 A   159 K L  -87.908  -35.035  178.172
 2ia0 A   160 K L -133.160  133.283  179.419

 3g2f A   152 L E -110.128  153.421 -178.129
 3g2f A   153 V E -109.218  121.883  176.321
 3g2f A   154 K L  -78.853  168.032 -173.778

 3jy9 A    91 I E -125.296  133.025  178.550
 3jy9 A    92 V L  -53.711  136.429 -167.181
 3jy9 A    93 K L  -85.031  122.204  164.209

 2ywe A   485 L E -102.535  142.191  178.747
 2ywe A   486 I E -132.284  160.388  178.423
 2ywe A   487 K E  -97.232  127.311  173.838

 3pey A   206 E L -102.736  143.885  169.007
 3pey A   207 L L -111.916  152.222  171.341
 3pey A   208 Q L  -77.110  154.452 -178.557

 2wkn A   278 L E -132.201  144.093  162.298
 2wkn A   279 I E -118.427  107.968 -172.383
 2wkn A   280 K L  -63.722  120.053  178.922

 1i07 A    20 V E -134.999  141.064  176.266
 1i07 A    21 M L -100.167  154.974  176.516
 1i07 A    22 K L  -59.187  136.112  178.447

 3fsy A    98 L L  -70.103  -31.211  175.805
 3fsy A    99 V L -128.030  133.406  176.022
 3fsy A   100 A L  -80.164  160.349  178.586

 3qe1 A    12 I E -126.374  130.598  176.339
 3qe1 A    13 V E -101.209  124.311 -173.525
 3qe1 A    14 K L  -64.017  126.534  174.900

 3miy A    64 L E -120.621  133.058 -178.456
 3miy A    65 V L  -64.981  134.960 -175.374
 3miy A    66 Q L -110.012  156.901 -179.951

 2vw9 A    67 L L -115.011  149.982  171.624
 2vw9 A    68 S L -149.755  176.963  179.229
 2vw9 A    69 K L  -52.245  126.255  176.185

 3b9t A   369 L E  -90.133  132.401  176.699
 3b9t A   370 H E -114.812  113.728 -178.597
 3b9t A   371 K L  -64.997  140.510 -179.108

 3gen A    81 L E -116.306  129.330 -179.532
 3gen A    82 V L  -61.295  117.796 -170.271
 3gen A    83 Q L  -77.397  127.971  169.317

 3eti A     2 L L  -71.855  -45.055 -178.180
 3eti A     3 I L -100.015  114.919  178.782
 3eti A     4 L L -109.970  150.214  179.174

 2j01 Q    96 V E  -92.800  115.418 -175.664
 2j01 Q    97 V E -115.862  112.879  169.938
 2j01 Q    98 K L  -82.020  149.605 -172.837

 3lte A   106 L E -116.849  135.891  176.705
 3lte A   107 E L  -96.181  151.906  178.302
 3lte A   108 K L  -92.857  133.021    0.210

 2uzp A    63 T L  -93.941  124.191  177.154
 2uzp A    64 V L -101.306  112.842 -165.967
 2uzp A    65 K L  -85.704  146.771  169.015

 2ww4 A   172 V E  -95.153  107.783 -176.657
 2ww4 A   173 A E -102.390  144.188 -178.860
 2ww4 A   174 H L -118.533  100.211  174.326

 1bx7 A    37 L E  -88.801  151.333  177.668
 1bx7 A    38 K L  -81.164  132.503 -179.430
 1bx7 A    39 K L -100.931  148.618  173.403

 2iyk A   132 L L  -88.766  -50.058  178.661
 2iyk A   133 V L -136.667  115.818 -170.153
 2iyk A   134 K L  -68.197  146.806 -179.538

 1mg7 A   307 L E -114.668  166.757  172.489
 1mg7 A   308 K E  -60.009  150.004 -175.536
 1mg7 A   309 K L  -53.183  123.531  171.714

 1n7z A   280 E E  -78.333  159.438 -178.498
 1n7z A   281 A L  -63.254  150.849 -179.100
 1n7z A   282 K L -112.491  153.224  169.570

 3ig4 A   170 V L  -59.997  -30.237 -177.416
 3ig4 A   171 F L -105.292  107.830 -175.559
 3ig4 A   172 K L  -85.734  150.019  173.612

 3hpk A    25 L E -117.943  140.219  178.221
 3hpk A    26 Q E  -83.959  139.995  175.557
 3hpk A    27 K L  -71.894  141.277  176.932

 2ohh A   128 T E  -67.917  123.083 -178.384
 2ohh A   129 V L -115.196  143.802  174.517
 2ohh A   130 K L -123.079  167.212 -179.227

 2zu2 A     3 L L -134.689  112.323 -172.039
 2zu2 A     4 R L -135.485  133.107  174.912
 2zu2 A     5 K L  -70.222  112.418 -173.731

 2gs8 A    19 I E  -91.855  -21.104  163.589
 2gs8 A    20 I E -117.567  116.273 -159.726
 2gs8 A    21 K L  -79.197  141.039  164.709

 1qpc A    70 L E -117.120  143.824  174.958
 1qpc A    71 V L  -65.219  117.581 -167.997
 1qpc A    72 R L  -79.997  136.281  165.654

 1mi3 A    70 L L  -76.066  -39.157  177.629
 1mi3 A    71 V L -144.430  165.079  170.218
 1mi3 A    72 K L -106.217  157.995  179.411

 3lto A    13 L E  -87.318  -37.162  168.906
 3lto A    14 I E -110.824  121.595 -163.044
 3lto A    15 K L  -79.493  135.957  168.527

 2j7t A    78 I E -118.581  140.339  176.290
 2j7t A    79 V L  -56.020  125.832 -172.959
 2j7t A    80 K L  -87.601  129.346  170.074

 2rij A   152 K L  -79.998  -32.374  169.097
 2rij A   153 V L -125.642  147.362  175.180
 2rij A   154 P L  -60.610  161.529  177.024

 3kfa A    71 L E -129.594  140.316 -175.111
 3kfa A    72 V L  -59.557  125.025 -169.302
 3kfa A    73 Q L  -86.164  126.302  167.778

 2pgd A    73 L L -124.978   70.957  176.812
 2pgd A    74 V L -122.373  173.840  178.703
 2pgd A    75 K L  -53.767  121.995 -177.496

 1ych A   124 I E  -62.784  121.474 -176.872
 1ych A   125 V L -102.928  154.924  176.566
 1ych A   126 K L -135.213  169.064  178.151

 3bxw A    50 L L  -92.853  -20.922  178.172
 3bxw A    51 V L  -84.978   87.009 -175.770
 3bxw A    52 V L -135.295  162.813  175.336

 1byg A    76 L E -113.893  137.723  177.869
 1byg A    77 V L  -58.931  112.254 -169.808
 1byg A    78 Q L  -70.268  134.977  172.176

 1lr5 A     8 L L  -71.072  -57.875  178.402
 1lr5 A     9 V L -100.805  124.999 -173.814
 1lr5 A    10 R L -127.797  143.317  176.480

 1xp4 A   340 L E -114.914  119.988 -179.513
 1xp4 A   341 E L  -85.046  141.977  176.424
 1xp4 A   342 A L  -63.030  128.748 -177.700

 2fxq A   189 L L  -75.535  164.241  179.344
 2fxq A   190 R L -138.908  165.510  179.141
 2fxq A   191 K L  -55.327  132.976  178.177

 1jal A   350 I E  -91.582  117.436 -176.600
 1jal A   351 V L  -65.036  128.093  179.520
 1jal A   352 Q L  -98.677  144.220 -176.243

 2b3r A    62 I L  -92.909  125.012  175.165
 2b3r A    63 S L  -92.548  121.423 -168.690
 2b3r A    64 R L  -80.018  130.196  164.866

 3kd4 A   474 L E -116.926  112.304 -166.670
 3kd4 A   475 N L -112.985   18.389  177.104
 3kd4 A   476 K L -143.825  134.951 -170.326

 1tlq A    57 L L  -72.834   -8.409 -175.133
 1tlq A    58 N L  -93.919   14.990  175.513
 1tlq A    59 K L  -99.564  133.009 -176.668

 1vme A   140 V E  -89.293  130.012  176.564
 1vme A   141 V L -107.346  146.234 -179.891
 1vme A   142 K L  -99.351  165.370 -176.814

 3ejc A     4 I L -125.013  164.031 -177.777
 3ejc A     5 K L -107.985  151.009 -177.701
 3ejc A     6 K L  -64.978  135.820  170.737

 2qkv A    38 L E -147.010  144.698  176.626
 2qkv A    39 I L  -99.756  116.188 -176.797
 2qkv A    40 Q L  -73.228  148.807  174.125

 3i0z A   378 V L -109.059  122.850 -170.945
 3i0z A   379 V L  -55.814  134.477  178.586
 3i0z A   380 Q L -118.115  158.396  173.095

 2pus A   424 L E  -70.812  131.746 -177.783
 2pus A   425 E L  -73.899   99.960 -172.419
 2pus A   426 K L   53.654   63.492 -169.437

 1lgp A    77 V L  -91.209  118.135 -178.341
 1lgp A    78 V L -104.417  113.600 -178.493
 1lgp A    79 K L -129.997  111.705  177.261

 2z84 A    26 L E -122.918  155.339  177.344
 2z84 A    27 L L  -62.639  144.203  162.892
 2z84 A    28 S L  -89.556  164.890  179.786

 2o8b B   170 V L -118.389  139.700  177.901
 2o8b B   171 V L  -60.520  137.917 -179.192
 2o8b B   172 R L  -65.245  134.279 -179.880

 2hqy A   288 L E  -82.572  100.422 -179.787
 2hqy A   289 E L  -74.453  149.988 -179.301
 2hqy A   290 K L -120.176  125.273  178.892

 1se8 A   193 L L  -62.772  148.322 -179.025
 1se8 A   194 R L -134.768  159.492  179.810
 1se8 A   195 K L  -52.301  129.971  178.852

 3klk A    17 P E  -72.957  139.837  172.928
 3klk A    18 R L  -83.898  122.931  179.272
 3klk A    19 K L -115.059  149.642 -172.577

 1bxy A    28 L L  -92.111  105.971 -169.001
 1bxy A    29 R L -106.985  -28.744 -172.726
 1bxy A    30 R L -137.335  166.282 -179.084

 3lxp A    95 I E -114.789  135.001 -176.739
 3lxp A    96 I L  -49.884  132.681 -167.329
 3lxp A    97 K L  -77.718  112.714  167.122

 2jdi D    73 L L  -69.103  142.783  176.288
 2jdi D    74 V L -127.666  153.710  176.702
 2jdi D    75 R L  -68.669  127.098 -175.326

 2vga A   200 L E  -64.242  119.958 -178.850
 2vga A   201 K L  -94.428  -25.422 -179.990
 2vga A   202 K L  -49.993  139.971  178.789

 1yks A     5 L L  -98.789    9.134  176.160
 1yks A     6 K L  -82.307  129.956 -177.150
 1yks A     7 K L  -61.974  137.136 -178.081

 3r8s Z     8 Q E  -79.963  135.095 -171.330
 3r8s Z     9 T L -118.247  -30.061 -179.364
 3r8s Z    10 R L -118.952  163.602 -177.956

 1bwv A    39 Q L  -96.156  117.047 -173.662
 1bwv A    40 V L  -70.350  124.956  177.068
 1bwv A    41 K L  -86.697  152.423 -176.363

 1y60 A    60 P E  -70.553  153.741  179.633
 1y60 A    61 C L  -87.966  155.010  170.624
 1y60 A    62 K L -116.797  134.481   11.622

 2cm5 A    80 I L  -95.725  123.479  175.888
 2cm5 A    81 K L  -95.995  138.165 -167.142
 2cm5 A    82 K L -101.873  135.093  169.323

 2zv2 A    98 V E -135.534  140.575 -179.857
 2zv2 A    99 V L  -60.003  158.991 -172.325
 2zv2 A   100 K L -121.526  120.020  173.273

 3mve A    26 L L  -69.872  -42.702 -170.899
 3mve A    27 T L  -81.858  128.064 -179.923
 3mve A    28 Q L  -93.869  129.119  176.463

 2fcf A    10 L E -110.029  122.209  177.461
 2fcf A    11 W L  -84.527  130.042 -178.632
 2fcf A    12 R L  -68.555  147.325  175.365

 3h7u A    90 V L  -74.999  -45.006  172.071
 3h7u A    91 V L -143.161  161.007  170.403
 3h7u A    92 K L  -98.097  145.121 -179.654

 3a62 A    53 L E -120.546  120.983 -175.938
 3a62 A    54 K L  -75.260  122.284  171.831
 3a62 A    55 K L  -43.813  124.161 -138.694

 1tjx A    68 I L -102.207  125.059  173.914
 1tjx A    69 K L  -93.695  140.299 -171.050
 1tjx A    70 K L -104.986  136.593  169.621

 2dby A   355 E E  -89.911  122.198 -176.453
 2dby A   356 V L  -67.486  135.217  179.258
 2dby A   357 Q L -110.013  156.882 -178.987

 1zb1 A   343 A L  -99.566    0.516 -174.231
 1zb1 A   344 I L  -99.889  116.747  178.540
 1zb1 A   345 K L -114.125  104.477 -174.239

 1ute A   300 L E -128.660  142.376 -175.395
 1ute A   301 P L  -77.228  160.764  174.948
 1ute A   302 R L  -74.949  165.101  177.107

 4ubp C   510 L L  -72.679  134.249 -173.837
 4ubp C   511 K L -109.175  -18.853  175.800
 4ubp C   512 R L  -60.027  168.869  172.283

 2zjr R    53 V E -159.988  145.002 -178.767
 2zjr R    54 I L -106.350   99.253 -167.985
 2zjr R    55 T L -108.618  147.082  179.885

 1cxc A   104 L L  -87.595  118.886 -168.755
 1cxc A   105 K L  -81.298  -27.421 -173.411
 1cxc A   106 K L -100.315  122.815  177.501

 1oyz A   277 L H  -67.160  -37.516 -178.006
 1oyz A   278 K L  -69.927  -17.185  177.570
 1oyz A   279 R L  -79.933  157.191 -178.645

 1bxy A     8 L E  -77.908  118.171 -171.255
 1bxy A     9 V L -122.038  -16.896  175.548
 1bxy A    10 K L -110.666  152.069  177.597

 2xha A    31 V E -129.831  154.200  174.705
 2xha A    32 N L -106.608  149.998  177.519
 2xha A    33 K L  -51.625  129.484  178.110

 1n12 A    59 L E  -91.722  115.009 -176.721
 1n12 A    60 V L  -80.890  123.165 -173.254
 1n12 A    61 Q L  -72.431  148.231  171.869

 3af5 A    66 L H  -80.687  -15.001 -177.447
 3af5 A    67 K L   62.549   29.844 -178.364
 3af5 A    68 K L -137.082  152.037  174.587

 1s5j A   498 V E -109.960  119.840  172.951
 1s5j A   499 D L   66.007   48.915  179.973
 1s5j A   500 I L  -94.680  146.130 -179.372

 3jtg A    74 L E -124.077  147.075  169.526
 3jtg A    75 E L -100.015  121.987 -174.432
 3jtg A    76 R L  -62.217  132.555  175.739

 3nwr A   167 I E -117.747  137.217  179.959
 3nwr A   168 I L  -65.865  124.994  179.615
 3nwr A   169 K L -122.462  144.440    0.937

 3pa3 A    66 V E -131.965  133.283 -178.607
 3pa3 A    67 V L  -58.847  122.783 -170.719
 3pa3 A    68 K L  -77.272  149.036 -178.543

 2b34 A   183 L H  -69.653  -30.657 -171.511
 2b34 A   184 I L -115.098   22.721  177.326
 2b34 A   185 L L  -58.321  -37.667  172.471

 2vha A   215 L E -150.007  165.396 -176.469
 2vha A   216 R L  -65.271  135.000 -178.055
 2vha A   217 K L  -68.577  160.002  179.584

 2qol A   108 I E -128.223  134.617 -175.511
 2qol A   109 I L  -54.305  122.889 -173.005
 2qol A   110 R L  -81.196  134.512  170.133

 1mp8 A    78 I E -127.410  130.672 -179.271
 1mp8 A    79 V L  -54.466  125.088 -172.816
 1mp8 A    80 K L  -95.018  146.849  172.603

 3a7i A    82 V E -129.913  134.997 -178.162
 3a7i A    83 T L  -47.538  123.899 -173.513
 3a7i A    84 K L  -71.276  146.620 -174.406

 3c0k A     7 L E  -92.889  151.715 -179.682
 3c0k A     8 A L  -67.194  151.444  179.783
 3c0k A     9 K L  -56.291  126.705  178.141

 2v1r A    34 L E -120.461  138.070  163.649
 2v1r A    35 K L -105.787  136.233 -179.687
 2v1r A    36 K L  -50.081  122.043 -178.728

 3eo6 A    13 L E -122.479  134.755  177.793
 3eo6 A    14 G L  -69.383  142.312 -175.646
 3eo6 A    15 K L  -79.383  -51.394 -173.576

 1kko A   384 L E  -73.166  134.690  169.327
 1kko A   385 I L  -77.477  121.586 -165.706
 1kko A   386 K L -165.301  163.759   -4.610

 2g82 A   245 L E  -98.266  168.149 -176.570
 2g82 A   246 K L  -83.744   -4.691  175.324
 2g82 A   247 R L -150.310  160.004  178.240

 2v3z A   174 L H  -55.693  -37.369 -178.934
 2v3z A   175 F L -102.373  108.459 -175.132
 2v3z A   176 K L  -83.010  142.284  173.070

 3czh A   406 F E  -62.457  134.780  176.755
 3czh A   407 A L -117.255  125.033  177.794
 3czh A   408 K L  -73.435  139.996 -179.141

 3h9e O   253 L E -106.698  146.253 -178.764
 3h9e O   254 A L  -74.388  -51.994  179.890
 3h9e O   255 Q L  -86.355  148.793  176.008

 1kcz A   384 L E  -77.590  130.990  167.705
 1kcz A   385 A L  -72.699  125.409 -166.189
 1kcz A   386 K L -168.878  163.954   -5.642

 2zz8 A   185 L E  -74.993  136.761 -162.644
 2zz8 A   186 V L  -84.838  137.683  174.336
 2zz8 A   187 R L  -62.232  148.035  179.529

 2gcd A    77 T E -124.819  155.402  178.650
 2gcd A    78 I L  -64.365  127.273 -173.525
 2gcd A    79 Q L  -74.089  126.017  175.344

 3k59 A   691 L E  -89.788   92.234 -169.962
 3k59 A   692 R L  -75.215  -13.477  175.618
 3k59 A   693 R L -129.106  152.804  171.188

 2efv A    17 L E -113.000  164.936  176.744
 2efv A    18 Y L  -92.002    2.499  163.620
 2efv A    19 K L -126.919  145.728  178.623

 2vy8 A   112 L E  -68.637  137.199  178.594
 2vy8 A   113 V L  -66.232  -41.001  173.548
 2vy8 A   114 R L -113.467  124.567  173.772

 3bzc A   698 V H  -75.013  -46.626 -173.822
 3bzc A   699 V L -128.804  160.025  173.190
 3bzc A   700 K L -139.841  145.969  177.476

 3a3j A   313 L E -120.814  126.836 -178.614
 3a3j A   314 A L  -91.369  138.294  173.898
 3a3j A   315 K L  -59.998  122.225 -179.429

position:           12 neighbors:          200

 3jz4 A   178 L E -103.417  135.426  169.871
 3jz4 A   179 K E -117.423  104.480  179.657
 3jz4 A   180 P L  -79.985  163.106  174.377

 3juy A    18 K E -123.134  154.951  170.707
 3juy A    19 K L  -94.303  155.768  177.806
 3juy A    20 P L  -53.769  137.269  178.470

 3odh A    52 V L -128.662  -22.351 -161.823
 3odh A    53 K H  -57.087  -43.810 -174.133
 3odh A    54 P H  -64.421  -24.999 -166.354

 2w8n A   179 V E  -94.720  123.264  170.371
 2w8n A   180 K E -106.629   99.012 -173.917
 2w8n A   181 P L  -77.479  161.372  174.969

 3n9g H    12 R E -137.082  158.567  169.470
 3n9g H    13 K L  -95.031  153.248  178.860
 3n9g H    14 P L  -54.462  135.225  179.991

 1uz8 B    12 V E -137.483  146.188 -178.769
 1uz8 B    13 Q L  -81.190  149.657  178.193
 1uz8 B    14 P L  -55.243  132.783  179.304

 3d9a H    12 V E -126.584  138.451  176.400
 3d9a H    13 K L  -80.728  137.792  178.024
 3d9a H    14 P L  -51.471  141.033  177.734

 3esu F   143 V E -124.453  144.901  177.358
 3esu F   144 K L  -80.587  150.713  178.582
 3esu F   145 P L  -55.112  135.932  177.099

 1y60 A    61 C L  -87.966  155.010  170.624
 1y60 A    62 K L -116.797  134.481   11.622
 1y60 A    63 P L  -81.498  167.662  177.879

 1xi9 A   329 T L  -83.116  166.563  179.602
 1xi9 A   330 K L  -89.577  117.784  177.805
 1xi9 A   331 P L  -57.731  142.293  179.198

 3m8o H    12 V E -147.479  140.007 -179.552
 3m8o H    13 Q L  -71.515  139.755  174.296
 3m8o H    14 P L  -52.195  129.403 -176.969

 3ach A    72 V L  -92.443  113.483 -171.449
 3ach A    73 K L  -84.814  122.190  174.485
 3ach A    74 P L  -59.113  156.740  179.764

 1dn0 B    12 L E -132.974  162.506  167.233
 1dn0 B    13 K L -106.391  157.709 -177.979
 1dn0 B    14 P L  -54.961  141.434  174.455

 1uww A    62 V L  -83.344  117.012 -173.969
 1uww A    63 K L  -97.919  115.887  174.788
 1uww A    64 P L  -58.368  152.828  177.756

 1bw0 A   338 T L  -97.357  155.588 -172.384
 1bw0 A   339 M L  -74.948  116.978  172.973
 1bw0 A   340 P L  -73.197  127.516 -176.475

 2b3h A   208 V L  -75.926  115.885  173.260
 2b3h A   209 K L -165.212  160.992 -179.251
 2b3h A   210 P L  -54.113  132.836  177.005

 3nwr A   168 I L  -65.865  124.994  179.615
 3nwr A   169 K L -122.462  144.440    0.937
 3nwr A   170 P L  -76.764  174.760 -171.045

 2ggc A   139 V L  -72.151  115.815  172.416
 2ggc A   140 K L -167.694  160.324  179.479
 2ggc A   141 P L  -54.919  140.157  175.877

 3r8s M    96 I E -119.820  136.228  176.665
 3r8s M    97 Q L -123.058  156.583 -177.681
 3r8s M    98 P L  -53.044  126.509  176.269

 3s6b A   239 C L  -64.816  129.033  176.924
 3s6b A   240 K L -164.651  164.421  178.764
 3s6b A   241 P L  -53.950  137.667 -179.409

 1lvw A   190 I L  -65.009  149.411  179.144
 1lvw A   191 E L  -94.197  142.149  177.261
 1lvw A   192 P L  -54.989  145.006 -179.216

 3id1 A     2 V L -115.062   26.446  175.398
 3id1 A     3 R L  -58.783  149.060 -175.993
 3id1 A     4 P L  -77.112   74.211  179.452

 3h63 A   309 V L -123.174  116.054 -173.945
 3h63 A   310 K L  -65.006  139.517  170.771
 3h63 A   311 P L  -51.949  140.170  177.236

 2b3y A   462 V L -111.919  136.029  178.181
 2b3y A   463 M L  -51.216  139.837 -167.536
 2b3y A   464 P L  -76.697  -16.242 -175.557

 1fxo A   189 L L  -72.360  140.538  173.041
 1fxo A   190 K L -110.386  154.711 -178.838
 1fxo A   191 P L  -55.007  135.403  177.635

 3bam A    57 V L -131.605  -21.083 -161.950
 3bam A    58 V H  -59.370  -44.940 -173.244
 3bam A    59 P H  -63.829  -26.354 -162.823

 3rh9 A   180 I E -106.501  134.863  178.289
 3rh9 A   181 K E -128.663  107.195  178.688
 3rh9 A   182 P L  -80.773  165.014  171.632

 3icf A   323 I L -134.688  125.084 -179.718
 3icf A   324 K L  -68.418  157.401  171.832
 3icf A   325 P L  -64.840  147.735 -175.812

 2bl0 A    58 A H  -90.479  -18.397 -170.901
 2bl0 A    59 R H  -56.039  -44.670 -177.108
 2bl0 A    60 P H  -57.524  -26.304 -174.180

 3k2w A   181 L E -103.984  129.347 -178.050
 3k2w A   182 K E -125.639  101.977  173.235
 3k2w A   183 P L  -74.071  167.149  174.985

 3gb0 A    88 I L  -72.042  130.473  179.576
 3gb0 A    89 K L -117.766   92.440 -173.673
 3gb0 A    90 P L  -79.938  155.001  172.102

 3o0g D   101 L L  -83.935  -36.147 -161.192
 3o0g D   102 K H  -54.724  -44.083 -176.338
 3o0g D   103 P H  -58.449  -28.797 -171.019

 2o1x A   538 V E  -90.104  -29.761  174.719
 2o1x A   539 K E -149.532  121.899   -3.950
 2o1x A   540 P L  -72.896  163.274  167.692

 1lwd A   126 T L  -75.264  -23.941  177.325
 1lwd A   127 K L -114.763  150.606  179.482
 1lwd A   128 P L  -62.650  156.022  173.727

 3asz A   165 V H  -62.894  -59.550 -170.976
 3asz A   166 K H  -66.573  -45.131  175.530
 3asz A   167 P H  -52.557  -51.607 -175.282

 2v8p A   166 V E -116.527  108.122 -171.344
 2v8p A   167 I E -104.953  115.982  178.521
 2v8p A   168 P L  -73.779  169.557 -176.887

 3di2 B   111 V E  -72.748  135.576  170.729
 3di2 B   112 K L -120.836  109.486 -175.524
 3di2 B   113 P L  -64.148  156.168  170.321

 2imp A   175 I E -109.038  139.045  167.658
 2imp A   176 K E -123.506  113.040  176.018
 2imp A   177 P L  -72.210  165.227  171.541

 1fno A    90 V L  -63.372  131.058  175.343
 1fno A    91 N L -117.075   91.606 -174.660
 1fno A    92 P L  -59.911  141.449  175.805

 1uj2 A   191 V H  -60.678  -58.216 -169.250
 1uj2 A   192 K H  -67.812  -45.357  176.237
 1uj2 A   193 P H  -56.868  -43.798 -177.416

 1gcq C    65 V E -129.970  161.351  173.051
 1gcq C    66 H E -141.601  164.991 -176.749
 1gcq C    67 P E  -54.378  132.054  178.378

 2j01 Q    97 V E -115.862  112.879  169.938
 2j01 Q    98 K L  -82.020  149.605 -172.837
 2j01 Q    99 P L  -66.003  113.569 -178.844

 2c1h A   252 V E -116.376  134.542 -175.357
 2c1h A   253 K E -145.463  137.199   -1.110
 2c1h A   254 P L  -78.069 -162.234 -163.826

 1bwv A   183 T L  -65.457  133.533  176.961
 1bwv A   184 K L -123.395  150.490    3.222
 1bwv A   185 P L  -76.468  173.272 -175.221

 2gig A   249 V L -117.984  -58.956 -167.830
 2gig A   250 K H  -61.246  -41.837 -175.543
 2gig A   251 P H  -62.174  -26.342 -165.277

 1w5q A   259 V E -118.063  135.847 -177.427
 1w5q A   260 K E -147.708  133.720   -1.607
 1w5q A   261 P L  -74.232 -161.085 -167.975

 4ubp C   445 V L -101.086  -69.245  176.914
 4ubp C   446 K L -135.409  118.181 -178.681
 4ubp C   447 A L  -62.224  137.703  177.113

 1p7t A   389 V E  -90.537  128.691 -175.621
 1p7t A   390 K E -115.039  104.900 -171.049
 1p7t A   391 P L  -89.295  164.592  161.985

 1o0x A    43 I L  -89.836   72.526 -179.166
 1o0x A    44 V L -135.644  165.555 -179.795
 1o0x A    45 P L  -54.903  125.363  177.272

 1ep3 A   225 I H  -99.482    0.503 -174.051
 1ep3 A   226 K H  -57.806  -43.468  178.904
 1ep3 A   227 P H  -55.441  -40.884  178.674

 3oc4 A   242 L L  -87.505  164.494 -174.340
 3oc4 A   243 H E -106.653  151.428  176.502
 3oc4 A   244 P L  -58.576  129.178  174.653

 3pdx A   326 V E -103.932  120.936 -170.221
 3pdx A   327 R L  -63.612  122.782  177.937
 3pdx A   328 P L  -75.012  158.135  177.511

 1l6s A   245 V E -117.599  121.617 -176.974
 1l6s A   246 K E -145.692  127.297   -0.123
 1l6s A   247 P L  -72.791  172.904  179.610

 1zor A   125 K L -113.505  -21.313  178.211
 1zor A   126 K L -123.612  154.125  179.427
 1zor A   127 P L  -56.695  134.890  168.869

 2hnh A    62 I L  -94.944  132.919  177.656
 2hnh A    63 K E  -80.872  113.727  179.791
 2hnh A    64 P E  -73.120  135.504  172.861

 2uxq A   124 Q L -120.018  -19.920  179.172
 2uxq A   125 K L -123.910  155.832  177.946
 2uxq A   126 P L  -57.233  152.201  175.175

 2b5i C    97 V E  -82.162  124.698  172.045
 2b5i C    98 I E -117.851  117.117  179.917
 2b5i C    99 P L  -76.033  165.007  171.829

 3af5 A   116 K L  -75.785  -26.696  170.574
 3af5 A   117 K L -121.953   83.193 -176.428
 3af5 A   118 P L  -57.604  -29.426 -173.171

 1wn1 A   258 V L  -56.700  118.061 -175.546
 1wn1 A   259 R E -158.593  144.686  177.938
 1wn1 A   260 E L  -64.444  129.921  179.231

 3rza A   108 V L  -72.520  129.856  179.012
 3rza A   109 K L -112.597   91.668 -176.151
 3rza A   110 P L  -73.734  146.108  179.817

 1wlj A    43 I E -125.469  133.562  176.807
 1wlj A    44 R E  -79.424  113.048 -176.049
 1wlj A    45 P L  -64.650  150.001  175.979

 1qxy A    30 T L  -77.295  117.039 -178.801
 1qxy A    31 K L -159.996  161.616 -179.317
 1qxy A    32 P L  -56.170  131.377  178.840

 1sqn A   253 V L -132.683  165.003  178.188
 1sqn A   254 K E -106.165   94.965  175.142
 1sqn A   255 P E  -69.758  133.231 -176.484

 3kzs A   257 M L  -73.688  131.068  171.862
 3kzs A   258 K L -122.333  158.133  175.960
 3kzs A   259 P L  -55.047  154.619 -179.505

 2y53 A   184 V E  -96.898  129.387  174.995
 2y53 A   185 K E -123.826   89.992 -177.864
 2y53 A   186 P L  -76.322  155.150  173.024

 2vak A   398 I L -139.938  164.835  174.358
 2vak A   399 K L  -63.336  133.140  177.119
 2vak A   400 P L  -54.982  141.616  175.688

 2rj2 A   183 V E -115.851  131.239  178.330
 2rj2 A   184 E E -135.408  158.325 -175.163
 2rj2 A   185 P L  -79.276    0.000    0.000

 2nq5 A   508 V E -124.458  155.200  177.150
 2nq5 A   509 K L -118.203   81.567 -174.881
 2nq5 A   510 P L  -60.415  138.851  175.253

 3gt0 A    71 I L -113.022  177.596 -175.358
 3gt0 A    72 K L  -59.778  140.028  179.122
 3gt0 A    73 P L  -49.020  -34.827 -172.002

 1f60 B    15 V E -106.659  116.221 -172.919
 1f60 B    16 K E  -97.521  132.965  177.087
 1f60 B    17 P E  -76.340  179.381  177.303

 1jb0 A   110 I L -115.895  137.361  179.592
 1jb0 A   111 K L  -86.879  131.277 -179.809
 1jb0 A   112 P L  -69.000  133.456 -174.040

 2rcy A    66 V L  -96.854  171.211  176.216
 2rcy A    67 K L  -65.129  140.922 -179.574
 2rcy A    68 P L  -55.026  -29.918 -176.626

 1u1j A   523 V E -127.218  160.288  177.346
 1u1j A   524 K L -124.257   82.191 -175.416
 1u1j A   525 P L  -65.271  140.571  173.305

 2q07 A    40 R L  -89.590  138.466  175.391
 2q07 A    41 K L -126.372  150.434    0.069
 2q07 A    42 P L  -75.807  162.900 -163.540

 2rij A   153 V L -125.642  147.362  175.180
 2rij A   154 P L  -60.610  161.529  177.024
 2rij A   155 L L  -64.459  151.511  175.172

 2j01 Q    76 K L -164.920  139.955  176.057
 2j01 Q    77 K L  -85.037  156.477 -172.702
 2j01 Q    78 P L  -86.375   20.620 -172.987

 1w8k A   319 T L -114.775  124.865 -172.888
 1w8k A   320 K L  -60.844  135.513 -178.859
 1w8k A   321 P L  -74.955  154.852 -175.779

 2c6y A    15 S L -109.911  178.694 -177.120
 2c6y A    16 K L  -66.475  117.487  178.758
 2c6y A    17 P L  -61.527  143.118  179.701

 3fss A   181 K L  -80.703  149.881 -179.495
 3fss A   182 K L  -78.998  140.645   -3.052
 3fss A   183 P L  -81.350  144.989  175.456

 3fsy A    99 V L -128.030  133.406  176.022
 3fsy A   100 A L  -80.164  160.349  178.586
 3fsy A   101 P L  -53.619  134.746 -175.745

 1gq2 A   359 I H  -75.041  -36.237 -179.159
 1gq2 A   360 K L   54.493   59.254 -178.871
 1gq2 A   361 P L  -74.159  165.004  174.288

 3g73 A    17 E L  -85.654  158.729  179.216
 3g73 A    18 R L  -62.552  129.722 -176.619
 3g73 A    19 P L  -74.335  148.437  179.688

 1iar B    96 V E  -85.925  120.143  161.948
 1iar B    97 K L -106.919  113.395 -165.681
 1iar B    98 P L  -71.371  151.751  177.198

 3bb7 A   319 G L  -73.910  157.927  179.152
 3bb7 A   320 K L  -85.043  153.884  177.011
 3bb7 A   321 P L  -55.386    0.000    0.000

 3r8s M    75 E E -157.932  145.092  172.707
 3r8s M    76 K L  -97.787  132.355 -175.120
 3r8s M    77 P L  -75.811  169.184 -179.363

 3a24 A   282 I L  -82.704  117.367 -176.075
 3a24 A   283 K L -121.853   99.682  174.274
 3a24 A   284 P L  -70.637  163.511 -175.479

 1jbe A   107 V E  -97.249  130.502  174.182
 1jbe A   108 K L  -91.388  153.121   -1.498
 1jbe A   109 P L  -79.272  161.856 -179.677

 1ykw A   171 V L  -62.630  115.267  178.668
 1ykw A   172 K L -124.789  150.258   11.853
 1ykw A   173 P L  -75.773  144.479 -162.335

 1pj3 A   364 L H  -78.187  -31.966  179.725
 1pj3 A   365 K L   55.743   59.884  179.863
 1pj3 A   366 P L  -72.183  161.525  174.051

 1p0f A    84 V L -133.430  159.994  176.288
 1p0f A    85 K L -130.012  157.502  176.545
 1p0f A    86 P L  -52.018  131.377 -178.255

 1o0s A   397 A H  -92.782  -24.624 -174.967
 1o0s A   398 R L   45.040   61.612 -179.189
 1o0s A   399 P L  -73.952  157.530  177.939

 3fhk A    76 K L  -86.872  120.845 -173.513
 3fhk A    77 T L -134.957  157.479  177.182
 3fhk A    78 P L  -60.845  153.815  177.083

 2vl6 A   225 A L -154.998  165.912 -179.171
 2vl6 A   226 R L -131.450  156.313  175.428
 2vl6 A   227 P L  -52.404  134.650 -176.131

 3la4 A   715 T L -124.521  -67.422 -175.680
 3la4 A   716 K L -132.707  109.836 -178.120
 3la4 A   717 P L  -73.811  159.202  177.110

 3cb4 A   291 V L  -66.249  125.301  173.615
 3cb4 A   292 K L  -88.736  153.532 -179.699
 3cb4 A   293 P L  -54.654  141.410 -177.312

 2z7f I     2 R L  -67.660  138.835 -178.471
 2z7f I     3 K L -100.832  161.113  175.136
 2z7f I     4 P L  -59.997  155.068 -179.575

 2jhf A    83 V L -135.021  160.238  173.867
 2jhf A    84 R L -134.008  154.231  175.444
 2jhf A    85 P L  -54.699  135.014 -179.356

 2fp4 A   238 S L  -56.773  141.126  178.811
 2fp4 A   239 K L  -94.953  140.903  179.934
 2fp4 A   240 P L  -64.029  126.070  179.416

 1ltl A   212 L L -111.920  149.404  176.921
 1ltl A   213 T L -134.488  159.386  178.567
 1ltl A   214 P L  -53.108  136.890  178.283

 3cg0 A   110 A L  -81.621  143.339  175.969
 3cg0 A   111 K L  -85.162  145.113   -1.023
 3cg0 A   112 P L  -79.403  150.007 -176.572

 1n4x H    12 K E -119.808  158.894  173.660
 1n4x H    13 K L  -95.723  153.151  179.650
 1n4x H    14 P L  -54.528  136.882  176.596

 1e3i A    83 F L -125.708  143.021  175.114
 1e3i A    84 K L -138.433  153.930  178.057
 1e3i A    85 P L  -53.856  134.821 -179.097

 2z7c A    11 K L  -87.528  -19.316 -173.972
 2z7c A    12 K L  -68.062  156.812 -176.715
 2z7c A    13 P L  -55.838  151.110  178.645

 1w1w A   353 Y L  -66.158  -59.811  169.123
 1w1w A   354 Q L -116.401   85.004 -173.559
 1w1w A   355 P L  -53.011  124.684  168.617

 1ad2 A   199 H L -108.269   22.347  173.019
 1ad2 A   200 K L  -61.353  120.261  179.869
 1ad2 A   201 P L  -57.374  142.678 -175.939

 1jb0 B    83 T L  -89.115  129.623  174.256
 1jb0 B    84 R L  -85.525  122.115 -178.030
 1jb0 B    85 P L  -68.609  135.873 -179.555

 3mi0 1   115 A L  -58.393  -41.927  177.425
 3mi0 1   116 K L -122.976  129.804  176.953
 3mi0 1   117 P L  -69.384  154.519  178.637

 1oi7 A   226 K L -115.046    9.095  178.804
 1oi7 A   227 K L -132.920  155.001 -178.265
 1oi7 A   228 P L  -55.123  138.557  173.867

 1oo0 A   144 I L -130.363  166.297  167.260
 1oo0 A   145 K L  -80.324  117.321 -177.133
 1oo0 A   146 P L  -72.128  -24.212  177.718

 1qwg A     8 Y L  -70.239  134.987  172.546
 1qwg A     9 E L -123.334  121.391 -176.320
 1qwg A    10 D L  -56.530  139.790 -179.879

 3otd A    43 A L  -71.157  143.461  173.315
 3otd A    44 K L -109.918  147.956    3.192
 3otd A    45 P L  -82.614  -15.010 -173.649

 1v6p A    46 V L  -62.594  131.369 -179.658
 1v6p A    47 K L -127.830  165.034 -179.679
 1v6p A    48 N L  -60.772  119.490  172.520

 5rub A   189 I L  -71.667  131.481  175.192
 5rub A   190 K L -125.089  156.925    2.774
 5rub A   191 P L  -73.849  162.546  177.028

 1cdo A    84 F L -112.661  147.637  176.762
 1cdo A    85 Q L -145.501  155.003 -177.486
 1cdo A    86 P L  -54.999  135.472  176.209

 2yv1 A   231 K L  -91.943  -34.567 -177.709
 2yv1 A   232 K L  -86.212  148.059 -175.132
 2yv1 A   233 P L  -70.155  140.343 -179.019

 2ywe A   293 A L  -60.952  136.986 -177.327
 2ywe A   294 K L -131.501   89.990  175.016
 2ywe A   295 P L  -56.712  141.547 -176.133

 2oat A   283 V L  -94.098  136.035  175.563
 2oat A   284 R L -117.301  100.423 -179.622
 2oat A   285 P L  -65.336  163.372  176.561

 3lte A   107 E L  -96.181  151.906  178.302
 3lte A   108 K L  -92.857  133.021    0.210
 3lte A   109 P L  -83.636  161.609  169.486

 1z7d A   272 V L -123.695  137.166 -179.457
 1z7d A   273 K L -113.749  105.000  177.509
 1z7d A   274 P L  -63.915  160.195  175.711

 1d0d A     6 I L  -98.247  121.144  177.514
 1d0d A     7 K L  -69.962  125.219  176.827
 1d0d A     8 P L  -50.893  133.326 -169.157

 3rea A    30 V L  -98.539    9.999  179.337
 3rea A    31 R L -135.068  154.967  179.698
 3rea A    32 P L  -67.567  154.688  179.657

 2bky A    16 K L -100.204   -4.679 -175.060
 2bky A    17 K L  -76.978  160.962  177.014
 2bky A    18 P L  -53.063  144.637 -171.598

 2plw A   177 T L  -81.574  168.340  176.442
 2plw A   178 K L  -64.963  132.372  179.830
 2plw A   179 P L  -56.049  130.343  164.538

 1dcq A    95 V L  -80.389  -30.034 -178.335
 1dcq A    96 K L  -64.269  121.506 -179.347
 1dcq A    97 P L  -59.844  155.257  168.998

 1dj8 A    10 K L -101.928   14.234  176.291
 1dj8 A    11 K L  -67.408  152.732  177.006
 1dj8 A    12 P L  -61.625  143.972 -171.900

 3ruy A   242 V L -102.161  129.809  165.670
 3ruy A   243 T L -108.939  106.295 -175.889
 3ruy A   244 P L  -72.326  161.095  177.136

 1kgs A   102 P E  -64.377  143.932  172.805
 1kgs A   103 K L  -85.561  149.706   -1.641
 1kgs A   104 P L  -81.934  165.005  179.919

 2hi0 A   164 R L  -80.574  160.739  169.735
 2hi0 A   165 K L  -50.476  141.077   19.991
 2hi0 A   166 P L  -99.546   25.169  169.901

 3bo6 A   138 V L -106.301  129.900  176.955
 3bo6 A   139 K L -122.444  146.899  171.841
 3bo6 A   140 P L  -61.717  143.769 -169.079

 2v3c C   209 T L -123.792  169.594  168.815
 2v3c C   210 N L -119.979   81.085 -169.365
 2v3c C   211 P L  -58.618  143.384  168.224

 1vrb A    40 V L -108.273  -20.788 -168.161
 1vrb A    41 K L -119.996  131.166  178.684
 1vrb A    42 P L  -70.256  156.396 -176.979

 1gyx A    68 K L -146.455  108.519 -178.375
 1gyx A    69 K L  -80.620  150.166  179.936
 1gyx A    70 P L  -68.953  154.374  177.048

 1w0h A    56 V E -124.775  135.216 -179.492
 1w0h A    57 R L  -86.006  115.719  177.668
 1w0h A    58 P L  -71.340  145.087 -172.918

 1lam A   312 N L  -59.991  139.999 -179.170
 1lam A   313 K L -110.529  145.116  177.713
 1lam A   314 P L  -53.847  127.051  178.495

 3kxq A   236 V L -114.424  111.521  178.404
 3kxq A   237 K L -126.201  160.255  178.948
 3kxq A   238 P L  -53.862  -25.331 -172.990

 3mwf A    40 V L -119.167  100.750  176.791
 3mwf A    41 K L  -70.217  117.187  177.497
 3mwf A    42 P L  -57.498  144.531  170.372

 3b4w A   369 I L -147.899  142.300 -176.312
 3b4w A   370 Q L  -65.153  131.227  172.741
 3b4w A   371 P L  -50.674  122.646 -166.237

 2nyv A   138 K L  -99.101   -5.018 -174.213
 2nyv A   139 K L  -70.741  137.629  176.375
 2nyv A   140 P L  -76.548  145.205  174.981

 1x19 A   357 V E -134.994  139.989  174.404
 1x19 A   358 K L  -74.315  129.646 -174.651
 1x19 A   359 P L  -65.869    0.000    0.000

 2wi8 A    55 V L -100.093  135.022  177.338
 2wi8 A    56 H L -112.860   90.479 -176.438
 2wi8 A    57 P L  -70.205  157.971  178.432

 2c2x A   222 V L -103.444  134.881  173.484
 2c2x A   223 R L  -70.098  130.599  179.105
 2c2x A   224 P L  -52.663  122.424  175.262

 3imk A   100 K L   57.982   38.786  176.739
 3imk A   101 K L  -99.376  139.795  176.133
 3imk A   102 P L  -51.259  131.787 -176.698

 1qxy A   137 V L  -81.536  114.797  170.125
 1qxy A   138 K L -164.998  160.117 -178.851
 1qxy A   139 P L  -55.773  130.661  175.824

 1gqv A     1 M L    0.000  138.606 -177.084
 1gqv A     2 K L -106.342  128.283  172.257
 1gqv A     3 P L  -65.142  155.002 -169.979

 3k40 A    33 V L  -78.155  159.458  178.579
 3k40 A    34 K L -105.631  157.532  177.085
 3k40 A    35 P L  -51.566  128.787  178.177

 1js3 A    33 V L  -70.067  156.500 -179.462
 1js3 A    34 Q L -100.137  155.028  178.873
 1js3 A    35 P L  -54.987  123.903  174.677

 2viu A   237 V E -106.956  118.093 -176.802
 2viu A   238 K L  -85.319  159.513 -179.158
 2viu A   239 P L  -51.955  130.070  175.758

 2h9u A    13 R L  -84.236  -23.570 -175.057
 2h9u A    14 K L  -62.342  151.030  178.367
 2h9u A    15 P L  -52.360  144.375 -178.552

 3h4g A   178 V L -110.726  114.771 -172.676
 3h4g A   179 R L  -69.922  134.438  174.135
 3h4g A   180 P L  -62.175  135.443 -175.399

 1nyt A   255 V L -133.914  134.791  179.142
 1nyt A   256 L L  -91.322  113.521 -178.952
 1nyt A   257 P L  -76.931  171.267 -175.616

 1qo0 D   107 T E  -80.414  133.648  179.298
 1qo0 D   108 Q L  -81.755  153.194    5.672
 1qo0 D   109 P L  -79.976  151.947 -171.724

 3buv A   187 H L -124.977  113.435  174.106
 3buv A   188 K L  -70.008  149.399  174.041
 3buv A   189 P L  -64.374  132.284 -175.137

 3nuq A   203 C L -159.661  165.503  176.415
 3nuq A   204 K L  -63.439  149.154   11.404
 3nuq A   205 P L  -93.371   16.375 -174.447

 1vtn C     2 A L  -90.571  154.835 -178.964
 1vtn C     3 K L  -61.436  125.051  174.568
 1vtn C     4 P L  -52.637  144.985 -176.619

 1us0 A   178 Y L -124.780  127.651  171.753
 1us0 A   179 K L  -75.564  150.204  175.034
 1us0 A   180 P L  -59.086  123.982  178.257

 3jue A   123 K L  -96.125  117.168  168.055
 3jue A   124 K L  -67.731  136.690 -178.868
 3jue A   125 P L  -68.128  151.211  175.652

 1kf6 B   116 I L  -90.805   -0.104  177.490
 1kf6 B   117 K L   55.959   63.682 -173.755
 1kf6 B   118 P L  -81.414   66.365  176.278

 1jal A   199 L L  -86.945  -18.003 -174.528
 1jal A   200 K L  -73.929  133.715  177.248
 1jal A   201 P L  -53.135  140.120 -171.503

 2jig A   173 V E -121.869  122.817  179.179
 2jig A   174 K L  -77.772  126.571  178.885
 2jig A   175 P L  -59.995  113.121  174.140

 1m2k A    74 A L  -84.679  156.826  178.227
 1m2k A    75 Q L -117.357  144.980  177.859
 1m2k A    76 P L  -56.595  145.284 -178.197

 3hzh A   139 V E -102.460  133.513  175.591
 3hzh A   140 K L  -75.815  149.487   10.004
 3hzh A   141 P L  -86.512  171.733 -163.130

 1p77 A   256 V L -128.381  127.195 -177.999
 1p77 A   257 M L  -93.176  111.818  178.406
 1p77 A   258 P L  -65.008  156.100  171.666

 1nkr A   107 E L  -59.996  132.046  179.471
 1nkr A   108 K L  -64.018  136.106  176.183
 1nkr A   109 P L  -77.469  170.141  172.767

 3o8q A   262 L L -118.831  142.840  178.644
 3o8q A   263 R L  -96.706  114.073 -178.597
 3o8q A   264 P L  -80.076  173.538  175.088

 3ii2 A    34 V L  -80.010  137.641  176.952
 3ii2 A    35 K L  -79.783  123.387 -178.687
 3ii2 A    36 P L  -70.313  147.613  177.631

 1vhq A   133 G L   82.143   27.614  177.950
 1vhq A   134 K L  -97.817  145.020 -170.957
 1vhq A   135 P L  -77.496  146.535  175.935

 1bdf A     9 L L  -70.942  118.370 -177.714
 1bdf A    10 K L  -84.931  134.304 -176.598
 1bdf A    11 P L  -74.825  160.428  174.006

 1zch A   172 K L  -72.061  140.889  177.571
 1zch A   173 K L  -97.569  142.301 -179.656
 1zch A   174 P L  -58.548  149.063  177.051

 1ct9 A   142 I L  -57.790  -39.654  165.756
 1ct9 A   143 I L  -88.690  125.090 -178.854
 1ct9 A   144 P L  -71.411  149.844  177.333

 1l8w A   239 K L -141.096  152.135  174.172
 1l8w A   240 K L  -63.732  160.513 -175.722
 1l8w A   241 P L  -55.730  -33.385 -175.063

 3g5b A    75 C L  -90.049  -22.449  176.370
 3g5b A    76 R L -133.862  154.808  179.501
 3g5b A    77 P L  -65.465  149.216  173.458

 3cx2 A     9 M E -138.510  120.183 -179.985
 3cx2 A    10 R L  -80.098  147.521  171.329
 3cx2 A    11 P L  -63.935  138.333 -171.686

 2jhf A    18 K L   61.795   30.015  175.569
 2jhf A    19 K L -128.948  152.707  175.390
 2jhf A    20 P L  -65.144  155.378  178.999

 1mi3 A   185 I L  -99.458  113.962 -175.536
 1mi3 A   186 K L  -69.992  137.972  177.751
 1mi3 A   187 P L  -50.848  115.727 -178.238

 1efd N    24 I L  -93.790  133.541  174.967
 1efd N    25 V L  -91.200  114.862 -176.952
 1efd N    26 P L  -57.705  128.696  171.283

 1m1z A   140 S L  -63.904  -23.311  167.435
 1m1z A   141 V L -104.566  107.589 -176.948
 1m1z A   142 P L  -56.387  139.930  178.066

 3kxa A    26 V L  -76.556  123.910  174.497
 3kxa A    27 K L -109.869   92.317  178.455
 3kxa A    28 P L  -70.686  117.899  175.162

 1a2y B    12 V E -133.739  139.561  173.846
 1a2y B    13 A L  -82.021  146.067 -179.718
 1a2y B    14 P L  -57.835  -23.702  179.626

 3mmy A   362 L L  -99.609    0.021 -179.576
 3mmy A   363 K L  -88.666  115.183  176.571
 3mmy A   364 P L  -60.197  134.758  179.711

 1jny A   393 I L  -66.882  -20.012  173.037
 1jny A   394 K L -147.651  161.890 -177.032
 1jny A   395 P L  -47.729  125.359 -173.601

 3agy A   130 I L  -97.797  130.521  177.985
 3agy A   131 R L  -99.905  151.074  174.903
 3agy A   132 P L  -55.521  127.568  176.698

 1yya A   213 V L  -86.539  127.327 -179.297
 1yya A   214 N L -147.264  172.013 -171.956
 1yya A   215 P L  -59.553  -22.941 -172.313

 3epr A   175 I L -115.653  117.772  177.890
 3epr A   176 K L  -75.687  128.319 -179.978
 3epr A   177 P L  -71.813  153.031  169.588

 2rft A    87 V L  -63.168  -38.250  172.900
 2rft A    88 K L -125.402   89.123 -174.972
 2rft A    89 P L  -64.042  155.017  178.072

 2h88 B   125 I L  -94.997    8.440  176.008
 2h88 B   126 E L   50.956   66.369 -176.384
 2h88 B   127 P L  -78.007   68.365  174.960

 3mx6 A    35 V L  -82.722  100.331 -177.194
 3mx6 A    36 K L -143.415  159.324  173.499
 3mx6 A    37 P L  -55.015  144.980  177.474

 3dwb A    19 V L  -96.751  136.565  177.782
 3dwb A    20 D L  -78.590  122.769 -178.131
 3dwb A    21 P L  -52.651  -36.193 -173.856

 3pdw A   176 V L -101.521  124.989  179.288
 3pdw A   177 Q L  -76.801  127.135 -178.630
 3pdw A   178 P L  -75.008  154.997  165.177

 3eof A   168 Q L  -63.640  134.179  177.309
 3eof A   169 V L  -71.762  156.197 -172.909
 3eof A   170 D L  -76.529  165.425  169.181

 2jc9 A   310 R L   62.623   53.312  168.725
 2jc9 A   311 K L  -71.900  148.211    9.528
 2jc9 A   312 P L  -92.698   -0.458  176.634

 3m9y A   217 V L -125.182  129.804  176.233
 3m9y A   218 K L -126.798  160.483  178.532
 3m9y A   219 P L  -56.047  -23.835 -171.932

 2o2k A    28 V L  -77.425  136.125  173.709
 2o2k A    29 K L  -79.847  124.319  175.540
 2o2k A    30 P L  -54.637  156.254 -174.486

 3eti A     3 I L -100.015  114.919  178.782
 3eti A     4 L L -109.970  150.214  179.174
 3eti A     5 P L  -74.543  154.262  177.565

 2q2g A   130 V L -109.948  154.578  179.893
 2q2g A   131 N L -140.009  174.495 -172.034
 2q2g A   132 P L  -55.904  -28.109 -172.263

 2jg1 A   197 Y L  -89.686  116.442 -166.821
 2jg1 A   198 K L -107.922  140.050  170.213
 2jg1 A   199 P L  -67.192  158.080  176.985

 2hjg A   111 K L  -81.778   -9.762 -176.062
 2hjg A   112 K L  -68.424  145.933 -177.729
 2hjg A   113 P L  -57.383  131.970  173.983

 2vu5 A     8 V E  -80.074  119.641 -174.793
 2vu5 A     9 K L  -74.269  166.070 -175.108
 2vu5 A    10 P L  -55.966  -30.704  178.096

 3op7 A   301 I L  -93.458  112.319 -176.944
 3op7 A   302 R L  -47.646  123.129  177.800
 3op7 A   303 P L  -68.003  163.332 -176.982

 2ny1 A    34 L L  -96.346  119.599 -178.420
 2ny1 A    35 K L -114.982  105.007  176.577
 2ny1 A    36 P L  -68.946  154.987  173.516

 1r1h A    23 T L  -95.148  133.417  176.513
 1r1h A    24 E L  -70.029  124.929 -176.054
 1r1h A    25 P L  -55.502  -30.880 -169.889

position:           13 neighbors:          200

 3juy A    19 K L  -94.303  155.768  177.806
 3juy A    20 P L  -53.769  137.269  178.470
 3juy A    21 G L   96.414  -23.173 -178.649

 2xr1 A   112 K L -121.354   85.905 -176.704
 2xr1 A   113 P H  -56.982  -35.040 -173.227
 2xr1 A   114 G H  -58.438  -37.020 -177.108

 1w6t A   242 V L -101.224  115.091  172.768
 1w6t A   243 P E  -57.232  130.626  176.331
 1w6t A   244 G L   86.338   -0.208  174.425

 3n9g H    13 K L  -95.031  153.248  178.860
 3n9g H    14 P L  -54.462  135.225  179.991
 3n9g H    15 G L   98.509  -21.691 -178.685

 3esu F   144 K L  -80.587  150.713  178.582
 3esu F   145 P L  -55.112  135.932  177.099
 3esu F   146 G L   88.257  -14.654 -178.362

 2vqe C    72 K L -122.932   85.765 -179.906
 2vqe C    73 P H  -60.178  -25.274 -176.640
 2vqe C    74 G H  -63.398  -11.201  178.920

 2fym A   235 E L  -96.489  116.333  177.367
 2fym A   236 L E  -65.225  125.008 -178.132
 2fym A   237 G L  106.037  -38.328  178.517

 1uz8 B    13 Q L  -81.190  149.657  178.193
 1uz8 B    14 P L  -55.243  132.783  179.304
 1uz8 B    15 G L   88.788   -7.300 -177.922

 3m8o H    13 Q L  -71.515  139.755  174.296
 3m8o H    14 P L  -52.195  129.403 -176.969
 3m8o H    15 G L   88.946   -6.238 -177.784

 3r8s M    97 Q L -123.058  156.583 -177.681
 3r8s M    98 P L  -53.044  126.509  176.269
 3r8s M    99 G L  109.839  -17.788 -177.498

 3d9a H    13 K L  -80.728  137.792  178.024
 3d9a H    14 P L  -51.471  141.033  177.734
 3d9a H    15 S L   84.536   -5.024  175.917

 1i8k A    39 K L -108.673  160.121 -175.118
 1i8k A    40 P L  -56.214  128.521  175.183
 1i8k A    41 G L   84.912    5.335 -177.547

 2j01 Q    98 K L  -82.020  149.605 -172.837
 2j01 Q    99 P L  -66.003  113.569 -178.844
 2j01 Q   100 G L  122.235  -10.186  176.311

 3bd3 A    44 K L  -94.078  155.379 -175.046
 3bd3 A    45 P L  -55.177  112.737  170.568
 3bd3 A    46 G L   83.634   -4.168 -173.440

 1n4x L    45 K L  -72.452  156.513 -179.880
 1n4x L    46 P L  -54.860  121.476  176.821
 1n4x L    47 G L   82.203   11.092 -179.588

 1n4x H    13 K L  -95.723  153.151  179.650
 1n4x H    14 P L  -54.528  136.882  176.596
 1n4x H    15 G L   95.133  -15.727 -178.634

 2c78 A   306 K L  -55.022  132.516 -177.152
 2c78 A   307 P L  -52.943  124.823  175.371
 2c78 A   308 G L   85.002   -0.667 -177.384

 1guz A    82 K L  -50.799  133.540  178.903
 1guz A    83 P L  -50.004  124.094  179.729
 1guz A    84 G L  104.482   -6.779 -179.403

 3pc3 A   111 K L -127.706  160.956 -179.846
 3pc3 A   112 P L  -52.605  127.179  175.659
 3pc3 A   113 G L   86.502    7.282  172.458

 2hjr A    95 K L -104.990  163.791  178.307
 2hjr A    96 P L  -53.541  143.268 -178.981
 2hjr A    97 N L   67.175   39.475 -179.466

 1d2e A   288 K L  -53.105  129.657 -175.683
 1d2e A   289 P L  -53.711  121.466  170.554
 1d2e A   290 G L   84.482    0.328 -175.715

 1t2d A    85 A L  -89.478  138.046  178.951
 1t2d A    86 P L  -56.031  132.298  171.618
 1t2d A    87 G L   96.433  -21.010 -177.296

 1lam A   313 K L -110.529  145.116  177.713
 1lam A   314 P L  -53.847  127.051  178.495
 1lam A   315 G L  105.361  -16.950 -179.564

 1pzg A    91 V L  -81.795  120.184 -177.109
 1pzg A    92 P L  -49.511  130.781  178.072
 1pzg A    93 G L   79.009   -0.768 -179.477

 2z7f I     3 K L -100.832  161.113  175.136
 2z7f I     4 P L  -59.997  155.068 -179.575
 2z7f I     5 G L   93.054  176.483 -178.482

 1i6l A   235 K L -129.735   69.913 -179.055
 1i6l A   236 P H  -63.007  -36.188 -177.812
 1i6l A   237 G H  -66.022  -52.395  179.538

 1hss A     7 Y L  -82.043  119.697  176.593
 1hss A     8 P E  -55.000  129.107  177.319
 1hss A     9 G L  106.803  -23.872  177.905

 1o6z A    83 Q L  -90.859  142.701 -174.373
 1o6z A    84 P L  -56.569  128.069 -177.611
 1o6z A    85 G L   87.752    3.254 -179.786

 2qhk A   122 K E -101.279  118.151 -171.791
 2qhk A   123 P H  -53.783  -46.347 -168.766
 2qhk A   124 T H  -61.324  -27.459 -176.153

 2o57 A   178 K E  -71.663  157.979  175.752
 2o57 A   179 P E  -52.180  130.708 -178.857
 2o57 A   180 R E   70.004   11.137  173.316

 1mld A    81 K L -103.668  151.921  177.300
 1mld A    82 P L  -52.159  121.191  178.931
 1mld A    83 G L  105.276  -20.549 -179.776

 3qy1 A    59 E L  -79.150  150.120 -177.341
 3qy1 A    60 P H  -54.396  -35.640 -175.289
 3qy1 A    61 G H  -68.905  -16.559 -177.346

 1yph E    76 T L -110.855  133.104 -176.345
 1yph E    77 P E  -73.055  140.894  174.753
 1yph E    78 G E  -83.314  150.640 -177.245

 1f60 A   271 K L -138.094  150.924  172.049
 1f60 A   272 P L  -65.787  138.321 -178.337
 1f60 A   273 G L   99.043  -10.373  178.486

 1wyu B   251 R L -120.008  139.259  177.858
 1wyu B   252 P H  -62.128  -35.682  176.135
 1wyu B   253 G H  -55.003  -39.441  179.184

 3bus A   157 R E  -75.249  136.812  176.298
 3bus A   158 P E  -49.119  130.282 -171.497
 3bus A   159 G E   95.283   -9.607 -176.447

 3p26 A   297 Q L -126.092  152.840  175.694
 3p26 A   298 P L  -54.997  133.391 -176.591
 3p26 A   299 G L  104.876  -22.289  179.810

 1bea A     7 V L -135.452  160.004  177.994
 1bea A     8 P E  -54.412  130.012 -176.277
 1bea A     9 G L  100.676  -52.437 -177.896

 3d9a L    39 K L  -91.800  160.453  179.041
 3d9a L    40 S L  -57.892  137.952  178.445
 3d9a L    41 H L   67.730   14.953  176.905

 1in4 A    89 K L  -87.326  151.830 -178.079
 1in4 A    90 Q H  -60.887  -25.846  178.942
 1in4 A    91 G H  -58.987  -38.469 -178.447

 3dlc A   139 K E  -80.700  147.905  177.698
 3dlc A   140 S E  -55.925  127.195 -175.775
 3dlc A   141 G E   89.002   -3.375 -176.490

 1pg4 A   433 K L -123.872  120.617 -172.332
 1pg4 A   434 A L  -54.531  118.429  175.353
 1pg4 A   435 G L   95.033   -5.241 -176.749

 2b3h A   209 K L -165.212  160.992 -179.251
 2b3h A   210 P L  -54.113  132.836  177.005
 2b3h A   211 G L  100.284  -11.388  179.376

 1vk3 A   396 P L  -55.019  136.943  179.886
 1vk3 A   397 P H  -70.414  -14.724  179.098
 1vk3 A   398 G H  -63.182  -17.077  179.961

 1ve3 A   133 K E  -67.949  152.152 -179.919
 1ve3 A   134 P E  -56.342  -31.091  178.480
 1ve3 A   135 S E  -91.893   -3.763 -178.100

 3p7m A    86 K L -147.104  158.168  179.900
 3p7m A    87 P L  -71.762  139.443    6.774
 3p7m A    88 G L  -98.381   17.161 -169.195

 3kdm A    41 H L  -76.105  127.030  178.430
 3kdm A    42 P L  -48.715  126.890 -176.412
 3kdm A    43 G L   99.428   -5.058  178.605

 1y0h A    15 R L  -66.134  148.107 -178.436
 1y0h A    16 P H  -51.280  -39.427 -176.416
 1y0h A    17 D H  -83.416  -13.842 -175.760

 3kkz A   141 K E  -69.863  156.308  173.871
 3kkz A   142 K E  -57.495  120.177 -175.943
 3kkz A   143 G E   88.503    7.101  175.543

 2ewd A    85 R L  -76.497  152.609  178.128
 2ewd A    86 P L  -66.439  139.708 -178.669
 2ewd A    87 K L  -74.680  -59.398 -178.278

 3bzc A   628 K L -123.581   90.962 -176.670
 3bzc A   629 P L  -62.637  131.975  173.145
 3bzc A   630 G L   54.348   39.087  178.084

 1qb7 A   102 K L  -70.389  159.289 -175.367
 1qb7 A   103 A H  -56.356  -35.009 -175.448
 1qb7 A   104 D H  -84.841    8.799  175.760

 3mgg A   133 K E  -67.913  143.657  171.941
 3mgg A   134 P E  -54.332  126.112 -176.493
 3mgg A   135 G E   90.646  -10.578  174.533

 1ry2 A   440 K L -120.055  136.185 -174.876
 1ry2 A   441 P L  -54.791  -33.604 -171.251
 1ry2 A   442 G L -102.988    8.823 -175.169

 3juy A   188 K L -105.902  115.128 -173.323
 3juy A   189 P L  -51.734  125.836 -173.571
 3juy A   190 G L  109.438  -41.278  178.112

 2fom B   131 S L  -52.273  144.457  174.788
 2fom B   132 P H  -54.468  -28.500 -179.227
 2fom B   133 G H  -75.301   -1.712  174.687

 2ny1 A   294 R E -120.943  149.781  174.802
 2ny1 A   295 P E  -65.035  135.502 -174.890
 2ny1 A   296 G L -136.688 -142.036 -174.584

 1kcz A   386 K L -168.878  163.954   -5.642
 1kcz A   387 P L  -88.007 -161.594  169.131
 1kcz A   388 G L   92.525  162.282  175.279

 3s6b A   240 K L -164.651  164.421  178.764
 3s6b A   241 P L  -53.950  137.667 -179.409
 3s6b A   242 G L   95.380  -25.768 -178.608

 3fv5 A     8 R L -135.022   74.344  179.289
 3fv5 A     9 P H  -55.844  -33.545 -173.271
 3fv5 A    10 G H  -67.854  -15.005 -179.589

 1owf B    81 K E -114.988  108.308 -179.704
 1owf B    82 P E  -56.206  143.214 -179.507
 1owf B    83 G L  -85.976  176.394 -172.833

 1kko A   386 K L -165.301  163.759   -4.610
 1kko A   387 P L  -87.583 -161.830  172.054
 1kko A   388 G L   95.762  153.723  174.873

 1hye A    87 K L  -74.805  136.500 -173.249
 1hye A    88 E L  -62.268  -31.327 -178.274
 1hye A    89 G L -137.915   74.556 -179.768

 3g7e A     8 R L -133.292   74.232 -176.593
 3g7e A     9 P H  -60.697  -34.207 -174.714
 3g7e A    10 G H  -60.333  -24.708 -174.823

 3l8d A   144 K E  -62.891  140.973  176.972
 3l8d A   145 S E  -56.058  137.053 -175.158
 3l8d A   146 D E   68.627   14.516  176.368

 3hhp A    82 K L -138.267  132.813  179.235
 3hhp A    83 P L  -53.500  124.477  170.713
 3hhp A    84 G L   90.190   -2.525 -177.336

 2ggc A   140 K L -167.694  160.324  179.479
 2ggc A   141 P L  -54.919  140.157  175.877
 2ggc A   142 G L   93.319  -11.139 -179.756

 2fst X   159 K L -157.444  160.052 -174.217
 2fst X   160 P H  -59.839  -25.008  175.524
 2fst X   161 S H  -73.727  -25.849  175.192

 2cua A    95 L L -102.565  140.969  176.489
 2cua A    96 P E  -66.261  130.373 -179.370
 2cua A    97 G L   92.789  -10.718 -178.197

 2xxj A    80 R L  -78.483  154.984  177.781
 2xxj A    81 P L  -55.100  116.815  176.919
 2xxj A    82 G L   71.873   26.861 -178.148

 3p2y A   293 Q L  -66.983  137.930  176.245
 3p2y A   294 P L  -50.731  137.831 -178.140
 3p2y A   295 G L   95.599   -9.702  177.218

 1o0x A    44 V L -135.644  165.555 -179.795
 1o0x A    45 P L  -54.903  125.363  177.272
 1o0x A    46 G L  104.926  -27.448  177.978

 3af5 A   117 K L -121.953   83.193 -176.428
 3af5 A   118 P L  -57.604  -29.426 -173.171
 3af5 A   119 G L  -55.111  -39.837 -169.879

 1l7d A   285 K L  -75.651  145.947  175.486
 1l7d A   286 P L  -56.007  135.545  177.742
 1l7d A   287 G L   92.430   -3.744  178.972

 2p9r A    14 K L -107.394  158.250  177.718
 2p9r A    15 P L  -51.763  133.476  176.096
 2p9r A    16 G L   95.930  -10.640 -178.836

 1jb0 A    30 K L -124.326   84.189  179.873
 1jb0 A    31 P L  -60.320  128.366  173.182
 1jb0 A    32 G L   86.042   15.505 -177.178

 1x13 A   283 K L  -71.745  139.065  179.437
 1x13 A   284 A L  -57.194  135.977  179.962
 1x13 A   285 G L   99.111   -6.630  178.201

 1w6s B    16 K L  -74.990  159.823 -179.318
 1w6s B    17 P L  -54.666  119.665  175.419
 1w6s B    18 G L   95.342   -0.263 -178.440

 2pd1 A    15 K L  -61.439  138.752  176.643
 2pd1 A    16 P L  -50.272  121.682  179.486
 2pd1 A    17 G L   98.487  -16.269 -176.360

 3mv4 A   110 K L  -62.096  128.113  179.060
 3mv4 A   111 P L  -71.023  147.344  176.381
 3mv4 A   112 G L  -81.299  178.289 -177.214

 1gyx A    69 K L  -80.620  150.166  179.936
 1gyx A    70 P L  -68.953  154.374  177.048
 1gyx A    71 G L  -90.443   20.434 -178.247

 3esu F    42 K L  -75.278  166.139  178.912
 3esu F    43 P L  -55.286  -24.945 -177.471
 3esu F    44 D L  -84.832    3.109  174.026

 1lld A    88 K L -104.785  158.955  176.745
 1lld A    89 P L  -64.056  120.471  177.347
 1lld A    90 G L   63.294   42.223 -178.816

 1qxy A    31 K L -159.996  161.616 -179.317
 1qxy A    32 P L  -56.170  131.377  178.840
 1qxy A    33 G L  100.958  -15.434  177.565

 3bj9 1    39 R L -100.011  151.739  179.899
 3bj9 1    40 P L  -54.981  123.707  178.515
 3bj9 1    41 G L   84.208    9.546 -179.915

 3pei A   314 R L  -90.304  161.724  176.504
 3pei A   315 P L  -55.041  138.907  174.532
 3pei A   316 G L   99.197   -7.518 -177.785

 3h8g A   330 R L -107.138  145.002  173.528
 3h8g A   331 P L  -48.744  129.150  177.792
 3h8g A   332 G L  105.891  -14.330  175.467

 3jru A   325 R L -111.804  155.558  177.076
 3jru A   326 P L  -54.986  144.418  179.615
 3jru A   327 S L   87.091   -4.932  171.788

 1gyt A   333 R L -137.742  155.783  174.469
 1gyt A   334 P L  -55.184  135.572 -174.714
 1gyt A   335 G L  107.444  -27.569  179.361

 3mj8 A    38 K L  -95.118  149.955 -172.904
 3mj8 A    39 A L  -54.553  122.729  176.194
 3mj8 A    40 G L   90.971   -5.319 -178.516

 2jhf A    84 R L -134.008  154.231  175.444
 2jhf A    85 P L  -54.699  135.014 -179.356
 2jhf A    86 G L   99.275  -15.893 -178.824

 1sei A    80 K E -155.090  160.367  172.988
 1sei A    81 P L  -54.088  118.461 -179.915
 1sei A    82 G L   95.991  -12.867  171.652

 1p0f A    85 K L -130.012  157.502  176.545
 1p0f A    86 P L  -52.018  131.377 -178.255
 1p0f A    87 G L  106.930  -23.227 -178.332

 1s03 G    79 R E -148.221  155.240  165.781
 1s03 G    80 P L  -57.186  109.132 -171.931
 1s03 G    81 G L  118.620  -31.857  174.560

 3kr4 A   357 R L -125.183  152.105  168.873
 3kr4 A   358 P L  -59.592  135.408 -174.571
 3kr4 A   359 G L   94.878  -21.708 -177.259

 1e3i A    84 K L -138.433  153.930  178.057
 1e3i A    85 P L  -53.856  134.821 -179.097
 1e3i A    86 G L  102.817  -22.961 -179.250

 1ltl A   213 T L -134.488  159.386  178.567
 1ltl A   214 P L  -53.108  136.890  178.283
 1ltl A   215 G L  100.830  -26.438 -176.824

 2vl6 A   226 R L -131.450  156.313  175.428
 2vl6 A   227 P L  -52.404  134.650 -176.131
 2vl6 A   228 G L  102.873  -27.415 -176.233

 1vqs A    23 K L  -52.558  143.088 -175.255
 1vqs A    24 N L  -55.416  116.398  171.650
 1vqs A    25 G L   89.642   15.579 -170.063

 1r5j A   151 K L  -59.762  156.693 -177.532
 1r5j A   152 P L  -55.002  -35.046 -174.312
 1r5j A   153 G L  -93.440   -0.980 -170.262

 2dt9 A    27 Q L -133.324  152.802  176.997
 2dt9 A    28 P L  -56.877  136.101  171.880
 2dt9 A    29 G L   97.853  -15.014 -178.529

 2bur A   119 K L  -72.868  116.045 -177.545
 2bur A   120 P L  -62.070  151.282  171.437
 2bur A   121 G L  -84.285  175.196 -179.318

 3l76 A   281 R L -136.729  152.041  175.956
 3l76 A   282 P L  -55.061  136.917  172.220
 3l76 A   283 G L  108.682  -21.316 -176.378

 3n9g L    40 L L  -65.559  151.870 -179.183
 3n9g L    41 P L  -54.230  119.356  171.921
 3n9g L    42 G L   85.018   12.551  179.197

 1dn0 B    13 K L -106.391  157.709 -177.979
 1dn0 B    14 P L  -54.961  141.434  174.455
 1dn0 B    15 S L   85.526   -4.991  175.689

 2re1 A    36 K L -130.003  155.930  173.730
 2re1 A    37 P L  -57.212  142.877  171.619
 2re1 A    38 G L   94.999  -14.998 -176.846

 3hem A    71 E L -126.592  149.831 -177.540
 3hem A    72 P L  -55.001  136.459  175.034
 3hem A    73 G L   97.272  -19.866 -177.186

 2dtj A    26 K L -147.472  155.511 -173.918
 2dtj A    27 P L  -54.796  128.758  167.142
 2dtj A    28 G L  106.133   -7.581 -174.340

 1vmi A   153 Q L  -70.054  134.990  177.000
 1vmi A   154 P L  -50.085  126.705  178.936
 1vmi A   155 G L   97.199  -15.000  178.712

 3l76 A   455 R L -136.215  152.299  179.112
 3l76 A   456 P L  -54.956  134.170  169.618
 3l76 A   457 G L  104.122  -17.729 -172.266

 1vqy A    23 R L  -55.879  145.885 -173.546
 1vqy A    24 G L  -61.500  123.896  174.642
 1vqy A    25 G L   92.675   -3.347 -174.176

 1cdo A    85 Q L -145.501  155.003 -177.486
 1cdo A    86 P L  -54.999  135.472  176.209
 1cdo A    87 G L  104.161  -12.879 -176.938

 1hc9 A    72 R L  -94.092  145.003  178.435
 1hc9 A    73 P L  -62.135  155.389  174.759
 1hc9 A    74 G L   89.278    0.000    0.000

 1kpg A    63 Q L -136.710  149.310 -177.828
 1kpg A    64 P L  -54.038  133.111  176.538
 1kpg A    65 G L   96.272  -10.287 -179.544

 1xgs A    25 R L -121.341  156.051  177.829
 1xgs A    26 P L  -55.028  131.995  179.365
 1xgs A    27 G L   95.873  -12.247 -179.651

 2dkj A   107 E L -115.395  155.695 -179.030
 2dkj A   108 P L  -51.232  131.492 -177.478
 2dkj A   109 G L  106.198  -20.659 -179.705

 3p96 A    22 Q L -139.996  153.616 -179.964
 3p96 A    23 P L  -74.686  141.265  169.785
 3p96 A    24 G L   88.541    3.311 -177.497

 2h1r A   151 N L  -92.727  154.803 -177.605
 2h1r A   152 V L  -63.463  130.516  178.389
 2h1r A   153 G L   99.053  -18.819  177.879

 3ecd A   116 K L -104.806  157.156  179.566
 3ecd A   117 P L  -54.964  127.854  176.827
 3ecd A   118 G L   99.391  -15.874 -179.987

 1rl2 A    87 K L -127.201  133.903 -174.499
 1rl2 A    88 P L  -55.014  109.445  176.376
 1rl2 A    89 G L  118.324  -24.950 -173.508

 3dwg A    71 R L -120.144  161.404 -179.982
 3dwg A    72 P L  -50.450  123.550  177.461
 3dwg A    73 G L   91.645    4.994 -179.903

 2zkl A   280 K L  -62.710  163.731 -166.701
 2zkl A   281 P L  -57.748  -31.678 -157.783
 2zkl A   282 G L -111.696   -8.876 -163.342

 6ldh A   102 Q L -109.792  173.585 -178.404
 6ldh A   103 E L  -60.016  113.604  173.468
 6ldh A   104 G L   86.302   18.712  178.966

 2viu A   238 K L  -85.319  159.513 -179.158
 2viu A   239 P L  -51.955  130.070  175.758
 2viu A   240 G L   96.744  -19.124  179.753

 3c8z A   212 R L -109.011  144.493  176.692
 3c8z A   213 P L  -62.421  122.199  177.358
 3c8z A   214 G L   98.049   -4.099  179.370

 2iw2 A   322 K L -168.813  164.588  178.585
 2iw2 A   323 P L  -51.324  127.620  178.046
 2iw2 A   324 G L  103.255  -18.351 -178.899

 3gbx A   114 Q L -111.267  152.438 -178.257
 3gbx A   115 P L  -54.449  137.058  176.812
 3gbx A   116 G L   89.299   -7.872  178.920

 2nap A   221 R L  -63.832  130.180 -174.087
 2nap A   222 P L  -50.282  124.050  173.395
 2nap A   223 G L  100.014   -8.274 -175.406

 3n0l A   109 N L -100.184  154.150  178.060
 3n0l A   110 P L  -52.920  137.992 -178.144
 3n0l A   111 G L   98.248  -20.396 -177.081

 2bur B   144 K L  -57.443  124.988 -177.228
 2bur B   145 P L  -75.367  151.411  176.518
 2bur B   146 G L  -92.116  160.709  176.785

 1jsd A   228 K L  -79.055  158.864 -178.704
 1jsd A   229 P L  -54.257  134.969  177.097
 1jsd A   230 G L   91.169  -20.728 -175.737

 1jny A   260 K E -116.829  152.712  175.146
 1jny A   261 V L  -64.466  127.847 -176.792
 1jny A   262 G L  105.268  -18.443 -178.825

 2c2x A   223 R L  -70.098  130.599  179.105
 2c2x A   224 P L  -52.663  122.424  175.262
 2c2x A   225 G L   86.507    4.817 -179.558

 2aml A   368 K L -145.293  156.857  172.100
 2aml A   369 P L  -54.383  143.207 -179.099
 2aml A   370 G L  -64.488  136.630  178.079

 3etc A   391 K L -108.360  107.035 -177.647
 3etc A   392 P L  -52.324  117.091 -178.381
 3etc A   393 G L  108.307  -23.340  179.626

 3a24 A   283 K L -121.853   99.682  174.274
 3a24 A   284 P L  -70.637  163.511 -175.479
 3a24 A   285 G E  164.984 -161.065 -178.100

 2zgc A   210 K L -133.702   74.996  176.871
 2zgc A   211 P L  -52.027  135.939  179.130
 2zgc A   212 P L  -53.330  144.404 -177.328

 2vpz A   253 K L  -65.748  134.598  179.803
 2vpz A   254 P L  -51.928  132.252  170.754
 2vpz A   255 G L   75.887   24.197  176.494

 1ueb A    29 K L -147.462  123.332 -175.315
 1ueb A    30 L L -108.476  110.316  176.581
 1ueb A    31 G L   59.798 -131.976 -178.859

 2vhx A   259 K L  -64.893  134.995  176.733
 2vhx A   260 P L  -55.002  132.280  177.817
 2vhx A   261 G L   87.228   -3.081  175.969

 1zq9 A   138 K L -100.880  154.101 -178.875
 1zq9 A   139 P L  -73.701  154.966  -10.590
 1zq9 A   140 G L  -96.003   57.621 -176.417

 2hc8 A    39 R L  -86.643  162.517  174.707
 2hc8 A    40 P L  -49.939  126.680  175.166
 2hc8 A    41 G L   95.210  -10.871 -174.610

 3c24 A    92 R L  -78.525  150.318  175.757
 3c24 A    93 P L  -52.150  135.211  178.187
 3c24 A    94 G L   94.794  -11.297  178.139

 2oat A   315 K L  -88.999  162.386  179.691
 2oat A   316 P L  -53.281  125.511  175.491
 2oat A   317 G L   99.972  -10.250 -176.386

 1vqo A   112 S L -125.595  142.853 -176.568
 1vqo A   113 P L  -53.754  110.727  171.088
 1vqo A   114 G L   99.947   11.994 -176.309

 2iv2 X   219 K L  -69.206  143.777 -179.396
 2iv2 X   220 N L  -58.636  123.870  174.002
 2iv2 X   221 G L   96.235    7.100 -178.752

 1y7l A   220 K L -132.187   87.441  175.571
 1y7l A   221 P L  -68.115  156.998 -177.302
 1y7l A   222 G L -153.365  170.346 -178.560

 1pjc A   258 R L  -70.142  144.373  176.338
 1pjc A   259 T L  -70.014  128.170 -179.512
 1pjc A   260 G L   97.577    4.347  174.424

 3f8t A   156 G L -139.344  159.205 -179.903
 3f8t A   157 P L  -62.789  139.782  177.910
 3f8t A   158 G L   98.706  -23.993 -177.898

 1ep3 B    35 L L  -88.249  134.096  175.875
 1ep3 B    36 P L  -70.534  155.709  175.822
 1ep3 B    37 G L  103.142  -10.281  173.849

 3k40 A    34 K L -105.631  157.532  177.085
 3k40 A    35 P L  -51.566  128.787  178.177
 3k40 A    36 G L   98.575    3.668  179.313

 1g8k A   302 E L  -64.302  149.296 -177.632
 1g8k A   303 P L  -54.667  125.358  167.493
 1g8k A   304 G L   83.443   14.539 -178.956

 2cxx A    31 R L -118.392   93.625 -179.366
 2cxx A    32 P L  -62.764  152.948  171.695
 2cxx A    33 G L   84.092   15.001  176.395

 1wkv A   143 E L  -73.271  134.763  175.211
 1wkv A   144 K L  -52.843  138.869 -177.442
 1wkv A   145 G L   92.201   -8.747  178.291

 1qxy A   138 K L -164.998  160.117 -178.851
 1qxy A   139 P L  -55.773  130.661  175.824
 1qxy A   140 G L   97.038  -15.128 -175.571

 3ngg A     6 K L  -97.451  150.445 -177.883
 3ngg A     7 P L  -73.793  159.692  177.535
 3ngg A     8 G L  100.497  163.365  179.742

 3dli A   131 K L  -76.192  164.053  179.124
 3dli A   132 Y L  -68.216  152.434 -177.819
 3dli A   133 S L   64.203   25.571  176.428

 1nm3 A   177 K L -105.224  138.116  177.762
 1nm3 A   178 P L  -48.818  119.990  178.251
 1nm3 A   179 G L   95.963  -57.256 -177.449

 1dlf H    13 Q L  -78.917  140.430  174.607
 1dlf H    14 P L  -51.682  136.149 -174.709
 1dlf H    15 G L   84.408  -12.048  178.667

 3ojo A   260 Q L  -87.029  136.410  176.469
 3ojo A   261 P L  -71.046  167.593 -179.676
 3ojo A   262 G L -164.052 -166.679 -179.396

 1js3 A    34 Q L -100.137  155.028  178.873
 1js3 A    35 P L  -54.987  123.903  174.677
 1js3 A    36 G L   91.634   16.292 -178.193

 1o58 A   215 Q L  -99.390  148.707  177.530
 1o58 A   216 P L  -68.167  150.981  179.998
 1o58 A   217 G L -159.573  172.120 -178.604

 3mx6 A    36 K L -143.415  159.324  173.499
 3mx6 A    37 P L  -55.015  144.980  177.474
 3mx6 A    38 N L   80.231   -4.283  176.387

 2c6y A    83 E L -135.315   87.067 -165.017
 2c6y A    84 P L  -93.383   32.163 -179.390
 2c6y A    85 G L  -58.147  176.778 -178.350

 2e7z A   214 R L  -72.789  142.555 -178.288
 2e7z A   215 Y L  -51.767  128.729  167.744
 2e7z A   216 G L   87.061    2.226 -172.911

 2pn5 A   112 K L -107.318  161.167 -176.533
 2pn5 A   113 P L  -47.970  -41.229 -171.109
 2pn5 A   114 G L  -67.272  -39.880 -154.343

 2otu A    40 Q L  -86.960  161.686 -177.379
 2otu A    41 P L  -52.790  127.817  176.187
 2otu A    42 L L   63.138   24.988  175.529

 1z7w A   217 K L  -99.962  143.987  176.424
 1z7w A   218 P L  -55.003  137.483 -179.782
 1z7w A   219 G L -160.155  169.415 -177.732

 2v03 A    59 K L -132.263  153.224  179.990
 2v03 A    60 P L  -48.663  127.726 -174.195
 2v03 A    61 G L  108.750  -20.429  179.297

 2cyg A   289 K L  -71.204  170.189  176.106
 2cyg A   290 A L  -59.950  136.690 -179.704
 2cyg A   291 G L  -50.152  136.054 -177.413

 2rft A   251 K L  -70.107  166.168 -179.174
 2rft A   252 P L  -52.301  120.003  170.499
 2rft A   253 G L   88.901    6.001 -176.328

 2a6h C  1078 E L  -60.986  124.769 -179.428
 2a6h C  1079 P L  -51.429  135.185  172.047
 2a6h C  1080 S L  -90.123  179.184 -178.372

 1a4i A   228 K L  -68.513  130.000  179.676
 1a4i A   229 P L  -52.907  120.032  175.334
 1a4i A   230 G L   90.051   10.531 -176.275

 3gru A   157 A L  -78.080  156.384 -178.147
 3gru A   158 A L  -61.777  138.509  173.149
 3gru A   159 G L   83.681   14.586  179.498

 2q3b A   217 Q L -105.300  153.178  176.330
 2q3b A   218 K L  -64.146  140.619  174.399
 2q3b A   219 G L -153.528  166.776  179.700

 2pqm A   228 A L  -75.023  145.010  169.784
 2pqm A   229 K L  -53.478  139.895  178.202
 2pqm A   230 G L -153.306  168.701 -178.397

 3ml1 A   233 K L  -66.675  139.771 -173.587
 3ml1 A   234 P L  -52.769  136.444  168.084
 3ml1 A   235 Q L   78.345   -2.530  174.881

 1lv7 A   169 R L  -66.521  152.122  179.929
 1lv7 A   170 P L  -55.001  136.659  179.519
 1lv7 A   171 G L   93.141  -12.045  178.206

 2zf5 O    40 R L -140.842  158.788  172.879
 2zf5 O    41 P L  -56.571  111.622  178.470
 2zf5 O    42 G L   97.721   -2.866  174.239

 1ekj A    66 Q L -102.970  155.990  178.378
 1ekj A    67 P L  -55.092  120.283  177.205
 1ekj A    68 G L  100.757    1.811 -175.828

 1c96 A   139 R L  -67.243  158.113  172.560
 1c96 A   140 P L  -51.693  132.272 -178.414
 1c96 A   141 G L   96.555   -7.365  178.813

 3ruy A   274 E L  -91.091  160.207 -178.794
 3ruy A   275 P L  -54.018  125.642  173.936
 3ruy A   276 G L  101.383   -7.809 -177.358

 1k7c A    62 T L -123.728  173.287 -178.517
 1k7c A    63 A L  -61.725  134.269  177.047
 1k7c A    64 G L   95.619  -15.856  177.699

 3l0f B    68 Q L  -75.965  151.222  177.556
 3l0f B    69 P L  -49.829  124.539 -176.910
 3l0f B    70 G L   94.311   -1.950 -179.426

 2hcy A   168 M L -116.694  158.278  177.841
 2hcy A   169 A L  -54.437  130.556 -178.249
 2hcy A   170 G L   99.817  -15.574  178.736

 3odh A    81 R L -117.360  151.911  167.944
 3odh A    82 P L  -67.937  167.813  179.083
 3odh A    83 G L  -73.441  176.200 -179.332

 2w40 A    41 K L -130.934  157.774  171.490
 2w40 A    42 P L  -56.250  115.305 -179.584
 2w40 A    43 G L  105.884  -23.219 -175.890

 2hr0 A   118 T L -110.241  145.066  175.814
 2hr0 A   119 P L  -51.445  123.928 -177.923
 2hr0 A   120 G L  110.515  -24.534 -177.765

 2zd1 B    13 K L  -65.298  147.103  179.290
 2zd1 B    14 P L  -54.997  128.826  175.342
 2zd1 B    15 G L   80.296   14.080  177.772

 1aq0 A   283 K L  -96.601  177.545  177.508
 1aq0 A   284 D L  -64.295  143.524  178.523
 1aq0 A   285 S L  -59.436  134.561 -178.102

 3h3n O    42 K L -138.697  163.025  178.170
 3h3n O    43 S L  -59.344  117.663  179.651
 3h3n O    44 G L   97.753  -12.500 -179.737

 3cjh A    23 S L  -37.763  134.377   19.108
 3cjh A    24 P L  -97.982   21.745  174.814
 3cjh A    25 Y L   59.144   47.773 -174.968

 3ne5 B   308 K L -125.392  137.489  177.996
 3ne5 B   309 P L  -54.265  136.637 -173.623
 3ne5 B   310 G L  101.444  -16.499  179.066

 1f0l A    24 K L  -77.961  144.235  175.542
 1f0l A    25 P L  -46.329  131.522  178.450
 1f0l A    26 G L  102.094  -10.112 -178.233

 3epo A   377 R L  -67.882  148.985 -178.109
 3epo A   378 P L  -70.668  126.892  177.911
 3epo A   379 G L  -91.700    2.083  177.208

 2dpn A    39 K L -136.984  161.553  177.314
 2dpn A    40 P L  -54.979  119.332 -179.737
 2dpn A    41 G L   92.763   -8.653  176.075

 1z7d A   304 K L -121.631  158.037 -177.931
 1z7d A   305 P L  -62.225  154.999  175.197
 1z7d A   306 G L  114.521  -62.120  167.332

 3g79 A   284 W L -109.626  141.363  176.608
 3g79 A   285 P L  -74.447  155.006 -174.648
 3g79 A   286 G L -159.587  178.702 -173.019

 2dy0 A    94 K L  -67.992  161.180 -177.048
 2dy0 A    95 P L  -57.362  135.419  168.187
 2dy0 A    96 G L   84.975   13.277 -179.097

 1gqi A   290 Q L  -75.168  136.104  177.239
 1gqi A   291 P L  -55.032  158.892  178.387
 1gqi A   292 G L  179.592  179.457 -170.355

position:           14 neighbors:          200

 3ouz A   136 P L  -53.551  137.774 -174.108
 3ouz A   137 G E  178.088 -155.086 -178.309
 3ouz A   138 S L  -67.213  147.879  173.058

 3juy A    20 P L  -53.769  137.269  178.470
 3juy A    21 G L   96.414  -23.173 -178.649
 3juy A    22 A L  -73.564  169.585  173.994

 1gzs B    79 P L  -70.440  154.142 -177.027
 1gzs B    80 G E  177.973 -163.526 -176.750
 1gzs B    81 T E -131.268  159.983 -178.054

 3esu F   145 P L  -55.112  135.932  177.099
 3esu F   146 G L   88.257  -14.654 -178.362
 3esu F   147 A L  -81.325  171.823 -179.917

 3n9g H    14 P L  -54.462  135.225  179.991
 3n9g H    15 G L   98.509  -21.691 -178.685
 3n9g H    16 A L  -77.509  174.839  174.513

 1uz8 B    14 P L  -55.243  132.783  179.304
 1uz8 B    15 G L   88.788   -7.300 -177.922
 1uz8 B    16 G L  -81.542 -166.294 -179.666

 2fqp A    27 P L  -51.608  118.004  178.612
 2fqp A    28 G L   80.348   10.548 -171.935
 2fqp A    29 G L  -82.644  169.062 -179.909

 3la4 A   134 P L  -58.152  131.133  174.244
 3la4 A   135 G L   66.880   15.533 -176.656
 3la4 A   136 E L  -58.100  144.506  176.699

 1aym 3   136 P L  -64.362  178.246  177.951
 1aym 3   137 G L   88.761    5.567 -177.473
 1aym 3   138 I L -159.969  152.633  179.473

 1ncq C   134 P L  -59.033  154.814 -178.804
 1ncq C   135 G L  112.308  -13.481 -178.258
 1ncq C   136 A L -139.428  156.768  176.399

 1aym 1   147 P L  -52.793  122.956  177.940
 1aym 1   148 G L  111.838  -28.064 -179.972
 1aym 1   149 A L  -75.015  145.843 -177.287

 3lag A    26 P L  -51.551  124.928  176.752
 3lag A    27 G L   84.969   15.814  178.334
 3lag A    28 S E  -96.063  166.263  176.857

 1hxs 3   137 P L  -66.064  172.403  168.090
 1hxs 3   138 G L  113.736  -14.742 -176.546
 1hxs 3   139 A L -131.213  171.515  175.918

 1n4x H    14 P L  -54.528  136.882  176.596
 1n4x H    15 G L   95.133  -15.727 -178.634
 1n4x H    16 E L  -82.122  170.406  179.569

 3cji B   138 P L  -55.005  133.015  174.876
 3cji B   139 N L -135.151  166.257  176.011
 3cji B   140 G L  -61.048  -36.772  175.969

 1bev 3   136 P L  -64.028  171.303  172.553
 1bev 3   137 G L  130.845  -35.292 -176.155
 1bev 3   138 G L -140.899 -160.270  179.437

 3mx6 A   143 P L  -55.004  126.249 -178.666
 3mx6 A   144 G L  101.902  -30.363  172.367
 3mx6 A   145 A L  -71.675  154.570 -171.770

 3l2h A    55 P L  -54.598  134.279  177.163
 3l2h A    56 G L   95.967   -5.180 -175.406
 3l2h A    57 K L -112.271  160.346 -179.933

 1pya B    65 P L  -53.182  120.847  172.525
 1pya B    66 G L   85.003    7.303  178.878
 1pya B    67 S L  -73.265  154.914  177.703

 2ggc A   141 P L  -54.919  140.157  175.877
 2ggc A   142 G L   93.319  -11.139 -179.756
 2ggc A   143 I L  -86.867  135.159  174.147

 1ok0 A    50 P L  -53.187  124.561  176.381
 1ok0 A    51 G L   84.860   12.865 -178.886
 1ok0 A    52 Q L -107.965  137.171  169.585

 1hbn A   140 P L  -67.534   -9.804  176.394
 1hbn A   141 G L  114.222   49.822  176.148
 1hbn A   142 A L -121.879  150.873 -176.693

 1xxa A    24 P L  -54.985  119.881  173.620
 1xxa A    25 G L   97.351  -20.418 -170.386
 1xxa A    26 A L  -82.396   -8.195 -174.193

 1sef A   191 P L  -51.829  124.136  179.819
 1sef A   192 G L   96.933  -20.912 -179.939
 1sef A   193 A L  -67.050  164.677 -176.340

 1o4t A    66 P L  -51.941  125.481  176.915
 1o4t A    67 G L   96.490  -15.796 -178.961
 1o4t A    68 S L  -83.414  162.912  178.791

 3qvp A   490 P L  -79.763  -18.304  179.108
 3qvp A   491 G H   66.898 -120.682 -175.899
 3qvp A   492 D H  -69.509  -14.728 -174.278

 2w70 A   132 P L  -50.328  120.477 -170.068
 2w70 A   133 G E -157.256 -165.499 -173.331
 2w70 A   134 S L  -75.549  -20.098 -177.462

 1rc6 A   188 P L  -51.981  -47.667 -174.251
 1rc6 A   189 G L  -91.441   16.617  179.872
 1rc6 A   190 A L  -64.997  146.535  176.223

 1vp4 A   378 P E  -54.998  137.995 -172.678
 1vp4 A   379 G H  -61.226  -22.608 -173.313
 1vp4 A   380 R H  -58.545  -32.343 -176.105

 2q43 A   357 P L  -48.365  118.522 -174.201
 2q43 A   358 G E -130.816  155.746  175.444
 2q43 A   359 H E -140.993  115.572  178.622

 2j5w A   151 P L  -50.177  125.659  175.793
 2j5w A   152 G L   92.275  -14.874 -177.646
 2j5w A   153 E L  -79.435  168.559 -175.777

 1ulz A   131 P L  -73.136  154.323 -177.262
 1ulz A   132 G E  178.743 -162.983 -178.337
 1ulz A   133 S L  -78.879  146.119  176.988

 1bev 1   148 P L  -54.872  126.651  179.294
 1bev 1   149 G L  109.953  -22.808  179.811
 1bev 1   150 A L  -79.311  150.950 -179.235

 1wst A   371 P E  -52.819  128.064 -171.894
 1wst A   372 G H  -65.245  -20.095  179.958
 1wst A   373 E H  -42.247  -45.003 -169.337

 3fcg A    45 S L  -63.098  156.868 -179.300
 3fcg A    46 G E   93.035 -159.141 -176.487
 3fcg A    47 P E  -64.990  149.216  173.792

 3ntd A   390 P L  -65.126  148.525  176.109
 3ntd A   391 G L  100.516   -1.476  179.162
 3ntd A   392 A L  -67.183  134.883  179.262

 1ra6 A   202 P L  -68.201  140.958 -177.984
 1ra6 A   203 G E  145.005 -161.380 -167.139
 1ra6 A   204 V L  -91.990   -3.495  174.797

 1yqz A   363 P L  -58.714  153.815  173.017
 1yqz A   364 G L   76.727   26.442  179.594
 1yqz A   365 N L  -86.149  154.815  179.182

 3g7q A   369 P E  -55.069  131.909 -170.744
 3g7q A   370 G H  -71.987  -26.579 -172.539
 3g7q A   371 H H  -52.848  -35.712 -169.111

 2iv0 A   318 P E  -76.479  155.093  175.851
 2iv0 A   319 G E -148.695  170.122 -176.727
 2iv0 A   320 S E -151.361  144.193  164.880

 1p5d X   276 P L  -59.286  134.739  174.145
 1p5d X   277 G L   84.993    5.165 -179.211
 1p5d X   278 A L  -66.297  142.418  174.528

 3i7d A    52 P L  -50.033  120.238  177.427
 3i7d A    53 G L  100.439  -21.218 -171.672
 3i7d A    54 A L  -74.890  157.016  176.324

 3kom A    29 P L  -88.942   -7.428 -170.849
 3kom A    30 G H  -60.795  -56.361 -168.606
 3kom A    31 M H  -68.569  -45.329  179.318

 2fsh A   573 A L  -65.479  151.009  178.985
 2fsh A   574 G E  175.007  174.981  177.481
 2fsh A   575 S E -156.302  167.127  179.500

 1sdd A   116 P L  -54.112  109.592  174.869
 1sdd A   117 G L  110.803   -1.899 -177.717
 1sdd A   118 Q L  -98.705  159.985 -174.944

 1ncq A   155 P L  -54.381  123.270  179.791
 1ncq A   156 G L  108.533  -20.894  177.176
 1ncq A   157 A L  -79.030  148.199 -178.404

 2d3y A    60 P L  -65.814  149.715  177.191
 2d3y A    61 G L  -84.572  141.522 -175.895
 2d3y A    62 A L  -55.000  -39.042  178.107

 1e6y C    45 P L  -53.300  122.600  173.789
 1e6y C    46 G L   93.589   -6.285 -177.788
 1e6y C    47 S L  -79.099  164.215  179.566

 3c68 A    94 P L  -60.195   88.722  170.007
 3c68 A    95 G L  112.467   15.357  177.991
 3c68 A    96 A E -164.786  152.875  164.128

 1tmo A   449 P L  -70.158  152.691  177.464
 1tmo A   450 G L   90.124    1.914 -179.660
 1tmo A   451 K L  -87.642  149.103 -179.503

 1hbn C    44 P L  -53.418  126.018  178.237
 1hbn C    45 G L   95.113   -8.161  178.560
 1hbn C    46 E L  -80.251  134.978  178.395

 1ejx B     3 P L  -55.347  124.506  172.861
 1ejx B     4 G L   75.002   16.920 -179.675
 1ejx B     5 E L  -62.363  143.144  175.226

 4ubp B     9 P L  -56.015  122.067  171.596
 4ubp B    10 G L   79.243   13.565  179.508
 4ubp B    11 E L  -64.970  156.856  179.291

 2jhp A   327 P L  -66.043  137.052  177.448
 2jhp A   328 G L   86.543    0.660 -178.782
 2jhp A   329 A L  -80.553  152.522 -179.628

 1yks A    17 P L  -67.445  140.099  175.685
 1yks A    18 G L   71.379   29.099 -174.927
 1yks A    19 A L -112.639   30.699  175.866

 3kd9 A   367 P L  -67.296  140.969  176.581
 3kd9 A   368 G L  107.093   -5.993 -177.599
 3kd9 A   369 G L  -64.841  124.512  179.564

 1ak2 A    25 P L  -54.995  126.383  176.818
 1ak2 A    26 G L   85.698   14.729  177.967
 1ak2 A    27 A L  -78.918  -21.952  175.243

 3kw8 A    83 P L  -51.333  121.770  175.671
 3kw8 A    84 G L   85.879   -1.724 -172.467
 3kw8 A    85 G L  -88.132  172.204  178.652

 1tme 3   132 P L  -63.894  179.518  176.971
 1tme 3   133 G L  111.707  -40.221 -179.981
 1tme 3   134 A L -111.905    5.552 -177.758

 1aky A    13 P L  -51.927  119.847  175.654
 1aky A    14 G L   96.528    2.821 -179.642
 1aky A    15 A L  -60.344  -35.001  177.170

 3dl0 A     9 P L  -51.113  123.580  177.812
 3dl0 A    10 G L   93.123    2.528  179.740
 3dl0 A    11 A L  -60.008  -34.991  176.946

 2ws9 3   127 P L  -44.980  130.433 -165.647
 2ws9 3   128 H L -150.542  161.829 -175.827
 2ws9 3   129 S L  -50.059  -59.037 -178.613

 1eu1 A   409 P L  -65.609  125.684 -179.742
 1eu1 A   410 G L   84.299   -3.083 -176.426
 1eu1 A   411 G L  -78.657  151.202 -177.775

 3be4 A    14 P L  -51.951  125.650  177.523
 3be4 A    15 G L   87.420   17.095 -178.534
 3be4 A    16 S L  -75.445  -15.541  174.564

 1kv7 A    93 P L  -55.805  123.508  179.310
 1kv7 A    94 G L   79.237    4.773 -177.117
 1kv7 A    95 G L  -98.440  172.354  179.765

 2uxt A    95 P L  -50.222  125.204  176.338
 2uxt A    96 N L   79.863    7.217  177.414
 2uxt A    97 A L  -92.533  170.382 -178.658

 2rgx A     9 P L  -50.878  126.726  175.404
 2rgx A    10 G L   85.754   11.657  179.436
 2rgx A    11 A L  -66.217  -24.700  179.791

 1zd8 A    16 P L  -50.446  125.241  176.852
 1zd8 A    17 G L   91.508    6.170  178.552
 1zd8 A    18 S L  -79.795  -13.310 -178.813

 3pih A   540 P L  -57.658  -50.840 -170.819
 3pih A   541 G L -118.838 -163.268 -175.699
 3pih A   542 G L  -82.769  174.561  174.656

 1sfn A   174 P L  -53.598  118.142 -179.941
 1sfn A   175 G L   97.512  -15.665  178.546
 1sfn A   176 A L  -76.638  154.271 -175.973

 3ndp A    14 P L  -63.022  131.950  179.496
 3ndp A    15 G L   91.345    6.678  178.675
 3ndp A    16 S L  -83.143   -6.592 -179.090

 3hvn A   103 P L  -54.993  121.370  175.843
 3hvn A   104 G L   89.357    1.970 -179.836
 3hvn A   105 A L  -60.812  125.603  177.179

 1lf6 A    26 P L  -88.370    7.103 -179.276
 1lf6 A    27 G L   98.664  167.677 -176.875
 1lf6 A    28 E L  -78.502  159.613  179.332

 1sq4 A   200 P L  -73.640    7.513 -176.582
 1sq4 A   201 G L  -65.019 -125.029 -165.503
 1sq4 A   202 G L -105.484 -147.467 -175.376

 1v70 A    37 P L  -49.967  121.284  176.420
 1v70 A    38 G L  102.687  -17.202 -177.877
 1v70 A    39 Q L  -86.006  160.790 -171.713

 1pfo A   104 P L  -57.795  122.688 -179.940
 1pfo A   105 G L   98.949   12.009  175.236
 1pfo A   106 A L  -81.662  156.804  179.174

 2w3p A   176 P L  -63.865   75.987 -159.706
 2w3p A   177 G L  -93.510    5.607  173.669
 2w3p A   178 T L  -96.481   39.851  174.772

 1ry2 A   433 A L  -51.540  -26.630  179.465
 1ry2 A   434 G L -125.045  -54.699 -166.755
 1ry2 A   435 G L  -51.903  -38.993 -178.521

 1qqp 3   128 P L  -70.110  156.090  179.087
 1qqp 3   129 G L  110.824   -7.324  178.411
 1qqp 3   130 M L -153.911  150.871  175.045

 2gu9 A    30 P L  -53.361  126.518  176.578
 2gu9 A    31 G L   92.496  -14.421 -178.183
 2gu9 A    32 D L  -90.986  169.987  177.071

 1yew A   324 P L  -65.615  130.800 -177.230
 1yew A   325 G L   99.251  -22.089 -174.041
 1yew A   326 E L  -89.301  160.014  178.501

 3r8s D   194 P L  -61.146  148.012  171.462
 3r8s D   195 G L   98.901  176.295 -178.880
 3r8s D   196 A L -112.252  171.453 -179.788

 1ulv A     9 P L  -89.757    6.872 -174.566
 1ulv A    10 G L  106.485  151.764 -176.897
 1ulv A    11 A L  -73.182  159.709  172.894

 3q1x A   168 P L  -53.561  -28.885 -176.861
 3q1x A   169 G L  -67.690  -26.879 -176.369
 3q1x A   170 A L  -54.803  137.936  175.834

 1ft5 A    94 P L  -56.883  121.928 -158.248
 1ft5 A    95 G L -108.489    3.807 -178.425
 1ft5 A    96 R L  -51.502  -35.001 -172.496

 3f1x A   195 P L  -54.944  -31.466 -173.182
 3f1x A   196 G L  -74.315  -16.348 -177.799
 3f1x A   197 A L  -61.748  147.683  176.344

 2xb4 A     9 N L  -62.455  123.624 -179.848
 2xb4 A    10 G L  104.197    5.033 -177.964
 2xb4 A    11 S L  -92.510  -11.318 -175.931

 1req B    87 P L  -65.606  140.254  178.096
 1req B    88 G L   94.242    1.252  177.036
 1req B    89 V L -147.729  146.792 -179.254

 2wtb A   146 P L  -54.916  128.288 -171.608
 2wtb A   147 G L -123.032   14.888  179.692
 2wtb A   148 F L -125.501   25.355  176.141

 3aw5 A    83 P L  -53.109  130.268  178.668
 3aw5 A    84 G L   98.552  -23.085 -178.837
 3aw5 A    85 E L  -84.910  170.417  179.244

 2q35 A   134 P L  -75.295  167.912  168.397
 2q35 A   135 V L -133.643  173.156  173.960
 2q35 A   136 G L   86.654   33.628 -175.411

 2bur A   120 P L  -62.070  151.282  171.437
 2bur A   121 G L  -84.285  175.196 -179.318
 2bur A   122 A L  -66.639  142.911 -172.996

 3cm0 A    13 P L  -55.005  132.003  178.978
 3cm0 A    14 G L   96.502   -5.036  178.853
 3cm0 A    15 A L  -79.928  -21.735  177.180

 3ifu A   153 P L  -57.437  117.666  178.875
 3ifu A   154 G L  112.678  -21.782  178.264
 3ifu A   155 A L  -54.989  135.000 -174.476

 3p3a A   313 P L  -57.071  -42.493 -178.247
 3p3a A   314 G L   83.295  176.451 -176.643
 3p3a A   315 E L -106.214  159.055  174.014

 2j01 E   189 P L  -72.495  151.584  173.334
 2j01 E   190 G L  100.075  156.214  178.214
 2j01 E   191 P L  -74.990  169.371  176.787

 1wdk A   147 P L  -48.034  123.655 -173.180
 1wdk A   148 G L -110.436   -0.228 -178.452
 1wdk A   149 F L -114.996   50.764  174.608

 3gyr A   151 F L  -56.663  129.677  176.339
 3gyr A   152 G L   99.235  -24.851 -178.300
 3gyr A   153 D L  -96.695  161.393 -176.551

 3ktd A   319 P L  -49.473  132.169 -173.180
 3ktd A   320 G L  105.738  -42.162  175.990
 3ktd A   321 T L  -62.369  133.693 -179.150

 1uar A   198 P L  -49.964  125.042  176.414
 1uar A   199 G L  104.826   -9.264 -173.461
 1uar A   200 A L  -74.884  149.611  170.681

 1qf9 A    15 P L  -57.029  117.766  176.247
 1qf9 A    16 G L   84.361   18.916  178.721
 1qf9 A    17 S L  -68.282  -19.774  176.616

 3nre A   276 P L  -50.361  120.939  178.622
 3nre A   277 G L  101.273  -20.355  179.548
 3nre A   278 E L  -83.177  153.900 -172.763

 3aay A   191 P L  -51.319  128.298  174.959
 3aay A   192 G L   93.820   -6.270 -176.476
 3aay A   193 A L  -70.723  155.058  172.620

 1rhs A   205 R L  -54.806  131.939  174.327
 1rhs A   206 G L   94.948   -5.150 -177.447
 1rhs A   207 S L  -77.374  163.696  167.206

 2drw A   143 P L  -49.949  137.326  173.677
 2drw A   144 W L   72.409   12.737  174.911
 2drw A   145 H L  -59.647  -22.248 -170.092

 1okg A    53 K L  -58.567  135.244  177.999
 1okg A    54 S L   65.357   20.899  176.415
 1okg A    55 A L  -95.360  139.933  168.675

 2wlr A   167 P L  -53.625  129.353  174.945
 2wlr A   168 G L   84.270    3.997 -177.904
 2wlr A   169 A L  -84.211  136.170  168.600

 3aje A   197 P L  -73.111  148.610 -179.966
 3aje A   198 G L -157.802 -157.063 -176.965
 3aje A   199 P L  -58.879  -34.880  176.698

 2zwn A    85 A L  -55.051  130.416  178.275
 2zwn A    86 G L   85.680  -12.171 -177.331
 2zwn A    87 D L  -87.297  172.114  178.517

 3p3a A   227 P L  -49.021  130.480  169.851
 3p3a A   228 T L   82.841    0.011  178.259
 3p3a A   229 A L  -74.834  153.478  176.877

 3mv4 A   111 P L  -71.023  147.344  176.381
 3mv4 A   112 G L  -81.299  178.289 -177.214
 3mv4 A   113 V L  -75.007  133.146  177.945

 1tev A    12 P L  -64.877  133.416 -178.573
 1tev A    13 G L   86.459   11.232 -179.955
 1tev A    14 A L  -78.838  -14.489  176.651

 1pya A    30 P L  -68.642  136.717 -179.756
 1pya A    31 G L  111.004  -14.290 -179.902
 1pya A    32 N L  -72.758  146.241  178.367

 3pe8 A   136 P L  -67.551  145.064 -176.460
 3pe8 A   137 T L -127.793  -15.632 -177.995
 3pe8 A   138 W L -113.898   43.896  159.150

 1ukz A    24 P L  -67.209  128.727 -179.514
 1ukz A    25 G L   85.059   15.558  178.037
 1ukz A    26 A L  -74.140  -18.252  179.840

 1yqs A   153 P L  -54.801  117.798  172.558
 1yqs A   154 G L   81.467    6.587 -166.379
 1yqs A   155 A L  -79.257  -40.588 -171.815

 3olh A   219 P L  -51.995  130.315  170.285
 3olh A   220 G L   85.032   20.397  177.031
 3olh A   221 T L -106.443  162.496 -176.758

 1urh A   196 P L  -52.724  120.379  178.725
 1urh A   197 G L   96.397   -5.465 -178.758
 1urh A   198 A L  -67.588  138.912  178.203

 2jbv A   443 P L  -77.428  -16.796 -175.995
 2jbv A   444 G L  101.777  155.167 -170.722
 2jbv A   445 V L  -66.305  -17.003  179.173

 1aj2 A    64 P L  -53.147  129.876  176.000
 1aj2 A    65 G L   80.878   17.669  178.431
 1aj2 A    66 A L  -74.921  144.367  179.671

 3gdc A   113 P L  -51.359  127.396  176.290
 3gdc A   114 G L   94.999  -11.837 -173.675
 3gdc A   115 Q L  -98.796  160.001 -176.110

 1e0c A   188 P L  -49.098  119.921  174.785
 1e0c A   189 G L   95.100   -4.974 -175.698
 1e0c A   190 A L  -75.579  156.067  173.045

 1rhs A    53 P L  -48.777  117.713  175.850
 1rhs A    54 G L   94.984   -0.560 -176.812
 1rhs A    55 A L  -80.818  151.706  176.351

 3olh A    68 P L  -49.135  121.323  177.034
 3olh A    69 G L   98.573  -12.224 -175.838
 3olh A    70 A L  -78.769  137.560  172.568

 2y5s A    72 P L  -58.847  131.718  171.483
 2y5s A    73 G L   85.468   -4.861 -176.951
 2y5s A    74 A L  -81.487  141.041  179.381

 1ad1 A    52 P L  -55.852  132.839  175.753
 1ad1 A    53 G L   88.454    6.515  178.850
 1ad1 A    54 H L  -85.044  172.022 -178.948

 1e9z A   178 P L  -55.004  109.569  179.740
 1e9z A   179 G L  104.692  -28.638 -172.102
 1e9z A   180 E L  -59.055  136.229  178.683

 2bwj A    21 P L  -66.374  122.778 -177.506
 2bwj A    22 G L   96.935    4.802  178.751
 2bwj A    23 S L  -76.372  -19.992 -175.172

 1ulv A     6 P L  -67.841  152.144  175.845
 1ulv A     7 G L  119.025  -15.182  179.458
 1ulv A     8 S L  -51.626  139.322    5.865

 2c42 A   332 P L  -55.736  130.189  174.059
 2c42 A   333 G L   91.587  -15.921 -177.456
 2c42 A   334 A L  -73.345  146.769  176.305

 3rsi A   146 P L  -75.026   74.041 -170.004
 3rsi A   147 G L  -95.854   17.952  173.130
 3rsi A   148 A L  -95.142   47.617  170.739

 3dmw A    33 P L  -57.489  151.297  178.035
 3dmw A    34 G L  -72.354  173.515 -179.057
 3dmw A    35 A L  -65.959  144.996  176.933

 3lao A   149 P L  -56.184  -40.348 -178.460
 3lao A   150 L L -157.387  164.013  177.752
 3lao A   151 G L   76.026   25.612  177.966

 1okg A   203 E L  -54.708  127.258  176.705
 1okg A   204 G L   94.173   -9.846 -178.384
 1okg A   205 A L  -63.191  141.217  178.138

 3oit A   132 P L  -74.746  156.133 -173.255
 3oit A   133 G L -101.964 -154.962 -173.066
 3oit A   134 V H  -63.731  -38.958  179.526

 1eyb A    48 P L  -55.879  134.473  177.947
 1eyb A    49 G L   76.785   25.717 -179.213
 1eyb A    50 S L  -77.249  -15.251  170.585

 1ozh A    33 P L  -60.697  154.280  171.327
 1ozh A    34 G L -161.126  166.773 -167.459
 1ozh A    35 A L  -51.898  -42.083 -169.350

 3gld A     2 P L  -71.991  120.381  176.145
 3gld A     3 G L   57.545 -121.955 -177.313
 3gld A     4 S L  -78.009  -15.055 -175.936

 1t3t A  1157 P L  -70.159  140.599  174.633
 1t3t A  1158 G L   70.184   25.521 -179.426
 1t3t A  1159 S L -114.291   12.813 -175.198

 2eg4 A   159 P L  -54.997  127.457  171.473
 2eg4 A   160 G L   96.309   -6.922 -178.708
 2eg4 A   161 S L  -74.987  158.284 -178.930

 3kwr A    88 P L  -60.106  147.062  176.901
 3kwr A    89 G L   84.147   20.627 -179.999
 3kwr A    90 A L  -66.732    0.000    0.000

 2zwr A    29 P L  -69.997   88.904 -166.233
 2zwr A    30 G L  -74.068  -45.104 -171.901
 2zwr A    31 D L -166.849  178.619  174.475

 2xij A    76 P L  -63.221  137.772 -177.366
 2xij A    77 G L   85.201    2.730  175.969
 2xij A    78 V L -125.511  131.238  178.113

 2c95 A    18 P L  -70.121  119.997 -178.365
 2c95 A    19 G L   87.622   16.043 -179.579
 2c95 A    20 S L  -74.450  -13.403 -171.229

 3pka A   176 P L  -50.862  131.886  173.905
 3pka A   177 G L   98.487  -20.155  179.519
 3pka A   178 R L  -81.832  146.150  177.439

 1tp9 A    44 P L  -52.174  -46.456 -171.945
 1tp9 A    45 G L -157.126  153.520  171.888
 1tp9 A    46 A L  -81.907  153.794  176.273

 3mwx A   309 P L  -52.982  125.733  173.601
 3mwx A   310 G L   89.760   -4.126 -175.598
 3mwx A   311 E L  -93.698  155.195  176.440

 1jny A   336 P L  -60.021  -39.519 -169.455
 1jny A   337 T L -117.454 -105.034  179.957
 1jny A   338 A L -148.781  145.389  178.192

 2pth A    11 P L  -77.064  155.009  175.490
 2pth A    12 G L  100.156  151.067  178.431
 2pth A    13 A L  -62.352  -24.366 -179.366

 1urh A    47 P L  -55.038  119.534  177.325
 1urh A    48 G L   98.051  -16.178 -176.098
 1urh A    49 A L  -65.066  132.017  175.701

 3hlf A   201 P L  -60.754  130.346  174.872
 3hlf A   202 G L   86.973   -5.967 -177.324
 3hlf A   203 A L  -67.752  -45.994  179.068

 2w3s B    71 P L  -56.864  -53.133 -175.410
 2w3s B    72 H L -125.238 -124.991 -169.872
 2w3s B    73 D L  -58.703  156.289  174.057

 3s6b A   241 P L  -53.950  137.667 -179.409
 3s6b A   242 G L   95.380  -25.768 -178.608
 3s6b A   243 M L  -72.108  138.506  177.513

 1ncq C    37 P L  -61.266  154.350  175.241
 1ncq C    38 G L   85.241   30.544  178.748
 1ncq C    39 K L  -69.321  132.156  178.967

 3abg A   114 P L  -63.794    9.533  169.441
 3abg A   115 G L  -67.398 -168.039 -167.719
 3abg A   116 S L -146.233   43.944  178.057

 1azw A    44 P L  -75.001  159.032  178.925
 1azw A    45 G L  102.174    9.755 -176.985
 1azw A    46 G L  -76.724  -51.584 -174.213

 3nea A    32 I L  -73.503  152.622  179.806
 3nea A    33 G L  115.008  143.031 -174.791
 3nea A    34 K L  -63.573  -27.665 -174.436

 3khp A   267 P L  -55.702  128.996 -178.612
 3khp A   268 G L  110.789  -19.281  179.848
 3khp A   269 E L  -79.471  145.061  179.644

 2b3h A   210 P L  -54.113  132.836  177.005
 2b3h A   211 G L  100.284  -11.388  179.376
 2b3h A   212 V L  -88.015  134.221  178.376

 1bev 3    37 P L  -57.894  145.061  170.033
 1bev 3    38 G L   80.919   47.958  174.710
 1bev 3    39 K L  -75.389  137.533 -178.760

 1i88 A   138 P L  -62.545  159.836 -166.893
 1i88 A   139 G L  -90.430 -165.043 -175.902
 1i88 A   140 A H  -65.785  -20.793  177.223

 2xmx A    31 P L  -56.705  129.997  173.240
 2xmx A    32 G L   93.335   -5.169 -177.084
 2xmx A    33 A L  -85.089  -18.745 -176.285

 1uar A    42 P L  -49.992  121.433  176.429
 1uar A    43 G L   94.895   -4.980 -178.459
 1uar A    44 A L  -84.471  151.003  179.659

 1zld A    32 P L  -47.995  129.855 -172.728
 1zld A    33 G L  109.859  -23.077  178.284
 1zld A    34 A L  -57.081  131.991 -173.985

 2j8s A    50 P L  -55.273  125.406  170.522
 2j8s A    51 G L   73.984   16.045 -178.839
 2j8s A    52 A L  -93.269  145.560  175.290

 3h8u A    48 P L  -49.921  124.676  178.652
 3h8u A    49 G L   99.574  -23.277 -178.102
 3h8u A    50 Q L  -81.487  154.258 -167.454

 1aym 3    37 P L  -58.134  147.021  173.162
 1aym 3    38 G L   90.433   30.908  178.271
 1aym 3    39 E L  -68.128  132.902  177.644

 3i7j A    93 P L  -55.396  128.078  168.792
 3i7j A    94 G L   90.787   -7.967 -173.541
 3i7j A    95 T L  -96.068  -24.564 -176.384

 2hs5 A    48 P L  -51.639  127.771 -179.718
 2hs5 A    49 G L   97.174  -14.042 -175.648
 2hs5 A    50 A L  -71.058  144.340  179.430

 3ds4 A    62 P L  -73.007  -14.841 -174.952
 3ds4 A    63 G L  -81.720   -6.547 -178.808
 3ds4 A    64 A L  -65.029  142.140  177.854

 3m6n A   184 P L  -55.576  135.103 -169.432
 3m6n A   185 G L -134.542   35.000  171.716
 3m6n A   186 M L -138.681   26.504  164.854

 1edq A     3 P L  -63.122  164.328  176.587
 1edq A     4 G L  -70.857  166.320 -179.046
 1edq A     5 K L  -79.996  116.029 -179.308

 3cz7 A   206 P L  -54.895  129.298  175.728
 3cz7 A   207 G L   92.145  -10.678 -176.688
 3cz7 A   208 E L -107.092  151.979  176.911

 1hxs 1   162 P L  -53.225  126.794 -178.998
 1hxs 1   163 G L  105.549  -28.836  178.516
 1hxs 1   164 A L  -72.625  149.220 -178.806

 1d4m 3    37 P L  -58.802  157.044  170.828
 1d4m 3    38 G L   80.227   40.040  177.863
 1d4m 3    39 E L  -72.094  134.972  176.362

 3p3a A    75 P L  -50.181  125.514  174.432
 3p3a A    76 G L   96.101   -8.637 -174.944
 3p3a A    77 A L  -74.998  147.957  173.544

 1hxs 3    37 P L  -57.959  146.883  172.383
 1hxs 3    38 G L   92.537   28.697  176.594
 1hxs 3    39 E L  -66.707  135.559  178.142

 3aay A    40 A L  -52.387  121.407  172.405
 3aay A    41 G L   91.540   -4.450 -176.564
 3aay A    42 A L  -74.934  149.668  173.164

 2xhf A    51 V L  -60.195  -35.384  175.238
 2xhf A    52 G L  168.250  161.544  175.391
 2xhf A    53 A L  -61.435  135.646  175.439

 2zqq A   149 P L  -53.668  117.262 -173.382
 2zqq A   150 G L -109.023    5.048 -178.659
 2zqq A   151 G L -104.901   20.283  177.456

 1fwx A     9 P L  -54.954  131.810  179.696
 1fwx A    10 G L   95.958  -16.042  179.154
 1fwx A    11 Q L  -95.971  154.072 -177.667

 1e0c A    42 P L  -49.870  121.549  175.424
 1e0c A    43 G L   99.106   -3.809 -176.855
 1e0c A    44 A L  -69.774  140.086  172.744

 2jlq A    28 P L  -60.368  145.456  168.968
 2jlq A    29 G L  105.220   -2.072 -174.318
 2jlq A    30 A L  -61.866  -44.795  -14.988

 2ou5 A   124 P L  -52.265  127.735  173.904
 2ou5 A   125 G L  100.936  -11.895 -178.101
 2ou5 A   126 T L  -71.285  126.688  178.153

 2zvc A    11 P L  -60.067  -35.426  179.166
 2zvc A    12 G L  134.594   -5.029  176.478
 2zvc A    13 D L  -90.004  149.684 -175.826

 1nm3 A    42 P L  -61.571  -28.959  178.005
 1nm3 A    43 G L  175.002  163.893  179.611
 1nm3 A    44 A L  -84.177  162.879 -178.620

 2eg4 A    24 P L  -54.022  119.848  172.033
 2eg4 A    25 G L   85.406    3.150 -178.367
 2eg4 A    26 A L  -76.013  139.527  176.296

 1k78 A    80 P L  -70.776  169.699  177.272
 1k78 A    81 G L  -72.705  169.168  179.658
 1k78 A    82 V L  -78.835  119.506 -174.560

 3kwp A   124 P L  -70.757  148.127 -177.899
 3kwp A   125 G L  174.782 -157.721 -163.674
 3kwp A   126 A L  -64.504  139.033  168.184

 3p42 A   194 P L  -57.253  130.064  173.042
 3p42 A   195 G L   93.569   -2.520 -179.078
 3p42 A   196 S L  -74.596  159.414  175.223

 3mng A    52 P L  -53.973  -41.791 -175.143
 3mng A    53 G L -158.993  151.544  167.972
 3mng A    54 A L  -79.294  151.735  178.311

 1lr5 A    50 P L  -54.715  129.997  172.553
 1lr5 A    51 G L   91.556  -14.836 -172.619
 1lr5 A    52 Q L  -94.314  162.898 -171.281

 3hin A   150 V L  -71.899  144.234 -179.104
 3hin A   151 G L -138.325   20.990  179.662
 3hin A   152 G L -114.106   12.816  175.822

 3pc3 A   112 P L  -52.605  127.179  175.659
 3pc3 A   113 G L   86.502    7.282  172.458
 3pc3 A   114 Y L  -60.334  150.001  171.201

 3kl0 A   299 P L  -53.442  136.057  179.744
 3kl0 A   300 G L  100.322  -16.949  174.293
 3kl0 A   301 Y L  -66.651  159.620 -179.472

 3kg7 A    50 P L  -67.159  145.028 -174.094
 3kg7 A    51 G L  -56.899  -38.397 -174.586
 3kg7 A    52 V L  -64.858  -16.371  176.105

 3moy A   144 P L  -56.000  142.513 -173.733
 3moy A   145 G L -129.222    3.679  179.086
 3moy A   146 L L -126.965   36.657  169.727

 1xiy A    52 P L  -50.754  -51.574 -173.734
 1xiy A    53 G L -166.348  159.895 -179.932
 1xiy A    54 A L  -84.476  157.066  176.832

 3pnt A   184 P L  -52.805  128.248 -175.335
 3pnt A   185 G L   99.955  -11.030  174.196
 3pnt A   186 A L  -76.873  151.453 -175.804

 2ppy A   146 A L  -70.414   85.077 -165.116
 2ppy A   147 G L  -94.579   12.464  173.274
 2ppy A   148 T L -110.975   43.315  172.215

position:           15 neighbors:          200

 3ndz E    76 G L  101.965   14.474  175.783
 3ndz E    77 G E  -67.640  150.335 -174.665
 3ndz E    78 T E -132.989  149.015  163.437

 3juy A    21 G L   96.414  -23.173 -178.649
 3juy A    22 A L  -73.564  169.585  173.994
 3juy A    23 S L -116.433  158.106  176.979

 3s5w A   236 G L  -99.308 -165.086 -179.264
 3s5w A   237 Q H  -61.063  -41.968 -179.103
 3s5w A   238 S H  -64.223  -41.781  177.731

 2e1z A   220 G L  -92.217  149.343 -175.795
 2e1z A   221 A E -143.353  138.646 -179.457
 2e1z A   222 S E -155.062  149.274  171.457

 3n9g H    15 G L   98.509  -21.691 -178.685
 3n9g H    16 A L  -77.509  174.839  174.513
 3n9g H    17 S L -118.763  162.385  175.240

 3esu F   146 G L   88.257  -14.654 -178.362
 3esu F   147 A L  -81.325  171.823 -179.917
 3esu F   148 S L -123.642  155.898  177.586

 3khy A   204 G L  -97.431  153.127 -174.962
 3khy A   205 C E -135.005  127.222  177.536
 3khy A   206 S E -145.496  152.651  179.022

 1uz8 B    15 G L   88.788   -7.300 -177.922
 1uz8 B    16 G L  -81.542 -166.294 -179.666
 1uz8 B    17 S L -139.655  158.816 -176.568

 1n4x H    15 G L   95.133  -15.727 -178.634
 1n4x H    16 E L  -82.122  170.406  179.569
 1n4x H    17 T L -110.767  149.891  176.833

 3ne8 A    93 G L  109.328  157.979 -178.475
 3ne8 A    94 A E  -65.014  143.665 -178.358
 3ne8 A    95 T E -140.692  145.238  174.694

 1gvf A   209 G L   72.782   36.954 -174.276
 1gvf A   210 A L  -75.883  -17.641  176.708
 1gvf A   211 S L  -56.317  130.146  175.308

 3q94 A   213 G L   65.835   46.696 -176.793
 3q94 A   214 G L  -60.955  -37.470  179.724
 3q94 A   215 T L  -59.698  119.992  175.913

 2dkj A   170 G L  113.252  161.328 -174.158
 2dkj A   171 A L -159.354  174.846 -179.472
 2dkj A   172 S L  -99.121  -23.089  178.907

 2j0w A   421 G L  121.833  -19.671  179.711
 2j0w A   422 A L  -75.576  -25.101  177.096
 2j0w A   423 S L -145.659  136.688 -175.569

 1gpu A   637 G L  -75.244 -152.968 -176.391
 1gpu A   638 A L -155.129  144.152  178.256
 1gpu A   639 S L  -88.687  110.341  178.931

 3n9r A   211 G L   64.834   44.779 -169.687
 3n9r A   212 A L -100.490    6.843  174.014
 3n9r A   213 S L  -56.031  138.582 -173.575

 3enn A    17 G L   62.703   36.813 -171.028
 3enn A    18 A L  -66.256  -21.831  179.301
 3enn A    19 T L  -75.769  -22.318  178.942

 2isw A   211 G L   61.692   46.336 -169.918
 2isw A   212 S L -107.627   19.930  170.168
 2isw A   213 S L  -62.490  137.220 -171.873

 1r9j A   628 G L  -85.519 -151.033 -174.777
 1r9j A   629 A L -157.243  166.234 -179.561
 1r9j A   630 S L  -88.311  102.268  179.156

 3agr A   256 G L  -65.041  -39.903 -170.963
 3agr A   257 A L  -98.690  -28.779 -171.020
 3agr A   258 S L -159.598  151.269  171.035

 1edo A     8 G L   59.743   48.527 -169.168
 1edo A     9 A L  -99.165   10.368 -176.307
 1edo A    10 S L  -83.820  -25.290 -174.582

 2ph3 A     8 G L   58.627   46.008 -171.919
 2ph3 A     9 A L -100.348   21.206 -175.876
 2ph3 A    10 S L  -83.523  -25.033 -175.667

 3pm6 A   228 G L   73.830   34.904 -168.149
 3pm6 A   229 A L  -96.361    2.748 -169.088
 3pm6 A   230 D L  -53.840  -48.225 -169.662

 2e6k A   624 G L  -80.036 -147.372 -173.135
 2e6k A   625 A L -160.133  152.156  177.801
 2e6k A   626 S L  -85.067  100.466 -178.950

 3l84 A   606 G L  -77.090 -160.985 -175.126
 3l84 A   607 E L -149.851  139.312  176.849
 3l84 A   608 S L  -79.295  114.134  179.219

 2fyg A    66 G L  -56.398  -47.470 -174.523
 2fyg A    67 A H  -57.550  -35.158 -173.066
 2fyg A    68 S H  -77.734  -11.947  179.087

 3gxr A    13 G L   74.671 -154.936 -171.409
 3gxr A    14 A E  -85.863  151.749  175.368
 3gxr A    15 S L  -77.769  171.283 -178.893

 3n0l A   171 G L  114.996  144.939 -177.379
 3n0l A   172 A L -155.077  157.521 -175.291
 3n0l A   173 S L  -87.771  -14.788 -173.735

 3cvo A    40 G L  158.173 -141.086 -173.827
 3cvo A    41 G H  -55.091  -37.260 -179.634
 3cvo A    42 S H  -62.938  -33.131  177.451

 3r9p A   205 G L  -98.102  154.059 -174.747
 3r9p A   206 C E -132.597  127.635 -179.827
 3r9p A   207 S E -147.766  150.023  174.272

 3f9i A    21 G L   52.688   35.003 -168.867
 3f9i A    22 A L  -75.612   -7.098  177.840
 3f9i A    23 S L  -81.985  -12.829  178.113

 1jal A    79 G L -126.020   45.920 -173.102
 1jal A    80 A H  -54.972  -38.592 -174.241
 1jal A    81 S H  -60.038  -58.775 -179.878

 1gbs A    15 G L   72.158 -164.885 -177.232
 1gbs A    16 A E  -74.384  146.170  169.968
 1gbs A    17 S L  -79.544  167.450  179.949

 1itz A   649 G L  -78.644 -152.099 -174.105
 1itz A   650 A L -157.462  151.382  175.555
 1itz A   651 S L  -86.492   99.731 -175.491

 1lv7 A    89 G L   94.366  160.678 -174.831
 1lv7 A    90 A H  -62.969  -39.655 -177.266
 1lv7 A    91 S H  -59.565  -48.302 -178.431

 3bn3 B    17 G L   96.537    1.073 -174.943
 3bn3 B    18 G E  -89.414 -164.981 -174.501
 3bn3 B    19 S E -138.013  166.954 -176.547

 3osu A    11 G L   58.493   49.596 -168.796
 3osu A    12 A L -106.759   23.821 -176.459
 3osu A    13 S L  -78.835  -24.991 -175.742

 3qn3 A    43 G L -125.083 -143.017  177.778
 3qn3 A    44 A E -120.598  139.662  178.458
 3qn3 A    45 S L  -96.550  -13.214  174.368

 1rvg A   209 G L   49.205   51.025 -176.028
 1rvg A   210 A L -103.844   19.682  175.773
 1rvg A   211 S L  -65.026  146.952 -173.973

 3bpt A   149 G L   84.699    9.007  178.203
 3bpt A   150 G H  -54.817  -44.098 -177.038
 3bpt A   151 G H  -63.322  -15.762 -179.168

 1g99 A   212 G L -100.833  148.151 -174.428
 1g99 A   213 S E -130.792  137.357  178.743
 1g99 A   214 S E -150.022  148.364  174.726

 3op4 A    16 G L   69.934   55.959 -173.408
 3op4 A    17 A L -104.632   17.508 -176.536
 3op4 A    18 S L  -81.631  -21.162 -176.764

 2q9o A   120 G L  111.942    1.257  173.023
 2q9o A   121 G E  -55.047  151.191 -172.071
 2q9o A   122 Q E -149.222  150.554  172.264

 2pnf A    14 G L   66.038   52.905 -167.913
 2pnf A    15 S L -118.453   34.637  177.480
 2pnf A    16 T L  -92.726  -13.154  178.265

 1saz A   186 G L -125.981  149.268 -176.590
 1saz A   187 I E -114.092  116.779  177.800
 1saz A   188 S E -123.755  117.368  179.695

 1z5r A   152 G L   60.262   35.807 -178.447
 1z5r A   153 A L -155.017  154.992 -178.210
 1z5r A   154 S E -108.684  151.435  172.662

 3lx4 A   251 G L  123.728 -168.859 -179.104
 3lx4 A   252 T E -128.634  154.205 -178.541
 3lx4 A   253 T L  -98.418  -23.760 -172.742

 2c07 A    51 G L   62.170   36.581 -172.291
 2c07 A    52 A L  -85.089    2.350 -169.697
 2c07 A    53 G L  -62.753  -27.848 -175.881

 2dyu A   231 G L  -64.579  142.932  175.800
 2dyu A   232 E E -140.519  146.427  170.661
 2dyu A   233 G E -136.777  131.778 -174.134

 1m4l A   155 G L  101.704   15.595  176.975
 1m4l A   156 A L -156.288  155.030 -175.427
 1m4l A   157 S E -105.125  142.720  174.558

 3a9b A   331 G L  107.285  -22.703  173.577
 3a9b A   332 E E  -79.071  111.436 -174.261
 3a9b A   333 S L  -58.056  140.506  177.178

 3ou5 A   210 G L  167.998  153.208 -170.671
 3ou5 A   211 T L -169.017  151.006 -173.774
 3ou5 A   212 S L -107.348  -12.549 -170.991

 3pnt A    87 G L   93.894 -166.369 -174.772
 3pnt A    88 A E -129.368  154.868 -175.885
 3pnt A    89 S E -137.691  149.608  171.297

 3i4f A    14 A L   53.896   49.818 -169.895
 3i4f A    15 G L  -97.332   19.753 -177.261
 3i4f A    16 T L -105.803  -15.365 -174.095

 2fxa A    62 G L   99.909  130.535 -175.870
 2fxa A    63 A E -149.452  146.535  175.584
 2fxa A    64 S E  -73.951  165.461  176.392

 1x7g A    13 G L   53.098   58.664 -173.914
 1x7g A    14 A L -114.423   34.531 -179.280
 1x7g A    15 T L -107.818    6.663  177.103

 1ee6 A    49 G L   94.248   -0.704 -176.560
 1ee6 A    50 A E  -75.872  158.391 -179.976
 1ee6 A    51 S E -132.757  138.261  173.299

 2gp4 A   534 G L   98.969   -8.130  178.060
 2gp4 A   535 A L  -84.971  176.059 -178.612
 2gp4 A   536 S L -103.216  120.481  177.827

 1tv5 A   395 G L  134.235   -4.123 -178.524
 1tv5 A   396 A E  -69.601  146.222  175.257
 1tv5 A   397 S E -104.258  -29.973  174.126

 3c1m A   441 G L  122.044  -24.442 -177.860
 3c1m A   442 S L  -85.004  -17.758 -176.392
 3c1m A   443 S L -124.749  143.732 -175.633

 2xkj E   436 G L   70.210 -159.257 -177.135
 2xkj E   437 T E -169.519  168.943  173.490
 2xkj E   438 T E -163.485  143.764  176.842

 3hzs A    71 G L  -69.786  173.087 -168.348
 3hzs A    72 G L  -98.201   14.886 -177.747
 3hzs A    73 S L -144.123  122.336  176.793

 3qyq A   271 G E -102.327  139.540 -177.687
 3qyq A   272 G E -161.229  175.487 -176.446
 3qyq A   273 G L  -85.758  175.497 -179.296

 1ja9 A    28 G L   60.133   45.004 -171.745
 1ja9 A    29 A L  -94.406    3.264 -175.539
 1ja9 A    30 G L  -68.704  -24.399 -175.444

 3etf A   394 S L -144.905  179.961 -177.340
 3etf A   395 A E -155.026  159.692  175.642
 3etf A   396 T E -127.761  138.384  174.194

 3om8 A    65 G L   63.201 -131.822 -174.493
 3om8 A    66 A L  -89.054    4.718  177.118
 3om8 A    67 S L  -86.207  162.403  178.471

 3l5i A    85 G L  177.722 -164.994 -174.168
 3l5i A    86 K E -105.412  150.400  177.349
 3l5i A    87 S L  -70.871  171.146  159.989

 3oid A    11 G L   56.184   54.645 -171.374
 3oid A    12 S L -111.795   22.408  176.034
 3oid A    13 S L  -77.510  -21.388 -177.813

 2y7e A    47 G L  131.161    4.966  178.035
 2y7e A    48 A E  -69.916  146.386  179.142
 2y7e A    49 R E -123.701  -24.900  177.586

 1zmo A     8 H L   50.976   46.624 -165.442
 1zmo A     9 A L  -53.186  -41.252 -167.154
 1zmo A    10 R L  -82.503    4.030 -167.733

 3is3 A    25 G L   69.544   29.876 -173.729
 3is3 A    26 S L  -74.146   -6.317 -178.820
 3is3 A    27 G L  -85.105   -6.897  177.931

 3ecq A   955 G L  121.132  145.158  178.354
 3ecq A   956 A E  -72.183  143.872  173.202
 3ecq A   957 T E -132.213  145.061 -178.942

 3d4u A   154 G L  106.485   -0.423  177.371
 3d4u A   155 A L -137.387  155.002 -175.042
 3d4u A   156 S E -115.872  143.349  174.467

 3i28 A   297 G L   62.133 -128.861 -174.997
 3i28 A   298 E L  -89.112    0.131  176.237
 3i28 A   299 S L  -81.946  156.505 -178.864

 2por A   274 G L   97.024   14.826  175.956
 2por A   275 A E -115.633  145.000  177.198
 2por A   276 S E -151.799  149.586  173.546

 2qae A   434 G L   70.609   31.178 -170.172
 2qae A   435 A L  -68.912  153.672  174.058
 2qae A   436 S E  -92.187  169.873  172.684

 2hq1 A    12 G L   47.773   51.606 -169.127
 2hq1 A    13 S L -116.858   21.038  177.324
 2hq1 A    14 S L  -72.862  -25.952  179.691

 2ipc A   689 G L  158.982  169.110 -179.330
 2ipc A   690 G E -139.116  179.898  175.336
 2ipc A   691 S E -155.229  145.258  178.531

 2oqo A    71 G L  -99.687  150.531 -179.412
 2oqo A    72 G L -111.238    1.255 -177.349
 2oqo A    73 S L  -78.262  152.489  179.308

 3gbx A   176 G L  114.998  128.213  178.593
 3gbx A   177 F L -147.958  124.681 -170.041
 3gbx A   178 S L  -66.860  -15.738 -170.003

 2jhf A   287 G L  -67.321  147.152  177.437
 2jhf A   288 V E -124.348  130.857  178.656
 2jhf A   289 S E -123.577  130.696 -179.206

 3r0v A    61 G L   54.619 -126.754 -175.704
 3r0v A    62 D L  -96.697    7.094  179.832
 3r0v A    63 S L  -87.433  151.441  178.057

 2qq5 A    12 G L   58.631   41.310 -167.457
 2qq5 A    13 A L  -96.645    7.862 -175.532
 2qq5 A    14 S L  -75.926  -20.006 -177.886

 1cdo A   288 G L  -63.518  132.162  179.626
 1cdo A   289 V E -125.875  126.845  177.972
 1cdo A   290 S E -123.925  135.481 -178.612

 1zmd A   439 G L   70.950   31.781 -174.875
 1zmd A   440 A L  -64.223  150.509  174.274
 1zmd A   441 S E  -92.576  165.111  176.591

 3kom A   636 G L  -84.776 -164.167 -179.806
 3kom A   637 E L -141.199  158.634  176.507
 3kom A   638 S L  -83.034  103.819 -177.855

 3gse A   257 G E  179.283  175.071  179.162
 3gse A   258 S E -139.474   88.009 -170.187
 3gse A   259 S E -103.087  132.667  178.628

 1ekq A    40 G L  127.467   11.125 -179.164
 1ekq A    41 A L -100.812  168.302  177.594
 1ekq A    42 S E -110.106  107.648 -177.074

 2php A    74 G L   84.868   17.756 -174.577
 2php A    75 A L  -78.315  -30.808 -178.758
 2php A    76 S L -135.002  107.183  168.597

 1p0f A   287 G L  -65.016  137.731  178.010
 1p0f A   288 V E -120.307  125.060 -178.552
 1p0f A   289 T E -117.728  129.999  179.806

 1obr A   158 G L  -91.522   17.119 -178.530
 1obr A   159 S L -158.452  179.647 -178.982
 1obr A   160 S E -120.186  149.935  176.155

 2d3a A   312 G L  -93.250   -3.677 -179.339
 2d3a A   313 A L  -92.700  159.112  175.176
 2d3a A   314 S L  -71.678  -31.471  173.478

 1e3i A   291 G L  -49.850  129.119 -176.788
 1e3i A   292 S E -122.454  129.680  178.042
 1e3i A   293 C E -117.276  130.068  178.167

 3ddy A    39 D L   77.458   13.273  173.309
 3ddy A    40 T L  -84.696  129.278  179.929
 3ddy A    41 V E -102.196  120.345 -178.371

 2rhw A    72 N L   50.566 -125.017 -165.062
 2rhw A    73 K L  -95.654    5.031  170.145
 2rhw A    74 S L  -82.712  156.798 -174.674

 1hst A    26 G L  177.701 -163.242  172.152
 1hst A    27 S E  -98.487  139.698  169.739
 1hst A    28 S E  -78.794  160.909  175.218

 2pb9 A    73 G L   94.647    4.727  178.638
 2pb9 A    74 A L  -68.060  -43.996  179.715
 2pb9 A    75 S L  -89.498  138.247  176.070

 3icc A    14 G L   52.820   50.030 -170.849
 3icc A    15 A L -109.404   22.341  178.889
 3icc A    16 S L  -68.518  -27.453 -179.106

 1efp A   223 G E -114.011  176.426 -176.863
 1efp A   224 A E -153.370  154.034  170.735
 1efp A   225 S L  -84.967  167.389  173.595

 3lad A   437 G L   84.659   28.268 -176.098
 3lad A   438 T L  -51.393  146.921  162.177
 3lad A   439 S E -101.013  163.114 -179.440

 2fym A    39 G L -164.168 -168.062 -179.708
 2fym A    40 A L  -90.050  138.482  174.551
 2fym A    41 S L -101.265  -13.344  174.419

 2pn1 A   222 G L   80.068   12.065 -179.374
 2pn1 A   223 E E -125.026  159.867  176.336
 2pn1 A   224 T E  -74.643  114.260 -178.283

 3hpd A    38 G L  128.357   10.478  178.646
 3hpd A    39 A L -104.356  178.321  179.394
 3hpd A    40 S E -122.447  113.242  178.319

 2nm0 A    28 G L   67.955   30.963 -174.803
 2nm0 A    29 G L -101.500   19.828 -177.666
 2nm0 A    30 N L  -82.504  -20.044 -175.972

 1zk4 A   134 G L   69.308   52.986 -164.268
 1zk4 A   135 A E  -73.674  145.013 -176.331
 1zk4 A   136 S E -141.568  127.865  174.941

 3kzv A     9 G L   67.384   43.402 -168.857
 3kzv A    10 V L  -92.804    0.932 -173.202
 3kzv A    11 S L  -72.366  -33.798 -172.174

 3fky A   313 G L  -99.547  -13.870 -176.311
 3fky A   314 S L  -84.798  165.003  174.609
 3fky A   315 S L  -69.230  -46.711  173.416

 2bog X   262 G L  107.054  -29.761  176.530
 2bog X   263 E E  -73.349  128.388 -176.689
 2bog X   264 A L  -65.885  147.714  175.099

 1vca A    16 G L  100.212  -16.414 -176.972
 1vca A    17 D L  -82.444  170.003  174.268
 1vca A    18 S L -110.468  111.532 -174.398

 2xua A    64 G L   59.878 -131.273 -178.043
 2xua A    65 H L -100.691   14.899 -178.984
 2xua A    66 S L  -90.751  163.100  177.563

 3nl6 A   287 G L   78.851   24.075  176.557
 3nl6 A   288 S L -121.705  177.829 -173.482
 3nl6 A   289 S E -117.933  114.576  178.339

 3lf2 A    15 G L   83.452   42.283 -172.362
 3lf2 A    16 G L -105.810   20.110 -176.247
 3lf2 A    17 S L  -83.588  -15.368 -179.782

 2xmz A    54 G L   59.905 -127.401 -174.849
 2xmz A    55 E L  -98.602   15.490  176.284
 2xmz A    56 D L  -59.077  144.115 -177.531

 1mxh A    18 G L   59.261   42.159 -170.218
 1mxh A    19 G L  -95.125    9.452 -174.359
 1mxh A    20 A L  -68.109  -41.728 -171.530

 1v59 A   444 G L   66.706   32.769 -176.804
 1v59 A   445 A L  -69.645  150.495  173.671
 1v59 A   446 S E  -90.185  170.405  174.514

 1uzm A    22 G L   61.605   39.391 -163.359
 1uzm A    23 G L  -99.892   17.619  178.819
 1uzm A    24 N L -110.362    0.230 -176.659

 2jah A    14 G L   65.131   39.031 -172.265
 2jah A    15 A L  -92.273    4.994 -174.921
 2jah A    16 S L  -73.748  -21.185 -177.837

 3nug A    13 G L   63.310   37.225 -166.922
 3nug A    14 A L -103.954   16.881  175.388
 3nug A    15 A L  -66.337  -28.442 -178.261

 2z1n A    14 A L   50.283   43.648 -170.590
 2z1n A    15 G L  -94.563    6.355  179.213
 2z1n A    16 S L  -78.480  -21.468  177.605

 2r8o A   636 G L  -81.065 -166.333 -179.170
 2r8o A   637 E L -144.481  156.482  178.785
 2r8o A   638 S L  -81.490  104.835 -178.705

 3q2j A    25 G L  -75.311  -14.546 -176.977
 3q2j A    26 M L -106.181   13.311  172.542
 3q2j A    27 S L  -40.096  140.930   10.531

 3ksu A    18 G L   74.480   52.052 -164.161
 3ksu A    19 G L -110.044   19.221 -175.252
 3ksu A    20 I L -112.713  -14.992 -177.077

 3sc4 A    16 G L   61.966   46.119 -179.437
 3sc4 A    17 G L -110.791   21.912 -173.820
 3sc4 A    18 S L  -75.536  -24.379 -177.260

 1u2e A    78 G L   66.207 -152.946 -176.914
 1u2e A    79 K L  -81.192   -4.994  174.509
 1u2e A    80 S L  -65.636  160.168  177.188

 2eq6 A   427 G L   72.551   30.898 -176.602
 2eq6 A   428 A L  -68.569  150.931  175.574
 2eq6 A   429 T E  -99.668  174.995  177.512

 2pa6 A    47 G L -129.976 -135.554  177.469
 2pa6 A    48 A L -123.189  135.854  173.890
 2pa6 A    49 S L  -88.450  -12.628  176.735

 1j1i A    77 G L   58.021 -126.947 -179.915
 1j1i A    78 K L -102.867    9.757 -179.815
 1j1i A    79 T L  -79.205  150.228 -172.644

 3l6e A    10 G L   59.250   33.769 -171.478
 3l6e A    11 A L  -71.359  -14.855 -179.783
 3l6e A    12 G L  -79.875  -17.508  179.446

 1jr7 A   172 G L   75.284   25.015  178.107
 1jr7 A   173 N L  -62.388  154.644  175.401
 1jr7 A   174 S E  -77.102  126.172 -179.176

 3bj9 1    13 G L   91.486  -15.354 -173.752
 3bj9 1    14 T L  -90.261  176.540  178.403
 3bj9 1    15 T L -115.207  132.018  178.074

 2a2n A    84 G L   97.195  151.459  179.954
 2a2n A    85 E L -157.163  160.644 -178.026
 2a2n A    86 S L  -74.991  171.359  175.387

 2ehd A    12 G L   54.214   39.087 -168.314
 2ehd A    13 A L  -82.995   -6.111 -169.439
 2ehd A    14 S L  -70.948  -27.442 -172.318

 2b71 A   101 G L  110.414  155.037  178.791
 2b71 A   102 K L -159.812  154.678 -175.216
 2b71 A   103 S E -105.634  164.995  174.236

 3e03 A    13 G L   64.742   32.666 -171.370
 3e03 A    14 A L  -94.819   21.488  176.519
 3e03 A    15 S L  -73.105  -17.025 -175.827

 1zkc A    82 G L  105.711  160.866 -179.427
 1zkc A    83 E L -151.916  149.907  173.999
 1zkc A    84 S E  -69.011  155.994  176.837

 3guy A     8 G L   62.041   34.628 -171.621
 3guy A     9 A L  -97.225    5.043  177.757
[truncated: 2,679,055 more chars]
