# Supplementary material for: Improving Loop Modeling of the Antibody Complementarity-Determining Region 3 Using Knowledge-Based Restraints
Source: PLoS One. 2016 May 16;11(5):e0154811. doi: 10.1371/journal.pone.0154811 (PMC4868311; doi:10.1371/journal.pone.0154811)
Supplement: S4 File — This archive contains example input and output files needed to run the Rosetta protocol described in S3 File. (ZIP) [file pone.0154811.s007.zip › HCDR3_prot_capture/input/1wt5_frags.200.9mers]

position:            1 neighbors:          200

 3juy A     7 Q L    0.000 -177.427 -174.134
 3juy A     8 V L  -63.586  126.563 -178.429
 3juy A     9 Q E -147.392  140.103  174.463
 3juy A    10 L E -118.208  116.989 -178.657
 3juy A    11 V E -108.182  119.475 -172.928
 3juy A    12 Q E -100.892  174.223  179.282
 3juy A    13 S L  -77.042  175.916 -175.415
 3juy A    14 G L  -84.782  166.049 -178.996
 3juy A    15 A L  -68.121  154.579 -177.138

 2pia A   239 T E -109.941  140.931  176.562
 2pia A   240 V E -124.991  124.788  174.584
 2pia A   241 R E -100.011  145.257  174.447
 2pia A   242 L E -106.085  118.629 -164.585
 2pia A   243 S L  -68.012  -37.459 -172.106
 2pia A   244 R L -100.078  -30.790  177.576
 2pia A   245 S L  -78.264  -28.868  176.841
 2pia A   246 G L   78.078   17.118 -179.073
 2pia A   247 T L -103.902  167.197  179.794

 1jqo A   641 R L  -71.181  131.038 -179.779
 1jqo A   642 G L  -89.300 -160.545 -177.544
 1jqo A   643 G L  -92.397  -42.338  179.275
 1jqo A   644 T L  -94.309  158.038  179.335
 1jqo A   645 V H  -56.891  -33.999  179.877
 1jqo A   646 G H  -58.696  -26.028 -179.087
 1jqo A   647 R H -108.034   22.606  177.093
 1jqo A   648 G L   82.047   13.170  179.989
 1jqo A   649 G L  -79.920  178.877 -177.800

 3n9g H     1 P L    0.000  156.317  176.953
 3n9g H     2 V L  -64.911  127.321  179.753
 3n9g H     3 Q E -131.577  135.179  176.367
 3n9g H     4 L E -127.076  115.668 -179.428
 3n9g H     5 V E -112.959  118.882 -173.778
 3n9g H     6 Q E  -99.353  166.179  174.721
 3n9g H     7 S L  -67.347  167.943 -174.386
 3n9g H     8 G L  -77.529  172.668 -177.262
 3n9g H     9 A L  -64.997  148.755 -174.293

 2y27 A   412 V E  -85.749  111.446 -177.476
 2y27 A   413 I E  -85.663  124.018 -178.609
 2y27 A   414 N E -121.291  106.616 -178.055
 2y27 A   415 V E  -84.102  111.640  179.750
 2y27 A   416 L L  -93.355  162.235  173.168
 2y27 A   417 P L  -62.662  150.256  179.265
 2y27 A   418 V L  -45.848  131.993 -177.052
 2y27 A   419 N L   69.155   19.424  176.801
 2y27 A   420 G L  -70.736  -30.022 -177.199

 1n4x H     1 E L    0.000   71.248  176.804
 1n4x H     2 V L  -62.929  134.625 -178.726
 1n4x H     3 Q E -132.865  121.994  171.998
 1n4x H     4 L E -110.994  107.454 -176.922
 1n4x H     5 Q E -104.329  118.168 -173.770
 1n4x H     6 Q E -102.345  162.802  179.030
 1n4x H     7 S L  -68.655  167.151 -177.784
 1n4x H     8 G L  -73.485  172.075 -178.497
 1n4x H     9 P L  -66.766  155.283 -177.046

 1fec A   299 G L   83.575   25.245 -178.582
 1fec A   300 V L  -77.201  128.136 -175.344
 1fec A   301 E L  -81.877  138.841  176.012
 1fec A   302 V E -132.707  164.424  174.915
 1fec A   303 A L  -85.242  174.389 -177.481
 1fec A   304 K L  -60.163  -30.766 -177.681
 1fec A   305 N L  -89.102    1.680  173.281
 1fec A   306 G L   96.821   -1.987  178.938
 1fec A   307 A L  -61.488  128.596  179.979

 1uz8 B     1 E L    0.000  152.695 -177.905
 1uz8 B     2 V L  -73.634  125.008 -178.349
 1uz8 B     3 K E -139.847  139.140  169.779
 1uz8 B     4 L E -124.342  123.888 -175.467
 1uz8 B     5 L E -119.415  105.936  178.616
 1uz8 B     6 E E  -83.206  146.457  176.352
 1uz8 B     7 S E -154.597  173.316  176.298
 1uz8 B     8 G L  100.250    6.713  176.742
 1uz8 B     9 G L  -75.010 -165.010 -178.491

 1lnz A    34 A L -142.117   14.359  176.993
 1lnz A    35 G L  -73.860  122.575  179.492
 1lnz A    36 G L  -84.261  164.022 -179.509
 1lnz A    37 D L  -84.559  158.448  175.683
 1lnz A    38 G L  -84.958  162.432  178.826
 1lnz A    39 G L  -97.029  155.861  179.730
 1lnz A    40 K L  -68.769  139.958  177.873
 1lnz A    41 G L  -66.929  162.407 -178.423
 1lnz A    42 G L  -74.750  152.615  176.108

 3m8o H     1 E L    0.000  145.945 -178.220
 3m8o H     2 V L  -95.921  125.294 -176.404
 3m8o H     3 Q E -165.456  166.175  167.985
 3m8o H     4 L E  -94.582  129.257  179.506
 3m8o H     5 V E -109.951  117.477 -178.442
 3m8o H     6 E E -101.088  150.354  177.174
 3m8o H     7 S E -162.415  174.889  174.374
 3m8o H     8 G L   96.420   11.167 -178.722
 3m8o H     9 G L  -94.448 -146.760 -179.885

 1dn0 B     1 E L    0.000  -32.213  172.895
 1dn0 B     2 V L -139.996  133.075 -177.860
 1dn0 B     3 Q E -112.378  145.526  174.333
 1dn0 B     4 L E -121.069  117.460 -178.366
 1dn0 B     5 Q E -105.057  119.408 -173.649
 1dn0 B     6 Q E -113.646  145.005  175.712
 1dn0 B     7 W E -155.002  166.463  178.554
 1dn0 B     8 G L  150.551  164.171 -179.043
 1dn0 B     9 A L  -55.525  124.482 -174.650

 3d9a H     1 D L    0.000  113.316 -171.519
 3d9a H     2 V L  -71.996  132.107  178.895
 3d9a H     3 Q E -130.308  130.418  175.801
 3d9a H     4 L E -108.493  132.826  178.047
 3d9a H     5 Q E -127.521  116.448  178.296
 3d9a H     6 E E  -90.076  143.702  175.146
 3d9a H     7 S E -147.576  162.963  179.719
 3d9a H     8 G L  141.402  170.340 -178.765
 3d9a H     9 P L  -59.844  143.382  177.552

 1a2y B     1 Q L    0.000  121.959  179.100
 1a2y B     2 V L  -75.856  126.333 -178.490
 1a2y B     3 Q E -137.328  144.099  170.717
 1a2y B     4 L E -131.076  139.955 -179.596
 1a2y B     5 Q E -135.911  130.020  178.765
 1a2y B     6 E E  -94.514  155.935  172.104
 1a2y B     7 S E -149.892  129.708 -173.067
 1a2y B     8 G L -146.588  173.268 -170.386
 1a2y B     9 P L  -80.611  -19.810  178.511

 1dlf H     1 E L    0.000  124.769  172.495
 1dlf H     2 V L  -72.569  125.439 -179.297
 1dlf H     3 K E -130.033  129.404  173.191
 1dlf H     4 L E -129.476  135.667  179.982
 1dlf H     5 E E -136.705  116.658  178.625
 1dlf H     6 E E  -92.681  152.443  173.033
 1dlf H     7 S E -157.074  167.379  172.153
 1dlf H     8 G L  112.106   -8.198 -179.665
 1dlf H     9 G L  -71.028  165.523 -179.557

 3k3q A     4 A L    0.000   97.035 -177.691
 3k3q A     5 V L  -69.802  134.954 -179.581
 3k3q A     6 Q E -142.829  135.503  173.919
 3k3q A     7 L E -120.746  115.279 -177.308
 3k3q A     8 V E -111.725  104.113  176.918
 3k3q A     9 D E  -79.900  156.399  175.030
 3k3q A    10 S E -165.073  166.639 -178.144
 3k3q A    11 G L  108.899    5.046 -177.296
 3k3q A    12 G L  -74.428  172.442 -175.553

 2ako A    39 E E  -86.976  118.428 -165.433
 2ako A    40 V E -109.665  125.359  167.995
 2ako A    41 I E -115.092  125.461 -173.858
 2ako A    42 L E -101.895  128.367  172.605
 2ako A    43 V E -115.329  114.794 -166.771
 2ako A    44 T E -112.848  163.001  172.636
 2ako A    45 S L -134.975 -160.007  174.993
 2ako A    46 A L   68.757   25.151  169.144
 2ako A    47 A H  -65.001  -34.537  176.949

 2j5v A    44 R E  -92.370  123.047 -175.612
 2j5v A    45 I E -109.995  125.173  174.340
 2j5v A    46 V E -117.519  128.677 -178.184
 2j5v A    47 I E -106.611  125.000  168.919
 2j5v A    48 V E -113.226  112.035 -163.813
 2j5v A    49 T E -113.672  135.558  165.655
 2j5v A    50 S L  -94.998 -163.502  163.652
 2j5v A    51 G L   92.578   15.768 -178.760
 2j5v A    52 A H  -63.013  -62.542 -178.610

 1i58 A    28 E L -107.710  119.694 -172.795
 1i58 A    29 V E -125.908  130.262  169.876
 1i58 A    30 N E  -90.487   97.412 -174.899
 1i58 A    31 F E  -88.046  119.436 -179.768
 1i58 A    32 I E -114.802  131.177  179.184
 1i58 A    33 M E -120.467  130.723 -174.392
 1i58 A    34 R E -132.898  136.865  170.753
 1i58 A    35 G L   74.924   37.711 -178.920
 1i58 A    36 E L  -69.970  -14.516  179.452

 2h8g A    73 R E  -77.267  127.830 -176.717
 2h8g A    74 I E -116.093  121.674  172.969
 2h8g A    75 N E -122.105  138.913  178.657
 2h8g A    76 V E -122.696  121.609 -174.040
 2h8g A    77 V E -114.930  124.991  173.353
 2h8g A    78 C E -121.531  150.575 -179.062
 2h8g A    79 P L  -71.177  -15.001  172.171
 2h8g A    80 G L   79.606 -166.692 -176.557
 2h8g A    81 R E  -87.736  144.520  172.800

 3ctz A   410 E L -127.206  139.999  169.134
 3ctz A   411 V L  -73.557  131.275 -175.474
 3ctz A   412 Y E -109.366  129.832 -179.756
 3ctz A   413 L E -119.225  124.721 -179.078
 3ctz A   414 I E -126.151  118.664  177.988
 3ctz A   415 D E -123.780  110.598 -170.339
 3ctz A   416 S E -145.361  162.382  179.069
 3ctz A   417 G L -169.079  164.543 -169.941
 3ctz A   418 A E -138.838  144.627  163.843

 3ffv A   152 E L  -71.648  153.363  176.331
 3ffv A   153 V E  -91.135  123.239 -168.516
 3ffv A   154 C E -136.117  146.578  174.679
 3ffv A   155 K E -100.049  132.103 -167.029
 3ffv A   156 E E -136.792  155.767  167.572
 3ffv A   157 T E -104.132  124.914 -175.890
 3ffv A   158 L L  -59.473  131.008  174.368
 3ffv A   159 G L   90.161    3.575  176.852
 3ffv A   160 T L -127.938  164.230  178.029

 3bl6 A    43 E E  -73.048  125.819 -175.503
 3bl6 A    44 V E -134.996  156.276  168.924
 3bl6 A    45 V E -131.951  105.874 -178.267
 3bl6 A    46 I E  -86.759  130.865 -167.970
 3bl6 A    47 T E -125.959  120.781  169.335
 3bl6 A    48 Q E  -87.304  106.760 -165.880
 3bl6 A    49 S L  -87.938  -33.902 -163.570
 3bl6 A    50 G L   91.151  175.296 -170.274
 3bl6 A    51 I L -100.042  139.784  173.129

 3o4v A    44 E E  -61.800  125.019 -177.701
 3o4v A    45 V E -134.989  160.112  170.870
 3o4v A    46 A E -131.341  107.613 -172.840
 3o4v A    47 L E  -97.087  120.041 -174.210
 3o4v A    48 L E -107.403  127.142  164.092
 3o4v A    49 K E  -96.156  103.835 -165.959
 3o4v A    50 S L  -87.300  -29.931 -165.887
 3o4v A    51 G L   91.848  179.757 -168.686
 3o4v A    52 I L  -97.898  135.614  172.032

 3eei A    45 R E  -70.040  133.151 -171.628
 3eei A    46 M E -141.071  137.250  173.853
 3eei A    47 V E -119.766  112.483 -175.976
 3eei A    48 L E -100.281  112.290 -170.438
 3eei A    49 A E -107.354  142.572  171.253
 3eei A    50 L E -102.026  101.678 -169.480
 3eei A    51 S L  -79.834  -33.981 -165.349
 3eei A    52 G L   87.295  175.082 -172.035
 3eei A    53 I L  -90.705  139.587  173.946

 3mms A    42 E E  -65.227  123.480 -172.646
 3mms A    43 V E -135.015  159.710  168.338
 3mms A    44 V E -132.346  112.145 -178.026
 3mms A    45 L E  -91.406  140.086  179.655
 3mms A    46 V E -142.392  136.919  164.358
 3mms A    47 E E  -89.577   95.634 -167.303
 3mms A    48 S L  -66.656  -32.374 -164.436
 3mms A    49 G L   95.831  168.810 -173.750
 3mms A    50 I L  -92.822  139.016  171.987

 3g7s A   117 E H  -62.925  -46.309 -177.311
 3g7s A   118 H H  -59.597  -37.462 -178.918
 3g7s A   119 I H  -75.502  -45.026 -177.089
 3g7s A   120 L H  -65.136  -31.941  178.720
 3g7s A   121 N H  -78.814  -50.565 -177.830
 3g7s A   122 D H  -60.564  -38.367 -179.617
 3g7s A   123 S L  -80.705   -8.303 -176.040
 3g7s A   124 E L   51.332   50.472 -177.876
 3g7s A   125 A L  -77.364  137.619 -177.966

 3h7t A    15 A E  -73.970  132.983  175.246
 3h7t A    16 V E -136.497  163.097  178.426
 3h7t A    17 G E -100.457  141.478  176.558
 3h7t A    18 V E -114.929  100.813 -176.798
 3h7t A    19 L E  -95.056  120.001 -177.632
 3h7t A    20 V E -115.253  131.049 -171.545
 3h7t A    21 D L  -59.789  119.728  175.487
 3h7t A    22 E L   63.767   20.779  178.322
 3h7t A    23 K L -131.384  162.070  179.579

 1ii2 A    23 D L  -94.534    8.801 -179.163
 1ii2 A    24 S L  -84.293  133.784  178.846
 1ii2 A    25 R E -139.971  175.024  173.615
 1ii2 A    26 L E -108.058  146.541  176.627
 1ii2 A    27 T L  -85.206  170.914  176.539
 1ii2 A    28 A L  -55.642  -22.762 -176.547
 1ii2 A    29 R L -103.922    3.172  170.552
 1ii2 A    30 G L   93.252    6.429 -179.256
 1ii2 A    31 A L  -74.338  144.811 -176.143

 3mhs B    13 Q H  -63.413  -40.031  176.905
 3mhs B    14 Q H  -57.411  -43.760  178.506
 3mhs B    15 Y H  -64.140  -44.568 -178.590
 3mhs B    16 L H  -58.918  -39.289  177.908
 3mhs B    17 V H  -67.503  -48.868 -176.503
 3mhs B    18 E H  -64.953  -31.961 -179.275
 3mhs B    19 S L  -79.809  -14.990  179.451
 3mhs B    20 G L   89.777    0.228 -174.516
 3mhs B    21 N H  -79.042  -28.375  175.910

 1pq7 A    15 I E  -65.586  136.459  176.418
 1pq7 A    16 V E -128.099  142.529  170.629
 1pq7 A    17 S E  -87.751  136.663  179.662
 1pq7 A    18 I E -113.660   98.305  179.936
 1pq7 A    19 S E  -82.764  150.972  175.066
 1pq7 A    20 R E -134.155  120.010 -178.568
 1pq7 A    21 N L   62.788   27.243  175.201
 1pq7 A    22 G L   92.420  -10.231 -174.405
 1pq7 A    23 G E -109.630  174.302  176.588

 1hxs 4     3 Q E -104.062  117.821 -178.288
 1hxs 4     4 V E -106.193  121.659 -178.431
 1hxs 4     5 S E -129.976  159.485 -177.229
 1hxs 4     6 S E  -89.186  146.774  176.223
 1hxs 4     7 Q L  -97.857  142.038  172.778
 1hxs 4     8 K L  -84.868   91.294 -170.701
 1hxs 4     9 V L  -74.680  121.839  176.033
 1hxs 4    10 G L  -85.003  -85.170  174.778
 1hxs 4    11 A L  -73.752  122.775 -179.784

 1jtv A   179 H E  -96.035  123.102  178.243
 1jtv A   180 L E -118.722  119.743 -175.517
 1jtv A   181 S E -134.299  139.985  174.473
 1jtv A   182 L E -102.981  133.461  176.716
 1jtv A   183 I E  -99.192  102.347 -175.905
 1jtv A   184 E E  -81.477  104.973  179.963
 1jtv A   185 C E  -98.248  149.681  166.503
 1jtv A   186 G L  -94.992 -142.442  173.793
 1jtv A   187 P L  -67.575  131.686 -177.010

 1s1m A    59 E L  -50.516  150.742  174.740
 1s1m A    60 V L -100.139  116.562 -175.084
 1s1m A    61 F E  -79.671  138.561  178.480
 1s1m A    62 V E -115.597  123.679 -178.237
 1s1m A    63 T L  -87.771  174.719 -178.223
 1s1m A    64 E L  -59.960  -38.443 -177.996
 1s1m A    65 D L  -83.130    5.959  172.681
 1s1m A    66 G L   89.209    2.462 -179.035
 1s1m A    67 A L  -65.343  141.619  175.757

 2ny1 B   149 Q L -137.463  115.376  173.128
 2ny1 B   150 L L  -76.246  139.181  165.169
 2ny1 B   151 E L  -95.019  160.726  174.807
 2ny1 B   152 L H  -55.032  -34.120 -176.253
 2ny1 B   153 Q H  -71.753  -13.467  178.036
 2ny1 B   154 D H  -78.933   -8.143  176.047
 2ny1 B   155 S L  -66.970  124.184 -178.170
 2ny1 B   156 G E  141.703 -160.002 -177.213
 2ny1 B   157 T E  -90.355  116.423  171.299

 1eq9 A    15 Q E  -74.808  131.104 -178.127
 1eq9 A    16 V E -119.923  138.865  171.584
 1eq9 A    17 S E -104.534  119.713  174.936
 1eq9 A    18 L E  -94.795  111.683 -172.182
 1eq9 A    19 R E -114.544  129.576  177.385
 1eq9 A    20 L E -102.993  114.916 -179.742
 1eq9 A    21 S L   58.199   31.947  172.633
 1eq9 A    22 G L   96.956   -8.956 -176.242
 1eq9 A    23 S E -109.795  129.766  178.454

 2qv8 A   111 Q L  -83.927  -30.312  176.965
 2qv8 A   112 L E -101.781  122.166  178.700
 2qv8 A   113 F E -105.209  128.810  178.780
 2qv8 A   114 V E -116.493   97.704 -166.538
 2qv8 A   115 L L  -86.438  155.707  175.966
 2qv8 A   116 S L  -63.455  -15.050  175.934
 2qv8 A   117 S L  -69.525  -14.969 -174.832
 2qv8 A   118 G L   94.786   -2.591 -179.577
 2qv8 A   119 E L  -79.559  142.342  177.700

 2jbv A    39 S L  -92.781  131.566 -175.234
 2jbv A    40 V E -130.992  130.137  172.143
 2jbv A    41 A E -108.254  139.731  176.826
 2jbv A    42 L E -122.432  112.527 -174.735
 2jbv A    43 V E  -99.222  130.323 -179.339
 2jbv A    44 E E -136.711  129.143 -178.404
 2jbv A    45 A L  -70.250  -35.947  179.671
 2jbv A    46 G L  -79.344  172.357 -179.445
 2jbv A    47 P L  -79.216  166.819  169.214

 1vco A    68 E L  -61.097  147.901  169.036
 1vco A    69 V L -103.003  125.035 -176.794
 1vco A    70 F E  -85.421  142.037  179.317
 1vco A    71 V E -114.610  127.412 -179.867
 1vco A    72 T L  -89.560  171.435 -174.205
 1vco A    73 A L  -59.832  -32.685 -177.630
 1vco A    74 D L  -84.556    1.648  169.353
 1vco A    75 G L   94.164    1.634  179.628
 1vco A    76 A L  -68.617  140.759  175.414

 3qha A    51 M L  -86.576  -28.057 -173.815
 3qha A    52 T H  -57.827  -52.670 -177.448
 3qha A    53 P H  -64.224  -28.901  177.003
 3qha A    54 L H  -70.406  -38.483  172.400
 3qha A    55 A H  -58.928  -45.099  176.873
 3qha A    56 E H  -64.852  -31.301  178.190
 3qha A    57 A L  -73.726  -15.365  173.783
 3qha A    58 G L  103.772   18.016  175.774
 3qha A    59 A L  -82.159  151.135  175.826

 2bz6 H    15 Q E  -68.308  130.011  178.337
 2bz6 H    16 V E -109.989  141.013  171.194
 2bz6 H    17 L E -107.402  118.562  176.848
 2bz6 H    18 L E  -96.193  129.261 -179.028
 2bz6 H    19 L E -122.961  141.420  172.157
 2bz6 H    20 V E -121.822  108.130 -172.329
 2bz6 H    21 N L   60.054   35.460  178.261
 2bz6 H    22 G L   92.711  -12.815 -174.034
 2bz6 H    23 A E  -91.722  143.548  177.469

 2hbw A    57 E E  -73.312  129.882  177.278
 2hbw A    58 V E -129.153  165.816  177.087
 2hbw A    59 C E -136.609  122.304  175.394
 2hbw A    60 L E  -66.281  131.080 -172.433
 2hbw A    61 C L  -73.227  -36.626 -168.597
 2hbw A    62 E L  -72.189  -31.187 -176.885
 2hbw A    63 D L -130.533    5.385  176.574
 2hbw A    64 D L   52.546   34.999  179.102
 2hbw A    65 Y E  -91.098  120.674 -178.898

 2dvm A   186 E L -127.034    0.505 -176.189
 2dvm A   187 I L  -94.842  145.876  169.738
 2dvm A   188 T L  -95.440  121.669 -173.692
 2dvm A   189 L E -104.185  134.012  170.377
 2dvm A   190 A E -107.649  110.410 -173.153
 2dvm A   191 L E -109.368  119.308  179.058
 2dvm A   192 F E -103.543  112.902 -177.713
 2dvm A   193 G L  100.069  130.137  174.859
 2dvm A   194 A L -124.170   32.764  176.374

 2o2k A   277 G L   85.010    1.702  178.088
 2o2k A   278 I L  -80.028  120.740 -169.836
 2o2k A   279 R E -110.001  152.660  166.693
 2o2k A   280 L E  -96.385  132.480  179.189
 2o2k A   281 T L  -83.935  179.433  177.148
 2o2k A   282 E L  -61.791  -28.167  177.078
 2o2k A   283 S L  -91.868    7.554 -179.807
 2o2k A   284 L L   63.790   27.811  168.872
 2o2k A   285 A L  -86.852  151.436 -179.222

 3ctl A    18 Q H  -74.888  -35.299  177.808
 3ctl A    19 I H  -65.780  -44.955  179.011
 3ctl A    20 E H  -64.288  -40.712  175.519
 3ctl A    21 F H  -60.832  -54.574 -179.183
 3ctl A    22 I H  -56.944  -37.733 -177.563
 3ctl A    23 D H  -61.102  -27.555 -171.625
 3ctl A    24 S L -107.423    7.517 -176.806
 3ctl A    25 H L -134.645  -42.077  179.870
 3ctl A    26 A L  -84.875  173.625 -177.338

 3ncl A    15 Q E  -73.863  126.500 -178.446
 3ncl A    16 V E -124.645  139.956  179.457
 3ncl A    17 S E -102.923  126.180 -179.010
 3ncl A    18 L E -107.630  116.677  179.891
 3ncl A    19 H E -102.456  139.052  170.634
 3ncl A    20 A E  -92.863  144.447 -174.139
 3ncl A    21 L L  -50.071  111.432  169.311
 3ncl A    22 G L   80.437   10.456 -178.307
 3ncl A    23 Q L -123.824  -18.060  178.289

 3kg7 A   233 E E -154.448  146.400  173.865
 3kg7 A   234 M E -140.783  120.719 -175.348
 3kg7 A   235 T E -117.344  143.758  177.225
 3kg7 A   236 L E -145.400  123.734 -171.406
 3kg7 A   237 S L  -91.130  -31.437  179.339
 3kg7 A   238 H L -160.694  166.228 -177.949
 3kg7 A   239 P L  -59.340  145.136 -177.779
 3kg7 A   240 T L  -65.960  141.306  173.159
 3kg7 A   241 P L  -72.354  170.950 -179.486

 1tq5 A    89 E L -109.397  159.636 -178.960
 1tq5 A    90 F E -114.416  159.158  164.448
 1tq5 A    91 Q E -150.050  148.635 -179.067
 1tq5 A    92 I E -132.844  146.703  173.320
 1tq5 A    93 M E -139.888  133.980  174.918
 1tq5 A    94 S E  -97.812  118.092 -178.737
 1tq5 A    95 A L  -65.024  -37.873  174.887
 1tq5 A    96 G L   56.307 -134.864 -178.864
 1tq5 A    97 T L  -65.553  -22.448  175.402

 3iau A   258 R L  -60.121  137.497  178.895
 3iau A   259 V L -130.411  136.128  179.938
 3iau A   260 K E -101.416  115.352 -178.552
 3iau A   261 L E  -73.688  135.089  179.491
 3iau A   262 S L  -61.577  -32.008 -179.983
 3iau A   263 N L -159.998  152.989 -171.882
 3iau A   264 V L -135.011  136.473  172.668
 3iau A   265 D L  -65.004  127.209 -168.882
 3iau A   266 T L -100.876    5.943  175.825

 1u9c A   174 E H  -56.558  -51.798 -177.272
 1u9c A   175 S H  -57.985  -44.337 -174.819
 1u9c A   176 T H  -68.351  -42.052  176.688
 1u9c A   177 L H  -60.751  -40.817  175.720
 1u9c A   178 R H  -65.004  -39.041  176.790
 1u9c A   179 L H  -67.573  -26.872  176.380
 1u9c A   180 R L  -77.421   -4.516  171.172
 1u9c A   181 G L  100.742   14.094  178.126
 1u9c A   182 A L  -80.100  146.511  172.408

 3nm6 B    44 E E  -90.672  116.047 -175.835
 3nm6 B    45 I E -109.868  125.952  176.796
 3nm6 B    46 I E -117.295  109.980 -175.150
 3nm6 B    47 V E -108.471  136.097  176.515
 3nm6 B    48 A E -155.249  154.664  164.840
 3nm6 B    49 Y E -107.590  137.428 -167.641
 3nm6 B    50 S L  -86.040  -17.282 -159.585
 3nm6 B    51 K L   75.026  152.975 -166.204
 3nm6 B    52 I L  -72.363  138.866  171.454

 2olr A    46 R L  -66.056  134.998  165.974
 2olr A    47 G E -113.158  153.560  173.646
 2olr A    48 V E -125.601  143.879 -176.640
 2olr A    49 L E  -87.615  124.988  178.686
 2olr A    50 T L  -94.489  166.954 -175.653
 2olr A    51 N L  -73.340  -10.949  176.046
 2olr A    52 L L  -84.428   -9.029  177.157
 2olr A    53 G L   97.502  -12.207  179.360
 2olr A    54 A L  -84.765  147.699  175.047

 2a9f A   188 E L -120.003   -5.022 -171.205
 2a9f A   189 V L  -92.707  136.662  166.465
 2a9f A   190 S E  -87.018  114.445 -174.004
 2a9f A   191 I E -112.599  114.583  172.118
 2a9f A   192 V E  -95.844  128.323  177.039
 2a9f A   193 V E -119.182  110.428  178.251
 2a9f A   194 N E  -86.100  107.304  179.316
 2a9f A   195 G L  153.094  106.265 -177.943
 2a9f A   196 G L  -86.137  -11.309 -179.625

 3nva A    59 E L  -58.576  137.021  172.886
 3nva A    60 V L  -81.487  125.144 -176.065
 3nva A    61 F E  -91.295  142.596  178.334
 3nva A    62 V E -114.763  125.700  179.694
 3nva A    63 T L  -88.892  169.518  179.720
 3nva A    64 E L  -56.947  -40.538 -175.522
 3nva A    65 D L  -84.014    5.165  167.381
 3nva A    66 G L   88.654   21.831  177.006
 3nva A    67 A L  -82.441  134.785  176.430

 2gag A   144 A H  -64.348  -36.716  178.161
 2gag A   145 R H  -61.629  -51.220 -174.276
 2gag A   146 E H  -73.076  -30.222  172.649
 2gag A   147 A H  -69.410  -39.402  178.188
 2gag A   148 S H  -65.255  -37.799 -176.239
 2gag A   149 R H  -58.973  -31.713 -175.841
 2gag A   150 S L  -67.248  -22.328 -173.793
 2gag A   151 G L   92.135   -2.042  175.251
 2gag A   152 A L  -63.545  157.504  172.770

 2aqj A    33 N E -120.108  107.104 -169.326
 2aqj A    34 I E -107.091  126.509  175.082
 2aqj A    35 T E -124.791  134.459 -179.475
 2aqj A    36 L E -117.681  124.462  178.900
 2aqj A    37 I E -108.902  133.530 -178.555
 2aqj A    38 E E -144.429  138.810 -178.738
 2aqj A    39 S L  -85.983  134.216  175.316
 2aqj A    40 A L  -75.096  -14.442 -177.086
 2aqj A    41 A L  -89.497  -13.631 -176.372

 3kg9 A   242 K E -140.952  145.350  173.288
 3kg9 A   243 L E -139.978  121.361 -178.311
 3kg9 A   244 K E -129.800  136.865  177.757
 3kg9 A   245 Q E -123.409  129.677 -171.763
 3kg9 A   246 Y L -110.831  -21.953  176.552
 3kg9 A   247 R L -113.053  132.583 -170.985
 3kg9 A   248 Q L  -68.407  -50.003 -176.142
 3kg9 A   249 T L -114.922  125.050 -176.212
 3kg9 A   250 I L -129.984  121.361  179.923

 1vl6 A   192 E L -109.870   -2.582 -175.486
 1vl6 A   193 V L  -80.633  135.632  170.495
 1vl6 A   194 K E  -96.250  113.418 -176.437
 1vl6 A   195 V E -115.064  119.749  178.369
 1vl6 A   196 V E  -99.752  122.136  178.093
 1vl6 A   197 V E -111.608  119.338 -175.125
 1vl6 A   198 N E -110.009  121.720 -179.156
 1vl6 A   199 G L  101.809   84.972 -175.894
 1vl6 A   200 I L  -92.396   72.564  172.346

 3pqv A   179 T L  -65.066  124.167 -173.712
 3pqv A   180 M L  -90.073  130.877  174.500
 3pqv A   181 H E -129.095   89.065  179.268
 3pqv A   182 A E -128.992  107.164 -172.900
 3pqv A   183 L L -109.825   -1.888 -176.995
 3pqv A   184 D L -108.734  148.549  173.465
 3pqv A   185 K L  -71.028  129.809 -177.655
 3pqv A   186 T L  -63.272  118.886  177.658
 3pqv A   187 M L  -90.000  126.587 -179.714

 1d0q A    26 Y L -127.002  -27.984 -175.945
 1d0q A    27 V L -128.747  131.336  171.850
 1d0q A    28 Q L  -69.961  109.482 -174.971
 1d0q A    29 L L -106.353  138.670  169.371
 1d0q A    30 K E -123.792  137.629 -176.110
 1d0q A    31 R E  -74.694  127.731  169.506
 1d0q A    32 Q E -128.098  100.479 -173.810
 1d0q A    33 G L   74.977 -114.134 -177.124
 1d0q A    34 R L -109.402    8.633 -177.221

 2aqj A   189 D E -152.158  152.067 -179.395
 2aqj A   190 V E -127.014  124.810 -176.749
 2aqj A   191 R E  -95.952  124.959  174.060
 2aqj A   192 L E -112.255  144.990  175.176
 2aqj A   193 N L  -80.665  179.299 -175.958
 2aqj A   194 N L  -62.215  -25.814 -178.032
 2aqj A   195 R L  -80.549  -16.787  179.346
 2aqj A   196 G L   99.668    7.022  177.389
 2aqj A   197 Y L  -82.867  152.183  176.464

 2hf2 A   174 I L -115.010  -62.082  176.397
 2hf2 A   175 M L -141.230  159.901 -179.492
 2hf2 A   176 K E -117.700  121.105  177.185
 2hf2 A   177 P E  -76.625  127.566  175.033
 2hf2 A   178 V E -134.534  150.459 -179.941
 2hf2 A   179 T E  -71.563  135.589  176.534
 2hf2 A   180 S L -115.004 -135.011  175.850
 2hf2 A   181 G L  -68.171  178.210 -177.724
 2hf2 A   182 F L  -56.748  113.696  175.844

 1jvw A    31 D L  -86.970  -11.044 -179.353
 1jvw A    32 A E  -79.620  144.285 -179.831
 1jvw A    33 V E -120.576  124.888 -178.991
 1jvw A    34 K E -101.417  129.997  179.702
 1jvw A    35 L L  -95.887  161.078 -178.908
 1jvw A    36 P L  -55.002  -31.846 -178.915
 1jvw A    37 S L  -65.990  -24.648 -172.765
 1jvw A    38 G L  109.930  -11.530  179.152
 1jvw A    39 L L  -69.005  124.864  173.470

 1e9z A   183 S E  -98.735  101.794 -174.567
 1e9z A   184 V E  -79.811  151.783  177.175
 1e9z A   185 E E -109.711  123.158 -176.561
 1e9z A   186 L E -137.728  146.432  177.599
 1e9z A   187 I E -116.918  172.043  174.798
 1e9z A   188 D E  -63.283  143.658  173.283
 1e9z A   189 I L  -71.891  133.349 -174.978
 1e9z A   190 G L  -88.580 -155.044 -178.922
 1e9z A   191 G L   65.001 -139.802  179.340

 1lnz A    32 G L  105.327  116.056 -176.872
 1lnz A    33 P E  -59.627  136.141 -177.227
 1lnz A    34 A L -142.117   14.359  176.993
 1lnz A    35 G L  -73.860  122.575  179.492
 1lnz A    36 G L  -84.261  164.022 -179.509
 1lnz A    37 D L  -84.559  158.448  175.683
 1lnz A    38 G L  -84.958  162.432  178.826
 1lnz A    39 G L  -97.029  155.861  179.730
 1lnz A    40 K L  -68.769  139.958  177.873

 2ybq A    24 S L -119.703  158.002 -177.588
 2ybq A    25 V E -114.921  134.213  173.587
 2ybq A    26 A E -108.582  121.361  175.687
 2ybq A    27 L E  -93.692  102.212 -164.779
 2ybq A    28 V E -113.340  124.935  170.618
 2ybq A    29 G E  -69.831  129.194 -175.257
 2ybq A    30 A L  -92.382  -16.661 -172.059
 2ybq A    31 G E   89.051  176.562 -171.758
 2ybq A    32 P L  -75.702  -12.467  175.496

 1lnz A    35 G L  -73.860  122.575  179.492
 1lnz A    36 G L  -84.261  164.022 -179.509
 1lnz A    37 D L  -84.559  158.448  175.683
 1lnz A    38 G L  -84.958  162.432  178.826
 1lnz A    39 G L  -97.029  155.861  179.730
 1lnz A    40 K L  -68.769  139.958  177.873
 1lnz A    41 G L  -66.929  162.407 -178.423
 1lnz A    42 G L  -74.750  152.615  176.108
 1lnz A    43 D L  -96.271  143.990  166.864

 2pyx A    44 N E -103.562  103.719 -171.502
 2pyx A    45 I E -103.581  122.800  175.336
 2pyx A    46 T E -121.234  130.001  178.791
 2pyx A    47 L E -111.763  120.704  179.700
 2pyx A    48 I E -101.678  113.164 -177.074
 2pyx A    49 E E -109.996  141.295  177.373
 2pyx A    50 S L  -69.503  138.454  177.967
 2pyx A    51 P L  -72.294  -13.902 -179.756
 2pyx A    52 D L  -66.567  146.450  179.292

 1x9u A    73 K E -115.905  118.721 -175.121
 1x9u A    74 I E -122.979  122.444  177.564
 1x9u A    75 M E  -80.608  139.766  175.143
 1x9u A    76 L L  -92.350   98.378 -168.633
 1x9u A    77 N L  -99.827  -24.280 -176.380
 1x9u A    78 T L -127.265  155.851  178.881
 1x9u A    79 T L  -84.633  165.006  178.718
 1x9u A    80 G E  109.494  177.977 -176.711
 1x9u A    81 P E  -66.619  141.245  170.268

 1qw9 A   207 T L  -85.631   -3.971 -178.247
 1qw9 A   208 I L  -80.028  159.982  168.580
 1qw9 A   209 E E -109.976  152.452 -172.172
 1qw9 A   210 L E -126.550  129.007  179.910
 1qw9 A   211 V E -111.346  124.786  178.018
 1qw9 A   212 V E  -99.960  140.512 -167.969
 1qw9 A   213 C L  -82.024  130.036  165.888
 1qw9 A   214 G L  -81.724 -164.053  179.961
 1qw9 A   215 S L  -64.999  155.783  174.432

 1nhs A   254 T L -100.612  -50.016  177.046
 1nhs A   255 L L -115.006  153.031  173.429
 1nhs A   256 E L  -68.802  119.590 -177.292
 1nhs A   257 L E -114.210  155.854  171.408
 1nhs A   258 H L  -79.996  164.338 -179.476
 1nhs A   259 P L  -54.898  -29.474 -176.374
 1nhs A   260 N L  -89.547   -0.040  176.201
 1nhs A   261 G L  101.891  -13.358 -175.323
 1nhs A   262 L L  -66.453  142.183 -178.937

 1ekb B    15 V E  -75.005  125.034 -176.494
 1ekb B    16 V E -123.935  136.430  177.901
 1ekb B    17 A E  -91.473  136.366 -179.491
 1ekb B    18 L E -112.496  128.800  178.006
 1ekb B    19 Y E -114.406  135.187  172.381
 1ekb B    20 F E -111.020  109.776 -171.151
 1ekb B    21 D L   58.184   46.715  177.399
 1ekb B    22 D L   63.643   30.761  175.181
 1ekb B    23 Q E -130.020  115.207  175.582

 3ppl A   373 G L   84.963   19.840  178.246
 3ppl A   374 I E -113.537  114.995 -178.455
 3ppl A   375 A E  -79.854  118.890  172.975
 3ppl A   376 L L -114.116  156.649  173.186
 3ppl A   377 T L  -60.769  142.142 -175.111
 3ppl A   378 G L  -63.660  142.140  175.955
 3ppl A   379 A L  -61.377  125.565  177.878
 3ppl A   380 G L   95.304   -5.440 -174.174
 3ppl A   381 S L  -62.339  -19.193  179.891

 3pm6 A   221 R L -103.641  -33.576 -179.738
 3pm6 A   222 V L -138.998  158.781  176.704
 3pm6 A   223 G E  -82.504  157.482  178.740
 3pm6 A   224 L E -110.056  135.804 -174.533
 3pm6 A   225 V E -120.291  130.416 -176.155
 3pm6 A   226 L E  -98.553  122.799  176.854
 3pm6 A   227 H L -115.471  155.519 -177.961
 3pm6 A   228 G L   73.830   34.904 -168.149
 3pm6 A   229 A L  -96.361    2.748 -169.088

 2fp7 A    33 D L  -76.232  123.296 -179.086
 2fp7 A    34 V E -136.969  161.653  170.963
 2fp7 A    35 R E -127.733  148.895 -179.561
 2fp7 A    36 L E -107.277  110.197 -175.822
 2fp7 A    37 D L  -80.484  175.615 -168.973
 2fp7 A    38 D L  -70.898  -17.513 -178.873
 2fp7 A    39 D L  -92.009    2.290  173.697
 2fp7 A    40 G L   85.249   15.999  177.895
 2fp7 A    41 N L  -99.987  129.559  174.955

 3m1a A   175 K E  -90.791  144.500  172.831
 3m1a A   176 V E -130.151  119.604 -172.120
 3m1a A   177 L E -118.682  119.977  172.817
 3m1a A   178 I E  -94.746  109.245 -177.822
 3m1a A   179 V E  -93.715  126.307 -172.253
 3m1a A   180 E E -124.153   79.612 -173.248
 3m1a A   181 P E  -82.772  154.479  165.755
 3m1a A   182 G L  -94.813 -141.496 -179.426
 3m1a A   183 A L  -83.076  119.988  176.959

 3hrz B   115 R E -115.890  134.179 -177.318
 3hrz B   116 V E -126.788  135.011 -177.699
 3hrz B   117 E E -133.188  138.096  168.795
 3hrz B   118 L E -102.403  123.629 -173.021
 3hrz B   119 L L  -77.527  145.009 -177.266
 3hrz B   120 Y L  -71.002  136.398  171.971
 3hrz B   121 N L -137.095  119.273 -176.662
 3hrz B   122 P L  -54.994  -25.009 -176.247
 3hrz B   123 A L  -74.680   -9.567  178.651

 3ew8 A   258 K L -108.054  -19.858  172.708
 3ew8 A   259 A E -144.306  155.150 -177.203
 3ew8 A   260 V E -129.693  138.081  171.575
 3ew8 A   261 V E -119.336  117.580 -166.534
 3ew8 A   262 L E -115.140  109.912  176.543
 3ew8 A   263 Q E  -91.731  117.922 -169.546
 3ew8 A   264 L L -115.528   49.675  175.769
 3ew8 A   265 G L  -48.843  133.553 -171.136
 3ew8 A   266 A L  -97.766   11.030 -177.622

 1uwk A    79 E E -116.510  155.893  173.981
 1uwk A    80 T E -128.671  127.562  176.077
 1uwk A    81 L E  -88.577  126.775  174.680
 1uwk A    82 L E  -95.306  124.242  177.994
 1uwk A    83 V E -114.863  122.485  179.310
 1uwk A    84 Q E -118.376  120.000 -176.653
 1uwk A    85 S L   45.673   48.737  171.342
 1uwk A    86 G L   74.837   26.162  178.619
 1uwk A    87 K E -136.596  127.542  174.967

 1jer A    77 I E -114.352  117.128 -178.740
 1jer A    78 E E -110.483  133.763 -179.515
 1jer A    79 R E  -86.920  138.001  177.088
 1jer A    80 L L  -88.330   94.876 -169.282
 1jer A    81 D L  -94.878  -23.186 -173.259
 1jer A    82 E L -119.853  152.341  174.462
 1jer A    83 L L  -83.036  158.804  178.959
 1jer A    84 G E  104.333 -168.103 -175.493
 1jer A    85 M E  -80.263  138.879  172.483

 1zkd A    81 T L -119.016  119.624 -172.091
 1zkd A    82 L E -118.314  102.038  178.321
 1zkd A    83 R E  -74.262  113.350  176.271
 1zkd A    84 L E  -98.483  100.272 -169.754
 1zkd A    85 I E -103.505  127.953  176.948
 1zkd A    86 E E -121.693  118.885  176.808
 1zkd A    87 I E  -95.966  110.950 -174.355
 1zkd A    88 G L   75.026   64.094  179.805
 1zkd A    89 P L  -59.141  -24.991  179.669

 3la4 A   209 S E  -86.188  129.672 -175.786
 3la4 A   210 V E -127.462  148.708  177.012
 3la4 A   211 T E -100.088  130.089 -177.178
 3la4 A   212 L E -116.178  150.365  171.044
 3la4 A   213 V E -129.811  151.613  178.833
 3la4 A   214 S E  -66.699  145.086  168.266
 3la4 A   215 I L  -68.195  159.069 -175.867
 3la4 A   216 E L -123.627 -157.093 -177.245
 3la4 A   217 G L   65.237 -129.481  175.966

 2a87 A   260 A L  -83.203  -37.624  179.388
 2a87 A   261 I E -121.804  159.800 -174.309
 2a87 A   262 D L  -74.057  133.458  173.984
 2a87 A   263 V E -132.021  164.987  171.037
 2a87 A   264 D L  -84.746  172.264 -174.930
 2a87 A   265 P L  -55.535  -34.878 -176.527
 2a87 A   266 D L  -75.696  -15.312  173.527
 2a87 A   267 G L  103.277    9.759  177.498
 2a87 A   268 Y L  -80.134  137.394 -176.572

 3lm3 A   340 N L -162.257  102.055 -160.756
 3lm3 A   341 Y E  -93.931  149.884  177.552
 3lm3 A   342 R E -144.528  135.121 -179.626
 3lm3 A   343 F E -130.350  140.523  173.147
 3lm3 A   344 V E -134.996  124.984 -174.951
 3lm3 A   345 E E -141.770  136.491  161.532
 3lm3 A   346 R E -105.212  157.869 -177.239
 3lm3 A   347 G L  -61.038  146.450  178.687
 3lm3 A   348 S L  -69.213  -25.589 -174.014

 3ljy A    32 D E  -90.950  102.465 -165.728
 3ljy A    33 F E -107.867  104.970 -179.569
 3ljy A    34 N E  -95.360  124.123  178.814
 3ljy A    35 Y E -122.227  137.709  169.899
 3ljy A    36 E E -129.593  144.991  174.819
 3ljy A    37 Q E  -91.099  126.116 -176.435
 3ljy A    38 S L -162.559  154.198  176.723
 3ljy A    39 D L  -83.047   -4.702  177.538
 3ljy A    40 D L  -64.667  151.423  179.298

 1nnh A    69 K E  -69.717  121.159  175.680
 1nnh A    70 M E -120.974  151.077 -178.332
 1nnh A    71 R E -108.941  144.441  176.169
 1nnh A    72 L E  -76.905  140.000 -171.319
 1nnh A    73 T L  -55.009  112.622  155.134
 1nnh A    74 H L  -69.955  -48.217  170.968
 1nnh A    75 S L -163.077  155.609 -177.146
 1nnh A    76 M L  -89.216   15.934 -175.599
 1nnh A    77 I H  -50.601  -47.405 -178.664

 3en9 A   128 P L  -87.707  151.357  154.987
 3en9 A   129 L E  -76.423  112.871 -166.302
 3en9 A   130 T E -108.573  125.131  172.000
 3en9 A   131 L E  -94.653  111.173 -179.624
 3en9 A   132 Y E -100.710  111.690 -176.798
 3en9 A   133 V E -124.406  126.426 -178.259
 3en9 A   134 S L -150.165 -169.556  179.911
 3en9 A   135 G L  -75.186  -24.673 -173.864
 3en9 A   136 G L -117.393  -21.715 -171.422

 1qop B   154 E E  -85.694  129.753  179.955
 1qop B   155 V E -106.004  121.452 -173.860
 1qop B   156 I E -116.675  102.604  177.241
 1qop B   157 P E  -60.551  138.488  177.995
 1qop B   158 V E -114.655  118.377 -172.989
 1qop B   159 H L -104.511   -3.842 -177.864
 1qop B   160 S L  -74.965  156.203  177.080
 1qop B   161 G L   57.054 -125.825 -178.964
 1qop B   162 S L  -92.031    5.726 -179.083

 1si5 H    14 M E  -75.011  123.748  178.443
 1si5 H    15 V E -117.697  136.419  175.743
 1si5 H    16 S E  -97.085  114.164  176.417
 1si5 H    17 L E  -87.101  119.992 -176.693
 1si5 H    18 R E -109.780  138.102  175.907
 1si5 H    19 Y E -128.490  121.606 -171.425
 1si5 H    20 R L   60.301   46.241  178.315
 1si5 H    21 N L   56.920   50.990  177.367
 1si5 H    22 K L -164.976  133.118  175.552

 1azz A    15 Q E  -71.304  123.375 -177.436
 1azz A    16 A E -115.193  144.157  174.831
 1azz A    17 A E -104.217  121.417 -176.704
 1azz A    18 L E -106.227  119.258  173.447
 1azz A    19 F E -104.901  107.096 -170.265
 1azz A    20 I E -118.147  113.644 -178.435
 1azz A    21 D L   55.847   34.720  173.231
 1azz A    22 D L   61.201   19.424 -179.249
 1azz A    23 M L -125.578  -44.590 -170.257

 2v5c A   330 S L  -74.724  -15.235 -175.304
 2v5c A   331 I L  -86.874  131.574 -176.431
 2v5c A   332 E E  -86.639  129.627 -173.151
 2v5c A   333 V E -115.181  129.570 -175.090
 2v5c A   334 M E  -88.053  146.833  171.960
 2v5c A   335 W E -150.440  144.336 -165.692
 2v5c A   336 T L  -94.413   -8.919 -179.231
 2v5c A   337 G L  116.935 -163.508  176.282
 2v5c A   338 P L  -50.291  -35.788  178.187

 1z8g A   132 Q E  -73.032  127.525  174.886
 1z8g A   133 V E -129.313  152.186  177.693
 1z8g A   134 S E  -99.087  129.076  177.245
 1z8g A   135 L E  -99.700  111.674 -173.340
 1z8g A   136 R E -114.380  144.080  175.898
 1z8g A   137 Y E -129.785  121.070 -174.805
 1z8g A   138 D L   55.447   31.475  170.936
 1z8g A   139 G L   92.447    6.375 -177.031
 1z8g A   140 A E -117.178  125.901  174.986

 1w55 A    66 N L  -92.209  -14.613 -174.756
 1w55 A    67 Y L -114.081  158.118  171.854
 1w55 A    68 E E -100.160  128.583 -175.246
 1w55 A    69 F E -105.071  139.830 -179.289
 1w55 A    70 I E -139.079  140.259 -179.127
 1w55 A    71 E E  -62.165  129.588 -179.319
 1w55 A    72 G L  -68.629  174.477  176.782
 1w55 A    73 G L -112.460 -165.439 -179.526
 1w55 A    74 D L  -75.533  -29.475 -178.064

 2o2e A   181 E E  -93.485  122.328 -179.595
 2o2e A   182 V E -105.863  115.003 -176.401
 2o2e A   183 V E  -97.379  111.826  172.539
 2o2e A   184 A E  -77.554   95.000 -171.858
 2o2e A   185 V E  -66.446  124.986 -175.873
 2o2e A   186 Q L -106.517   -0.758 -178.346
 2o2e A   187 T L  -78.928  160.260 -178.261
 2o2e A   188 G L   59.344 -121.343  177.155
 2o2e A   189 S L -112.007   18.610  177.703

 2ivn A   123 P L  -91.632  165.033  154.288
 2ivn A   124 V E  -85.116  123.591 -170.578
 2ivn A   125 G E  -99.473  127.079  170.035
 2ivn A   126 L E -105.493   96.947 -175.766
 2ivn A   127 Y E  -94.529  108.920 -170.982
 2ivn A   128 V E -128.041  110.420 -175.223
 2ivn A   129 S L -138.345 -163.747 -177.647
 2ivn A   130 G L  -68.654  -59.922 -172.967
 2ivn A   131 G L -104.788   -6.085 -176.736

 1r0u A    68 E E -144.936  139.279  175.950
 1r0u A    69 V E -134.889  129.918 -178.250
 1r0u A    70 L E -111.674  119.971  176.594
 1r0u A    71 V E -106.824  109.541 -175.118
 1r0u A    72 M E -101.554  109.953  177.658
 1r0u A    73 R E -105.829  139.277  176.165
 1r0u A    74 S E -145.088  166.610 -173.088
 1r0u A    75 G E  100.559 -129.552  177.769
 1r0u A    76 A L  -56.756  -31.498  174.456

 3qvp A    45 S L  -96.286  136.352 -179.146
 3qvp A    46 V E -131.671  134.210  172.553
 3qvp A    47 L E -115.126  120.109  175.949
 3qvp A    48 V E -100.642  123.828  177.599
 3qvp A    49 I E -106.641  116.417 -173.919
 3qvp A    50 E L -122.420  136.271 -177.179
 3qvp A    51 S L  -70.646  -32.135  178.446
 3qvp A    52 G L  -95.270 -155.393 -174.654
 3qvp A    53 S L -144.667 -165.917 -176.225

 3lax A    83 R E  -88.839  101.233 -174.400
 3lax A    84 V E  -87.236  124.982 -178.754
 3lax A    85 K E -127.261  116.801 -179.124
 3lax A    86 L E  -94.431  125.719 -171.079
 3lax A    87 V E -123.561  160.160  179.708
 3lax A    88 P L  -57.497  151.808  177.368
 3lax A    89 K L  -59.962  127.447  177.670
 3lax A    90 G L   91.915    1.823 -173.006
 3lax A    91 A L  -73.350  -24.783 -177.116

 2hxr A    60 T L  -77.080  129.071 -174.560
 2hxr A    61 L E -109.952  143.649  173.037
 2hxr A    62 Q E -134.792  115.025 -177.703
 2hxr A    63 L E -111.953  128.280  173.514
 2hxr A    64 Q E -130.178  138.518  173.777
 2hxr A    65 E E -102.732  137.058 -174.878
 2hxr A    66 M L -168.555  172.773  179.878
 2hxr A    67 S L  -66.935  158.350 -179.922
 2hxr A    68 Q H  -58.794  -41.681  179.012

 2qtc A   725 K E -148.591  130.292  179.491
 2qtc A   726 V E -127.562 -179.087  170.190
 2qtc A   727 Q E -125.367  143.834 -175.883
 2qtc A   728 L E -127.356  122.435  174.594
 2qtc A   729 L E -109.094  141.221  176.469
 2qtc A   730 G E -151.654  160.308  175.140
 2qtc A   731 S L -149.745  170.015 -179.465
 2qtc A   732 G H   53.050 -138.489 -173.323
 2qtc A   733 S H  -79.673  -15.938 -172.175

 1g3k A   101 K L  -94.776  -60.231 -170.389
 1g3k A   102 E L -152.740  168.329  177.098
 1g3k A   103 S E -121.441  149.931 -175.446
 1g3k A   104 L E -139.573  150.984  164.586
 1g3k A   105 I E -108.248  134.111 -177.218
 1g3k A   106 I E -124.774  123.083  176.064
 1g3k A   107 T E -135.106  153.642 -176.424
 1g3k A   108 G L  -67.139  -25.524 -175.151
 1g3k A   109 I L -104.152  -26.540 -173.711

 3gyl B    15 Q E  -72.469  126.169  177.828
 3gyl B    16 V E -132.090  152.157  177.226
 3gyl B    17 S E  -98.760  133.369  176.324
 3gyl B    18 I E -111.249  120.522 -176.156
 3gyl B    19 T E -115.935  153.904  173.312
 3gyl B    20 Y E -131.220  126.810 -175.737
 3gyl B    21 E L   54.594   31.787  170.102
 3gyl B    22 G L   92.305   -1.212 -177.338
 3gyl B    23 V E -115.769  124.810  174.571

 2oby A   148 D L  -67.058  144.234  170.215
 2oby A   149 Y E  -89.846  123.205 -174.772
 2oby A   150 V E -117.466  117.472 -179.873
 2oby A   151 L E  -95.684  114.870 -174.566
 2oby A   152 I E -112.985  112.637 -179.529
 2oby A   153 H E  -87.835  146.306 -167.447
 2oby A   154 A L   51.749   52.975 -161.863
 2oby A   155 G L  -73.379   -3.089  174.875
 2oby A   156 L L -122.756   35.035  159.913

 1v8z A   150 N E -101.946  115.587  178.578
 1v8z A   151 V E  -85.385  124.550 -177.176
 1v8z A   152 I E -113.906   99.018  177.714
 1v8z A   153 P E  -61.176  132.697  176.032
 1v8z A   154 V E -103.933  115.032 -174.562
 1v8z A   155 N L -101.499   -7.263 -178.499
 1v8z A   156 S L  -76.537  159.272  176.968
 1v8z A   157 G L   57.949 -132.872 -176.400
 1v8z A   158 S L  -92.898    6.412  173.172

 2ogt A   214 R L -105.057  -40.364 -172.148
 2ogt A   215 R E -134.707  159.756  178.483
 2ogt A   216 A E -139.150  145.849  173.539
 2ogt A   217 M E -134.194  131.713 -174.600
 2ogt A   218 L E -118.781  113.756 -178.534
 2ogt A   219 Q E -101.938  107.952  175.128
 2ogt A   220 S L   52.484   54.804  175.652
 2ogt A   221 G L  178.187  167.025 -176.227
 2ogt A   222 S L -156.053  173.495 -177.137

 2f9n A    15 Q E  -69.824  130.072  178.602
 2f9n A    16 V E -132.651  159.986 -178.932
 2f9n A    17 S E -117.343  139.947  176.724
 2f9n A    18 L E  -98.313  132.024 -172.616
 2f9n A    19 R E -118.429  143.882  178.588
 2f9n A    20 V E -122.319  139.017 -178.072
 2f9n A    21 R E  -63.995  106.654  178.914
 2f9n A    22 D L -135.009 -137.973  174.896
 2f9n A    23 R L  -61.002  -33.906  174.391

 3hsu A   106 N L   64.994   27.962  175.082
 3hsu A   107 V L  -97.574  123.483 -174.431
 3hsu A   108 A E  -96.217  115.725  170.406
 3hsu A   109 T E  -89.541  114.683 -171.083
 3hsu A   110 I E -124.841  116.085 -178.825
 3hsu A   111 Q E  -61.455  149.877 -165.032
 3hsu A   112 G L  -66.028  -15.993 -173.634
 3hsu A   113 G L -100.832    9.049  179.122
 3hsu A   114 A L  -70.268  153.611  175.051

 1d2o A    26 S E -109.569  122.498  177.831
 1d2o A    27 V E -105.240  139.745 -174.064
 1d2o A    28 N E -116.914  130.408  175.670
 1d2o A    29 L E  -91.760  119.457  177.790
 1d2o A    30 L E -108.455  126.945  174.553
 1d2o A    31 A E -108.515  102.144 -176.678
 1d2o A    32 N L   64.982   35.060  172.116
 1d2o A    33 G L   94.281   -2.268 -178.002
 1d2o A    34 E E -110.356  120.256  175.890

 3d40 A    65 G L   77.832    6.530 -177.470
 3d40 A    66 R L -127.694   29.975 -176.638
 3d40 A    67 M E -150.530  142.911  167.778
 3d40 A    68 V E -126.195  149.977  175.835
 3d40 A    69 L E -110.901  118.731 -178.070
 3d40 A    70 I E -108.258  117.075 -176.934
 3d40 A    71 S E  -94.849  134.089  163.861
 3d40 A    72 G L  -81.503 -165.654 -179.281
 3d40 A    73 G L   70.766 -169.082  179.952

 3bbj A    91 Q E  -96.637  139.453 -178.525
 3bbj A    92 T E -146.788  131.696 -176.881
 3bbj A    93 T E -125.052  135.660  177.066
 3bbj A    94 L E  -92.886  136.643  177.135
 3bbj A    95 F E -124.120  147.275  173.373
 3bbj A    96 Q E -151.711  132.188 -176.580
 3bbj A    97 E L   55.008   40.457  173.318
 3bbj A    98 G L   68.882   24.012 -177.372
 3bbj A    99 R E -132.576  138.004  175.464

 1cp2 A    79 G H   85.400    6.319 -178.354
 1cp2 A    80 I L  -60.221  121.491 -176.817
 1cp2 A    81 R E  -86.609  120.392 -165.986
 1cp2 A    82 C E -112.073  139.752  175.867
 1cp2 A    83 V E -136.640  146.896  171.065
 1cp2 A    84 E E -122.702  122.226 -178.733
 1cp2 A    85 S L  -65.960  -56.679 -174.848
 1cp2 A    86 G L  105.276  146.571 -177.964
 1cp2 A    87 G L  -83.248  167.965  178.845

 1jke A   130 Q E -105.182  113.541 -177.882
 1jke A   131 V E  -97.533  105.331  176.850
 1jke A   132 S E  -95.287  136.371 -175.985
 1jke A   133 L E -151.582  158.616  166.570
 1jke A   134 V E -121.452   97.055 -175.189
 1jke A   135 N E  -73.659  111.625 -174.717
 1jke A   136 D E  -85.638  109.623  177.772
 1jke A   137 G E  148.011  -74.999    1.990
 1jke A   138 P E  -77.388  157.201  176.020

 1c3p A   249 E L  -84.812  -31.566  173.032
 1c3p A   250 V E -159.037  148.939 -174.164
 1c3p A   251 Y E -135.537  144.395  173.147
 1c3p A   252 L E -106.706  145.713 -176.072
 1c3p A   253 L E -128.235  112.509  178.662
 1c3p A   254 Q E  -89.888  127.959 -170.185
 1c3p A   255 L L -121.582   69.296  172.197
 1c3p A   256 G L  -69.938  147.567 -177.314
 1c3p A   257 T L -102.862    8.492 -175.701

 2oq5 A    15 Q E  -72.417  129.358  176.510
 2oq5 A    16 A E -130.063  148.314  177.123
 2oq5 A    17 S E -106.145  131.012 -178.861
 2oq5 A    18 L E -105.996  116.527 -174.479
 2oq5 A    19 Q E -117.930  136.259  171.099
 2oq5 A    20 W E -104.512  120.145 -176.991
 2oq5 A    21 D L   57.366   34.992  173.634
 2oq5 A    22 G L   84.985    7.587 -177.460
 2oq5 A    23 S E -118.508  125.939  178.754

 3fn9 A   610 T L  -56.097  120.774 -177.178
 3fn9 A   611 P L  -86.480  163.925  170.008
 3fn9 A   612 K E -111.862  138.895 -176.776
 3fn9 A   613 V E -120.519  118.760  178.130
 3fn9 A   614 Y E  -97.256  125.387  171.320
 3fn9 A   615 L E  -96.425  115.315 -178.716
 3fn9 A   616 N L   51.336   43.745  173.573
 3fn9 A   617 G L   84.984    3.532 -175.520
 3fn9 A   618 Q E -119.591  108.164  177.690

 2ns0 A    58 E L  -81.690  -39.243  177.202
 2ns0 A    59 V E -125.002  162.675  168.882
 2ns0 A    60 E E -119.199  141.595  172.342
 2ns0 A    61 V E -106.641  129.010 -175.202
 2ns0 A    62 T E -124.947  150.910  171.068
 2ns0 A    63 Q E -139.994  120.076 -175.027
 2ns0 A    64 K L   56.746   34.350  170.105
 2ns0 A    65 G L   98.939  -19.596 -174.031
 2ns0 A    66 A E  -99.435  139.805  177.831

 3fbg A   152 K L  -98.717  153.664 -175.016
 3fbg A   153 T E -133.125  135.320  176.378
 3fbg A   154 L E -109.927  144.735  177.086
 3fbg A   155 L E -116.323  127.861 -179.680
 3fbg A   156 I E -119.958  114.997  179.855
 3fbg A   157 I E  -90.641  123.628 -168.324
 3fbg A   158 N L   66.766   67.189 -164.039
 3fbg A   159 G L  -86.546   -7.884 -172.753
 3fbg A   160 A L  -85.479   -3.438 -178.944

 1ejx B    78 E E  -95.816  124.959 -176.430
 1ejx B    79 V E -115.128  152.315  174.274
 1ejx B    80 E E  -97.407  131.535  179.442
 1ejx B    81 L E -114.623  149.914  175.254
 1ejx B    82 V E -125.797  138.415 -172.105
 1ejx B    83 A E  -64.990  147.684  172.018
 1ejx B    84 F L  -64.127  152.117 -179.659
 1ejx B    85 A L -115.045 -157.483  177.555
 1ejx B    86 G L   66.667 -130.979  177.390

 1n4w A    30 Q L  -60.001  120.325 -168.397
 1n4w A    31 T E -126.342  129.640  173.939
 1n4w A    32 L E -110.131  124.086  177.710
 1n4w A    33 M E -100.273  135.041 -178.992
 1n4w A    34 L E -114.763  112.709 -178.188
 1n4w A    35 E E -119.226  128.344 -175.639
 1n4w A    36 M L  -79.388  -23.146  176.963
 1n4w A    37 G L  -86.679 -168.751 -175.075
 1n4w A    38 Q L  -97.225  163.940  159.039

 2zgc A    15 M E  -68.261  135.850  175.977
 2zgc A    16 A E -122.766  145.013  173.827
 2zgc A    17 S E -111.011  114.596  173.902
 2zgc A    18 L E  -89.469  115.940 -169.871
 2zgc A    19 Q E -124.987  151.728  169.387
 2zgc A    20 R E -120.064  120.044 -176.328
 2zgc A    21 N L   54.999   35.181  174.746
 2zgc A    22 G L   85.816    6.801 -179.364
 2zgc A    23 S E -106.521  118.167 -179.225

 2cho A   304 S L  -74.173  -15.165 -177.487
 2cho A   305 I L  -91.752  130.226 -175.711
 2cho A   306 Q E  -84.442  143.058  176.676
 2cho A   307 I E -115.959  124.961 -172.468
 2cho A   308 M E  -86.686  154.311 -172.241
 2cho A   309 W E -156.961  130.874 -173.040
 2cho A   310 T L -101.431   -8.281  172.887
 2cho A   311 G L  114.362 -148.409 -177.630
 2cho A   312 D L  -70.440  -34.890  178.443

 1d2o A   116 K E  -98.136  130.023  175.899
 1d2o A   117 V E -125.129  160.287 -176.845
 1d2o A   118 E E -132.942  144.305  177.561
 1d2o A   119 L E  -89.025  136.590 -178.771
 1d2o A   120 Y E -119.966  132.874  179.554
 1d2o A   121 Q E -108.723  113.208 -179.929
 1d2o A   122 D L   52.239   40.911  172.117
 1d2o A   123 G L   91.292  -10.513 -178.231
 1d2o A   124 K E -103.670  139.275  175.710

 2jfn A   221 G L   97.587   -5.593  178.440
 2jfn A   222 T L  -72.200  125.007  179.013
 2jfn A   223 R E -100.507  126.944  178.136
 2jfn A   224 L E  -89.149  136.242  179.825
 2jfn A   225 V E -127.941  126.214  175.282
 2jfn A   226 D L -130.124  179.978 -174.872
 2jfn A   227 S L -103.395    6.622 -171.327
 2jfn A   228 G H  -55.054  -57.828 -175.769
 2jfn A   229 A H  -64.812  -36.878  179.338

 3k1r A    87 E E -113.438  132.103  176.491
 3k1r A    88 V E -130.036  154.688  177.323
 3k1r A    89 R E -119.855  119.612 -174.603
 3k1r A    90 L E -114.762  149.439  176.928
 3k1r A    91 D E -106.498  122.213 -176.559
 3k1r A    92 R L  -77.341  -23.716 -176.473
 3k1r A    93 L L  -79.820   -2.928  175.921
 3k1r A    94 H L  -55.495  134.742 -177.112
 3k1r A    95 P L  -53.119  -34.793 -173.799

 3juy A   149 E L  177.348   80.830 -176.601
 3juy A   150 I L  -58.622  131.583  173.332
 3juy A   151 V L -117.958  135.054  179.394
 3juy A   152 L E -112.021  129.151  175.609
 3juy A   153 T E -122.288  126.795 -175.926
 3juy A   154 Q E -104.744  154.550  178.042
 3juy A   155 A E -156.617  146.696   -4.642
 3juy A   156 P L  -76.866  171.363  174.557
 3juy A   157 G L  -62.166  -43.331  175.210

 2z7f E    15 M E  -70.500  124.961 -173.760
 2z7f E    16 V E -123.490  140.048  175.517
 2z7f E    17 S E -105.034  121.971  173.022
 2z7f E    18 L E  -94.664  126.217 -168.585
 2z7f E    19 Q E -130.275  142.128  169.790
 2z7f E    20 L E -120.781  130.932 -176.113
 2z7f E    21 R L   55.001   31.934  175.620
 2z7f E    22 G L   82.034   11.477 -177.739
 2z7f E    23 G E -115.000  125.273  173.772

 2x6r A   262 G L  -80.785   -6.892 -174.947
 2x6r A   263 V L  -64.181  137.197  177.665
 2x6r A   264 Q E -113.498  151.333  178.025
 2x6r A   265 L E -117.923  123.517  175.544
 2x6r A   266 L E -106.910  115.945  173.912
 2x6r A   267 L E -104.420   98.717 -169.784
 2x6r A   268 V E -110.010  138.908  177.218
 2x6r A   269 G E -167.495  147.888  175.360
 2x6r A   270 V L -120.162  120.903 -171.534

 3fim B    28 S L -102.507  140.863 -178.471
 3fim B    29 V E -132.481  132.332  173.487
 3fim B    30 L E -110.934  125.916  179.862
 3fim B    31 V E -111.671  126.569 -174.424
 3fim B    32 L E -115.136   90.101 -176.740
 3fim B    33 E L  -90.041  129.358 -176.846
 3fim B    34 A L  -73.331  -33.106 -172.629
 3fim B    35 G L  -86.778 -161.228 -174.371
 3fim B    36 V E -111.075  179.040 -179.235

 3fw9 A   110 E L   59.985   44.648  176.385
 3fw9 A   111 T E -133.238  171.733  178.476
 3fw9 A   112 A E -148.243  135.730  163.335
 3fw9 A   113 W E  -90.850  126.081 -178.461
 3fw9 A   114 V E -127.231  116.418  178.681
 3fw9 A   115 E E  -65.232  144.804 -165.076
 3fw9 A   116 S L  -67.293  -15.918 -179.574
 3fw9 A   117 G L  -80.096  -15.180  179.410
 3fw9 A   118 S L  -69.067  139.845  176.333

 2cgh A   224 R E  -73.281  130.596 -173.048
 2cgh A   225 V E -135.053  159.987  170.038
 2cgh A   226 R E -118.820  127.594  174.706
 2cgh A   227 V E -102.536  115.021 -179.469
 2cgh A   228 E E  -87.030  105.816 -179.404
 2cgh A   229 L E  -94.831  155.005  179.453
 2cgh A   230 P L  -55.006  143.095  179.187
 2cgh A   231 G L   94.316    8.016  178.308
 2cgh A   232 G L   74.999   29.636 -179.086

 1w85 B   203 D L  -94.245  -41.806 -177.611
 1w85 B   204 I E -149.751  142.122  177.537
 1w85 B   205 T E  -99.262  125.388  177.155
 1w85 B   206 I E -111.119  108.823 -177.827
 1w85 B   207 I E  -99.195  124.620 -173.359
 1w85 B   208 A E -146.229  169.282  173.615
 1w85 B   209 Y L -153.953  159.995 -176.400
 1w85 B   210 G L   68.108 -139.567 -177.884
 1w85 B   211 A L  -73.116  -13.076  179.560

 2vxq A    30 E E -139.995  138.531  172.039
 2vxq A    31 V E -133.262  131.799  179.397
 2vxq A    32 E E -133.124  160.715 -176.525
 2vxq A    33 L E -132.293  156.807  175.006
 2vxq A    34 R E -142.104  121.889  177.071
 2vxq A    35 E E  -60.253  148.407  179.368
 2vxq A    36 H L  -48.337  -40.528 -174.010
 2vxq A    37 G L  -89.279  -14.515 -173.213
 2vxq A    38 S L  -80.620  147.222  177.825

 1ydn A     4 H E  -97.718  138.156  174.068
 1ydn A     5 V L -126.364  127.653 -176.741
 1ydn A     6 E E  -98.446  138.867  174.172
 1ydn A     7 I E -120.623  133.386  177.133
 1ydn A     8 V E -105.246  124.966 -169.813
 1ydn A     9 E E  -77.607  128.624 -172.925
 1ydn A    10 M L -106.171  -14.344 -171.367
 1ydn A    11 A L  -52.590  -44.868 -170.281
 1ydn A    12 A L  -64.123  -31.895 -175.421

 1ctf A     9 D E -116.197  141.346  176.594
 1ctf A    10 V E -109.795  117.742 -172.390
 1ctf A    11 I E -116.501  127.291  173.075
 1ctf A    12 L E  -83.409  111.299 -174.815
 1ctf A    13 K E  -85.355  -41.465  178.793
 1ctf A    14 A E -164.501  149.794  177.022
 1ctf A    15 A L -115.440  -21.917  173.686
 1ctf A    16 G H   60.773 -125.076 -176.892
 1ctf A    17 A H  -93.397    5.518 -174.893

 1eys C     5 P L  -86.604  139.597  177.183
 1eys C     6 P L  -80.018  164.623  168.617
 1eys C     7 G E  -87.708  147.724 -172.113
 1eys C     8 T E -147.483  151.383  172.693
 1eys C     9 E E -145.659  132.923  176.541
 1eys C    10 Q E  -83.063  132.210 -178.051
 1eys C    11 I L -109.440  -53.174 -175.887
 1eys C    12 G L  -99.480 -164.435 -178.107
 1eys C    13 Y L  -74.026  146.009 -179.878

 1mza A    17 M E  -70.931  132.835 -178.615
 1mza A    18 A E -126.994  144.687  178.104
 1mza A    19 S E -104.991  118.387  175.153
 1mza A    20 I E  -89.725  118.142 -171.193
 1mza A    21 Q E -129.192  142.174  175.037
 1mza A    22 Y E -117.075  115.064 -178.079
 1mza A    23 G L   74.955   18.324 -179.301
 1mza A    24 G L   89.965    8.535 -178.997
 1mza A    25 H E -113.586  128.686  178.749

 3max A   249 S L -106.952   -9.947  172.989
 3max A   250 A E -145.788  150.680 -178.745
 3max A   251 V E -130.177  135.009  172.065
 3max A   252 V E -115.966  118.915 -172.830
 3max A   253 L E -113.283  109.457  176.554
 3max A   254 Q E  -89.121  116.550 -171.877
 3max A   255 C L -112.317   61.304  175.879
 3max A   256 G L  -60.395  131.070 -170.859
 3max A   257 A H  -91.669    8.071 -178.973

 3ft1 A    32 E E -139.397  142.727  168.603
 3ft1 A    33 V E -128.637  134.677  178.473
 3ft1 A    34 E E -124.994  146.072  178.133
 3ft1 A    35 L E -109.064  132.237  169.119
 3ft1 A    36 R E -116.028  117.730  179.029
 3ft1 A    37 Q L  -71.399  154.903  176.965
 3ft1 A    38 H L  -64.786  125.355 -177.962
 3ft1 A    39 G L   85.054    4.914  174.267
 3ft1 A    40 S L -109.143  155.042 -174.965

 3ksm A    30 G L   74.992   38.139 -174.291
 3ksm A    31 V L -121.732  144.424 -177.733
 3ksm A    32 T E  -77.176  124.908 -179.238
 3ksm A    33 L E -113.608  114.869  171.394
 3ksm A    34 L E  -91.115  141.952  176.281
 3ksm A    35 H E -125.040  116.303 -174.268
 3ksm A    36 R L -135.528   90.041 -178.569
 3ksm A    37 S L -118.195  155.391  177.423
 3ksm A    38 T L  -71.087  165.009  176.714

 1m9u A    15 Q E  -66.901  119.862  178.495
 1m9u A    16 L E -112.834  151.835  170.216
 1m9u A    17 S E -105.124  115.742 -178.722
 1m9u A    18 Q E  -98.299  110.001 -174.897
 1m9u A    19 Q E  -99.644  149.093  175.877
 1m9u A    20 R E -116.726  140.997  179.020
 1m9u A    21 Q E  -87.067  116.544  173.430
 1m9u A    22 S L -129.999   60.003 -170.198
 1m9u A    23 G L   96.380  -43.775  171.575

 2ftp A     8 K E -138.213  135.851  179.768
 2ftp A     9 V L -125.035  140.606  177.304
 2ftp A    10 R E  -94.959  123.779  176.098
 2ftp A    11 L E  -98.239  116.571  178.038
 2ftp A    12 V E  -90.365  108.541 -176.803
 2ftp A    13 E E  -84.986  111.430 -177.844
 2ftp A    14 V L -111.838   11.694 -179.338
 2ftp A    15 G L  -53.320  -51.590 -174.105
 2ftp A    16 P L  -66.468  -20.047 -174.324

 1mnn A   167 E E  -71.554  142.606 -179.146
 1mnn A   168 I E -126.491  129.663 -173.597
 1mnn A   169 N L  -64.986  134.485  171.455
 1mnn A   170 L E -110.782  149.819 -179.366
 1mnn A   171 V E -129.273  156.842  178.923
 1mnn A   172 Q E -134.392  146.531  176.377
 1mnn A   173 H E -124.294  162.251  170.914
 1mnn A   174 T L  -86.886  177.391  175.213
 1mnn A   175 A L  -54.176  -27.039 -178.860

 3k7p A    50 E L  -75.071  -15.744 -178.287
 3k7p A    51 F E  -96.787  123.397 -176.049
 3k7p A    52 V E -115.052  113.248 -177.787
 3k7p A    53 P E  -72.359  136.583  175.161
 3k7p A    54 V E -128.956   96.215 -172.802
 3k7p A    55 Y E  -77.873  118.672  174.212
 3k7p A    56 C L -125.061   29.677  177.058
 3k7p A    57 G L  -87.342 -169.092  179.826
 3k7p A    58 P L  -66.283  143.267  179.321

 3ke2 A    63 E E  -97.782  115.205 -178.834
 3ke2 A    64 V E -117.775  134.479  175.930
 3ke2 A    65 E E -107.386  170.858  173.608
 3ke2 A    66 F E -125.667  110.314 -165.622
 3ke2 A    67 V E -112.774  149.199  175.581
 3ke2 A    68 Q L -129.942  178.425  168.984
 3ke2 A    69 D L  -69.178  159.354 -177.659
 3ke2 A    70 G L  -58.239  -35.772 -178.187
 3ke2 A    71 E L  -75.442  -15.962  177.580

 2px7 A    83 G L  -84.618   66.593 -179.256
 2px7 A    84 A L -160.245  155.001  172.506
 2px7 A    85 V E -108.413  133.123 -167.121
 2px7 A    86 F E -109.851  147.250  166.508
 2px7 A    87 L E -143.714  167.571  178.438
 2px7 A    88 E E  -76.976  127.006 -177.739
 2px7 A    89 G L  -84.848  175.289 -177.601
 2px7 A    90 G L  -95.017 -169.218  178.963
 2px7 A    91 A L  -68.721  -30.441 -178.098

 4ubp B    84 E E  -89.113  138.352  174.367
 4ubp B    85 V E -129.055  149.496  178.148
 4ubp B    86 E E -103.339  122.949  179.276
 4ubp B    87 L E -101.497  154.958  169.136
 4ubp B    88 T E -125.160  165.927 -176.966
 4ubp B    89 E E  -71.925  147.647  168.751
 4ubp B    90 L L  -72.959  150.020 -176.253
 4ubp B    91 G L -109.892 -158.489  179.398
 4ubp B    92 G L   62.043 -130.381 -179.255

 1ixh A     1 E L    0.000  116.826  175.492
 1ixh A     2 A L -100.059  155.180  172.672
 1ixh A     3 S E -120.211  108.313 -174.182
 1ixh A     4 L E -110.049  148.555  178.962
 1ixh A     5 T E -129.921  133.977  175.270
 1ixh A     6 G E -139.853  164.246  179.130
 1ixh A     7 A E -159.954  154.932  174.910
 1ixh A     8 G E  145.732 -138.040 -167.354
 1ixh A     9 A L  -51.568  143.302  165.447

 3d37 A     9 A L  -89.979   99.732 -177.011
 3d37 A    10 V E -111.853  124.747 -172.362
 3d37 A    11 S E -139.950  154.995  166.899
 3d37 A    12 V E -106.321  112.663 -174.761
 3d37 A    13 R E  -89.654  115.808  176.868
 3d37 A    14 V E -131.747  119.466  176.484
 3d37 A    15 G L   63.975   36.035  177.979
 3d37 A    16 G L   83.012   -7.412 -176.060
 3d37 A    17 K E -101.331  132.477 -179.830

 1ivn A    64 R L  -90.009  -39.387  172.716
 1ivn A    65 W E -121.313  145.005  178.868
 1ivn A    66 V E -126.759  105.131  179.889
 1ivn A    67 L E  -81.287  119.413 -175.480
 1ivn A    68 V E -105.231  115.031  179.218
 1ivn A    69 E E -128.565   69.300 -174.877
 1ivn A    70 L L -129.845  157.051  174.264
 1ivn A    71 G L  123.036  -26.542 -175.029
 1ivn A    72 G L  -61.201  -28.140 -176.336

 3ge2 A    62 R E  -77.041  129.914 -179.789
 3ge2 A    63 I E -108.075  127.561  175.240
 3ge2 A    64 T E -123.182  115.974 -178.707
 3ge2 A    65 L E -113.666  110.161  178.488
 3ge2 A    66 V E -101.794  118.630 -170.480
 3ge2 A    67 V E -112.018  125.363  174.630
 3ge2 A    68 T E -130.722  110.584 -179.202
 3ge2 A    69 G L   68.724 -114.495 -179.564
 3ge2 A    70 T L -110.164    9.626  175.555

 1xg8 A     7 S L  -60.214  125.916 -173.049
 1xg8 A     8 N E  -88.763  133.207 -172.837
 1xg8 A     9 A E  -82.637  110.741  178.976
 1xg8 A    10 V E -106.349  115.272 -173.805
 1xg8 A    11 V E -119.762  137.884  175.080
 1xg8 A    12 V E -117.557  112.982  174.430
 1xg8 A    13 Y E  -90.128  131.795  179.263
 1xg8 A    14 G E  177.766 -158.581 -179.607
 1xg8 A    15 A L -149.178  174.848  179.022

 3m07 A    55 K L -145.983  148.169  177.942
 3m07 A    56 V E -132.272  138.105  176.439
 3m07 A    57 M E -112.466  143.226  170.428
 3m07 A    58 L E  -94.853  119.964  177.223
 3m07 A    59 R E  -96.831   92.960 -173.994
 3m07 A    60 L E -104.479  119.612 -175.441
 3m07 A    61 A L   53.103   36.420  174.089
 3m07 A    62 G L   85.788   -1.325 -177.143
 3m07 A    63 K E -107.105  128.701 -172.984

 1pg6 A    34 G L  -75.447  155.345 -179.609
 1pg6 A    35 S E -151.153  160.107 -178.542
 1pg6 A    36 V E -147.520  138.259  169.665
 1pg6 A    37 Y E  -83.304  139.350 -176.210
 1pg6 A    38 L E -142.107  150.438  174.398
 1pg6 A    39 Q E  -59.999  128.566 -177.953
 1pg6 A    40 Q L  -49.989  121.913  172.157
 1pg6 A    41 G L   89.803    2.850 -178.152
 1pg6 A    42 S L  -78.927  -12.669 -179.452

 2nwr A   148 E L -127.907  103.727 -169.093
 2nwr A   149 I E -120.286  134.062  174.539
 2nwr A   150 Y E -121.004  147.776  169.533
 2nwr A   151 L E -118.396  128.029 -175.670
 2nwr A   152 T E -104.818  124.136  170.133
 2nwr A   153 E E  -86.549  120.008  178.080
 2nwr A   154 R L -134.998   35.000  173.502
 2nwr A   155 G L   91.063  156.936  174.007
 2nwr A   156 T E -125.693  161.019 -175.955

 2g29 A    64 D L -102.094   13.775  178.917
 2g29 A    65 V L  -64.908  133.747 -179.695
 2g29 A    66 E E -104.509  129.945  177.790
 2g29 A    67 V E -109.599  102.271 -162.634
 2g29 A    68 L E -109.349  128.240  177.856
 2g29 A    69 K E  -74.688  131.628  177.962
 2g29 A    70 Q L -106.351  149.098 -175.903
 2g29 A    71 A L  -70.819  -42.650 -179.617
 2g29 A    72 S L -153.933  176.475  174.999

 2gp4 A   523 K L  -92.587   99.965 -173.838
 2gp4 A   524 V E -125.018  152.251  175.757
 2gp4 A   525 A E -149.016  154.552  178.718
 2gp4 A   526 L E -105.887  138.802  171.772
 2gp4 A   527 M E -138.303  119.998 -175.096
 2gp4 A   528 T E -144.014  144.682  170.904
 2gp4 A   529 D L  -83.483    2.007  173.218
 2gp4 A   530 G L -106.747 -138.648 -171.667
 2gp4 A   531 R E -153.319  163.386  173.672

 3igf A   320 Q H  -97.373    0.303 -178.726
 3igf A   321 V L -117.455  125.006  176.363
 3igf A   322 K E -112.430  129.992  178.935
 3igf A   323 L E -113.829  136.304  172.579
 3igf A   324 T E -133.900  147.877 -175.641
 3igf A   325 Q E -130.874  111.487  179.658
 3igf A   326 Y E -119.113   99.922 -175.100
 3igf A   327 G L   61.075 -122.493 -176.149
 3igf A   328 P L  -82.951   -3.611 -171.563

 2au3 A    23 Y H  -99.532  -44.142 -169.862
 2au3 A    24 L L -116.330  154.207  170.739
 2au3 A    25 N L  -84.682  103.750 -174.612
 2au3 A    26 L L  -93.983  127.804  172.726
 2au3 A    27 E E -101.482  132.032 -177.208
 2au3 A    28 K E  -75.073  112.354  174.996
 2au3 A    29 V E -116.747  106.028 -172.867
 2au3 A    30 G L   64.558 -125.445  179.349
 2au3 A    31 S L  -89.970   -4.290 -174.021

 3kom A   551 K L -100.735  -19.959 -177.938
 3kom A   552 L L -159.243  146.796  179.552
 3kom A   553 T E -108.450  125.423  170.897
 3kom A   554 I E  -95.394  115.379 -176.224
 3kom A   555 V E -106.209  119.641 -171.245
 3kom A   556 A E -142.579  165.747  175.754
 3kom A   557 T L -134.992  152.625  172.707
 3kom A   558 G L   53.850 -124.877 -168.726
 3kom A   559 S L  -71.246  -14.116 -177.235

 2q4o A    45 N L   64.989   34.834 -178.350
 2q4o A    46 I L -105.415  131.820  177.242
 2q4o A    47 D E  -85.830  167.170 -171.086
 2q4o A    48 L E -113.080  137.081  165.901
 2q4o A    49 V E -119.024  111.764 -168.753
 2q4o A    50 Y E -137.425  178.702 -177.304
 2q4o A    51 G L  -57.338  -67.086 -174.781
 2q4o A    52 G L  125.366   37.168  175.599
 2q4o A    53 G L -115.531  178.165  178.779

 3epw A   142 K L  -61.364  148.837 -173.011
 3epw A   143 V E -111.501  134.823  170.971
 3epw A   144 T E  -91.003  129.579 -177.680
 3epw A   145 I E -104.065  119.070  176.598
 3epw A   146 C E  -95.244   98.499 -178.640
 3epw A   147 V E  -91.011  111.104 -177.210
 3epw A   148 T L -115.148   -8.798  169.071
 3epw A   149 G L -112.154 -157.961  179.722
 3epw A   150 P L  -63.849  164.722 -172.085

 1uaa A   551 Q L -120.636  161.845  177.714
 1uaa A   552 V E  -62.087  127.314 -177.013
 1uaa A   553 Q E  -89.913   91.762 -177.215
 1uaa A   554 L E  -98.587  112.313 -166.612
 1uaa A   555 M E -141.282  165.455  166.868
 1uaa A   556 T E  -72.026  167.213  169.410
 1uaa A   557 L L  -65.148  -38.608  179.480
 1uaa A   558 H L  -67.790  -30.166 -176.442
 1uaa A   559 A L  -79.084   -1.048  178.489

 1m2d A    47 T L -129.605  -18.406 -168.315
 1m2d A    48 T E -126.399  139.551  172.971
 1m2d A    49 V E -122.963  129.640  177.482
 1m2d A    50 I E -105.051  122.410 -175.264
 1m2d A    51 T E -127.462  124.299  173.307
 1m2d A    52 P E  -77.267  139.926 -177.897
 1m2d A    53 T E -133.158  172.143  169.335
 1m2d A    54 G L  -85.705 -163.601 -174.271
 1m2d A    55 C L  -59.722  132.352  179.833

 2bhv A    78 K L -118.934   15.746  178.664
 2bhv A    79 A L  -66.453  127.024  172.058
 2bhv A    80 V E  -89.742  112.323 -173.611
 2bhv A    81 L E  -89.970  -39.989  171.248
 2bhv A    82 I E -122.426  105.806 -173.761
 2bhv A    83 P L  -73.952  151.794  174.951
 2bhv A    84 K L  -57.697  135.875  178.476
 2bhv A    85 G L   93.708   -2.162 -179.796
 2bhv A    86 S L  -65.090  139.510  178.103

 1t35 A    33 G L   77.619   24.345  179.410
 1t35 A    34 I L  -90.509  116.217 -178.326
 1t35 A    35 G E  -76.049  157.147  178.426
 1t35 A    36 L E -111.847  137.166  167.029
 1t35 A    37 V E -122.876  130.321 -178.467
 1t35 A    38 Y E -159.982  179.992 -168.946
 1t35 A    39 G L  -81.440   -3.528  173.590
 1t35 A    40 G L   90.787   19.924  177.634
 1t35 A    41 S L  -61.040  139.847  178.812

 2cw6 A     5 R E -143.702  140.004  178.217
 2cw6 A     6 V L -124.166  129.193  173.449
 2cw6 A     7 K E  -82.532  120.371 -179.257
 2cw6 A     8 I E  -96.267  122.703 -178.375
 2cw6 A     9 V E -100.059  109.556 -176.901
 2cw6 A    10 E E  -82.532  117.705 -174.754
 2cw6 A    11 V L -114.261    2.433 -174.715
 2cw6 A    12 G L  -54.993  -51.741 -173.595
 2cw6 A    13 P L  -61.133  -23.418 -176.208

 3q6v A   140 S L  -75.711  -23.122  174.612
 3q6v A   141 I E -117.624  115.052 -177.490
 3q6v A   142 R E -113.217  110.026  177.061
 3q6v A   143 A E  -93.919  120.590 -172.662
 3q6v A   144 M E -130.162  134.918  175.852
 3q6v A   145 Y L -103.681  121.253 -171.976
 3q6v A   146 L L -112.937    5.530  177.263
 3q6v A   147 G L  124.162  176.144 -178.530
 3q6v A   148 E L  -73.610  137.133  177.266

 2pyy A    41 E L  -77.871  135.611 -175.894
 2pyy A    42 S E -131.510  154.514  176.529
 2pyy A    43 K E -125.474  123.798 -172.428
 2pyy A    44 L E  -84.732  134.390  177.576
 2pyy A    45 I E -127.872  115.724 -177.075
 2pyy A    46 E E  -78.910  136.199  173.421
 2pyy A    47 Y L -125.014  151.034 -167.215
 2pyy A    48 S L  -79.180  -22.002 -179.849
 2pyy A    49 S L -147.707  166.767 -178.903

 3csk A   689 K L -119.201  136.600  178.454
 3csk A   690 V E  -73.895  121.281  178.886
 3csk A   691 T E -119.105  136.639  179.420
 3csk A   692 L E  -94.328  132.293  173.467
 3csk A   693 K E -103.535  120.998 -179.580
 3csk A   694 E L -102.294  165.007 -175.138
 3csk A   695 Y L -136.057  150.139  176.648
 3csk A   696 D L  -59.942  145.187  179.314
 3csk A   697 E L  -76.284   63.436  179.258

 2xsa A   185 A L  -69.795  -15.166 -179.918
 2xsa A   186 I L  -89.967  128.053  179.054
 2xsa A   187 D E  -83.422  159.069 -177.211
 2xsa A   188 I E -128.004  131.574  177.559
 2xsa A   189 F E  -75.104  145.005  173.165
 2xsa A   190 W E -149.983  130.146 -172.801
 2xsa A   191 T L  -96.795  -15.023  179.457
 2xsa A   192 G L  115.133 -163.877 -179.710
 2xsa A   193 P L  -54.989  -35.083  179.789

 2bfd B   221 D L -103.253  -34.988 -178.077
 2bfd B   222 V E -157.806  146.694  175.308
 2bfd B   223 T E -101.233  131.238  173.385
 2bfd B   224 L E -111.834  130.467 -178.078
 2bfd B   225 V E -125.744  131.601  175.538
 2bfd B   226 A E -161.112  177.995  175.269
 2bfd B   227 W L -148.601  162.802 -176.908
 2bfd B   228 G L   68.457 -143.555 -179.081
 2bfd B   229 T L  -65.076  -26.325 -173.609

 1ee6 A    42 P L  -72.597  154.017  169.075
 1ee6 A    43 I L  -78.172  -38.707  175.599
 1ee6 A    44 F E -122.096  141.903  176.350
 1ee6 A    45 R E -124.594  106.991 -174.360
 1ee6 A    46 L E  -92.063  129.973  172.371
 1ee6 A    47 E L  -84.393  174.009 -177.992
 1ee6 A    48 A L  -59.546  118.278  176.576
 1ee6 A    49 G L   94.248   -0.704 -176.560
 1ee6 A    50 A E  -75.872  158.391 -179.976

 1ek6 A     3 E L  -69.677  150.378 -171.195
 1ek6 A     4 K E -100.840  161.727  170.606
 1ek6 A     5 V E -115.147  117.502 -176.004
 1ek6 A     6 L E  -80.884  126.300  178.960
 1ek6 A     7 V E -119.332  110.975  177.344
 1ek6 A     8 T E  -88.791  134.374 -176.632
 1ek6 A     9 G L   66.481   31.373 -170.441
 1ek6 A    10 G L  -74.714   -6.943  179.314
 1ek6 A    11 A L  -84.190  -13.696 -173.350

 1lyq A    21 K L -168.965  119.262  178.950
 1lyq A    22 I E -117.815  129.044 -179.587
 1lyq A    23 Q E -124.405  129.122  176.134
 1lyq A    24 L E -110.114  123.994  179.690
 1lyq A    25 N E -107.918  129.252 -175.367
 1lyq A    26 F E -111.062  157.492 -174.666
 1lyq A    27 S L  -77.691  -23.616 -178.583
 1lyq A    28 E L -126.905  163.653  175.819
 1lyq A    29 N L  -67.146  149.761 -178.011

 1ii5 A    45 N L  -94.882  146.758 -175.801
 1ii5 A    46 S E -124.649  143.904  169.551
 1ii5 A    47 E E -128.238  107.374 -166.379
 1ii5 A    48 Y E  -89.516  134.445  177.925
 1ii5 A    49 V E -131.228  120.786  179.059
 1ii5 A    50 R E  -68.475  130.285 -179.573
 1ii5 A    51 Q L -104.317  147.375 -179.397
 1ii5 A    52 N L  -72.624  -34.218  179.416
 1ii5 A    53 S L -155.418  164.818  176.696

 1ez0 A   343 G L   82.174   22.953 -179.421
 1ez0 A   344 I E -149.586  130.975  178.745
 1ez0 A   345 D E -101.628  149.420 -175.666
 1ez0 A   346 V E -131.430  136.869  170.005
 1ez0 A   347 T E -120.004  119.750 -179.739
 1ez0 A   348 F E -109.963  149.551  170.874
 1ez0 A   349 S L  -83.659  176.317 -179.758
 1ez0 A   350 Q L  -92.768  119.999  178.284
 1ez0 A   351 A L -165.009  154.924  178.998

 1gu7 A   168 K L -108.634  -58.870 -164.718
 1gu7 A   169 D L  -77.309  161.396 -174.613
 1gu7 A   170 W E -120.014  152.164  156.656
 1gu7 A   171 F E -127.048  145.856 -174.119
 1gu7 A   172 I E -121.486  129.954 -172.283
 1gu7 A   173 Q E -130.259  145.013  165.065
 1gu7 A   174 N L -102.845  167.817 -173.394
 1gu7 A   175 G L   61.943   45.644 -172.394
 1gu7 A   176 G L  -62.140  -21.564 -176.323

 1i52 A    75 Q L -111.835   17.316  177.250
 1i52 A    76 I E -123.579  129.803  175.421
 1i52 A    77 T E -121.156  135.782 -175.981
 1i52 A    78 V E -106.551  137.733  177.484
 1i52 A    79 V E -135.003  164.873  173.505
 1i52 A    80 D E  -79.107  133.154  178.722
 1i52 A    81 G L  -85.018 -168.958 -179.328
 1i52 A    82 G L -122.560 -168.753 -179.781
 1i52 A    83 D L  -69.970  -40.855 -178.866

 2y3s A   122 G L   68.980   35.332 -175.267
 2y3s A   123 A E -150.204  159.004 -178.061
 2y3s A   124 F E  -83.669  127.707 -176.557
 2y3s A   125 A E -100.833  122.336  176.769
 2y3s A   126 V E -125.095  114.052 -178.857
 2y3s A   127 E E  -73.726  150.111 -166.688
 2y3s A   128 A L  -57.974  -34.262 -171.917
 2y3s A   129 G L  -83.356    2.826  176.912
 2y3s A   130 A L  -73.671  135.862  175.609

 1b93 A    39 Q L  -90.693   -0.357 -173.755
 1b93 A    40 H L -124.830  170.823  179.061
 1b93 A    41 V E -100.087  123.352 -172.546
 1b93 A    42 L E -100.219  135.508  165.780
 1b93 A    43 Y E -119.218  148.277 -176.383
 1b93 A    44 A E -146.202  143.552  174.696
 1b93 A    45 T E  -98.179  149.965  175.324
 1b93 A    46 G L   71.381 -139.900 -176.515
 1b93 A    47 T L  -89.552   -5.837 -177.076

 2cdu A   174 N E  -78.487  111.285 -167.029
 2cdu A   175 V E -111.162  127.688  168.949
 2cdu A   176 N E -112.795  137.871  177.699
 2cdu A   177 L E -126.628  110.373 -173.827
 2cdu A   178 I E -110.226  138.043  173.241
 2cdu A   179 D E -156.920  147.547 -178.728
 2cdu A   180 G L  -68.152  -22.116  179.513
 2cdu A   181 H L  -78.719  155.300  179.823
 2cdu A   182 E L  -79.596   -6.408 -178.822

 2bhu A    47 T L -121.025  127.071 -175.926
 2bhu A    48 V E -130.016  125.475  177.457
 2bhu A    49 A E -140.803  162.956  169.625
 2bhu A    50 V E -114.608  127.962  177.685
 2bhu A    51 R E  -99.996  108.901 -177.531
 2bhu A    52 V E -113.877  121.654 -178.603
 2bhu A    53 N L   56.310   32.560  172.753
 2bhu A    54 G L   94.635   -9.895 -176.422
 2bhu A    55 T E -104.364  126.437 -173.638

 1zcb A    33 L L  -69.998  121.351  173.680
 1zcb A    34 V E  -96.426  115.875 -179.490
 1zcb A    35 K E  -96.728  119.187 -174.924
 1zcb A    36 I E -117.875  123.866  174.500
 1zcb A    37 L E  -91.070  138.032  167.512
 1zcb A    38 L E -104.549  111.294 -178.046
 1zcb A    39 L E -122.350  160.701 -177.892
 1zcb A    40 G L  136.174  163.745 -174.081
 1zcb A    41 A L  -64.921  167.958 -179.149

 2gzm A   201 K L  -71.332  -16.904 -178.208
 2gzm A   202 V L -109.087  121.389  175.975
 2gzm A   203 Q E  -87.105  127.726  178.011
 2gzm A   204 L E  -87.566  138.170  177.086
 2gzm A   205 I E -109.931  116.762  177.950
 2gzm A   206 S E  -82.166  125.354  175.622
 2gzm A   207 S H  -56.882  -49.997 -174.001
 2gzm A   208 G H  -64.992  -45.001 -177.566
 2gzm A   209 D H  -59.242  -48.523 -174.882

 3kt9 A    55 Y E -157.420  164.858  178.680
 3kt9 A    56 V E -125.337  124.248  176.665
 3kt9 A    57 K E  -73.325  119.433 -176.616
 3kt9 A    58 V E -111.293  112.088  176.869
 3kt9 A    59 K E -110.824  123.388 -177.242
 3kt9 A    60 Q E  -74.962  120.543 -179.177
 3kt9 A    61 V L  -96.838  -39.144 -178.555
 3kt9 A    62 G L  -75.038  167.261 -177.934
 3kt9 A    63 V L  -79.958  -45.806  179.384

 1c7k A    31 N L  -85.345  -10.786  177.509
 1c7k A    32 V E -142.652  137.983  177.956
 1c7k A    33 Q E -130.036  151.127 -179.131
 1c7k A    34 L E -106.889  136.923  178.792
 1c7k A    35 R E -136.348  145.009  171.668
 1c7k A    36 A E  -87.287  138.140  178.995
 1c7k A    37 G L  171.485 -176.702 -178.623
 1c7k A    38 G L  -82.088  174.129 -175.053
 1c7k A    39 N L   51.798   48.653 -169.605

 3f95 A    27 T L  -93.395    9.494 -179.990
 3f95 A    28 Q L -125.280  120.125  171.824
 3f95 A    29 K E  -99.422  142.086 -172.156
 3f95 A    30 V E -114.704  125.041  172.553
 3f95 A    31 L E  -98.205  108.361 -174.378
 3f95 A    32 A E  -99.767  136.598 -178.312
 3f95 A    33 S L -131.634    5.483 -173.177
 3f95 A    34 G L -113.364 -154.864 -175.695
 3f95 A    35 A L  -85.710  -28.276 -176.351

 3kg7 A    87 E E  -75.009  113.506 -170.113
 3kg7 A    88 T E -109.944  140.393 -175.390
 3kg7 A    89 Q E -132.370  114.800  173.233
 3kg7 A    90 L E  -99.842  112.918 -173.678
 3kg7 A    91 M E -105.000  116.513  172.937
 3kg7 A    92 L E -101.023  116.062 -174.742
 3kg7 A    93 H L  -81.077  156.707  177.737
 3kg7 A    94 T L  -65.376  138.158 -178.053
 3kg7 A    95 A L  -52.456  134.435 -179.150

 2pcs A    94 V E -128.944  126.511 -174.660
 2pcs A    95 I E -119.976  135.617 -179.771
 2pcs A    96 D E -138.987  128.101  175.359
 2pcs A    97 L E  -96.522  130.668  178.073
 2pcs A    98 T E -128.803  124.080  178.444
 2pcs A    99 P E  -69.624  121.932  176.399
 2pcs A   100 I L  -90.076  -39.673  163.551
 2pcs A   101 N L -148.053 -158.084 -176.058
 2pcs A   102 D L  -61.578  -35.044 -164.532

 3r8j A   129 D L  -79.863   -9.969 -179.990
 3r8j A   130 V E -109.126  133.544 -174.484
 3r8j A   131 F E -145.972  156.131  178.105
 3r8j A   132 I E  -89.009  115.531 -178.633
 3r8j A   133 E E -101.198  122.899  174.648
 3r8j A   134 D E  -84.166   93.235 -174.908
 3r8j A   135 R E  -75.972  120.905 -178.558
 3r8j A   136 A L  -73.834  158.747  176.457
 3r8j A   137 E L  -58.536  148.998 -176.233

 2gqw A   170 H E  -67.601  129.547 -175.465
 2gqw A   171 V E -124.762  122.208  161.504
 2gqw A   172 S E -111.346  150.237 -177.081
 2gqw A   173 L E -138.101  129.991 -179.082
 2gqw A   174 V E -114.976  125.672  179.245
 2gqw A   175 E E -129.445  136.776 -176.856
 2gqw A   176 T L  -77.867  -27.089  174.848
 2gqw A   177 Q L  -80.007  160.615 -178.564
 2gqw A   178 P L  -75.249  -11.119 -175.361

 1txk A   326 S E -146.673  146.072  168.038
 1txk A   327 V E  -87.160  112.449 -168.031
 1txk A   328 E E -103.081  140.316  174.851
 1txk A   329 L E -125.807  124.235 -179.412
 1txk A   330 V E -114.232  123.092  178.239
 1txk A   331 E E -111.291  123.504 -176.884
 1txk A   332 I L -107.972  125.964  176.127
 1txk A   333 P L  -55.586  123.894  175.691
 1txk A   334 T L -141.797  155.386  177.100

 2a1f A    49 E E  -83.776  121.241 -165.075
 2a1f A    50 V E -117.677  122.851  163.395
 2a1f A    51 S E -111.929  153.571 -174.936
 2a1f A    52 V E -134.052  129.274  170.160
 2a1f A    53 V E -113.249  125.466 -175.253
 2a1f A    54 L E -109.976  139.224  166.009
 2a1f A    55 G L  -87.629  176.554 -175.671
 2a1f A    56 G L -129.444   22.674 -172.394
 2a1f A    57 G L  -68.682  -18.896 -178.945

 2oho A   209 S L  -76.657  -14.184 -178.083
 2oho A   210 V L -114.965  128.717  175.839
 2oho A   211 K E  -92.528  132.750 -179.369
 2oho A   212 L E  -92.019  134.445  178.338
 2oho A   213 I E -110.346  114.053  177.137
 2oho A   214 D E  -91.337  103.106 -175.017
 2oho A   215 S H  -58.383  -38.654 -179.104
 2oho A   216 G H  -65.013  -43.038  178.922
 2oho A   217 A H  -64.955  -40.373  179.133

 1zuw A   202 H L -100.680    7.670  175.592
 1zuw A   203 V L -122.230  122.549  177.952
 1zuw A   204 N E  -79.774  121.687 -179.970
 1zuw A   205 I E  -95.554  123.329 -172.933
 1zuw A   206 I E -107.500  123.046  176.747
 1zuw A   207 S E  -88.743  128.720  174.920
 1zuw A   208 S H  -56.879  -47.495 -176.002
 1zuw A   209 G H  -64.744  -45.151 -179.592
 1zuw A   210 D H  -55.957  -48.690 -175.678

 3ist A   203 G L  -80.338   -9.556 -178.131
 3ist A   204 V L -121.223  123.677  176.831
 3ist A   205 A E  -86.111  120.698  178.397
 3ist A   206 V E  -95.237  124.779 -168.122
 3ist A   207 I E  -99.824  113.157  165.791
 3ist A   208 N L  -91.362  111.339 -169.023
 3ist A   209 S L  -77.448   -4.989 -177.440
 3ist A   210 G H  -58.420  -38.294 -175.656
 3ist A   211 E H  -64.934  -50.200 -179.216

 3eer A   138 D L  -78.938   80.089 -174.593
 3eer A   139 V L  -66.319  124.462  179.254
 3eer A   140 Q E  -90.030  107.978 -173.821
 3eer A   141 V E -102.462  129.461  175.465
 3eer A   142 S E -121.594  146.732  178.365
 3eer A   143 V E -124.509  115.656  175.392
 3eer A   144 N L   59.477   34.734  172.289
 3eer A   145 G L   94.942   -8.863  179.688
 3eer A   146 L E -110.830  163.405  175.308

 2dwu A   205 D L  -81.094   -9.329 -179.433
 2dwu A   206 V L -113.701  120.738  177.689
 2dwu A   207 T E  -84.002  123.141 -177.013
 2dwu A   208 I E  -93.891  124.826 -178.829
 2dwu A   209 I E -105.236  126.862  176.165
 2dwu A   210 S E  -90.815  128.578  177.498
 2dwu A   211 S H  -61.863  -35.178 -177.262
 2dwu A   212 A H  -63.732  -49.307 -175.863
 2dwu A   213 E H  -64.079  -40.491 -174.366

 3esu F   139 G L  -72.954  173.214 -179.810
 3esu F   140 P L  -66.220  151.989 -176.427
 3esu F   141 E E -130.918  138.760  173.841
 3esu F   142 L E -107.799  118.115 -168.008
 3esu F   143 V E -124.453  144.901  177.358
 3esu F   144 K L  -80.587  150.713  178.582
 3esu F   145 P L  -55.112  135.932  177.099
 3esu F   146 G L   88.257  -14.654 -178.362
 3esu F   147 A L  -81.325  171.823 -179.917

 3fsy A    30 A L -145.164   74.973  169.822
 3fsy A    31 P L  -69.647  151.655  179.561
 3fsy A    32 E E -145.686  153.564  173.035
 3fsy A    33 L E  -88.247  149.994 -177.132
 3fsy A    34 T E -151.427  178.288 -179.826
 3fsy A    35 E E  -70.512  159.006  176.668
 3fsy A    36 S L  -50.308  142.291 -174.668
 3fsy A    37 G L -160.352 -150.513 -176.909
 3fsy A    38 T L -115.809  126.976  179.599

 3oa4 A   130 L L  -89.789  106.600  178.017
 3oa4 A   131 Y E  -98.554  146.081  179.415
 3oa4 A   132 E E -127.178  121.767  167.963
 3oa4 A   133 F E  -76.605  132.825 -176.650
 3oa4 A   134 C E -136.137  119.960  172.971
 3oa4 A   135 E E -110.741  117.675  177.217
 3oa4 A   136 K L -113.791  143.967  172.607
 3oa4 A   137 K L  -68.759  127.941 -178.725
 3oa4 A   138 E L  -64.852  124.233 -175.004

position:            2 neighbors:          200

 3juy A     8 V L  -63.586  126.563 -178.429
 3juy A     9 Q E -147.392  140.103  174.463
 3juy A    10 L E -118.208  116.989 -178.657
 3juy A    11 V E -108.182  119.475 -172.928
 3juy A    12 Q E -100.892  174.223  179.282
 3juy A    13 S L  -77.042  175.916 -175.415
 3juy A    14 G L  -84.782  166.049 -178.996
 3juy A    15 A L  -68.121  154.579 -177.138
 3juy A    16 E E -141.195  147.709  171.642

 3k1r A    88 V E -130.036  154.688  177.323
 3k1r A    89 R E -119.855  119.612 -174.603
 3k1r A    90 L E -114.762  149.439  176.928
 3k1r A    91 D E -106.498  122.213 -176.559
 3k1r A    92 R L  -77.341  -23.716 -176.473
 3k1r A    93 L L  -79.820   -2.928  175.921
 3k1r A    94 H L  -55.495  134.742 -177.112
 3k1r A    95 P L  -53.119  -34.793 -173.799
 3k1r A    96 E L -101.588    8.264  175.863

 2fxa A   106 V E -119.317  136.553 -174.476
 2fxa A   107 Q E -130.647  145.344  176.391
 2fxa A   108 L E  -67.122  141.403  173.344
 2fxa A   109 T L  -85.983  179.215  170.423
 2fxa A   110 E H  -54.407  -47.935 -179.291
 2fxa A   111 E H  -67.737  -43.969  179.414
 2fxa A   112 G H  -59.653  -39.816  178.459
 2fxa A   113 T H  -67.610  -40.643  177.975
 2fxa A   114 E H  -62.172  -41.650  177.718

 3n9g H     2 V L  -64.911  127.321  179.753
 3n9g H     3 Q E -131.577  135.179  176.367
 3n9g H     4 L E -127.076  115.668 -179.428
 3n9g H     5 V E -112.959  118.882 -173.778
 3n9g H     6 Q E  -99.353  166.179  174.721
 3n9g H     7 S L  -67.347  167.943 -174.386
 3n9g H     8 G L  -77.529  172.668 -177.262
 3n9g H     9 A L  -64.997  148.755 -174.293
 3n9g H    10 E E -130.667  153.493  171.095

 1qop B   155 V E -106.004  121.452 -173.860
 1qop B   156 I E -116.675  102.604  177.241
 1qop B   157 P E  -60.551  138.488  177.995
 1qop B   158 V E -114.655  118.377 -172.989
 1qop B   159 H L -104.511   -3.842 -177.864
 1qop B   160 S L  -74.965  156.203  177.080
 1qop B   161 G L   57.054 -125.825 -178.964
 1qop B   162 S L  -92.031    5.726 -179.083
 1qop B   163 A L   54.893   44.101 -177.352

 3d9a H     2 V L  -71.996  132.107  178.895
 3d9a H     3 Q E -130.308  130.418  175.801
 3d9a H     4 L E -108.493  132.826  178.047
 3d9a H     5 Q E -127.521  116.448  178.296
 3d9a H     6 E E  -90.076  143.702  175.146
 3d9a H     7 S E -147.576  162.963  179.719
 3d9a H     8 G L  141.402  170.340 -178.765
 3d9a H     9 P L  -59.844  143.382  177.552
 3d9a H    10 S L  -98.622   -6.393 -178.773

 2id0 A   578 V E -126.646  157.407  174.163
 2id0 A   579 R E -115.179  126.036  177.793
 2id0 A   580 L E  -69.829  114.192 -171.854
 2id0 A   581 V L  -57.512  -38.513 -171.771
 2id0 A   582 D L  -69.854  -29.569 -169.916
 2id0 A   583 N L -125.801  -23.272 -178.513
 2id0 A   584 G L   85.732   -1.522 -177.797
 2id0 A   585 A L  -57.551  148.594  179.046
 2id0 A   586 I E -106.060  131.176 -179.446

 3ils A   104 E H  -62.626  -44.698  177.278
 3ils A   105 A H  -60.212  -51.700 -177.074
 3ils A   106 L H  -60.988  -46.119  178.148
 3ils A   107 V H  -61.255  -39.545  177.395
 3ils A   108 N H  -64.987  -25.118  179.124
 3ils A   109 Q L  -87.631    0.590  176.186
 3ils A   110 G L   89.886   13.633  178.430
 3ils A   111 E L  -91.460  159.404 -178.260
 3ils A   112 E L -100.976  134.144  170.739

 1n4x H     2 V L  -62.929  134.625 -178.726
 1n4x H     3 Q E -132.865  121.994  171.998
 1n4x H     4 L E -110.994  107.454 -176.922
 1n4x H     5 Q E -104.329  118.168 -173.770
 1n4x H     6 Q E -102.345  162.802  179.030
 1n4x H     7 S L  -68.655  167.151 -177.784
 1n4x H     8 G L  -73.485  172.075 -178.497
 1n4x H     9 P L  -66.766  155.283 -177.046
 1n4x H    10 E E -127.431  136.089  172.009

 2pia A   240 V E -124.991  124.788  174.584
 2pia A   241 R E -100.011  145.257  174.447
 2pia A   242 L E -106.085  118.629 -164.585
 2pia A   243 S L  -68.012  -37.459 -172.106
 2pia A   244 R L -100.078  -30.790  177.576
 2pia A   245 S L  -78.264  -28.868  176.841
 2pia A   246 G L   78.078   17.118 -179.073
 2pia A   247 T L -103.902  167.197  179.794
 2pia A   248 S E -144.308  136.668 -177.503

 1uz8 B     2 V L  -73.634  125.008 -178.349
 1uz8 B     3 K E -139.847  139.140  169.779
 1uz8 B     4 L E -124.342  123.888 -175.467
 1uz8 B     5 L E -119.415  105.936  178.616
 1uz8 B     6 E E  -83.206  146.457  176.352
 1uz8 B     7 S E -154.597  173.316  176.298
 1uz8 B     8 G L  100.250    6.713  176.742
 1uz8 B     9 G L  -75.010 -165.010 -178.491
 1uz8 B    10 G E  126.987 -147.068 -177.743

 1dn0 B     2 V L -139.996  133.075 -177.860
 1dn0 B     3 Q E -112.378  145.526  174.333
 1dn0 B     4 L E -121.069  117.460 -178.366
 1dn0 B     5 Q E -105.057  119.408 -173.649
 1dn0 B     6 Q E -113.646  145.005  175.712
 1dn0 B     7 W E -155.002  166.463  178.554
 1dn0 B     8 G L  150.551  164.171 -179.043
 1dn0 B     9 A L  -55.525  124.482 -174.650
 1dn0 B    10 G L  -97.054   -1.319 -178.495

 3m8o H     2 V L  -95.921  125.294 -176.404
 3m8o H     3 Q E -165.456  166.175  167.985
 3m8o H     4 L E  -94.582  129.257  179.506
 3m8o H     5 V E -109.951  117.477 -178.442
 3m8o H     6 E E -101.088  150.354  177.174
 3m8o H     7 S E -162.415  174.889  174.374
 3m8o H     8 G L   96.420   11.167 -178.722
 3m8o H     9 G L  -94.448 -146.760 -179.885
 3m8o H    10 G E  103.848 -151.750 -177.659

 1a2y B     2 V L  -75.856  126.333 -178.490
 1a2y B     3 Q E -137.328  144.099  170.717
 1a2y B     4 L E -131.076  139.955 -179.596
 1a2y B     5 Q E -135.911  130.020  178.765
 1a2y B     6 E E  -94.514  155.935  172.104
 1a2y B     7 S E -149.892  129.708 -173.067
 1a2y B     8 G L -146.588  173.268 -170.386
 1a2y B     9 P L  -80.611  -19.810  178.511
 1a2y B    10 G L   85.038  -63.356 -178.735

 3k3q A     5 V L  -69.802  134.954 -179.581
 3k3q A     6 Q E -142.829  135.503  173.919
 3k3q A     7 L E -120.746  115.279 -177.308
 3k3q A     8 V E -111.725  104.113  176.918
 3k3q A     9 D E  -79.900  156.399  175.030
 3k3q A    10 S E -165.073  166.639 -178.144
 3k3q A    11 G L  108.899    5.046 -177.296
 3k3q A    12 G L  -74.428  172.442 -175.553
 3k3q A    13 G E  141.643 -149.906  179.023

 1dlf H     2 V L  -72.569  125.439 -179.297
 1dlf H     3 K E -130.033  129.404  173.191
 1dlf H     4 L E -129.476  135.667  179.982
 1dlf H     5 E E -136.705  116.658  178.625
 1dlf H     6 E E  -92.681  152.443  173.033
 1dlf H     7 S E -157.074  167.379  172.153
 1dlf H     8 G L  112.106   -8.198 -179.665
 1dlf H     9 G L  -71.028  165.523 -179.557
 1dlf H    10 G L  163.151 -169.259  177.499

 2h8g A    74 I E -116.093  121.674  172.969
 2h8g A    75 N E -122.105  138.913  178.657
 2h8g A    76 V E -122.696  121.609 -174.040
 2h8g A    77 V E -114.930  124.991  173.353
 2h8g A    78 C E -121.531  150.575 -179.062
 2h8g A    79 P L  -71.177  -15.001  172.171
 2h8g A    80 G L   79.606 -166.692 -176.557
 2h8g A    81 R E  -87.736  144.520  172.800
 2h8g A    82 D L  -72.734  127.609 -179.175

 2ako A    40 V E -109.665  125.359  167.995
 2ako A    41 I E -115.092  125.461 -173.858
 2ako A    42 L E -101.895  128.367  172.605
 2ako A    43 V E -115.329  114.794 -166.771
 2ako A    44 T E -112.848  163.001  172.636
 2ako A    45 S L -134.975 -160.007  174.993
 2ako A    46 A L   68.757   25.151  169.144
 2ako A    47 A H  -65.001  -34.537  176.949
 2ako A    48 I H  -67.589  -44.255  174.554

 1jtv A   180 L E -118.722  119.743 -175.517
 1jtv A   181 S E -134.299  139.985  174.473
 1jtv A   182 L E -102.981  133.461  176.716
 1jtv A   183 I E  -99.192  102.347 -175.905
 1jtv A   184 E E  -81.477  104.973  179.963
 1jtv A   185 C E  -98.248  149.681  166.503
 1jtv A   186 G L  -94.992 -142.442  173.793
 1jtv A   187 P L  -67.575  131.686 -177.010
 1jtv A   188 V E -130.017  134.688  172.750

 1i58 A    29 V E -125.908  130.262  169.876
 1i58 A    30 N E  -90.487   97.412 -174.899
 1i58 A    31 F E  -88.046  119.436 -179.768
 1i58 A    32 I E -114.802  131.177  179.184
 1i58 A    33 M E -120.467  130.723 -174.392
 1i58 A    34 R E -132.898  136.865  170.753
 1i58 A    35 G L   74.924   37.711 -178.920
 1i58 A    36 E L  -69.970  -14.516  179.452
 1i58 A    37 D L  -84.521  -11.479  179.186

 3la4 A   210 V E -127.462  148.708  177.012
 3la4 A   211 T E -100.088  130.089 -177.178
 3la4 A   212 L E -116.178  150.365  171.044
 3la4 A   213 V E -129.811  151.613  178.833
 3la4 A   214 S E  -66.699  145.086  168.266
 3la4 A   215 I L  -68.195  159.069 -175.867
 3la4 A   216 E L -123.627 -157.093 -177.245
 3la4 A   217 G L   65.237 -129.481  175.966
 3la4 A   218 N L  -73.369  -16.045 -177.678

 3igf A   321 V L -117.455  125.006  176.363
 3igf A   322 K E -112.430  129.992  178.935
 3igf A   323 L E -113.829  136.304  172.579
 3igf A   324 T E -133.900  147.877 -175.641
 3igf A   325 Q E -130.874  111.487  179.658
 3igf A   326 Y E -119.113   99.922 -175.100
 3igf A   327 G L   61.075 -122.493 -176.149
 3igf A   328 P L  -82.951   -3.611 -171.563
 3igf A   329 E E -107.845  139.840  172.477

 3ljy A    33 F E -107.867  104.970 -179.569
 3ljy A    34 N E  -95.360  124.123  178.814
 3ljy A    35 Y E -122.227  137.709  169.899
 3ljy A    36 E E -129.593  144.991  174.819
 3ljy A    37 Q E  -91.099  126.116 -176.435
 3ljy A    38 S L -162.559  154.198  176.723
 3ljy A    39 D L  -83.047   -4.702  177.538
 3ljy A    40 D L  -64.667  151.423  179.298
 3ljy A    41 P L  -50.577  129.934 -176.545

 2cgh A   225 V E -135.053  159.987  170.038
 2cgh A   226 R E -118.820  127.594  174.706
 2cgh A   227 V E -102.536  115.021 -179.469
 2cgh A   228 E E  -87.030  105.816 -179.404
 2cgh A   229 L E  -94.831  155.005  179.453
 2cgh A   230 P L  -55.006  143.095  179.187
 2cgh A   231 G L   94.316    8.016  178.308
 2cgh A   232 G L   74.999   29.636 -179.086
 2cgh A   233 Q E -101.506  116.623 -179.066

 1zkd A    82 L E -118.314  102.038  178.321
 1zkd A    83 R E  -74.262  113.350  176.271
 1zkd A    84 L E  -98.483  100.272 -169.754
 1zkd A    85 I E -103.505  127.953  176.948
 1zkd A    86 E E -121.693  118.885  176.808
 1zkd A    87 I E  -95.966  110.950 -174.355
 1zkd A    88 G L   75.026   64.094  179.805
 1zkd A    89 P L  -59.141  -24.991  179.669
 1zkd A    90 G L   72.828 -105.924  176.455

 3re1 A   158 E H  -65.827  -40.501 -179.290
 3re1 A   159 Q H  -69.453  -36.593  174.029
 3re1 A   160 L H  -64.959  -45.660 -177.790
 3re1 A   161 R H  -64.989  -35.182  176.305
 3re1 A   162 E H  -62.353  -28.915 -179.976
 3re1 A   163 R L  -84.577   -1.975 -179.629
 3re1 A   164 G L   87.328   22.339  176.994
 3re1 A   165 V L -104.501  124.999 -179.620
 3re1 A   166 G E  -71.310  143.710 -177.384

 1d2o A    27 V E -105.240  139.745 -174.064
 1d2o A    28 N E -116.914  130.408  175.670
 1d2o A    29 L E  -91.760  119.457  177.790
 1d2o A    30 L E -108.455  126.945  174.553
 1d2o A    31 A E -108.515  102.144 -176.678
 1d2o A    32 N L   64.982   35.060  172.116
 1d2o A    33 G L   94.281   -2.268 -178.002
 1d2o A    34 E E -110.356  120.256  175.890
 1d2o A    35 K E  -66.016  125.115 -174.973

 3qvp A    46 V E -131.671  134.210  172.553
 3qvp A    47 L E -115.126  120.109  175.949
 3qvp A    48 V E -100.642  123.828  177.599
 3qvp A    49 I E -106.641  116.417 -173.919
 3qvp A    50 E L -122.420  136.271 -177.179
 3qvp A    51 S L  -70.646  -32.135  178.446
 3qvp A    52 G L  -95.270 -155.393 -174.654
 3qvp A    53 S L -144.667 -165.917 -176.225
 3qvp A    54 Y L  -82.476  120.969 -175.368

 1jmk C    90 K H  -63.527  -41.070  176.784
 1jmk C    91 K H  -59.636  -48.475 -177.063
 1jmk C    92 L H  -63.536  -45.062  179.177
 1jmk C    93 E H  -62.728  -36.621  178.743
 1jmk C    94 G H  -67.559  -20.771  179.360
 1jmk C    95 Q L  -90.092   -4.897  175.328
 1jmk C    96 G L   98.452    7.560  176.574
 1jmk C    97 R L  -80.773  150.020  176.955
 1jmk C    98 I L -101.212  117.168  175.258

 2j5v A    45 I E -109.995  125.173  174.340
 2j5v A    46 V E -117.519  128.677 -178.184
 2j5v A    47 I E -106.611  125.000  168.919
 2j5v A    48 V E -113.226  112.035 -163.813
 2j5v A    49 T E -113.672  135.558  165.655
 2j5v A    50 S L  -94.998 -163.502  163.652
 2j5v A    51 G L   92.578   15.768 -178.760
 2j5v A    52 A H  -63.013  -62.542 -178.610
 2j5v A    53 I H  -61.380  -36.661  177.956

 1v8z A   151 V E  -85.385  124.550 -177.176
 1v8z A   152 I E -113.906   99.018  177.714
 1v8z A   153 P E  -61.176  132.697  176.032
 1v8z A   154 V E -103.933  115.032 -174.562
 1v8z A   155 N L -101.499   -7.263 -178.499
 1v8z A   156 S L  -76.537  159.272  176.968
 1v8z A   157 G L   57.949 -132.872 -176.400
 1v8z A   158 S L  -92.898    6.412  173.172
 1v8z A   159 R L   63.187   40.160 -174.173

 2f02 A   212 T L  -90.963    2.814  176.504
 2f02 A   213 K L  -73.801  153.514 -174.176
 2f02 A   214 P H  -56.860  -31.547 -175.208
 2f02 A   215 M H  -57.111  -28.154 -173.317
 2f02 A   216 F H -101.764    3.467 -173.246
 2f02 A   217 A L  -68.937  143.635  170.527
 2f02 A   218 G L   95.862    0.001  179.937
 2f02 A   219 I L -104.886  121.299 -171.999
 2f02 A   220 E L  -67.873  -47.372 -179.306

 3ctz A   411 V L  -73.557  131.275 -175.474
 3ctz A   412 Y E -109.366  129.832 -179.756
 3ctz A   413 L E -119.225  124.721 -179.078
 3ctz A   414 I E -126.151  118.664  177.988
 3ctz A   415 D E -123.780  110.598 -170.339
 3ctz A   416 S E -145.361  162.382  179.069
 3ctz A   417 G L -169.079  164.543 -169.941
 3ctz A   418 A E -138.838  144.627  163.843
 3ctz A   419 Q E  -87.158  114.018  166.860

 2o2e A   182 V E -105.863  115.003 -176.401
 2o2e A   183 V E  -97.379  111.826  172.539
 2o2e A   184 A E  -77.554   95.000 -171.858
 2o2e A   185 V E  -66.446  124.986 -175.873
 2o2e A   186 Q L -106.517   -0.758 -178.346
 2o2e A   187 T L  -78.928  160.260 -178.261
 2o2e A   188 G L   59.344 -121.343  177.155
 2o2e A   189 S L -112.007   18.610  177.703
 2o2e A   190 K L   62.606   35.610 -176.478

 2h09 A    92 V E -102.837  136.194  173.119
 2h09 A    93 F E -127.654  164.888 -179.855
 2h09 A    94 L E  -94.932  154.611  170.792
 2h09 A    95 T L  -89.205  179.397  173.198
 2h09 A    96 A H  -54.979  -42.678 -179.460
 2h09 A    97 E H  -75.393  -38.884 -179.312
 2h09 A    98 G H  -64.848  -39.635  179.520
 2h09 A    99 E H  -66.558  -41.283  177.730
 2h09 A   100 K H  -65.144  -39.010  178.154

 1d2o A   117 V E -125.129  160.287 -176.845
 1d2o A   118 E E -132.942  144.305  177.561
 1d2o A   119 L E  -89.025  136.590 -178.771
 1d2o A   120 Y E -119.966  132.874  179.554
 1d2o A   121 Q E -108.723  113.208 -179.929
 1d2o A   122 D L   52.239   40.911  172.117
 1d2o A   123 G L   91.292  -10.513 -178.231
 1d2o A   124 K E -103.670  139.275  175.710
 1d2o A   125 A E  -62.713  134.762 -179.632

 3fq8 A   111 V E -144.612  144.940  173.106
 3fq8 A   112 R E -128.990  133.428 -170.680
 3fq8 A   113 F E  -89.769  147.937  174.893
 3fq8 A   114 V E -135.057 -169.638 -172.675
 3fq8 A   115 N L  -98.027  -11.335 -175.440
 3fq8 A   116 S L -162.760  162.059  173.337
 3fq8 A   117 G H  -67.514  -27.799  176.212
 3fq8 A   118 T H  -63.617  -45.126  174.963
 3fq8 A   119 E H  -65.277  -39.024 -179.661

 2pcs A    95 I E -119.976  135.617 -179.771
 2pcs A    96 D E -138.987  128.101  175.359
 2pcs A    97 L E  -96.522  130.668  178.073
 2pcs A    98 T E -128.803  124.080  178.444
 2pcs A    99 P E  -69.624  121.932  176.399
 2pcs A   100 I L  -90.076  -39.673  163.551
 2pcs A   101 N L -148.053 -158.084 -176.058
 2pcs A   102 D L  -61.578  -35.044 -164.532
 2pcs A   103 E L -119.609   -4.849 -173.745

 3ft1 A    33 V E -128.637  134.677  178.473
 3ft1 A    34 E E -124.994  146.072  178.133
 3ft1 A    35 L E -109.064  132.237  169.119
 3ft1 A    36 R E -116.028  117.730  179.029
 3ft1 A    37 Q L  -71.399  154.903  176.965
 3ft1 A    38 H L  -64.786  125.355 -177.962
 3ft1 A    39 G L   85.054    4.914  174.267
 3ft1 A    40 S L -109.143  155.042 -174.965
 3ft1 A    41 E L -112.489  -21.699 -176.017

 1qhf A    25 V L  -98.636  158.216 -178.325
 1qhf A    26 K L  -92.637  169.595  175.293
 1qhf A    27 L E  -72.267  152.453  171.092
 1qhf A    28 S L  -80.152  177.823  172.833
 1qhf A    29 A H  -57.443  -39.195  176.954
 1qhf A    30 K H  -71.134  -42.028 -179.935
 1qhf A    31 G H  -55.795  -42.670 -180.000
 1qhf A    32 Q H  -65.159  -39.369  178.289
 1qhf A    33 Q H  -66.282  -36.533  177.411

 1d0q A    27 V L -128.747  131.336  171.850
 1d0q A    28 Q L  -69.961  109.482 -174.971
 1d0q A    29 L L -106.353  138.670  169.371
 1d0q A    30 K E -123.792  137.629 -176.110
 1d0q A    31 R E  -74.694  127.731  169.506
 1d0q A    32 Q E -128.098  100.479 -173.810
 1d0q A    33 G L   74.977 -114.134 -177.124
 1d0q A    34 R L -109.402    8.633 -177.221
 1d0q A    35 N E -130.008  162.066  172.096

 2cy8 A   116 L E -150.010  155.896  175.768
 2cy8 A   117 R E -130.959  137.178 -176.136
 2cy8 A   118 F E  -81.960  140.127 -177.699
 2cy8 A   119 T E -128.776  175.040 -173.382
 2cy8 A   120 G L  -80.897  -21.116 -174.909
 2cy8 A   121 S L -168.225  167.973  174.779
 2cy8 A   122 G H  -65.028  -35.773  174.909
 2cy8 A   123 T H  -58.592  -47.652  176.282
 2cy8 A   124 E H  -63.920  -30.352  179.423

 2jbv A    40 V E -130.992  130.137  172.143
 2jbv A    41 A E -108.254  139.731  176.826
 2jbv A    42 L E -122.432  112.527 -174.735
 2jbv A    43 V E  -99.222  130.323 -179.339
 2jbv A    44 E E -136.711  129.143 -178.404
 2jbv A    45 A L  -70.250  -35.947  179.671
 2jbv A    46 G L  -79.344  172.357 -179.445
 2jbv A    47 P L  -79.216  166.819  169.214
 2jbv A    48 D L  -65.012  141.239 -174.462

 1ee6 A    43 I L  -78.172  -38.707  175.599
 1ee6 A    44 F E -122.096  141.903  176.350
 1ee6 A    45 R E -124.594  106.991 -174.360
 1ee6 A    46 L E  -92.063  129.973  172.371
 1ee6 A    47 E L  -84.393  174.009 -177.992
 1ee6 A    48 A L  -59.546  118.278  176.576
 1ee6 A    49 G L   94.248   -0.704 -176.560
 1ee6 A    50 A E  -75.872  158.391 -179.976
 1ee6 A    51 S E -132.757  138.261  173.299

 2cb9 A    96 Q H  -63.091  -40.959  176.545
 2cb9 A    97 A H  -57.313  -44.813  179.447
 2cb9 A    98 M H  -65.611  -45.816 -177.187
 2cb9 A    99 E H  -65.069  -34.114  177.009
 2cb9 A   100 Q H  -67.043  -25.444  177.600
 2cb9 A   101 K L  -85.937   -2.849  176.620
 2cb9 A   102 G L   92.743    8.340  178.051
 2cb9 A   103 L L  -79.094  142.162 -178.638
 2cb9 A   104 E L  -93.523  109.135  170.119

 3fnr A   275 V E -116.750  134.163  174.902
 3fnr A   276 S E -104.993  111.774  174.573
 3fnr A   277 L E  -91.964  133.580 -179.496
 3fnr A   278 L E -119.095  152.775  168.480
 3fnr A   279 K E -136.909  117.646 -175.861
 3fnr A   280 D L   59.297   31.626  173.775
 3fnr A   281 G L   90.311   -6.268 -176.281
 3fnr A   282 E E -109.021  148.942  177.824
 3fnr A   283 P E  -51.493  131.907  179.935

 2r75 1    97 I E -102.504   97.929 -174.050
 2r75 1    98 S E  -96.847  124.173 -176.403
 2r75 1    99 A E -152.137  139.901  168.147
 2r75 1   100 G E  -91.959  114.996 -173.425
 2r75 1   101 L L  -80.528  148.330 -176.966
 2r75 1   102 G L  120.740  -17.673  175.678
 2r75 1   103 G L  -94.032 -169.078 -179.838
 2r75 1   104 G L  -93.330  -44.685 -173.019
 2r75 1   105 T H  -73.871  -58.391  179.377

 2au3 A    24 L L -116.330  154.207  170.739
 2au3 A    25 N L  -84.682  103.750 -174.612
 2au3 A    26 L L  -93.983  127.804  172.726
 2au3 A    27 E E -101.482  132.032 -177.208
 2au3 A    28 K E  -75.073  112.354  174.996
 2au3 A    29 V E -116.747  106.028 -172.867
 2au3 A    30 G L   64.558 -125.445  179.349
 2au3 A    31 S L  -89.970   -4.290 -174.021
 2au3 A    32 N E -119.177  175.522  170.601

 1sr4 C    66 V E -140.589  168.109  165.374
 1sr4 C    67 Q E -126.141  149.625  175.768
 1sr4 C    68 F E -103.158   99.345 -168.062
 1sr4 C    69 K E  -93.334  138.052  173.523
 1sr4 C    70 V L  -69.274  136.597 -179.298
 1sr4 C    71 V L  -65.002  120.037  172.235
 1sr4 C    72 G L   81.191   18.587 -178.283
 1sr4 C    73 A L -148.834  157.697  179.558
 1sr4 C    74 A L  -93.718   30.735  176.115

 3mw8 A   137 D H  -65.025  -35.870  173.514
 3mw8 A   138 G H  -58.926  -43.172  176.844
 3mw8 A   139 L H  -65.021  -37.605  175.129
 3mw8 A   140 R H  -60.075  -41.832  178.375
 3mw8 A   141 L H  -65.705  -29.459  179.293
 3mw8 A   142 R L  -79.987    1.898  171.543
 3mw8 A   143 G L   88.724   16.911  176.803
 3mw8 A   144 A L  -79.261  147.844  172.430
 3mw8 A   145 N E  -85.533   93.917 -169.437

 3oa4 A   131 Y E  -98.554  146.081  179.415
 3oa4 A   132 E E -127.178  121.767  167.963
 3oa4 A   133 F E  -76.605  132.825 -176.650
 3oa4 A   134 C E -136.137  119.960  172.971
 3oa4 A   135 E E -110.741  117.675  177.217
 3oa4 A   136 K L -113.791  143.967  172.607
 3oa4 A   137 K L  -68.759  127.941 -178.725
 3oa4 A   138 E L  -64.852  124.233 -175.004
 3oa4 A   139 Q L -145.380  120.036  177.032

 2bv5 A    60 V E  -82.126  120.956 -178.349
 2bv5 A    61 C E -107.895  135.502  178.327
 2bv5 A    62 L L  -92.145  125.645 -175.738
 2bv5 A    63 T L  -89.175   -5.173  176.916
 2bv5 A    64 S L -128.849  157.716   -3.009
 2bv5 A    65 P L  -81.013  -18.601 -174.936
 2bv5 A    66 D L -129.999  100.243 -177.350
 2bv5 A    67 P L  -75.032  -15.060  177.446
 2bv5 A    68 D L  -84.178   -6.439  175.496

 2hf2 A   175 M L -141.230  159.901 -179.492
 2hf2 A   176 K E -117.700  121.105  177.185
 2hf2 A   177 P E  -76.625  127.566  175.033
 2hf2 A   178 V E -134.534  150.459 -179.941
 2hf2 A   179 T E  -71.563  135.589  176.534
 2hf2 A   180 S L -115.004 -135.011  175.850
 2hf2 A   181 G L  -68.171  178.210 -177.724
 2hf2 A   182 F L  -56.748  113.696  175.844
 2hf2 A   183 G L   79.590   22.935  179.936

 3ix1 A    36 V E  -83.766  124.996  176.901
 3ix1 A    37 D E -107.102  104.663  174.805
 3ix1 A    38 I E  -73.669  124.996 -178.181
 3ix1 A    39 V E -125.539  149.416  177.867
 3ix1 A    40 F L  -99.685  131.767  179.396
 3ix1 A    41 P L  -67.547  133.996  174.175
 3ix1 A    42 T L  -70.795  -44.953  169.584
 3ix1 A    43 N L -109.797  145.030 -175.606
 3ix1 A    44 P L  -57.763  -22.867 -173.942

 2bv6 A    95 I E -118.083  133.915  179.331
 2bv6 A    96 H E -118.801  152.171  171.573
 2bv6 A    97 L E  -70.690  147.377  166.525
 2bv6 A    98 T L  -99.842  172.287  174.713
 2bv6 A    99 D H  -64.929  -35.036  176.961
 2bv6 A   100 K H  -64.694  -48.770 -179.352
 2bv6 A   101 S H  -72.416  -23.788  172.103
 2bv6 A   102 E H  -68.201  -40.429 -178.900
 2bv6 A   103 T H  -65.597  -27.865 -174.366

 2j8s A   265 V L -128.080    6.139 -177.228
 2j8s A   266 A E -156.961  151.493  171.432
 2j8s A   267 K E  -96.179  122.786 -177.199
 2j8s A   268 I E -100.773  121.962 -177.781
 2j8s A   269 E E -149.177  156.951  175.592
 2j8s A   270 L E  -91.484  112.514 -175.184
 2j8s A   271 G E -146.445  164.276 -171.500
 2j8s A   272 G E  -62.087  157.450  173.175
 2j8s A   273 E L  -64.919  -19.667  171.491

 3ift A    51 V E -128.316  107.043  178.101
 3ift A    52 Q E  -90.032  113.105 -175.271
 3ift A    53 L L -119.748  158.539 -174.174
 3ift A    54 P L  -77.123  152.689  179.459
 3ift A    55 V L  -69.712  135.041  178.730
 3ift A    56 I L  -58.754  124.924 -174.204
 3ift A    57 G L  110.504  -16.690 -179.424
 3ift A    58 T L  -68.257  119.495  172.605
 3ift A    59 A E  -77.392  127.886 -179.276

 3m1a A   176 V E -130.151  119.604 -172.120
 3m1a A   177 L E -118.682  119.977  172.817
 3m1a A   178 I E  -94.746  109.245 -177.822
 3m1a A   179 V E  -93.715  126.307 -172.253
 3m1a A   180 E E -124.153   79.612 -173.248
 3m1a A   181 P E  -82.772  154.479  165.755
 3m1a A   182 G L  -94.813 -141.496 -179.426
 3m1a A   183 A L  -83.076  119.988  176.959
 3m1a A   184 F E -107.047  155.637  172.595

 3or1 B    53 V E -136.920  135.380  177.764
 3or1 B    54 H E -117.114  136.550 -176.605
 3or1 B    55 V E -118.422  120.984  178.525
 3or1 B    56 A E  -75.758  160.647  178.795
 3or1 B    57 K L  -64.938  -18.183  179.123
 3or1 B    58 N L  -84.719  -12.649  178.988
 3or1 B    59 G L  108.912  -18.890  179.926
 3or1 B    60 D L  -58.769  146.960 -176.388
 3or1 B    61 K E -127.040  148.395  170.488

 2h5e A   417 V H  -64.006  -44.087  179.578
 2h5e A   418 Q H  -66.977  -39.009  174.779
 2h5e A   419 L H  -63.142  -34.892 -177.156
 2h5e A   420 S H  -78.730  -27.583  170.965
 2h5e A   421 E H  -60.090  -36.043  168.985
 2h5e A   422 E L  -85.000 -150.390 -172.434
 2h5e A   423 G L -102.635    2.017 -166.374
 2h5e A   424 A L  -58.848  -71.775  178.917
 2h5e A   425 V L -148.826  179.527  170.837

 1ctf A    10 V E -109.795  117.742 -172.390
 1ctf A    11 I E -116.501  127.291  173.075
 1ctf A    12 L E  -83.409  111.299 -174.815
 1ctf A    13 K E  -85.355  -41.465  178.793
 1ctf A    14 A E -164.501  149.794  177.022
 1ctf A    15 A L -115.440  -21.917  173.686
 1ctf A    16 G H   60.773 -125.076 -176.892
 1ctf A    17 A H  -93.397    5.518 -174.893
 1ctf A    18 N H -105.291   20.246 -169.080

 2vxy A   101 V E -116.330  105.866 -173.011
 2vxy A   102 T E -111.581  131.066 -176.520
 2vxy A   103 A E -164.848  156.605  167.091
 2vxy A   104 G E  -89.440  136.752  178.115
 2vxy A   105 M L  -90.814  150.698  176.594
 2vxy A   106 G L  111.468  -19.080 -179.116
 2vxy A   107 G L  -91.328 -161.647 -179.824
 2vxy A   108 G L  -95.062  -58.138 -174.924
 2vxy A   109 T H  -67.369  -52.430  179.864

 1e9z A   184 V E  -79.811  151.783  177.175
 1e9z A   185 E E -109.711  123.158 -176.561
 1e9z A   186 L E -137.728  146.432  177.599
 1e9z A   187 I E -116.918  172.043  174.798
 1e9z A   188 D E  -63.283  143.658  173.283
 1e9z A   189 I L  -71.891  133.349 -174.978
 1e9z A   190 G L  -88.580 -155.044 -178.922
 1e9z A   191 G L   65.001 -139.802  179.340
 1e9z A   192 N L  -90.029    0.743 -178.462

 3mm5 B    42 K E  -84.107  131.818  175.126
 3mm5 B    43 R E -118.250  126.178 -176.583
 3mm5 B    44 V E -112.591  121.806  179.522
 3mm5 B    45 A E  -85.239  158.956  179.072
 3mm5 B    46 E L  -64.986  -23.952  179.916
 3mm5 B    47 S L  -71.188  -18.632 -176.289
 3mm5 B    48 G L  107.231   -9.822  177.481
 3mm5 B    49 D L  -64.768  144.181  177.959
 3mm5 B    50 V E -126.299  131.171  179.480

 1yfk A    28 A L  -73.632  137.914  178.331
 1yfk A    29 D L  -87.913  170.020  178.668
 1yfk A    30 L E  -75.032  148.191  168.965
 1yfk A    31 S L  -76.603  164.452  174.591
 1yfk A    32 P H  -51.530  -37.952  176.776
 1yfk A    33 A H  -71.378  -42.162  178.370
 1yfk A    34 G H  -60.425  -39.327  178.759
 1yfk A    35 H H  -68.614  -45.837  175.693
 1yfk A    36 E H  -61.296  -34.455  175.980

 3ffv A   153 V E  -91.135  123.239 -168.516
 3ffv A   154 C E -136.117  146.578  174.679
 3ffv A   155 K E -100.049  132.103 -167.029
 3ffv A   156 E E -136.792  155.767  167.572
 3ffv A   157 T E -104.132  124.914 -175.890
 3ffv A   158 L L  -59.473  131.008  174.368
 3ffv A   159 G L   90.161    3.575  176.852
 3ffv A   160 T L -127.938  164.230  178.029
 3ffv A   161 R L  -84.849   -4.138 -175.389

 3a7l A    42 V E -124.434  118.560  177.710
 3a7l A    43 D E  -86.406  110.027 -172.837
 3a7l A    44 L L  -90.342  150.156  175.930
 3a7l A    45 P L  -71.934  165.636  174.490
 3a7l A    46 E L  -82.146  128.833  175.262
 3a7l A    47 V L  -67.155  125.031 -174.490
 3a7l A    48 G L  105.088  -14.516 -179.260
 3a7l A    49 A L  -67.819  142.033  175.960
 3a7l A    50 T E -105.799  126.494 -177.570

 2px7 A    84 A L -160.245  155.001  172.506
 2px7 A    85 V E -108.413  133.123 -167.121
 2px7 A    86 F E -109.851  147.250  166.508
 2px7 A    87 L E -143.714  167.571  178.438
 2px7 A    88 E E  -76.976  127.006 -177.739
 2px7 A    89 G L  -84.848  175.289 -177.601
 2px7 A    90 G L  -95.017 -169.218  178.963
 2px7 A    91 A L  -68.721  -30.441 -178.098
 2px7 A    92 T L -119.276  159.111  174.262

 1s1m A    60 V L -100.139  116.562 -175.084
 1s1m A    61 F E  -79.671  138.561  178.480
 1s1m A    62 V E -115.597  123.679 -178.237
 1s1m A    63 T L  -87.771  174.719 -178.223
 1s1m A    64 E L  -59.960  -38.443 -177.996
 1s1m A    65 D L  -83.130    5.959  172.681
 1s1m A    66 G L   89.209    2.462 -179.035
 1s1m A    67 A L  -65.343  141.619  175.757
 1s1m A    68 E E -102.223  117.061 -168.906

 3hsr A    94 I E -122.560  137.684  171.768
 3hsr A    95 S E -145.998  167.155  178.492
 3hsr A    96 L E  -78.508  148.849  172.056
 3hsr A    97 T L  -83.654  176.569  174.517
 3hsr A    98 E H  -59.651  -34.938 -179.311
 3hsr A    99 Q H  -82.113  -35.556  176.796
 3hsr A   100 G H  -62.778  -38.791  177.112
 3hsr A   101 K H  -68.360  -36.248 -175.340
 3hsr A   102 A H  -65.024  -32.104 -173.497

 1i52 A    76 I E -123.579  129.803  175.421
 1i52 A    77 T E -121.156  135.782 -175.981
 1i52 A    78 V E -106.551  137.733  177.484
 1i52 A    79 V E -135.003  164.873  173.505
 1i52 A    80 D E  -79.107  133.154  178.722
 1i52 A    81 G L  -85.018 -168.958 -179.328
 1i52 A    82 G L -122.560 -168.753 -179.781
 1i52 A    83 D L  -69.970  -40.855 -178.866
 1i52 A    84 E L -107.272  162.171  178.496

 1onl A    41 V E -127.698  120.750  174.021
 1onl A    42 E E  -86.340  117.223 -173.612
 1onl A    43 L L -101.234  148.077  177.487
 1onl A    44 P L  -74.139  153.454  175.037
 1onl A    45 E L  -70.002  131.849  179.924
 1onl A    46 V L  -71.507  130.257 -178.555
 1onl A    47 G L  111.430  -14.286 -175.928
 1onl A    48 R L  -72.628  139.380  173.789
 1onl A    49 V E  -96.606  120.951 -172.718

 2a9f A   189 V L  -92.707  136.662  166.465
 2a9f A   190 S E  -87.018  114.445 -174.004
 2a9f A   191 I E -112.599  114.583  172.118
 2a9f A   192 V E  -95.844  128.323  177.039
 2a9f A   193 V E -119.182  110.428  178.251
 2a9f A   194 N E  -86.100  107.304  179.316
 2a9f A   195 G L  153.094  106.265 -177.943
 2a9f A   196 G L  -86.137  -11.309 -179.625
 2a9f A   197 G L  -69.278  178.165 -175.004

 3dcd A    12 V E -125.172  129.815  175.396
 3dcd A    13 V E -113.884  129.623 -173.638
 3dcd A    14 I E -133.589  134.456 -178.612
 3dcd A    15 S E  -88.955  140.988  177.107
 3dcd A    16 D L  -68.650  -13.515  173.921
 3dcd A    17 H E  -81.836  109.760 -177.333
 3dcd A    18 G L   72.151    8.713 -175.347
 3dcd A    19 A L   47.245   45.415 -163.969
 3dcd A    20 E E -104.412  131.813  177.454

 1z91 A    98 I E -118.330  111.216 -175.540
 1z91 A    99 S E -104.779  157.751 -179.916
 1z91 A   100 L E  -98.203  138.867  179.651
 1z91 A   101 T L  -89.439  170.005  175.649
 1z91 A   102 E H  -66.582  -27.538  175.716
 1z91 A   103 D H  -72.527  -37.923  175.479
 1z91 A   104 G H  -72.361  -31.420  178.232
 1z91 A   105 A H  -72.401  -37.518  179.059
 1z91 A   106 L L  -75.869  -20.918  175.298

 3bbj A    92 T E -146.788  131.696 -176.881
 3bbj A    93 T E -125.052  135.660  177.066
 3bbj A    94 L E  -92.886  136.643  177.135
 3bbj A    95 F E -124.120  147.275  173.373
 3bbj A    96 Q E -151.711  132.188 -176.580
 3bbj A    97 E L   55.008   40.457  173.318
 3bbj A    98 G L   68.882   24.012 -177.372
 3bbj A    99 R E -132.576  138.004  175.464
 3bbj A   100 T E  -65.458  129.524 -179.035

 3fim B    29 V E -132.481  132.332  173.487
 3fim B    30 L E -110.934  125.916  179.862
 3fim B    31 V E -111.671  126.569 -174.424
 3fim B    32 L E -115.136   90.101 -176.740
 3fim B    33 E L  -90.041  129.358 -176.846
 3fim B    34 A L  -73.331  -33.106 -172.629
 3fim B    35 G L  -86.778 -161.228 -174.371
 3fim B    36 V E -111.075  179.040 -179.235
 3fim B    37 S L  -68.343  149.007  174.200

 2pyx A    45 I E -103.581  122.800  175.336
 2pyx A    46 T E -121.234  130.001  178.791
 2pyx A    47 L E -111.763  120.704  179.700
 2pyx A    48 I E -101.678  113.164 -177.074
 2pyx A    49 E E -109.996  141.295  177.373
 2pyx A    50 S L  -69.503  138.454  177.967
 2pyx A    51 P L  -72.294  -13.902 -179.756
 2pyx A    52 D L  -66.567  146.450  179.292
 2pyx A    53 V L  -68.002  127.198 -176.175

 2jfn A   222 T L  -72.200  125.007  179.013
 2jfn A   223 R E -100.507  126.944  178.136
 2jfn A   224 L E  -89.149  136.242  179.825
 2jfn A   225 V E -127.941  126.214  175.282
 2jfn A   226 D L -130.124  179.978 -174.872
 2jfn A   227 S L -103.395    6.622 -171.327
 2jfn A   228 G H  -55.054  -57.828 -175.769
 2jfn A   229 A H  -64.812  -36.878  179.338
 2jfn A   230 A H  -64.901  -37.647  178.023

 2qtc A   726 V E -127.562 -179.087  170.190
 2qtc A   727 Q E -125.367  143.834 -175.883
 2qtc A   728 L E -127.356  122.435  174.594
 2qtc A   729 L E -109.094  141.221  176.469
 2qtc A   730 G E -151.654  160.308  175.140
 2qtc A   731 S L -149.745  170.015 -179.465
 2qtc A   732 G H   53.050 -138.489 -173.323
 2qtc A   733 S H  -79.673  -15.938 -172.175
 2qtc A   734 I H  -81.550  -25.506  176.904

 1nf3 C    33 V E -107.964  132.815  172.637
 1nf3 C    34 R E -101.449  130.043  176.715
 1nf3 C    35 L E -119.747  133.926  174.092
 1nf3 C    36 C L -129.243   90.734 -178.421
 1nf3 C    37 K L  -60.124  149.987 -174.386
 1nf3 C    38 Y L  -60.543  -48.963 -177.155
 1nf3 C    39 G L -141.581  162.030 -172.382
 1nf3 C    40 T L  -59.485  -39.594 -166.723
 1nf3 C    41 E L  -71.276  -19.213 -172.071

 2vxq A    31 V E -133.262  131.799  179.397
 2vxq A    32 E E -133.124  160.715 -176.525
 2vxq A    33 L E -132.293  156.807  175.006
 2vxq A    34 R E -142.104  121.889  177.071
 2vxq A    35 E E  -60.253  148.407  179.368
 2vxq A    36 H L  -48.337  -40.528 -174.010
 2vxq A    37 G L  -89.279  -14.515 -173.213
 2vxq A    38 S L  -80.620  147.222  177.825
 2vxq A    39 D L -104.217   -0.478 -174.661

 2vwr A     7 V E -115.712  121.627 -179.411
 2vwr A     8 A E -101.616  117.909  171.753
 2vwr A     9 L E -105.338  153.983 -174.914
 2vwr A    10 H E -130.023  106.281  178.762
 2vwr A    11 K L  -66.237  126.960  174.144
 2vwr A    12 R L  -72.317  -29.120  171.591
 2vwr A    13 D L -138.252  160.509 -173.521
 2vwr A    14 S L  -61.466  -26.307 -176.930
 2vwr A    15 G L -100.359    5.055  179.720

 1pq7 A    16 V E -128.099  142.529  170.629
 1pq7 A    17 S E  -87.751  136.663  179.662
 1pq7 A    18 I E -113.660   98.305  179.936
 1pq7 A    19 S E  -82.764  150.972  175.066
 1pq7 A    20 R E -134.155  120.010 -178.568
 1pq7 A    21 N L   62.788   27.243  175.201
 1pq7 A    22 G L   92.420  -10.231 -174.405
 1pq7 A    23 G E -109.630  174.302  176.588
 1pq7 A    24 P E  -69.233  146.352 -177.710

 3kg7 A   234 M E -140.783  120.719 -175.348
 3kg7 A   235 T E -117.344  143.758  177.225
 3kg7 A   236 L E -145.400  123.734 -171.406
 3kg7 A   237 S L  -91.130  -31.437  179.339
 3kg7 A   238 H L -160.694  166.228 -177.949
 3kg7 A   239 P L  -59.340  145.136 -177.779
 3kg7 A   240 T L  -65.960  141.306  173.159
 3kg7 A   241 P L  -72.354  170.950 -179.486
 3kg7 A   242 S L  -58.689  -29.298  175.670

 1cp2 A    80 I L  -60.221  121.491 -176.817
 1cp2 A    81 R E  -86.609  120.392 -165.986
 1cp2 A    82 C E -112.073  139.752  175.867
 1cp2 A    83 V E -136.640  146.896  171.065
 1cp2 A    84 E E -122.702  122.226 -178.733
 1cp2 A    85 S L  -65.960  -56.679 -174.848
 1cp2 A    86 G L  105.276  146.571 -177.964
 1cp2 A    87 G L  -83.248  167.965  178.845
 1cp2 A    88 P L  -75.381  162.714  171.317

 3q1n A    12 A E -128.813  134.729  175.577
 3q1n A    13 G E -114.976  128.739 -174.092
 3q1n A    14 I E -132.344  121.224 -179.984
 3q1n A    15 A E  -75.874  139.637  176.325
 3q1n A    16 E L  -63.463  -35.329  172.306
 3q1n A    17 R E  -64.422  109.985  175.229
 3q1n A    18 G L   74.864    7.490 -174.428
 3q1n A    19 A L   44.768   44.985 -172.270
 3q1n A    20 E E  -86.833  123.050  163.876

 3lm3 A   341 Y E  -93.931  149.884  177.552
 3lm3 A   342 R E -144.528  135.121 -179.626
 3lm3 A   343 F E -130.350  140.523  173.147
 3lm3 A   344 V E -134.996  124.984 -174.951
 3lm3 A   345 E E -141.770  136.491  161.532
 3lm3 A   346 R E -105.212  157.869 -177.239
 3lm3 A   347 G L  -61.038  146.450  178.687
 3lm3 A   348 S L  -69.213  -25.589 -174.014
 3lm3 A   349 G L   92.399    3.665  177.404

 3hn5 A    34 L E -107.236  163.997 -176.614
 3hn5 A    35 Q E -120.347  137.851  174.207
 3hn5 A    36 L E -118.177  117.266  179.035
 3hn5 A    37 Y E  -98.068  144.434  179.951
 3hn5 A    38 Q L -118.520  -29.510 -174.638
 3hn5 A    39 H L -115.865   25.218  178.198
 3hn5 A    40 G L   94.995  154.942 -176.483
 3hn5 A    41 Y H  -64.564  -35.915 -171.337
 3hn5 A    42 A H  -64.994  -22.133 -176.683

 3en9 A   129 L E  -76.423  112.871 -166.302
 3en9 A   130 T E -108.573  125.131  172.000
 3en9 A   131 L E  -94.653  111.173 -179.624
 3en9 A   132 Y E -100.710  111.690 -176.798
 3en9 A   133 V E -124.406  126.426 -178.259
 3en9 A   134 S L -150.165 -169.556  179.911
 3en9 A   135 G L  -75.186  -24.673 -173.864
 3en9 A   136 G L -117.393  -21.715 -171.422
 3en9 A   137 N L -131.523  130.015  166.401

 2bhv A    79 A L  -66.453  127.024  172.058
 2bhv A    80 V E  -89.742  112.323 -173.611
 2bhv A    81 L E  -89.970  -39.989  171.248
 2bhv A    82 I E -122.426  105.806 -173.761
 2bhv A    83 P L  -73.952  151.794  174.951
 2bhv A    84 K L  -57.697  135.875  178.476
 2bhv A    85 G L   93.708   -2.162 -179.796
 2bhv A    86 S L  -65.090  139.510  178.103
 2bhv A    87 K E  -88.931  131.879  176.237

 1uz8 B   178 S E -125.423  129.905 -173.029
 1uz8 B   179 L E -130.893  154.837  178.311
 1uz8 B   180 V E -140.228  150.657  174.222
 1uz8 B   181 T E -108.369  126.305  179.454
 1uz8 B   182 V E -133.961  160.699  175.479
 1uz8 B   183 P E  -55.008  145.028  179.070
 1uz8 B   184 S L  -65.357  -19.044  177.363
 1uz8 B   185 S L  -81.233   -5.396 -179.187
 1uz8 B   186 T L  -92.757  -32.521 -175.565

 2aqj A    34 I E -107.091  126.509  175.082
 2aqj A    35 T E -124.791  134.459 -179.475
 2aqj A    36 L E -117.681  124.462  178.900
 2aqj A    37 I E -108.902  133.530 -178.555
 2aqj A    38 E E -144.429  138.810 -178.738
 2aqj A    39 S L  -85.983  134.216  175.316
 2aqj A    40 A L  -75.096  -14.442 -177.086
 2aqj A    41 A L  -89.497  -13.631 -176.372
 2aqj A    42 I L -108.349  111.569 -176.594

 1vco A    69 V L -103.003  125.035 -176.794
 1vco A    70 F E  -85.421  142.037  179.317
 1vco A    71 V E -114.610  127.412 -179.867
 1vco A    72 T L  -89.560  171.435 -174.205
 1vco A    73 A L  -59.832  -32.685 -177.630
 1vco A    74 D L  -84.556    1.648  169.353
 1vco A    75 G L   94.164    1.634  179.628
 1vco A    76 A L  -68.617  140.759  175.414
 1vco A    77 E E  -99.231  112.121 -169.504

 2zux A    69 V E -125.117  139.720  176.293
 2zux A    70 R E -118.745  122.572  176.485
 2zux A    71 A E  -69.641  147.549  175.647
 2zux A    72 V E -116.729  109.289 -174.469
 2zux A    73 V E -122.648  124.273 -178.001
 2zux A    74 N L   52.378   35.981  173.542
 2zux A    75 G L   84.933   -1.223 -176.230
 2zux A    76 T E -110.784  125.150  178.731
 2zux A    77 E E  -73.228  135.837 -175.670

 2hg4 A   448 V E -135.344  148.489  178.446
 2hg4 A   449 I E -114.951  125.836 -176.102
 2hg4 A   450 V E -119.988  131.484  179.675
 2hg4 A   451 E E -107.006  158.593  175.370
 2hg4 A   452 E E  -61.114  158.068  177.646
 2hg4 A   453 A L  -64.805  144.828 -175.276
 2hg4 A   454 P L  -77.099  178.003 -173.962
 2hg4 A   455 E L  -69.734  121.875  171.254
 2hg4 A   456 A L -115.623  143.143  175.393

 3cqo A   269 V E -112.492  117.621 -173.358
 3cqo A   270 N E -113.926  135.184  170.773
 3cqo A   271 I E -123.842  120.356 -172.241
 3cqo A   272 V E -132.398  144.281  172.543
 3cqo A   273 I L -108.285   93.873 -169.076
 3cqo A   274 P L  -81.956  153.114  158.481
 3cqo A   275 G L   83.386   19.155 -178.234
 3cqo A   276 R L -169.625  162.320  166.257
 3cqo A   277 E E  -91.726  133.616 -171.574

 1txk A   327 V E  -87.160  112.449 -168.031
 1txk A   328 E E -103.081  140.316  174.851
 1txk A   329 L E -125.807  124.235 -179.412
 1txk A   330 V E -114.232  123.092  178.239
 1txk A   331 E E -111.291  123.504 -176.884
 1txk A   332 I L -107.972  125.964  176.127
 1txk A   333 P L  -55.586  123.894  175.691
 1txk A   334 T L -141.797  155.386  177.100
 1txk A   335 N L -113.500   -9.223  179.327

 3kt9 A    56 V E -125.337  124.248  176.665
 3kt9 A    57 K E  -73.325  119.433 -176.616
 3kt9 A    58 V E -111.293  112.088  176.869
 3kt9 A    59 K E -110.824  123.388 -177.242
 3kt9 A    60 Q E  -74.962  120.543 -179.177
 3kt9 A    61 V L  -96.838  -39.144 -178.555
 3kt9 A    62 G L  -75.038  167.261 -177.934
 3kt9 A    63 V L  -79.958  -45.806  179.384
 3kt9 A    64 N L  -63.816  151.443 -164.070

 2gs9 A    79 A L  -93.330  156.950  173.759
 2gs9 A    80 T E  -89.070  120.763 -174.320
 2gs9 A    81 W E -105.036  126.010 -179.118
 2gs9 A    82 V E -122.848  131.581  176.783
 2gs9 A    83 R L  -84.972  104.375 -177.394
 2gs9 A    84 A L -163.497  170.808  178.605
 2gs9 A    85 W L -102.386  148.565  178.853
 2gs9 A    86 G L  -61.555  -25.072  179.237
 2gs9 A    87 E L  -67.019  -24.997 -177.232

 3iag C   222 V E -131.579  160.563  173.083
 3iag C   223 K E -122.971  122.023  178.762
 3iag C   224 L E  -92.634  119.087 -179.460
 3iag C   225 V E -126.380  122.870  179.728
 3iag C   226 C E  -63.165  125.416 -175.806
 3iag C   227 S L  -69.917  -15.121 -176.370
 3iag C   228 V L  -96.720  -53.417 -173.871
 3iag C   229 T L  -94.551  -26.113 -176.836
 3iag C   230 G L   85.000    2.319 -179.534

 3cje A    33 V E  -97.467  139.748  179.563
 3cje A    34 A E -141.269  139.827  163.626
 3cje A    35 M E  -89.802  127.128  178.022
 3cje A    36 V E  -97.946  -42.857  172.625
 3cje A    37 K E -122.627  141.620    8.129
 3cje A    38 P L  -85.918  -21.038 -177.266
 3cje A    39 F L -124.489  164.261 -175.355
 3cje A    40 E L  -96.674  117.049  172.817
 3cje A    41 E E -150.106  150.134 -173.123

 2ivn A   124 V E  -85.116  123.591 -170.578
 2ivn A   125 G E  -99.473  127.079  170.035
 2ivn A   126 L E -105.493   96.947 -175.766
 2ivn A   127 Y E  -94.529  108.920 -170.982
 2ivn A   128 V E -128.041  110.420 -175.223
 2ivn A   129 S L -138.345 -163.747 -177.647
 2ivn A   130 G L  -68.654  -59.922 -172.967
 2ivn A   131 G L -104.788   -6.085 -176.736
 2ivn A   132 N L -124.274  129.664  169.064

 2x6r A   263 V L  -64.181  137.197  177.665
 2x6r A   264 Q E -113.498  151.333  178.025
 2x6r A   265 L E -117.923  123.517  175.544
 2x6r A   266 L E -106.910  115.945  173.912
 2x6r A   267 L E -104.420   98.717 -169.784
 2x6r A   268 V E -110.010  138.908  177.218
 2x6r A   269 G E -167.495  147.888  175.360
 2x6r A   270 V L -120.162  120.903 -171.534
 2x6r A   271 M L -120.479  147.139  176.914

 2bz6 H    16 V E -109.989  141.013  171.194
 2bz6 H    17 L E -107.402  118.562  176.848
 2bz6 H    18 L E  -96.193  129.261 -179.028
 2bz6 H    19 L E -122.961  141.420  172.157
 2bz6 H    20 V E -121.822  108.130 -172.329
 2bz6 H    21 N L   60.054   35.460  178.261
 2bz6 H    22 G L   92.711  -12.815 -174.034
 2bz6 H    23 A E  -91.722  143.548  177.469
 2bz6 H    24 Q E  -60.487  126.144  176.678

 1c7k A    32 V E -142.652  137.983  177.956
 1c7k A    33 Q E -130.036  151.127 -179.131
 1c7k A    34 L E -106.889  136.923  178.792
 1c7k A    35 R E -136.348  145.009  171.668
 1c7k A    36 A E  -87.287  138.140  178.995
 1c7k A    37 G L  171.485 -176.702 -178.623
 1c7k A    38 G L  -82.088  174.129 -175.053
 1c7k A    39 N L   51.798   48.653 -169.605
 1c7k A    40 A L  -71.936  153.256  176.875

 1zps A    93 L E  -95.491  111.719  173.273
 1zps A    94 K E  -83.330  100.361 -165.256
 1zps A    95 V E -119.752  157.044  162.916
 1zps A    96 E E -101.536  110.417 -174.522
 1zps A    97 Q E  -87.143  123.282  170.391
 1zps A    98 E L  -84.764  123.706 -177.565
 1zps A    99 G L   74.465 -114.953 -179.526
 1zps A   100 G L -138.797  155.248 -177.899
 1zps A   101 A L  -86.212  -26.016 -174.482

 1t6s A    59 F E -144.989  155.028  177.826
 1t6s A    60 R E -137.061  158.653  171.103
 1t6s A    61 I E  -91.496  125.542 -178.266
 1t6s A    62 H E -116.971  141.407  175.172
 1t6s A    63 A E  -94.998  105.002 -177.869
 1t6s A    64 I E -118.946  113.420  176.988
 1t6s A    65 A L   54.731   38.728  172.121
 1t6s A    66 G L   85.000    3.072  178.180
 1t6s A    67 G E -117.666  131.662  176.945

 3n3y A    11 V E -122.171  124.539  179.055
 3n3y A    12 I E -125.031  129.815  170.613
 3n3y A    13 C E  -82.589  110.049 -172.180
 3n3y A    14 K E  -88.787  -29.986  179.527
 3n3y A    15 H E -154.490  146.053 -178.962
 3n3y A    16 Y E -145.294  160.010  178.787
 3n3y A    17 T L  -91.958  127.896  175.928
 3n3y A    18 P L  -53.761  139.101 -177.147
 3n3y A    19 L L  -58.621  -33.115 -176.770

 2dvm A   187 I L  -94.842  145.876  169.738
 2dvm A   188 T L  -95.440  121.669 -173.692
 2dvm A   189 L E -104.185  134.012  170.377
 2dvm A   190 A E -107.649  110.410 -173.153
 2dvm A   191 L E -109.368  119.308  179.058
 2dvm A   192 F E -103.543  112.902 -177.713
 2dvm A   193 G L  100.069  130.137  174.859
 2dvm A   194 A L -124.170   32.764  176.374
 2dvm A   195 G L  -78.618 -157.586 -178.669

 1xg8 A     8 N E  -88.763  133.207 -172.837
 1xg8 A     9 A E  -82.637  110.741  178.976
 1xg8 A    10 V E -106.349  115.272 -173.805
 1xg8 A    11 V E -119.762  137.884  175.080
 1xg8 A    12 V E -117.557  112.982  174.430
 1xg8 A    13 Y E  -90.128  131.795  179.263
 1xg8 A    14 G E  177.766 -158.581 -179.607
 1xg8 A    15 A L -149.178  174.848  179.022
 1xg8 A    16 D L  -81.179    5.014  172.109

 1ez0 A   344 I E -149.586  130.975  178.745
 1ez0 A   345 D E -101.628  149.420 -175.666
 1ez0 A   346 V E -131.430  136.869  170.005
 1ez0 A   347 T E -120.004  119.750 -179.739
 1ez0 A   348 F E -109.963  149.551  170.874
 1ez0 A   349 S L  -83.659  176.317 -179.758
 1ez0 A   350 Q L  -92.768  119.999  178.284
 1ez0 A   351 A L -165.009  154.924  178.998
 1ez0 A   352 E L -129.356  138.601  175.664

 2ek0 A    29 V E -167.455  146.956  178.928
 2ek0 A    30 E E -114.042  136.031 -178.858
 2ek0 A    31 V E -115.569  122.341 -178.224
 2ek0 A    32 Q E -106.926  127.611 -178.736
 2ek0 A    33 A E -139.191  143.115  177.108
 2ek0 A    34 I L -134.128  129.254 -173.519
 2ek0 A    35 G L  100.593  147.502 -177.060
 2ek0 A    36 P H  -53.354  -48.031 -173.765
 2ek0 A    37 Q H  -64.756  -44.483 -179.765

 3g5s A   260 V E -110.531  121.759 -173.181
 3g5s A   261 Q E  -99.993  139.986  175.521
 3g5s A   262 L E -119.316  143.270  178.856
 3g5s A   263 R E -125.116  147.322  178.238
 3g5s A   264 Q E  -75.003  126.977 -177.631
 3g5s A   265 E L -101.092  -45.436 -174.522
 3g5s A   266 D L  -96.769  162.574  179.442
 3g5s A   267 K L  -65.148  -37.784 -174.555
 3g5s A   268 A L  -74.315  -22.053  178.109

 3cnu A    32 V E -102.528  112.674  177.012
 3cnu A    33 Q E  -86.905  136.388  177.392
 3cnu A    34 Y E -114.065  131.696  174.219
 3cnu A    35 K E -125.567   91.739 -176.101
 3cnu A    36 L E -102.879   91.209 -176.649
 3cnu A    37 D L   54.176   44.753  175.647
 3cnu A    38 G L   93.698  -14.090  178.553
 3cnu A    39 E E  -72.066  114.658 -170.420
 3cnu A    40 E E -103.603  117.389  170.141

 1kwa A     5 V E -129.735  127.184 -175.212
 1kwa A     6 Q E -112.135  147.287  173.024
 1kwa A     7 F E -154.372  155.369 -176.409
 1kwa A     8 Q E  -99.135  133.412  173.769
 1kwa A     9 K E -119.922   75.870 -175.762
 1kwa A    10 N L  -96.697   11.094  179.084
 1kwa A    11 T L -129.588  175.785  177.413
 1kwa A    12 D L  -97.112    6.343  173.917
 1kwa A    13 E L  -69.036  132.549  178.391

 2zf9 A    53 M E -102.995  146.398 -177.986
 2zf9 A    54 E E -126.560  135.612  166.263
 2zf9 A    55 L E -104.251  117.494 -170.464
 2zf9 A    56 S E -117.783  155.002  177.954
 2zf9 A    57 V E -120.861  135.128  175.748
 2zf9 A    58 E E -127.499  143.038  166.618
 2zf9 A    59 G L   81.791   19.361 -176.950
 2zf9 A    60 A L -130.779   16.688 -176.571
 2zf9 A    61 A L  -58.762  121.531  174.919

 3i9x A    48 I E -135.569  136.687  173.749
 3i9x A    49 L E  -77.996  124.039  176.930
 3i9x A    50 L E -123.638  149.862  179.950
 3i9x A    51 I E -124.652  119.716 -178.042
 3i9x A    52 K E  -73.820  123.128  178.049
 3i9x A    53 R L  -64.386  135.007  177.842
 3i9x A    54 S L  -55.604  144.968  178.995
 3i9x A    55 L L  -66.444  -27.875 -176.671
 3i9x A    56 T E -121.933  158.313  175.889

 2ych A   193 F E -107.411  147.381  167.147
 2ych A   194 L E -116.218  130.640  175.161
 2ych A   195 V E -121.564  116.843  175.023
 2ych A   196 L E -102.006  134.217  172.569
 2ych A   197 D E -120.215   95.814 -176.730
 2ych A   198 I E  -92.742   98.547 -176.336
 2ych A   199 G L  -97.602 -153.861  176.870
 2ych A   200 A L -102.252  -19.376 -176.013
 2ych A   201 E L -101.746  -24.362 -175.147

 1ejx B    79 V E -115.128  152.315  174.274
 1ejx B    80 E E  -97.407  131.535  179.442
 1ejx B    81 L E -114.623  149.914  175.254
 1ejx B    82 V E -125.797  138.415 -172.105
 1ejx B    83 A E  -64.990  147.684  172.018
 1ejx B    84 F L  -64.127  152.117 -179.659
 1ejx B    85 A L -115.045 -157.483  177.555
 1ejx B    86 G L   66.667 -130.979  177.390
 1ejx B    87 H L  -80.214   -9.814 -179.145

 2ny1 A   140 V E -109.848  125.606  175.366
 2ny1 A   141 Q E -113.410  121.175 -176.183
 2ny1 A   142 L E  -86.657  156.004  173.436
 2ny1 A   143 N E  -97.852   -2.739  178.381
 2ny1 A   144 T E -140.007  128.934 -176.860
 2ny1 A   145 S E  -74.983  145.410  174.013
 2ny1 A   146 V E -119.442  123.712 -175.682
 2ny1 A   147 E E  -69.998  136.153  171.253
 2ny1 A   148 I E -131.208  118.765 -177.118

 2ej9 A   195 V E -127.139  154.368  166.553
 2ej9 A   196 K E -119.773  112.071 -171.665
 2ej9 A   197 I E -107.249  122.784  173.427
 2ej9 A   198 L E  -89.089  130.014 -174.189
 2ej9 A   199 L E -103.872  164.239 -179.160
 2ej9 A   200 S L  -63.859  -18.279 -178.894
 2ej9 A   201 N L  -94.371   14.865  175.650
 2ej9 A   202 N L   72.071   12.290  176.252
 2ej9 A   203 E L  -90.533  142.078  176.785

 3a9l A   162 V E -129.381  127.097 -179.572
 3a9l A   163 Q E -103.578  128.929  176.634
 3a9l A   164 L E -110.819  110.445  174.883
 3a9l A   165 E E  -99.689  110.048 -173.813
 3a9l A   166 I E -105.911  133.101 -177.741
 3a9l A   167 S E  -66.137  153.382  179.241
 3a9l A   168 S H  -64.637  -30.850  174.545
 3a9l A   169 A H  -62.604  -49.000 -179.804
 3a9l A   170 Q H  -64.957  -37.847 -178.815

 1w55 A    67 Y L -114.081  158.118  171.854
 1w55 A    68 E E -100.160  128.583 -175.246
 1w55 A    69 F E -105.071  139.830 -179.289
 1w55 A    70 I E -139.079  140.259 -179.127
 1w55 A    71 E E  -62.165  129.588 -179.319
 1w55 A    72 G L  -68.629  174.477  176.782
 1w55 A    73 G L -112.460 -165.439 -179.526
 1w55 A    74 D L  -75.533  -29.475 -178.064
 1w55 A    75 T L -125.374  167.095  173.959

 1r0u A    69 V E -134.889  129.918 -178.250
 1r0u A    70 L E -111.674  119.971  176.594
 1r0u A    71 V E -106.824  109.541 -175.118
 1r0u A    72 M E -101.554  109.953  177.658
 1r0u A    73 R E -105.829  139.277  176.165
 1r0u A    74 S E -145.088  166.610 -173.088
 1r0u A    75 G E  100.559 -129.552  177.769
 1r0u A    76 A L  -56.756  -31.498  174.456
 1r0u A    77 V L -124.923  125.051  179.478

 1s4c A    71 V E -114.969   94.418 -175.659
 1s4c A    72 Q E  -94.235  134.922  177.364
 1s4c A    73 V E -136.738  134.026  176.798
 1s4c A    74 L E  -84.287  135.401 -177.031
 1s4c A    75 I E -104.799  -47.634  179.707
 1s4c A    76 R E -139.540  139.557  175.233
 1s4c A    77 G L   94.936 -158.151  176.768
 1s4c A    78 T L -135.649  133.860 -173.444
 1s4c A    79 E E -130.777  135.509  171.224

 1ze3 H    66 V E -104.347  128.553 -178.298
 1ze3 H    67 Q E -128.157  130.024 -177.765
 1ze3 H    68 L E  -96.587  140.608  174.919
 1ze3 H    69 T E -125.224  156.576  177.639
 1ze3 H    70 R E -138.360  112.979 -172.613
 1ze3 H    71 N L   63.214   24.615  177.970
 1ze3 H    72 G L   95.020   -6.167 -176.039
 1ze3 H    73 T E  -98.063  125.041  178.532
 1ze3 H    74 I E  -61.295  129.974 -179.424

 3hsu A   107 V L  -97.574  123.483 -174.431
 3hsu A   108 A E  -96.217  115.725  170.406
 3hsu A   109 T E  -89.541  114.683 -171.083
 3hsu A   110 I E -124.841  116.085 -178.825
 3hsu A   111 Q E  -61.455  149.877 -165.032
 3hsu A   112 G L  -66.028  -15.993 -173.634
 3hsu A   113 G L -100.832    9.049  179.122
 3hsu A   114 A L  -70.268  153.611  175.051
 3hsu A   115 R E -112.334  155.739 -170.168

 3q6a A    90 V E  -97.276  127.725  179.757
 3q6a A    91 T E -119.682  113.720  178.100
 3q6a A    92 T E -105.878  133.887 -179.113
 3q6a A    93 T E -131.505  125.372  170.576
 3q6a A    94 E E -118.283  118.364 -159.331
 3q6a A    95 K L -100.029  168.906  165.051
 3q6a A    96 D L   70.253   53.514  170.659
 3q6a A    97 F L -105.678  150.094  172.595
 3q6a A    98 D L  -87.778  159.020 -178.393

 1qw9 A   208 I L  -80.028  159.982  168.580
 1qw9 A   209 E E -109.976  152.452 -172.172
 1qw9 A   210 L E -126.550  129.007  179.910
 1qw9 A   211 V E -111.346  124.786  178.018
 1qw9 A   212 V E  -99.960  140.512 -167.969
 1qw9 A   213 C L  -82.024  130.036  165.888
 1qw9 A   214 G L  -81.724 -164.053  179.961
 1qw9 A   215 S L  -64.999  155.783  174.432
 1qw9 A   216 S L  -72.440  -22.150 -175.657

 3ey8 A    53 I E -112.652  121.426  176.925
 3ey8 A    54 N E  -81.423  132.504 -179.180
 3ey8 A    55 L E -105.039  137.592  168.898
 3ey8 A    56 H E -132.646  139.259 -176.758
 3ey8 A    57 Q E  -81.269  130.838  177.957
 3ey8 A    58 L L  -58.197  121.396 -179.601
 3ey8 A    59 G L  104.676  -22.109  177.083
 3ey8 A    60 H L  -69.572  143.073 -178.678
 3ey8 A    61 E L  -81.393  120.310  173.728

 2cm4 A   102 V E -119.071  129.078 -173.714
 2cm4 A   103 D E -114.267  149.005  168.075
 2cm4 A   104 K E -106.063  122.712  175.623
 2cm4 A   105 V E  -85.994  109.315 -169.080
 2cm4 A   106 E E  -82.653  111.876  179.001
 2cm4 A   107 K L -164.992  176.725 -177.501
 2cm4 A   108 E L  -40.979  -53.242  170.961
 2cm4 A   109 V L -113.797   99.849 -171.549
 2cm4 A   110 P L  -60.038  138.336  169.850

 3m07 A    56 V E -132.272  138.105  176.439
 3m07 A    57 M E -112.466  143.226  170.428
 3m07 A    58 L E  -94.853  119.964  177.223
 3m07 A    59 R E  -96.831   92.960 -173.994
 3m07 A    60 L E -104.479  119.612 -175.441
 3m07 A    61 A L   53.103   36.420  174.089
 3m07 A    62 G L   85.788   -1.325 -177.143
 3m07 A    63 K E -107.105  128.701 -172.984
 3m07 A    64 D E  -90.148  128.413  170.665

 3olc X    11 V E -141.996  139.973  178.367
 3olc X    12 K E -123.313  117.809  179.781
 3olc X    13 F E  -90.014  124.397  178.125
 3olc X    14 L E  -84.642  111.146 -174.785
 3olc X    15 K E  -96.462  113.135  172.977
 3olc X    16 S L -109.893  161.747  178.622
 3olc X    17 S L  -49.319  -50.018  176.271
 3olc X    18 D L -101.398   99.214  176.419
 3olc X    19 N L -106.151  148.487 -179.372

 2hxr A    61 L E -109.952  143.649  173.037
 2hxr A    62 Q E -134.792  115.025 -177.703
 2hxr A    63 L E -111.953  128.280  173.514
 2hxr A    64 Q E -130.178  138.518  173.777
 2hxr A    65 E E -102.732  137.058 -174.878
 2hxr A    66 M L -168.555  172.773  179.878
 2hxr A    67 S L  -66.935  158.350 -179.922
 2hxr A    68 Q H  -58.794  -41.681  179.012
 2hxr A    69 E H  -54.629  -47.550  179.701

 1vl6 A   193 V L  -80.633  135.632  170.495
 1vl6 A   194 K E  -96.250  113.418 -176.437
 1vl6 A   195 V E -115.064  119.749  178.369
 1vl6 A   196 V E  -99.752  122.136  178.093
 1vl6 A   197 V E -111.608  119.338 -175.125
 1vl6 A   198 N E -110.009  121.720 -179.156
 1vl6 A   199 G L  101.809   84.972 -175.894
 1vl6 A   200 I L  -92.396   72.564  172.346
 1vl6 A   201 G L -106.742 -144.125  179.263

 2ogt A   215 R E -134.707  159.756  178.483
 2ogt A   216 A E -139.150  145.849  173.539
 2ogt A   217 M E -134.194  131.713 -174.600
 2ogt A   218 L E -118.781  113.756 -178.534
 2ogt A   219 Q E -101.938  107.952  175.128
 2ogt A   220 S L   52.484   54.804  175.652
 2ogt A   221 G L  178.187  167.025 -176.227
 2ogt A   222 S L -156.053  173.495 -177.137
 2ogt A   223 G L  -63.685  -18.267 -179.619

 3lei A   125 V E -122.117  126.018 -172.349
 3lei A   126 K E -127.017  140.061  166.881
 3lei A   127 V E -113.377  125.070 -168.384
 3lei A   128 E E -125.816  115.719  172.148
 3lei A   129 L E  -72.183  142.272  174.586
 3lei A   130 K L -108.905   13.409 -176.973
 3lei A   131 T L -101.326  160.017 -176.800
 3lei A   132 K L  -99.161  147.145  176.324
 3lei A   133 N L   50.028   45.120 -177.154

 3ig4 A   252 L E  -86.630  142.462  176.252
 3ig4 A   253 V E -109.811  120.046  177.240
 3ig4 A   254 L E  -96.989  114.078  170.666
 3ig4 A   255 L E  -92.878  131.846  165.329
 3ig4 A   256 D E -135.900  109.759 -162.314
 3ig4 A   257 L E -165.011  176.839  174.811
 3ig4 A   258 G L  175.757  150.169  175.294
 3ig4 A   259 A E  -86.346  157.439  173.452
 3ig4 A   260 Q E -113.284  121.412  178.908

 3h7t A    16 V E -136.497  163.097  178.426
 3h7t A    17 G E -100.457  141.478  176.558
 3h7t A    18 V E -114.929  100.813 -176.798
 3h7t A    19 L E  -95.056  120.001 -177.632
 3h7t A    20 V E -115.253  131.049 -171.545
 3h7t A    21 D L  -59.789  119.728  175.487
 3h7t A    22 E L   63.767   20.779  178.322
 3h7t A    23 K L -131.384  162.070  179.579
 3h7t A    24 P L  -54.954  132.328  172.791

 1qau A    80 V E -112.771  124.534  176.331
 1qau A    81 V E  -91.783  106.547 -178.305
 1qau A    82 L E  -97.574  127.513  173.070
 1qau A    83 I E  -98.864  114.699 -169.571
 1qau A    84 L E -118.038  143.770  169.448
 1qau A    85 R E -107.727  129.327 -173.235
 1qau A    86 G L  -77.596  175.691 -178.097
 1qau A    87 P L  -60.294  146.887  178.079
 1qau A    88 E L  -71.992  147.016 -177.919

 4ubp B    85 V E -129.055  149.496  178.148
 4ubp B    86 E E -103.339  122.949  179.276
 4ubp B    87 L E -101.497  154.958  169.136
 4ubp B    88 T E -125.160  165.927 -176.966
 4ubp B    89 E E  -71.925  147.647  168.751
 4ubp B    90 L L  -72.959  150.020 -176.253
 4ubp B    91 G L -109.892 -158.489  179.398
 4ubp B    92 G L   62.043 -130.381 -179.255
 4ubp B    93 N L  -89.072    1.144 -176.623

 2ygl A   228 I E  -60.099  135.466 -178.776
 2ygl A   229 K E -134.185  125.539 -179.169
 2ygl A   230 L E -129.467  164.343  171.322
 2ygl A   231 L E  -82.069  117.543  172.867
 2ygl A   232 I E -115.065  111.377 -175.909
 2ygl A   233 D L   55.135   38.543  176.019
 2ygl A   234 G L   77.793   15.127  179.343
 2ygl A   235 K E -126.684  131.361 -178.782
 2ygl A   236 E E  -66.758  126.086 -177.911

 3mjj A    23 A L  -83.171  -29.879  179.773
 3mjj A    24 I E -156.395  142.989  175.111
 3mjj A    25 S E -102.258  124.196  179.262
 3mjj A    26 V E -127.183  174.955  177.851
 3mjj A    27 K E -121.614  165.016  179.320
 3mjj A    28 S L  -61.267  123.893  178.812
 3mjj A    29 G L  108.440  -13.295 -176.269
 3mjj A    30 D L  -75.590  153.947 -179.781
 3mjj A    31 E E -108.772  152.060  178.903

 3gm5 A    82 L E  -99.188  113.089 -176.421
 3gm5 A    83 E E -102.499  130.122  175.347
 3gm5 A    84 L E -106.150  135.355 -171.248
 3gm5 A    85 I E -129.283  123.275  169.452
 3gm5 A    86 E E -123.177   99.453 -174.049
 3gm5 A    87 P E  -79.899  160.825  167.803
 3gm5 A    88 D L  -79.131 -169.908 -171.609
 3gm5 A    89 E L  -90.940    3.308  179.164
 3gm5 A    90 N L  -79.894  154.065 -176.105

 3jx8 A    34 F E -107.046  107.705  174.369
 3jx8 A    35 E E  -94.900  120.858 -179.523
 3jx8 A    36 Y E -123.759  144.163  172.774
 3jx8 A    37 E E -136.866  153.507  166.693
 3jx8 A    38 Q E  -89.794  131.621 -172.754
 3jx8 A    39 S L -153.647  145.565  176.150
 3jx8 A    40 D L  -80.259   -7.169  175.101
 3jx8 A    41 K L  -69.672  163.849  178.115
 3jx8 A    42 A L  -50.545  145.937  177.989

 2fe5 A    85 V E -124.913  121.150  174.316
 2fe5 A    86 Y E  -84.910  118.951  179.417
 2fe5 A    87 L E -118.428  117.545  174.454
 2fe5 A    88 K E -102.835  120.999 -172.299
 2fe5 A    89 V E -130.417  154.107  170.043
 2fe5 A    90 A E -110.509  134.312  176.197
 2fe5 A    91 K L  -77.923  156.657 -179.254
 2fe5 A    92 P L  -52.348  128.931 -176.154
 2fe5 A    93 G L -100.109  -29.390 -174.375

 1eys C     6 P L  -80.018  164.623  168.617
 1eys C     7 G E  -87.708  147.724 -172.113
 1eys C     8 T E -147.483  151.383  172.693
 1eys C     9 E E -145.659  132.923  176.541
 1eys C    10 Q E  -83.063  132.210 -178.051
 1eys C    11 I L -109.440  -53.174 -175.887
 1eys C    12 G L  -99.480 -164.435 -178.107
 1eys C    13 Y L  -74.026  146.009 -179.878
 1eys C    14 R L  -51.823  123.863  175.632

 1f86 A    21 V E -129.392  128.771  178.875
 1f86 A    22 H E -121.425  124.265 -178.580
 1f86 A    23 V E -106.358  129.018  179.417
 1f86 A    24 F E -118.197  156.550  177.283
 1f86 A    25 R E -128.940  130.928  178.969
 1f86 A    26 K E  -65.010  123.214 -176.460
 1f86 A    27 A L  -88.942  177.871 -179.047
 1f86 A    28 A L  -62.993  -26.630  179.821
 1f86 A    29 D L  -93.397   11.721  170.015

 3r4r A   242 I E -102.988  120.005  174.754
 3r4r A   243 L E  -95.302  132.485  176.756
 3r4r A   244 S E -103.095  108.371 -172.330
 3r4r A   245 V E -115.170  130.580 -179.791
 3r4r A   246 Q E  -57.221  125.109 -179.779
 3r4r A   247 S L -129.523   28.468 -175.265
 3r4r A   248 G L  126.324 -128.907 -178.686
 3r4r A   249 V L  -64.101  -50.183  178.057
 3r4r A   250 E L -118.909  138.296  178.451

 1eq9 A    16 V E -119.923  138.865  171.584
 1eq9 A    17 S E -104.534  119.713  174.936
 1eq9 A    18 L E  -94.795  111.683 -172.182
 1eq9 A    19 R E -114.544  129.576  177.385
 1eq9 A    20 L E -102.993  114.916 -179.742
 1eq9 A    21 S L   58.199   31.947  172.633
 1eq9 A    22 G L   96.956   -8.956 -176.242
 1eq9 A    23 S E -109.795  129.766  178.454
 1eq9 A    24 H E  -53.836  129.848 -178.545

 3i3w A   404 V E -117.589  139.999  175.905
 3i3w A   405 L E -137.422  112.983  171.781
 3i3w A   406 L E -107.007  132.948 -176.950
 3i3w A   407 R E -138.717  142.368  167.646
 3i3w A   408 P E  -65.803  167.556  171.231
 3i3w A   409 S E -102.586   46.840 -175.761
 3i3w A   410 G L   69.948 -107.683  177.806
 3i3w A   411 T L -110.363    8.715  177.700
 3i3w A   412 E E  -87.656  145.834 -177.879

 2bhu A    48 V E -130.016  125.475  177.457
 2bhu A    49 A E -140.803  162.956  169.625
 2bhu A    50 V E -114.608  127.962  177.685
 2bhu A    51 R E  -99.996  108.901 -177.531
 2bhu A    52 V E -113.877  121.654 -178.603
 2bhu A    53 N L   56.310   32.560  172.753
 2bhu A    54 G L   94.635   -9.895 -176.422
 2bhu A    55 T E -104.364  126.437 -173.638
 2bhu A    56 E E  -93.887  131.839  176.746

 3bl6 A    44 V E -134.996  156.276  168.924
 3bl6 A    45 V E -131.951  105.874 -178.267
 3bl6 A    46 I E  -86.759  130.865 -167.970
 3bl6 A    47 T E -125.959  120.781  169.335
 3bl6 A    48 Q E  -87.304  106.760 -165.880
 3bl6 A    49 S L  -87.938  -33.902 -163.570
 3bl6 A    50 G L   91.151  175.296 -170.274
 3bl6 A    51 I L -100.042  139.784  173.129
 3bl6 A    52 G L  108.499  167.997 -176.767

 3oa4 A    57 I E -103.210  125.000 -174.800
 3oa4 A    58 E E -105.897  103.887 -178.837
 3oa4 A    59 L E  -81.269  121.618 -172.311
 3oa4 A    60 L E -110.507  108.106  176.604
 3oa4 A    61 E E -108.147  129.007 -177.816
 3oa4 A    62 P E  -69.721  138.099  177.920
 3oa4 A    63 L L  -89.069  -21.729  178.854
 3oa4 A    64 S L -152.851  167.568 -179.697
 3oa4 A    65 E L  -65.008  -24.036 -176.756

 2dbs A    74 I E -123.447  -15.785 -178.344
 2dbs A    75 R E -159.850  138.080  170.462
 2dbs A    76 L E -112.262  132.288  176.545
 2dbs A    77 L E -111.147  116.047  177.108
 2dbs A    78 L E  -88.892  116.299 -168.879
 2dbs A    79 L L  -62.112  133.359  160.056
 2dbs A    80 G L  -95.005  -51.607  175.698
 2dbs A    81 K L -160.033  157.962  179.820
 2dbs A    82 E L -110.047  146.709  174.942

 3jwg A   186 V E -131.447  137.830  169.897
 3jwg A   187 R E -127.622  151.928 -170.296
 3jwg A   188 F E -115.741  140.431 -178.857
 3jwg A   189 L E -130.904  153.239  179.718
 3jwg A   190 Q E -111.927  109.177 -175.575
 3jwg A   191 I E  -94.017  124.424 -178.536
 3jwg A   192 G L   99.032  172.455  179.968
 3jwg A   193 E L  -67.695  134.065 -179.765
 3jwg A   194 I L  -81.216  125.113 -179.667

 3ara A   111 V E -115.450  118.307 -179.211
 3ara A   112 V E  -85.916  104.582 -175.886
 3ara A   113 L E  -98.132  135.433  173.505
 3ara A   114 F E -112.929  125.982  174.659
 3ara A   115 N E -102.675  103.433 -178.314
 3ara A   116 F L  -97.741    8.003 -178.839
 3ara A   117 G L  -79.972  174.140  179.410
 3ara A   118 K L  -90.137  -10.307  178.808
 3ara A   119 E L -117.696  155.940  177.133

 2iw1 A   229 T E -125.015  131.227  175.804
 2iw1 A   230 L E -115.003  159.185  178.375
 2iw1 A   231 L E -130.328  114.111  175.787
 2iw1 A   232 F E  -93.419  120.593  175.558
 2iw1 A   233 V E -112.390  110.569 -169.878
 2iw1 A   234 V E -120.403  126.079  172.236
 2iw1 A   235 G L  167.420  164.644  178.743
 2iw1 A   236 Q L  -79.619   73.298  177.576
 2iw1 A   237 D L -147.633  167.102 -179.174

 3ksm A    31 V L -121.732  144.424 -177.733
 3ksm A    32 T E  -77.176  124.908 -179.238
 3ksm A    33 L E -113.608  114.869  171.394
 3ksm A    34 L E  -91.115  141.952  176.281
 3ksm A    35 H E -125.040  116.303 -174.268
 3ksm A    36 R L -135.528   90.041 -178.569
 3ksm A    37 S L -118.195  155.391  177.423
 3ksm A    38 T L  -71.087  165.009  176.714
 3ksm A    39 K L  -61.232  -57.688 -175.619

 1flt X    36 V L -118.447  134.238 -179.922
 1flt X    37 T E -111.556  137.394  176.139
 1flt X    38 L E -105.918  121.511 -177.711
 1flt X    39 K E -122.572  157.186  177.153
 1flt X    40 K E -129.967  124.347 -178.694
 1flt X    41 F L  -54.455  134.618    6.336
 1flt X    42 P L  -89.741  -48.643 -161.353
 1flt X    43 L L -129.049   19.777  179.122
 1flt X    44 D E  -87.986  154.330  178.180

 1q32 A   268 L L  -96.433  164.676  176.665
 1q32 A   269 E E -123.280  144.247  176.457
 1q32 A   270 F E  -96.675  117.250 -179.236
 1q32 A   271 V E -113.286  132.444 -168.791
 1q32 A   272 Y E -148.852  165.033  171.960
 1q32 A   273 S E -128.781  143.847 -178.807
 1q32 A   274 T L -147.487  139.963  179.496
 1q32 A   275 P L  -74.103   -5.995  179.920
 1q32 A   276 S L  -57.869  122.243  179.029

 1azz A    16 A E -115.193  144.157  174.831
 1azz A    17 A E -104.217  121.417 -176.704
 1azz A    18 L E -106.227  119.258  173.447
 1azz A    19 F E -104.901  107.096 -170.265
 1azz A    20 I E -118.147  113.644 -178.435
 1azz A    21 D L   55.847   34.720  173.231
 1azz A    22 D L   61.201   19.424 -179.249
 1azz A    23 M L -125.578  -44.590 -170.257
 1azz A    24 Y E -114.996  165.004 -179.017

 2cho A   305 I L  -91.752  130.226 -175.711
 2cho A   306 Q E  -84.442  143.058  176.676
 2cho A   307 I E -115.959  124.961 -172.468
 2cho A   308 M E  -86.686  154.311 -172.241
 2cho A   309 W E -156.961  130.874 -173.040
 2cho A   310 T L -101.431   -8.281  172.887
 2cho A   311 G L  114.362 -148.409 -177.630
 2cho A   312 D L  -70.440  -34.890  178.443
 2cho A   313 R L -129.914  175.021  173.059

 3pm6 A   222 V L -138.998  158.781  176.704
 3pm6 A   223 G E  -82.504  157.482  178.740
 3pm6 A   224 L E -110.056  135.804 -174.533
 3pm6 A   225 V E -120.291  130.416 -176.155
 3pm6 A   226 L E  -98.553  122.799  176.854
 3pm6 A   227 H L -115.471  155.519 -177.961
 3pm6 A   228 G L   73.830   34.904 -168.149
 3pm6 A   229 A L  -96.361    2.748 -169.088
 3pm6 A   230 D L  -53.840  -48.225 -169.662

 3a57 A   137 V E -133.548  126.213  174.077
 3a57 A   138 E E -106.066  121.928  174.725
 3a57 A   139 A E -109.075  131.877 -177.377
 3a57 A   140 Y E -158.507  165.013  178.837
 3a57 A   141 E E  -99.134  141.110  178.962
 3a57 A   142 S E -141.949  119.583 -170.920
 3a57 A   143 G L   64.979 -116.720  176.614
 3a57 A   144 S L -111.785    5.032 -175.301
 3a57 A   145 G E -112.174  179.894  177.225

 1x13 A    39 T E  -93.399  159.377 -174.014
 1x13 A    40 V E -130.083  126.409  170.084
 1x13 A    41 A E -120.114  124.308 -179.411
 1x13 A    42 V E -113.025  132.218  177.948
 1x13 A    43 E E  -69.951  132.007 -179.423
 1x13 A    44 S L  -48.990  124.196  172.080
 1x13 A    45 G L   91.488   -0.757 -173.196
 1x13 A    46 A L  -58.360  -38.762 -175.066
 1x13 A    47 G L -104.025    6.733 -173.486

 1n4w A    31 T E -126.342  129.640  173.939
 1n4w A    32 L E -110.131  124.086  177.710
 1n4w A    33 M E -100.273  135.041 -178.992
 1n4w A    34 L E -114.763  112.709 -178.188
 1n4w A    35 E E -119.226  128.344 -175.639
 1n4w A    36 M L  -79.388  -23.146  176.963
 1n4w A    37 G L  -86.679 -168.751 -175.075
 1n4w A    38 Q L  -97.225  163.940  159.039
 1n4w A    39 L L  -86.540  109.977 -168.974

 3ju4 A   612 A L  -64.182  147.353 -170.241
 3ju4 A   613 Q E -136.110  146.253  162.448
 3ju4 A   614 I E -125.650  121.196 -174.805
 3ju4 A   615 T E -110.218  121.049  178.484
 3ju4 A   616 L E -105.389  114.087 -175.393
 3ju4 A   617 Y E  -90.156  143.095 -177.526
 3ju4 A   618 G L  -76.896  175.868  178.125
 3ju4 A   619 A L  -75.888  -27.719 -178.511
 3ju4 A   620 N L  -85.834  -10.741  175.234

 3ncl A    16 V E -124.645  139.956  179.457
 3ncl A    17 S E -102.923  126.180 -179.010
 3ncl A    18 L E -107.630  116.677  179.891
 3ncl A    19 H E -102.456  139.052  170.634
 3ncl A    20 A E  -92.863  144.447 -174.139
 3ncl A    21 L L  -50.071  111.432  169.311
 3ncl A    22 G L   80.437   10.456 -178.307
 3ncl A    23 Q L -123.824  -18.060  178.289
 3ncl A    24 G E   79.077 -157.826 -175.623

 3cmg A   143 V E -118.209  131.817 -170.939
 3cmg A   144 H E -119.845  136.518  163.488
 3cmg A   145 L E -101.780  110.762 -174.940
 3cmg A   146 L E -100.161  127.665  178.845
 3cmg A   147 I E -119.981  120.368 -179.214
 3cmg A   148 T E -130.155  172.757  170.448
 3cmg A   149 D L  -68.151  163.334  173.926
 3cmg A   150 E L  -61.542  -31.074  169.971
 3cmg A   151 T E -108.024  110.582 -166.171

 1m2t A    56 V E -120.275  106.531 -175.436
 1m2t A    57 E E -100.076  115.158  178.964
 1m2t A    58 L E -107.699  131.393  179.648
 1m2t A    59 T E -130.133  127.824 -178.896
 1m2t A    60 N E  -90.914  178.953 -175.346
 1m2t A    61 A L  -66.913  -21.052 -176.713
 1m2t A    62 G L  -83.995   -3.792  179.888
 1m2t A    63 G L   91.974    2.560  177.623
 1m2t A    64 D L  -68.213  136.309 -175.867

 2j22 A   126 V E -130.636  129.984 -178.120
 2j22 A   127 R E -122.655  132.406  170.414
 2j22 A   128 I E -109.820  120.391 -171.348
 2j22 A   129 S E -131.737  129.440  177.524
 2j22 A   130 L E  -75.737  141.840  176.575
 2j22 A   131 R L  -89.056  -20.439  176.053
 2j22 A   132 S L  -88.882  110.286  178.929
 2j22 A   133 A L  -67.894  144.996  175.449
 2j22 A   134 G L   92.737    2.211 -177.860

 1pdk B    63 V E -144.147  140.018  169.671
 1pdk B    64 T E -101.257  146.909 -172.746
 1pdk B    65 L E -120.011  121.583 -174.093
 1pdk B    66 T E -132.512  137.488  166.549
 1pdk B    67 F E  -92.241  121.375  179.052
 1pdk B    68 K E -113.124  151.005  178.271
 1pdk B    69 G L  165.926  170.187  179.642
 1pdk B    70 T L  -66.010  121.626 -179.921
 1pdk B    71 E E  -85.009  141.550  176.380

 3pet A    32 I E -112.529  127.974  178.282
 3pet A    33 Y E -121.473  108.738 -177.829
 3pet A    34 Y E  -98.829  138.740  169.452
 3pet A    35 T E -132.697  135.763  176.420
 3pet A    36 Q E  -75.193  124.166 -176.724
 3pet A    37 S L  -64.553  140.040  173.167
 3pet A    38 T L -108.494   -2.354  179.575
 3pet A    39 D L -118.787   10.860  168.496
 3pet A    40 G L   74.983   26.642 -178.257

 3edn A   155 I L  -93.467  123.838 -172.814
 3edn A   156 V E -140.001  152.629  157.619
 3edn A   157 Y E  -73.074  139.640  177.216
 3edn A   158 G E -142.935  147.586  178.796
 3edn A   159 S E -148.787  130.793  161.178
 3edn A   160 T L -113.415   30.537 -173.455
 3edn A   161 G L  139.325  -16.446  175.710
 3edn A   162 N L -158.234  138.003 -169.225
 3edn A   163 W E  -81.028  129.977  173.144

 3nvw C   459 V E -118.797  126.360  172.931
 3nvw C   460 L E -106.240  118.713 -177.894
 3nvw C   461 V E -109.788  128.535  172.190
 3nvw C   462 S E -124.645  142.406  177.801
 3nvw C   463 H E -149.202  167.106 -170.810
 3nvw C   464 G L  -72.475  -18.285 -176.504
 3nvw C   465 G L  -74.904  148.611 -178.971
 3nvw C   466 T L -115.127  158.749 -176.506
 3nvw C   467 E L -101.713  126.396 -178.593

 2gzm A   202 V L -109.087  121.389  175.975
 2gzm A   203 Q E  -87.105  127.726  178.011
 2gzm A   204 L E  -87.566  138.170  177.086
 2gzm A   205 I E -109.931  116.762  177.950
 2gzm A   206 S E  -82.166  125.354  175.622
 2gzm A   207 S H  -56.882  -49.997 -174.001
 2gzm A   208 G H  -64.992  -45.001 -177.566
 2gzm A   209 D H  -59.242  -48.523 -174.882
 2gzm A   210 E H  -76.730  -32.410  176.527

 3fw9 A   111 T E -133.238  171.733  178.476
 3fw9 A   112 A E -148.243  135.730  163.335
 3fw9 A   113 W E  -90.850  126.081 -178.461
 3fw9 A   114 V E -127.231  116.418  178.681
 3fw9 A   115 E E  -65.232  144.804 -165.076
 3fw9 A   116 S L  -67.293  -15.918 -179.574
 3fw9 A   117 G L  -80.096  -15.180  179.410
 3fw9 A   118 S L  -69.067  139.845  176.333
 3fw9 A   119 T E  -85.180  167.123  176.072

 3bb9 A    59 V E  -58.738  139.092  174.707
 3bb9 A    60 Q E -105.231  135.474 -177.702
 3bb9 A    61 I E -121.254  121.269  179.120
 3bb9 A    62 Y E -113.314  113.895  177.028
 3bb9 A    63 E E -156.224  132.149  169.460
 3bb9 A    64 G L   66.527   26.395  177.604
 3bb9 A    65 G L   82.504    1.796 -178.434
 3bb9 A    66 K E -111.435  149.992 -174.108
 3bb9 A    67 V E -129.508  127.933  165.229

 2xsa A   186 I L  -89.967  128.053  179.054
 2xsa A   187 D E  -83.422  159.069 -177.211
 2xsa A   188 I E -128.004  131.574  177.559
 2xsa A   189 F E  -75.104  145.005  173.165
 2xsa A   190 W E -149.983  130.146 -172.801
 2xsa A   191 T L  -96.795  -15.023  179.457
 2xsa A   192 G L  115.133 -163.877 -179.710
 2xsa A   193 P L  -54.989  -35.083  179.789
 2xsa A   194 E L -130.601  174.897  174.131

 3gwc A     9 V E -121.074  120.913 -178.437
 3gwc A    10 Q E -120.689  123.516  170.507
 3gwc A    11 L E  -70.625  121.545 -167.030
 3gwc A    12 I E -119.138  -12.845  179.406
 3gwc A    13 A E -157.555  144.978  176.098
 3gwc A    14 K L -146.535  178.019 -172.867
 3gwc A    15 T L  -85.244  128.862  174.480
 3gwc A    16 D L -107.882  119.618 -170.856
 3gwc A    17 F L -114.371  133.320  170.163

 1uz8 B   179 L E -130.893  154.837  178.311
 1uz8 B   180 V E -140.228  150.657  174.222
 1uz8 B   181 T E -108.369  126.305  179.454
 1uz8 B   182 V E -133.961  160.699  175.479
 1uz8 B   183 P E  -55.008  145.028  179.070
 1uz8 B   184 S L  -65.357  -19.044  177.363
 1uz8 B   185 S L  -81.233   -5.396 -179.187
 1uz8 B   186 T L  -92.757  -32.521 -175.565
 1uz8 B   187 W L -142.535  131.077   14.761

 2iuy A   189 R L -112.093  155.577  171.015
 2iuy A   190 R L  -75.152  149.984  178.479
 2iuy A   191 L E -125.246  111.947  175.293
 2iuy A   192 V E  -75.036  124.871  177.751
 2iuy A   193 L E  -97.753   96.107 -172.515
 2iuy A   194 A E -107.032   98.452  177.847
 2iuy A   195 G L  157.176  177.807 -176.846
 2iuy A   196 P L  -68.973  124.447  172.990
 2iuy A   197 A L -107.314   81.177 -170.257

 2if5 A    28 V E -151.392  142.128  174.484
 2if5 A    29 V E -117.287  123.946  174.180
 2if5 A    30 I E  -89.366  134.913 -178.628
 2if5 A    31 L E -114.612  115.395  177.286
 2if5 A    32 V E -137.301  123.944 -179.940
 2if5 A    33 E L   53.956   35.096  174.884
 2if5 A    34 G L   83.980   -2.276 -178.844
 2if5 A    35 R E  -95.945  130.928 -177.670
 2if5 A    36 E E  -97.806  135.266 -179.103

 3mdx A   125 V E -104.726  124.265  179.247
 3mdx A   126 L E  -84.974   96.330  179.766
 3mdx A   127 L E  -87.489  143.008  174.347
 3mdx A   128 I E -133.524  136.590 -177.575
 3mdx A   129 N E  -93.379  105.872 -179.173
 3mdx A   130 L L -102.578   12.516  178.559
 3mdx A   131 G L  -98.318 -167.468 -175.104
 3mdx A   132 D L -109.386   -6.764 -176.189
 3mdx A   133 D L -110.015  160.051  172.946

 1zuw A   203 V L -122.230  122.549  177.952
 1zuw A   204 N E  -79.774  121.687 -179.970
 1zuw A   205 I E  -95.554  123.329 -172.933
 1zuw A   206 I E -107.500  123.046  176.747
 1zuw A   207 S E  -88.743  128.720  174.920
 1zuw A   208 S H  -56.879  -47.495 -176.002
 1zuw A   209 G H  -64.744  -45.151 -179.592
 1zuw A   210 D H  -55.957  -48.690 -175.678
 1zuw A   211 E H  -77.366  -32.729  179.029

 1j72 A   327 V E -105.703   98.981 -176.480
 1j72 A   328 E E  -94.171  125.071  177.600
 1j72 A   329 I E  -95.309  129.765 -177.553
 1j72 A   330 L E -130.057  117.831  177.739
 1j72 A   331 P E  -75.057  156.535  179.826
 1j72 A   332 Q L  -57.735  133.309  179.523
 1j72 A   333 G L   95.253  -28.136 -175.884
 1j72 A   334 R L -112.720   37.836  178.541
 1j72 A   335 E L  -72.999  140.962  175.469

 3r8s D    24 V E -126.602  159.583  171.920
 3r8s D    25 T E -108.938  131.973  179.357
 3r8s D    26 V E  -84.734  110.830  176.857
 3r8s D    27 I E -106.388  120.969 -178.870
 3r8s D    28 E E  -85.016  110.689 -174.201
 3r8s D    29 V L -116.143   83.254  175.207
 3r8s D    30 E L  -72.029  178.656 -179.720
 3r8s D    31 A L  -57.131  129.364  169.095
 3r8s D    32 N E  -99.403  119.047 -176.307

 1xub A   166 I L  -79.918  103.382 -173.813
 1xub A   167 E E -121.563  152.523 -179.774
 1xub A   168 I E -111.083  125.003 -179.731
 1xub A   169 Y E -103.258  157.419 -173.962
 1xub A   170 H E -140.918  122.603  178.522
 1xub A   171 N L -149.075   44.972 -157.664
 1xub A   172 G L  109.836  -95.394  166.004
 1xub A   173 P L  -68.157  176.804  174.460
 1xub A   174 R E -121.630  144.882 -176.680

 1l7d A    32 E E  -89.954  105.203 -174.755
 1l7d A    33 V E  -86.632  125.001  176.537
 1l7d A    34 I E -132.189  128.737 -175.872
 1l7d A    35 V E -124.993  140.368 -179.431
 1l7d A    36 E E  -64.041  139.958  178.307
 1l7d A    37 Q L  -53.631  122.220  172.482
 1l7d A    38 G L   76.712   19.841 -177.894
 1l7d A    39 A L  -70.044  -27.989 -171.204
 1l7d A    40 G L -104.907    4.971 -176.455

 3rd7 A    93 V E -118.188  124.991  173.922
 3rd7 A    94 T E -117.221  119.523  174.911
 3rd7 A    95 A E  -97.788  134.721 -175.362
 3rd7 A    96 S E -143.138  162.639  173.320
 3rd7 A    97 Q E -144.858  121.844 -174.641
 3rd7 A    98 S L   53.844   36.509  174.187
 3rd7 A    99 G L   84.992    2.872  179.741
 3rd7 A   100 V E  -97.643  113.013  179.371
 3rd7 A   101 V E  -68.021  120.730 -174.818

 2pa2 A    19 G E -117.109  137.491 -173.055
 2pa2 A    20 H E -125.617  130.672  168.473
 2pa2 A    21 M E  -86.470   95.913 -175.702
 2pa2 A    22 V E  -92.896  120.737 -178.429
 2pa2 A    23 S E  -64.528  146.010  175.082
 2pa2 A    24 D L -119.574   17.913  179.280
 2pa2 A    25 E L -144.236  152.068  168.545
 2pa2 A    26 Y L  -93.584  124.216 -172.782
 2pa2 A    27 E E -169.825  169.364  173.238

 2oho A   210 V L -114.965  128.717  175.839
 2oho A   211 K E  -92.528  132.750 -179.369
 2oho A   212 L E  -92.019  134.445  178.338
 2oho A   213 I E -110.346  114.053  177.137
 2oho A   214 D E  -91.337  103.106 -175.017
 2oho A   215 S H  -58.383  -38.654 -179.104
 2oho A   216 G H  -65.013  -43.038  178.922
 2oho A   217 A H  -64.955  -40.373  179.133
 2oho A   218 E H  -64.834  -38.951  177.090

 1czp A     5 V E -117.704  122.265  177.329
 1czp A     6 T E  -99.547  116.042  176.153
 1czp A     7 L E  -90.001  122.271 -179.385
 1czp A     8 I E -114.314  119.778  171.343
 1czp A     9 N E -104.189  100.074 -172.689
 1czp A    10 E L  -65.061  -43.107 -176.115
 1czp A    11 A L  -61.461  -41.184 -179.674
 1czp A    12 E L  -89.239  -19.467 -178.920
 1czp A    13 G L   70.288   44.539 -177.553

 3p54 A   324 I E -128.272  160.259  171.832
 3p54 A   325 E E -122.968  111.898 -178.338
 3p54 A   326 L E  -94.389  146.998  166.316
 3p54 A   327 S E -119.529  128.312 -175.016
 3p54 A   328 Y E -101.860  120.003 -174.583
 3p54 A   329 S L  -80.344  -15.074 -173.040
 3p54 A   330 G L  -81.725  167.921  178.991
 3p54 A   331 S L -131.931   23.624 -179.094
 3p54 A   332 D L  -92.178   10.007  179.671

 2j1v A   129 I E -120.025  117.072 -174.289
 2j1v A   130 K E -117.603  126.051  170.442
 2j1v A   131 V E -102.324  114.768 -170.904
 2j1v A   132 K E -124.220  127.507  174.049
 2j1v A   133 L E  -74.266  138.894  177.199
 2j1v A   134 L L  -93.842  -14.829  172.399
 2j1v A   135 T L  -94.518  111.322 -178.410
 2j1v A   136 S L  -74.976  159.773  179.939
 2j1v A   137 G L   79.846   13.595  178.836

 2h0e A    29 I E -118.422  121.380  174.247
 2h0e A    30 G E  -97.187  142.614  176.021
 2h0e A    31 L E -127.224  132.137  179.670
 2h0e A    32 K E -147.195  155.129  168.417
 2h0e A    33 R E  -81.476  147.398 -176.800
 2h0e A    34 L L  -55.812  118.284 -179.949
 2h0e A    35 G L  100.169  -28.242 -177.117
 2h0e A    36 E L  -91.690  169.993  176.968
 2h0e A    37 S L  -85.787  175.444 -178.683

 2inw A    32 A E -157.706  150.554  172.682
 2inw A    33 R E -108.070   98.700 -176.433
 2inw A    34 L E  -74.973  140.817  173.508
 2inw A    35 V E  -85.118  123.684 -172.114
 2inw A    36 Q E -110.005  102.983  176.159
 2inw A    37 E E -110.574   95.019 -172.558
 2inw A    38 G L   71.058 -120.809  174.363
 2inw A    39 N L -103.386   22.060  178.865
 2inw A    40 R E -112.476  132.208  178.480

 1c8u A    91 V E -107.461  125.765  174.285
 1c8u A    92 A E -108.175  120.749  173.345
 1c8u A    93 A E  -92.417  120.942 -171.366
 1c8u A    94 I E -119.828  137.972  175.201
 1c8u A    95 Q E -152.271  130.170 -175.515
 1c8u A    96 N L   65.190   34.979  172.627
 1c8u A    97 G L   74.515   12.895 -179.066
 1c8u A    98 K E -137.240  139.125  175.971
 1c8u A    99 P E  -69.020  128.877 -179.165

position:            3 neighbors:          200

 3d9a H     3 Q E -130.308  130.418  175.801
 3d9a H     4 L E -108.493  132.826  178.047
 3d9a H     5 Q E -127.521  116.448  178.296
 3d9a H     6 E E  -90.076  143.702  175.146
 3d9a H     7 S E -147.576  162.963  179.719
 3d9a H     8 G L  141.402  170.340 -178.765
 3d9a H     9 P L  -59.844  143.382  177.552
 3d9a H    10 S L  -98.622   -6.393 -178.773
 3d9a H    11 L E -133.950  121.581 -177.686

 3juy A     9 Q E -147.392  140.103  174.463
 3juy A    10 L E -118.208  116.989 -178.657
 3juy A    11 V E -108.182  119.475 -172.928
 3juy A    12 Q E -100.892  174.223  179.282
 3juy A    13 S L  -77.042  175.916 -175.415
 3juy A    14 G L  -84.782  166.049 -178.996
 3juy A    15 A L  -68.121  154.579 -177.138
 3juy A    16 E E -141.195  147.709  171.642
 3juy A    17 V E -111.361  124.952 -172.560

 1ctf A    63 A H  -59.172  -46.133 -178.139
 1ctf A    64 L H  -72.013  -34.932  176.243
 1ctf A    65 E H  -61.907  -41.638  176.166
 1ctf A    66 E H  -68.551  -33.671  173.687
 1ctf A    67 A H  -64.896  -26.114  172.584
 1ctf A    68 G L  112.068   24.308 -178.805
 1ctf A    69 A L  -97.281  153.283  166.679
 1ctf A    70 E E  -92.151  114.294 -169.075
 1ctf A    71 V E -124.521  141.745  174.843

 1uz8 B     3 K E -139.847  139.140  169.779
 1uz8 B     4 L E -124.342  123.888 -175.467
 1uz8 B     5 L E -119.415  105.936  178.616
 1uz8 B     6 E E  -83.206  146.457  176.352
 1uz8 B     7 S E -154.597  173.316  176.298
 1uz8 B     8 G L  100.250    6.713  176.742
 1uz8 B     9 G L  -75.010 -165.010 -178.491
 1uz8 B    10 G E  126.987 -147.068 -177.743
 1uz8 B    11 L E -114.430  136.074  177.963

 3n9g H     3 Q E -131.577  135.179  176.367
 3n9g H     4 L E -127.076  115.668 -179.428
 3n9g H     5 V E -112.959  118.882 -173.778
 3n9g H     6 Q E  -99.353  166.179  174.721
 3n9g H     7 S L  -67.347  167.943 -174.386
 3n9g H     8 G L  -77.529  172.668 -177.262
 3n9g H     9 A L  -64.997  148.755 -174.293
 3n9g H    10 E E -130.667  153.493  171.095
 3n9g H    11 V E -129.560  137.534 -175.030

 3m8o H     3 Q E -165.456  166.175  167.985
 3m8o H     4 L E  -94.582  129.257  179.506
 3m8o H     5 V E -109.951  117.477 -178.442
 3m8o H     6 E E -101.088  150.354  177.174
 3m8o H     7 S E -162.415  174.889  174.374
 3m8o H     8 G L   96.420   11.167 -178.722
 3m8o H     9 G L  -94.448 -146.760 -179.885
 3m8o H    10 G E  103.848 -151.750 -177.659
 3m8o H    11 L E  -84.095  144.088  177.874

 1n4x H     3 Q E -132.865  121.994  171.998
 1n4x H     4 L E -110.994  107.454 -176.922
 1n4x H     5 Q E -104.329  118.168 -173.770
 1n4x H     6 Q E -102.345  162.802  179.030
 1n4x H     7 S L  -68.655  167.151 -177.784
 1n4x H     8 G L  -73.485  172.075 -178.497
 1n4x H     9 P L  -66.766  155.283 -177.046
 1n4x H    10 E E -127.431  136.089  172.009
 1n4x H    11 L E -114.748  106.273 -168.923

 1dn0 B     3 Q E -112.378  145.526  174.333
 1dn0 B     4 L E -121.069  117.460 -178.366
 1dn0 B     5 Q E -105.057  119.408 -173.649
 1dn0 B     6 Q E -113.646  145.005  175.712
 1dn0 B     7 W E -155.002  166.463  178.554
 1dn0 B     8 G L  150.551  164.171 -179.043
 1dn0 B     9 A L  -55.525  124.482 -174.650
 1dn0 B    10 G L  -97.054   -1.319 -178.495
 1dn0 B    11 L E -137.272  125.109 -177.720

 2qtc A   727 Q E -125.367  143.834 -175.883
 2qtc A   728 L E -127.356  122.435  174.594
 2qtc A   729 L E -109.094  141.221  176.469
 2qtc A   730 G E -151.654  160.308  175.140
 2qtc A   731 S L -149.745  170.015 -179.465
 2qtc A   732 G H   53.050 -138.489 -173.323
 2qtc A   733 S H  -79.673  -15.938 -172.175
 2qtc A   734 I H  -81.550  -25.506  176.904
 2qtc A   735 L H  -50.117  -36.932  175.719

 3k3q A     6 Q E -142.829  135.503  173.919
 3k3q A     7 L E -120.746  115.279 -177.308
 3k3q A     8 V E -111.725  104.113  176.918
 3k3q A     9 D E  -79.900  156.399  175.030
 3k3q A    10 S E -165.073  166.639 -178.144
 3k3q A    11 G L  108.899    5.046 -177.296
 3k3q A    12 G L  -74.428  172.442 -175.553
 3k3q A    13 G E  141.643 -149.906  179.023
 3k3q A    14 T E -128.477  153.987  175.078

 3esu F   141 E E -130.918  138.760  173.841
 3esu F   142 L E -107.799  118.115 -168.008
 3esu F   143 V E -124.453  144.901  177.358
 3esu F   144 K L  -80.587  150.713  178.582
 3esu F   145 P L  -55.112  135.932  177.099
 3esu F   146 G L   88.257  -14.654 -178.362
 3esu F   147 A L  -81.325  171.823 -179.917
 3esu F   148 S L -123.642  155.898  177.586
 3esu F   149 V E -133.822  160.114  175.319

 1a2y B     3 Q E -137.328  144.099  170.717
 1a2y B     4 L E -131.076  139.955 -179.596
 1a2y B     5 Q E -135.911  130.020  178.765
 1a2y B     6 E E  -94.514  155.935  172.104
 1a2y B     7 S E -149.892  129.708 -173.067
 1a2y B     8 G L -146.588  173.268 -170.386
 1a2y B     9 P L  -80.611  -19.810  178.511
 1a2y B    10 G L   85.038  -63.356 -178.735
 1a2y B    11 L E -122.764  124.652 -176.537

 2h8g A    75 N E -122.105  138.913  178.657
 2h8g A    76 V E -122.696  121.609 -174.040
 2h8g A    77 V E -114.930  124.991  173.353
 2h8g A    78 C E -121.531  150.575 -179.062
 2h8g A    79 P L  -71.177  -15.001  172.171
 2h8g A    80 G L   79.606 -166.692 -176.557
 2h8g A    81 R E  -87.736  144.520  172.800
 2h8g A    82 D L  -72.734  127.609 -179.175
 2h8g A    83 A L  -56.163  -35.807 -174.352

 1dlf H     3 K E -130.033  129.404  173.191
 1dlf H     4 L E -129.476  135.667  179.982
 1dlf H     5 E E -136.705  116.658  178.625
 1dlf H     6 E E  -92.681  152.443  173.033
 1dlf H     7 S E -157.074  167.379  172.153
 1dlf H     8 G L  112.106   -8.198 -179.665
 1dlf H     9 G L  -71.028  165.523 -179.557
 1dlf H    10 G L  163.151 -169.259  177.499
 1dlf H    11 L E  -86.389  128.354 -175.415

 3n9g H    10 E E -130.667  153.493  171.095
 3n9g H    11 V E -129.560  137.534 -175.030
 3n9g H    12 R E -137.082  158.567  169.470
 3n9g H    13 K L  -95.031  153.248  178.860
 3n9g H    14 P L  -54.462  135.225  179.991
 3n9g H    15 G L   98.509  -21.691 -178.685
 3n9g H    16 A L  -77.509  174.839  174.513
 3n9g H    17 S L -118.763  162.385  175.240
 3n9g H    18 T E -141.930  147.304 -178.546

 2x1q A     3 Q L    0.000  126.826 -175.117
 2x1q A     4 L L -117.626  132.659  173.476
 2x1q A     5 Q L -133.337  120.460 -179.224
 2x1q A     6 E E  -85.292  154.255  171.986
 2x1q A     7 S E -160.195  171.932  172.898
 2x1q A     8 G L  102.076    1.950  177.216
 2x1q A     9 G L  -73.730  171.674 -179.386
 2x1q A    10 G E  163.108 -167.190 -177.305
 2x1q A    11 L E -109.840  128.336  176.404

 2ogt A   216 A E -139.150  145.849  173.539
 2ogt A   217 M E -134.194  131.713 -174.600
 2ogt A   218 L E -118.781  113.756 -178.534
 2ogt A   219 Q E -101.938  107.952  175.128
 2ogt A   220 S L   52.484   54.804  175.652
 2ogt A   221 G L  178.187  167.025 -176.227
 2ogt A   222 S L -156.053  173.495 -177.137
 2ogt A   223 G L  -63.685  -18.267 -179.619
 2ogt A   224 S L  -84.890  -15.003 -173.856

 3igf A   322 K E -112.430  129.992  178.935
 3igf A   323 L E -113.829  136.304  172.579
 3igf A   324 T E -133.900  147.877 -175.641
 3igf A   325 Q E -130.874  111.487  179.658
 3igf A   326 Y E -119.113   99.922 -175.100
 3igf A   327 G L   61.075 -122.493 -176.149
 3igf A   328 P L  -82.951   -3.611 -171.563
 3igf A   329 E E -107.845  139.840  172.477
 3igf A   330 V E -125.774  129.151 -179.291

 3juy A    16 E E -141.195  147.709  171.642
 3juy A    17 V E -111.361  124.952 -172.560
 3juy A    18 K E -123.134  154.951  170.707
 3juy A    19 K L  -94.303  155.768  177.806
 3juy A    20 P L  -53.769  137.269  178.470
 3juy A    21 G L   96.414  -23.173 -178.649
 3juy A    22 A L  -73.564  169.585  173.994
 3juy A    23 S L -116.433  158.106  176.979
 3juy A    24 V E -135.098  136.794  179.675

 1g8l A   188 E L  -66.904  -29.810 -174.514
 1g8l A   189 L E  -68.923  132.097 -177.172
 1g8l A   190 Q E -125.099  144.978  172.621
 1g8l A   191 L L  -83.404  153.603  179.762
 1g8l A   192 P L  -64.993  147.606 -178.857
 1g8l A   193 G L   95.023  -22.298  179.976
 1g8l A   194 Q L  -99.997  127.672  175.324
 1g8l A   195 P L  -54.953  143.108 -179.783
 1g8l A   196 L L  -71.543  133.213  179.799

 1wv3 A   149 N E -130.015  150.968  178.596
 1wv3 A   150 K E  -89.108  138.155  175.627
 1wv3 A   151 A E -129.800  111.336 -174.238
 1wv3 A   152 Y E  -79.911  162.110  176.864
 1wv3 A   153 I L  -59.624  121.666 -176.690
 1wv3 A   154 G L  106.925  -21.007 -179.220
 1wv3 A   155 D L  -70.009  147.902  179.263
 1wv3 A   156 H E -106.551  143.745  179.748
 1wv3 A   157 I E -125.185  137.036  176.423

 3hsu A   108 A E  -96.217  115.725  170.406
 3hsu A   109 T E  -89.541  114.683 -171.083
 3hsu A   110 I E -124.841  116.085 -178.825
 3hsu A   111 Q E  -61.455  149.877 -165.032
 3hsu A   112 G L  -66.028  -15.993 -173.634
 3hsu A   113 G L -100.832    9.049  179.122
 3hsu A   114 A L  -70.268  153.611  175.051
 3hsu A   115 R E -112.334  155.739 -170.168
 3hsu A   116 L H  -59.873  -40.881 -175.534

 3mm5 B    43 R E -118.250  126.178 -176.583
 3mm5 B    44 V E -112.591  121.806  179.522
 3mm5 B    45 A E  -85.239  158.956  179.072
 3mm5 B    46 E L  -64.986  -23.952  179.916
 3mm5 B    47 S L  -71.188  -18.632 -176.289
 3mm5 B    48 G L  107.231   -9.822  177.481
 3mm5 B    49 D L  -64.768  144.181  177.959
 3mm5 B    50 V E -126.299  131.171  179.480
 3mm5 B    51 I E -134.368  133.597 -178.260

 2bhv A    80 V E  -89.742  112.323 -173.611
 2bhv A    81 L E  -89.970  -39.989  171.248
 2bhv A    82 I E -122.426  105.806 -173.761
 2bhv A    83 P L  -73.952  151.794  174.951
 2bhv A    84 K L  -57.697  135.875  178.476
 2bhv A    85 G L   93.708   -2.162 -179.796
 2bhv A    86 S L  -65.090  139.510  178.103
 2bhv A    87 K E  -88.931  131.879  176.237
 2bhv A    88 V E -114.591  116.615 -174.329

 2ygl A   229 K E -134.185  125.539 -179.169
 2ygl A   230 L E -129.467  164.343  171.322
 2ygl A   231 L E  -82.069  117.543  172.867
 2ygl A   232 I E -115.065  111.377 -175.909
 2ygl A   233 D L   55.135   38.543  176.019
 2ygl A   234 G L   77.793   15.127  179.343
 2ygl A   235 K E -126.684  131.361 -178.782
 2ygl A   236 E E  -66.758  126.086 -177.911
 2ygl A   237 V E -133.062  128.734  176.399

 3l6d A    47 A H  -65.027  -41.469 -178.762
 3l6d A    48 L H  -67.041  -37.635  177.411
 3l6d A    49 V H  -64.712  -39.420  171.993
 3l6d A    50 A H  -63.438  -37.616  176.979
 3l6d A    51 A H  -64.610  -26.232  170.016
 3l6d A    52 G L  129.534    6.722  177.256
 3l6d A    53 A L  -69.964  149.129  175.535
 3l6d A    54 H E  -97.969  120.203  179.168
 3l6d A    55 L E  -82.858  116.035  177.228

 3lm3 A   342 R E -144.528  135.121 -179.626
 3lm3 A   343 F E -130.350  140.523  173.147
 3lm3 A   344 V E -134.996  124.984 -174.951
 3lm3 A   345 E E -141.770  136.491  161.532
 3lm3 A   346 R E -105.212  157.869 -177.239
 3lm3 A   347 G L  -61.038  146.450  178.687
 3lm3 A   348 S L  -69.213  -25.589 -174.014
 3lm3 A   349 G L   92.399    3.665  177.404
 3lm3 A   350 L L -112.961  132.895  173.882

 1uwk A    81 L E  -88.577  126.775  174.680
 1uwk A    82 L E  -95.306  124.242  177.994
 1uwk A    83 V E -114.863  122.485  179.310
 1uwk A    84 Q E -118.376  120.000 -176.653
 1uwk A    85 S L   45.673   48.737  171.342
 1uwk A    86 G L   74.837   26.162  178.619
 1uwk A    87 K E -136.596  127.542  174.967
 1uwk A    88 P E  -73.329  109.700 -164.557
 1uwk A    89 V E -105.242  -22.264  179.478

 3czq A   184 M H  -62.689  -41.840  177.748
 3czq A   185 I H  -58.720  -45.395  179.097
 3czq A   186 A H  -62.522  -43.426 -178.687
 3czq A   187 N H  -64.999  -33.214  177.326
 3czq A   188 E H  -65.327  -22.435  177.928
 3czq A   189 G L  100.269   15.014  178.367
 3czq A   190 I L  -89.337  127.009 -178.491
 3czq A   191 H E  -78.654  101.266 -177.164
 3czq A   192 L E  -95.156  119.986  171.525

 2p08 A    22 E E  -85.544  128.975  176.937
 2p08 A    23 I E  -74.904  128.659 -173.773
 2p08 A    24 V E -113.883  -15.570 -179.224
 2p08 A    25 Q E -157.358  141.825  174.485
 2p08 A    26 T E -130.583  159.219  173.274
 2p08 A    27 G L  -75.445  164.971 -173.562
 2p08 A    28 E H  -62.237  -52.438 -174.213
 2p08 A    29 V H  -66.190  -43.242  177.939
 2p08 A    30 L H  -54.134  -53.945  179.840

 2fts A   192 E L  -95.452   -1.798 -175.001
 2fts A   193 L E  -84.263  136.589  169.705
 2fts A   194 L E -119.945  166.856  173.907
 2fts A   195 N L  -72.771  145.586  178.791
 2fts A   196 P L  -54.229  -28.484 -177.108
 2fts A   197 E L  -82.864  -17.878 -175.991
 2fts A   198 D L  -81.966  149.989  171.464
 2fts A   199 D L  -78.605  155.410 -172.037
 2fts A   200 L L  -69.372  144.305  174.617

 3g79 A   381 L H  -56.576  -46.448 -176.399
 3g79 A   382 C H  -66.346  -43.357 -177.451
 3g79 A   383 L H  -65.997  -32.787  178.099
 3g79 A   384 K H  -71.183  -37.793  179.332
 3g79 A   385 A H  -64.435  -21.134  177.569
 3g79 A   386 G L  109.025   16.793  177.731
 3g79 A   387 A L  -89.731  152.788  169.700
 3g79 A   388 S E  -92.621  139.954 -172.223
 3g79 A   389 V E -125.612  130.694  167.956

 2inw A    33 R E -108.070   98.700 -176.433
 2inw A    34 L E  -74.973  140.817  173.508
 2inw A    35 V E  -85.118  123.684 -172.114
 2inw A    36 Q E -110.005  102.983  176.159
 2inw A    37 E E -110.574   95.019 -172.558
 2inw A    38 G L   71.058 -120.809  174.363
 2inw A    39 N L -103.386   22.060  178.865
 2inw A    40 R E -112.476  132.208  178.480
 2inw A    41 L E -111.822  138.027  175.684

 3mlh A   198 T E -157.074  168.650  176.490
 3mlh A   199 L E -108.596  125.175 -179.806
 3mlh A   200 V E  -99.816  125.901 -178.190
 3mlh A   201 E L  -76.392  151.523  176.120
 3mlh A   202 P L  -54.972  127.083  178.327
 3mlh A   203 G L   86.512   -6.262 -179.987
 3mlh A   204 D L  -88.053  147.473  179.064
 3mlh A   205 K E -104.856  132.628  170.635
 3mlh A   206 I E -112.865  134.980 -173.045

 3czp A   398 Q H  -62.224  -39.613  177.877
 3czp A   399 L H  -61.935  -50.029 -178.402
 3czp A   400 S H  -61.864  -40.265 -178.798
 3czp A   401 E H  -59.953  -34.850  178.266
 3czp A   402 Y H  -73.817  -18.594  179.228
 3czp A   403 G L  109.040   15.993  179.434
 3czp A   404 I E  -85.593  124.992  179.948
 3czp A   405 I E  -84.624  110.996 -176.350
 3czp A   406 V E -107.583  120.254  174.108

 3m6i A    83 E E -116.848  135.279  179.632
 3m6i A    84 V E  -72.766  127.255 -173.759
 3m6i A    85 I E -114.858  -18.913  177.134
 3m6i A    86 A E -152.350  146.270  178.930
 3m6i A    87 V E -135.217  139.579  168.212
 3m6i A    88 H L  -62.764  140.556 -176.006
 3m6i A    89 P L  -50.730  -32.100 -175.660
 3m6i A    90 S L  -72.021  -25.636 -176.024
 3m6i A    91 V L  -64.265  122.115 -177.693

 2vqp A   223 F E  -84.993  110.903 -172.532
 2vqp A   224 I E -108.138  135.191 -174.451
 2vqp A   225 V E -135.753  125.325 -178.291
 2vqp A   226 D E  -66.511  137.959  170.540
 2vqp A   227 L L -115.080   -5.378 -173.263
 2vqp A   228 G H  -64.697  -26.124  179.045
 2vqp A   229 A H  -60.760  -22.364 -176.837
 2vqp A   230 Y H  -99.989    0.554 -176.068
 2vqp A   231 L L -116.065   17.922 -175.839

 3k25 A    27 L E -134.578  125.643  179.122
 3k25 A    28 V E -111.016  101.621 -176.080
 3k25 A    29 P H  -59.713  -36.349 -169.732
 3k25 A    30 G H  -69.327  -14.792 -174.371
 3k25 A    31 R H -111.937   41.501  173.844
 3k25 A    32 G L   92.642   28.649 -175.687
 3k25 A    33 G L   59.204   41.411 -160.706
 3k25 A    34 L E  -86.896  119.549  160.175
 3k25 A    35 V E  -70.567  110.143 -170.345

 2nwa A    26 T E -130.803  135.587 -177.217
 2nwa A    27 L E -128.394  131.856  174.864
 2nwa A    28 E E -101.858  129.553  179.305
 2nwa A    29 K E -126.453  154.764 -179.449
 2nwa A    30 D E  -85.338  131.441 -179.154
 2nwa A    31 G L   93.880  171.371  178.642
 2nwa A    32 Y L  -88.478  100.279 -174.036
 2nwa A    33 R E  -99.830  149.843  176.397
 2nwa A    34 V E -116.944  121.859  179.131

 3btp A   453 V E -134.978  136.315  169.746
 3btp A   454 I E -129.948  143.641 -171.415
 3btp A   455 V E -126.230  131.642  179.290
 3btp A   456 A E  -66.463  130.411  177.304
 3btp A   457 D L -149.019   90.349 -167.591
 3btp A   458 G L   72.841 -148.763 -178.809
 3btp A   459 P L  -83.238   42.018 -179.191
 3btp A   460 N E -163.534  160.104  177.372
 3btp A   461 L E -115.888  127.790 -177.610

 3ni2 A   116 H H  -65.076  -47.512 -179.131
 3ni2 A   117 A H  -59.468  -42.594 -179.454
 3ni2 A   118 K H  -67.274  -46.799 -176.864
 3ni2 A   119 A H  -64.190  -37.949 -178.284
 3ni2 A   120 S H  -83.615   -8.847 -175.151
 3ni2 A   121 R L   57.035   41.957 -177.294
 3ni2 A   122 A E  -62.393  136.901  178.535
 3ni2 A   123 K E  -99.776  -20.111 -177.415
 3ni2 A   124 L E -142.291  132.505  175.221

 1zkd A    83 R E  -74.262  113.350  176.271
 1zkd A    84 L E  -98.483  100.272 -169.754
 1zkd A    85 I E -103.505  127.953  176.948
 1zkd A    86 E E -121.693  118.885  176.808
 1zkd A    87 I E  -95.966  110.950 -174.355
 1zkd A    88 G L   75.026   64.094  179.805
 1zkd A    89 P L  -59.141  -24.991  179.669
 1zkd A    90 G L   72.828 -105.924  176.455
 1zkd A    91 R L  -94.868  -12.824 -178.126

 1uz5 A   191 E L  -88.873  -19.319 -169.428
 1uz5 A   192 I E  -79.209  130.482  178.903
 1uz5 A   193 V E -130.746  135.702  176.129
 1uz5 A   194 P L  -54.992  145.001  179.089
 1uz5 A   195 P L  -66.715  150.431 -178.572
 1uz5 A   196 G L  100.320  -28.617  178.581
 1uz5 A   197 N L  -86.970  146.572  177.512
 1uz5 A   198 E L  -68.977  131.107 -179.471
 1uz5 A   199 L L  -80.130  139.003  165.223

 3ndz E    53 S E -118.905  170.291 -175.202
 3ndz E    54 F E -149.343  151.707  168.317
 3ndz E    55 V E -126.355  120.961  179.573
 3ndz E    56 A E  -94.978  117.774  179.869
 3ndz E    57 S E -129.716  102.624 -173.998
 3ndz E    58 G L   65.713 -122.022  176.164
 3ndz E    59 T L  -95.046   -2.319 -178.669
 3ndz E    60 T E  -93.699  132.530  173.986
 3ndz E    61 L E -120.248  124.128  179.062

 3or1 B    54 H E -117.114  136.550 -176.605
 3or1 B    55 V E -118.422  120.984  178.525
 3or1 B    56 A E  -75.758  160.647  178.795
 3or1 B    57 K L  -64.938  -18.183  179.123
 3or1 B    58 N L  -84.719  -12.649  178.988
 3or1 B    59 G L  108.912  -18.890  179.926
 3or1 B    60 D L  -58.769  146.960 -176.388
 3or1 B    61 K E -127.040  148.395  170.488
 3or1 B    62 V E -135.618  128.210 -179.549

 2yvw A   272 K H  -66.941  -40.877 -179.901
 2yvw A   273 L H  -59.093  -44.939 -178.982
 2yvw A   274 K H  -66.493  -35.519  176.392
 2yvw A   275 L H  -65.005  -34.052 -179.755
 2yvw A   276 I H  -73.577  -29.777  174.896
 2yvw A   277 G L  133.357    5.645  178.438
 2yvw A   278 G E  -82.508  175.736  178.715
 2yvw A   279 E E -147.480  136.111  178.654
 2yvw A   280 V E -124.873  119.075  179.923

 3kd8 A   149 A E -132.040  139.407 -179.669
 3kd8 A   150 L E -118.370  123.919  176.904
 3kd8 A   151 V E -116.069  124.181 -178.604
 3kd8 A   152 V E -112.933  130.449  177.522
 3kd8 A   153 S E -116.325  137.977  179.281
 3kd8 A   154 G L  160.272  179.849 -171.908
 3kd8 A   155 P L  -80.001  144.816  166.708
 3kd8 A   156 D L   56.354   40.734  172.217
 3kd8 A   157 L L  -72.745  136.210  177.787

 3liy A    29 A E -121.109  145.024  178.409
 3liy A    30 L E  -81.184  129.655  172.541
 3liy A    31 L E  -81.222  102.596 -170.123
 3liy A    32 D L -123.741  101.153  178.206
 3liy A    33 T L  -74.270   -7.582  174.746
 3liy A    34 G L  -91.723    4.591  174.467
 3liy A    35 A L -101.420  121.974  177.638
 3liy A    36 D L  -69.996  -35.143 -176.891
 3liy A    37 M L -129.103  153.405  177.311

 3r75 A   364 V E  -99.590  129.406  175.913
 3r75 A   365 R E -126.762  117.775 -179.905
 3r75 A   366 I E -115.130  104.466  179.221
 3r75 A   367 G E  -72.990  144.985  176.103
 3r75 A   368 V E -157.513  145.022  175.878
 3r75 A   369 G L -155.916 -166.460  179.647
 3r75 A   370 S L -158.845  153.288 -179.768
 3r75 A   371 T E  -70.609  111.927 -178.828
 3r75 A   372 L E  -92.544  127.912 -177.708

 1ee6 A    44 F E -122.096  141.903  176.350
 1ee6 A    45 R E -124.594  106.991 -174.360
 1ee6 A    46 L E  -92.063  129.973  172.371
 1ee6 A    47 E L  -84.393  174.009 -177.992
 1ee6 A    48 A L  -59.546  118.278  176.576
 1ee6 A    49 G L   94.248   -0.704 -176.560
 1ee6 A    50 A E  -75.872  158.391 -179.976
 1ee6 A    51 S E -132.757  138.261  173.299
 1ee6 A    52 L E -116.314  122.195 -165.530

 1pl8 A    74 T E -119.914  130.055 -179.198
 1pl8 A    75 V E  -56.934  118.912  176.864
 1pl8 A    76 E E  -96.368  -41.702  179.469
 1pl8 A    77 K E -146.895  144.288 -178.520
 1pl8 A    78 V E -114.567  149.944  176.349
 1pl8 A    79 G L  -72.037  166.596 -170.720
 1pl8 A    80 S L  -67.762  -21.357 -175.900
 1pl8 A    81 S L -102.774   -2.996  179.978
 1pl8 A    82 V L  -77.512  125.913 -175.251

 1leh A   191 K H  -62.464  -39.966 -179.406
 1leh A   192 L H  -65.083  -46.524  179.545
 1leh A   193 N H  -62.446  -43.163  178.178
 1leh A   194 T H  -54.623  -32.618 -178.053
 1leh A   195 E L  -84.821  -16.056  179.246
 1leh A   196 G L   94.976   38.985  174.578
 1leh A   197 A L  -97.244  152.034  175.984
 1leh A   198 K E  -93.365  138.953 -170.838
 1leh A   199 L E -118.012  128.632  164.043

 3dcd A    13 V E -113.884  129.623 -173.638
 3dcd A    14 I E -133.589  134.456 -178.612
 3dcd A    15 S E  -88.955  140.988  177.107
 3dcd A    16 D L  -68.650  -13.515  173.921
 3dcd A    17 H E  -81.836  109.760 -177.333
 3dcd A    18 G L   72.151    8.713 -175.347
 3dcd A    19 A L   47.245   45.415 -163.969
 3dcd A    20 E E -104.412  131.813  177.454
 3dcd A    21 I E  -66.050  128.053 -177.047

 3fw9 A   112 A E -148.243  135.730  163.335
 3fw9 A   113 W E  -90.850  126.081 -178.461
 3fw9 A   114 V E -127.231  116.418  178.681
 3fw9 A   115 E E  -65.232  144.804 -165.076
 3fw9 A   116 S L  -67.293  -15.918 -179.574
 3fw9 A   117 G L  -80.096  -15.180  179.410
 3fw9 A   118 S L  -69.067  139.845  176.333
 3fw9 A   119 T E  -85.180  167.123  176.072
 3fw9 A   120 L H  -60.175  -42.972  179.532

 1v59 A   185 R E -126.141  132.560  176.652
 1v59 A   186 L E -126.970  109.839  177.660
 1v59 A   187 T E -101.190  131.919 -172.930
 1v59 A   188 I E -119.415  121.822  173.293
 1v59 A   189 I E  -88.485  106.682 -178.270
 1v59 A   190 G L  113.384  127.939  178.923
 1v59 A   191 G L -104.989   35.461  177.331
 1v59 A   192 G L  -80.756  179.606 -176.169
 1v59 A   193 I H  -56.669  -46.729 -178.837

 2o0b A   186 T E -120.160  106.713 -175.580
 2o0b A   187 V E  -97.179  129.026  174.933
 2o0b A   188 Q E -119.994  118.150  171.797
 2o0b A   189 H E  -77.526  121.733 -179.904
 2o0b A   190 T L  -86.601  150.002 -179.671
 2o0b A   191 G L   68.724 -140.074 -173.457
 2o0b A   192 S L -140.000 -160.013  174.700
 2o0b A   193 S L   56.975   59.210  174.701
 2o0b A   194 L L  -96.631  109.992 -172.930

 2bzv A    41 C E -128.771  120.643  179.039
 2bzv A    42 L E -116.118  122.069  177.061
 2bzv A    43 T E -115.525  121.927 -176.137
 2bzv A    44 K E  -86.162  130.004  171.949
 2bzv A    45 N E -131.512   89.800 -173.109
 2bzv A    46 G L   68.882 -128.521 -176.090
 2bzv A    47 A L  -83.151   -7.296 -178.756
 2bzv A    48 H E -107.998  148.655  171.985
 2bzv A    49 V E -123.966  129.771  176.609

 1x13 A    40 V E -130.083  126.409  170.084
 1x13 A    41 A E -120.114  124.308 -179.411
 1x13 A    42 V E -113.025  132.218  177.948
 1x13 A    43 E E  -69.951  132.007 -179.423
 1x13 A    44 S L  -48.990  124.196  172.080
 1x13 A    45 G L   91.488   -0.757 -173.196
 1x13 A    46 A L  -58.360  -38.762 -175.066
 1x13 A    47 G L -104.025    6.733 -173.486
 1x13 A    48 Q H  -54.759  -48.544 -176.281

 2b3z A   299 V E -137.324  125.434  176.990
 2b3z A   300 Y E  -98.224  101.154 -174.305
 2b3z A   301 V E -100.037  103.955 -161.971
 2b3z A   302 E E -125.790   19.964 -173.326
 2b3z A   303 G E -154.991  144.231  170.500
 2b3z A   304 G L   96.422  112.427  171.778
 2b3z A   305 S H  -69.256  -40.001  173.093
 2b3z A   306 A H  -69.023  -39.505  178.684
 2b3z A   307 V H  -63.751  -45.803  176.161

 3re1 A   159 Q H  -69.453  -36.593  174.029
 3re1 A   160 L H  -64.959  -45.660 -177.790
 3re1 A   161 R H  -64.989  -35.182  176.305
 3re1 A   162 E H  -62.353  -28.915 -179.976
 3re1 A   163 R L  -84.577   -1.975 -179.629
 3re1 A   164 G L   87.328   22.339  176.994
 3re1 A   165 V L -104.501  124.999 -179.620
 3re1 A   166 G E  -71.310  143.710 -177.384
 3re1 A   167 V E -135.006  125.967  169.711

 3q1n A    13 G E -114.976  128.739 -174.092
 3q1n A    14 I E -132.344  121.224 -179.984
 3q1n A    15 A E  -75.874  139.637  176.325
 3q1n A    16 E L  -63.463  -35.329  172.306
 3q1n A    17 R E  -64.422  109.985  175.229
 3q1n A    18 G L   74.864    7.490 -174.428
 3q1n A    19 A L   44.768   44.985 -172.270
 3q1n A    20 E E  -86.833  123.050  163.876
 3q1n A    21 L E  -64.757  120.927 -173.400

 3a5p A    67 Q E -123.514  135.467  177.528
 3a5p A    68 L E -109.063  155.000  175.264
 3a5p A    69 G E -115.261  158.798  178.229
 3a5p A    70 Y E -155.001  159.998  171.399
 3a5p A    71 E L -118.434  155.002 -176.382
 3a5p A    72 G L   60.279 -139.064  172.990
 3a5p A    73 G L  -75.263  121.287 -173.807
 3a5p A    74 G E  -82.582  139.268  176.060
 3a5p A    75 V E -131.947   97.778 -179.779

 1zmd A   180 K E -128.248  138.287 -179.885
 1zmd A   181 M E -137.821  135.988  174.961
 1zmd A   182 V E -115.079  135.016 -177.426
 1zmd A   183 V E -115.576  122.337  177.256
 1zmd A   184 I E  -86.135  106.017 -177.330
 1zmd A   185 G L  104.983  115.148  176.155
 1zmd A   186 A L  -91.983   49.443  177.496
 1zmd A   187 G L  -89.606 -164.963 -179.317
 1zmd A   188 V H  -60.495  -45.745  179.899

 1l7d A    33 V E  -86.632  125.001  176.537
 1l7d A    34 I E -132.189  128.737 -175.872
 1l7d A    35 V E -124.993  140.368 -179.431
 1l7d A    36 E E  -64.041  139.958  178.307
 1l7d A    37 Q L  -53.631  122.220  172.482
 1l7d A    38 G L   76.712   19.841 -177.894
 1l7d A    39 A L  -70.044  -27.989 -171.204
 1l7d A    40 G L -104.907    4.971 -176.455
 1l7d A    41 V H  -54.118  -44.960 -177.778

 3exv A    49 T E -128.782  117.438  172.837
 3exv A    50 L E -104.233  128.122  179.537
 3exv A    51 V E -124.896  127.589  175.779
 3exv A    52 K E  -66.667  120.385 -179.372
 3exv A    53 T E -132.932   81.298 -178.619
 3exv A    54 G L   73.606 -123.970  176.826
 3exv A    55 A L  -87.422   -5.115 -178.971
 3exv A    56 L E -110.268  163.896  159.959
 3exv A    57 V E -114.384  133.650  172.444

 3dml A    81 V E -102.634  117.013  175.481
 3dml A    82 L E  -82.635  115.413 -179.825
 3dml A    83 M E  -99.305  130.965  169.175
 3dml A    84 A E -100.111   96.202 -165.995
 3dml A    85 G L   75.023 -116.711  179.572
 3dml A    86 D L -109.991   10.350 -174.846
 3dml A    87 V E -125.452  131.362  178.998
 3dml A    88 E E  -58.918  132.887  170.397
 3dml A    89 S E -101.433  -30.503  177.708

 1i58 A    30 N E  -90.487   97.412 -174.899
 1i58 A    31 F E  -88.046  119.436 -179.768
 1i58 A    32 I E -114.802  131.177  179.184
 1i58 A    33 M E -120.467  130.723 -174.392
 1i58 A    34 R E -132.898  136.865  170.753
 1i58 A    35 G L   74.924   37.711 -178.920
 1i58 A    36 E L  -69.970  -14.516  179.452
 1i58 A    37 D L  -84.521  -11.479  179.186
 1i58 A    38 T L  -55.715  122.737 -172.587

 2dbs A    75 R E -159.850  138.080  170.462
 2dbs A    76 L E -112.262  132.288  176.545
 2dbs A    77 L E -111.147  116.047  177.108
 2dbs A    78 L E  -88.892  116.299 -168.879
 2dbs A    79 L L  -62.112  133.359  160.056
 2dbs A    80 G L  -95.005  -51.607  175.698
 2dbs A    81 K L -160.033  157.962  179.820
 2dbs A    82 E L -110.047  146.709  174.942
 2dbs A    83 V L -130.019  119.917 -178.527

 3rbn A    72 A E -140.387  164.129 -179.119
 3rbn A    73 L E -115.061  141.322  175.810
 3rbn A    74 A E -152.026  151.499 -179.369
 3rbn A    75 Q E -114.720  133.955  172.040
 3rbn A    76 H E -127.919  130.018 -161.863
 3rbn A    77 Q L   53.190 -117.870 -178.048
 3rbn A    78 T L -106.661    5.020 -171.348
 3rbn A    79 K E -104.129  138.249  176.050
 3rbn A    80 L E -100.293  132.853 -175.245

 2y3s A   124 F E  -83.669  127.707 -176.557
 2y3s A   125 A E -100.833  122.336  176.769
 2y3s A   126 V E -125.095  114.052 -178.857
 2y3s A   127 E E  -73.726  150.111 -166.688
 2y3s A   128 A L  -57.974  -34.262 -171.917
 2y3s A   129 G L  -83.356    2.826  176.912
 2y3s A   130 A L  -73.671  135.862  175.609
 2y3s A   131 T E  -84.788  156.149 -179.955
 2y3s A   132 L H  -63.958  -34.806  175.177

 2hp4 A     2 Q L  -91.161    8.861  179.281
 2hp4 A     3 F E -139.243  161.954  169.003
 2hp4 A     4 R E -130.580  124.642 -165.855
 2hp4 A     5 V E -115.190  154.601 -176.898
 2hp4 A     6 S E -167.571  160.081   -6.020
 2hp4 A     7 P L  -84.333  161.488  176.262
 2hp4 A     8 L L -119.988  165.394  175.677
 2hp4 A     9 D L   61.513   47.261  172.266
 2hp4 A    10 R L -154.734  172.249  177.900

 3mw8 A   138 G H  -58.926  -43.172  176.844
 3mw8 A   139 L H  -65.021  -37.605  175.129
 3mw8 A   140 R H  -60.075  -41.832  178.375
 3mw8 A   141 L H  -65.705  -29.459  179.293
 3mw8 A   142 R L  -79.987    1.898  171.543
 3mw8 A   143 G L   88.724   16.911  176.803
 3mw8 A   144 A L  -79.261  147.844  172.430
 3mw8 A   145 N E  -85.533   93.917 -169.437
 3mw8 A   146 V E  -99.715  124.720  170.137

 1kac A    31 C E -131.590  125.273  177.994
 1kac A    32 L E -118.569  119.304  178.826
 1kac A    33 T E -114.801  124.922 -177.756
 1kac A    34 K E  -79.791  119.399  175.222
 1kac A    35 N E -120.761   74.983 -175.573
 1kac A    36 G L   71.350 -122.658 -176.860
 1kac A    37 S L  -83.161   -9.701 -177.316
 1kac A    38 I E -115.117  135.121  175.048
 1kac A    39 V E -101.084  123.736  177.420

 3pop A   100 V E -125.508  135.020  176.604
 3pop A   101 R E  -98.319  130.758 -176.110
 3pop A   102 V E -132.205  123.822  178.211
 3pop A   103 G E  -61.832  144.940 -173.453
 3pop A   104 S L  -69.545  -20.002 -177.902
 3pop A   105 G L  -85.407   -4.117  176.117
 3pop A   106 A L  -65.018  145.003  173.848
 3pop A   107 T E  -92.675  162.805  172.961
 3pop A   108 V H  -54.808  -42.349  176.636

 2qae A   176 T E -132.538  134.777 -179.030
 2qae A   177 M E -135.058  134.989  175.083
 2qae A   178 V E -108.961  136.747  178.897
 2qae A   179 V E -115.681  114.179  176.881
 2qae A   180 I E  -90.107  112.387 -173.209
 2qae A   181 G L  105.013  108.872 -179.260
 2qae A   182 G L  -94.866   49.606  179.065
 2qae A   183 G L  -96.348 -165.018 -177.434
 2qae A   184 V H  -58.655  -51.411 -176.132

 3hgl A    15 Q H  -64.999  -43.887  177.846
 3hgl A    16 L H  -55.779  -50.605 -178.515
 3hgl A    17 V H  -64.116  -45.037 -178.947
 3hgl A    18 S H  -60.132  -36.562 -177.349
 3hgl A    19 E L  -82.313   -2.686  172.375
 3hgl A    20 G L   82.557   28.632  177.597
 3hgl A    21 A L  -82.564  148.231  174.878
 3hgl A    22 D L  -85.053  100.005 -168.816
 3hgl A    23 I H  -71.126  -16.949  171.000

 3ehg A    64 D E -121.635  129.928  178.211
 3ehg A    65 I E -125.772  102.871 -172.104
 3ehg A    66 Q E -131.579  135.971  166.057
 3ehg A    67 Q E  -77.924  111.946 -176.777
 3ehg A    68 L E -121.694  118.406 -176.289
 3ehg A    69 W L   55.017 -118.100 -175.837
 3ehg A    70 K L -104.979   20.002 -179.326
 3ehg A    71 E E -136.261  156.209  162.168
 3ehg A    72 V E -101.529  123.426 -174.524

 2wo1 A   158 A E -146.442  146.661  175.618
 2wo1 A   159 F E -119.177  126.328 -179.545
 2wo1 A   160 Q E -106.709  117.475  172.303
 2wo1 A   161 D E  -97.378  131.624 -173.936
 2wo1 A   162 V L -117.618   25.012  175.067
 2wo1 A   163 G L  116.501   32.992  176.442
 2wo1 A   164 A L -106.460  162.326  173.574
 2wo1 A   165 C E -105.002   96.370 -167.310
 2wo1 A   166 I E -130.926  139.954  169.317

 1uz8 B   179 L E -130.893  154.837  178.311
 1uz8 B   180 V E -140.228  150.657  174.222
 1uz8 B   181 T E -108.369  126.305  179.454
 1uz8 B   182 V E -133.961  160.699  175.479
 1uz8 B   183 P E  -55.008  145.028  179.070
 1uz8 B   184 S L  -65.357  -19.044  177.363
 1uz8 B   185 S L  -81.233   -5.396 -179.187
 1uz8 B   186 T L  -92.757  -32.521 -175.565
 1uz8 B   187 W L -142.535  131.077   14.761

 3ldg A   156 M E -132.962  155.160  171.547
 3ldg A   157 I E -118.854  126.316 -177.927
 3ldg A   158 D E  -80.023  121.006 -178.022
 3ldg A   159 T L  -95.148  -15.628 -172.224
 3ldg A   160 T L  -83.571  -49.998 -166.732
 3ldg A   161 G L   89.088 -119.349  174.706
 3ldg A   162 P L  -66.195  144.072 -169.304
 3ldg A   163 S L  -58.330  148.836 -172.596
 3ldg A   164 L L  -64.076  -27.990  178.501

 2qlk A    50 V E -124.936  120.030  177.266
 2qlk A    51 L E -115.844  113.260 -177.722
 2qlk A    52 V E -107.234  124.988  177.388
 2qlk A    53 K E  -74.003  123.287 -178.349
 2qlk A    54 N E -141.449   79.218 -177.197
 2qlk A    55 G L   72.146 -127.218 -176.708
 2qlk A    56 G L  -85.282   -3.436 -178.061
 2qlk A    57 L E -118.409  152.527  168.952
 2qlk A    58 V E -110.091  121.891  179.835

 2pia A   241 R E -100.011  145.257  174.447
 2pia A   242 L E -106.085  118.629 -164.585
 2pia A   243 S L  -68.012  -37.459 -172.106
 2pia A   244 R L -100.078  -30.790  177.576
 2pia A   245 S L  -78.264  -28.868  176.841
 2pia A   246 G L   78.078   17.118 -179.073
 2pia A   247 T L -103.902  167.197  179.794
 2pia A   248 S E -144.308  136.668 -177.503
 2pia A   249 F E -132.296  141.072  171.520

 3lad A   182 K E -135.648  127.418 -171.206
 3lad A   183 L E -129.881  131.759  176.565
 3lad A   184 G E -105.012  142.071  176.084
 3lad A   185 V E -131.278  124.992  176.820
 3lad A   186 I E  -98.006  108.298 -172.849
 3lad A   187 G L  113.195  125.013 -179.051
 3lad A   188 A L -109.317   37.384  179.811
 3lad A   189 G L  -94.327 -166.228 -174.927
 3lad A   190 V H  -55.506  -55.373 -177.663

 2h7m A    28 V H  -65.110  -40.579  179.144
 2h7m A    29 A H  -57.958  -47.869  179.977
 2h7m A    30 Q H  -65.738  -36.636  175.133
 2h7m A    31 E H  -63.801  -26.149  178.989
 2h7m A    32 Q L  -96.193   14.292  165.411
 2h7m A    33 G L   86.937   17.431  178.596
 2h7m A    34 A L  -80.637  144.915  171.266
 2h7m A    35 Q E  -99.455  113.728 -166.523
 2h7m A    36 L E  -99.796  145.938  158.337

 3gt2 A   114 Q E -110.200  150.169  176.198
 3gt2 A   115 M E -145.837  148.090  170.590
 3gt2 A   116 L E  -90.465  120.020 -177.607
 3gt2 A   117 E E -133.782  175.754  172.119
 3gt2 A   118 V E -110.595  107.640  173.663
 3gt2 A   119 G L  -95.009 -126.739  158.752
 3gt2 A   120 D L  -60.377  -38.308  168.476
 3gt2 A   121 V E -133.638  167.114  168.066
 3gt2 A   122 V E  -61.856  120.953 -172.846

 1pg6 A    36 V E -147.520  138.259  169.665
 1pg6 A    37 Y E  -83.304  139.350 -176.210
 1pg6 A    38 L E -142.107  150.438  174.398
 1pg6 A    39 Q E  -59.999  128.566 -177.953
 1pg6 A    40 Q L  -49.989  121.913  172.157
 1pg6 A    41 G L   89.803    2.850 -178.152
 1pg6 A    42 S L  -78.927  -12.669 -179.452
 1pg6 A    43 M E  -64.025  130.989  175.093
 1pg6 A    44 V E -104.205  -50.607  170.838

 3ite A   376 E E  -83.870  130.116  178.165
 3ite A   377 L E  -74.539  120.007  177.085
 3ite A   378 V E -124.991  125.509 -168.945
 3ite A   379 I E -110.680  134.126  170.835
 3ite A   380 E E -121.926  159.944  174.275
 3ite A   381 G L  130.916 -168.300 -171.576
 3ite A   382 S L  -84.201    7.199  176.376
 3ite A   383 L L -100.270   -5.332  177.178
 3ite A   384 V L  -74.939  124.997 -175.724

 3ils A   105 A H  -60.212  -51.700 -177.074
 3ils A   106 L H  -60.988  -46.119  178.148
 3ils A   107 V H  -61.255  -39.545  177.395
 3ils A   108 N H  -64.987  -25.118  179.124
 3ils A   109 Q L  -87.631    0.590  176.186
 3ils A   110 G L   89.886   13.633  178.430
 3ils A   111 E L  -91.460  159.404 -178.260
 3ils A   112 E L -100.976  134.144  170.739
 3ils A   113 V E -114.524  117.137 -167.418

 1qhv A    37 V E -121.926  115.484  175.759
 1qhv A    38 L E -102.672  118.384  176.567
 1qhv A    39 T E -113.612  117.844 -176.350
 1qhv A    40 K E  -74.526  119.025  178.120
 1qhv A    41 C E -118.316   65.014 -178.454
 1qhv A    42 G L   74.891 -116.612 -174.530
 1qhv A    43 S L  -84.955   -5.021  177.839
 1qhv A    44 Q E -125.003  158.014  173.112
 1qhv A    45 V E -115.115  124.045  177.203

 3nqn A    40 G E   67.025   27.045 -176.417
 3nqn A    41 L E  -64.536  126.393  178.405
 3nqn A    42 D E -155.003  167.573 -176.458
 3nqn A    43 S E -159.973  150.127  176.445
 3nqn A    44 D L -108.360    7.881  178.975
 3nqn A    45 G L   99.111  -23.157  179.126
 3nqn A    46 E L -103.910  -39.376  178.039
 3nqn A    47 Q E -131.940  155.357  174.635
 3nqn A    48 V E -127.186  137.604 -171.115

 3g3k A   204 N L  -86.829  -14.248 -179.835
 3g3k A   205 L E -106.620  157.926  179.384
 3g3k A   206 T E -151.972  165.374  171.385
 3g3k A   207 Q E  -79.996  136.403  176.840
 3g3k A   208 I E -104.990  117.472  178.840
 3g3k A   209 G L   75.961 -166.238 -179.453
 3g3k A   210 G L -100.412 -146.288  179.597
 3g3k A   211 L L  -87.141  140.005  179.661
 3g3k A   212 I L  -89.640  -30.224  174.660

 1r1h A   164 H E -115.070  145.416  171.663
 1r1h A   165 I E -123.455  123.931 -174.425
 1r1h A   166 D E -141.154  176.761  171.510
 1r1h A   167 Q L  -74.234  151.421 -173.609
 1r1h A   168 P L  -82.513  160.604  168.232
 1r1h A   169 R L  -70.646  158.084 -176.086
 1r1h A   170 L L -108.561  155.287  178.393
 1r1h A   171 G L  -64.789  -33.469  173.217
 1r1h A   172 L L  -94.780  164.952 -167.870

 1h7z A    34 I E -125.141  122.342  174.959
 1h7z A    35 L E -115.458  113.213 -178.104
 1h7z A    36 V E -115.377  129.959 -179.810
 1h7z A    37 K E  -70.986  135.781  177.677
 1h7z A    38 N E -145.366   87.329 -173.040
 1h7z A    39 G L   67.760 -126.846 -176.284
 1h7z A    40 G L  -89.850    2.663 -179.413
 1h7z A    41 I E -125.202  165.300  171.064
 1h7z A    42 V E -114.435  135.144  172.123

 3hj3 A   419 N E -119.262  113.072 -176.590
 3hj3 A   420 L E -108.199  128.911  170.541
 3hj3 A   421 Y E -104.542  120.578  179.406
 3hj3 A   422 Q E -115.871  121.357 -173.973
 3hj3 A   423 R L  -70.880  -36.055 -171.115
 3hj3 A   424 S L -142.885   77.830  177.310
 3hj3 A   425 C L  -87.140  121.886  164.904
 3hj3 A   426 D E  -83.556  110.104 -167.805
 3hj3 A   427 L L  -64.325  -32.066 -175.668

 2hcy A    71 V E -118.099  151.767  176.647
 2hcy A    72 V E  -80.939  119.159 -178.887
 2hcy A    73 V E -110.395  -15.179  174.272
 2hcy A    74 G E -159.256  171.635  179.875
 2hcy A    75 M E -163.363  159.697  176.771
 2hcy A    76 G L  -74.538  168.369 -175.614
 2hcy A    77 E L  -70.009  -24.753 -175.615
 2hcy A    78 N L  -94.009    8.910  170.713
 2hcy A    79 V L  -81.617  132.204 -171.977

 1c1d A   193 L H  -63.611  -44.981  179.664
 1c1d A   194 A H  -64.984  -40.129  178.821
 1c1d A   195 A H  -60.754  -43.580  178.147
 1c1d A   196 E H  -64.985  -30.011  176.685
 1c1d A   197 A L  -71.179  -10.744  175.749
 1c1d A   198 G L  100.472    9.930 -178.242
 1c1d A   199 A L  -76.816  154.746  173.241
 1c1d A   200 Q E  -95.151  118.056 -168.257
 1c1d A   201 L E  -94.970  123.177  160.580

 1chd A    89 E E -127.719  157.157  170.098
 1chd A    90 L E  -86.328  124.800  177.334
 1chd A    91 A E -124.123  168.841  178.076
 1chd A    92 R E -136.663  118.906  173.777
 1chd A    93 S E -109.301   97.963 -173.487
 1chd A    94 G L   65.682 -119.301 -173.183
 1chd A    95 A L  -90.693   -4.734 -174.308
 1chd A    96 N E -109.245  138.187  166.133
 1chd A    97 Y E  -86.637  133.897 -173.228

 1osy A    51 R E  -99.552  138.389  179.149
 1osy A    52 V E -118.567  124.820 -179.508
 1osy A    53 V E -125.102  121.282 -175.950
 1osy A    54 V E -114.164  115.008 -178.742
 1osy A    55 N L   55.210   34.417  175.731
 1osy A    56 G L   91.587   -7.319 -178.684
 1osy A    57 S E  -91.159  117.356 -178.082
 1osy A    58 D E  -78.020  118.124 -177.882
 1osy A    59 L E  -93.413   -1.777  172.644

 1rl2 A    54 M L  -66.111  144.722  179.269
 1rl2 A    55 E E  -88.313  139.216 -178.181
 1rl2 A    56 I E -123.966  139.747 -177.896
 1rl2 A    57 M L -146.553  144.983  174.786
 1rl2 A    58 S E -122.998  154.617  176.184
 1rl2 A    59 G L  112.092  173.619 -175.759
 1rl2 A    60 P L  -60.195  -28.333 -171.133
 1rl2 A    61 D L  -87.443   -4.332 -178.430
 1rl2 A    62 A L  -67.962  148.461  172.980

 3bf2 A    85 Q E -122.794  139.116  178.035
 3bf2 A    86 V E  -92.254  129.895 -178.357
 3bf2 A    87 L E -119.876  138.958  170.830
 3bf2 A    88 K E -119.294  106.022 -179.186
 3bf2 A    89 R L   55.089   43.203  172.276
 3bf2 A    90 G L   91.753  -14.147 -176.948
 3bf2 A    91 E E  -98.748  131.581  179.865
 3bf2 A    92 P E  -66.133  134.593  178.326
 3bf2 A    93 V L -125.923  123.041 -177.594

 1mqk L     3 E L -110.629  140.373  177.427
 1mqk L     4 L E -116.157  125.269  179.112
 1mqk L     5 T E -108.749  124.939 -172.974
 1mqk L     6 Q E -112.298  125.861  177.932
 1mqk L     7 T E -137.220  149.527   -6.250
 1mqk L     8 P L  -76.292  171.513  175.364
 1mqk L     9 V L  -64.245  -43.207  175.853
 1mqk L    10 S E -144.997  155.009 -178.739
 1mqk L    11 L E -146.796  133.905  176.549

 2b4r O    74 F E -109.869  142.117  170.277
 2b4r O    75 L E  -81.313  122.221 -172.366
 2b4r O    76 L E -107.221  115.323  176.400
 2b4r O    77 I E -116.314   88.495 -170.654
 2b4r O    78 G L   69.740 -113.784 -179.272
 2b4r O    79 E L -109.991   39.773 -179.392
 2b4r O    80 K L -136.790  136.822  175.663
 2b4r O    81 K E  -98.272  136.243  173.573
 2b4r O    82 V E -123.092  128.101 -177.829

 1gu7 A    83 E E -132.897  127.023  179.784
 1gu7 A    84 V E  -65.049  134.902  179.567
 1gu7 A    85 I E -120.163  -17.086  176.549
 1gu7 A    86 K E -166.577  140.962 -179.276
 1gu7 A    87 V E -125.003  164.451  177.770
 1gu7 A    88 G L  -77.118  175.752 -170.913
 1gu7 A    89 S L  -73.646  -19.791 -175.998
 1gu7 A    90 N L -107.400    5.000  175.676
 1gu7 A    91 V L  -85.986  118.600  179.162

 1ukc A   218 A E -140.103  136.342  169.439
 1ukc A   219 I E -111.102  121.851 -176.590
 1ukc A   220 V E -111.848   95.996 -174.539
 1ukc A   221 E E  -98.676  108.171 -179.788
 1ukc A   222 S L   58.157   66.507  177.842
 1ukc A   223 S L  -47.729  144.035  179.924
 1ukc A   224 F L -130.129  100.085 -177.632
 1ukc A   225 W L -111.030   85.011  174.918
 1ukc A   226 P L  -75.133  176.175  177.700

 2j12 A    38 V E -123.123  116.858  177.118
 2j12 A    39 L E -110.002  113.276  176.443
 2j12 A    40 T E -111.041  121.931 -174.442
 2j12 A    41 K E  -77.641  122.288  173.686
 2j12 A    42 C E -117.960   62.187 -175.774
 2j12 A    43 G L   73.781 -121.681 -173.359
 2j12 A    44 S L  -82.791   -4.862  175.705
 2j12 A    45 Q E -119.646  142.012  175.386
 2j12 A    46 I E -104.090  124.960  176.033

 3kwe A   170 K E -104.190  149.996  179.371
 3kwe A   171 Y E -113.484  131.646 -178.403
 3kwe A   172 V E -117.879  107.035 -178.649
 3kwe A   173 P L  -59.806  156.725 -177.688
 3kwe A   174 S L  -63.872  145.433  173.114
 3kwe A   175 G L   87.337   -7.207 -177.067
 3kwe A   176 M L  -65.575  136.199  175.180
 3kwe A   177 V E -115.653   97.336 -175.413
 3kwe A   178 I E  -99.637  109.340 -177.860

 3goh A    69 V E -118.246  134.635  175.532
 3goh A    70 I E  -70.825  117.836 -172.504
 3goh A    71 V E -109.989  -24.205  175.906
 3goh A    72 K E -144.423  153.728 -179.864
 3goh A    73 V E -134.507  157.367  179.181
 3goh A    74 G L  -74.996  174.571 -170.866
 3goh A    75 A L  -64.983  -35.467 -174.185
 3goh A    76 K L  -97.260    9.533 -177.282
 3goh A    77 V L  -93.211  136.864  176.692

 3lxd A   121 R L  -88.048  122.876 -168.780
 3lxd A   122 L L -117.593    9.584 -178.154
 3lxd A   123 S E  -65.014  139.031  177.298
 3lxd A   124 C L  -66.826  -31.211 -177.665
 3lxd A   125 V L -107.199   -0.241  169.948
 3lxd A   126 G L   85.036   -3.090 -179.011
 3lxd A   127 A L  -91.695  151.591  175.335
 3lxd A   128 D L  -67.195  137.073 -179.945
 3lxd A   129 L L -128.109  147.013  170.879

 3ig4 A   253 V E -109.811  120.046  177.240
 3ig4 A   254 L E  -96.989  114.078  170.666
 3ig4 A   255 L E  -92.878  131.846  165.329
 3ig4 A   256 D E -135.900  109.759 -162.314
 3ig4 A   257 L E -165.011  176.839  174.811
 3ig4 A   258 G L  175.757  150.169  175.294
 3ig4 A   259 A E  -86.346  157.439  173.452
 3ig4 A   260 Q E -113.284  121.412  178.908
 3ig4 A   261 K E -117.501  119.104 -177.823

 2gzq A    47 K E -126.378   90.009 -169.302
 2gzq A    48 E E -122.315  150.248  174.568
 2gzq A    49 V E  -95.603  110.851 -171.899
 2gzq A    50 N L -137.701   87.405  163.271
 2gzq A    51 H L   55.062   54.015  164.641
 2gzq A    52 G L   83.869   16.778  171.634
 2gzq A    53 N L  -63.782  155.103 -179.150
 2gzq A    54 I E  -86.305  120.077 -179.678
 2gzq A    55 L E -117.540  141.881  176.852

 2oby A    74 H E -109.943  144.987  174.038
 2oby A    75 V E  -63.209  104.266 -174.781
 2oby A    76 A E  -77.653  -44.317 -174.618
 2oby A    77 E E -149.956  145.245  176.439
 2oby A    78 L E  -95.616  137.313  176.213
 2oby A    79 G L  -91.490  172.526  178.175
 2oby A    80 P L  -59.536  142.410  166.265
 2oby A    81 G L   70.193   45.462  173.396
 2oby A    82 C L  -94.962  149.535 -179.550

 3ldu A   157 S E -142.035  168.209  174.165
 3ldu A   158 I E -117.528  126.822 -177.954
 3ldu A   159 D E  -71.116  123.382 -177.895
 3ldu A   160 T L  -96.767   -8.265 -169.238
 3ldu A   161 T L  -92.096  -54.726 -167.192
 3ldu A   162 G L   89.665 -113.255  175.731
 3ldu A   163 D L  -63.691  134.968 -173.772
 3ldu A   164 A L  -50.270  141.478 -172.638
 3ldu A   165 L L  -61.694  -29.862 -178.022

 1tvn A     4 K L  -69.989  135.003  178.392
 1tvn A     5 L E  -94.777  121.343  176.264
 1tvn A     6 T E -130.059  167.586  178.389
 1tvn A     7 V E -115.000  128.872  173.790
 1tvn A     8 S E -134.959  106.745 -168.465
 1tvn A     9 G L   68.329 -127.336 -179.869
 1tvn A    10 N L  -99.058   13.593 -177.651
 1tvn A    11 Q E -110.746  149.991  168.522
 1tvn A    12 I E -107.642  114.403 -174.401

 1now A   101 T E -128.952  147.942 -176.613
 1now A   102 L E -129.501  119.670  177.329
 1now A   103 L E -112.180  109.017  179.430
 1now A   104 V E  -95.308  114.757 -175.099
 1now A   105 K L -160.220  170.950  175.808
 1now A   106 E L -106.123  152.225   -1.401
 1now A   107 P L  -81.243  -14.394 -170.556
 1now A   108 V E -123.375  124.991  171.405
 1now A   109 A E  -87.093  157.005 -174.678

 1pjc A   169 K E -103.287  119.872  177.455
 1pjc A   170 V E -108.485  124.957  178.379
 1pjc A   171 V E -113.998  123.625 -175.916
 1pjc A   172 I E -113.664  121.503  176.412
 1pjc A   173 L E  -94.527  102.088 -174.060
 1pjc A   174 G L  114.816  123.461 -178.366
 1pjc A   175 G L -108.238   29.715 -179.336
 1pjc A   176 G L  -83.198 -158.672 -178.637
 1pjc A   177 V H  -55.733  -50.197 -178.362

 3qua A    55 T E  -87.360  134.947  175.974
 3qua A    56 L E  -88.626  128.978  168.766
 3qua A    57 V E -115.068  124.943 -175.269
 3qua A    58 S E -140.157  178.823 -179.077
 3qua A    59 G L  -78.820    0.320  168.455
 3qua A    60 G L   66.156   34.825  176.751
 3qua A    61 G E -110.319  156.531 -178.899
 3qua A    62 N L -108.060   39.222 -179.430
 3qua A    63 V L -132.850  149.954  170.103

 2q86 A     3 Q L -101.249   -1.072  176.721
 2q86 A     4 V E -131.839  122.680 -178.868
 2q86 A     5 E E -126.624  140.270 -175.667
 2q86 A     6 Q E -122.944  154.312  176.084
 2q86 A     7 S E -151.625  146.525   -2.804
 2q86 A     8 P L  -71.286  169.291  172.484
 2q86 A     9 Q L  -66.837  -41.616  175.145
 2q86 A    10 S E -156.459  155.156  179.136
 2q86 A    11 L E -156.273  146.349  172.798

 2vhx A    33 V E -107.204  123.109  177.856
 2vhx A    34 L E -114.572  112.640 -175.931
 2vhx A    35 I E -118.742  134.264  178.877
 2vhx A    36 Q E  -69.994  132.737 -178.367
 2vhx A    37 A L  -55.778  125.195  176.842
 2vhx A    38 G L   94.697   -4.556 -172.966
 2vhx A    39 A L  -56.237  -39.120 -172.770
 2vhx A    40 G L  -97.788    0.407 -177.268
 2vhx A    41 E H  -54.679  -43.427 -176.947

 1uyn X   188 A L  -65.318  160.102 -176.848
 1uyn X   189 F E -151.302  165.006  175.035
 1uyn X   190 A E -148.769  131.921  178.238
 1uyn X   191 E E  -78.120  146.782  172.763
 1uyn X   192 K E -124.262  165.354  171.621
 1uyn X   193 G L   88.493   13.590 -179.522
 1uyn X   194 S L -147.718  140.017  173.880
 1uyn X   195 A L  -71.768  -17.162  173.740
 1uyn X   196 L L -109.499   35.810 -178.139

 3f95 A    29 K E  -99.422  142.086 -172.156
 3f95 A    30 V E -114.704  125.041  172.553
 3f95 A    31 L E  -98.205  108.361 -174.378
 3f95 A    32 A E  -99.767  136.598 -178.312
 3f95 A    33 S L -131.634    5.483 -173.177
 3f95 A    34 G L -113.364 -154.864 -175.695
 3f95 A    35 A L  -85.710  -28.276 -176.351
 3f95 A    36 S L -145.356  157.000  178.687
 3f95 A    37 A L -169.859  168.739  176.101

 2v3z A   257 V E -124.990  126.828  178.530
 2v3z A   258 L E -101.973  112.245 -178.419
 2v3z A   259 I E -108.552  115.025  174.508
 2v3z A   260 D E -116.508  105.413 -169.258
 2v3z A   261 A E -148.464  152.355  176.815
 2v3z A   262 G L -162.249  147.989 -177.876
 2v3z A   263 C E  -89.967  165.948  168.605
 2v3z A   264 E E -110.997  106.639 -175.017
 2v3z A   265 Y E -114.175  116.058 -176.169

 1fr3 A    26 V E  -94.217  123.169 -172.441
 1fr3 A    27 M E -126.921  156.897  172.492
 1fr3 A    28 D E -110.468  120.492  172.943
 1fr3 A    29 Y E -115.320   97.155  174.393
 1fr3 A    30 K L   55.039   36.808  174.360
 1fr3 A    31 G L  101.826  -12.499 -178.659
 1fr3 A    32 T E  -98.795  128.289  178.696
 1fr3 A    33 E E  -77.225  123.826  173.446
 1fr3 A    34 L E -110.467  148.124  178.206

 3juy A   151 V L -117.958  135.054  179.394
 3juy A   152 L E -112.021  129.151  175.609
 3juy A   153 T E -122.288  126.795 -175.926
 3juy A   154 Q E -104.744  154.550  178.042
 3juy A   155 A E -156.617  146.696   -4.642
 3juy A   156 P L  -76.866  171.363  174.557
 3juy A   157 G L  -62.166  -43.331  175.210
 3juy A   158 T E -130.935  151.023  179.412
 3juy A   159 L L -142.121  117.685 -178.444

 2zdi C    62 I E -136.139  164.901  167.191
 2zdi C    63 L E -108.827  119.389 -178.266
 2zdi C    64 V E  -93.093  117.478  178.051
 2zdi C    65 P E  -70.140  130.935 -174.134
 2zdi C    66 I L -125.024    0.051  178.256
 2zdi C    67 G L  159.482 -149.826 -168.784
 2zdi C    68 A L  -70.819   95.111  175.614
 2zdi C    69 G L   71.683   15.271 -174.899
 2zdi C    70 S L -109.135  132.004 -178.373

 1i8k A     3 E L  -86.540  138.442  177.961
 1i8k A     4 L E -116.745  127.509  179.567
 1i8k A     5 T E -124.762  125.337 -175.493
 1i8k A     6 Q E -104.134  155.153  174.808
 1i8k A     7 S E -155.475  150.118   -7.113
 1i8k A     8 P L  -73.382  178.984  173.708
 1i8k A     9 A L  -64.976  -40.745  179.079
 1i8k A    10 S E -154.368  156.687 -179.545
 1i8k A    11 L E -154.052  142.348  175.891

 1pjc A    33 V E -114.846  132.678  175.277
 1pjc A    34 F E -117.920  120.827 -173.481
 1pjc A    35 I E -123.434  135.902  179.417
 1pjc A    36 E E  -66.400  138.528  177.675
 1pjc A    37 T L  -51.017  132.614  174.164
 1pjc A    38 Q L   66.787   21.132  178.307
 1pjc A    39 A L  -70.491  -35.300 -174.304
 1pjc A    40 G L -105.138   -0.152 -174.395
 1pjc A    41 I H  -65.259  -23.302  177.294

 2dq4 A    68 V E -119.024  136.257  177.881
 2dq4 A    69 V E  -68.609  110.944 -177.127
 2dq4 A    70 E E  -90.861  -27.854  177.507
 2dq4 A    71 A E -154.997  154.997  175.932
 2dq4 A    72 V E -121.900  157.079  177.400
 2dq4 A    73 G L  -73.095  171.432  179.590
 2dq4 A    74 P L  -66.458  127.373  174.837
 2dq4 A    75 G L   87.972    0.192  179.190
 2dq4 A    76 V L  -81.656  120.867 -177.314

 3ce6 A    79 T H  -63.861  -48.829 -178.097
 3ce6 A    80 L H  -65.019  -42.047  179.226
 3ce6 A    81 T H  -66.364  -35.083  174.773
 3ce6 A    82 A H  -62.287  -24.087 -176.038
 3ce6 A    83 L L  -94.148    3.506  171.082
 3ce6 A    84 G L  110.180   -3.956 -173.799
 3ce6 A    85 A L  -76.926  145.642  158.141
 3ce6 A    86 E E  -98.117  148.110 -170.153
 3ce6 A    87 V E -139.112  146.490  159.428

 1y9l A    99 I E -123.917  120.019  174.379
 1y9l A   100 L E  -80.596  132.554  175.422
 1y9l A   101 I E -105.287  110.127 -170.201
 1y9l A   102 E E -113.614  142.053  173.981
 1y9l A   103 K E -161.390  142.083  177.140
 1y9l A   104 D L   61.028   34.386  168.871
 1y9l A   105 G L   77.825   21.774  178.421
 1y9l A   106 E E -149.974  159.889  173.450
 1y9l A   107 V E  -83.427  122.200 -179.133

 1ka1 A   161 A E -132.010  159.616  175.428
 1ka1 A   162 L E -121.760  121.256 -173.449
 1ka1 A   163 I E -110.141  127.744  177.390
 1ka1 A   164 V E -122.865  118.880  178.206
 1ka1 A   165 D L   54.987   40.417  170.004
 1ka1 A   166 G L   85.847    3.983 -178.273
 1ka1 A   167 V E -123.739  129.659  177.538
 1ka1 A   168 V E  -69.959  118.901 -177.375
 1ka1 A   169 Q E -101.363  -29.681 -176.856

 1l9m A   628 V E -130.546  129.543  176.400
 1l9m A   629 L E -104.957  128.832  177.189
 1l9m A   630 M E -120.687  126.358 -175.727
 1l9m A   631 V E -128.073  137.245  176.043
 1l9m A   632 E E -154.814  163.166  177.397
 1l9m A   633 G L  175.000  115.103 -178.422
 1l9m A   634 S L  -59.091  121.753 -179.373
 1l9m A   635 G L   95.180   -9.990  178.868
 1l9m A   636 L L -114.025  -33.304 -175.022

 3gvp A    73 T H  -62.447  -46.823  178.979
 3gvp A    74 L H  -62.137  -40.338  175.143
 3gvp A    75 G H  -61.668  -44.040  178.622
 3gvp A    76 A H  -62.701  -27.799  177.320
 3gvp A    77 L L  -81.044   -5.060  168.090
 3gvp A    78 G L  111.320    1.163 -174.362
 3gvp A    79 A L  -77.969  145.436  163.222
 3gvp A    80 Q E -103.129  133.783 -163.547
 3gvp A    81 C E -135.002  135.079  161.374

 3ctz A   412 Y E -109.366  129.832 -179.756
 3ctz A   413 L E -119.225  124.721 -179.078
 3ctz A   414 I E -126.151  118.664  177.988
 3ctz A   415 D E -123.780  110.598 -170.339
 3ctz A   416 S E -145.361  162.382  179.069
 3ctz A   417 G L -169.079  164.543 -169.941
 3ctz A   418 A E -138.838  144.627  163.843
 3ctz A   419 Q E  -87.158  114.018  166.860
 3ctz A   420 Y E -103.342  159.596  172.601

 1d2o A    28 N E -116.914  130.408  175.670
 1d2o A    29 L E  -91.760  119.457  177.790
 1d2o A    30 L E -108.455  126.945  174.553
 1d2o A    31 A E -108.515  102.144 -176.678
 1d2o A    32 N L   64.982   35.060  172.116
 1d2o A    33 G L   94.281   -2.268 -178.002
 1d2o A    34 E E -110.356  120.256  175.890
 1d2o A    35 K E  -66.016  125.115 -174.973
 1d2o A    36 V E -121.739  -30.315 -176.511

 3ic9 A   176 S E -152.887  146.098 -179.183
 3ic9 A   177 V E -139.003  130.121  172.052
 3ic9 A   178 A E  -98.894  120.556  179.360
 3ic9 A   179 V E -100.016  132.719 -177.091
 3ic9 A   180 F E -126.949  137.751  173.561
 3ic9 A   181 G L  112.353  156.777 -178.193
 3ic9 A   182 P L  -80.356   -1.070 -174.612
 3ic9 A   183 G L  -54.115  133.530  179.691
 3ic9 A   184 V H  -56.067  -39.927 -177.837

 3ey8 A    54 N E  -81.423  132.504 -179.180
 3ey8 A    55 L E -105.039  137.592  168.898
 3ey8 A    56 H E -132.646  139.259 -176.758
 3ey8 A    57 Q E  -81.269  130.838  177.957
 3ey8 A    58 L L  -58.197  121.396 -179.601
 3ey8 A    59 G L  104.676  -22.109  177.083
 3ey8 A    60 H L  -69.572  143.073 -178.678
 3ey8 A    61 E L  -81.393  120.310  173.728
 3ey8 A    62 F L -159.409  149.990 -179.973

 1xkp C    35 M E  -95.812  133.162  178.166
 1xkp C    36 L E -115.704  106.752 -174.709
 1xkp C    37 A E -114.145  119.477  176.988
 1xkp C    38 P E  -76.461  129.149  176.028
 1xkp C    39 H E -134.739   93.126 -178.945
 1xkp C    40 G L   64.202 -113.758 -176.042
 1xkp C    41 S L  -95.727    4.749 -177.251
 1xkp C    42 E E -117.458  145.984  165.589
 1xkp C    43 L E -112.611  119.982 -172.501

 1vca A    11 Y E -142.359  132.648  177.788
 1vca A    12 L E -100.747  103.718 -170.428
 1vca A    13 A E -102.922  136.208  174.178
 1vca A    14 Q E  -88.695  131.196  178.590
 1vca A    15 I L  -62.444  130.025 -178.906
 1vca A    16 G L  100.212  -16.414 -176.972
 1vca A    17 D L  -82.444  170.003  174.268
 1vca A    18 S L -110.468  111.532 -174.398
 1vca A    19 V E -126.275  153.004 -177.917

 3ip1 A   102 V E -123.851  138.537  178.802
 3ip1 A   103 V E  -66.407  125.852  178.250
 3ip1 A   104 V E -111.452  -14.861  173.893
 3ip1 A   105 E E -157.256  141.518 -179.454
 3ip1 A   106 A E -140.214  138.185  175.410
 3ip1 A   107 G L  -66.960  166.314 -175.916
 3ip1 A   108 P L  -64.663  -25.230 -175.734
 3ip1 A   109 E L -109.920   11.529  177.880
 3ip1 A   110 A L  -81.226   94.350 -168.562

 1t35 A    35 G E  -76.049  157.147  178.426
 1t35 A    36 L E -111.847  137.166  167.029
 1t35 A    37 V E -122.876  130.321 -178.467
 1t35 A    38 Y E -159.982  179.992 -168.946
 1t35 A    39 G L  -81.440   -3.528  173.590
 1t35 A    40 G L   90.787   19.924  177.634
 1t35 A    41 S L  -61.040  139.847  178.812
 1t35 A    42 R L -113.000   13.238 -176.575
 1t35 A    43 V L -125.104  161.702  174.319

 1oq1 A   164 K E -135.725  127.059  178.632
 1oq1 A   165 L E -127.838  125.078  175.278
 1oq1 A   166 I E -101.194  131.652  179.095
 1oq1 A   167 K E -134.008  107.047 -175.881
 1oq1 A   168 D E -138.594   90.669 -173.451
 1oq1 A   169 K L   57.358 -121.750 -179.310
 1oq1 A   170 G L  -69.259  -20.064 -171.031
 1oq1 A   171 Y E  -81.735  129.197  170.338
 1oq1 A   172 V E -134.450  135.874 -179.706

 2yh6 A    80 N E -141.817  142.002 -179.049
 2yh6 A    81 L E -134.908  131.563 -179.954
 2yh6 A    82 E E -126.531  145.033  173.259
 2yh6 A    83 Q E -116.661  111.364 -175.333
 2yh6 A    84 A L   50.109   39.662  170.852
 2yh6 A    85 G L   99.187  -12.768 -175.362
 2yh6 A    86 K E -102.434  118.826  178.055
 2yh6 A    87 P E  -55.005  134.975  177.492
 2yh6 A    88 V E -134.989  155.664 -178.148

 3rrl B   182 K E -127.577  131.463  174.220
 3rrl B   183 L E  -84.041  109.997 -166.362
 3rrl B   184 V E -109.993  -16.209 -177.681
 3rrl B   185 E E -158.111  140.506  168.693
 3rrl B   186 L E -100.209  147.977  175.833
 3rrl B   187 Q L  -79.528  159.937 -176.199
 3rrl B   188 E L  -57.618  122.615  174.369
 3rrl B   189 G L   83.359   15.047  179.642
 3rrl B   190 V L -112.999  135.052 -178.585

 1d2s A    75 L E -148.791  150.951  165.501
 1d2s A    76 T E -127.970  109.216 -169.969
 1d2s A    77 V E -128.327  127.526  169.271
 1d2s A    78 G E -101.077  146.805 -176.779
 1d2s A    79 A L -168.612  162.523  176.692
 1d2s A    80 G L   87.396  169.554  179.214
 1d2s A    81 P L  -75.262  166.851  175.900
 1d2s A    82 R L  -67.069  137.281 -177.852
 1d2s A    83 L L -111.423    6.900 -175.527

 1pzs A    56 K E -131.268  133.016 -176.189
 1pzs A    57 F E -120.025   90.680 -173.977
 1pzs A    58 E E  -96.140  113.531 -177.468
 1pzs A    59 F E  -97.358  120.294  178.681
 1pzs A    60 A E -161.829  145.052  177.764
 1pzs A    61 N L   65.007   24.615  169.356
 1pzs A    62 G L   85.559   15.418  174.440
 1pzs A    63 Y E -151.340  162.946 -179.733
 1pzs A    64 A E -103.809  134.986  167.208

 3bwu C   132 R E -124.266  157.263 -173.600
 3bwu C   133 F E -119.762  138.832  171.257
 3bwu C   134 R E -126.418  115.054 -165.072
 3bwu C   135 R E -107.568  133.148  171.693
 3bwu C   136 S L -115.032 -165.010 -175.341
 3bwu C   137 A L  -63.611  -45.847 -172.848
 3bwu C   138 N L -138.655   23.029  177.665
 3bwu C   139 S E -145.017  156.401  177.291
 3bwu C   140 L E -135.067  120.012 -176.642

 1jvb A    73 K E -109.743  138.805 -177.102
 1jvb A    74 I E  -63.748  122.236  179.743
 1jvb A    75 E E  -94.765  -37.763 -178.495
 1jvb A    76 E E -157.741  150.293 -177.753
 1jvb A    77 V E -127.207  151.087  173.094
 1jvb A    78 G L  -75.001  174.173 -167.448
 1jvb A    79 D L  -78.504  -11.040 -176.620
 1jvb A    80 E L -108.182    5.300  179.726
 1jvb A    81 V L  -75.057  128.745 -177.977

 1ea5 A   222 A E -148.438  141.943  173.646
 1ea5 A   223 I E -130.219  124.850 -175.351
 1ea5 A   224 L E -114.978  110.004 -177.384
 1ea5 A   225 Q E -102.867  111.529  176.196
 1ea5 A   226 S L   46.729   50.844  178.790
 1ea5 A   227 G L -167.617  152.901 -177.713
 1ea5 A   228 S L -155.088  145.870 -179.350
 1ea5 A   229 P L  -63.962  -24.778 -171.917
 1ea5 A   230 N L  -97.753   10.838  173.395

 1qe0 A   123 Q E -117.926  121.683 -175.099
 1qe0 A   124 F E -146.190  151.447 -173.055
 1qe0 A   125 N E  -95.953  113.401 -175.431
 1qe0 A   126 Q E -110.756  132.843  172.762
 1qe0 A   127 F E -110.476  136.449 -173.240
 1qe0 A   128 G E -150.525  160.754  179.080
 1qe0 A   129 V E -138.379  143.034 -178.343
 1qe0 A   130 E E -134.530  120.891  171.862
 1qe0 A   131 A E -114.849  112.393 -172.228

 2jju A     5 Q L -112.432  153.574  175.667
 2jju A     6 V E -104.552  124.515 -176.751
 2jju A     7 I E -109.024  115.627  165.991
 2jju A     8 Q L -116.318  100.164 -168.240
 2jju A     9 P L  -60.180  -34.516 -177.187
 2jju A    10 E L  -89.970  130.031  168.652
 2jju A    11 K L  -80.695  -34.201  175.978
 2jju A    12 S E -153.744  154.904  176.083
 2jju A    13 V E -133.468  127.116  176.822

 2vhx A   170 D E  -95.125  111.425 -177.747
 2vhx A   171 V E -109.964  124.993  177.417
 2vhx A   172 V E -114.921  125.000 -179.253
 2vhx A   173 V E -110.941  122.873  179.354
 2vhx A   174 I E  -95.281  109.118 -175.296
 2vhx A   175 G L  108.971  125.680 -179.649
 2vhx A   176 A L -104.716   24.187 -179.682
 2vhx A   177 G L  -78.350 -158.058 -177.929
 2vhx A   178 T H  -58.336  -57.747 -178.608

 3p2y A    55 V E -125.006  124.992  175.343
 3p2y A    56 V E -117.397  126.541 -175.094
 3p2y A    57 V E -120.419  135.013  176.080
 3p2y A    58 E L  -67.445  141.181 -178.203
 3p2y A    59 S L  -55.031  133.127  175.221
 3p2y A    60 A L   65.020   23.839  175.473
 3p2y A    61 A L  -65.013  -34.836 -178.261
 3p2y A    62 G L  -97.501    9.306 -175.185
 3p2y A    63 A H  -59.199  -37.397  178.037

 1y4w A   338 A E -155.743  165.908  177.175
 1y4w A   339 L E -115.693  139.461  172.364
 1y4w A   340 K E -132.533  147.435  176.387
 1y4w A   341 T E  -79.151  105.770 -177.049
 1y4w A   342 I E -125.960  116.097 -171.777
 1y4w A   343 G L   66.158   36.757  179.802
 1y4w A   344 S L   65.030   25.600  179.974
 1y4w A   345 K E -137.216  128.506  174.061
 1y4w A   346 A E  -61.137  114.716 -173.666

 3mkv A   128 R E  -52.162  124.379 -167.993
 3mkv A   129 L E  -99.582  117.142  164.365
 3mkv A   130 F E -105.270  100.861 -166.761
 3mkv A   131 V E -100.860  146.046  178.058
 3mkv A   132 S L -100.340   -4.994 -171.549
 3mkv A   133 G L   72.106 -130.875  177.580
 3mkv A   134 R L  -98.242  126.223 -179.446
 3mkv A   135 A E  -67.475  132.000 -178.734
 3mkv A   136 L E  -81.817  126.283  179.655

 3g7s A   119 I H  -75.502  -45.026 -177.089
 3g7s A   120 L H  -65.136  -31.941  178.720
 3g7s A   121 N H  -78.814  -50.565 -177.830
 3g7s A   122 D H  -60.564  -38.367 -179.617
 3g7s A   123 S L  -80.705   -8.303 -176.040
 3g7s A   124 E L   51.332   50.472 -177.876
 3g7s A   125 A L  -77.364  137.619 -177.966
 3g7s A   126 T L -113.714  -14.106  174.347
 3g7s A   127 T E -134.320  142.109  179.227

 2cfm A   256 Q E -129.134  126.523 -170.816
 2cfm A   257 V E -109.593  124.149  170.713
 2cfm A   258 H E -105.332  129.168 -178.044
 2cfm A   259 K E -123.122  123.656  171.777
 2cfm A   260 D E -129.747   92.748 -170.640
 2cfm A   261 G L   74.947 -119.946  174.132
 2cfm A   262 S L  -92.591   -2.626 -177.160
 2cfm A   263 K E  -80.733  125.942 -178.708
 2cfm A   264 I E -124.499  130.800  172.184

 3r9p A    27 Q E -151.423  131.008  174.767
 3r9p A    28 L E  -93.637  113.649 -170.631
 3r9p A    29 V E -112.873  136.847  164.240
 3r9p A    30 D E  -97.641  103.375 -170.119
 3r9p A    31 P L  -74.364  -20.523 -179.623
 3r9p A    32 E L  -65.716  -43.357 -179.439
 3r9p A    33 F L -104.739   -2.282  173.790
 3r9p A    34 G L   68.539   37.571 -174.453
 3r9p A    35 V E -126.421  152.707  173.784

 2h7c A   225 A E -138.454  140.469  173.528
 2h7c A   226 I E -133.326  119.373  176.261
 2h7c A   227 S E -104.986  115.610 -178.817
 2h7c A   228 E E -105.365  111.897  177.811
 2h7c A   229 S L   46.104   65.743  177.947
 2h7c A   230 G L  158.564  125.003  179.263
 2h7c A   231 V L -137.944  171.981 -179.248
 2h7c A   232 A L  -64.219  -19.248  179.045
 2h7c A   233 L L  -87.114   -0.387  169.843

 3nre A    15 D E -110.930  136.293  178.671
 3nre A    16 V E -134.690  129.709  179.147
 3nre A    17 S E  -94.413  149.477  172.742
 3nre A    18 D L  -80.173   -1.461  176.738
 3nre A    19 Q E  -90.566   95.905 -179.251
 3nre A    20 G L   87.272   -1.157 -176.657
 3nre A    21 G L   63.534   40.174 -167.926
 3nre A    22 V E -100.520  151.042  168.601
 3nre A    23 I E  -80.447  132.545 -174.012

 1nkr A    17 P L  -80.127  -17.628  179.412
 1nkr A    18 L E  -92.281  103.214 -164.324
 1nkr A    19 V E -120.153  139.990  177.976
 1nkr A    20 K E  -78.040  158.432 -179.808
 1nkr A    21 S L  -59.151  131.155  178.894
 1nkr A    22 E L   62.720   19.825  173.969
 1nkr A    23 E L  -95.268  156.157 -177.276
 1nkr A    24 T L  -84.883  138.753  173.182
 1nkr A    25 V E -147.625  136.673 -178.364

 3qha A    53 P H  -64.224  -28.901  177.003
 3qha A    54 L H  -70.406  -38.483  172.400
 3qha A    55 A H  -58.928  -45.099  176.873
 3qha A    56 E H  -64.852  -31.301  178.190
 3qha A    57 A L  -73.726  -15.365  173.783
 3qha A    58 G L  103.772   18.016  175.774
 3qha A    59 A L  -82.159  151.135  175.826
 3qha A    60 T E  -85.960  126.578 -176.268
 3qha A    61 L E  -91.636  122.186  176.162

 1bdf A   132 H E -148.331  118.772 -178.831
 1bdf A   133 L E  -89.188  128.521 -174.842
 1bdf A   134 T L  -90.004  -57.685 -179.881
 1bdf A   135 D L  -84.378  151.589  177.964
 1bdf A   136 E L  -72.526  -12.671  175.148
 1bdf A   137 N L  -97.149    4.632  178.587
 1bdf A   138 A L  -84.571  144.943 -179.740
 1bdf A   139 S E -154.643  148.692  175.377
 1bdf A   140 I E -122.910  134.081  171.439

 3lqk A    30 R H  -55.053  -47.294 -179.118
 3lqk A    31 L H  -57.610  -45.547  176.961
 3lqk A    32 V H  -58.963  -43.563  178.954
 3lqk A    33 E H  -65.789  -29.694  178.546
 3lqk A    34 L L  -78.884   -3.897  170.284
 3lqk A    35 G L  102.485    4.896 -175.805
 3lqk A    36 A L  -77.501  144.063  166.223
 3lqk A    37 K E  -83.464  111.160 -170.754
 3lqk A    38 V E  -99.191  121.949  176.488

 3bbj A    93 T E -125.052  135.660  177.066
 3bbj A    94 L E  -92.886  136.643  177.135
 3bbj A    95 F E -124.120  147.275  173.373
 3bbj A    96 Q E -151.711  132.188 -176.580
 3bbj A    97 E L   55.008   40.457  173.318
 3bbj A    98 G L   68.882   24.012 -177.372
 3bbj A    99 R E -132.576  138.004  175.464
 3bbj A   100 T E  -65.458  129.524 -179.035
 3bbj A   101 I E -104.915  -55.853 -169.442

 3cky A    42 A H  -57.876  -44.583 -174.772
 3cky A    43 V H  -86.214  -28.078  175.515
 3cky A    44 V H  -63.183  -34.679  173.060
 3cky A    45 A L  -59.831  -28.542 -177.853
 3cky A    46 Q L  -91.918   -4.213  167.698
 3cky A    47 G L  120.073    8.177  177.878
 3cky A    48 A L  -70.647  149.490  173.712
 3cky A    49 Q E  -98.870  117.638  178.738
 3cky A    50 A E  -70.597  139.873  171.392

 1d2o A   118 E E -132.942  144.305  177.561
 1d2o A   119 L E  -89.025  136.590 -178.771
 1d2o A   120 Y E -119.966  132.874  179.554
 1d2o A   121 Q E -108.723  113.208 -179.929
 1d2o A   122 D L   52.239   40.911  172.117
 1d2o A   123 G L   91.292  -10.513 -178.231
 1d2o A   124 K E -103.670  139.275  175.710
 1d2o A   125 A E  -62.713  134.762 -179.632
 1d2o A   126 T E  -91.153  -25.113 -173.081

 1ze3 H    67 Q E -128.157  130.024 -177.765
 1ze3 H    68 L E  -96.587  140.608  174.919
 1ze3 H    69 T E -125.224  156.576  177.639
 1ze3 H    70 R E -138.360  112.979 -172.613
 1ze3 H    71 N L   63.214   24.615  177.970
 1ze3 H    72 G L   95.020   -6.167 -176.039
 1ze3 H    73 T E  -98.063  125.041  178.532
 1ze3 H    74 I E  -61.295  129.974 -179.424
 1ze3 H    75 I L -108.144  101.839  178.835

 3kpf A    52 I E -127.349  163.614  179.635
 3kpf A    53 N E  -98.931  117.009  177.300
 3kpf A    54 V E -120.663  159.986 -177.731
 3kpf A    55 E E  -85.334  129.959  172.227
 3kpf A    56 L L  -80.762  -39.648 -178.902
 3kpf A    57 G L -107.574 -122.520 -179.002
 3kpf A    58 A L  -55.396  137.209 -178.790
 3kpf A    59 N L -141.496   -4.148 -179.161
 3kpf A    60 W E -113.964  144.606  154.002

 2hf1 A    26 E E -132.655  156.427  169.295
 2hf1 A    27 L E -107.299  116.405 -170.673
 2hf1 A    28 I E -103.659  132.166  168.135
 2hf1 A    29 C E  -97.361  110.245 -175.503
 2hf1 A    30 K L  -63.150  -46.308 -175.464
 2hf1 A    31 G L  -57.145  -39.072 -174.696
 2hf1 A    32 D L  -97.520   -9.975 -177.244
 2hf1 A    33 R L   59.142   43.807 -179.194
 2hf1 A    34 L E -121.960  146.437  175.343

 3kmh A   166 Q E -142.132  154.706  175.575
 3kmh A   167 K E -113.840  137.544 -179.292
 3kmh A   168 H E -135.972  169.345  177.523
 3kmh A   169 T L  -79.009  158.516  179.187
 3kmh A   170 A L  -62.102  131.157  178.826
 3kmh A   171 G L   84.981   13.193  176.566
 3kmh A   172 S L  -59.902  136.518  175.766
 3kmh A   173 Q E -105.015  105.070 -174.017
 3kmh A   174 L E  -97.307  136.005 -179.210

 3jqo A    82 R E  -73.788  121.731 -175.784
 3jqo A    83 L E -115.208  -47.263  177.564
 3jqo A    84 I E -104.694  110.524 -166.516
 3jqo A    85 D L  -85.573  140.645  166.837
 3jqo A    86 K L  -55.525  133.607 -178.074
 3jqo A    87 G L  103.880  -16.221  177.418
 3jqo A    88 S L  -63.219  144.333 -176.960
 3jqo A    89 W E  -98.849  136.233 -178.290
 3jqo A    90 V E -119.196  124.990 -178.662

 2hf2 A   176 K E -117.700  121.105  177.185
 2hf2 A   177 P E  -76.625  127.566  175.033
 2hf2 A   178 V E -134.534  150.459 -179.941
 2hf2 A   179 T E  -71.563  135.589  176.534
 2hf2 A   180 S L -115.004 -135.011  175.850
 2hf2 A   181 G L  -68.171  178.210 -177.724
 2hf2 A   182 F L  -56.748  113.696  175.844
 2hf2 A   183 G L   79.590   22.935  179.936
 2hf2 A   184 F E -124.844  138.999  169.929

 3h9e O    69 Q E -126.847  155.069  172.745
 3h9e O    70 L E  -97.711  125.338 -176.130
 3h9e O    71 V E -112.591  113.522  177.901
 3h9e O    72 V E -116.760  117.967 -175.944
 3h9e O    73 D L   51.276   45.786  175.202
 3h9e O    74 N L   71.905    9.532  174.680
 3h9e O    75 H E  -97.821  117.547 -175.967
 3h9e O    76 E E  -84.658  124.598 -179.348
 3h9e O    77 I E -122.538  124.175  179.010

 2if7 A   149 N E -109.997  137.934 -177.901
 2if7 A   150 T E  -86.392  119.117 -177.864
 2if7 A   151 L E  -96.427  -22.839  179.445
 2if7 A   152 S E -160.014  142.945  172.436
 2if7 A   153 S L  -98.102    9.985 -179.091
 2if7 A   154 Q L -115.395  160.187  176.121
 2if7 A   155 P L  -62.409  -17.150  179.099
 2if7 A   156 N E -100.109  136.072  174.517
 2if7 A   157 L E -135.866  129.848  170.388

 2xhi A    80 T E -123.020  131.087 -174.230
 2xhi A    81 L E -120.068  140.842  172.388
 2xhi A    82 T E -153.494  148.670 -168.813
 2xhi A    83 Q E -114.472  144.722  152.291
 2xhi A    84 T L -100.079 -169.197 -178.874
 2xhi A    85 E L  -60.000  -35.563 -166.508
 2xhi A    86 E L -126.506   -8.203 -171.776
 2xhi A    87 Q E -129.023  142.003  164.528
 2xhi A    88 L E -106.057  117.612 -179.369

 3llp A   255 A E  -98.069  139.450  174.183
 3llp A   256 L E -100.585  117.578 -175.295
 3llp A   257 E E -119.831  148.633 -174.725
 3llp A   258 Q E  -67.231  145.296  178.056
 3llp A   259 S L -104.884  108.725  179.350
 3llp A   260 C L  -86.674  162.152  177.950
 3llp A   261 A L  -58.336  126.038  170.081
 3llp A   262 Q E -117.934  124.906 -166.170
 3llp A   263 V E -130.023  159.895  167.531

 1fjr A   142 T E -123.753  129.624  177.301
 1fjr A   143 L E -111.348  110.698 -176.226
 1fjr A   144 F E  -85.086  149.389 -177.309
 1fjr A   145 E L  -62.753  -21.410 -176.760
 1fjr A   146 N L  -87.826    2.608  171.075
 1fjr A   147 G L  100.434   -5.029  178.167
 1fjr A   148 T L  -70.763  134.990  176.511
 1fjr A   149 F E -116.634  132.214 -177.720
 1fjr A   150 F E -125.659  117.683  176.801

 1jz8 A   739 H E -110.092  139.591 -179.229
 1jz8 A   740 L E -108.733  129.723  172.782
 1jz8 A   741 T E -118.287  128.213 -168.400
 1jz8 A   742 T E -108.222  131.160  164.439
 1jz8 A   743 S L -134.764  165.267 -179.379
 1jz8 A   744 E L  -52.705  -31.489 -165.913
 1jz8 A   745 M L -106.979  -19.528 -168.177
 1jz8 A   746 D E -145.428  142.591  154.312
 1jz8 A   747 F E -103.180  121.502  179.306

 2rhk A    66 A E -100.373  120.739 -174.829
 2rhk A    67 F E -109.914  144.653  169.576
 2rhk A    68 T E  -84.975  175.139  176.109
 2rhk A    69 E L  -60.858  -25.088  179.311
 2rhk A    70 E L  -86.847   -5.458  176.003
 2rhk A    71 G L   88.999   15.374 -179.555
 2rhk A    72 A L  -86.479  142.085 -178.291
 2rhk A    73 I E  -88.808  126.775 -174.473
 2rhk A    74 V E -124.835   -7.642  178.485

 1yq2 A   645 R E -149.872  148.197  174.554
 1yq2 A   646 V E -111.371  128.987 -176.800
 1yq2 A   647 E E -113.167  133.349  170.243
 1yq2 A   648 H E -103.163  107.743 -172.613
 1yq2 A   649 D L   52.894   36.592  171.442
 1yq2 A   650 G L   98.589  -15.119 -178.197
 1yq2 A   651 A E  -93.479  126.380 -175.279
 1yq2 A   652 V E  -67.684  115.789  178.767
 1yq2 A   653 A E  -91.511  -31.613 -178.572

 2wsl A   220 A E -141.149  141.777  174.113
 2wsl A   221 I E -128.524  128.638 -173.820
 2wsl A   222 L E -120.013  104.253  176.836
 2wsl A   223 Q E  -96.120  116.042  168.412
 2wsl A   224 S L   49.345   55.388  175.635
 2wsl A   225 G L  171.455  152.226  175.021
 2wsl A   226 S L -167.938  160.103 -169.699
 2wsl A   227 F L  -62.947  -24.704 -173.982
 2wsl A   228 N L  -87.346    4.753  170.816

 3k7q X    51 L L  -95.803  120.987  178.512
 3k7q X    52 R E  -87.112  125.478 -178.246
 3k7q X    53 V E -130.684  164.997  178.884
 3k7q X    54 E E -107.079  118.821 -179.660
 3k7q X    55 I L  -89.804  -25.104  175.538
 3k7q X    56 G L -105.578 -137.326 -179.165
 3k7q X    57 G L  -66.967  133.478 -174.405
 3k7q X    58 A L -126.819  -32.350 -164.372
 3k7q X    59 Y E -100.700  145.475 -178.405

 1pfo A   395 N E -106.566  111.437 -178.266
 1pfo A   396 L E  -99.529  129.292  178.945
 1pfo A   397 D E -132.903  105.104  175.699
 1pfo A   398 H E  -99.148  118.756  179.002
 1pfo A   399 S L -133.734   17.807 -178.265
 1pfo A   400 G L  -81.082  157.143 -178.579
 1pfo A   401 A L  -84.973   55.991 -176.738
 1pfo A   402 Y L -168.679  166.793  174.204
 1pfo A   403 V L  -88.666  133.238 -176.396

 2wdx A   123 F E  -90.755  122.172  177.484
 2wdx A   124 L E  -83.798  120.043  173.193
 2wdx A   125 I E -126.818  119.672 -178.418
 2wdx A   126 E L  -85.749  149.624 -169.286
 2wdx A   127 P L  -60.430  -29.811 -170.740
 2wdx A   128 G L  -68.068  -16.114  177.994
 2wdx A   129 N L  -63.986  146.539  163.862
 2wdx A   130 T E  -85.157  157.095 -176.390
 2wdx A   131 L H  -66.148  -32.091  176.392

 1w5f A    67 V E -122.118  139.216  176.061
 1w5f A    68 K E -119.834  119.862 -177.081
 1w5f A    69 I E -119.057  111.075  171.437
 1w5f A    70 Q E  -86.802  120.063 -178.633
 1w5f A    71 I L -108.387  150.986  177.914
 1w5f A    72 G L   66.119   43.914 -175.706
 1w5f A    73 E L  -61.576  -34.603 -178.392
 1w5f A    74 N L  -87.411  -30.028 -175.174
 1w5f A    75 I L  -76.901  -48.707 -173.767

 2o8q A    85 V E -138.435  127.424  175.095
 2o8q A    86 M E  -96.637  120.180 -179.005
 2o8q A    87 L E -107.375  134.307  171.680
 2o8q A    88 E E -110.163  179.370  177.608
 2o8q A    89 A L  -55.024  128.665 -175.063
 2o8q A    90 G L   94.879  -19.101  177.983
 2o8q A    91 G L  -75.050  153.147 -177.174
 2o8q A    92 S E -143.346  155.043  177.052
 2o8q A    93 A E -145.016  120.779  170.663

 2zeq A    44 R E -134.156  143.479 -179.355
 2zeq A    45 V E -106.427  122.846  177.455
 2zeq A    46 I E -114.983  123.718 -178.634
 2zeq A    47 F E -137.565  126.161  174.853
 2zeq A    48 A L   51.123   41.501  174.779
 2zeq A    49 G L   74.901   24.992  179.465
 2zeq A    50 K E -138.408  121.882  171.212
 2zeq A    51 E E  -76.716  116.571 -170.849
 2zeq A    52 L E  -93.032  122.801  178.761

 1nsz A   259 R E -149.109  122.449  177.730
 1nsz A   260 L E -107.347  120.790 -169.129
 1nsz A   261 T E -120.364  142.882  165.026
 1nsz A   262 L E -148.033  112.612 -175.834
 1nsz A   263 D L   60.049 -115.052 -176.172
 1nsz A   264 D L  -98.105   -3.409 -175.327
 1nsz A   265 T E -110.010  124.991 -179.144
 1nsz A   266 S E -139.550  150.524  176.190
 1nsz A   267 I E -124.501  123.952  179.069

 2o26 U    22 L E -139.448  131.497 -176.804
 2o26 U    23 I E -112.574  103.923  178.866
 2o26 U    24 V E -107.598  150.419 -179.547
 2o26 U    25 E E  -87.867  136.000  178.082
 2o26 U    26 A L  -60.348  135.035 -176.548
 2o26 U    27 G L   99.332  -27.897  177.134
 2o26 U    28 D L  -80.429  164.026  177.181
 2o26 U    29 T L  -76.283  132.851  175.007
 2o26 U    30 L E -117.129  116.392 -176.602

 3fmc A   350 A L  -97.271    5.006  178.455
 3fmc A   351 S E -128.451  122.769 -171.745
 3fmc A   352 V E -132.545  150.137  166.833
 3fmc A   353 H L  -98.744  166.091  176.939
 3fmc A   354 Q L  -56.317  124.089  178.917
 3fmc A   355 G L  103.252  -15.524  178.422
 3fmc A   356 T L  -61.860  130.120 -178.401
 3fmc A   357 E E  -67.795  117.160 -178.462
 3fmc A   358 L E  -92.156  -50.509 -176.400

 2ipi A   121 F E  -99.546  127.101  179.429
 2ipi A   122 A E  -90.174  128.092  172.962
 2ipi A   123 V E -135.829  120.837  179.594
 2ipi A   124 E L  -79.676  148.786 -169.928
 2ipi A   125 P L  -63.139  -27.600 -173.611
 2ipi A   126 G L  -72.908  -18.958  177.746
 2ipi A   127 A L  -65.434  144.093  174.428
 2ipi A   128 T E  -88.178  164.207  177.991
 2ipi A   129 L H  -60.288  -42.150  178.695

 2ha2 A   225 A E -139.526  145.948  173.313
 2ha2 A   226 V E -132.744  118.242 -176.934
 2ha2 A   227 L E -109.807  109.810 -178.415
 2ha2 A   228 Q E -102.935  117.171  173.378
 2ha2 A   229 S L   48.299   53.931  173.487
 2ha2 A   230 G L  175.608  155.590 -178.124
 2ha2 A   231 T L -147.000  157.158  173.882
 2ha2 A   232 P L  -68.289  -32.340  167.619
 2ha2 A   233 N L  -74.986  173.875  177.400

 3oyy A   156 A E -133.105  145.322  176.966
 3oyy A   157 R E -103.633  139.034  179.464
 3oyy A   158 L E  -98.910  175.532 -173.782
 3oyy A   159 N L  -60.427  -33.389 -174.644
 3oyy A   160 N L  -89.691    3.942  173.215
 3oyy A   161 G L   97.954  -13.791  179.256
 3oyy A   162 A L  -66.017  136.913 -179.383
 3oyy A   163 E E -113.374  144.835 -178.201
 3oyy A   164 L E -151.383  164.970  178.281

 3bn3 B    12 A E -137.282  149.856  174.718
 3bn3 B    13 F E -118.761  124.454 -172.903
 3bn3 B    14 V E -128.176  141.935  172.469
 3bn3 B    15 E E  -65.855  130.050 -177.212
 3bn3 B    16 R L  -47.539  120.762 -179.513
 3bn3 B    17 G L   96.537    1.073 -174.943
 3bn3 B    18 G E  -89.414 -164.981 -174.501
 3bn3 B    19 S E -138.013  166.954 -176.547
 3bn3 B    20 L E -157.771  134.970  168.968

 3ml3 A    94 R E -137.995  149.529  166.658
 3ml3 A    95 L E -112.544  124.010 -178.253
 3ml3 A    96 E E -114.315  119.714 -177.364
 3ml3 A    97 I E -117.194  115.086 -174.475
 3ml3 A    98 A L  -66.397  -31.416 -174.564
 3ml3 A    99 G L -108.915 -138.743 -170.204
 3ml3 A   100 H E -103.983  136.621  176.630
 3ml3 A   101 A E  -98.137  132.464 -177.940
 3ml3 A   102 S E -144.259  170.953  179.879

 2itm A   201 A E  -70.058  140.576 -175.377
 2itm A   202 L E  -94.141  131.552  172.481
 2itm A   203 Y E -131.548  170.150  165.887
 2itm A   204 E L  -84.899  154.874 -168.730
 2itm A   205 G L  -55.878  -34.611 -170.375
 2itm A   206 S L  -92.798    0.032  179.824
 2itm A   207 E L  -87.544  147.967  179.628
 2itm A   208 I E  -85.235  128.337 -175.278
 2itm A   209 T E -100.124  -15.532 -177.884

 3iag C   223 K E -122.971  122.023  178.762
 3iag C   224 L E  -92.634  119.087 -179.460
 3iag C   225 V E -126.380  122.870  179.728
 3iag C   226 C E  -63.165  125.416 -175.806
 3iag C   227 S L  -69.917  -15.121 -176.370
 3iag C   228 V L  -96.720  -53.417 -173.871
 3iag C   229 T L  -94.551  -26.113 -176.836
 3iag C   230 G L   85.000    2.319 -179.534
 3iag C   231 M L  -66.964  137.531 -172.141

 2pcs A    96 D E -138.987  128.101  175.359
 2pcs A    97 L E  -96.522  130.668  178.073
 2pcs A    98 T E -128.803  124.080  178.444
 2pcs A    99 P E  -69.624  121.932  176.399
 2pcs A   100 I L  -90.076  -39.673  163.551
 2pcs A   101 N L -148.053 -158.084 -176.058
 2pcs A   102 D L  -61.578  -35.044 -164.532
 2pcs A   103 E L -119.609   -4.849 -173.745
 2pcs A   104 C E -120.841  133.462  178.306

 2dc0 A   263 D H  -89.612  -28.813 -171.998
 2dc0 A   264 L L  -54.878  -44.997  176.008
 2dc0 A   265 P L  -48.276  -45.207 -178.354
 2dc0 A   266 A L  -73.569  -19.629  177.165
 2dc0 A   267 L L  -88.583   11.818  179.608
 2dc0 A   268 R L   68.272   38.270  170.789
 2dc0 A   269 A L -122.471  168.899 -179.501
 2dc0 A   270 E E -120.155  139.383 -179.384
 2dc0 A   271 V E -117.433  122.870  179.564

 2frx A   356 R E -131.196  159.646 -166.616
 2frx A   357 L E  -90.465  125.396  172.256
 2frx A   358 W E -123.152  163.321 -175.716
 2frx A   359 Q E -146.114  153.475  174.858
 2frx A   360 R L -126.800  -69.331  175.611
 2frx A   361 D L -118.085 -114.975  164.791
 2frx A   362 K L  -71.471  -23.985 -173.672
 2frx A   363 E E  -69.521  147.959 -179.670
 2frx A   364 L E -132.759  120.387 -166.442

position:            4 neighbors:          200

 2vqp A   224 I E -108.138  135.191 -174.451
 2vqp A   225 V E -135.753  125.325 -178.291
 2vqp A   226 D E  -66.511  137.959  170.540
 2vqp A   227 L L -115.080   -5.378 -173.263
 2vqp A   228 G H  -64.697  -26.124  179.045
 2vqp A   229 A H  -60.760  -22.364 -176.837
 2vqp A   230 Y H  -99.989    0.554 -176.068
 2vqp A   231 L L -116.065   17.922 -175.839
 2vqp A   232 E L  -61.910  -33.341 -176.105

 1tf5 A   224 L E -111.073  113.376 -166.656
 1tf5 A   225 I E -122.828  137.765  169.611
 1tf5 A   226 I E -110.084  106.763 -178.677
 1tf5 A   227 S E  -80.009  155.349  179.297
 1tf5 A   228 G E  -85.356  143.397  178.144
 1tf5 A   229 Q E  -65.667  -28.766  177.940
 1tf5 A   230 A E  -81.140  170.284 -179.576
 1tf5 A   231 A E -110.000  158.886  176.650
 1tf5 A   232 K L  -68.848  171.624  176.490

 3juy A    10 L E -118.208  116.989 -178.657
 3juy A    11 V E -108.182  119.475 -172.928
 3juy A    12 Q E -100.892  174.223  179.282
 3juy A    13 S L  -77.042  175.916 -175.415
 3juy A    14 G L  -84.782  166.049 -178.996
 3juy A    15 A L  -68.121  154.579 -177.138
 3juy A    16 E E -141.195  147.709  171.642
 3juy A    17 V E -111.361  124.952 -172.560
 3juy A    18 K E -123.134  154.951  170.707

 2jjx A    17 I E  -95.662  122.718  176.307
 2jjx A    18 K E  -95.830  113.856 -179.053
 2jjx A    19 L E -109.887  132.512  171.069
 2jjx A    20 S L  -76.605  142.773  174.034
 2jjx A    21 G H  -56.792  -32.754 -176.927
 2jjx A    22 G H  -65.485  -21.436 -178.035
 2jjx A    23 A H  -76.458  -15.980 -173.510
 2jjx A    24 L L  -81.322  -11.836 -176.207
 2jjx A    25 A L -144.620  174.455  169.122

 1xg8 A    10 V E -106.349  115.272 -173.805
 1xg8 A    11 V E -119.762  137.884  175.080
 1xg8 A    12 V E -117.557  112.982  174.430
 1xg8 A    13 Y E  -90.128  131.795  179.263
 1xg8 A    14 G E  177.766 -158.581 -179.607
 1xg8 A    15 A L -149.178  174.848  179.022
 1xg8 A    16 D L  -81.179    5.014  172.109
 1xg8 A    17 V L -122.090  164.832 -170.897
 1xg8 A    18 I L  -87.975  140.898  176.840

 3n9g H     4 L E -127.076  115.668 -179.428
 3n9g H     5 V E -112.959  118.882 -173.778
 3n9g H     6 Q E  -99.353  166.179  174.721
 3n9g H     7 S L  -67.347  167.943 -174.386
 3n9g H     8 G L  -77.529  172.668 -177.262
 3n9g H     9 A L  -64.997  148.755 -174.293
 3n9g H    10 E E -130.667  153.493  171.095
 3n9g H    11 V E -129.560  137.534 -175.030
 3n9g H    12 R E -137.082  158.567  169.470

 2i62 A   187 L L  -90.875  -11.331 -166.493
 2i62 A   188 L E -104.964  135.064  175.248
 2i62 A   189 K E  -70.948  139.994  173.021
 2i62 A   190 P E  -48.412  126.676 -175.595
 2i62 A   191 G E   92.185   -0.753 -172.488
 2i62 A   192 G E  -78.143  167.708 -174.451
 2i62 A   193 F E  -95.940  148.313  170.258
 2i62 A   194 L E -126.142  105.537 -178.794
 2i62 A   195 V E -102.827  115.106 -173.329

 3d9a H     4 L E -108.493  132.826  178.047
 3d9a H     5 Q E -127.521  116.448  178.296
 3d9a H     6 E E  -90.076  143.702  175.146
 3d9a H     7 S E -147.576  162.963  179.719
 3d9a H     8 G L  141.402  170.340 -178.765
 3d9a H     9 P L  -59.844  143.382  177.552
 3d9a H    10 S L  -98.622   -6.393 -178.773
 3d9a H    11 L E -133.950  121.581 -177.686
 3d9a H    12 V E -126.584  138.451  176.400

 2qtc A   728 L E -127.356  122.435  174.594
 2qtc A   729 L E -109.094  141.221  176.469
 2qtc A   730 G E -151.654  160.308  175.140
 2qtc A   731 S L -149.745  170.015 -179.465
 2qtc A   732 G H   53.050 -138.489 -173.323
 2qtc A   733 S H  -79.673  -15.938 -172.175
 2qtc A   734 I H  -81.550  -25.506  176.904
 2qtc A   735 L H  -50.117  -36.932  175.719
 2qtc A   736 R H  -53.149  -46.638 -175.340

 1n4x H     4 L E -110.994  107.454 -176.922
 1n4x H     5 Q E -104.329  118.168 -173.770
 1n4x H     6 Q E -102.345  162.802  179.030
 1n4x H     7 S L  -68.655  167.151 -177.784
 1n4x H     8 G L  -73.485  172.075 -178.497
 1n4x H     9 P L  -66.766  155.283 -177.046
 1n4x H    10 E E -127.431  136.089  172.009
 1n4x H    11 L E -114.748  106.273 -168.923
 1n4x H    12 K E -119.808  158.894  173.660

 1i1q A   479 T E -112.284  123.805  175.473
 1i1q A   480 V E -112.926  114.986 -178.708
 1i1q A   481 Q E -101.600  141.876  179.135
 1i1q A   482 A E -147.303  136.697 -176.157
 1i1q A   483 G E -120.435 -179.671 -179.084
 1i1q A   484 A L -147.600  131.770  178.949
 1i1q A   485 G L  -65.739  118.965 -179.528
 1i1q A   486 I E -100.007  125.223  178.437
 1i1q A   487 V L -122.106  174.924 -173.945

 1uz8 B     4 L E -124.342  123.888 -175.467
 1uz8 B     5 L E -119.415  105.936  178.616
 1uz8 B     6 E E  -83.206  146.457  176.352
 1uz8 B     7 S E -154.597  173.316  176.298
 1uz8 B     8 G L  100.250    6.713  176.742
 1uz8 B     9 G L  -75.010 -165.010 -178.491
 1uz8 B    10 G E  126.987 -147.068 -177.743
 1uz8 B    11 L E -114.430  136.074  177.963
 1uz8 B    12 V E -137.483  146.188 -178.769

 3esu F   135 L L   58.957  121.498 -168.012
 3esu F   136 Q E  -91.164  116.161  178.774
 3esu F   137 Q E -105.790  155.402 -179.965
 3esu F   138 S L  -66.407  165.471 -178.151
 3esu F   139 G L  -72.954  173.214 -179.810
 3esu F   140 P L  -66.220  151.989 -176.427
 3esu F   141 E E -130.918  138.760  173.841
 3esu F   142 L E -107.799  118.115 -168.008
 3esu F   143 V E -124.453  144.901  177.358

 3m8o H     4 L E  -94.582  129.257  179.506
 3m8o H     5 V E -109.951  117.477 -178.442
 3m8o H     6 E E -101.088  150.354  177.174
 3m8o H     7 S E -162.415  174.889  174.374
 3m8o H     8 G L   96.420   11.167 -178.722
 3m8o H     9 G L  -94.448 -146.760 -179.885
 3m8o H    10 G E  103.848 -151.750 -177.659
 3m8o H    11 L E  -84.095  144.088  177.874
 3m8o H    12 V E -147.479  140.007 -179.552

 1dn0 B     4 L E -121.069  117.460 -178.366
 1dn0 B     5 Q E -105.057  119.408 -173.649
 1dn0 B     6 Q E -113.646  145.005  175.712
 1dn0 B     7 W E -155.002  166.463  178.554
 1dn0 B     8 G L  150.551  164.171 -179.043
 1dn0 B     9 A L  -55.525  124.482 -174.650
 1dn0 B    10 G L  -97.054   -1.319 -178.495
 1dn0 B    11 L E -137.272  125.109 -177.720
 1dn0 B    12 L E -132.974  162.506  167.233

 3k3q A     7 L E -120.746  115.279 -177.308
 3k3q A     8 V E -111.725  104.113  176.918
 3k3q A     9 D E  -79.900  156.399  175.030
 3k3q A    10 S E -165.073  166.639 -178.144
 3k3q A    11 G L  108.899    5.046 -177.296
 3k3q A    12 G L  -74.428  172.442 -175.553
 3k3q A    13 G E  141.643 -149.906  179.023
 3k3q A    14 T E -128.477  153.987  175.078
 3k3q A    15 L E -152.113  163.251  175.815

 1a2y B     4 L E -131.076  139.955 -179.596
 1a2y B     5 Q E -135.911  130.020  178.765
 1a2y B     6 E E  -94.514  155.935  172.104
 1a2y B     7 S E -149.892  129.708 -173.067
 1a2y B     8 G L -146.588  173.268 -170.386
 1a2y B     9 P L  -80.611  -19.810  178.511
 1a2y B    10 G L   85.038  -63.356 -178.735
 1a2y B    11 L E -122.764  124.652 -176.537
 1a2y B    12 V E -133.739  139.561  173.846

 1dlf H     4 L E -129.476  135.667  179.982
 1dlf H     5 E E -136.705  116.658  178.625
 1dlf H     6 E E  -92.681  152.443  173.033
 1dlf H     7 S E -157.074  167.379  172.153
 1dlf H     8 G L  112.106   -8.198 -179.665
 1dlf H     9 G L  -71.028  165.523 -179.557
 1dlf H    10 G L  163.151 -169.259  177.499
 1dlf H    11 L E  -86.389  128.354 -175.415
 1dlf H    12 V E -137.395  146.106  179.426

 2x1q A     4 L L -117.626  132.659  173.476
 2x1q A     5 Q L -133.337  120.460 -179.224
 2x1q A     6 E E  -85.292  154.255  171.986
 2x1q A     7 S E -160.195  171.932  172.898
 2x1q A     8 G L  102.076    1.950  177.216
 2x1q A     9 G L  -73.730  171.674 -179.386
 2x1q A    10 G E  163.108 -167.190 -177.305
 2x1q A    11 L E -109.840  128.336  176.404
 2x1q A    12 V E -134.958  164.882  172.699

 3r75 A   365 R E -126.762  117.775 -179.905
 3r75 A   366 I E -115.130  104.466  179.221
 3r75 A   367 G E  -72.990  144.985  176.103
 3r75 A   368 V E -157.513  145.022  175.878
 3r75 A   369 G L -155.916 -166.460  179.647
 3r75 A   370 S L -158.845  153.288 -179.768
 3r75 A   371 T E  -70.609  111.927 -178.828
 3r75 A   372 L E  -92.544  127.912 -177.708
 3r75 A   373 V L -132.375  178.499 -174.673

 2h8g A    76 V E -122.696  121.609 -174.040
 2h8g A    77 V E -114.930  124.991  173.353
 2h8g A    78 C E -121.531  150.575 -179.062
 2h8g A    79 P L  -71.177  -15.001  172.171
 2h8g A    80 G L   79.606 -166.692 -176.557
 2h8g A    81 R E  -87.736  144.520  172.800
 2h8g A    82 D L  -72.734  127.609 -179.175
 2h8g A    83 A L  -56.163  -35.807 -174.352
 2h8g A    84 A L  -81.147  -50.864 -171.277

 3esu F   142 L E -107.799  118.115 -168.008
 3esu F   143 V E -124.453  144.901  177.358
 3esu F   144 K L  -80.587  150.713  178.582
 3esu F   145 P L  -55.112  135.932  177.099
 3esu F   146 G L   88.257  -14.654 -178.362
 3esu F   147 A L  -81.325  171.823 -179.917
 3esu F   148 S L -123.642  155.898  177.586
 3esu F   149 V E -133.822  160.114  175.319
 3esu F   150 K E -139.746  116.067 -176.446

 2ogt A   217 M E -134.194  131.713 -174.600
 2ogt A   218 L E -118.781  113.756 -178.534
 2ogt A   219 Q E -101.938  107.952  175.128
 2ogt A   220 S L   52.484   54.804  175.652
 2ogt A   221 G L  178.187  167.025 -176.227
 2ogt A   222 S L -156.053  173.495 -177.137
 2ogt A   223 G L  -63.685  -18.267 -179.619
 2ogt A   224 S L  -84.890  -15.003 -173.856
 2ogt A   225 L L  -71.513  121.077  177.314

 3n9g H    11 V E -129.560  137.534 -175.030
 3n9g H    12 R E -137.082  158.567  169.470
 3n9g H    13 K L  -95.031  153.248  178.860
 3n9g H    14 P L  -54.462  135.225  179.991
 3n9g H    15 G L   98.509  -21.691 -178.685
 3n9g H    16 A L  -77.509  174.839  174.513
 3n9g H    17 S L -118.763  162.385  175.240
 3n9g H    18 T E -141.930  147.304 -178.546
 3n9g H    19 K E -129.956  111.567 -177.690

 3juy A    17 V E -111.361  124.952 -172.560
 3juy A    18 K E -123.134  154.951  170.707
 3juy A    19 K L  -94.303  155.768  177.806
 3juy A    20 P L  -53.769  137.269  178.470
 3juy A    21 G L   96.414  -23.173 -178.649
 3juy A    22 A L  -73.564  169.585  173.994
 3juy A    23 S L -116.433  158.106  176.979
 3juy A    24 V E -135.098  136.794  179.675
 3juy A    25 K E -119.685  117.459 -178.563

 2a1f A    13 L E  -88.847  116.245  179.305
 2a1f A    14 K E  -99.911  111.206  178.228
 2a1f A    15 L E -108.489  131.443  165.624
 2a1f A    16 S L  -68.744  146.206  173.197
 2a1f A    17 G H  -52.090  -35.572 -175.718
 2a1f A    18 E H  -63.465  -23.247 -177.665
 2a1f A    19 A H  -65.781  -21.033 -177.972
 2a1f A    20 L H  -93.346   -8.061 -179.434
 2a1f A    21 Q L  -64.937  145.880  176.640

 1uz8 B   176 L E -154.995  166.388  177.026
 1uz8 B   177 S E -122.424  139.657  172.562
 1uz8 B   178 S E -125.423  129.905 -173.029
 1uz8 B   179 L E -130.893  154.837  178.311
 1uz8 B   180 V E -140.228  150.657  174.222
 1uz8 B   181 T E -108.369  126.305  179.454
 1uz8 B   182 V E -133.961  160.699  175.479
 1uz8 B   183 P E  -55.008  145.028  179.070
 1uz8 B   184 S L  -65.357  -19.044  177.363

 2o18 A   189 L E -123.692  106.487 -168.661
 2o18 A   190 V E -116.180  135.014 -176.086
 2o18 A   191 S E -138.349  143.783  166.286
 2o18 A   192 V E -132.638  112.746 -171.904
 2o18 A   193 G L   65.559 -123.640 -175.285
 2o18 A   194 G L  -99.302   11.366  176.737
 2o18 A   195 A E -116.893  144.927 -179.061
 2o18 A   196 L E -153.222  153.096  172.086
 2o18 A   197 N E -120.745  141.420 -178.118

 2zxe A   668 C E -148.110  141.636  171.686
 2zxe A   669 V E -120.486  114.866 -173.182
 2zxe A   670 V E -104.192  117.321  174.564
 2zxe A   671 H E  -74.301  136.500 -179.600
 2zxe A   672 G H  -53.119  -37.453 -176.604
 2zxe A   673 S H  -65.376  -24.867  176.184
 2zxe A   674 D H  -86.764  -41.840  179.757
 2zxe A   675 L H  -57.378  -35.699  176.262
 2zxe A   676 K L  -49.337  -39.832 -168.668

 3kqs A   204 L L  -85.012   -9.111 -175.441
 3kqs A   205 L E -105.163  133.106  177.401
 3kqs A   206 R E  -66.804  148.519  174.674
 3kqs A   207 P E  -55.005  129.461 -178.781
 3kqs A   208 G E   86.336    2.228  179.503
 3kqs A   209 G E  -78.911  171.975 -173.750
 3kqs A   210 H E -110.856  146.819  174.872
 3kqs A   211 L E -128.045  121.504  174.163
 3kqs A   212 L E -106.213  107.587 -171.923

 2fts A   193 L E  -84.263  136.589  169.705
 2fts A   194 L E -119.945  166.856  173.907
 2fts A   195 N L  -72.771  145.586  178.791
 2fts A   196 P L  -54.229  -28.484 -177.108
 2fts A   197 E L  -82.864  -17.878 -175.991
 2fts A   198 D L  -81.966  149.989  171.464
 2fts A   199 D L  -78.605  155.410 -172.037
 2fts A   200 L L  -69.372  144.305  174.617
 2fts A   201 L L -121.797  163.332 -179.648

 3ek6 A    14 L E  -97.118  125.789 -176.650
 3ek6 A    15 K E -116.065  122.857  176.207
 3ek6 A    16 L E -120.309  150.281  166.475
 3ek6 A    17 S L  -68.949  145.403  175.240
 3ek6 A    18 G H  -55.171  -36.491 -175.757
 3ek6 A    19 E H  -63.882  -22.214 -178.020
 3ek6 A    20 A H  -67.082  -12.968 -179.951
 3ek6 A    21 L H  -91.577  -20.732 -175.175
 3ek6 A    22 M L  -63.888  -37.778 -172.607

 3hzp A    57 L E -115.169  115.651 -177.228
 3hzp A    58 V E -128.862  127.792  178.696
 3hzp A    59 L E  -84.458  120.328 -178.464
 3hzp A    60 E E  -86.825  -39.043  176.973
 3hzp A    61 S E -163.112  154.921  176.676
 3hzp A    62 A E -152.504  141.355 -177.769
 3hzp A    63 E E -145.805  151.970  165.358
 3hzp A    64 I E  -82.229   91.246 -168.215
 3hzp A    65 T E  -64.003  -45.227  178.812

 1uz8 B    11 L E -114.430  136.074  177.963
 1uz8 B    12 V E -137.483  146.188 -178.769
 1uz8 B    13 Q L  -81.190  149.657  178.193
 1uz8 B    14 P L  -55.243  132.783  179.304
 1uz8 B    15 G L   88.788   -7.300 -177.922
 1uz8 B    16 G L  -81.542 -166.294 -179.666
 1uz8 B    17 S L -139.655  158.816 -176.568
 1uz8 B    18 Q E -157.589  136.829  177.676
 1uz8 B    19 K E -112.154  118.965  175.326

 2va1 A    29 I E -107.800  116.244  174.902
 2va1 A    30 K E  -81.457  113.762  174.814
 2va1 A    31 I E -117.117  107.627  178.241
 2va1 A    32 S L  -73.572  162.494 -179.863
 2va1 A    33 G H  -58.860  -31.716 -177.230
 2va1 A    34 A H  -58.015  -30.560 -175.700
 2va1 A    35 C H  -73.622  -15.093 -177.378
 2va1 A    36 L H -103.813   -4.275 -175.068
 2va1 A    37 K L -117.178  137.672  175.789

 2ce2 X     6 L E -109.035  142.857  175.106
 2ce2 X     7 V E -126.953  129.939 -178.064
 2ce2 X     8 V E -106.920  114.486 -176.356
 2ce2 X     9 V E -122.160  162.815 -179.543
 2ce2 X    10 G E  150.385  171.235 -178.232
 2ce2 X    11 A L  -64.717  161.930 -179.358
 2ce2 X    12 G L  -65.427  132.204  167.012
 2ce2 X    13 G L   93.904    2.258 -179.612
 2ce2 X    14 V L  -74.870  -17.907  172.892

 1leh A   192 L H  -65.083  -46.524  179.545
 1leh A   193 N H  -62.446  -43.163  178.178
 1leh A   194 T H  -54.623  -32.618 -178.053
 1leh A   195 E L  -84.821  -16.056  179.246
 1leh A   196 G L   94.976   38.985  174.578
 1leh A   197 A L  -97.244  152.034  175.984
 1leh A   198 K E  -93.365  138.953 -170.838
 1leh A   199 L E -118.012  128.632  164.043
 1leh A   200 V E -119.105  122.182 -163.264

 1z9d A    12 I E  -91.624  120.477 -179.991
 1z9d A    13 K E  -96.586  121.573 -178.548
 1z9d A    14 L E -114.152  139.143  170.370
 1z9d A    15 S L  -77.776  142.000  174.423
 1z9d A    16 G H  -52.701  -39.604 -176.606
 1z9d A    17 E H  -63.150  -28.024 -179.387
 1z9d A    18 A H  -64.904  -17.184  178.949
 1z9d A    19 L H -104.387   -2.556 -176.683
 1z9d A    20 A L  -80.183  -36.194  179.737

 2a14 A   186 L L  -85.016   -9.986 -175.598
 2a14 A   187 L E  -99.567  146.933  163.526
 2a14 A   188 K E  -75.441  158.593  174.140
 2a14 A   189 P E  -54.988  124.399 -177.114
 2a14 A   190 G E   90.109   -3.966  176.855
 2a14 A   191 G E  -67.161  166.562 -171.504
 2a14 A   192 H E -118.557  137.487  168.997
 2a14 A   193 L E -104.818  119.310  176.676
 2a14 A   194 V E -110.852  120.101 -171.523

 3igf A   323 L E -113.829  136.304  172.579
 3igf A   324 T E -133.900  147.877 -175.641
 3igf A   325 Q E -130.874  111.487  179.658
 3igf A   326 Y E -119.113   99.922 -175.100
 3igf A   327 G L   61.075 -122.493 -176.149
 3igf A   328 P L  -82.951   -3.611 -171.563
 3igf A   329 E E -107.845  139.840  172.477
 3igf A   330 V E -125.774  129.151 -179.291
 3igf A   331 T E -105.795  129.239  178.792

 1u94 A   146 V E -119.831  127.551  177.740
 1u94 A   147 V E -106.328  119.673 -177.090
 1u94 A   148 D E -134.012   92.005    8.217
 1u94 A   149 S L -153.382  171.610 -175.975
 1u94 A   150 V H  -55.001  -44.987 -178.614
 1u94 A   151 A H  -63.453  -25.342 -175.903
 1u94 A   152 A H  -89.677   -5.006  178.473
 1u94 A   153 L L  -79.401   80.723 -178.802
 1u94 A   154 T L  -79.260  125.102  177.270

 2vhj A   270 L E -113.659  115.145 -172.323
 2vhj A   271 T E -115.548  129.493  169.632
 2vhj A   272 R E  -86.498  114.663 -168.758
 2vhj A   273 T L  -84.256   -8.992  175.482
 2vhj A   274 G E  157.954  175.077 -175.989
 2vhj A   275 E L  -63.993  116.562  175.250
 2vhj A   276 G L   76.979    5.505 -178.416
 2vhj A   277 L L  -94.886  164.541 -176.679
 2vhj A   278 Q L  -61.793  134.993  170.852

 3lm3 A   343 F E -130.350  140.523  173.147
 3lm3 A   344 V E -134.996  124.984 -174.951
 3lm3 A   345 E E -141.770  136.491  161.532
 3lm3 A   346 R E -105.212  157.869 -177.239
 3lm3 A   347 G L  -61.038  146.450  178.687
 3lm3 A   348 S L  -69.213  -25.589 -174.014
 3lm3 A   349 G L   92.399    3.665  177.404
 3lm3 A   350 L L -112.961  132.895  173.882
 3lm3 A   351 G L   61.585 -130.925 -177.648

 1vf7 A   180 V E -109.376  134.637 -178.793
 1vf7 A   181 T E -108.995  127.027  178.398
 1vf7 A   182 Q E -144.815  155.697  176.161
 1vf7 A   183 P E  -60.402  141.030 -175.851
 1vf7 A   184 S H  -50.288  -28.611  176.713
 1vf7 A   185 T H  -61.450  -44.215  177.241
 1vf7 A   186 A H  -64.572  -38.462  175.885
 1vf7 A   187 L H  -59.345  -51.968  177.906
 1vf7 A   188 L H  -55.111  -46.449  177.453

 2cgh A   145 L E -135.779  116.813  178.112
 2cgh A   146 A E -100.957  134.674  178.746
 2cgh A   147 E E -131.929  123.588 -170.925
 2cgh A   148 V E  -84.367  133.118  170.394
 2cgh A   149 A E -142.626   73.919 -172.047
 2cgh A   150 Q L  -42.237  132.523   15.872
 2cgh A   151 P L  -94.978   20.359 -173.731
 2cgh A   152 F E -112.121  162.431  158.083
 2cgh A   153 V E -127.602  134.526  177.666

 1ee6 A    45 R E -124.594  106.991 -174.360
 1ee6 A    46 L E  -92.063  129.973  172.371
 1ee6 A    47 E L  -84.393  174.009 -177.992
 1ee6 A    48 A L  -59.546  118.278  176.576
 1ee6 A    49 G L   94.248   -0.704 -176.560
 1ee6 A    50 A E  -75.872  158.391 -179.976
 1ee6 A    51 S E -132.757  138.261  173.299
 1ee6 A    52 L E -116.314  122.195 -165.530
 1ee6 A    53 K E -134.675  139.508  171.658

 1ybd A    12 L E  -82.981  120.039  177.766
 1ybd A    13 K E  -98.157  111.865 -178.217
 1ybd A    14 L E -112.731  124.872  172.086
 1ybd A    15 S L  -75.318  154.645  177.372
 1ybd A    16 G H  -55.788  -41.073 -175.494
 1ybd A    17 E H  -64.230  -24.635 -179.357
 1ybd A    18 S H  -61.190  -29.588 -179.870
 1ybd A    19 L H  -98.608    7.182 -175.818
 1ybd A    20 M H  -92.529  -20.000  179.417

 2zf5 O   266 L E -120.336  127.770  170.416
 2zf5 O   267 V E -107.899  120.069  178.683
 2zf5 O   268 N E  -66.926  123.012  175.248
 2zf5 O   269 T E -115.153  -10.006  171.148
 2zf5 O   270 D E   61.986 -118.036 -173.753
 2zf5 O   271 K L  -73.369  -14.959 -173.858
 2zf5 O   272 M L  -89.947  139.956  170.947
 2zf5 O   273 V L -105.642  108.552 -177.156
 2zf5 O   274 L L -101.705  133.554 -175.413

 1uz5 A   192 I E  -79.209  130.482  178.903
 1uz5 A   193 V E -130.746  135.702  176.129
 1uz5 A   194 P L  -54.992  145.001  179.089
 1uz5 A   195 P L  -66.715  150.431 -178.572
 1uz5 A   196 G L  100.320  -28.617  178.581
 1uz5 A   197 N L  -86.970  146.572  177.512
 1uz5 A   198 E L  -68.977  131.107 -179.471
 1uz5 A   199 L L  -80.130  139.003  165.223
 1uz5 A   200 K L  -93.730  156.904  178.466

 1xvi A    71 I E -106.715  115.027 -174.985
 1xvi A    72 A E -114.262  156.466  175.444
 1xvi A    73 E H   53.479   43.922  171.632
 1xvi A    74 N H   59.841   35.070  172.907
 1xvi A    75 G H   95.420   -8.483  177.912
 1xvi A    76 A L  -66.052  -27.329  177.761
 1xvi A    77 V E -126.655  129.483  175.944
 1xvi A    78 I E -120.869  114.129  173.305
 1xvi A    79 Q E  -89.568  127.166 -174.976

 3n9g H   188 L E -141.509  167.219  176.625
 3n9g H   189 S E -135.444  150.073  174.244
 3n9g H   190 S E -127.958  120.004 -170.607
 3n9g H   191 V E -121.246  140.129  179.122
 3n9g H   192 V E -125.010  131.271  176.131
 3n9g H   193 T E  -92.954  119.004 -175.081
 3n9g H   194 V E -134.994  158.641  175.754
 3n9g H   195 P E  -55.008  135.674 -179.499
 3n9g H   196 S L -124.474   82.994    9.140

 3b4n A   154 I E -125.826  135.008  176.173
 3b4n A   155 I E -110.174  124.963  179.709
 3b4n A   156 L E -110.255  132.302  172.066
 3b4n A   157 K E -127.201   93.423 -170.709
 3b4n A   158 N L   55.243   45.280 -169.234
 3b4n A   159 A L -135.848  165.212 -178.690
 3b4n A   160 T E -122.671  133.828  171.610
 3b4n A   161 V E -125.922  131.004 -173.404
 3b4n A   162 K E -137.007  151.782  173.540

 3nwy A    55 L E  -99.003  124.675  176.432
 3nwy A    56 K E -100.006  131.414 -177.272
 3nwy A    57 L E -127.041  136.374  173.130
 3nwy A    58 G L  -72.894  140.005 -179.664
 3nwy A    59 G H  -65.363  -42.837 -176.103
 3nwy A    60 E H  -59.002  -33.101  177.230
 3nwy A    61 M H  -52.313  -42.190 -173.014
 3nwy A    62 F H  -70.332  -14.341  173.879
 3nwy A    63 G H -107.074    4.995 -163.567

 2bhg A   128 L E -158.571  144.450 -178.276
 2bhg A   129 I E -114.940  136.775  178.029
 2bhg A   130 F E -117.755  134.342 -175.348
 2bhg A   131 S E -115.096  151.861 -178.403
 2bhg A   132 G E -165.009 -154.049 -177.033
 2bhg A   133 E E -141.701  144.999  177.275
 2bhg A   134 A E  -55.847  127.496 -174.530
 2bhg A   135 L L  -70.766  -42.069  172.725
 2bhg A   136 T L -135.825  177.436  165.294

 1wv2 A    39 I H  -61.883  -31.593  174.540
 1wv2 A    40 E H  -68.047  -44.961  178.917
 1wv2 A    41 A H  -65.123  -35.199 -177.209
 1wv2 A    42 S L  -62.984  -26.579 -177.538
 1wv2 A    43 G L   75.342    8.737 -179.490
 1wv2 A    44 A L  -62.566  145.005  175.818
 1wv2 A    45 E L -111.913  -24.592  171.586
 1wv2 A    46 I E -110.016  122.880 -177.120
 1wv2 A    47 V E -123.405  126.189 -174.425

 3b8i A    45 G E -128.659  179.267  178.567
 3b8i A    46 I E -143.273  135.228  172.547
 3b8i A    47 L E -101.601  110.042 -178.530
 3b8i A    48 G L  -84.788  141.345  176.202
 3b8i A    49 G H  -63.578  -29.735  178.649
 3b8i A    50 S H  -62.691  -48.188 -179.100
 3b8i A    51 V H  -70.439  -34.331  172.038
 3b8i A    52 A H  -57.318  -46.220  177.761
 3b8i A    53 S H  -65.166  -34.912  178.766

 3o6z A    80 L E -128.231  130.048  171.229
 3o6z A    81 I E  -92.235  123.098 -175.080
 3o6z A    82 E E -151.977  167.375  174.973
 3o6z A    83 S L  -69.251  146.037  172.256
 3o6z A    84 C E  -48.397  133.752 -171.612
 3o6z A    85 A E -162.869  162.242  174.032
 3o6z A    86 G E -169.054  167.096 -179.443
 3o6z A    87 L E  -77.863  146.015  177.877
 3o6z A    88 L L  -73.896   78.126 -173.660

 1c1d A   194 A H  -64.984  -40.129  178.821
 1c1d A   195 A H  -60.754  -43.580  178.147
 1c1d A   196 E H  -64.985  -30.011  176.685
 1c1d A   197 A L  -71.179  -10.744  175.749
 1c1d A   198 G L  100.472    9.930 -178.242
 1c1d A   199 A L  -76.816  154.746  173.241
 1c1d A   200 Q E  -95.151  118.056 -168.257
 1c1d A   201 L E  -94.970  123.177  160.580
 1c1d A   202 L E -106.201  131.774 -167.799

 3rfo A   172 L H  -71.645  -38.271  177.917
 3rfo A   173 S H  -59.970  -49.380 -179.702
 3rfo A   174 E H  -65.349  -40.734  177.287
 3rfo A   175 A H  -64.977  -31.407 -179.821
 3rfo A   176 G H  -70.673  -45.914  178.344
 3rfo A   177 A H  -61.376  -39.425  177.565
 3rfo A   178 H H  -65.074  -55.003 -179.095
 3rfo A   179 L H  -53.296  -46.758  177.927
 3rfo A   180 L H  -57.531  -45.680  177.575

 1uz8 B   178 S E -125.423  129.905 -173.029
 1uz8 B   179 L E -130.893  154.837  178.311
 1uz8 B   180 V E -140.228  150.657  174.222
 1uz8 B   181 T E -108.369  126.305  179.454
 1uz8 B   182 V E -133.961  160.699  175.479
 1uz8 B   183 P E  -55.008  145.028  179.070
 1uz8 B   184 S L  -65.357  -19.044  177.363
 1uz8 B   185 S L  -81.233   -5.396 -179.187
 1uz8 B   186 T L  -92.757  -32.521 -175.565

 1g8l A   189 L E  -68.923  132.097 -177.172
 1g8l A   190 Q E -125.099  144.978  172.621
 1g8l A   191 L L  -83.404  153.603  179.762
 1g8l A   192 P L  -64.993  147.606 -178.857
 1g8l A   193 G L   95.023  -22.298  179.976
 1g8l A   194 Q L  -99.997  127.672  175.324
 1g8l A   195 P L  -54.953  143.108 -179.783
 1g8l A   196 L L  -71.543  133.213  179.799
 1g8l A   197 G L  -78.676 -146.707 -174.688

 3lye A    49 L E -115.480  156.069  170.918
 3lye A    50 Y E -125.685  127.877  177.399
 3lye A    51 M E  -94.773  122.294 -175.629
 3lye A    52 T L  -84.998  149.725  176.320
 3lye A    53 G H  -75.753  -44.144  178.671
 3lye A    54 A H  -63.156  -39.165  179.755
 3lye A    55 G H  -65.722  -47.002  178.939
 3lye A    56 T H  -57.749  -45.024 -178.366
 3lye A    57 T H  -66.817  -41.835 -178.501

 3n05 A   227 L E  -84.899  147.238  174.769
 3n05 A   228 V E -131.658  129.624  177.909
 3n05 A   229 F E  -95.098  119.544 -170.933
 3n05 A   230 D E  -87.605   -7.326 -177.937
 3n05 A   231 G E   68.926 -112.123  179.167
 3n05 A   232 D L   63.057   41.749  172.296
 3n05 A   233 S L  -53.548  149.974 -172.434
 3n05 A   234 I E -149.950  142.543  168.781
 3n05 A   235 V E -115.872  125.016 -175.696

 3ctz A   413 L E -119.225  124.721 -179.078
 3ctz A   414 I E -126.151  118.664  177.988
 3ctz A   415 D E -123.780  110.598 -170.339
 3ctz A   416 S E -145.361  162.382  179.069
 3ctz A   417 G L -169.079  164.543 -169.941
 3ctz A   418 A E -138.838  144.627  163.843
 3ctz A   419 Q E  -87.158  114.018  166.860
 3ctz A   420 Y E -103.342  159.596  172.601
 3ctz A   421 K L  -62.621  -19.015 -177.190

 2bln A   165 L H  -68.483  -39.274  177.307
 2bln A   166 C H  -64.849  -39.131  176.442
 2bln A   167 H H  -62.241  -46.013  177.381
 2bln A   168 A H  -61.414  -39.525  178.760
 2bln A   169 A H  -62.631  -42.657  177.158
 2bln A   170 R H  -57.279  -47.885 -178.024
 2bln A   171 Q H  -64.312  -45.506 -176.905
 2bln A   172 L H  -65.409  -39.021  177.772
 2bln A   173 L H  -65.039  -44.217 -178.685

 3h3n O   273 V E -125.893  129.367  178.483
 3h3n O   274 M E -125.033  128.840  179.279
 3h3n O   275 N E  -70.866  131.799 -175.732
 3h3n O   276 T E -114.964   11.078  179.621
 3h3n O   277 G E   77.777 -158.746 -176.980
 3h3n O   278 E L  -83.620   -0.012  178.704
 3h3n O   279 E L -107.420  123.163  175.955
 3h3n O   280 P L  -70.054  122.833 -176.699
 3h3n O   281 Q L  -69.985  122.283 -178.292

 2htm A    32 I H  -60.395  -43.588  177.110
 2htm A    33 A H  -66.834  -43.321 -177.065
 2htm A    34 A H  -62.533  -34.988  178.961
 2htm A    35 A L  -83.149   -7.651 -176.424
 2htm A    36 K L   54.696   37.197 -174.142
 2htm A    37 A L  -73.901  145.108  176.282
 2htm A    38 E L -100.412  -23.544 -173.574
 2htm A    39 V E -129.826  131.348  174.030
 2htm A    40 V E -127.907  131.621 -176.599

 1zlp A    63 A E -144.546  150.944 -173.499
 1zlp A    64 F E -115.983  116.987  176.836
 1zlp A    65 V E  -73.412  100.008 -171.228
 1zlp A    66 S L  -80.193  118.958  178.909
 1zlp A    67 G H  -58.227  -44.651  175.270
 1zlp A    68 Y H  -56.718  -54.826 -174.544
 1zlp A    69 S H  -62.220  -39.362 -178.845
 1zlp A    70 V H  -66.354  -42.905  176.653
 1zlp A    71 S H  -60.308  -39.101  178.858

 2zdi C    83 I E  -92.540  114.363 -177.275
 2zdi C    84 V E -113.023  130.726  179.885
 2zdi C    85 S E  -62.688  129.570  175.692
 2zdi C    86 V E -104.334   -2.278  170.571
 2zdi C    87 G E  103.772  167.214  172.949
 2zdi C    88 S L   63.508   27.277  175.355
 2zdi C    89 G L   83.380   18.686  179.564
 2zdi C    90 Y E -122.288  148.140  174.409
 2zdi C    91 A E -145.323  137.479 -172.199

 3k3q A    14 T E -128.477  153.987  175.078
 3k3q A    15 L E -152.113  163.251  175.815
 3k3q A    16 Q E  -90.644  146.545  178.443
 3k3q A    17 A L  -48.259  116.239  179.097
 3k3q A    18 G L  118.185  -20.375 -175.615
 3k3q A    19 K L  -75.001  158.621 -176.445
 3k3q A    20 S L  -93.858  137.891 -178.895
 3k3q A    21 L E -117.259  133.425  173.701
 3k3q A    22 R E -121.869  114.781  177.134

 2jfz A   207 L E  -90.945  127.471  179.400
 2jfz A   208 I E  -98.894  113.047 -178.351
 2jfz A   209 H E  -95.184  124.500 -176.078
 2jfz A   210 S H  -58.354  -43.769 -177.074
 2jfz A   211 G H  -66.268  -49.823 -179.800
 2jfz A   212 D H  -63.082  -34.815 -179.687
 2jfz A   213 A H  -65.172  -47.602 -175.343
 2jfz A   214 I H  -72.183  -24.029  173.226
 2jfz A   215 V H  -63.597  -47.922  175.308

 1amu A   375 L E  -78.650  115.247  175.466
 1amu A   376 C E -111.566  141.757 -173.097
 1amu A   377 I E -121.694  132.332  170.347
 1amu A   378 G E -131.321  171.213  178.272
 1amu A   379 G E  125.401 -163.772 -170.879
 1amu A   380 E L  -75.261   -9.786 -171.238
 1amu A   381 G L  -90.658   -6.462 -177.408
 1amu A   382 L L  -63.192  132.096  178.966
 1amu A   383 A L  -73.233  163.781  179.042

 3kd8 A   150 L E -118.370  123.919  176.904
 3kd8 A   151 V E -116.069  124.181 -178.604
 3kd8 A   152 V E -112.933  130.449  177.522
 3kd8 A   153 S E -116.325  137.977  179.281
 3kd8 A   154 G L  160.272  179.849 -171.908
 3kd8 A   155 P L  -80.001  144.816  166.708
 3kd8 A   156 D L   56.354   40.734  172.217
 3kd8 A   157 L L  -72.745  136.210  177.787
 3kd8 A   158 S L -124.525  140.028  174.744

 3dou A   129 L E  -66.466  133.977  166.997
 3dou A   130 R E  -80.859  159.990  175.087
 3dou A   131 N E  -57.302  120.233 -177.307
 3dou A   132 G E   96.318    3.676 -178.284
 3dou A   133 G E  -68.388  160.999 -177.648
 3dou A   134 N E -118.980  160.231  175.369
 3dou A   135 V E -132.957  136.764  168.496
 3dou A   136 L E -124.956  120.198 -174.913
 3dou A   137 L E -132.063  125.525  169.879

 1tvn A     5 L E  -94.777  121.343  176.264
 1tvn A     6 T E -130.059  167.586  178.389
 1tvn A     7 V E -115.000  128.872  173.790
 1tvn A     8 S E -134.959  106.745 -168.465
 1tvn A     9 G L   68.329 -127.336 -179.869
 1tvn A    10 N L  -99.058   13.593 -177.651
 1tvn A    11 Q E -110.746  149.991  168.522
 1tvn A    12 I E -107.642  114.403 -174.401
 1tvn A    13 L E  -92.990  140.539  172.338

 2ejb A    33 L E -113.861  129.005  175.294
 2ejb A    34 V E -123.993  113.142 -179.463
 2ejb A    35 I E -110.451  124.994  178.382
 2ejb A    36 S L  -75.146  161.903  176.676
 2ejb A    37 R H  -65.023  -38.592  177.878
 2ejb A    38 N H  -65.011  -34.916  176.159
 2ejb A    39 A H  -63.241  -42.892 -178.920
 2ejb A    40 K H  -59.777  -43.065 -179.871
 2ejb A    41 V H  -64.899  -48.887 -176.255

 2wm3 A    48 L H  -60.733  -37.803  176.469
 2wm3 A    49 R H  -60.900  -43.686  177.472
 2wm3 A    50 L H  -66.102  -27.428  179.802
 2wm3 A    51 Q L  -80.901   -5.004  167.713
 2wm3 A    52 G L  109.932    9.510  177.955
 2wm3 A    53 A L  -79.187  149.382  168.998
 2wm3 A    54 E E  -89.920  111.785 -174.722
 2wm3 A    55 V E  -99.284  124.839  179.553
 2wm3 A    56 V E -125.150  147.267  175.676

 1ej0 A   126 L E  -72.047  126.701 -179.419
 1ej0 A   127 A E  -76.393  154.219  177.164
 1ej0 A   128 P E  -54.571  136.211 -176.113
 1ej0 A   129 G E   84.133    0.330 -177.085
 1ej0 A   130 G E  -76.668  175.802 -176.828
 1ej0 A   131 S E -121.876  156.545 -179.517
 1ej0 A   132 F E -138.977  120.005  178.555
 1ej0 A   133 V E -120.411  124.044 -172.638
 1ej0 A   134 V E -135.509  130.232  168.861

 3btp A   454 I E -129.948  143.641 -171.415
 3btp A   455 V E -126.230  131.642  179.290
 3btp A   456 A E  -66.463  130.411  177.304
 3btp A   457 D L -149.019   90.349 -167.591
 3btp A   458 G L   72.841 -148.763 -178.809
 3btp A   459 P L  -83.238   42.018 -179.191
 3btp A   460 N E -163.534  160.104  177.372
 3btp A   461 L E -115.888  127.790 -177.610
 3btp A   462 R E -114.863  154.958  169.799

 3ih1 A    53 L E -119.184  165.961  175.570
 3ih1 A    54 Y E -132.313  133.045  174.160
 3ih1 A    55 L E -104.305  106.995 -178.285
 3ih1 A    56 S L  -88.714  140.121  173.467
 3ih1 A    57 G H  -61.017  -41.265 -179.611
 3ih1 A    58 A H  -64.190  -47.365 -178.983
 3ih1 A    59 A H  -64.924  -43.725 -177.625
 3ih1 A    60 Y H  -64.351  -54.368 -178.923
 3ih1 A    61 T H  -58.812  -45.247 -179.046

 2o0b A   187 V E  -97.179  129.026  174.933
 2o0b A   188 Q E -119.994  118.150  171.797
 2o0b A   189 H E  -77.526  121.733 -179.904
 2o0b A   190 T L  -86.601  150.002 -179.671
 2o0b A   191 G L   68.724 -140.074 -173.457
 2o0b A   192 S L -140.000 -160.013  174.700
 2o0b A   193 S L   56.975   59.210  174.701
 2o0b A   194 L L  -96.631  109.992 -172.930
 2o0b A   195 P L  -82.826  168.814  168.475

 2plw A   144 I E  -70.185  133.971  177.808
 2plw A   145 N E  -84.369  152.603  178.807
 2plw A   146 I E  -62.493  124.777 -176.198
 2plw A   147 G E   87.523    4.012 -174.900
 2plw A   148 G E  -75.332  168.391 -179.194
 2plw A   149 T E -112.365  140.929 -176.340
 2plw A   150 Y E -135.336  118.733  179.394
 2plw A   151 I E -125.112  123.210 -176.271
 2plw A   152 V E -130.421  132.657  175.216

 1udx A   106 L E  -87.283  106.509 -169.865
 1udx A   107 T L -122.108  -22.330 -174.579
 1udx A   108 E L -100.642  149.255  177.717
 1udx A   109 E L  -59.399  121.512  174.017
 1udx A   110 G L   85.945    0.646  179.496
 1udx A   111 Q L  -62.220  128.978 -169.580
 1udx A   112 T E -127.007  143.362  176.541
 1udx A   113 V E -136.354  136.199  173.052
 1udx A   114 L E  -76.428  128.424 -175.857

 3m6i A    84 V E  -72.766  127.255 -173.759
 3m6i A    85 I E -114.858  -18.913  177.134
 3m6i A    86 A E -152.350  146.270  178.930
 3m6i A    87 V E -135.217  139.579  168.212
 3m6i A    88 H L  -62.764  140.556 -176.006
 3m6i A    89 P L  -50.730  -32.100 -175.660
 3m6i A    90 S L  -72.021  -25.636 -176.024
 3m6i A    91 V L  -64.265  122.115 -177.693
 3m6i A    92 K L -108.732  -42.439 -171.952

 1fxk C    73 I E  -87.998  118.139 -175.232
 1fxk C    74 M E -119.284  137.752  178.629
 1fxk C    75 S E  -74.366  134.653  178.888
 1fxk C    76 V E -114.008    6.628  175.585
 1fxk C    77 G E  100.085  169.330  174.993
 1fxk C    78 A L   59.669   30.135  175.401
 1fxk C    79 G L   72.454   18.552 -178.540
 1fxk C    80 V E -112.044  138.048  174.589
 1fxk C    81 A E -130.463  140.810 -177.561

 2bhv A    81 L E  -89.970  -39.989  171.248
 2bhv A    82 I E -122.426  105.806 -173.761
 2bhv A    83 P L  -73.952  151.794  174.951
 2bhv A    84 K L  -57.697  135.875  178.476
 2bhv A    85 G L   93.708   -2.162 -179.796
 2bhv A    86 S L  -65.090  139.510  178.103
 2bhv A    87 K E  -88.931  131.879  176.237
 2bhv A    88 V E -114.591  116.615 -174.329
 2bhv A    89 I E -109.400  127.371 -179.904

 1x13 A    41 A E -120.114  124.308 -179.411
 1x13 A    42 V E -113.025  132.218  177.948
 1x13 A    43 E E  -69.951  132.007 -179.423
 1x13 A    44 S L  -48.990  124.196  172.080
 1x13 A    45 G L   91.488   -0.757 -173.196
 1x13 A    46 A L  -58.360  -38.762 -175.066
 1x13 A    47 G L -104.025    6.733 -173.486
 1x13 A    48 Q H  -54.759  -48.544 -176.281
 1x13 A    49 L H  -72.782  -14.709  175.463

 3l24 A   242 L E -118.310  118.049  179.872
 3l24 A   243 I E -123.641  118.781  173.678
 3l24 A   244 D E -118.126  103.371 -171.171
 3l24 A   245 A E -151.975  164.691 -174.753
 3l24 A   246 G E -152.258 -161.868 -178.118
 3l24 A   247 A E -155.008  165.024 -177.994
 3l24 A   248 N E -115.758  140.978  171.347
 3l24 A   249 F E -145.007  108.760 -178.940
 3l24 A   250 N L   61.949   26.864  175.608

 2bzv A    42 L E -116.118  122.069  177.061
 2bzv A    43 T E -115.525  121.927 -176.137
 2bzv A    44 K E  -86.162  130.004  171.949
 2bzv A    45 N E -131.512   89.800 -173.109
 2bzv A    46 G L   68.882 -128.521 -176.090
 2bzv A    47 A L  -83.151   -7.296 -178.756
 2bzv A    48 H E -107.998  148.655  171.985
 2bzv A    49 V E -123.966  129.771  176.609
 2bzv A    50 L E  -94.685  121.444 -173.912

 1ukc A   219 I E -111.102  121.851 -176.590
 1ukc A   220 V E -111.848   95.996 -174.539
 1ukc A   221 E E  -98.676  108.171 -179.788
 1ukc A   222 S L   58.157   66.507  177.842
 1ukc A   223 S L  -47.729  144.035  179.924
 1ukc A   224 F L -130.129  100.085 -177.632
 1ukc A   225 W L -111.030   85.011  174.918
 1ukc A   226 P L  -75.133  176.175  177.700
 1ukc A   227 T L  -55.965  122.862  177.846

 3d9a H   177 L E -141.086  140.015 -179.175
 3d9a H   178 S E -123.415  157.655  172.154
 3d9a H   179 S E -144.360  140.943 -177.854
 3d9a H   180 S E -120.474  154.491  174.179
 3d9a H   181 V E -144.716  134.976 -177.614
 3d9a H   182 T E -105.985  126.776  178.802
 3d9a H   183 V E -135.251  159.651  176.448
 3d9a H   184 P E  -54.966  136.629 -172.889
 3d9a H   185 S H  -62.747  -30.369 -174.159

 1nkr A    18 L E  -92.281  103.214 -164.324
 1nkr A    19 V E -120.153  139.990  177.976
 1nkr A    20 K E  -78.040  158.432 -179.808
 1nkr A    21 S L  -59.151  131.155  178.894
 1nkr A    22 E L   62.720   19.825  173.969
 1nkr A    23 E L  -95.268  156.157 -177.276
 1nkr A    24 T L  -84.883  138.753  173.182
 1nkr A    25 V E -147.625  136.673 -178.364
 1nkr A    26 I E -117.863  121.612  175.123

 1ea5 A   223 I E -130.219  124.850 -175.351
 1ea5 A   224 L E -114.978  110.004 -177.384
 1ea5 A   225 Q E -102.867  111.529  176.196
 1ea5 A   226 S L   46.729   50.844  178.790
 1ea5 A   227 G L -167.617  152.901 -177.713
 1ea5 A   228 S L -155.088  145.870 -179.350
 1ea5 A   229 P L  -63.962  -24.778 -171.917
 1ea5 A   230 N L  -97.753   10.838  173.395
 1ea5 A   231 C L  -61.274  145.810 -172.371

 3e13 X   233 I E -110.466  129.692  171.124
 3e13 X   234 N E -122.091  155.159 -177.144
 3e13 X   235 I E -115.755  145.196  152.551
 3e13 X   236 S E  -90.117  139.997 -163.636
 3e13 X   237 G E -151.104  175.886 -171.273
 3e13 X   238 I E -144.894  143.204  177.818
 3e13 X   239 A E -140.933  152.953  168.832
 3e13 X   240 M E  -88.519  137.725 -176.272
 3e13 X   241 T E  -82.493  154.272  177.818

 2dc0 A   264 L L  -54.878  -44.997  176.008
 2dc0 A   265 P L  -48.276  -45.207 -178.354
 2dc0 A   266 A L  -73.569  -19.629  177.165
 2dc0 A   267 L L  -88.583   11.818  179.608
 2dc0 A   268 R L   68.272   38.270  170.789
 2dc0 A   269 A L -122.471  168.899 -179.501
 2dc0 A   270 E E -120.155  139.383 -179.384
 2dc0 A   271 V E -117.433  122.870  179.564
 2dc0 A   272 R E -123.644  139.578  172.754

 1pl8 A    75 V E  -56.934  118.912  176.864
 1pl8 A    76 E E  -96.368  -41.702  179.469
 1pl8 A    77 K E -146.895  144.288 -178.520
 1pl8 A    78 V E -114.567  149.944  176.349
 1pl8 A    79 G L  -72.037  166.596 -170.720
 1pl8 A    80 S L  -67.762  -21.357 -175.900
 1pl8 A    81 S L -102.774   -2.996  179.978
 1pl8 A    82 V L  -77.512  125.913 -175.251
 1pl8 A    83 K L -129.625  -15.850 -175.168

 2pt2 A   249 V E -122.043  121.263  173.558
 2pt2 A   250 N E  -99.549  177.684 -176.753
 2pt2 A   251 V E -134.997  157.494  162.125
 2pt2 A   252 S E -103.343  113.477 -167.322
 2pt2 A   253 G E -120.449  178.765 -170.970
 2pt2 A   254 V E -157.195  144.589  178.373
 2pt2 A   255 G E -145.254  155.556  176.405
 2pt2 A   256 V E  -88.299  129.433 -178.128
 2pt2 A   257 V E  -66.349  136.475 -172.652

 1ka1 A   162 L E -121.760  121.256 -173.449
 1ka1 A   163 I E -110.141  127.744  177.390
 1ka1 A   164 V E -122.865  118.880  178.206
 1ka1 A   165 D L   54.987   40.417  170.004
 1ka1 A   166 G L   85.847    3.983 -178.273
 1ka1 A   167 V E -123.739  129.659  177.538
 1ka1 A   168 V E  -69.959  118.901 -177.375
 1ka1 A   169 Q E -101.363  -29.681 -176.856
 1ka1 A   170 L E -142.476  140.688  178.026

 1ycs B   122 L H  -61.777  -46.627  176.813
 1ycs B   123 V H  -59.996  -41.468  174.290
 1ycs B   124 E H  -60.003  -30.013 -174.599
 1ycs B   125 S L  -97.294    3.871  167.738
 1ycs B   126 G L   99.919   39.008  172.420
 1ycs B   127 A L  -64.991  138.250  175.693
 1ycs B   128 A L  -79.738   95.218 -168.653
 1ycs B   129 V L  -66.609  -29.980 -174.643
 1ycs B   130 F L  -96.713   12.105  172.388

 1mnn A   276 H E -121.924  137.635  173.960
 1mnn A   277 V E -118.756  122.140 -174.318
 1mnn A   278 I E -117.595  118.598  169.548
 1mnn A   279 L E  -93.448  129.806 -176.852
 1mnn A   280 G E -141.975  168.350  175.348
 1mnn A   281 A E -112.230  133.700  179.698
 1mnn A   282 V E  -90.312  123.196 -177.183
 1mnn A   283 V E -127.651  163.168  177.500
 1mnn A   284 D L  -73.445  132.052 -176.347

 2inw A    34 L E  -74.973  140.817  173.508
 2inw A    35 V E  -85.118  123.684 -172.114
 2inw A    36 Q E -110.005  102.983  176.159
 2inw A    37 E E -110.574   95.019 -172.558
 2inw A    38 G L   71.058 -120.809  174.363
 2inw A    39 N L -103.386   22.060  178.865
 2inw A    40 R E -112.476  132.208  178.480
 2inw A    41 L E -111.822  138.027  175.684
 2inw A    42 H E -119.985  131.865  175.359

 2p2s A    24 L H  -62.747  -44.503  179.896
 2p2s A    25 I H  -63.664  -44.486  177.356
 2p2s A    26 D H  -62.627  -30.755  178.543
 2p2s A    27 A L  -76.220  -12.119  169.479
 2p2s A    28 G L  114.566   12.567  176.683
 2p2s A    29 A L  -84.310  162.835 -178.079
 2p2s A    30 E E -116.135  116.647  177.072
 2p2s A    31 L E  -76.254  113.369 -162.437
 2p2s A    32 A E  -98.479  -27.912 -175.960

 2z0l A   277 I E -112.601  132.020  172.237
 2z0l A   278 A E -120.613  122.825 -179.897
 2z0l A   279 V E  -97.164  117.963 -175.891
 2z0l A   280 V E -111.501  155.605  177.374
 2z0l A   281 A E  -92.670   98.083  177.038
 2z0l A   282 G E  -71.196  118.806 -174.081
 2z0l A   283 L E  -75.204  129.955  174.556
 2z0l A   284 L E  -76.037  154.589  175.421
 2z0l A   285 T L  -68.661  -19.613  173.219

 1l7d A    34 I E -132.189  128.737 -175.872
 1l7d A    35 V E -124.993  140.368 -179.431
 1l7d A    36 E E  -64.041  139.958  178.307
 1l7d A    37 Q L  -53.631  122.220  172.482
 1l7d A    38 G L   76.712   19.841 -177.894
 1l7d A    39 A L  -70.044  -27.989 -171.204
 1l7d A    40 G L -104.907    4.971 -176.455
 1l7d A    41 V H  -54.118  -44.960 -177.778
 1l7d A    42 G H  -66.472  -20.541 -178.540

 2b3z A   300 Y E  -98.224  101.154 -174.305
 2b3z A   301 V E -100.037  103.955 -161.971
 2b3z A   302 E E -125.790   19.964 -173.326
 2b3z A   303 G E -154.991  144.231  170.500
 2b3z A   304 G L   96.422  112.427  171.778
 2b3z A   305 S H  -69.256  -40.001  173.093
 2b3z A   306 A H  -69.023  -39.505  178.684
 2b3z A   307 V H  -63.751  -45.803  176.161
 2b3z A   308 H H  -65.363  -32.989  176.348

 2zsg A   341 L E  -70.020  135.259 -179.272
 2zsg A   342 K E -120.637  166.779 -175.766
 2zsg A   343 E L  -53.345  -45.615 -174.483
 2zsg A   344 Q L -126.426   35.745 -179.028
 2zsg A   345 G E  159.674 -148.076  174.298
 2zsg A   346 C E -150.005  166.387  178.556
 2zsg A   347 E E -118.683  118.500  178.163
 2zsg A   348 I E  -80.287  124.979 -175.223
 2zsg A   349 L L  -91.061  -29.991 -178.635

 1x9z A    21 L E  -85.230  120.327 -169.570
 1x9z A    22 L E -114.490  148.909  171.991
 1x9z A    23 E E -123.752  129.086  177.360
 1x9z A    24 R E -144.936  113.473  178.126
 1x9z A    25 D L   55.079   41.819  174.511
 1x9z A    26 G L   85.004   -6.797 -178.801
 1x9z A    27 N E  -95.064  133.159  179.825
 1x9z A    28 I E -106.458  131.434 -178.280
 1x9z A    29 S E -137.399  159.118  176.629

 2h7c A   226 I E -133.326  119.373  176.261
 2h7c A   227 S E -104.986  115.610 -178.817
 2h7c A   228 E E -105.365  111.897  177.811
 2h7c A   229 S L   46.104   65.743  177.947
 2h7c A   230 G L  158.564  125.003  179.263
 2h7c A   231 V L -137.944  171.981 -179.248
 2h7c A   232 A L  -64.219  -19.248  179.045
 2h7c A   233 L L  -87.114   -0.387  169.843
 2h7c A   234 T L  -72.104   90.475 -158.920

 3ig4 A   254 L E  -96.989  114.078  170.666
 3ig4 A   255 L E  -92.878  131.846  165.329
 3ig4 A   256 D E -135.900  109.759 -162.314
 3ig4 A   257 L E -165.011  176.839  174.811
 3ig4 A   258 G L  175.757  150.169  175.294
 3ig4 A   259 A E  -86.346  157.439  173.452
 3ig4 A   260 Q E -113.284  121.412  178.908
 3ig4 A   261 K E -117.501  119.104 -177.823
 3ig4 A   262 D L   54.391   38.693  176.058

 2wsl A   221 I E -128.524  128.638 -173.820
 2wsl A   222 L E -120.013  104.253  176.836
 2wsl A   223 Q E  -96.120  116.042  168.412
 2wsl A   224 S L   49.345   55.388  175.635
 2wsl A   225 G L  171.455  152.226  175.021
 2wsl A   226 S L -167.938  160.103 -169.699
 2wsl A   227 F L  -62.947  -24.704 -173.982
 2wsl A   228 N L  -87.346    4.753  170.816
 2wsl A   229 A L  -67.255  146.941 -174.807

 3hsu A   109 T E  -89.541  114.683 -171.083
 3hsu A   110 I E -124.841  116.085 -178.825
 3hsu A   111 Q E  -61.455  149.877 -165.032
 3hsu A   112 G L  -66.028  -15.993 -173.634
 3hsu A   113 G L -100.832    9.049  179.122
 3hsu A   114 A L  -70.268  153.611  175.051
 3hsu A   115 R E -112.334  155.739 -170.168
 3hsu A   116 L H  -59.873  -40.881 -175.534
 3hsu A   117 G H  -66.301  -52.206  177.206

 3pa6 A    34 L H  -64.872  -45.818  179.282
 3pa6 A    35 V H  -61.095  -36.340  177.373
 3pa6 A    36 D H  -64.900  -21.803  178.558
 3pa6 A    37 M L  -96.633    7.918  169.954
 3pa6 A    38 G L   95.683    0.440 -175.699
 3pa6 A    39 A L  -75.669  152.635  165.828
 3pa6 A    40 K E  -92.027  133.243  176.594
 3pa6 A    41 V E -116.513  120.012 -178.744
 3pa6 A    42 S L  -90.026  140.001  178.340

 3dcd A    14 I E -133.589  134.456 -178.612
 3dcd A    15 S E  -88.955  140.988  177.107
 3dcd A    16 D L  -68.650  -13.515  173.921
 3dcd A    17 H E  -81.836  109.760 -177.333
 3dcd A    18 G L   72.151    8.713 -175.347
 3dcd A    19 A L   47.245   45.415 -163.969
 3dcd A    20 E E -104.412  131.813  177.454
 3dcd A    21 I E  -66.050  128.053 -177.047
 3dcd A    22 Q E -101.764  -34.343 -173.913

 2q3b A   109 L H  -66.139  -40.952  178.214
 2q3b A   110 R H  -65.000  -30.011  178.780
 2q3b A   111 A H  -64.994  -27.515  176.519
 2q3b A   112 Y L  -84.205   -3.864  178.735
 2q3b A   113 G L   87.888   14.836  179.586
 2q3b A   114 A L  -77.014  144.681  176.566
 2q3b A   115 E E -100.004  131.768 -170.919
 2q3b A   116 L E -108.705  136.225  171.884
 2q3b A   117 I E -117.093  110.361 -174.316

 2v2f F   377 L E -116.580  155.638  166.486
 2v2f F   378 Y E -141.005  150.285 -173.047
 2v2f F   379 R E -100.010  139.050  174.394
 2v2f F   380 N E -134.049   94.538 -175.743
 2v2f F   381 G L   75.131 -115.007 -178.541
 2v2f F   382 E L -103.836    5.305 -173.201
 2v2f F   383 F E -121.215  154.956 -178.272
 2v2f F   384 V E -120.005  135.750 -174.751
 2v2f F   385 F E -123.315  150.123  169.849

 2vge A   106 L H  -67.685  -46.897  179.655
 2vge A   107 V H  -61.395  -39.709 -177.166
 2vge A   108 Q L  -74.978   -7.024  177.673
 2vge A   109 H L -127.863   34.074  158.666
 2vge A   110 G L   89.932   37.350  169.871
 2vge A   111 A L  -72.983  144.361  178.771
 2vge A   112 A L  -84.911  103.067 -168.021
 2vge A   113 I L  -61.277  -39.660 -170.267
 2vge A   114 F L -105.327   17.767  174.094

 3exv A    50 L E -104.233  128.122  179.537
 3exv A    51 V E -124.896  127.589  175.779
 3exv A    52 K E  -66.667  120.385 -179.372
 3exv A    53 T E -132.932   81.298 -178.619
 3exv A    54 G L   73.606 -123.970  176.826
 3exv A    55 A L  -87.422   -5.115 -178.971
 3exv A    56 L E -110.268  163.896  159.959
 3exv A    57 V E -114.384  133.650  172.444
 3exv A    58 T E  -89.672  123.662 -174.748

 1z7w A   109 L H  -74.758  -35.691  174.945
 1z7w A   110 L H  -60.554  -37.354  179.478
 1z7w A   111 A H  -61.605  -29.871 -179.462
 1z7w A   112 F L  -87.112   -0.794  177.183
 1z7w A   113 G L   82.900   23.448  179.880
 1z7w A   114 V L  -78.621  137.208  175.454
 1z7w A   115 E E  -82.968  104.416 -172.665
 1z7w A   116 L E  -90.263  132.094  173.075
 1z7w A   117 V E -122.022  109.874  179.614

 1y7l A   104 L H  -65.850  -36.870  174.849
 1y7l A   105 C H  -61.781  -41.698  179.163
 1y7l A   106 G H  -67.941  -21.703  176.338
 1y7l A   107 L L  -84.499   -5.002  174.645
 1y7l A   108 G L   91.861   21.435 -179.328
 1y7l A   109 V L  -78.767  136.550  169.786
 1y7l A   110 N E  -80.494   83.163 -172.874
 1y7l A   111 L E  -71.272  127.627  174.224
 1y7l A   112 V E -116.688  108.499 -176.977

 1o58 A   107 L H  -64.203  -36.831  173.958
 1o58 A   108 K H  -60.954  -46.558 -179.275
 1o58 A   109 M H  -64.467  -30.010 -179.948
 1o58 A   110 L L  -81.935   -7.301  174.620
 1o58 A   111 G L   81.353   25.031  177.622
 1o58 A   112 A L  -89.777  155.820  176.203
 1o58 A   113 E E  -99.751  114.074 -172.530
 1o58 A   114 L E -104.578  129.993  172.149
 1o58 A   115 V E -115.874  113.137 -178.588

 3fw9 A   113 W E  -90.850  126.081 -178.461
 3fw9 A   114 V E -127.231  116.418  178.681
 3fw9 A   115 E E  -65.232  144.804 -165.076
 3fw9 A   116 S L  -67.293  -15.918 -179.574
 3fw9 A   117 G L  -80.096  -15.180  179.410
 3fw9 A   118 S L  -69.067  139.845  176.333
 3fw9 A   119 T E  -85.180  167.123  176.072
 3fw9 A   120 L H  -60.175  -42.972  179.532
 3fw9 A   121 G H  -61.699  -43.087  178.497

 3liy A    30 L E  -81.184  129.655  172.541
 3liy A    31 L E  -81.222  102.596 -170.123
 3liy A    32 D L -123.741  101.153  178.206
 3liy A    33 T L  -74.270   -7.582  174.746
 3liy A    34 G L  -91.723    4.591  174.467
 3liy A    35 A L -101.420  121.974  177.638
 3liy A    36 D L  -69.996  -35.143 -176.891
 3liy A    37 M L -129.103  153.405  177.311
 3liy A    38 T L  -75.703  140.058 -176.979

 2bma A   271 L H  -58.089  -45.973  177.192
 2bma A   272 L H  -60.711  -41.857  179.574
 2bma A   273 H H  -60.911  -28.853  178.452
 2bma A   274 L L  -87.782    4.397 -178.098
 2bma A   275 N L   71.107   27.273  175.096
 2bma A   276 V L  -89.598  134.107 -177.583
 2bma A   277 K E  -80.286  107.924  172.832
 2bma A   278 V E  -95.448  124.044 -168.920
 2bma A   279 L L -101.588  -32.749 -165.484

 2h7m A    29 A H  -57.958  -47.869  179.977
 2h7m A    30 Q H  -65.738  -36.636  175.133
 2h7m A    31 E H  -63.801  -26.149  178.989
 2h7m A    32 Q L  -96.193   14.292  165.411
 2h7m A    33 G L   86.937   17.431  178.596
 2h7m A    34 A L  -80.637  144.915  171.266
 2h7m A    35 Q E  -99.455  113.728 -166.523
 2h7m A    36 L E  -99.796  145.938  158.337
 2h7m A    37 V E -121.223  126.698 -170.692

 2gmh A   344 L L -100.055   -3.235 -171.768
 2gmh A   345 T E -124.641  148.197  170.709
 2gmh A   346 F E -168.140  163.469 -176.892
 2gmh A   347 P L  -54.788  109.350  160.696
 2gmh A   348 G L   99.812    8.303  178.738
 2gmh A   349 G E -169.727  168.029  175.847
 2gmh A   350 L E -137.536  163.004  172.938
 2gmh A   351 L E -110.419  131.172  175.142
 2gmh A   352 I L -137.982  170.771  172.301

 3gvp A    74 L H  -62.137  -40.338  175.143
 3gvp A    75 G H  -61.668  -44.040  178.622
 3gvp A    76 A H  -62.701  -27.799  177.320
 3gvp A    77 L L  -81.044   -5.060  168.090
 3gvp A    78 G L  111.320    1.163 -174.362
 3gvp A    79 A L  -77.969  145.436  163.222
 3gvp A    80 Q E -103.129  133.783 -163.547
 3gvp A    81 C E -135.002  135.079  161.374
 3gvp A    82 R E -113.220  145.110 -168.326

 3ndz E    54 F E -149.343  151.707  168.317
 3ndz E    55 V E -126.355  120.961  179.573
 3ndz E    56 A E  -94.978  117.774  179.869
 3ndz E    57 S E -129.716  102.624 -173.998
 3ndz E    58 G L   65.713 -122.022  176.164
 3ndz E    59 T L  -95.046   -2.319 -178.669
 3ndz E    60 T E  -93.699  132.530  173.986
 3ndz E    61 L E -120.248  124.128  179.062
 3ndz E    62 S E -112.525  122.419 -178.398

 1uwv A   401 L H  -69.726  -38.209  179.124
 1uwv A   402 L H  -60.933  -38.603  177.170
 1uwv A   403 K H  -72.911  -18.671 -176.307
 1uwv A   404 A L  -90.736    0.290  171.880
 1uwv A   405 G L  103.133   12.902  174.853
 1uwv A   406 Y L  -92.239  154.375  173.271
 1uwv A   407 T E -127.927  156.236  178.573
 1uwv A   408 I E  -78.546  105.768 -178.979
 1uwv A   409 A E  -82.934  -43.154 -177.811

 2v3z A   258 L E -101.973  112.245 -178.419
 2v3z A   259 I E -108.552  115.025  174.508
 2v3z A   260 D E -116.508  105.413 -169.258
 2v3z A   261 A E -148.464  152.355  176.815
 2v3z A   262 G L -162.249  147.989 -177.876
 2v3z A   263 C E  -89.967  165.948  168.605
 2v3z A   264 E E -110.997  106.639 -175.017
 2v3z A   265 Y E -114.175  116.058 -176.169
 2v3z A   266 K L   56.135   31.102  174.831

 2z5l A    70 L H  -66.805  -45.791 -176.512
 2z5l A    71 S H  -65.108  -27.593  177.413
 2z5l A    72 E L  -79.650   10.017  174.088
 2z5l A    73 R L -124.610   16.487  177.972
 2z5l A    74 G L   79.381   43.257  179.320
 2z5l A    75 A L -118.530  144.410  175.900
 2z5l A    76 S L -105.082  105.585 -168.272
 2z5l A    77 V L  -95.707  130.658  170.513
 2z5l A    78 A L -133.066  121.699 -170.672

 3mlh A   199 L E -108.596  125.175 -179.806
 3mlh A   200 V E  -99.816  125.901 -178.190
 3mlh A   201 E L  -76.392  151.523  176.120
 3mlh A   202 P L  -54.972  127.083  178.327
 3mlh A   203 G L   86.512   -6.262 -179.987
 3mlh A   204 D L  -88.053  147.473  179.064
 3mlh A   205 K E -104.856  132.628  170.635
 3mlh A   206 I E -112.865  134.980 -173.045
 3mlh A   207 T E -119.799  130.467  173.509

 1xm3 A    32 V H  -59.707  -43.064 -179.363
 1xm3 A    33 A H  -62.440  -51.767 -172.561
 1xm3 A    34 V H  -73.672  -18.138  174.202
 1xm3 A    35 S H  -74.298  -25.967 -176.193
 1xm3 A    36 E L   58.148   25.929  177.497
 1xm3 A    37 S L  -66.790  141.258  175.452
 1xm3 A    38 D L  -99.804  -20.050 -179.667
 1xm3 A    39 I E -117.430  122.961  178.837
 1xm3 A    40 L E -110.937  132.553 -179.401

 1kac A    32 L E -118.569  119.304  178.826
 1kac A    33 T E -114.801  124.922 -177.756
 1kac A    34 K E  -79.791  119.399  175.222
 1kac A    35 N E -120.761   74.983 -175.573
 1kac A    36 G L   71.350 -122.658 -176.860
 1kac A    37 S L  -83.161   -9.701 -177.316
 1kac A    38 I E -115.117  135.121  175.048
 1kac A    39 V E -101.084  123.736  177.420
 1kac A    40 N E  -89.852  112.880 -172.837

 3l6d A    48 L H  -67.041  -37.635  177.411
 3l6d A    49 V H  -64.712  -39.420  171.993
 3l6d A    50 A H  -63.438  -37.616  176.979
 3l6d A    51 A H  -64.610  -26.232  170.016
 3l6d A    52 G L  129.534    6.722  177.256
 3l6d A    53 A L  -69.964  149.129  175.535
 3l6d A    54 H E  -97.969  120.203  179.168
 3l6d A    55 L E  -82.858  116.035  177.228
 3l6d A    56 C L  -80.052  154.970 -179.414

 3cky A    43 V H  -86.214  -28.078  175.515
 3cky A    44 V H  -63.183  -34.679  173.060
 3cky A    45 A L  -59.831  -28.542 -177.853
 3cky A    46 Q L  -91.918   -4.213  167.698
 3cky A    47 G L  120.073    8.177  177.878
 3cky A    48 A L  -70.647  149.490  173.712
 3cky A    49 Q E  -98.870  117.638  178.738
 3cky A    50 A E  -70.597  139.873  171.392
 3cky A    51 C L -114.985  164.996 -173.647

 3iuu A   102 L E -114.942  147.927  168.506
 3iuu A   103 D E -100.663  101.468 -178.096
 3iuu A   104 L E -116.142  155.039  170.825
 3iuu A   105 H L  -75.116  -59.685  174.798
 3iuu A   106 G L  111.195  -18.346  174.475
 3iuu A   107 A L -116.822   31.018  173.684
 3iuu A   108 T L  -71.644  136.286 -175.582
 3iuu A   109 L L -127.164  133.758  171.762
 3iuu A   110 A E -110.179  163.397 -174.699

 1ve1 A   104 L H  -68.551  -40.443  177.437
 1ve1 A   105 K H  -65.237  -31.692  178.438
 1ve1 A   106 A H  -60.767  -33.306  178.643
 1ve1 A   107 F L  -84.350   -4.685  175.016
 1ve1 A   108 G L   90.346   16.042  179.269
 1ve1 A   109 A L  -73.789  139.180  175.804
 1ve1 A   110 E E  -89.633  121.760 -174.062
 1ve1 A   111 L E -101.792  130.804  175.605
 1ve1 A   112 V E -116.313  111.558 -173.640

 3bix A   243 I E -125.896  112.869 -178.433
 3bix A   244 A E -106.590  109.512 -175.117
 3bix A   245 Q E  -99.928  112.116  177.400
 3bix A   246 S L   49.364   58.282 -178.767
 3bix A   247 G L  179.170  130.544 -177.899
 3bix A   248 T L -132.350  175.009  173.309
 3bix A   249 A L  -94.323    3.422 -176.589
 3bix A   250 L L -103.047   -4.737 -174.663
 3bix A   251 S L  -71.478  157.396 -176.979

 2dv6 A    58 V E  -93.952  117.196 -179.836
 2dv6 A    59 V E -131.720  173.241 -179.779
 2dv6 A    60 H E -112.470  149.752 -178.280
 2dv6 A    61 E L  -55.102  133.687  174.280
 2dv6 A    62 G L   98.942  -15.198 -178.300
 2dv6 A    63 E L  -75.171  139.174  167.960
 2dv6 A    64 T E  -81.155  121.661 -173.566
 2dv6 A    65 V E -109.166  125.029  178.327
 2dv6 A    66 Q E -110.986  131.563  179.425

 2d4w A   272 L E -117.187  129.488  178.384
 2d4w A   273 L E -114.279  121.394  179.563
 2d4w A   274 N E  -74.542  118.069 -175.092
 2d4w A   275 T L -111.795   18.769  177.782
 2d4w A   276 G L   70.561 -153.837  179.802
 2d4w A   277 T L  -79.783   -4.181  178.047
 2d4w A   278 E L  -82.667  121.758  175.387
 2d4w A   279 K L  -81.602  122.070 -178.072
 2d4w A   280 V L -111.016  121.645  173.771

 2r75 1    98 S E  -96.847  124.173 -176.403
 2r75 1    99 A E -152.137  139.901  168.147
 2r75 1   100 G E  -91.959  114.996 -173.425
 2r75 1   101 L L  -80.528  148.330 -176.966
 2r75 1   102 G L  120.740  -17.673  175.678
 2r75 1   103 G L  -94.032 -169.078 -179.838
 2r75 1   104 G L  -93.330  -44.685 -173.019
 2r75 1   105 T H  -73.871  -58.391  179.377
 2r75 1   106 G H  -57.279  -46.085 -174.003

 2pjs A    82 I H  -59.693  -46.655 -179.035
 2pjs A    83 L H  -67.316  -41.716  179.251
 2pjs A    84 K H  -64.985  -29.984  174.303
 2pjs A    85 A L  -75.015  -14.932  176.900
 2pjs A    86 G L   80.301   24.842 -178.699
 2pjs A    87 L L  -87.495  135.013  178.713
 2pjs A    88 P L  -71.770  141.772  177.573
 2pjs A    89 I L -104.032  124.963 -171.302
 2pjs A    90 E L  -79.896  -34.665 -178.725

 2y3s A   125 A E -100.833  122.336  176.769
 2y3s A   126 V E -125.095  114.052 -178.857
 2y3s A   127 E E  -73.726  150.111 -166.688
 2y3s A   128 A L  -57.974  -34.262 -171.917
 2y3s A   129 G L  -83.356    2.826  176.912
 2y3s A   130 A L  -73.671  135.862  175.609
 2y3s A   131 T E  -84.788  156.149 -179.955
 2y3s A   132 L H  -63.958  -34.806  175.177
 2y3s A   133 G H  -60.050  -47.017  178.726

 2bce A   217 I E -131.800  112.860  175.921
 2bce A   218 S E  -96.084  113.949  178.050
 2bce A   219 Q E -105.606  117.715  176.236
 2bce A   220 S L   47.975   55.871  179.190
 2bce A   221 G L  159.840  124.985  174.111
 2bce A   222 V L -135.160  170.333 -174.857
 2bce A   223 G L  -67.818  -14.919 -174.309
 2bce A   224 L L  -90.827   -8.335  178.410
 2bce A   225 C L  -62.128  145.137 -176.897

 3ft1 A    70 M E -123.898  122.494  178.897
 3ft1 A    71 S E  -85.920  165.722  176.854
 3ft1 A    72 K L  -64.328  -27.595  177.559
 3ft1 A    73 G L  -79.542   -6.948  174.373
 3ft1 A    74 G L   87.192   29.173  175.756
 3ft1 A    75 M L  -93.324  127.898 -177.855
 3ft1 A    76 R E -100.904  131.106  176.501
 3ft1 A    77 N E -139.810  131.704  179.590
 3ft1 A    78 V E -114.877  121.434  176.622

 2gmw A   174 L E -102.776  149.431  170.557
 2gmw A   175 V E -118.083  162.487 -173.301
 2gmw A   176 R L -107.696   12.235 -174.887
 2gmw A   177 T L  -96.012    4.005 -178.799
 2gmw A   178 G L -124.675 -135.043  178.738
 2gmw A   179 K L  -62.340  135.813  175.306
 2gmw A   180 P L  -47.950  128.252 -174.682
 2gmw A   181 I L  -74.174  123.747  178.612
 2gmw A   182 T L  -85.067  160.619  175.819

 2vxy A   102 T E -111.581  131.066 -176.520
 2vxy A   103 A E -164.848  156.605  167.091
 2vxy A   104 G E  -89.440  136.752  178.115
 2vxy A   105 M L  -90.814  150.698  176.594
 2vxy A   106 G L  111.468  -19.080 -179.116
 2vxy A   107 G L  -91.328 -161.647 -179.824
 2vxy A   108 G L  -95.062  -58.138 -174.924
 2vxy A   109 T H  -67.369  -52.430  179.864
 2vxy A   110 G H  -58.806  -46.999 -174.613

 2pqm A   120 M H  -68.264  -39.306  176.325
 2pqm A   121 K H  -59.566  -37.906  178.264
 2pqm A   122 A H  -61.763  -31.693  178.030
 2pqm A   123 F L  -74.850  -10.803  179.453
 2pqm A   124 G L   91.754   16.829  178.941
 2pqm A   125 A L  -75.005  151.512  172.895
 2pqm A   126 E E  -91.135  121.734 -176.764
 2pqm A   127 L E  -89.564  121.621  174.661
 2pqm A   128 I E  -99.978   86.223 -171.558

 1y9l A   100 L E  -80.596  132.554  175.422
 1y9l A   101 I E -105.287  110.127 -170.201
 1y9l A   102 E E -113.614  142.053  173.981
 1y9l A   103 K E -161.390  142.083  177.140
 1y9l A   104 D L   61.028   34.386  168.871
 1y9l A   105 G L   77.825   21.774  178.421
 1y9l A   106 E E -149.974  159.889  173.450
 1y9l A   107 V E  -83.427  122.200 -179.133
 1y9l A   108 K E  -87.217  -44.014  176.482

 1qe3 A   212 I E -127.627  121.088 -172.061
 1qe3 A   213 M E -117.435  104.943 -174.678
 1qe3 A   214 E E -103.658  115.000  177.340
 1qe3 A   215 S L   50.739   55.007  174.933
 1qe3 A   216 G L  179.194  147.296  179.357
 1qe3 A   217 A L -154.955 -149.527 -177.326
 1qe3 A   218 S L  -54.188  116.374 -177.966
 1qe3 A   219 R L -148.601  109.980 -177.968
 1qe3 A   220 T L -142.141  161.253  164.575

 1hf2 A   125 N L -117.125  159.367  175.927
 1hf2 A   126 V E -120.127   97.472 -166.723
 1hf2 A   127 N L  -61.594  161.539 -172.454
 1hf2 A   128 K L  -54.644  -39.958 -173.860
 1hf2 A   129 G L  -87.641    5.035 -179.078
 1hf2 A   130 A L  -89.014  161.895  175.496
 1hf2 A   131 E E -143.970  145.952  175.966
 1hf2 A   132 I E -122.755  122.375  174.141
 1hf2 A   133 L E -107.499   98.367 -176.510

 3maj A   283 L H  -55.001  -47.486  177.850
 3maj A   284 I H  -58.677  -42.787  177.059
 3maj A   285 K H  -62.211  -29.201 -178.127
 3maj A   286 Q L  -85.001   -4.992  168.684
 3maj A   287 G L  118.274    9.910  175.911
 3maj A   288 A L  -69.504  154.585 -175.664
 3maj A   289 T E  -83.046  119.075  175.330
 3maj A   290 L E  -70.057  125.127  178.960
 3maj A   291 I L -123.105  143.786  172.133

 1qhv A    38 L E -102.672  118.384  176.567
 1qhv A    39 T E -113.612  117.844 -176.350
 1qhv A    40 K E  -74.526  119.025  178.120
 1qhv A    41 C E -118.316   65.014 -178.454
 1qhv A    42 G L   74.891 -116.612 -174.530
 1qhv A    43 S L  -84.955   -5.021  177.839
 1qhv A    44 Q E -125.003  158.014  173.112
 1qhv A    45 V E -115.115  124.045  177.203
 1qhv A    46 L E  -91.304  121.900 -167.832

 2f5x A   272 M H  -65.013  -42.241 -179.250
 2f5x A   273 K H  -60.009  -45.198  177.822
 2f5x A   274 Q H  -63.097  -32.586 -179.227
 2f5x A   275 L L  -87.233   -5.016  172.850
 2f5x A   276 G L   85.596   12.957 -179.564
 2f5x A   277 A L  -89.009  135.801  174.441
 2f5x A   278 E E  -86.680  128.896 -179.517
 2f5x A   279 V E  -88.119  122.746 -177.254
 2f5x A   280 L L  -92.640   61.253 -166.696

 2qlk A    51 L E -115.844  113.260 -177.722
 2qlk A    52 V E -107.234  124.988  177.388
 2qlk A    53 K E  -74.003  123.287 -178.349
 2qlk A    54 N E -141.449   79.218 -177.197
 2qlk A    55 G L   72.146 -127.218 -176.708
 2qlk A    56 G L  -85.282   -3.436 -178.061
 2qlk A    57 L E -118.409  152.527  168.952
 2qlk A    58 V E -110.091  121.891  179.835
 2qlk A    59 N E  -82.198  115.193 -168.922

 2w40 A   275 L E -116.456  138.950  174.289
 2w40 A   276 I E -126.183  127.517 -177.698
 2w40 A   277 N E  -71.973  126.707 -179.618
 2w40 A   278 T L -107.905   15.620 -179.996
 2w40 A   279 G L   71.416 -149.594  178.026
 2w40 A   280 E L  -81.724   -4.349 -179.052
 2w40 A   281 K L  -81.050  134.132  174.451
 2w40 A   282 V L  -86.463  114.752 -178.874
 2w40 A   283 V L -108.897  116.077  177.336

 3o7b A    32 F E  -93.775  121.757 -170.467
 3o7b A    33 L E  -98.833  142.451  176.197
 3o7b A    34 E E   52.520   42.678  175.303
 3o7b A    35 A E  -58.067  130.552 -179.894
 3o7b A    36 S L  -78.914   66.370 -176.224
 3o7b A    37 L L -134.075  111.813 -177.233
 3o7b A    38 E L -160.539  156.052  169.408
 3o7b A    39 L E  -74.403  155.969  179.685
 3o7b A    40 I L  -52.249  123.535 -177.891

 3ce6 A    80 L H  -65.019  -42.047  179.226
 3ce6 A    81 T H  -66.364  -35.083  174.773
 3ce6 A    82 A H  -62.287  -24.087 -176.038
 3ce6 A    83 L L  -94.148    3.506  171.082
 3ce6 A    84 G L  110.180   -3.956 -173.799
 3ce6 A    85 A L  -76.926  145.642  158.141
 3ce6 A    86 E E  -98.117  148.110 -170.153
 3ce6 A    87 V E -139.112  146.490  159.428
 3ce6 A    88 R E -131.283  126.450 -163.459

 1hyo A   168 I E  -76.994  120.569 -171.888
 1hyo A   169 V E -126.121  164.088 -176.169
 1hyo A   170 V E  -85.383  142.863  171.276
 1hyo A   171 S L  -39.094  127.177  179.662
 1hyo A   172 G L  110.860  -20.814  179.682
 1hyo A   173 T L  -69.876  126.204  178.356
 1hyo A   174 P L  -69.038  141.598 -177.673
 1hyo A   175 I E -115.131  117.009 -179.014
 1hyo A   176 R E  -77.066  132.911  169.685

 1vl8 A    41 L H  -64.990  -43.847  178.255
 1vl8 A    42 A H  -60.854  -40.467  177.000
 1vl8 A    43 E H  -61.765  -35.827  178.668
 1vl8 A    44 A L  -75.017   -7.315  170.509
 1vl8 A    45 G L  107.299    3.592 -176.415
 1vl8 A    46 C L  -77.896  138.939  168.187
 1vl8 A    47 S E  -73.488  142.821 -167.126
 1vl8 A    48 V E -126.750  125.318  168.298
 1vl8 A    49 V E -100.771  114.548 -179.043

 1vca A    12 L E -100.747  103.718 -170.428
 1vca A    13 A E -102.922  136.208  174.178
 1vca A    14 Q E  -88.695  131.196  178.590
 1vca A    15 I L  -62.444  130.025 -178.906
 1vca A    16 G L  100.212  -16.414 -176.972
 1vca A    17 D L  -82.444  170.003  174.268
 1vca A    18 S L -110.468  111.532 -174.398
 1vca A    19 V E -126.275  153.004 -177.917
 1vca A    20 S E -132.579  130.849  166.349

 1dx4 A   261 M E -119.511  119.425 -173.483
 1dx4 A   262 M E -111.596  108.529 -177.932
 1dx4 A   263 Q E  -97.791  111.470  174.743
 1dx4 A   264 S L   45.082   64.220  179.875
 1dx4 A   265 G L  175.026  119.452  172.895
 1dx4 A   266 T L -143.503  157.426 -175.801
 1dx4 A   267 M L  -62.192  -27.664 -179.202
 1dx4 A   268 N L  -63.421  -25.654 -175.862
 1dx4 A   269 A L  -59.011  144.294 -175.318

 2gf2 A    39 F H  -82.764  -31.312  175.989
 2gf2 A    40 Q H  -58.325  -42.990 -179.238
 2gf2 A    41 D L  -71.743  -11.839 -177.596
 2gf2 A    42 A L  -97.028   -1.278  175.421
 2gf2 A    43 G L   89.519   25.374  172.998
 2gf2 A    44 E L  -99.102  149.987 -171.537
 2gf2 A    45 Q E  -85.655  115.246  179.613
 2gf2 A    46 V E -100.354  125.707  179.716
 2gf2 A    47 V L -114.978  177.377 -162.649

 2dq4 A    69 V E  -68.609  110.944 -177.127
 2dq4 A    70 E E  -90.861  -27.854  177.507
 2dq4 A    71 A E -154.997  154.997  175.932
 2dq4 A    72 V E -121.900  157.079  177.400
 2dq4 A    73 G L  -73.095  171.432  179.590
 2dq4 A    74 P L  -66.458  127.373  174.837
 2dq4 A    75 G L   87.972    0.192  179.190
 2dq4 A    76 V L  -81.656  120.867 -177.314
 2dq4 A    77 R L -109.998   -7.288 -179.878

 1h7z A    35 L E -115.458  113.213 -178.104
 1h7z A    36 V E -115.377  129.959 -179.810
 1h7z A    37 K E  -70.986  135.781  177.677
 1h7z A    38 N E -145.366   87.329 -173.040
 1h7z A    39 G L   67.760 -126.846 -176.284
 1h7z A    40 G L  -89.850    2.663 -179.413
 1h7z A    41 I E -125.202  165.300  171.064
 1h7z A    42 V E -114.435  135.144  172.123
 1h7z A    43 N E  -92.675  118.417 -175.055

 3o03 A    54 Y H  -61.513  -44.006  176.394
 3o03 A    55 A H  -56.530  -46.928  176.826
 3o03 A    56 K H  -64.179  -28.894  177.157
 3o03 A    57 A L  -76.828   -9.910  170.198
 3o03 A    58 G L  113.084    2.733 -174.203
 3o03 A    59 A L  -81.099  153.594  169.640
 3o03 A    60 T E  -88.919  132.191 -167.070
 3o03 A    61 I E  -99.826  119.576  165.294
 3o03 A    62 V E -120.635  141.579 -179.134

 3nqn A    41 L E  -64.536  126.393  178.405
 3nqn A    42 D E -155.003  167.573 -176.458
 3nqn A    43 S E -159.973  150.127  176.445
 3nqn A    44 D L -108.360    7.881  178.975
 3nqn A    45 G L   99.111  -23.157  179.126
 3nqn A    46 E L -103.910  -39.376  178.039
 3nqn A    47 Q E -131.940  155.357  174.635
 3nqn A    48 V E -127.186  137.604 -171.115
 3nqn A    49 W E -141.914  165.005 -177.349

 3m2o A   108 L H  -75.582  -36.762  175.628
 3m2o A   109 Q H  -57.189  -49.959  178.918
 3m2o A   110 Q H  -69.119  -24.995  175.749
 3m2o A   111 A L  -72.693  -15.028  172.012
 3m2o A   112 G L   95.692   20.043  176.601
 3m2o A   113 L L  -74.517  147.712  178.722
 3m2o A   114 P L  -67.351  128.252  176.060
 3m2o A   115 I L -100.044  106.270 -177.742
 3m2o A   116 L L  -89.194  -29.966  172.041

 3pop A   101 R E  -98.319  130.758 -176.110
 3pop A   102 V E -132.205  123.822  178.211
 3pop A   103 G E  -61.832  144.940 -173.453
 3pop A   104 S L  -69.545  -20.002 -177.902
 3pop A   105 G L  -85.407   -4.117  176.117
 3pop A   106 A L  -65.018  145.003  173.848
 3pop A   107 T E  -92.675  162.805  172.961
 3pop A   108 V H  -54.808  -42.349  176.636
 3pop A   109 D H  -56.657  -50.093 -177.487

 3p2y A    56 V E -117.397  126.541 -175.094
 3p2y A    57 V E -120.419  135.013  176.080
 3p2y A    58 E L  -67.445  141.181 -178.203
 3p2y A    59 S L  -55.031  133.127  175.221
 3p2y A    60 A L   65.020   23.839  175.473
 3p2y A    61 A L  -65.013  -34.836 -178.261
 3p2y A    62 G L  -97.501    9.306 -175.185
 3p2y A    63 A H  -59.199  -37.397  178.037
 3p2y A    64 G H  -62.160  -33.774  179.346

 1vrm A   188 F E -155.340  160.749  173.913
 1vrm A   189 V E -123.506  141.667 -173.846
 1vrm A   190 E E -130.074  140.777  173.028
 1vrm A   191 A E -147.029  116.693  173.189
 1vrm A   192 G L   53.800   41.379  173.172
 1vrm A   193 G L   84.660    6.961  171.807
 1vrm A   194 D E -107.483  139.099 -172.497
 1vrm A   195 V E -132.769  135.614  166.640
 1vrm A   196 R E -121.195  130.076 -178.220

 1w5f A   112 T E -117.681  132.189 -178.567
 1w5f A   113 A E -165.005  155.017  168.892
 1w5f A   114 G E  -95.019  114.902 -178.849
 1w5f A   115 F L  -80.492  150.748 -171.802
 1w5f A   116 G L  126.308  -26.153  177.918
 1w5f A   117 G L  -95.601 -164.440 -177.271
 1w5f A   118 G L  -93.071  -54.334 -173.576
 1w5f A   119 T H  -68.589  -57.204 -178.262
 1w5f A   120 G H  -55.568  -43.814 -173.171

 1wv3 A   150 K E  -89.108  138.155  175.627
 1wv3 A   151 A E -129.800  111.336 -174.238
 1wv3 A   152 Y E  -79.911  162.110  176.864
 1wv3 A   153 I L  -59.624  121.666 -176.690
 1wv3 A   154 G L  106.925  -21.007 -179.220
 1wv3 A   155 D L  -70.009  147.902  179.263
 1wv3 A   156 H E -106.551  143.745  179.748
 1wv3 A   157 I E -125.185  137.036  176.423
 1wv3 A   158 Y E -122.984  117.814  178.591

 1m22 A   300 L H  -62.234  -42.011  178.324
 1m22 A   301 R H  -65.756  -41.694  178.965
 1m22 A   302 R H  -65.058  -26.303  178.417
 1m22 A   303 A L  -75.050   -8.702  176.938
 1m22 A   304 G L   99.810   16.094  175.623
 1m22 A   305 A L  -97.695  150.638  173.690
 1m22 A   306 V E  -94.022  127.902 -178.925
 1m22 A   307 V E -118.600  122.083  179.091
 1m22 A   308 V E -129.917  146.549  178.444

 3q1n A    14 I E -132.344  121.224 -179.984
 3q1n A    15 A E  -75.874  139.637  176.325
 3q1n A    16 E L  -63.463  -35.329  172.306
 3q1n A    17 R E  -64.422  109.985  175.229
 3q1n A    18 G L   74.864    7.490 -174.428
 3q1n A    19 A L   44.768   44.985 -172.270
 3q1n A    20 E E  -86.833  123.050  163.876
 3q1n A    21 L E  -64.757  120.927 -173.400
 3q1n A    22 Q E -121.620  -16.702  176.887

 1pg6 A    37 Y E  -83.304  139.350 -176.210
 1pg6 A    38 L E -142.107  150.438  174.398
 1pg6 A    39 Q E  -59.999  128.566 -177.953
 1pg6 A    40 Q L  -49.989  121.913  172.157
 1pg6 A    41 G L   89.803    2.850 -178.152
 1pg6 A    42 S L  -78.927  -12.669 -179.452
 1pg6 A    43 M E  -64.025  130.989  175.093
 1pg6 A    44 V E -104.205  -50.607  170.838
 1pg6 A    45 Y E -158.204  165.020  179.187

 2j12 A    39 L E -110.002  113.276  176.443
 2j12 A    40 T E -111.041  121.931 -174.442
 2j12 A    41 K E  -77.641  122.288  173.686
 2j12 A    42 C E -117.960   62.187 -175.774
 2j12 A    43 G L   73.781 -121.681 -173.359
 2j12 A    44 S L  -82.791   -4.862  175.705
 2j12 A    45 Q E -119.646  142.012  175.386
 2j12 A    46 I E -104.090  124.960  176.033
 2j12 A    47 L E  -88.241  113.983 -170.226

 1p9e A   101 L E  -94.368  132.134 -177.658
 1p9e A   102 V E -122.867  113.984  174.475
 1p9e A   103 N E -102.853  104.998 -172.544
 1p9e A   104 T L  -80.253   -9.857 -173.125
 1p9e A   105 G L   92.593   -7.612  175.665
 1p9e A   106 S L -128.956  -35.010  176.552
 1p9e A   107 K L -133.849  146.486  173.823
 1p9e A   108 L E -105.057  112.587 -172.505
 1p9e A   109 V E -119.320  128.559  177.883

 3eyk A   229 L E  -88.121  140.352  179.441
 3eyk A   230 V E -128.703  116.323 -178.959
 3eyk A   231 N L  -79.700  151.742  175.591
 3eyk A   232 P L  -50.423  127.746 -179.885
 3eyk A   233 G L   98.807  -26.564 -178.856
 3eyk A   234 D L  -80.981  175.189  178.234
 3eyk A   235 S E -138.042  158.449 -179.977
 3eyk A   236 I E -126.600  133.533 -178.588
 3eyk A   237 I E -115.662  131.610  175.868

 3k7q X    52 R E  -87.112  125.478 -178.246
 3k7q X    53 V E -130.684  164.997  178.884
 3k7q X    54 E E -107.079  118.821 -179.660
 3k7q X    55 I L  -89.804  -25.104  175.538
 3k7q X    56 G L -105.578 -137.326 -179.165
 3k7q X    57 G L  -66.967  133.478 -174.405
 3k7q X    58 A L -126.819  -32.350 -164.372
 3k7q X    59 Y E -100.700  145.475 -178.405
 3k7q X    60 L E -143.570  164.136  177.251

 2bv2 A    38 I E -118.800  122.043  175.431
 2bv2 A    39 V E  -98.293  112.923 -175.047
 2bv2 A    40 E E  -80.767  -41.268  177.274
 2bv2 A    41 S E -159.021  154.503  177.038
 2bv2 A    42 G L   86.553  164.665  172.525
 2bv2 A    43 T L  -99.595  129.968 -175.281
 2bv2 A    44 W E -122.626  142.584  169.303
 2bv2 A    45 F E -109.956  129.282 -179.107
 2bv2 A    46 V E -112.198  142.139 -169.473

 3kfu E   272 F H  -62.991  -39.138  177.916
 3kfu E   273 R H  -62.620  -37.845 -179.672
 3kfu E   274 E L  -79.257   -3.891  175.211
 3kfu E   275 L L  -97.121  -12.753  175.531
 3kfu E   276 G L  103.229   22.607  175.873
 3kfu E   277 L L  -87.500  144.484  173.097
 3kfu E   278 S E  -91.785   97.806 -174.271
 3kfu E   279 V E  -86.179  120.093  179.834
 3kfu E   280 R E -137.723  149.896  178.768

 3e3x A   107 L E -158.686  162.687  168.334
 3e3x A   108 A E -115.234  139.908 -174.416
 3e3x A   109 V E -124.582  134.969  177.973
 3e3x A   110 S L  -87.230  170.712 -177.614
 3e3x A   111 R L  -64.476  135.042  174.544
 3e3x A   112 P L  -64.510  131.187  175.178
 3e3x A   113 E E -130.002  144.835  178.248
 3e3x A   114 V E  -72.895  144.081 -178.350
 3e3x A   115 I L  -81.948  120.034 -178.062

 3qha A    54 L H  -70.406  -38.483  172.400
 3qha A    55 A H  -58.928  -45.099  176.873
 3qha A    56 E H  -64.852  -31.301  178.190
 3qha A    57 A L  -73.726  -15.365  173.783
 3qha A    58 G L  103.772   18.016  175.774
 3qha A    59 A L  -82.159  151.135  175.826
 3qha A    60 T E  -85.960  126.578 -176.268
 3qha A    61 L E  -91.636  122.186  176.162
 3qha A    62 A L  -86.027  156.519  178.718

 3gzb A    87 M E -133.220  133.701  175.646
 3gzb A    88 Y E -147.516  173.518 -178.367
 3gzb A    89 N E -145.013  149.243  166.711
 3gzb A    90 A E -121.746   86.180 -167.412
 3gzb A    91 G L   73.605 -127.062 -176.405
 3gzb A    92 S L  -86.910    3.646  174.948
 3gzb A    93 L E  -95.845  113.043 -179.480
 3gzb A    94 V E -109.077  127.137 -179.111
 3gzb A    95 V E -114.299  127.592 -178.802

 3obb A    42 L H  -75.992  -38.302  177.739
 3obb A    43 V H  -59.884  -41.936  176.519
 3obb A    44 A H  -63.917  -25.115 -179.192
 3obb A    45 A L  -84.137   -5.105  172.005
 3obb A    46 G L  114.359    4.875  177.104
 3obb A    47 A L  -78.674  160.995  171.990
 3obb A    48 S E -102.385  141.611 -179.081
 3obb A    49 A E  -84.470  129.024  173.294
 3obb A    50 A L  -93.143  157.531  179.352

 1ofu A   102 T E -117.051  130.002  178.422
 1ofu A   103 T E -162.652  155.699  169.508
 1ofu A   104 G E  -90.729  114.999 -176.324
 1ofu A   105 M L  -76.871  147.910  179.714
 1ofu A   106 G L  116.868  -11.514  178.524
 1ofu A   107 G L  -94.998 -161.953  179.881
 1ofu A   108 G L  -96.228  -59.013 -175.348
 1ofu A   109 T H  -64.165  -52.826 -178.452
 1ofu A   110 G H  -58.364  -53.990 -174.190

 1n57 A   235 L H  -63.988  -38.706  174.407
 1n57 A   236 K H  -60.101  -43.299  175.203
 1n57 A   237 K H  -63.283  -30.027  178.469
 1n57 A   238 M L  -84.102    9.946  168.604
 1n57 A   239 G L   79.333   25.271  172.670
 1n57 A   240 M L -104.958  147.003 -174.913
 1n57 A   241 N E -104.673  120.062  172.676
 1n57 A   242 I E  -97.334  114.947 -165.264
 1n57 A   243 I L  -88.532  -15.079 -179.029

 3llp A   256 L E -100.585  117.578 -175.295
 3llp A   257 E E -119.831  148.633 -174.725
 3llp A   258 Q E  -67.231  145.296  178.056
 3llp A   259 S L -104.884  108.725  179.350
 3llp A   260 C L  -86.674  162.152  177.950
 3llp A   261 A L  -58.336  126.038  170.081
 3llp A   262 Q E -117.934  124.906 -166.170
 3llp A   263 V E -130.023  159.895  167.531
 3llp A   264 V E -114.252  134.100 -179.157

 2wo1 A   159 F E -119.177  126.328 -179.545
 2wo1 A   160 Q E -106.709  117.475  172.303
 2wo1 A   161 D E  -97.378  131.624 -173.936
 2wo1 A   162 V L -117.618   25.012  175.067
 2wo1 A   163 G L  116.501   32.992  176.442
 2wo1 A   164 A L -106.460  162.326  173.574
 2wo1 A   165 C E -105.002   96.370 -167.310
 2wo1 A   166 I E -130.926  139.954  169.317
 2wo1 A   167 A E -119.809  118.216  174.922

 1xkp C    36 L E -115.704  106.752 -174.709
 1xkp C    37 A E -114.145  119.477  176.988
 1xkp C    38 P E  -76.461  129.149  176.028
 1xkp C    39 H E -134.739   93.126 -178.945
 1xkp C    40 G L   64.202 -113.758 -176.042
 1xkp C    41 S L  -95.727    4.749 -177.251
 1xkp C    42 E E -117.458  145.984  165.589
 1xkp C    43 L E -112.611  119.982 -172.501
 1xkp C    44 V E -106.156  119.331  169.563

 1bja A    61 V E -125.817  140.277  173.074
 1bja A    62 E E -126.335  145.176  178.868
 1bja A    63 K E  -86.849  126.247  172.423
 1bja A    64 S E -110.496   95.893 -171.819
 1bja A    65 G L   68.867 -106.583  176.640
 1bja A    66 D L -105.141   -9.150 -173.299
 1bja A    67 G E  -97.534  162.356  177.610
 1bja A    68 L E -115.776  136.233  179.821
 1bja A    69 I E -137.685  137.995 -177.644

 1ock A   250 A H  -61.509  -46.416  179.391
 1ock A   251 E H  -62.022  -41.667  177.048
 1ock A   252 R H  -65.036  -29.716 -179.310
 1ock A   253 A L  -79.460  -10.254  172.755
 1ock A   254 G L  108.250   10.157  177.893
 1ock A   255 A L  -77.192  151.761  176.798
 1ock A   256 S E -100.094  106.444 -172.767
 1ock A   257 V E -111.421  130.772  178.135
 1ock A   258 Q E -145.986  137.344  177.897

 3ey8 A    55 L E -105.039  137.592  168.898
 3ey8 A    56 H E -132.646  139.259 -176.758
 3ey8 A    57 Q E  -81.269  130.838  177.957
 3ey8 A    58 L L  -58.197  121.396 -179.601
 3ey8 A    59 G L  104.676  -22.109  177.083
 3ey8 A    60 H L  -69.572  143.073 -178.678
 3ey8 A    61 E L  -81.393  120.310  173.728
 3ey8 A    62 F L -159.409  149.990 -179.973
 3ey8 A    63 E L -157.141  149.455    0.499

 2qrl A    58 Y E  -97.803  144.988  178.006
 2qrl A    59 V E -129.794  125.914  178.343
 2qrl A    60 E E  -82.506  135.193  177.413
 2qrl A    61 D L  -64.924  119.115 -176.364
 2qrl A    62 S L -128.329  102.454 -179.403
 2qrl A    63 P L  -57.942  -33.561 -174.087
 2qrl A    64 Q L  -75.315  -20.521 -179.573
 2qrl A    65 S L  -64.150  143.720  175.790
 2qrl A    66 T L  -70.072  -19.858 -178.049

 2xdq A   336 L H  -71.242  -25.287  171.187
 2xdq A   337 I H  -66.500  -41.939  174.878
 2xdq A   338 R H  -63.252  -30.011  178.404
 2xdq A   339 C L  -77.130  -13.814  172.387
 2xdq A   340 G L  102.317   22.997  174.728
 2xdq A   341 M L  -90.690  155.876  176.192
 2xdq A   342 R E  -99.572  117.389 -179.099
 2xdq A   343 V E  -89.756  120.353 -175.041
 2xdq A   344 L E  -89.983  -37.698  179.473

 1y0b A   143 V H  -60.254  -43.228 -179.739
 1y0b A   144 K H  -68.651  -35.194  176.278
 1y0b A   145 Q H  -61.676  -34.524  177.043
 1y0b A   146 A L  -74.950  -12.661 -178.437
 1y0b A   147 G L   85.002   12.380 -175.979
 1y0b A   148 A L  -90.875  163.434 -179.233
 1y0b A   149 S E  -97.994  159.275  179.202
 1y0b A   150 I E -115.232  116.932  179.545
 1y0b A   151 A E  -76.094  -33.775  178.342

 2nwa A    27 L E -128.394  131.856  174.864
 2nwa A    28 E E -101.858  129.553  179.305
 2nwa A    29 K E -126.453  154.764 -179.449
 2nwa A    30 D E  -85.338  131.441 -179.154
 2nwa A    31 G L   93.880  171.371  178.642
 2nwa A    32 Y L  -88.478  100.279 -174.036
 2nwa A    33 R E  -99.830  149.843  176.397
 2nwa A    34 V E -116.944  121.859  179.131
 2nwa A    35 Y L -116.484  138.266  170.818

 3mm5 B    44 V E -112.591  121.806  179.522
 3mm5 B    45 A E  -85.239  158.956  179.072
 3mm5 B    46 E L  -64.986  -23.952  179.916
 3mm5 B    47 S L  -71.188  -18.632 -176.289
 3mm5 B    48 G L  107.231   -9.822  177.481
 3mm5 B    49 D L  -64.768  144.181  177.959
 3mm5 B    50 V E -126.299  131.171  179.480
 3mm5 B    51 I E -134.368  133.597 -178.260
 3mm5 B    52 Y E -103.305  125.431  177.658

 3mw8 A   139 L H  -65.021  -37.605  175.129
 3mw8 A   140 R H  -60.075  -41.832  178.375
 3mw8 A   141 L H  -65.705  -29.459  179.293
 3mw8 A   142 R L  -79.987    1.898  171.543
 3mw8 A   143 G L   88.724   16.911  176.803
 3mw8 A   144 A L  -79.261  147.844  172.430
 3mw8 A   145 N E  -85.533   93.917 -169.437
 3mw8 A   146 V E  -99.715  124.720  170.137
 3mw8 A   147 S E -125.425  174.104 -174.798

position:            5 neighbors:          200

 3fgn A    64 V E -128.978  120.845  177.430
 3fgn A    65 Q E -125.438  115.627  176.355
 3fgn A    66 T L -104.630  168.654  175.696
 3fgn A    67 G L   78.259   22.110 -175.850
 3fgn A    68 T H  -69.884  -22.930  175.433
 3fgn A    69 A H  -75.089  -15.165  175.729
 3fgn A    70 R H -100.590    6.503  175.245
 3fgn A    71 G L   92.231    4.626 -177.197
 3fgn A    72 D L  -69.852  114.892  179.982

 1onw A   376 V E -130.690  138.165  175.048
 1onw A   377 K E -138.969  130.009 -177.611
 1onw A   378 D L   64.997   27.262  176.051
 1onw A   379 G L   83.360    1.129 -177.895
 1onw A   380 K E -120.472  135.973 -179.232
 1onw A   381 A E  -61.720  132.458  172.817
 1onw A   382 C L -109.999  -13.732  169.010
 1onw A   383 V L -114.854  114.986 -173.817
 1onw A   384 K L -114.572  155.083  179.699

 3juy A    11 V E -108.182  119.475 -172.928
 3juy A    12 Q E -100.892  174.223  179.282
 3juy A    13 S L  -77.042  175.916 -175.415
 3juy A    14 G L  -84.782  166.049 -178.996
 3juy A    15 A L  -68.121  154.579 -177.138
 3juy A    16 E E -141.195  147.709  171.642
 3juy A    17 V E -111.361  124.952 -172.560
 3juy A    18 K E -123.134  154.951  170.707
 3juy A    19 K L  -94.303  155.768  177.806

 2p08 A    24 V E -113.883  -15.570 -179.224
 2p08 A    25 Q E -157.358  141.825  174.485
 2p08 A    26 T E -130.583  159.219  173.274
 2p08 A    27 G L  -75.445  164.971 -173.562
 2p08 A    28 E H  -62.237  -52.438 -174.213
 2p08 A    29 V H  -66.190  -43.242  177.939
 2p08 A    30 L H  -54.134  -53.945  179.840
 2p08 A    31 E H  -55.961  -40.353 -176.952
 2p08 A    32 R H  -66.061  -25.251 -175.118

 2pt2 A   250 N E  -99.549  177.684 -176.753
 2pt2 A   251 V E -134.997  157.494  162.125
 2pt2 A   252 S E -103.343  113.477 -167.322
 2pt2 A   253 G E -120.449  178.765 -170.970
 2pt2 A   254 V E -157.195  144.589  178.373
 2pt2 A   255 G E -145.254  155.556  176.405
 2pt2 A   256 V E  -88.299  129.433 -178.128
 2pt2 A   257 V E  -66.349  136.475 -172.652
 2pt2 A   258 K L  -50.985  -39.651 -175.713

 3esu F   136 Q E  -91.164  116.161  178.774
 3esu F   137 Q E -105.790  155.402 -179.965
 3esu F   138 S L  -66.407  165.471 -178.151
 3esu F   139 G L  -72.954  173.214 -179.810
 3esu F   140 P L  -66.220  151.989 -176.427
 3esu F   141 E E -130.918  138.760  173.841
 3esu F   142 L E -107.799  118.115 -168.008
 3esu F   143 V E -124.453  144.901  177.358
 3esu F   144 K L  -80.587  150.713  178.582

 1ee6 A    46 L E  -92.063  129.973  172.371
 1ee6 A    47 E L  -84.393  174.009 -177.992
 1ee6 A    48 A L  -59.546  118.278  176.576
 1ee6 A    49 G L   94.248   -0.704 -176.560
 1ee6 A    50 A E  -75.872  158.391 -179.976
 1ee6 A    51 S E -132.757  138.261  173.299
 1ee6 A    52 L E -116.314  122.195 -165.530
 1ee6 A    53 K E -134.675  139.508  171.658
 1ee6 A    54 N E   54.985   52.112  178.885

 3n9g H     5 V E -112.959  118.882 -173.778
 3n9g H     6 Q E  -99.353  166.179  174.721
 3n9g H     7 S L  -67.347  167.943 -174.386
 3n9g H     8 G L  -77.529  172.668 -177.262
 3n9g H     9 A L  -64.997  148.755 -174.293
 3n9g H    10 E E -130.667  153.493  171.095
 3n9g H    11 V E -129.560  137.534 -175.030
 3n9g H    12 R E -137.082  158.567  169.470
 3n9g H    13 K L  -95.031  153.248  178.860

 2zb4 A   114 I E -101.546  116.437 -172.858
 2zb4 A   115 L E -124.716  155.972  168.725
 2zb4 A   116 D E  -66.200  123.022 -176.762
 2zb4 A   117 G H  -57.640  -28.235 -177.477
 2zb4 A   118 N H  -68.835  -20.735 -178.080
 2zb4 A   119 S H  -90.425    0.482 -178.752
 2zb4 A   120 L L -111.064  154.095  174.874
 2zb4 A   121 E E -124.150  128.227  179.451
 2zb4 A   122 K E  -76.942  133.765 -176.882

 3of5 A    42 V E -121.408  114.825 -176.550
 3of5 A    43 A E -120.653  146.605  174.805
 3of5 A    44 S E -138.890  143.156  177.682
 3of5 A    45 G L  100.044  101.049 -177.686
 3of5 A    46 Q E  -63.117  145.315  175.647
 3of5 A    47 S L  -70.187  170.433 -173.882
 3of5 A    48 Q L  -81.609  -30.402 -168.016
 3of5 A    49 F L -123.661   16.553 -177.232
 3of5 A    50 S L -157.047  166.127  178.168

 3d9a H     5 Q E -127.521  116.448  178.296
 3d9a H     6 E E  -90.076  143.702  175.146
 3d9a H     7 S E -147.576  162.963  179.719
 3d9a H     8 G L  141.402  170.340 -178.765
 3d9a H     9 P L  -59.844  143.382  177.552
 3d9a H    10 S L  -98.622   -6.393 -178.773
 3d9a H    11 L E -133.950  121.581 -177.686
 3d9a H    12 V E -126.584  138.451  176.400
 3d9a H    13 K L  -80.728  137.792  178.024

 3e13 X   234 N E -122.091  155.159 -177.144
 3e13 X   235 I E -115.755  145.196  152.551
 3e13 X   236 S E  -90.117  139.997 -163.636
 3e13 X   237 G E -151.104  175.886 -171.273
 3e13 X   238 I E -144.894  143.204  177.818
 3e13 X   239 A E -140.933  152.953  168.832
 3e13 X   240 M E  -88.519  137.725 -176.272
 3e13 X   241 T E  -82.493  154.272  177.818
 3e13 X   242 K L  -66.589  -27.117 -177.078

 1n4x H     5 Q E -104.329  118.168 -173.770
 1n4x H     6 Q E -102.345  162.802  179.030
 1n4x H     7 S L  -68.655  167.151 -177.784
 1n4x H     8 G L  -73.485  172.075 -178.497
 1n4x H     9 P L  -66.766  155.283 -177.046
 1n4x H    10 E E -127.431  136.089  172.009
 1n4x H    11 L E -114.748  106.273 -168.923
 1n4x H    12 K E -119.808  158.894  173.660
 1n4x H    13 K L  -95.723  153.151  179.650

 2h8g A    77 V E -114.930  124.991  173.353
 2h8g A    78 C E -121.531  150.575 -179.062
 2h8g A    79 P L  -71.177  -15.001  172.171
 2h8g A    80 G L   79.606 -166.692 -176.557
 2h8g A    81 R E  -87.736  144.520  172.800
 2h8g A    82 D L  -72.734  127.609 -179.175
 2h8g A    83 A L  -56.163  -35.807 -174.352
 2h8g A    84 A L  -81.147  -50.864 -171.277
 2h8g A    85 L L  -97.306  -33.435  177.439

 1uz8 B     5 L E -119.415  105.936  178.616
 1uz8 B     6 E E  -83.206  146.457  176.352
 1uz8 B     7 S E -154.597  173.316  176.298
 1uz8 B     8 G L  100.250    6.713  176.742
 1uz8 B     9 G L  -75.010 -165.010 -178.491
 1uz8 B    10 G E  126.987 -147.068 -177.743
 1uz8 B    11 L E -114.430  136.074  177.963
 1uz8 B    12 V E -137.483  146.188 -178.769
 1uz8 B    13 Q L  -81.190  149.657  178.193

 1yqy A   279 K E -114.572  127.942  174.558
 1yqy A   280 Q E -139.422  124.451  178.167
 1yqy A   281 S L   55.145   40.482  174.119
 1yqy A   282 E L   69.982   18.666  174.515
 1yqy A   283 K E -130.494  144.102 -178.447
 1yqy A   284 E E  -85.189  134.262  176.857
 1yqy A   285 Y E -131.186  162.236  177.703
 1yqy A   286 I E  -98.680  113.756  176.697
 1yqy A   287 R E  -84.126  122.010  179.031

 3m8o H     5 V E -109.951  117.477 -178.442
 3m8o H     6 E E -101.088  150.354  177.174
 3m8o H     7 S E -162.415  174.889  174.374
 3m8o H     8 G L   96.420   11.167 -178.722
 3m8o H     9 G L  -94.448 -146.760 -179.885
 3m8o H    10 G E  103.848 -151.750 -177.659
 3m8o H    11 L E  -84.095  144.088  177.874
 3m8o H    12 V E -147.479  140.007 -179.552
 3m8o H    13 Q L  -71.515  139.755  174.296

 1xvx A   229 S E  -81.319  141.187 -179.039
 1xvx A   230 I E -107.237  113.999  168.940
 1xvx A   231 S E  -65.000  134.951 -171.485
 1xvx A   232 G E -111.134  154.297  169.152
 1xvx A   233 G E -146.572  144.565 -178.138
 1xvx A   234 G E -156.864  158.407  177.242
 1xvx A   235 V E -101.700  134.291 -176.422
 1xvx A   236 L E  -82.326  139.209 -175.995
 1xvx A   237 A L  -68.949  -24.204  179.121

 1dn0 B     5 Q E -105.057  119.408 -173.649
 1dn0 B     6 Q E -113.646  145.005  175.712
 1dn0 B     7 W E -155.002  166.463  178.554
 1dn0 B     8 G L  150.551  164.171 -179.043
 1dn0 B     9 A L  -55.525  124.482 -174.650
 1dn0 B    10 G L  -97.054   -1.319 -178.495
 1dn0 B    11 L E -137.272  125.109 -177.720
 1dn0 B    12 L E -132.974  162.506  167.233
 1dn0 B    13 K L -106.391  157.709 -177.979

 1a2y B     5 Q E -135.911  130.020  178.765
 1a2y B     6 E E  -94.514  155.935  172.104
 1a2y B     7 S E -149.892  129.708 -173.067
 1a2y B     8 G L -146.588  173.268 -170.386
 1a2y B     9 P L  -80.611  -19.810  178.511
 1a2y B    10 G L   85.038  -63.356 -178.735
 1a2y B    11 L E -122.764  124.652 -176.537
 1a2y B    12 V E -133.739  139.561  173.846
 1a2y B    13 A L  -82.021  146.067 -179.718

 3r75 A   366 I E -115.130  104.466  179.221
 3r75 A   367 G E  -72.990  144.985  176.103
 3r75 A   368 V E -157.513  145.022  175.878
 3r75 A   369 G L -155.916 -166.460  179.647
 3r75 A   370 S L -158.845  153.288 -179.768
 3r75 A   371 T E  -70.609  111.927 -178.828
 3r75 A   372 L E  -92.544  127.912 -177.708
 3r75 A   373 V L -132.375  178.499 -174.673
 3r75 A   374 R L  -54.545  -42.546 -172.144

 1dlf H     5 E E -136.705  116.658  178.625
 1dlf H     6 E E  -92.681  152.443  173.033
 1dlf H     7 S E -157.074  167.379  172.153
 1dlf H     8 G L  112.106   -8.198 -179.665
 1dlf H     9 G L  -71.028  165.523 -179.557
 1dlf H    10 G L  163.151 -169.259  177.499
 1dlf H    11 L E  -86.389  128.354 -175.415
 1dlf H    12 V E -137.395  146.106  179.426
 1dlf H    13 Q L  -78.917  140.430  174.607

 3k3q A     8 V E -111.725  104.113  176.918
 3k3q A     9 D E  -79.900  156.399  175.030
 3k3q A    10 S E -165.073  166.639 -178.144
 3k3q A    11 G L  108.899    5.046 -177.296
 3k3q A    12 G L  -74.428  172.442 -175.553
 3k3q A    13 G E  141.643 -149.906  179.023
 3k3q A    14 T E -128.477  153.987  175.078
 3k3q A    15 L E -152.113  163.251  175.815
 3k3q A    16 Q E  -90.644  146.545  178.443

 2x1q A     5 Q L -133.337  120.460 -179.224
 2x1q A     6 E E  -85.292  154.255  171.986
 2x1q A     7 S E -160.195  171.932  172.898
 2x1q A     8 G L  102.076    1.950  177.216
 2x1q A     9 G L  -73.730  171.674 -179.386
 2x1q A    10 G E  163.108 -167.190 -177.305
 2x1q A    11 L E -109.840  128.336  176.404
 2x1q A    12 V E -134.958  164.882  172.699
 2x1q A    13 Q L  -92.372  161.144  178.169

 2q48 A   120 V H  -62.493  -41.026  175.450
 2q48 A   121 D H  -66.094  -14.022  178.966
 2q48 A   122 A L  -93.721   -6.902  177.151
 2q48 A   123 G L  121.046   -3.949  178.958
 2q48 A   124 A L  -73.461  157.868  179.158
 2q48 A   125 V E -112.941  123.601 -178.615
 2q48 A   126 K E  -68.345  132.395  177.527
 2q48 A   127 V L -113.857  123.988 -179.051
 2q48 A   128 E L  -55.082  123.843 -179.705

 2ovs A     3 V E -134.990  153.977  179.008
 2ovs A     4 P E  -70.014  116.096 -178.434
 2ovs A     5 R E -141.339  156.549  176.514
 2ovs A     6 G E  -64.627  139.651 -177.587
 2ovs A     7 S H  -58.366  -31.978 -174.769
 2ovs A     8 M H  -69.166  -11.736  179.167
 2ovs A     9 I H  -77.765  -13.432  176.905
 2ovs A    10 M L  -50.051  140.014  173.808
 2ovs A    11 K L  -70.240  151.459  174.820

 3n9g H   188 L E -141.509  167.219  176.625
 3n9g H   189 S E -135.444  150.073  174.244
 3n9g H   190 S E -127.958  120.004 -170.607
 3n9g H   191 V E -121.246  140.129  179.122
 3n9g H   192 V E -125.010  131.271  176.131
 3n9g H   193 T E  -92.954  119.004 -175.081
 3n9g H   194 V E -134.994  158.641  175.754
 3n9g H   195 P E  -55.008  135.674 -179.499
 3n9g H   196 S L -124.474   82.994    9.140

 2rbb A    97 I H  -58.380  -45.922  176.811
 2rbb A    98 A H  -63.062  -26.349 -179.652
 2rbb A    99 A L  -78.344  -11.723  174.785
 2rbb A   100 G L  122.118    4.242  178.476
 2rbb A   101 A L  -74.708  157.211  176.257
 2rbb A   102 T E -117.966  125.022 -178.313
 2rbb A   103 L E  -74.786  125.972  177.768
 2rbb A   104 I E -104.201  -46.391  177.549
 2rbb A   105 K E -135.778  118.961  176.357

 1j8b A    38 G E  -83.780  158.049 -173.470
 1j8b A    39 E E -144.503  153.401  172.471
 1j8b A    40 S E -143.832  144.922 -178.782
 1j8b A    41 G H   73.331   38.852  179.946
 1j8b A    42 A H   54.618   41.482  172.297
 1j8b A    43 G H  100.044    0.456  176.089
 1j8b A    44 L L  -54.163  -45.319  172.392
 1j8b A    45 V E -125.011  131.160  177.630
 1j8b A    46 K E -125.856  126.952 -178.532

 3ej9 A    52 V E -125.340  116.446  177.343
 3ej9 A    53 Q E -115.742  121.180 -176.667
 3ej9 A    54 H L   53.077   37.567  172.785
 3ej9 A    55 G L   86.789   -4.750 -175.891
 3ej9 A    56 E E -102.802  127.285  174.328
 3ej9 A    57 H E  -70.637  132.285 -178.815
 3ej9 A    58 L L  -81.578  146.450  171.901
 3ej9 A    59 P L  -70.538  165.159  174.529
 3ej9 A    60 D L  -65.702  140.894  179.885

 1lnz A    33 P E  -59.627  136.141 -177.227
 1lnz A    34 A L -142.117   14.359  176.993
 1lnz A    35 G L  -73.860  122.575  179.492
 1lnz A    36 G L  -84.261  164.022 -179.509
 1lnz A    37 D L  -84.559  158.448  175.683
 1lnz A    38 G L  -84.958  162.432  178.826
 1lnz A    39 G L  -97.029  155.861  179.730
 1lnz A    40 K L  -68.769  139.958  177.873
 1lnz A    41 G L  -66.929  162.407 -178.423

 1wvf A   194 Y E -108.043  129.744  177.375
 1wvf A   195 R E -111.998  129.226 -177.879
 1wvf A   196 T L  -80.182  168.211  173.831
 1wvf A   197 G H   62.882 -124.690 -175.755
 1wvf A   198 M H  -96.297    4.480 -174.926
 1wvf A   199 G H  -65.135  -25.706 -175.836
 1wvf A   200 G H  -76.845  -15.438 -179.359
 1wvf A   201 V L  -81.002  118.140 -179.317
 1wvf A   202 P L  -56.406  120.992  173.787

 3dzw A     4 L E -103.091  113.767 -173.409
 3dzw A     5 Y E  -85.380  150.739  176.361
 3dzw A     6 S L  -55.600  131.456 -176.738
 3dzw A     7 G L  100.429   -9.312 -179.727
 3dzw A     8 E E -103.445  156.192  177.378
 3dzw A     9 T E -133.652  159.814  173.786
 3dzw A    10 L E -115.026  118.907  178.699
 3dzw A    11 S L  -77.996  167.032  179.516
 3dzw A    12 P L  -52.022  121.632  176.826

 2xha A    25 V L -134.969  161.930  179.307
 2xha A    26 N L -128.566  162.381  178.809
 2xha A    27 N L  -58.789  120.190  176.938
 2xha A    28 G L   99.618   -9.704 -178.825
 2xha A    29 K L  -68.370  130.107  173.435
 2xha A    30 D E  -86.772  132.264 -177.221
 2xha A    31 V E -129.831  154.200  174.705
 2xha A    32 N L -106.608  149.998  177.519
 2xha A    33 K L  -51.625  129.484  178.110

 2ijr A   107 L H  -63.874  -31.102 -173.215
 2ijr A   108 Q L -100.267   -2.753  161.508
 2ijr A   109 S L  -74.301  -36.932  175.944
 2ijr A   110 G L   84.855    1.497 -176.529
 2ijr A   111 I H  -70.054  -19.971  174.445
 2ijr A   112 A H  -56.968  -23.519  179.816
 2ijr A   113 S H  -97.601   33.559  171.691
 2ijr A   114 V L -124.520   90.107   66.203
 2ijr A   115 K L   37.020   56.020  169.545

 3rhf A   175 T H  -55.884  -46.221  179.392
 3rhf A   176 E H  -64.977  -30.972 -179.709
 3rhf A   177 Q L  -77.600   -4.927  172.782
 3rhf A   178 G L  107.614    7.818 -177.771
 3rhf A   179 T E  -87.995  120.132  168.965
 3rhf A   180 T E  -88.845  119.820 -172.368
 3rhf A   181 I E -104.991  120.543  174.235
 3rhf A   182 V E -109.528  107.588 -179.127
 3rhf A   183 K E  -97.405  121.956 -179.760

 3m6i A    85 I E -114.858  -18.913  177.134
 3m6i A    86 A E -152.350  146.270  178.930
 3m6i A    87 V E -135.217  139.579  168.212
 3m6i A    88 H L  -62.764  140.556 -176.006
 3m6i A    89 P L  -50.730  -32.100 -175.660
 3m6i A    90 S L  -72.021  -25.636 -176.024
 3m6i A    91 V L  -64.265  122.115 -177.693
 3m6i A    92 K L -108.732  -42.439 -171.952
 3m6i A    93 S L  -63.591  -35.223 -169.170

 2vqp A   225 V E -135.753  125.325 -178.291
 2vqp A   226 D E  -66.511  137.959  170.540
 2vqp A   227 L L -115.080   -5.378 -173.263
 2vqp A   228 G H  -64.697  -26.124  179.045
 2vqp A   229 A H  -60.760  -22.364 -176.837
 2vqp A   230 Y H  -99.989    0.554 -176.068
 2vqp A   231 L L -116.065   17.922 -175.839
 2vqp A   232 E L  -61.910  -33.341 -176.105
 2vqp A   233 K L  -95.491    9.661 -177.669

 3fsy A   170 V E -129.221  108.070 -174.971
 3fsy A   171 R E  -81.487  149.978  174.002
 3fsy A   172 L L  -59.979  126.047 -171.347
 3fsy A   173 G L  112.095  -10.885  174.892
 3fsy A   174 A E  -66.848  141.728 -178.595
 3fsy A   175 H E -115.009   99.972 -176.383
 3fsy A   176 L E -110.054  106.309 -178.139
 3fsy A   177 A L  -73.433  158.057  179.755
 3fsy A   178 P L  -55.016  138.416 -178.411

 3b4n A   155 I E -110.174  124.963  179.709
 3b4n A   156 L E -110.255  132.302  172.066
 3b4n A   157 K E -127.201   93.423 -170.709
 3b4n A   158 N L   55.243   45.280 -169.234
 3b4n A   159 A L -135.848  165.212 -178.690
 3b4n A   160 T E -122.671  133.828  171.610
 3b4n A   161 V E -125.922  131.004 -173.404
 3b4n A   162 K E -137.007  151.782  173.540
 3b4n A   163 N E   63.883   63.070 -175.527

 1jqo A   641 R L  -71.181  131.038 -179.779
 1jqo A   642 G L  -89.300 -160.545 -177.544
 1jqo A   643 G L  -92.397  -42.338  179.275
 1jqo A   644 T L  -94.309  158.038  179.335
 1jqo A   645 V H  -56.891  -33.999  179.877
 1jqo A   646 G H  -58.696  -26.028 -179.087
 1jqo A   647 R H -108.034   22.606  177.093
 1jqo A   648 G L   82.047   13.170  179.989
 1jqo A   649 G L  -79.920  178.877 -177.800

 3czp A   400 S H  -61.864  -40.265 -178.798
 3czp A   401 E H  -59.953  -34.850  178.266
 3czp A   402 Y H  -73.817  -18.594  179.228
 3czp A   403 G L  109.040   15.993  179.434
 3czp A   404 I E  -85.593  124.992  179.948
 3czp A   405 I E  -84.624  110.996 -176.350
 3czp A   406 V E -107.583  120.254  174.108
 3czp A   407 V E -118.725  143.896 -174.674
 3czp A   408 K E -130.948  125.263 -177.715

 2cf5 A    76 V E -109.086  -19.797  175.692
 2cf5 A    77 E E -155.646  140.004  179.861
 2cf5 A    78 V E -119.019  149.988  178.596
 2cf5 A    79 G L  -63.104  170.265 -176.328
 2cf5 A    80 S L  -62.239  -41.532 -173.796
 2cf5 A    81 D L  -86.807  -32.679  179.213
 2cf5 A    82 V L  -47.482  120.230 -179.261
 2cf5 A    83 S L -129.052   -9.285  177.460
 2cf5 A    84 K L  -68.522  -43.887 -170.826

 1wa3 A   175 V E -120.638  142.796  172.021
 1wa3 A   176 G E -103.749  122.143 -172.636
 1wa3 A   177 V E -114.463  128.375 -175.339
 1wa3 A   178 G L -105.044 -110.990 -169.449
 1wa3 A   179 S H  -63.334  -25.326  177.333
 1wa3 A   180 A H  -63.888  -23.104 -178.135
 1wa3 A   181 L H -105.252  -49.232 -159.562
 1wa3 A   182 V H  -93.763  -13.536  179.564
 1wa3 A   183 K L  -77.712  135.008  175.037

 1tul A    29 I E  -77.799  128.642 -168.071
 1tul A    30 E L  -79.975  -32.348 -175.007
 1tul A    31 D L -139.238  160.933  177.945
 1tul A    32 E L  -66.201  128.623  177.027
 1tul A    33 Y E -129.713  102.793 -179.839
 1tul A    34 Y E -117.364  105.613  178.953
 1tul A    35 L E -127.424  106.817  178.931
 1tul A    36 K L  -84.608   94.581 -171.466
 1tul A    37 K L -113.656  176.278 -177.708

 1ukc A   220 V E -111.848   95.996 -174.539
 1ukc A   221 E E  -98.676  108.171 -179.788
 1ukc A   222 S L   58.157   66.507  177.842
 1ukc A   223 S L  -47.729  144.035  179.924
 1ukc A   224 F L -130.129  100.085 -177.632
 1ukc A   225 W L -111.030   85.011  174.918
 1ukc A   226 P L  -75.133  176.175  177.700
 1ukc A   227 T L  -55.965  122.862  177.846
 1ukc A   228 Q L -105.916  102.573 -171.767

 3l76 A   160 V H  -69.414  -42.893  178.210
 3l76 A   161 A H  -60.455  -38.129  178.084
 3l76 A   162 L H  -69.979  -41.002  177.090
 3l76 A   163 A H  -57.291  -44.248  178.020
 3l76 A   164 A H  -65.659  -45.161 -177.954
 3l76 A   165 A H  -61.102  -38.799 -174.120
 3l76 A   166 L H  -93.174   -0.528 -176.686
 3l76 A   167 K L   56.204   46.344  178.347
 3l76 A   168 A L  -68.349  152.456 -179.783

 2p0d A    24 A E -165.016  146.428  173.378
 2p0d A    25 Q E -137.114  121.950 -179.373
 2p0d A    26 G L   64.171   31.220  177.841
 2p0d A    27 G L   83.715    3.863 -179.228
 2p0d A    28 R E -103.787  123.358 -176.304
 2p0d A    29 K E  -62.936  137.739  177.406
 2p0d A    30 L L -117.180  154.714  170.505
 2p0d A    31 R L  -70.901  138.362 -176.528
 2p0d A    32 K L  -68.391  142.252  173.780

 1ybx A    71 A E -133.493  156.681 -175.320
 1ybx A    72 S E -141.008  159.223  176.948
 1ybx A    73 A E -148.014  152.462  177.103
 1ybx A    74 G L   75.395   29.397  179.424
 1ybx A    75 G L   71.971   37.690  177.889
 1ybx A    76 G L   88.179    8.102  178.175
 1ybx A    77 A L  -65.220  -41.806  175.313
 1ybx A    78 V E -123.735  128.590 -179.933
 1ybx A    79 T E -125.205  130.337 -178.716

 1u94 A   147 V E -106.328  119.673 -177.090
 1u94 A   148 D E -134.012   92.005    8.217
 1u94 A   149 S L -153.382  171.610 -175.975
 1u94 A   150 V H  -55.001  -44.987 -178.614
 1u94 A   151 A H  -63.453  -25.342 -175.903
 1u94 A   152 A H  -89.677   -5.006  178.473
 1u94 A   153 L L  -79.401   80.723 -178.802
 1u94 A   154 T L  -79.260  125.102  177.270
 1u94 A   155 P L  -56.234  147.153 -178.859

 1gjw A    36 E E -122.473  114.826 -179.799
 1gjw A    37 K E -139.690  127.317  175.476
 1gjw A    38 S L   58.642   37.410  173.825
 1gjw A    39 G L   90.610  -34.832 -179.246
 1gjw A    40 R E  -91.021  160.543  179.015
 1gjw A    41 C E -107.270  155.670  175.945
 1gjw A    42 F E -121.976  131.364 -174.535
 1gjw A    43 V E -132.876  170.453  161.181
 1gjw A    44 D L  -89.706  120.285 -177.143

 1hyo A   169 V E -126.121  164.088 -176.169
 1hyo A   170 V E  -85.383  142.863  171.276
 1hyo A   171 S L  -39.094  127.177  179.662
 1hyo A   172 G L  110.860  -20.814  179.682
 1hyo A   173 T L  -69.876  126.204  178.356
 1hyo A   174 P L  -69.038  141.598 -177.673
 1hyo A   175 I E -115.131  117.009 -179.014
 1hyo A   176 R E  -77.066  132.911  169.685
 1hyo A   177 R L  -52.799  120.025 -174.511

 1v05 A    10 V E -110.864  119.468 -179.564
 1v05 A    11 T E -113.263  137.343 -178.513
 1v05 A    12 R E -159.421  135.669  174.743
 1v05 A    13 G L  157.693  161.996 -177.628
 1v05 A    14 P H  -61.127  -32.187 -172.266
 1v05 A    15 G H  -67.249  -12.891 -178.964
 1v05 A    16 L H  -74.515  -21.455 -170.796
 1v05 A    17 S L -122.615  -34.808 -172.993
 1v05 A    18 Q E -136.799  144.712  174.180

 2rl8 A    58 H L -125.002   20.027  179.304
 2rl8 A    59 S L   50.338   44.507 -175.852
 2rl8 A    60 S L  -88.168  -13.693 -176.531
 2rl8 A    61 G L   85.015   18.632 -175.113
 2rl8 A    62 A E  -76.660  139.691  170.267
 2rl8 A    63 G E  -99.937  -19.571  172.600
 2rl8 A    64 L E -146.730  126.612 -176.698
 2rl8 A    65 V E -122.687  153.075  173.779
 2rl8 A    66 Q E -118.852  124.870 -173.367

 1aoh A    54 I E -123.748  113.759 -171.316
 1aoh A    55 E E  -89.986  142.312  169.583
 1aoh A    56 P E  -53.706  133.182 -176.477
 1aoh A    57 G L  -83.688  178.558 -179.952
 1aoh A    58 E L  -62.354  -22.950 -176.090
 1aoh A    59 L L  -72.238  -17.536  179.398
 1aoh A    60 I L  -80.509  102.505 -168.442
 1aoh A    61 V L  -93.996  -10.472  177.872
 1aoh A    62 D L  -57.645  123.303  177.316

 2q6k A   154 R E  -74.980  142.857  173.987
 2q6k A   155 I E -128.403  160.418  177.763
 2q6k A   156 D L  -72.964  148.383  178.550
 2q6k A   157 P H  -54.902  -32.751 -178.802
 2q6k A   158 K H  -67.493  -17.905  178.127
 2q6k A   159 Q H  -80.650   -7.072  173.623
 2q6k A   160 I L  -79.913  119.214  177.029
 2q6k A   161 V L  -60.864  130.520 -179.126
 2q6k A   162 R L -123.965  135.934  177.452

 1n12 A    53 T E -132.263  162.788  169.543
 1n12 A    54 Y E -150.183  120.599  176.127
 1n12 A    55 N L   51.189   45.001  173.271
 1n12 A    56 N L   76.675   21.582  173.653
 1n12 A    57 A E -128.806  155.612  177.070
 1n12 A    58 I E  -81.511  120.695 -176.480
 1n12 A    59 L E  -91.722  115.009 -176.721
 1n12 A    60 V L  -80.890  123.165 -173.254
 1n12 A    61 Q L  -72.431  148.231  171.869

 3brk X   332 I E -116.039  110.623  179.920
 3brk X   333 I E -101.754  100.014 -169.002
 3brk X   334 S E -111.252   93.384 -179.480
 3brk X   335 G L   71.800   24.773 -177.299
 3brk X   336 A L -115.282  139.997 -177.738
 3brk X   337 A E -101.818  120.625  176.850
 3brk X   338 L E -108.728  131.311  175.817
 3brk X   339 N E -133.367  121.708  173.606
 3brk X   340 R L   52.554   51.556 -177.218

 1qfh A    10 Y E -147.218  177.125  179.282
 1qfh A    11 A E -140.929  143.797  178.402
 1qfh A    12 E E -141.413  146.527  176.633
 1qfh A    13 G L  157.052  165.647 -179.277
 1qfh A    14 E H  -66.170  -25.141  179.752
 1qfh A    15 G H  -68.028   -9.890  177.539
 1qfh A    16 L H -106.417   -1.325 -176.027
 1qfh A    17 V L -116.507  -61.938 -174.852
 1qfh A    18 K E -145.431  120.892 -174.286

 1f35 A    38 K L  -62.274  161.824  178.025
 1f35 A    39 Q L  -67.230  157.973 -176.014
 1f35 A    40 D L  -65.918  107.297  176.030
 1f35 A    41 G L   93.973    7.558 -179.958
 1f35 A    42 E E  -68.682  143.053  172.904
 1f35 A    43 K L  -99.453  115.000  176.076
 1f35 A    44 L L  -91.386  132.396 -178.037
 1f35 A    45 I L  -70.123  127.145  173.496
 1f35 A    46 R L  -79.568  153.509 -179.391

 1lnz A    35 G L  -73.860  122.575  179.492
 1lnz A    36 G L  -84.261  164.022 -179.509
 1lnz A    37 D L  -84.559  158.448  175.683
 1lnz A    38 G L  -84.958  162.432  178.826
 1lnz A    39 G L  -97.029  155.861  179.730
 1lnz A    40 K L  -68.769  139.958  177.873
 1lnz A    41 G L  -66.929  162.407 -178.423
 1lnz A    42 G L  -74.750  152.615  176.108
 1lnz A    43 D L  -96.271  143.990  166.864

 1gjw A   499 V E -110.093  123.017 -178.800
 1gjw A   500 N E  -88.895  132.856 -179.516
 1gjw A   501 T L  -51.880  120.736 -177.790
 1gjw A   502 G L  104.018  -29.104  175.254
 1gjw A   503 Q H  -54.665  -39.561 -172.396
 1gjw A   504 E H  -64.958  -19.021  179.735
 1gjw A   505 I H -114.951   15.459  173.603
 1gjw A   506 G L   66.216   35.327  177.883
 1gjw A   507 E L  -56.084  133.861 -176.619

 3osd A    64 I E -114.951  126.848 -173.263
 3osd A    65 E E -142.835  124.805  178.569
 3osd A    66 D L   52.978   36.952  174.587
 3osd A    67 G L   75.795   22.110  178.773
 3osd A    68 C E -127.521  155.159  167.944
 3osd A    69 I E  -82.456  120.030 -178.104
 3osd A    70 K E -115.568  137.535  164.358
 3osd A    71 F E -104.819  129.653  175.021
 3osd A    72 N L  -95.800  101.197 -173.171

 1hf2 A   126 V E -120.127   97.472 -166.723
 1hf2 A   127 N L  -61.594  161.539 -172.454
 1hf2 A   128 K L  -54.644  -39.958 -173.860
 1hf2 A   129 G L  -87.641    5.035 -179.078
 1hf2 A   130 A L  -89.014  161.895  175.496
 1hf2 A   131 E E -143.970  145.952  175.966
 1hf2 A   132 I E -122.755  122.375  174.141
 1hf2 A   133 L E -107.499   98.367 -176.510
 1hf2 A   134 A E -111.182  130.088  170.838

 3e58 A   135 V E -124.987  124.714 -173.753
 3e58 A   136 L E -127.156  140.940  172.539
 3e58 A   137 S E -111.166  142.725  175.079
 3e58 A   138 G H  -58.210  -24.909 -178.755
 3e58 A   139 E H  -69.587  -14.126 -179.646
 3e58 A   140 E H  -87.320   -5.398 -173.067
 3e58 A   141 F L -121.458  144.816 -179.734
 3e58 A   142 K L  -70.457  -46.877 -175.416
 3e58 A   143 E L  -92.708  118.818  177.463

 1tg7 A   932 E L -143.800  155.365 -173.245
 1tg7 A   933 D L  -60.270  -29.369 -174.697
 1tg7 A   934 N L  -78.941   -8.787 -175.180
 1tg7 A   935 G L   86.769 -157.558 -177.718
 1tg7 A   936 A E -164.210  148.368  176.400
 1tg7 A   937 K L -160.006  159.838  177.064
 1tg7 A   938 L L  -85.727  132.038  175.440
 1tg7 A   939 D L  -93.673  -33.792  177.713
 1tg7 A   940 S L -147.895  122.071  174.440

 2a6h D  1319 V E -131.468  106.830  179.087
 2a6h D  1320 E L  -58.014  163.265 -177.736
 2a6h D  1321 A L  -63.165  141.106  175.293
 2a6h D  1322 G L   68.358   19.261  176.077
 2a6h D  1323 Q L  -84.553  149.426 -178.547
 2a6h D  1324 P E  -71.300  128.012  173.967
 2a6h D  1325 L L -105.475  -19.438  172.716
 2a6h D  1326 T L -125.341  170.596 -177.742
 2a6h D  1327 R L  -92.340  140.367  174.493

 1gc5 A   238 I E -124.980  118.360 -173.247
 1gc5 A   239 I E -110.170  138.522 -179.398
 1gc5 A   240 S L -162.600  175.218  173.856
 1gc5 A   241 G L   94.495    9.854  179.837
 1gc5 A   242 L H  -91.704   -4.893 -176.762
 1gc5 A   243 Q H  -73.161   -5.506 -177.212
 1gc5 A   244 V H  -93.984  -10.462 -172.372
 1gc5 A   245 L L  -61.867  135.215  177.126
 1gc5 A   246 K L -101.863  151.210 -179.003

 3m7h A   149 L E -118.384  123.120 -178.437
 3m7h A   150 A L  -82.160  154.998  177.964
 3m7h A   151 P L  -53.355  133.760 -176.514
 3m7h A   152 G L   94.768   28.380 -175.151
 3m7h A   153 S E -110.773  112.627  177.342
 3m7h A   154 E E  -78.202  135.758  172.799
 3m7h A   155 L E  -93.112   95.748 -173.375
 3m7h A   156 V L  -66.357  124.951 -174.843
 3m7h A   157 Q L  -58.727  125.027  175.863

 1euh A   342 N H  -58.252  -49.418 -176.586
 1euh A   343 D H  -65.512  -29.869 -178.584
 1euh A   344 K L  -84.044   -1.159  167.118
 1euh A   345 G L   99.485   19.361  174.014
 1euh A   346 A L  -65.860  146.778 -177.459
 1euh A   347 T E  -83.874  107.139  178.968
 1euh A   348 A E  -79.812  120.378 -179.136
 1euh A   349 L L -104.005   -0.728  173.741
 1euh A   350 T L -142.195  145.799 -179.657

 3f42 A    33 S E -121.362  134.515 -175.462
 3f42 A    34 K E -122.872  154.916  175.355
 3f42 A    35 S E -155.188 -177.863  178.186
 3f42 A    36 G H   61.077   34.971 -179.686
 3f42 A    37 G H   71.773   23.198  177.098
 3f42 A    38 G H   93.844    1.577 -179.597
 3f42 A    39 M L  -74.918  -22.782  172.895
 3f42 A    40 V E -114.966  129.732  178.134
 3f42 A    41 S E -137.589  122.963  176.379

 3pp2 A    20 A E -149.238  138.584  174.570
 3pp2 A    21 D E -106.372  103.634  178.572
 3pp2 A    22 K L   51.933   44.983  172.002
 3pp2 A    23 G L   96.280   -6.769 -179.262
 3pp2 A    24 K E -101.434  110.835 -174.196
 3pp2 A    25 R E  -68.733  143.411  179.812
 3pp2 A    26 L L  -90.544  152.763 -171.256
 3pp2 A    27 R L  -65.002  -37.873 -177.013
 3pp2 A    28 K L -148.708  165.518 -178.531

 2ogt A   218 L E -118.781  113.756 -178.534
 2ogt A   219 Q E -101.938  107.952  175.128
 2ogt A   220 S L   52.484   54.804  175.652
 2ogt A   221 G L  178.187  167.025 -176.227
 2ogt A   222 S L -156.053  173.495 -177.137
 2ogt A   223 G L  -63.685  -18.267 -179.619
 2ogt A   224 S L  -84.890  -15.003 -173.856
 2ogt A   225 L L  -71.513  121.077  177.314
 2ogt A   226 L L   62.384   24.942  175.159

 2ha9 A   213 G E -116.664  138.277 -175.871
 2ha9 A   214 V E -115.716  152.208 -174.416
 2ha9 A   215 S L  -55.294 -105.082  169.186
 2ha9 A   216 G L  123.963  -58.727 -163.857
 2ha9 A   217 P H  -53.612  -50.697 -177.020
 2ha9 A   218 G H  -55.395  -45.497 -178.731
 2ha9 A   219 V H  -68.311  -39.393 -178.887
 2ha9 A   220 V H  -64.463  -43.750  179.269
 2ha9 A   221 K H  -58.983  -48.761 -179.432

 1y71 A    30 S E -133.044  128.750  173.411
 1y71 A    31 R E -133.803  159.504  179.347
 1y71 A    32 P L  -52.306  107.804  168.779
 1y71 A    33 G L   91.023    8.841 -176.758
 1y71 A    34 S E -154.427  154.998  166.291
 1y71 A    35 Y E -122.586  154.432  166.457
 1y71 A    36 V E  -99.180  116.043 -171.972
 1y71 A    37 V E -115.031  126.398  173.378
 1y71 A    38 K E  -89.937  118.945 -170.803

 1n57 A   236 K H  -60.101  -43.299  175.203
 1n57 A   237 K H  -63.283  -30.027  178.469
 1n57 A   238 M L  -84.102    9.946  168.604
 1n57 A   239 G L   79.333   25.271  172.670
 1n57 A   240 M L -104.958  147.003 -174.913
 1n57 A   241 N E -104.673  120.062  172.676
 1n57 A   242 I E  -97.334  114.947 -165.264
 1n57 A   243 I L  -88.532  -15.079 -179.029
 1n57 A   244 N L -107.047  153.030  176.497

 2cw5 A   157 E E  -85.399  142.052 -178.173
 2cw5 A   158 V E -130.781  160.005  179.862
 2cw5 A   159 P L  -60.821  141.120  178.813
 2cw5 A   160 V H  -68.232  -33.367 -176.165
 2cw5 A   161 E H  -62.807  -23.441 -176.258
 2cw5 A   162 T H  -79.305  -11.290  179.507
 2cw5 A   163 L L  -60.474  130.564 -178.610
 2cw5 A   164 A L  -69.141  144.644  177.561
 2cw5 A   165 R L -137.878  149.518  177.453

 3jvg A   216 L E -113.406  127.180  168.323
 3jvg A   217 R E -103.622  113.135 -176.105
 3jvg A   218 D L   54.911   35.473  173.798
 3jvg A   219 G L   92.584   -8.325 -175.959
 3jvg A   220 R E -107.478  136.106 -175.552
 3jvg A   221 E E  -63.617  130.570  177.216
 3jvg A   222 V L  -76.220  121.493  179.291
 3jvg A   223 P L  -58.168  156.189  178.502
 3jvg A   224 P L  -65.339  141.055 -178.222

 2w9x A   196 A E -136.631  154.347  179.445
 2w9x A   197 S L -149.079  123.505 -174.255
 2w9x A   198 S L  -61.092  130.284  164.793
 2w9x A   199 G L  102.854   -9.503 -174.807
 2w9x A   200 F L -103.525  154.175 -176.741
 2w9x A   201 G L -130.951 -164.619  178.640
 2w9x A   202 I L  -68.445  -57.343  175.044
 2w9x A   203 V L -123.487  -25.726 -176.147
 2w9x A   204 R L -121.169  135.551 -176.517

 1vq2 A    22 W E -137.054  140.617  168.560
 1vq2 A    23 K L -102.941  112.287 -172.429
 1vq2 A    24 V L -122.367  133.225  179.434
 1vq2 A    25 G E -129.222  140.786  178.864
 1vq2 A    26 A E -132.267  140.269 -179.431
 1vq2 A    27 V E -135.027  126.713  177.467
 1vq2 A    28 I E  -99.447  124.572 -175.444
 1vq2 A    29 E E -121.198  129.998  177.623
 1vq2 A    30 K E -126.885  123.715  177.378

 3bfp A   170 L E -113.088  118.314 -169.816
 3bfp A   171 G L  -70.013  169.617  179.914
 3bfp A   172 G L  -66.057  136.473  176.511
 3bfp A   173 G L   74.908    6.370 -175.484
 3bfp A   174 A L  -88.175  145.369  179.314
 3bfp A   175 T E -120.708  113.984  177.533
 3bfp A   176 L E  -81.202  126.738 -169.914
 3bfp A   177 V L -124.927   -5.800  179.356
 3bfp A   178 K L -130.602  155.041  172.758

 3kbb A   130 M E -130.015  128.722  177.231
 3kbb A   131 V E -122.721  130.010 -171.073
 3kbb A   132 F L -119.598  162.445 -165.820
 3kbb A   133 G H  -67.667  -25.632 -177.015
 3kbb A   134 D H  -87.940    7.173 -179.943
 3kbb A   135 Q H -107.337    8.871  176.917
 3kbb A   136 V L -130.121  153.205  176.494
 3kbb A   137 K L  -71.659  -52.837  177.239
 3kbb A   138 N L -119.076  129.272 -179.056

 3r8s D    48 I E -112.312  149.417  171.670
 3r8s D    49 Q E -117.337  123.308 -170.835
 3r8s D    50 V E -122.441  162.193  174.120
 3r8s D    51 T E -134.188  164.918 -178.619
 3r8s D    52 T E -149.754  174.573  178.775
 3r8s D    53 G L   63.067 -144.420  176.116
 3r8s D    54 A L -159.277  154.990 -175.185
 3r8s D    55 K L -128.692  142.078 -179.321
 3r8s D    56 K L  -58.755  126.128 -174.433

 2wsl A   222 L E -120.013  104.253  176.836
 2wsl A   223 Q E  -96.120  116.042  168.412
 2wsl A   224 S L   49.345   55.388  175.635
 2wsl A   225 G L  171.455  152.226  175.021
 2wsl A   226 S L -167.938  160.103 -169.699
 2wsl A   227 F L  -62.947  -24.704 -173.982
 2wsl A   228 N L  -87.346    4.753  170.816
 2wsl A   229 A L  -67.255  146.941 -174.807
 2wsl A   230 P L  -58.345  -28.019 -171.992

 1mnn A   277 V E -118.756  122.140 -174.318
 1mnn A   278 I E -117.595  118.598  169.548
 1mnn A   279 L E  -93.448  129.806 -176.852
 1mnn A   280 G E -141.975  168.350  175.348
 1mnn A   281 A E -112.230  133.700  179.698
 1mnn A   282 V E  -90.312  123.196 -177.183
 1mnn A   283 V E -127.651  163.168  177.500
 1mnn A   284 D L  -73.445  132.052 -176.347
 1mnn A   285 P L  -58.428  -36.349 -173.055

 1wyu B   277 P L  -77.540  179.054  178.970
 1wyu B   278 G L -140.193 -152.698  178.516
 1wyu B   279 S L -164.260  136.408 -170.930
 1wyu B   280 G L -134.893   67.377  176.722
 1wyu B   281 P L  -51.241  143.741  179.741
 1wyu B   282 V E -122.106  120.404  178.567
 1wyu B   283 G E -110.392  150.406 -178.489
 1wyu B   284 V E -140.286  162.433  168.148
 1wyu B   285 K L  -76.613  158.178 -173.157

 3fav A    33 V H  -68.846  -39.398  176.785
 3fav A    34 E H  -64.126  -37.843  177.076
 3fav A    35 S H  -67.055  -46.462  179.979
 3fav A    36 T H  -62.118  -45.023  178.512
 3fav A    37 A H  -66.646  -37.710 -177.320
 3fav A    38 G H  -61.985  -31.981 -176.254
 3fav A    39 S L  -76.566   -8.517 -176.282
 3fav A    40 L L -108.089   -0.234 -171.132
 3fav A    41 Q L  -57.653  -28.730 -173.682

 3nqb A   372 A E -150.972  148.775  174.321
 3nqb A   373 E E -152.640  134.711  178.545
 3nqb A   374 G L   63.798   20.506  178.101
 3nqb A   375 G L   88.868    7.401 -179.556
 3nqb A   376 R E -115.265  138.334  177.262
 3nqb A   377 M E  -67.684  141.640 -179.077
 3nqb A   378 L L -107.725  -13.885 -176.206
 3nqb A   379 V L -124.829  160.101  178.124
 3nqb A   380 D L  -76.096  143.208  177.286

 2waa A   183 C E -163.080  158.219 -176.519
 2waa A   184 W L -144.880  119.990 -177.434
 2waa A   185 G L  -61.461  129.614  174.816
 2waa A   186 G L   93.716  -12.886 -176.563
 2waa A   187 R L  -94.711  149.906  179.733
 2waa A   188 G L -126.017 -167.530  175.445
 2waa A   189 L L  -71.189  -45.187 -172.202
 2waa A   190 I L -118.703  -27.968 -177.228
 2waa A   191 R L -151.424  162.979  178.269

 3hbk A    57 V E -108.386  110.243 -170.374
 3hbk A    58 K E -147.986  125.801  177.931
 3hbk A    59 D L   56.098   39.791  175.086
 3hbk A    60 G L   74.908   16.301 -179.501
 3hbk A    61 E E -113.054  133.264  168.606
 3hbk A    62 L E  -95.001  108.176 -162.042
 3hbk A    63 I E -115.026  128.830  166.688
 3hbk A    64 V E  -76.729  128.610  177.120
 3hbk A    65 Q L  -76.988  128.585  174.245

 3eev A   138 I E -105.152  113.572 -177.818
 3eev A   139 A L  -61.223  155.518  178.708
 3eev A   140 S L  -62.051  145.072  177.043
 3eev A   141 R L   64.653   12.073  176.678
 3eev A   142 S L  -75.173  145.813  173.582
 3eev A   143 V E -116.388  104.322 -171.373
 3eev A   144 V E  -89.288  108.713 -177.107
 3eev A   145 T L -104.165  -17.232 -177.910
 3eev A   146 K L -126.564  165.114  179.758

 1c96 A   409 R H  -68.158  -40.830 -171.056
 1c96 A   410 D H  -65.678  -36.805 -177.545
 1c96 A   411 V L  -78.175   -0.149  174.280
 1c96 A   412 G L  104.171   23.300  178.873
 1c96 A   413 G E  -82.941  140.974  169.874
 1c96 A   414 I E -108.106  121.667 -178.335
 1c96 A   415 V E  -86.408  114.604  179.206
 1c96 A   416 L L  -78.302  172.078  169.762
 1c96 A   417 A L  -64.845  167.175 -176.216

 2qm4 A   170 Q H  -59.868  -41.610 -179.085
 2qm4 A   171 E H  -71.805  -21.856  179.482
 2qm4 A   172 S L  -85.467   -1.453  173.520
 2qm4 A   173 G L   91.892   13.090  178.359
 2qm4 A   174 A L  -53.085  -43.379  172.926
 2qm4 A   175 T L -134.425  136.047 -177.689
 2qm4 A   176 L L -100.364  -36.027  178.702
 2qm4 A   177 I L -130.004  133.356  174.351
 2qm4 A   178 R L  -59.773  120.006 -171.525

 3lvf O   245 T E -101.695  121.982  175.031
 3lvf O   246 E E -110.397  139.008 -174.452
 3lvf O   247 L E -136.915  126.117  176.707
 3lvf O   248 T E -116.326  121.247 -168.720
 3lvf O   249 V E -125.254  153.882  160.450
 3lvf O   250 V E -100.911  133.527 -172.174
 3lvf O   251 L E -114.181  156.945  178.035
 3lvf O   252 E L  -75.145  -45.700  173.699
 3lvf O   253 K L  -61.869  138.160 -177.119

 1e44 B    33 K L -101.917  151.185  176.294
 1e44 B    34 Q L  -68.027  -47.282  171.888
 1e44 B    35 N L -100.166  115.559 -173.016
 1e44 B    36 G L  112.212  151.081 -178.115
 1e44 B    37 G L  -98.949   -2.188 -175.197
 1e44 B    38 G L  -83.279  156.135  170.708
 1e44 B    39 K E -108.270  145.011 -169.007
 1e44 B    40 R L  -62.952  135.292  177.255
 1e44 B    41 K L  -59.211  134.943 -169.008

 2gwm A    79 V E -131.769  165.122 -171.452
 2gwm A    80 Y E -130.144  152.705  178.314
 2gwm A    81 R E -156.108  130.070  173.307
 2gwm A    82 G E  -87.717  132.448  178.429
 2gwm A    83 L E -126.122  153.576  167.853
 2gwm A    84 K L -108.820  103.559 -174.453
 2gwm A    85 L L -112.804   -3.506 -176.485
 2gwm A    86 D L  -80.487    0.316  172.449
 2gwm A    87 K L  -64.872  130.007  179.782

 3og2 A   981 I E -112.779  115.360  174.591
 3og2 A   982 L E  -65.280  114.403 -158.849
 3og2 A   983 T L -117.604  143.826  169.292
 3og2 A   984 G L -106.816   21.405  179.417
 3og2 A   985 R L  -58.096  168.790  162.356
 3og2 A   986 E L  -78.174  147.764 -172.632
 3og2 A   987 R L  -58.215  137.945  179.891
 3og2 A   988 V L  -90.732  122.916 -177.345
 3og2 A   989 E L  -91.072  137.762  179.475

 1ji6 A   460 L E -129.204  156.984  171.640
 1ji6 A   461 S L  -84.129  165.391 -178.097
 1ji6 A   462 S L  -67.195  -16.795 -175.484
 1ji6 A   463 G L  -91.272    5.568  179.556
 1ji6 A   464 A E -124.501  144.996 -179.433
 1ji6 A   465 S E -144.645  139.840  177.668
 1ji6 A   466 I E  -78.609  131.947 -175.326
 1ji6 A   467 I E -130.176  147.288 -179.750
 1ji6 A   468 E L  -54.784  130.862 -178.112

 3itw A    87 T H  -64.986  -44.391  179.743
 3itw A    88 A H  -61.665  -30.108  179.105
 3itw A    89 A L  -77.633  -10.821  178.413
 3itw A    90 G L   82.824   24.958 -179.626
 3itw A    91 A L  -67.558  150.519 -178.202
 3itw A    92 D E  -80.329   95.839 -179.895
 3itw A    93 I E  -76.297  122.061  178.538
 3itw A    94 V E  -90.743  -45.667  172.077
 3itw A    95 Q E -125.613  122.330 -176.781

 1waa A    39 K E -130.022  140.060  170.909
 1waa A    40 L E -114.681  120.059 -176.398
 1waa A    41 K L   57.067   34.961  174.244
 1waa A    42 G L   85.019    3.534 -178.184
 1waa A    43 Q E -113.552  125.326  178.575
 1waa A    44 P E  -53.196  135.279 -178.731
 1waa A    45 L L  -87.141  133.853  172.071
 1waa A    46 A L  -90.626  133.712 -178.507
 1waa A    47 A L  -64.949  136.756 -177.016

 1llf A   239 M E -109.380  110.601  176.612
 1llf A   240 Q E  -96.066   98.751 -179.590
 1llf A   241 S L   64.953   95.194  174.419
 1llf A   242 G L  127.900  140.292  173.511
 1llf A   243 A L -135.027 -105.539  175.993
 1llf A   244 M L  -66.716  145.524  169.873
 1llf A   245 V L  -91.471  110.551 -178.964
 1llf A   246 P L  -75.360   76.923 -172.272
 1llf A   247 S L -133.962  149.690  169.457

 3hty A    18 Q E  -98.247  149.585  178.550
 3hty A    19 V E -131.683  152.253  175.036
 3hty A    20 Q E -150.918  155.371 -177.931
 3hty A    21 G E  172.270 -141.803 -167.981
 3hty A    22 I E -137.756  137.276  170.048
 3hty A    23 K E -101.739  118.066  177.747
 3hty A    24 M E -109.374  120.173 -169.298
 3hty A    25 E L -116.775  160.681  172.149
 3hty A    26 E L  -60.033  134.252 -174.355

 1mr7 A   140 V E -104.837  114.451 -174.492
 1mr7 A   141 A L  -62.929  154.935 -178.199
 1mr7 A   142 A L  -61.556  149.416  173.324
 1mr7 A   143 N L   69.731   16.324  179.622
 1mr7 A   144 S L  -88.871  148.551  176.346
 1mr7 A   145 V E -119.543  106.497 -169.729
 1mr7 A   146 V E  -90.999  114.992 -178.179
 1mr7 A   147 V L -113.660  -17.307  178.171
 1mr7 A   148 K L -125.256  169.990 -176.449

 2zux A    72 V E -116.729  109.289 -174.469
 2zux A    73 V E -122.648  124.273 -178.001
 2zux A    74 N L   52.378   35.981  173.542
 2zux A    75 G L   84.933   -1.223 -176.230
 2zux A    76 T E -110.784  125.150  178.731
 2zux A    77 E E  -73.228  135.837 -175.670
 2zux A    78 Q L  -97.043  168.775  178.831
 2zux A    79 P L  -54.682  150.376 -177.362
 2zux A    80 A L  -64.347  145.411  174.172

 2acv A   403 Y L  -68.808  138.245  178.098
 2acv A   404 R L -159.067  168.123  178.288
 2acv A   405 K L  -53.414  124.949 -176.844
 2acv A   406 G L  103.163  -12.014  177.688
 2acv A   407 S L  -66.548  154.927  179.900
 2acv A   408 D L  -68.763  160.220 -179.829
 2acv A   409 V L  -69.415  135.363  176.174
 2acv A   410 V L  -81.943  120.811 -175.288
 2acv A   411 A L  -65.569  145.333  176.774

 2xex A   635 P E  -72.703  141.903  174.493
 2xex A   636 R E -139.110   94.941 -171.674
 2xex A   637 G L   68.685 -122.308  174.957
 2xex A   638 N L  -95.535    8.491 -176.695
 2xex A   639 A E -112.465  170.215  167.638
 2xex A   640 Q E -119.055  145.435  172.728
 2xex A   641 V E -111.504  114.312 -174.403
 2xex A   642 V E -105.531  128.014  171.213
 2xex A   643 N E  -92.049   97.636 -178.533

 2c78 A   298 V L -144.074  135.018 -178.179
 2c78 A   299 E L -154.167  166.096  175.973
 2c78 A   300 R L  -57.584  140.183 -175.411
 2c78 A   301 G L  101.447  -16.054  172.380
 2c78 A   302 Q L  -95.758  164.041 -179.239
 2c78 A   303 V E -125.273  139.209  165.700
 2c78 A   304 L E  -94.468  123.169 -172.893
 2c78 A   305 A E -148.074  158.999  173.955
 2c78 A   306 K L  -55.022  132.516 -177.152

 2iab A   146 M E -129.957  140.926  176.518
 2iab A   147 R E -146.534  130.032 -178.970
 2iab A   148 D L   60.247   33.134  170.146
 2iab A   149 G L   84.626    8.618 -176.788
 2iab A   150 E E -125.611  133.070  171.183
 2iab A   151 W E  -61.963  135.388 -175.215
 2iab A   152 L L  -84.672  115.786  178.161
 2iab A   153 V L -114.951  129.413 -177.576
 2iab A   154 T L  -53.370  129.143 -178.965

 1w5f A    69 I E -119.057  111.075  171.437
 1w5f A    70 Q E  -86.802  120.063 -178.633
 1w5f A    71 I L -108.387  150.986  177.914
 1w5f A    72 G L   66.119   43.914 -175.706
 1w5f A    73 E L  -61.576  -34.603 -178.392
 1w5f A    74 N L  -87.411  -30.028 -175.174
 1w5f A    75 I L  -76.901  -48.707 -173.767
 1w5f A    76 T L -103.223  -18.872  175.110
 1w5f A    77 R L   58.840   40.744  171.972

 2odl A   151 K E -131.474  122.823  176.506
 2odl A   152 N E -109.982  110.018  176.598
 2odl A   153 E L -109.789   -9.849  177.642
 2odl A   154 G L -102.071 -136.367 -179.247
 2odl A   155 V E -127.580  131.534  169.243
 2odl A   156 I E -120.478  123.386 -171.199
 2odl A   157 S E -137.285  124.992  170.289
 2odl A   158 V L -121.745  175.748 -175.948
 2odl A   159 N L -120.005   74.486  178.240

 3e1t A   122 E H  -56.847  -45.817  179.344
 3e1t A   123 R H  -63.970  -26.250  179.482
 3e1t A   124 K L  -79.543  -14.761  175.893
 3e1t A   125 G L  109.299   17.336  179.100
 3e1t A   126 V L  -82.827  136.169  176.010
 3e1t A   127 D E  -81.249   84.505 -177.684
 3e1t A   128 V E  -89.789  131.248  176.687
 3e1t A   129 R E -132.693  117.362  179.046
 3e1t A   130 E L  -91.172  165.666 -174.448

 1gu3 A    48 V E -133.970  140.027  165.280
 1gu3 A    49 L E -118.862  112.409  178.660
 1gu3 A    50 N E  -91.771  176.269 -178.641
 1gu3 A    51 G E   82.114   27.383 -178.490
 1gu3 A    52 V E  -97.917  108.741  179.548
 1gu3 A    53 A L  -76.567  131.730 -178.812
 1gu3 A    54 I E -129.683  130.517 -179.667
 1gu3 A    55 E L -106.670  120.923  177.540
 1gu3 A    56 E L  -57.111  130.054  179.557

 3bix A   244 A E -106.590  109.512 -175.117
 3bix A   245 Q E  -99.928  112.116  177.400
 3bix A   246 S L   49.364   58.282 -178.767
 3bix A   247 G L  179.170  130.544 -177.899
 3bix A   248 T L -132.350  175.009  173.309
 3bix A   249 A L  -94.323    3.422 -176.589
 3bix A   250 L L -103.047   -4.737 -174.663
 3bix A   251 S L  -71.478  157.396 -176.979
 3bix A   252 S L  -64.987  -22.477 -177.586

 3a9s A   410 T E -128.046  139.163  170.628
 3a9s A   411 K E -145.792  123.587 -176.502
 3a9s A   412 D L   60.336   33.267  175.973
 3a9s A   413 G L   75.120   14.042  179.731
 3a9s A   414 K E -120.434  144.690  176.985
 3a9s A   415 P E  -66.810  132.310 -173.613
 3a9s A   416 V E -141.575  168.965  159.620
 3a9s A   417 I L -124.879  112.542 -169.231
 3a9s A   418 K L -107.982  153.800  170.283

 3pa6 A    35 V H  -61.095  -36.340  177.373
 3pa6 A    36 D H  -64.900  -21.803  178.558
 3pa6 A    37 M L  -96.633    7.918  169.954
 3pa6 A    38 G L   95.683    0.440 -175.699
 3pa6 A    39 A L  -75.669  152.635  165.828
 3pa6 A    40 K E  -92.027  133.243  176.594
 3pa6 A    41 V E -116.513  120.012 -178.744
 3pa6 A    42 S L  -90.026  140.001  178.340
 3pa6 A    43 K L  -70.580  -23.956  179.814

 1svb A   345 V E -128.867  149.365  170.089
 1svb A   346 A E  -73.082  140.687 -177.925
 1svb A   347 H L  -56.513  116.489  179.769
 1svb A   348 G L  104.308  -10.049 -179.110
 1svb A   349 S E -132.222   78.860 -172.797
 1svb A   350 P L  -78.260   -6.911 -174.510
 1svb A   351 D L  -86.693  -30.021 -173.355
 1svb A   352 V L  -97.470  122.100  175.574
 1svb A   353 N L  -85.013  117.006 -175.822

 1wv2 A    40 E H  -68.047  -44.961  178.917
 1wv2 A    41 A H  -65.123  -35.199 -177.209
 1wv2 A    42 S L  -62.984  -26.579 -177.538
 1wv2 A    43 G L   75.342    8.737 -179.490
 1wv2 A    44 A L  -62.566  145.005  175.818
 1wv2 A    45 E L -111.913  -24.592  171.586
 1wv2 A    46 I E -110.016  122.880 -177.120
 1wv2 A    47 V E -123.405  126.189 -174.425
 1wv2 A    48 T E  -92.329  139.671 -178.152

 1ksk A    51 A E -137.860  148.837  179.544
 1ksk A    52 Y E -127.256  116.996 -172.817
 1ksk A    53 D L   58.760   23.239 -178.982
 1ksk A    54 G L   98.114  -16.532 -176.531
 1ksk A    55 N E  -82.042  116.116 -178.032
 1ksk A    56 P E  -57.146  134.832  175.651
 1ksk A    57 L E -118.154  101.669 -178.950
 1ksk A    58 A L  -63.951  138.567  178.495
 1ksk A    59 Q L  -75.235  124.662  176.143

 3btp A   455 V E -126.230  131.642  179.290
 3btp A   456 A E  -66.463  130.411  177.304
 3btp A   457 D L -149.019   90.349 -167.591
 3btp A   458 G L   72.841 -148.763 -178.809
 3btp A   459 P L  -83.238   42.018 -179.191
 3btp A   460 N E -163.534  160.104  177.372
 3btp A   461 L E -115.888  127.790 -177.610
 3btp A   462 R E -114.863  154.958  169.799
 3btp A   463 E L  -71.418  155.098 -171.791

 2iqy A    38 D L -107.000   19.862  175.032
 2iqy A    39 E L -154.704  136.829 -177.247
 2iqy A    40 L L  -65.982  112.715 -178.864
 2iqy A    41 G L   84.980   18.705  177.322
 2iqy A    42 K E  -52.720  132.268 -176.094
 2iqy A    43 V E  -79.911  106.643  170.392
 2iqy A    44 L L -106.510  169.608  176.548
 2iqy A    45 T L -106.115  146.124 -179.723
 2iqy A    46 P H  -50.006  -40.131 -178.963

 1ea5 A   224 L E -114.978  110.004 -177.384
 1ea5 A   225 Q E -102.867  111.529  176.196
 1ea5 A   226 S L   46.729   50.844  178.790
 1ea5 A   227 G L -167.617  152.901 -177.713
 1ea5 A   228 S L -155.088  145.870 -179.350
 1ea5 A   229 P L  -63.962  -24.778 -171.917
 1ea5 A   230 N L  -97.753   10.838  173.395
 1ea5 A   231 C L  -61.274  145.810 -172.371
 1ea5 A   232 P L  -70.406  -17.298 -176.537

 1fr3 A    28 D E -110.468  120.492  172.943
 1fr3 A    29 Y E -115.320   97.155  174.393
 1fr3 A    30 K L   55.039   36.808  174.360
 1fr3 A    31 G L  101.826  -12.499 -178.659
 1fr3 A    32 T E  -98.795  128.289  178.696
 1fr3 A    33 E E  -77.225  123.826  173.446
 1fr3 A    34 L E -110.467  148.124  178.206
 1fr3 A    35 V E -130.418  118.123  176.467
 1fr3 A    36 A E -110.617  139.440  176.647

 2bma A   272 L H  -60.711  -41.857  179.574
 2bma A   273 H H  -60.911  -28.853  178.452
 2bma A   274 L L  -87.782    4.397 -178.098
 2bma A   275 N L   71.107   27.273  175.096
 2bma A   276 V L  -89.598  134.107 -177.583
 2bma A   277 K E  -80.286  107.924  172.832
 2bma A   278 V E  -95.448  124.044 -168.920
 2bma A   279 L L -101.588  -32.749 -165.484
 2bma A   280 T E -123.097  160.152  162.372

 2npi A    69 E E -125.021  138.822  170.203
 2npi A    70 I E -114.787  104.195 -170.476
 2npi A    71 F L   57.279   33.733  174.253
 2npi A    72 G L   99.789  -16.417 -175.690
 2npi A    73 T E  -84.044  112.870 -176.752
 2npi A    74 E E  -70.608  139.997  175.342
 2npi A    75 L L  -90.711  138.207  177.918
 2npi A    76 A L  -74.636  146.278 -175.785
 2npi A    77 V E  -85.867  137.631  174.313

 2o0b A   188 Q E -119.994  118.150  171.797
 2o0b A   189 H E  -77.526  121.733 -179.904
 2o0b A   190 T L  -86.601  150.002 -179.671
 2o0b A   191 G L   68.724 -140.074 -173.457
 2o0b A   192 S L -140.000 -160.013  174.700
 2o0b A   193 S L   56.975   59.210  174.701
 2o0b A   194 L L  -96.631  109.992 -172.930
 2o0b A   195 P L  -82.826  168.814  168.475
 2o0b A   196 S L   54.954   51.717 -179.237

 1wdn A   183 Q E -137.444  163.599  178.519
 1wdn A   184 Q E -120.757  137.735  172.015
 1wdn A   185 Y E  -91.471  145.391  178.180
 1wdn A   186 G E -147.125  162.452  175.424
 1wdn A   187 I E  -79.183  127.716 -172.074
 1wdn A   188 A E  -93.231  138.262  177.307
 1wdn A   189 F E -130.074  151.695  167.403
 1wdn A   190 P L  -60.003  154.327  175.496
 1wdn A   191 K L  -66.270  130.992  177.892

 2qrl A    73 R H  -58.111  -46.409  177.911
 2qrl A    74 Q H  -64.998  -32.248  176.695
 2qrl A    75 A L  -65.552  -18.766  176.517
 2qrl A    76 G L  103.207   11.497  179.663
 2qrl A    77 A L  -74.558  150.566  173.514
 2qrl A    78 I E  -86.997  117.529 -170.554
 2qrl A    79 I E  -88.727  125.816 -177.251
 2qrl A    80 V E -133.804  163.225 -178.864
 2qrl A    81 P L  -63.729  153.040  174.546

 2d5b A   484 A L  -63.855  123.659 -178.929
 2d5b A   485 E L  -89.822  146.096 -178.599
 2d5b A   486 P L  -74.119   75.782  179.877
 2d5b A   487 R L -116.292  155.544  177.153
 2d5b A   488 P E  -65.199  151.546 -178.590
 2d5b A   489 I L -105.620  158.115 -177.849
 2d5b A   490 P L  -55.003  130.575 -179.927
 2d5b A   491 E L  -51.844  -40.590  178.656
 2d5b A   492 E L -134.974  149.891  174.855

 2v82 A   173 A E -151.251  149.772  170.873
 2v82 A   174 G E -107.269  134.148 -161.910
 2v82 A   175 L E -119.555  113.088 -173.340
 2v82 A   176 G L -103.252 -112.777 -169.885
 2v82 A   177 S L  -60.131  -26.026  178.921
 2v82 A   178 D L  -69.770  -25.758  176.358
 2v82 A   179 L L  -95.869  -51.315 -178.400
 2v82 A   180 Y L -136.029  119.083  161.147
 2v82 A   181 R L -102.970  141.350 -177.804

 3n9g L   163 V E -126.925  123.466 -179.175
 3n9g L   164 K L -105.025  -31.446 -177.653
 3n9g L   165 A L  -69.614  133.986  172.580
 3n9g L   166 G L   83.897   15.133 -178.136
 3n9g L   167 V E  -99.277  125.016  176.092
 3n9g L   168 E E -128.303  115.423 -176.197
 3n9g L   169 T E -118.744  134.589 -178.636
 3n9g L   170 T L  -85.005  165.008  171.597
 3n9g L   171 T L  -76.237  156.095  178.824

 1l7d A    51 T H  -61.010  -43.573  177.402
 1l7d A    52 A H  -61.730  -33.187  177.658
 1l7d A    53 A L  -70.472  -20.246  175.552
 1l7d A    54 G L  112.722   16.127  178.465
 1l7d A    55 A L  -89.000  154.979  173.530
 1l7d A    56 T E -102.179  140.004 -176.844
 1l7d A    57 I E  -97.566  123.875  178.111
 1l7d A    58 A E  -93.632  143.002 -176.896
 1l7d A    59 S L  -67.769  -30.014 -179.750

 1g6g A    82 W E -107.351  139.578  176.340
 1g6g A    83 L E -125.394  111.689 -178.902
 1g6g A    84 N L   59.162   35.468  170.975
 1g6g A    85 G L   95.078   -4.922 -176.220
 1g6g A    86 Q E -116.916  123.829  175.214
 1g6g A    87 K E  -62.684  122.003 -177.289
 1g6g A    88 V L  -85.014  155.964  175.547
 1g6g A    89 E L  -66.345  135.671 -179.450
 1g6g A    90 K L  -61.577  134.359 -179.857

 2g1l A    38 K E  -95.832  115.455  171.596
 2g1l A    39 L L -114.947  141.768 -165.011
 2g1l A    40 T L -111.379   -5.767 -178.889
 2g1l A    41 G L  -49.861  150.740 -176.125
 2g1l A    42 Q L  -63.439  -26.918 -174.985
 2g1l A    43 F L  -97.244    5.323  176.386
 2g1l A    44 I L  -86.219  119.637  177.989
 2g1l A    45 R L  -73.584  165.511  172.495
 2g1l A    46 E L  -57.094  -49.013  166.665

 3h7m A   191 Q E -126.547  155.997  176.850
 3h7m A   192 R E  -89.658  124.337 -164.535
 3h7m A   193 Y E -127.647  112.217 -169.388
 3h7m A   194 G E -162.578 -163.161 -178.070
 3h7m A   195 Y E  -79.801  159.154  171.451
 3h7m A   196 A E -150.778  143.752  175.402
 3h7m A   197 V E -126.909  165.807  176.855
 3h7m A   198 R E  -52.527  139.262 -176.164
 3h7m A   199 Q L  -54.892  129.578  175.279

 3ksm A   267 T E -100.211  115.024  178.501
 3ksm A   268 D E  -83.910  114.765 -173.432
 3ksm A   269 T L  -85.171   -6.622  167.821
 3ksm A   270 G L   97.382  161.380  176.894
 3ksm A   271 V L -158.049  145.055 -174.830
 3ksm A   272 R E -151.779  161.459  170.309
 3ksm A   273 L E  -79.537  138.552 -177.611
 3ksm A   274 L L  -61.059  -48.813  178.103
 3ksm A   275 Q L -120.003  171.257  175.865

 2psb A   280 V E -131.349  131.785  177.586
 2psb A   281 K E -144.627  129.992 -179.450
 2psb A   282 D L   61.969   33.624  171.553
 2psb A   283 G L   75.028   25.008  177.479
 2psb A   284 K E -147.366  155.331 -179.199
 2psb A   285 W E  -71.437  145.001  171.648
 2psb A   286 L L  -95.871  123.925 -177.453
 2psb A   287 P L  -74.721  161.585  175.455
 2psb A   288 F E -105.946  158.493  171.744

 2w2j A    99 V E -130.235  159.884  179.555
 2w2j A   100 L E -137.951  136.354  179.385
 2w2j A   101 S E -153.189  171.220  177.032
 2w2j A   102 G L   84.784 -167.469 -178.566
 2w2j A   103 G L   61.092 -125.318 -177.785
 2w2j A   104 P L  -78.863  -14.301 -169.700
 2w2j A   105 L L  -74.665  147.110 -179.837
 2w2j A   106 P L  -55.000  138.387 -174.349
 2w2j A   107 Q L  -62.905  125.104  171.974

 1xd5 A     4 L E -130.395  115.353 -176.058
 1xd5 A     5 N E  -73.479  150.791  175.981
 1xd5 A     6 S L  -65.104  143.953 -171.515
 1xd5 A     7 G L   88.196   -1.209  178.856
 1xd5 A     8 H E -124.666  166.261 -176.213
 1xd5 A     9 Q E -146.261  154.945  169.498
 1xd5 A    10 L E  -94.759  132.989  178.590
 1xd5 A    11 D L  -73.705  176.455  178.634
 1xd5 A    12 T L  -58.786  118.850 -178.001

 2rij A   226 V E -129.982  111.566 -176.595
 2rij A   227 R E  -79.994  145.992  172.011
 2rij A   228 M L  -57.255  131.125 -171.901
 2rij A   229 G L  105.951  -15.000  173.312
 2rij A   230 A L  -67.905  151.125  179.331
 2rij A   231 S E -128.519  108.649  179.314
 2rij A   232 L L -110.486  119.619  178.575
 2rij A   233 A L  -68.223  152.498 -177.166
 2rij A   234 A L  -54.997  128.963  176.505

 3p06 A   127 V E -113.263  130.348  176.090
 3p06 A   128 E E -144.995  121.104  177.327
 3p06 A   129 S L   53.020   46.707  170.436
 3p06 A   130 G L   77.681    4.843 -178.994
 3p06 A   131 N E -122.526  153.972  171.178
 3p06 A   132 L E  -87.204  129.639  179.840
 3p06 A   133 S L  -66.200  152.314  176.194
 3p06 A   134 P L  -51.414  123.966 -172.027
 3p06 A   135 N L  -78.778  145.325 -176.867

 1l9m A   630 M E -120.687  126.358 -175.727
 1l9m A   631 V E -128.073  137.245  176.043
 1l9m A   632 E E -154.814  163.166  177.397
 1l9m A   633 G L  175.000  115.103 -178.422
 1l9m A   634 S L  -59.091  121.753 -179.373
 1l9m A   635 G L   95.180   -9.990  178.868
 1l9m A   636 L L -114.025  -33.304 -175.022
 1l9m A   637 L L -150.596  140.059  176.566
 1l9m A   638 L L  -86.868  112.095  178.106

 2dy1 A   606 Q E -108.908  129.174  174.506
 2dy1 A   607 E E -127.299   71.955 -174.603
 2dy1 A   608 G L   72.914 -129.455  175.303
 2dy1 A   609 A L  -76.826   -5.183  177.044
 2dy1 A   610 L E -102.838  162.910  177.044
 2dy1 A   611 S E -139.124  142.318  179.094
 2dy1 A   612 V E -104.380  116.000 -179.325
 2dy1 A   613 V E  -98.547  123.785  173.890
 2dy1 A   614 H E -102.836  127.114  178.615

 2wm3 A    49 R H  -60.900  -43.686  177.472
 2wm3 A    50 L H  -66.102  -27.428  179.802
 2wm3 A    51 Q L  -80.901   -5.004  167.713
 2wm3 A    52 G L  109.932    9.510  177.955
 2wm3 A    53 A L  -79.187  149.382  168.998
 2wm3 A    54 E E  -89.920  111.785 -174.722
 2wm3 A    55 V E  -99.284  124.839  179.553
 2wm3 A    56 V E -125.150  147.267  175.676
 2wm3 A    57 Q E  -86.639  130.464  177.807

 3gdm A   200 M E -102.437  125.686 -170.702
 3gdm A   201 T E -121.522  111.414  172.005
 3gdm A   202 P L  -78.649  173.070  172.681
 3gdm A   203 G L   72.683   51.967 -175.807
 3gdm A   204 V E -128.224  134.924  178.595
 3gdm A   205 G E -137.513 -168.880 -179.660
 3gdm A   206 L L -118.915   15.699  177.626
 3gdm A   207 D L   53.743   55.335 -179.176
 3gdm A   208 D L  -73.380  136.638  179.873

 2htm A    33 A H  -66.834  -43.321 -177.065
 2htm A    34 A H  -62.533  -34.988  178.961
 2htm A    35 A L  -83.149   -7.651 -176.424
 2htm A    36 K L   54.696   37.197 -174.142
 2htm A    37 A L  -73.901  145.108  176.282
 2htm A    38 E L -100.412  -23.544 -173.574
 2htm A    39 V E -129.826  131.348  174.030
 2htm A    40 V E -127.907  131.621 -176.599
 2htm A    41 T E  -82.457  143.129  179.911

 2qng A   140 R E -144.985  150.908  163.790
 2qng A   141 E E -106.349  108.895 -171.700
 2qng A   142 G L   66.284 -108.073  177.010
 2qng A   143 Y L -109.931    2.133 -178.272
 2qng A   144 T E  -94.297  113.998 -177.573
 2qng A   145 V E  -74.977  124.006 -179.010
 2qng A   146 L E  -90.070  -38.266 -175.311
 2qng A   147 A E -158.344  144.997  165.679
 2qng A   148 E E -136.655  145.492 -176.656

 3atr A   111 Q H  -61.187  -44.924  176.127
 3atr A   112 D H  -63.954  -25.480  179.113
 3atr A   113 R L  -87.608    7.594  163.692
 3atr A   114 G L  111.234   -1.032 -179.427
 3atr A   115 V L  -75.616  128.641  174.596
 3atr A   116 E E  -83.790  129.157 -177.258
 3atr A   117 I E -126.800  121.209  176.813
 3atr A   118 W E -116.806  111.742  176.856
 3atr A   119 D L  -83.627  174.233 -175.873

 1xgk A    49 A L  -69.855  -15.055  176.723
 1xgk A    50 I L  -79.300  120.266 -172.525
 1xgk A    51 P L  -55.564  -41.871 -171.401
 1xgk A    52 N L  -77.216   -7.165 -175.398
 1xgk A    53 V E -102.512  129.174  170.860
 1xgk A    54 T E -117.735  125.616 -176.464
 1xgk A    55 L E  -96.383  146.183  175.164
 1xgk A    56 F E -124.824  108.619 -172.677
 1xgk A    57 Q E  -81.499  136.307  173.456

 1lnz A    32 G L  105.327  116.056 -176.872
 1lnz A    33 P E  -59.627  136.141 -177.227
 1lnz A    34 A L -142.117   14.359  176.993
 1lnz A    35 G L  -73.860  122.575  179.492
 1lnz A    36 G L  -84.261  164.022 -179.509
 1lnz A    37 D L  -84.559  158.448  175.683
 1lnz A    38 G L  -84.958  162.432  178.826
 1lnz A    39 G L  -97.029  155.861  179.730
 1lnz A    40 K L  -68.769  139.958  177.873

 3fmc A   352 V E -132.545  150.137  166.833
 3fmc A   353 H L  -98.744  166.091  176.939
 3fmc A   354 Q L  -56.317  124.089  178.917
 3fmc A   355 G L  103.252  -15.524  178.422
 3fmc A   356 T L  -61.860  130.120 -178.401
 3fmc A   357 E E  -67.795  117.160 -178.462
 3fmc A   358 L E  -92.156  -50.509 -176.400
 3fmc A   359 Y E -131.166  155.524  153.335
 3fmc A   360 K E -117.019  130.925 -168.523

 3lo8 A    70 I E -103.270  105.721  179.052
 3lo8 A    71 P L  -68.838  154.679 -179.649
 3lo8 A    72 P L  -70.439  160.202  173.775
 3lo8 A    73 G L  109.567  170.846  178.561
 3lo8 A    74 E E  -82.459  145.329  171.247
 3lo8 A    75 N L  -68.893  111.873 -174.284
 3lo8 A    76 P L  -57.618  -30.956 -175.779
 3lo8 A    77 K L  -87.447  -22.392 -177.622
 3lo8 A    78 K L -129.454  101.600 -177.560

 1qe3 A   213 M E -117.435  104.943 -174.678
 1qe3 A   214 E E -103.658  115.000  177.340
 1qe3 A   215 S L   50.739   55.007  174.933
 1qe3 A   216 G L  179.194  147.296  179.357
 1qe3 A   217 A L -154.955 -149.527 -177.326
 1qe3 A   218 S L  -54.188  116.374 -177.966
 1qe3 A   219 R L -148.601  109.980 -177.968
 1qe3 A   220 T L -142.141  161.253  164.575
 1qe3 A   221 M E -109.458  160.314 -177.815

 1fxk B    51 K E -124.586  125.051 -179.995
 1fxk B    52 S E  -92.222  127.421  178.907
 1fxk B    53 S E -134.257   90.247 -173.411
 1fxk B    54 G L   76.805 -114.591 -173.062
 1fxk B    55 N L -107.652   10.705 -177.886
 1fxk B    56 I E -121.773  152.851  178.200
 1fxk B    57 L E -129.685  118.143 -172.978
 1fxk B    58 I E -120.253  131.987  174.006
 1fxk B    59 R E  -68.745  132.659 -177.200

 2vun A   135 V E  -99.929  119.452  169.021
 2vun A   136 H E  -93.212   83.823 -159.978
 2vun A   137 G L  -91.482  -10.344 -175.703
 2vun A   138 G L  -85.000   78.961  175.754
 2vun A   139 A E -112.624  101.103 -174.567
 2vun A   140 V E  -71.109  136.095  174.600
 2vun A   141 I L  -95.185  127.678 -175.034
 2vun A   142 L L  -65.057  122.004  173.339
 2vun A   143 E L -125.022  151.039  178.027

 1ogo X   295 I E -121.350  134.874  169.916
 1ogo X   296 L E -109.589  117.197 -169.445
 1ogo X   297 S E -118.666  133.817  176.160
 1ogo X   298 G L -103.020   29.744 -172.228
 1ogo X   299 E L  -58.205  -32.325 -170.076
 1ogo X   300 N L  -84.793   -8.706 -177.696
 1ogo X   301 Y L  -88.464  143.695  175.389
 1ogo X   302 V L  -78.645  164.549  176.329
 1ogo X   303 Y L  -56.369  125.730  179.423

 1xe1 A    60 I E -133.508  161.329 -178.357
 1xe1 A    61 G E -149.580  163.354  176.977
 1xe1 A    62 V L  -63.555  126.871 -177.397
 1xe1 A    63 G L  107.946  -17.304  177.446
 1xe1 A    64 F L  -69.951  156.526 -175.036
 1xe1 A    65 K E  -99.924  138.139  178.389
 1xe1 A    66 V E -108.104  119.467  179.107
 1xe1 A    67 K E  -81.532  104.154  179.477
 1xe1 A    68 G L  -94.551  176.174 -177.107

 1uz8 B   179 L E -130.893  154.837  178.311
 1uz8 B   180 V E -140.228  150.657  174.222
 1uz8 B   181 T E -108.369  126.305  179.454
 1uz8 B   182 V E -133.961  160.699  175.479
 1uz8 B   183 P E  -55.008  145.028  179.070
 1uz8 B   184 S L  -65.357  -19.044  177.363
 1uz8 B   185 S L  -81.233   -5.396 -179.187
 1uz8 B   186 T L  -92.757  -32.521 -175.565
 1uz8 B   187 W L -142.535  131.077   14.761

 1sb2 B    35 Q H  -71.563  -34.822 -177.255
 1sb2 B    36 A L -167.869  166.717  176.474
 1sb2 B    37 E L  -60.072  129.959 -178.592
 1sb2 B    38 N L   65.208   24.398  175.357
 1sb2 B    39 G L  -71.464  140.977 -179.586
 1sb2 B    40 H E -160.330  169.951  170.009
 1sb2 B    41 L E  -62.936  141.869 -169.116
 1sb2 B    42 V L  -53.595  135.079  167.482
 1sb2 B    43 S L -117.325  140.171 -178.909

 1nsz A   289 L E  -89.355  114.994  170.840
 1nsz A   290 Y E -111.993  112.240 -176.012
 1nsz A   291 H L   58.719   41.443  178.694
 1nsz A   292 E L   68.413   15.221  176.506
 1nsz A   293 K E -112.476  126.199 -179.208
 1nsz A   294 K E  -70.615  112.132  178.226
 1nsz A   295 Q L  -62.848  134.661 -179.237
 1nsz A   296 V L -103.814  162.496  173.692
 1nsz A   297 H L  -50.011  127.365 -173.175

 1umr A    35 Q H  -81.144  -35.000 -176.719
 1umr A    36 A L -167.543  165.577  177.528
 1umr A    37 K L  -65.076  130.075  176.704
 1umr A    38 G L   75.002   13.926 -177.573
 1umr A    39 A L  -79.196  146.523  174.377
 1umr A    40 H E -161.909  178.531  168.465
 1umr A    41 L E  -57.002  138.536 -173.286
 1umr A    42 V L  -49.384  135.534  165.496
 1umr A    43 S L -117.826  126.895 -175.080

 1l2w I     9 E E -133.731  153.738  176.964
 1l2w I    10 M E -154.944  137.464 -174.213
 1l2w I    11 S L   55.920   37.645  177.926
 1l2w I    12 G L   63.913   27.595 -179.114
 1l2w I    13 R E -134.503  141.691  177.749
 1l2w I    14 S E  -67.187  134.820 -178.329
 1l2w I    15 V L -106.751  137.195  177.110
 1l2w I    16 S L -149.875  155.820  177.117
 1l2w I    17 Q L  -84.071  148.973 -177.497

 1d2e A   280 L L -117.191  164.703 -177.412
 1d2e A   281 R L -160.007  159.432  167.023
 1d2e A   282 R L  -53.133  132.475  177.069
 1d2e A   283 G L  114.572  -33.253  171.770
 1d2e A   284 L L  -59.788  144.968  175.112
 1d2e A   285 V E -112.053  123.063  176.282
 1d2e A   286 M E  -93.912  112.748 -175.889
 1d2e A   287 A E -138.281  169.026  172.285
 1d2e A   288 K L  -53.105  129.657 -175.683

 3fs8 A   197 V E -100.511  115.876 -175.409
 3fs8 A   198 G L  -65.185  158.888 -174.337
 3fs8 A   199 A L  -62.479  136.145  172.795
 3fs8 A   200 G L   78.603    6.316 -175.072
 3fs8 A   201 A L  -74.862  150.259  172.008
 3fs8 A   202 V E -114.995  106.005 -170.671
 3fs8 A   203 V E  -87.158  103.752 -176.658
 3fs8 A   204 T L -101.580  -10.408  179.740
 3fs8 A   205 K L -130.583  162.097  177.238

 2dm6 A   100 I E  -98.929  129.073 -176.924
 2dm6 A   101 S E -139.513  148.516  174.082
 2dm6 A   102 D L  -90.502   10.004  177.927
 2dm6 A   103 G L  100.376   -0.969 -175.042
 2dm6 A   104 K L  -52.192  -61.072 -173.094
 2dm6 A   105 G L -103.538   33.481  179.758
 2dm6 A   106 L E -103.880  138.477  176.436
 2dm6 A   107 E E -132.954  123.335  178.671
 2dm6 A   108 K E  -65.554  142.656  177.446

 3n7t A   198 Q H  -64.990  -40.157  176.749
 3n7t A   199 T H  -60.760  -34.284  179.306
 3n7t A   200 A L  -84.927    8.174  178.272
 3n7t A   201 N L   66.500   32.274  175.473
 3n7t A   202 A L -102.090  163.260  176.105
 3n7t A   203 E E  -99.642  108.080  179.186
 3n7t A   204 Y E  -83.042  126.432  177.013
 3n7t A   205 V L -125.219  107.699 -179.196
 3n7t A   206 P L  -79.243  152.245  172.416

 3mqh A   129 V E  -95.972  111.907 -174.160
 3mqh A   130 G L  -64.522  155.874 -174.145
 3mqh A   131 A L  -58.075  135.010  172.483
 3mqh A   132 G L   86.709   -5.122 -175.434
 3mqh A   133 A L  -74.698  150.961  176.677
 3mqh A   134 V E -119.972  110.976 -177.743
 3mqh A   135 V E  -86.850  122.248  176.836
 3mqh A   136 N L -123.771   19.959  178.003
 3mqh A   137 K L -159.970  166.137 -178.675

 2v2f F   378 Y E -141.005  150.285 -173.047
 2v2f F   379 R E -100.010  139.050  174.394
 2v2f F   380 N E -134.049   94.538 -175.743
 2v2f F   381 G L   75.131 -115.007 -178.541
 2v2f F   382 E L -103.836    5.305 -173.201
 2v2f F   383 F E -121.215  154.956 -178.272
 2v2f F   384 V E -120.005  135.750 -174.751
 2v2f F   385 F E -123.315  150.123  169.849
 2v2f F   386 K E  -76.166  142.407 -179.856

 2pyy A   184 E E -140.106  136.761  178.721
 2pyy A   185 S E -101.050  146.479  170.479
 2pyy A   186 Y E  -92.031  149.914  177.119
 2pyy A   187 G L -155.291  173.591  174.850
 2pyy A   188 I L  -90.000  115.363 -173.548
 2pyy A   189 I E  -86.522  138.682 -171.699
 2pyy A   190 L E -151.898  153.545 -179.905
 2pyy A   191 P L  -65.879  163.674 -175.706
 2pyy A   192 N L  -68.702  140.603  177.896

 3r8y A   192 V E -111.856  118.455 -176.474
 3r8y A   193 A L  -65.014  150.655 -177.995
 3r8y A   194 A L  -60.807  142.839  174.614
 3r8y A   195 G L   84.948   -5.530 -174.756
 3r8y A   196 A L  -74.065  155.008  171.826
 3r8y A   197 V E -122.345  109.629 -173.523
 3r8y A   198 V E  -90.003  111.741 -174.717
 3r8y A   199 T L -105.982  -15.252  179.946
 3r8y A   200 E L -129.974  160.027  179.478

 1u0s A    30 E H  -63.697  -40.472  177.139
 1u0s A    31 E H  -63.586  -32.093  177.281
 1u0s A    32 L L  -80.170   -3.014 -178.188
 1u0s A    33 K L   64.974   35.018  174.898
 1u0s A    34 C L  -91.371  151.911  179.205
 1u0s A    35 E E -111.379  120.124  178.471
 1u0s A    36 V E  -77.411  120.068 -175.378
 1u0s A    37 V E  -98.905  -47.739  179.071
 1u0s A    38 R E -133.274  150.007  177.224

 2zos A    62 S E -105.364  151.570  166.771
 2zos A    63 E L   44.856   60.000  170.106
 2zos A    64 N L   56.257   48.709  167.344
 2zos A    65 G L   80.509   14.430 -176.731
 2zos A    66 S L  -71.345  -26.600  179.555
 2zos A    67 A E -156.368  142.906  173.709
 2zos A    68 I E -107.578  127.384 -176.986
 2zos A    69 F E -110.901  118.084 -179.377
 2zos A    70 I L -118.648  120.087  179.932

 2h3h A   277 I E  -97.688  104.603  179.377
 2h3h A   278 D E  -80.190  110.464 -176.400
 2h3h A   279 T L  -75.240  -14.330  172.271
 2h3h A   280 G L   92.599  158.690  177.838
 2h3h A   281 V L -131.004  136.219  178.370
 2h3h A   282 D E -113.119  122.544  172.272
 2h3h A   283 V E  -77.257  114.885 -173.455
 2h3h A   284 V E -113.245  125.299  179.974
 2h3h A   285 T L -131.645  165.525  178.350

 3h8u A    46 A E -121.863  139.645  170.492
 3h8u A    47 H L  -85.333  160.233  179.134
 3h8u A    48 P L  -49.921  124.676  178.652
 3h8u A    49 G L   99.574  -23.277 -178.102
 3h8u A    50 Q L  -81.487  154.258 -167.454
 3h8u A    51 E E -127.558  137.234  161.590
 3h8u A    52 I E  -81.318  111.227 -171.386
 3h8u A    53 A L  -52.946  137.701 -177.042
 3h8u A    54 S L  -66.378  122.354  177.105

 2zqm A    57 K E -127.755  150.601 -176.728
 2zqm A    58 T E  -96.400  126.718  172.915
 2zqm A    59 V E -114.381   91.513 -170.921
 2zqm A    60 G L   68.433 -111.953  176.548
 2zqm A    61 T L -101.311    2.120 -177.892
 2zqm A    62 L E -100.015  156.067  175.652
 2zqm A    63 I E -126.713  122.855 -177.729
 2zqm A    64 V E -124.993  157.759 -177.541
 2zqm A    65 K E  -80.005  141.111  174.572

 3hsu A   110 I E -124.841  116.085 -178.825
 3hsu A   111 Q E  -61.455  149.877 -165.032
 3hsu A   112 G L  -66.028  -15.993 -173.634
 3hsu A   113 G L -100.832    9.049  179.122
 3hsu A   114 A L  -70.268  153.611  175.051
 3hsu A   115 R E -112.334  155.739 -170.168
 3hsu A   116 L H  -59.873  -40.881 -175.534
 3hsu A   117 G H  -66.301  -52.206  177.206
 3hsu A   118 Y H  -60.011  -41.181  179.996

 3cdx A   282 H L -134.981  157.238  171.947
 3cdx A   283 Y L -111.193  170.546 -179.460
 3cdx A   284 V L  -54.982  143.248  176.859
 3cdx A   285 G L   95.274  -14.501 -177.634
 3cdx A   286 E L  -87.024  143.795  176.218
 3cdx A   287 E E  -79.095  136.886 -179.782
 3cdx A   288 V E -131.434  165.003 -175.139
 3cdx A   289 R L -126.483  149.983 -179.302
 3cdx A   290 T L  -64.990  134.614  175.271

 3c4n A   183 I H  -60.218  -41.324 -179.874
 3c4n A   184 G L  -74.996   -6.919  175.958
 3c4n A   185 Q L -100.014   10.013  171.977
 3c4n A   186 G L   91.151   15.008  173.862
 3c4n A   187 A L  -70.271  130.794  175.551
 3c4n A   188 G E  -64.998  143.565 -177.233
 3c4n A   189 L E -129.584  131.231  173.341
 3c4n A   190 L E -140.001  113.482 -179.125
 3c4n A   191 L L -104.016  170.981  176.975

 3r4r A   245 V E -115.170  130.580 -179.791
 3r4r A   246 Q E  -57.221  125.109 -179.779
 3r4r A   247 S L -129.523   28.468 -175.265
 3r4r A   248 G L  126.324 -128.907 -178.686
 3r4r A   249 V L  -64.101  -50.183  178.057
 3r4r A   250 E L -118.909  138.296  178.451
 3r4r A   251 P E  -71.475  142.647 -177.271
 3r4r A   252 K E -100.148  147.896 -178.489
 3r4r A   253 E E  -91.321  134.345  178.168

 1u9c A   178 R H  -65.004  -39.041  176.790
 1u9c A   179 L H  -67.573  -26.872  176.380
 1u9c A   180 R L  -77.421   -4.516  171.172
 1u9c A   181 G L  100.742   14.094  178.126
 1u9c A   182 A L  -80.100  146.511  172.408
 1u9c A   183 N E  -91.528  100.166 -169.238
 1u9c A   184 F E  -83.768  131.957  169.228
 1u9c A   185 V L -130.394  160.175 -173.426
 1u9c A   186 R L -156.616  165.920  166.601

 3fso A   102 P E  -69.899  135.107 -179.783
 3fso A   103 K E -133.450  167.779  177.826
 3fso A   104 F L   63.767   29.545  176.052
 3fso A   105 G L   84.989   11.053  179.313
 3fso A   106 A L  -69.914  154.046  174.205
 3fso A   107 H E -129.948  157.572  178.257
 3fso A   108 L E -100.568  126.932  176.521
 3fso A   109 G L -100.532 -168.112  179.355
 3fso A   110 Q L -120.105  137.991   -1.359

 1sb2 A    33 Q L  -66.828  151.166 -179.570
 1sb2 A    34 E L  -43.345  -45.458  165.728
 1sb2 A    35 K L -103.192  116.586 -172.950
 1sb2 A    36 E L  -47.475  124.065 -179.070
 1sb2 A    37 A L -128.865  173.454  173.894
 1sb2 A    38 H E -133.050  170.726  170.878
 1sb2 A    39 L E  -55.968  141.039 -170.325
 1sb2 A    40 V L  -50.133  141.664  172.665
 1sb2 A    41 S L -132.847  152.001 -174.579

 1bdo A    27 I L -134.916  157.992  167.155
 1bdo A    28 E L -129.888  159.223  178.528
 1bdo A    29 V L  -62.571  126.616 -176.524
 1bdo A    30 G L  101.711  -11.194 -179.030
 1bdo A    31 Q L  -80.009  136.233  175.137
 1bdo A    32 K E  -81.898  131.301 -179.976
 1bdo A    33 V E -123.223  153.166  178.734
 1bdo A    34 N L -117.760  162.152  179.529
 1bdo A    35 V L  -54.153  125.042  175.579

 2rc8 A   250 E E -136.100  150.008  179.533
 2rc8 A   251 G E  -92.984  159.534  167.682
 2rc8 A   252 Y E  -96.286  129.709  179.740
 2rc8 A   253 G L -135.061  171.781  175.786
 2rc8 A   254 I L  -92.972  129.877 -171.926
 2rc8 A   255 G E  -84.541  134.218  178.672
 2rc8 A   256 L E -139.999  160.000  175.726
 2rc8 A   257 P L  -65.000  160.238 -178.040
 2rc8 A   258 P L  -56.836  135.437  174.907

 1x13 A    58 V H  -58.875  -44.070  178.028
 1x13 A    59 Q H  -63.870  -34.267  176.930
 1x13 A    60 A H  -66.847  -25.238  176.148
 1x13 A    61 G L  113.039   13.897  177.398
 1x13 A    62 A L  -89.071  150.476  171.841
 1x13 A    63 E E  -90.792  136.509  179.649
 1x13 A    64 I E  -93.536  125.508 -178.664
 1x13 A    65 V E -124.895  159.168 -178.006
 1x13 A    66 E L -119.913  155.002  177.085

 1byi A    39 V E -124.975  130.867  177.664
 1byi A    40 A E -135.919  137.243  173.887
 1byi A    41 S E -127.335  135.663 -173.894
 1byi A    42 G L   98.560   86.749 -168.223
 1byi A    43 S L -141.511  158.117  178.324
[truncated: 8,293,568 more chars]
