# Supplementary material for: Improving Loop Modeling of the Antibody Complementarity-Determining Region 3 Using Knowledge-Based Restraints
Source: PLoS One. 2016 May 16;11(5):e0154811. doi: 10.1371/journal.pone.0154811 (PMC4868311; doi:10.1371/journal.pone.0154811)
Supplement: S4 File — This archive contains example input and output files needed to run the Rosetta protocol described in S3 File. (ZIP) [file pone.0154811.s007.zip › HCDR3_prot_capture/input/1wt5_renum.pdb]

ATOM      1  N   GLN A   1       8.901  33.814 -19.618  1.00 53.36           N  
ATOM      2  CA  GLN A   1       8.833  33.095 -18.314  1.00 51.91           C  
ATOM      3  C   GLN A   1       8.499  34.002 -17.141  1.00 49.45           C  
ATOM      4  O   GLN A   1       8.910  35.166 -17.091  1.00 48.13           O  
ATOM      5  CB  GLN A   1      10.155  32.376 -18.039  1.00 54.22           C  
ATOM      6  CG  GLN A   1      11.401  33.105 -18.533  1.00 58.90           C  
ATOM      7  CD  GLN A   1      11.588  34.491 -17.926  1.00 60.75           C  
ATOM      8  NE2 GLN A   1      11.845  35.480 -18.779  1.00 61.34           N  
ATOM      9  OE1 GLN A   1      11.518  34.666 -16.708  1.00 62.66           O  
ATOM     10  N   VAL A   2       7.735  33.472 -16.194  1.00 46.01           N  
ATOM     11  CA  VAL A   2       7.378  34.260 -15.036  1.00 40.82           C  
ATOM     12  C   VAL A   2       8.398  33.937 -13.960  1.00 40.61           C  
ATOM     13  O   VAL A   2       8.908  32.820 -13.878  1.00 35.98           O  
ATOM     14  CB  VAL A   2       5.933  33.951 -14.535  1.00 41.57           C  
ATOM     15  CG1 VAL A   2       5.166  33.170 -15.586  1.00 41.21           C  
ATOM     16  CG2 VAL A   2       5.962  33.218 -13.214  1.00 40.91           C  
ATOM     17  N   GLN A   3       8.724  34.930 -13.152  1.00 40.36           N  
ATOM     18  CA  GLN A   3       9.678  34.713 -12.082  1.00 42.20           C  
ATOM     19  C   GLN A   3       9.132  35.331 -10.813  1.00 38.16           C  
ATOM     20  O   GLN A   3       8.648  36.451 -10.826  1.00 40.02           O  
ATOM     21  CB  GLN A   3      11.033  35.347 -12.435  1.00 45.33           C  
ATOM     22  CG  GLN A   3      12.085  34.383 -12.986  1.00 48.16           C  
ATOM     23  CD  GLN A   3      12.872  33.652 -11.893  1.00 52.89           C  
ATOM     24  NE2 GLN A   3      14.179  33.905 -11.836  1.00 48.57           N  
ATOM     25  OE1 GLN A   3      12.310  32.872 -11.112  1.00 55.47           O  
ATOM     26  N   LEU A   4       9.169  34.568  -9.731  1.00 38.28           N  
ATOM     27  CA  LEU A   4       8.740  35.054  -8.423  1.00 35.69           C  
ATOM     28  C   LEU A   4      10.038  35.039  -7.616  1.00 32.79           C  
ATOM     29  O   LEU A   4      10.520  33.973  -7.239  1.00 29.54           O  
ATOM     30  CB  LEU A   4       7.723  34.111  -7.768  1.00 37.04           C  
ATOM     31  CG  LEU A   4       6.361  33.844  -8.416  1.00 38.15           C  
ATOM     32  CD1 LEU A   4       5.466  33.090  -7.420  1.00 36.59           C  
ATOM     33  CD2 LEU A   4       5.711  35.141  -8.796  1.00 38.43           C  
ATOM     34  N   VAL A   5      10.598  36.215  -7.347  1.00 31.34           N  
ATOM     35  CA  VAL A   5      11.864  36.287  -6.623  1.00 29.01           C  
ATOM     36  C   VAL A   5      11.722  36.844  -5.214  1.00 28.11           C  
ATOM     37  O   VAL A   5      11.364  38.001  -5.032  1.00 26.59           O  
ATOM     38  CB  VAL A   5      12.880  37.131  -7.418  1.00 30.25           C  
ATOM     39  CG1 VAL A   5      14.270  37.003  -6.793  1.00 28.85           C  
ATOM     40  CG2 VAL A   5      12.916  36.654  -8.876  1.00 28.52           C  
ATOM     41  N   GLN A   6      12.029  36.002  -4.230  1.00 28.04           N  
ATOM     42  CA  GLN A   6      11.934  36.345  -2.820  1.00 30.56           C  
ATOM     43  C   GLN A   6      13.222  36.942  -2.241  1.00 34.38           C  
ATOM     44  O   GLN A   6      14.281  36.939  -2.883  1.00 33.48           O  
ATOM     45  CB  GLN A   6      11.558  35.103  -2.009  1.00 32.57           C  
ATOM     46  CG  GLN A   6      10.293  34.392  -2.520  1.00 32.80           C  
ATOM     47  CD  GLN A   6       9.914  33.209  -1.668  1.00 33.03           C  
ATOM     48  NE2 GLN A   6      10.141  33.323  -0.357  1.00 36.08           N  
ATOM     49  OE1 GLN A   6       9.412  32.198  -2.173  1.00 32.02           O  
ATOM     50  N   SER A   7      13.109  37.437  -1.011  1.00 35.83           N  
ATOM     51  CA  SER A   7      14.221  38.047  -0.285  1.00 35.78           C  
ATOM     52  C   SER A   7      15.154  36.978   0.272  1.00 35.74           C  
ATOM     53  O   SER A   7      14.758  35.819   0.423  1.00 30.04           O  
ATOM     54  CB  SER A   7      13.670  38.906   0.856  1.00 36.56           C  
ATOM     55  OG  SER A   7      12.844  38.120   1.700  1.00 39.08           O  
ATOM     56  N   GLY A   8      16.391  37.378   0.586  1.00 36.89           N  
ATOM     57  CA  GLY A   8      17.388  36.449   1.103  1.00 35.88           C  
ATOM     58  C   GLY A   8      17.134  35.879   2.484  1.00 37.90           C  
ATOM     59  O   GLY A   8      16.351  36.430   3.257  1.00 37.32           O  
ATOM     60  N   ALA A   9      17.812  34.776   2.797  1.00 39.40           N  
ATOM     61  CA  ALA A   9      17.644  34.114   4.081  1.00 41.71           C  
ATOM     62  C   ALA A   9      17.779  35.101   5.235  1.00 43.76           C  
ATOM     63  O   ALA A   9      18.363  36.175   5.091  1.00 41.60           O  
ATOM     64  CB  ALA A   9      18.653  32.975   4.233  1.00 39.47           C  
ATOM     65  N   GLU A  10      17.214  34.733   6.375  1.00 47.04           N  
ATOM     66  CA  GLU A  10      17.267  35.585   7.544  1.00 49.85           C  
ATOM     67  C   GLU A  10      17.318  34.764   8.808  1.00 50.72           C  
ATOM     68  O   GLU A  10      16.821  33.647   8.863  1.00 50.72           O  
ATOM     69  CB  GLU A  10      16.064  36.528   7.567  1.00 50.65           C  
ATOM     70  CG  GLU A  10      16.198  37.674   6.577  1.00 54.52           C  
ATOM     71  CD  GLU A  10      15.053  38.662   6.657  1.00 56.00           C  
ATOM     72  OE1 GLU A  10      14.626  38.977   7.789  1.00 60.23           O  
ATOM     73  OE2 GLU A  10      14.591  39.137   5.597  1.00 55.58           O  
ATOM     74  N   VAL A  11      17.956  35.328   9.823  1.00 54.47           N  
ATOM     75  CA  VAL A  11      18.087  34.666  11.106  1.00 56.00           C  
ATOM     76  C   VAL A  11      17.392  35.573  12.105  1.00 57.17           C  
ATOM     77  O   VAL A  11      17.615  36.787  12.122  1.00 56.26           O  
ATOM     78  CB  VAL A  11      19.573  34.485  11.480  1.00 56.51           C  
ATOM     79  CG1 VAL A  11      20.275  35.832  11.457  1.00 57.49           C  
ATOM     80  CG2 VAL A  11      19.695  33.828  12.846  1.00 54.75           C  
ATOM     81  N   LYS A  12      16.531  34.986  12.924  1.00 57.84           N  
ATOM     82  CA  LYS A  12      15.799  35.777  13.892  1.00 60.13           C  
ATOM     83  C   LYS A  12      15.839  35.259  15.318  1.00 60.64           C  
ATOM     84  O   LYS A  12      15.942  34.052  15.568  1.00 59.77           O  
ATOM     85  CB  LYS A  12      14.349  35.929  13.440  1.00 60.14           C  
ATOM     86  CG  LYS A  12      14.207  36.669  12.124  1.00 61.53           C  
ATOM     87  CD  LYS A  12      14.713  38.099  12.226  1.00 60.73           C  
ATOM     88  CE  LYS A  12      14.443  38.854  10.935  1.00 61.48           C  
ATOM     89  NZ  LYS A  12      14.870  40.276  11.000  1.00 60.70           N  
ATOM     90  N   LYS A  13      15.746  36.211  16.242  1.00 62.01           N  
ATOM     91  CA  LYS A  13      15.766  35.960  17.675  1.00 63.10           C  
ATOM     92  C   LYS A  13      14.336  35.715  18.136  1.00 63.53           C  
ATOM     93  O   LYS A  13      13.399  36.331  17.618  1.00 63.21           O  
ATOM     94  CB  LYS A  13      16.333  37.183  18.409  1.00 64.15           C  
ATOM     95  CG  LYS A  13      17.120  38.152  17.522  1.00 63.99           C  
ATOM     96  CD  LYS A  13      16.200  38.978  16.611  1.00 62.92           C  
ATOM     97  CE  LYS A  13      16.993  39.695  15.525  1.00 60.65           C  
ATOM     98  NZ  LYS A  13      16.174  40.661  14.733  1.00 58.02           N  
ATOM     99  N   PRO A  14      14.146  34.813  19.115  1.00 63.41           N  
ATOM    100  CA  PRO A  14      12.792  34.537  19.598  1.00 62.51           C  
ATOM    101  C   PRO A  14      12.052  35.832  19.921  1.00 61.64           C  
ATOM    102  O   PRO A  14      12.633  36.768  20.475  1.00 62.25           O  
ATOM    103  CB  PRO A  14      13.038  33.681  20.837  1.00 62.87           C  
ATOM    104  CG  PRO A  14      14.277  32.914  20.459  1.00 63.68           C  
ATOM    105  CD  PRO A  14      15.141  33.993  19.833  1.00 63.90           C  
ATOM    106  N   GLY A  15      10.777  35.886  19.555  1.00 60.20           N  
ATOM    107  CA  GLY A  15       9.986  37.072  19.823  1.00 58.21           C  
ATOM    108  C   GLY A  15      10.106  38.131  18.749  1.00 55.20           C  
ATOM    109  O   GLY A  15       9.249  39.003  18.638  1.00 55.58           O  
ATOM    110  N   ALA A  16      11.165  38.066  17.953  1.00 53.26           N  
ATOM    111  CA  ALA A  16      11.355  39.045  16.884  1.00 51.31           C  
ATOM    112  C   ALA A  16      10.381  38.791  15.721  1.00 49.72           C  
ATOM    113  O   ALA A  16       9.604  37.832  15.741  1.00 46.14           O  
ATOM    114  CB  ALA A  16      12.796  38.994  16.389  1.00 48.37           C  
ATOM    115  N   SER A  17      10.419  39.660  14.715  1.00 49.25           N  
ATOM    116  CA  SER A  17       9.546  39.509  13.556  1.00 49.33           C  
ATOM    117  C   SER A  17      10.349  39.518  12.256  1.00 49.00           C  
ATOM    118  O   SER A  17      11.418  40.131  12.179  1.00 47.74           O  
ATOM    119  CB  SER A  17       8.511  40.634  13.519  1.00 48.93           C  
ATOM    120  OG  SER A  17       9.118  41.875  13.203  1.00 52.06           O  
ATOM    121  N   VAL A  18       9.829  38.837  11.237  1.00 47.49           N  
ATOM    122  CA  VAL A  18      10.496  38.781   9.939  1.00 47.67           C  
ATOM    123  C   VAL A  18       9.553  39.199   8.812  1.00 46.20           C  
ATOM    124  O   VAL A  18       8.381  38.821   8.802  1.00 45.17           O  
ATOM    125  CB  VAL A  18      11.033  37.358   9.648  1.00 47.38           C  
ATOM    126  CG1 VAL A  18       9.887  36.362   9.605  1.00 48.99           C  
ATOM    127  CG2 VAL A  18      11.803  37.357   8.331  1.00 50.16           C  
ATOM    128  N   LYS A  19      10.078  39.975   7.868  1.00 44.83           N  
ATOM    129  CA  LYS A  19       9.300  40.466   6.734  1.00 44.35           C  
ATOM    130  C   LYS A  19       9.892  39.939   5.421  1.00 44.00           C  
ATOM    131  O   LYS A  19      10.952  40.393   4.976  1.00 42.64           O  
ATOM    132  CB  LYS A  19       9.297  42.000   6.750  1.00 45.44           C  
ATOM    133  CG  LYS A  19       8.438  42.664   5.687  1.00 48.81           C  
ATOM    134  CD  LYS A  19       8.253  44.148   6.013  1.00 52.12           C  
ATOM    135  CE  LYS A  19       7.515  44.909   4.918  1.00 54.17           C  
ATOM    136  NZ  LYS A  19       6.122  44.438   4.715  1.00 55.08           N  
ATOM    137  N   VAL A  20       9.204  38.975   4.811  1.00 40.82           N  
ATOM    138  CA  VAL A  20       9.662  38.366   3.567  1.00 39.43           C  
ATOM    139  C   VAL A  20       8.979  38.933   2.330  1.00 40.18           C  
ATOM    140  O   VAL A  20       7.753  39.006   2.268  1.00 38.93           O  
ATOM    141  CB  VAL A  20       9.434  36.849   3.586  1.00 38.87           C  
ATOM    142  CG1 VAL A  20       9.947  36.231   2.293  1.00 39.06           C  
ATOM    143  CG2 VAL A  20      10.122  36.240   4.791  1.00 39.20           C  
ATOM    144  N   SER A  21       9.777  39.310   1.332  1.00 38.60           N  
ATOM    145  CA  SER A  21       9.236  39.883   0.106  1.00 37.56           C  
ATOM    146  C   SER A  21       9.191  38.878  -1.058  1.00 37.83           C  
ATOM    147  O   SER A  21       9.901  37.860  -1.066  1.00 35.02           O  
ATOM    148  CB  SER A  21      10.051  41.109  -0.306  1.00 37.76           C  
ATOM    149  OG  SER A  21      11.306  40.725  -0.858  1.00 37.35           O  
ATOM    150  N   CYS A  22       8.352  39.187  -2.041  1.00 36.69           N  
ATOM    151  CA  CYS A  22       8.162  38.331  -3.208  1.00 38.01           C  
ATOM    152  C   CYS A  22       7.843  39.197  -4.422  1.00 38.18           C  
ATOM    153  O   CYS A  22       6.700  39.603  -4.612  1.00 39.22           O  
ATOM    154  CB  CYS A  22       7.007  37.357  -2.930  1.00 38.39           C  
ATOM    155  SG  CYS A  22       6.551  36.130  -4.216  1.00 39.81           S  
ATOM    156  N   LYS A  23       8.856  39.490  -5.232  1.00 38.75           N  
ATOM    157  CA  LYS A  23       8.662  40.294  -6.428  1.00 41.34           C  
ATOM    158  C   LYS A  23       8.381  39.385  -7.621  1.00 43.44           C  
ATOM    159  O   LYS A  23       9.117  38.426  -7.883  1.00 42.46           O  
ATOM    160  CB  LYS A  23       9.896  41.153  -6.718  1.00 43.21           C  
ATOM    161  CG  LYS A  23       9.716  42.080  -7.908  1.00 44.72           C  
ATOM    162  CD  LYS A  23      10.886  43.033  -8.048  1.00 48.17           C  
ATOM    163  CE  LYS A  23      10.611  44.103  -9.099  1.00 50.36           C  
ATOM    164  NZ  LYS A  23      11.773  45.029  -9.252  1.00 51.84           N  
ATOM    165  N   ALA A  24       7.312  39.703  -8.344  1.00 44.39           N  
ATOM    166  CA  ALA A  24       6.902  38.922  -9.502  1.00 46.01           C  
ATOM    167  C   ALA A  24       7.141  39.677 -10.795  1.00 45.38           C  
ATOM    168  O   ALA A  24       7.157  40.899 -10.812  1.00 45.99           O  
ATOM    169  CB  ALA A  24       5.428  38.569  -9.387  1.00 45.88           C  
ATOM    170  N   SER A  25       7.330  38.933 -11.876  1.00 46.06           N  
ATOM    171  CA  SER A  25       7.539  39.517 -13.189  1.00 44.47           C  
ATOM    172  C   SER A  25       7.320  38.420 -14.221  1.00 44.38           C  
ATOM    173  O   SER A  25       7.546  37.240 -13.938  1.00 40.19           O  
ATOM    174  CB  SER A  25       8.956  40.069 -13.317  1.00 47.31           C  
ATOM    175  OG  SER A  25       9.916  39.039 -13.177  1.00 50.28           O  
ATOM    176  N   GLY A  26       6.884  38.813 -15.416  1.00 42.71           N  
ATOM    177  CA  GLY A  26       6.632  37.839 -16.463  1.00 42.86           C  
ATOM    178  C   GLY A  26       5.150  37.706 -16.770  1.00 42.72           C  
ATOM    179  O   GLY A  26       4.769  37.283 -17.861  1.00 42.13           O  
ATOM    180  N   TYR A  27       4.310  38.060 -15.802  1.00 42.82           N  
ATOM    181  CA  TYR A  27       2.865  37.983 -15.973  1.00 43.66           C  
ATOM    182  C   TYR A  27       2.268  39.220 -15.333  1.00 45.08           C  
ATOM    183  O   TYR A  27       3.006  40.049 -14.791  1.00 46.87           O  
ATOM    184  CB  TYR A  27       2.294  36.735 -15.287  1.00 40.80           C  
ATOM    185  CG  TYR A  27       2.391  36.775 -13.775  1.00 36.83           C  
ATOM    186  CD1 TYR A  27       3.585  36.494 -13.130  1.00 34.29           C  
ATOM    187  CD2 TYR A  27       1.287  37.110 -12.992  1.00 37.33           C  
ATOM    188  CE1 TYR A  27       3.685  36.539 -11.744  1.00 35.00           C  
ATOM    189  CE2 TYR A  27       1.375  37.159 -11.598  1.00 35.87           C  
ATOM    190  CZ  TYR A  27       2.583  36.867 -10.986  1.00 35.41           C  
ATOM    191  OH  TYR A  27       2.691  36.855  -9.618  1.00 35.47           O  
ATOM    192  N   THR A  28       0.941  39.333 -15.375  1.00 44.98           N  
ATOM    193  CA  THR A  28       0.246  40.479 -14.795  1.00 45.56           C  
ATOM    194  C   THR A  28       0.047  40.258 -13.300  1.00 46.07           C  
ATOM    195  O   THR A  28      -0.930  39.625 -12.880  1.00 45.78           O  
ATOM    196  CB  THR A  28      -1.141  40.694 -15.459  1.00 48.31           C  
ATOM    197  CG2 THR A  28      -1.718  42.046 -15.050  1.00 47.91           C  
ATOM    198  OG1 THR A  28      -1.003  40.658 -16.887  1.00 49.95           O  
ATOM    199  N   PHE A  29       0.968  40.803 -12.506  1.00 43.49           N  
ATOM    200  CA  PHE A  29       0.967  40.666 -11.049  1.00 44.00           C  
ATOM    201  C   PHE A  29      -0.365  40.864 -10.324  1.00 44.65           C  
ATOM    202  O   PHE A  29      -0.695  40.118  -9.397  1.00 46.40           O  
ATOM    203  CB  PHE A  29       2.019  41.623 -10.451  1.00 43.49           C  
ATOM    204  CG  PHE A  29       2.102  41.589  -8.944  1.00 41.78           C  
ATOM    205  CD1 PHE A  29       2.486  40.434  -8.274  1.00 43.67           C  
ATOM    206  CD2 PHE A  29       1.808  42.722  -8.196  1.00 43.26           C  
ATOM    207  CE1 PHE A  29       2.577  40.408  -6.875  1.00 43.52           C  
ATOM    208  CE2 PHE A  29       1.895  42.711  -6.799  1.00 42.87           C  
ATOM    209  CZ  PHE A  29       2.280  41.554  -6.139  1.00 43.64           C  
ATOM    210  N   THR A  30      -1.125  41.870 -10.735  1.00 46.43           N  
ATOM    211  CA  THR A  30      -2.397  42.177 -10.085  1.00 47.01           C  
ATOM    212  C   THR A  30      -3.584  41.281 -10.433  1.00 46.52           C  
ATOM    213  O   THR A  30      -4.662  41.445  -9.870  1.00 47.26           O  
ATOM    214  CB  THR A  30      -2.813  43.641 -10.366  1.00 49.56           C  
ATOM    215  CG2 THR A  30      -1.818  44.602  -9.742  1.00 49.20           C  
ATOM    216  OG1 THR A  30      -2.868  43.865 -11.783  1.00 49.62           O  
ATOM    217  N   SER A  31      -3.403  40.329 -11.340  1.00 45.63           N  
ATOM    218  CA  SER A  31      -4.522  39.479 -11.717  1.00 45.16           C  
ATOM    219  C   SER A  31      -4.495  38.045 -11.199  1.00 44.15           C  
ATOM    220  O   SER A  31      -5.292  37.217 -11.637  1.00 43.16           O  
ATOM    221  CB  SER A  31      -4.674  39.483 -13.237  1.00 43.81           C  
ATOM    222  OG  SER A  31      -3.463  39.113 -13.864  1.00 49.31           O  
ATOM    223  N   TYR A  32      -3.600  37.747 -10.262  1.00 42.59           N  
ATOM    224  CA  TYR A  32      -3.520  36.391  -9.716  1.00 41.14           C  
ATOM    225  C   TYR A  32      -3.333  36.411  -8.205  1.00 41.99           C  
ATOM    226  O   TYR A  32      -2.680  37.307  -7.663  1.00 43.91           O  
ATOM    227  CB  TYR A  32      -2.364  35.633 -10.368  1.00 41.59           C  
ATOM    228  CG  TYR A  32      -2.559  35.379 -11.840  1.00 41.05           C  
ATOM    229  CD1 TYR A  32      -3.347  34.320 -12.287  1.00 43.02           C  
ATOM    230  CD2 TYR A  32      -1.950  36.190 -12.790  1.00 40.27           C  
ATOM    231  CE1 TYR A  32      -3.518  34.072 -13.662  1.00 43.92           C  
ATOM    232  CE2 TYR A  32      -2.111  35.955 -14.160  1.00 42.51           C  
ATOM    233  CZ  TYR A  32      -2.893  34.893 -14.587  1.00 42.44           C  
ATOM    234  OH  TYR A  32      -3.027  34.647 -15.933  1.00 43.11           O  
ATOM    235  N   TRP A  33      -3.897  35.431  -7.512  1.00 40.34           N  
ATOM    236  CA  TRP A  33      -3.745  35.405  -6.067  1.00 41.21           C  
ATOM    237  C   TRP A  33      -2.344  34.945  -5.675  1.00 40.01           C  
ATOM    238  O   TRP A  33      -1.780  34.070  -6.318  1.00 40.19           O  
ATOM    239  CB  TRP A  33      -4.802  34.504  -5.426  1.00 40.94           C  
ATOM    240  CG  TRP A  33      -6.123  35.201  -5.259  1.00 45.15           C  
ATOM    241  CD1 TRP A  33      -7.084  35.386  -6.212  1.00 46.19           C  
ATOM    242  CD2 TRP A  33      -6.582  35.890  -4.088  1.00 44.87           C  
ATOM    243  CE2 TRP A  33      -7.831  36.476  -4.407  1.00 44.97           C  
ATOM    244  CE3 TRP A  33      -6.058  36.072  -2.799  1.00 45.92           C  
ATOM    245  NE1 TRP A  33      -8.113  36.156  -5.708  1.00 45.12           N  
ATOM    246  CZ2 TRP A  33      -8.561  37.232  -3.486  1.00 45.64           C  
ATOM    247  CZ3 TRP A  33      -6.785  36.827  -1.878  1.00 47.14           C  
ATOM    248  CH2 TRP A  33      -8.025  37.398  -2.229  1.00 45.86           C  
ATOM    249  N   MET A  34      -1.797  35.542  -4.617  1.00 40.12           N  
ATOM    250  CA  MET A  34      -0.458  35.217  -4.116  1.00 36.93           C  
ATOM    251  C   MET A  34      -0.575  34.554  -2.742  1.00 37.41           C  
ATOM    252  O   MET A  34      -1.102  35.147  -1.808  1.00 38.32           O  
ATOM    253  CB  MET A  34       0.358  36.501  -3.996  1.00 40.24           C  
ATOM    254  CG  MET A  34       1.852  36.296  -3.802  1.00 40.69           C  
ATOM    255  SD  MET A  34       2.615  35.529  -5.262  1.00 43.29           S  
ATOM    256  CE  MET A  34       3.036  34.069  -4.649  1.00 41.37           C  
ATOM    257  N   HIS A  35      -0.083  33.326  -2.615  1.00 35.17           N  
ATOM    258  CA  HIS A  35      -0.168  32.608  -1.350  1.00 33.90           C  
ATOM    259  C   HIS A  35       1.202  32.403  -0.728  1.00 34.87           C  
ATOM    260  O   HIS A  35       2.219  32.401  -1.419  1.00 33.78           O  
ATOM    261  CB  HIS A  35      -0.774  31.217  -1.561  1.00 30.90           C  
ATOM    262  CG  HIS A  35      -2.009  31.216  -2.403  1.00 30.33           C  
ATOM    263  CD2 HIS A  35      -2.194  31.488  -3.716  1.00 32.05           C  
ATOM    264  ND1 HIS A  35      -3.254  30.929  -1.892  1.00 29.93           N  
ATOM    265  CE1 HIS A  35      -4.156  31.024  -2.854  1.00 29.45           C  
ATOM    266  NE2 HIS A  35      -3.541  31.362  -3.971  1.00 27.97           N  
ATOM    267  N   TRP A  36       1.211  32.210   0.583  1.00 34.06           N  
ATOM    268  CA  TRP A  36       2.441  31.930   1.288  1.00 34.33           C  
ATOM    269  C   TRP A  36       2.246  30.561   1.909  1.00 34.23           C  
ATOM    270  O   TRP A  36       1.250  30.305   2.585  1.00 34.19           O  
ATOM    271  CB  TRP A  36       2.730  32.994   2.364  1.00 35.33           C  
ATOM    272  CG  TRP A  36       3.032  34.337   1.759  1.00 35.64           C  
ATOM    273  CD1 TRP A  36       2.135  35.258   1.338  1.00 37.29           C  
ATOM    274  CD2 TRP A  36       4.329  34.855   1.412  1.00 37.41           C  
ATOM    275  CE2 TRP A  36       4.126  36.096   0.779  1.00 35.46           C  
ATOM    276  CE3 TRP A  36       5.643  34.385   1.576  1.00 37.34           C  
ATOM    277  NE1 TRP A  36       2.776  36.315   0.746  1.00 36.23           N  
ATOM    278  CZ2 TRP A  36       5.186  36.884   0.304  1.00 37.21           C  
ATOM    279  CZ3 TRP A  36       6.704  35.167   1.102  1.00 37.72           C  
ATOM    280  CH2 TRP A  36       6.464  36.403   0.474  1.00 38.97           C  
ATOM    281  N   VAL A  37       3.184  29.670   1.629  1.00 32.92           N  
ATOM    282  CA  VAL A  37       3.164  28.317   2.157  1.00 32.45           C  
ATOM    283  C   VAL A  37       4.525  28.132   2.816  1.00 33.63           C  
ATOM    284  O   VAL A  37       5.517  28.660   2.317  1.00 32.34           O  
ATOM    285  CB  VAL A  37       3.030  27.277   1.025  1.00 32.30           C  
ATOM    286  CG1 VAL A  37       3.150  25.875   1.590  1.00 34.08           C  
ATOM    287  CG2 VAL A  37       1.694  27.463   0.288  1.00 35.62           C  
ATOM    288  N   ARG A  38       4.591  27.401   3.921  1.00 34.01           N  
ATOM    289  CA  ARG A  38       5.891  27.196   4.541  1.00 38.79           C  
ATOM    290  C   ARG A  38       6.217  25.724   4.683  1.00 40.02           C  
ATOM    291  O   ARG A  38       5.330  24.883   4.810  1.00 39.95           O  
ATOM    292  CB  ARG A  38       5.979  27.889   5.907  1.00 41.06           C  
ATOM    293  CG  ARG A  38       5.323  27.148   7.049  1.00 43.70           C  
ATOM    294  CD  ARG A  38       5.565  27.896   8.349  1.00 47.38           C  
ATOM    295  NE  ARG A  38       4.950  27.234   9.491  1.00 48.03           N  
ATOM    296  CZ  ARG A  38       4.976  27.713  10.730  1.00 51.33           C  
ATOM    297  NH1 ARG A  38       4.391  27.041  11.712  1.00 51.03           N  
ATOM    298  NH2 ARG A  38       5.585  28.864  10.985  1.00 52.64           N  
ATOM    299  N   GLN A  39       7.513  25.440   4.640  1.00 43.03           N  
ATOM    300  CA  GLN A  39       8.060  24.095   4.753  1.00 46.93           C  
ATOM    301  C   GLN A  39       8.713  24.060   6.134  1.00 48.56           C  
ATOM    302  O   GLN A  39       9.871  24.448   6.286  1.00 47.27           O  
ATOM    303  CB  GLN A  39       9.109  23.887   3.642  1.00 46.96           C  
ATOM    304  CG  GLN A  39       9.865  22.554   3.657  1.00 51.90           C  
ATOM    305  CD  GLN A  39      11.042  22.532   2.671  1.00 53.20           C  
ATOM    306  NE2 GLN A  39      11.267  23.651   1.989  1.00 53.97           N  
ATOM    307  OE1 GLN A  39      11.736  21.521   2.531  1.00 55.29           O  
ATOM    308  N   ALA A  40       7.957  23.626   7.140  1.00 50.84           N  
ATOM    309  CA  ALA A  40       8.465  23.568   8.507  1.00 52.41           C  
ATOM    310  C   ALA A  40       8.619  22.135   8.996  1.00 54.70           C  
ATOM    311  O   ALA A  40       7.815  21.267   8.668  1.00 53.84           O  
ATOM    312  CB  ALA A  40       7.539  24.342   9.437  1.00 53.05           C  
ATOM    313  N   PRO A  41       9.659  21.877   9.808  1.00 57.59           N  
ATOM    314  CA  PRO A  41       9.972  20.562  10.377  1.00 59.11           C  
ATOM    315  C   PRO A  41       8.759  19.776  10.893  1.00 60.33           C  
ATOM    316  O   PRO A  41       8.008  20.261  11.738  1.00 60.75           O  
ATOM    317  CB  PRO A  41      10.959  20.906  11.489  1.00 59.62           C  
ATOM    318  CG  PRO A  41      11.706  22.072  10.904  1.00 60.04           C  
ATOM    319  CD  PRO A  41      10.588  22.904  10.319  1.00 58.57           C  
ATOM    320  N   GLY A  42       8.580  18.561  10.380  1.00 61.48           N  
ATOM    321  CA  GLY A  42       7.464  17.728  10.802  1.00 61.07           C  
ATOM    322  C   GLY A  42       6.132  18.428  10.631  1.00 61.14           C  
ATOM    323  O   GLY A  42       5.267  18.374  11.504  1.00 61.54           O  
ATOM    324  N   GLN A  43       5.970  19.090   9.494  1.00 60.78           N  
ATOM    325  CA  GLN A  43       4.742  19.809   9.198  1.00 59.67           C  
ATOM    326  C   GLN A  43       4.667  19.998   7.690  1.00 57.87           C  
ATOM    327  O   GLN A  43       3.794  20.704   7.174  1.00 57.65           O  
ATOM    328  CB  GLN A  43       4.748  21.161   9.918  1.00 60.79           C  
ATOM    329  CG  GLN A  43       3.459  21.955   9.790  1.00 63.26           C  
ATOM    330  CD  GLN A  43       2.221  21.130  10.121  1.00 65.08           C  
ATOM    331  NE2 GLN A  43       1.240  21.143   9.215  1.00 64.30           N  
ATOM    332  OE1 GLN A  43       2.145  20.494  11.178  1.00 64.62           O  
ATOM    333  N   GLY A  44       5.594  19.345   6.993  1.00 55.91           N  
ATOM    334  CA  GLY A  44       5.652  19.424   5.543  1.00 51.97           C  
ATOM    335  C   GLY A  44       5.359  20.817   5.031  1.00 50.57           C  
ATOM    336  O   GLY A  44       6.063  21.782   5.356  1.00 49.44           O  
ATOM    337  N   LEU A  45       4.314  20.923   4.221  1.00 48.69           N  
ATOM    338  CA  LEU A  45       3.913  22.210   3.679  1.00 46.94           C  
ATOM    339  C   LEU A  45       2.594  22.589   4.309  1.00 46.51           C  
ATOM    340  O   LEU A  45       1.739  21.735   4.521  1.00 44.80           O  
ATOM    341  CB  LEU A  45       3.732  22.124   2.172  1.00 47.18           C  
ATOM    342  CG  LEU A  45       4.982  21.887   1.334  1.00 48.54           C  
ATOM    343  CD1 LEU A  45       4.576  21.708  -0.120  1.00 46.13           C  
ATOM    344  CD2 LEU A  45       5.932  23.070   1.496  1.00 47.75           C  
ATOM    345  N   GLU A  46       2.431  23.864   4.631  1.00 45.26           N  
ATOM    346  CA  GLU A  46       1.179  24.317   5.202  1.00 43.76           C  
ATOM    347  C   GLU A  46       0.887  25.702   4.675  1.00 42.73           C  
ATOM    348  O   GLU A  46       1.773  26.557   4.611  1.00 38.84           O  
ATOM    349  CB  GLU A  46       1.229  24.316   6.733  1.00 47.48           C  
ATOM    350  CG  GLU A  46       2.423  25.029   7.331  1.00 51.08           C  
ATOM    351  CD  GLU A  46       2.448  24.980   8.861  1.00 54.43           C  
ATOM    352  OE1 GLU A  46       3.543  25.211   9.428  1.00 51.77           O  
ATOM    353  OE2 GLU A  46       1.385  24.723   9.490  1.00 51.30           O  
ATOM    354  N   TRP A  47      -0.363  25.902   4.268  1.00 41.46           N  
ATOM    355  CA  TRP A  47      -0.822  27.177   3.734  1.00 40.73           C  
ATOM    356  C   TRP A  47      -0.852  28.175   4.876  1.00 38.95           C  
ATOM    357  O   TRP A  47      -1.226  27.827   5.992  1.00 40.35           O  
ATOM    358  CB  TRP A  47      -2.225  27.017   3.161  1.00 41.51           C  
ATOM    359  CG  TRP A  47      -2.682  28.168   2.340  1.00 42.70           C  
ATOM    360  CD1 TRP A  47      -2.263  28.495   1.087  1.00 42.22           C  
ATOM    361  CD2 TRP A  47      -3.708  29.104   2.678  1.00 44.53           C  
ATOM    362  CE2 TRP A  47      -3.865  29.966   1.575  1.00 44.98           C  
ATOM    363  CE3 TRP A  47      -4.516  29.295   3.808  1.00 47.14           C  
ATOM    364  NE1 TRP A  47      -2.970  29.569   0.617  1.00 43.31           N  
ATOM    365  CZ2 TRP A  47      -4.798  31.005   1.564  1.00 46.19           C  
ATOM    366  CZ3 TRP A  47      -5.449  30.333   3.798  1.00 45.97           C  
ATOM    367  CH2 TRP A  47      -5.580  31.172   2.683  1.00 48.08           C  
ATOM    368  N   MET A  48      -0.484  29.419   4.601  1.00 37.53           N  
ATOM    369  CA  MET A  48      -0.456  30.415   5.651  1.00 38.26           C  
ATOM    370  C   MET A  48      -1.482  31.479   5.432  1.00 37.72           C  
ATOM    371  O   MET A  48      -2.031  32.013   6.386  1.00 38.03           O  
ATOM    372  CB  MET A  48       0.932  31.054   5.748  1.00 39.35           C  
ATOM    373  CG  MET A  48       2.016  30.090   6.168  1.00 35.94           C  
ATOM    374  SD  MET A  48       3.598  30.944   6.362  1.00 43.18           S  
ATOM    375  CE  MET A  48       3.529  31.434   8.122  1.00 39.95           C  
ATOM    376  N   GLY A  49      -1.740  31.779   4.165  1.00 39.27           N  
ATOM    377  CA  GLY A  49      -2.717  32.792   3.815  1.00 34.29           C  
ATOM    378  C   GLY A  49      -2.468  33.212   2.386  1.00 35.95           C  
ATOM    379  O   GLY A  49      -1.628  32.609   1.699  1.00 36.48           O  
ATOM    380  N   ASN A  50      -3.186  34.236   1.927  1.00 32.52           N  
ATOM    381  CA  ASN A  50      -3.026  34.727   0.566  1.00 33.81           C  
ATOM    382  C   ASN A  50      -3.479  36.178   0.448  1.00 32.29           C  
ATOM    383  O   ASN A  50      -4.063  36.725   1.378  1.00 33.18           O  
ATOM    384  CB  ASN A  50      -3.797  33.839  -0.434  1.00 33.21           C  
ATOM    385  CG  ASN A  50      -5.322  33.960  -0.305  1.00 37.32           C  
ATOM    386  ND2 ASN A  50      -5.793  34.603   0.766  1.00 32.61           N  
ATOM    387  OD1 ASN A  50      -6.059  33.470  -1.165  1.00 37.52           O  
ATOM    388  N   ILE A  51      -3.196  36.791  -0.697  1.00 33.26           N  
ATOM    389  CA  ILE A  51      -3.548  38.181  -0.950  1.00 35.45           C  
ATOM    390  C   ILE A  51      -3.753  38.379  -2.441  1.00 38.19           C  
ATOM    391  O   ILE A  51      -3.137  37.700  -3.262  1.00 39.40           O  
ATOM    392  CB  ILE A  51      -2.429  39.162  -0.453  1.00 36.55           C  
ATOM    393  CG1 ILE A  51      -2.749  40.596  -0.896  1.00 37.56           C  
ATOM    394  CG2 ILE A  51      -1.063  38.726  -0.987  1.00 33.63           C  
ATOM    395  CD1 ILE A  51      -1.861  41.660  -0.228  1.00 40.88           C  
ATOM    396  N   TYR A  52      -4.639  39.300  -2.791  1.00 42.00           N  
ATOM    397  CA  TYR A  52      -4.903  39.575  -4.188  1.00 45.44           C  
ATOM    398  C   TYR A  52      -4.242  40.895  -4.482  1.00 47.61           C  
ATOM    399  O   TYR A  52      -4.695  41.935  -4.016  1.00 49.13           O  
ATOM    400  CB  TYR A  52      -6.403  39.678  -4.449  1.00 46.70           C  
ATOM    401  CG  TYR A  52      -6.753  39.777  -5.913  1.00 46.03           C  
ATOM    402  CD1 TYR A  52      -6.537  38.702  -6.769  1.00 46.12           C  
ATOM    403  CD2 TYR A  52      -7.311  40.936  -6.441  1.00 45.61           C  
ATOM    404  CE1 TYR A  52      -6.871  38.772  -8.121  1.00 45.76           C  
ATOM    405  CE2 TYR A  52      -7.649  41.022  -7.796  1.00 47.01           C  
ATOM    406  CZ  TYR A  52      -7.426  39.929  -8.631  1.00 48.39           C  
ATOM    407  OH  TYR A  52      -7.761  39.985  -9.971  1.00 47.95           O  
ATOM    408  N   PRO A  53      -3.142  40.870  -5.244  1.00 49.62           N  
ATOM    409  CA  PRO A  53      -2.441  42.109  -5.573  1.00 50.78           C  
ATOM    410  C   PRO A  53      -3.386  43.209  -6.048  1.00 51.15           C  
ATOM    411  O   PRO A  53      -3.253  44.365  -5.654  1.00 50.98           O  
ATOM    412  CB  PRO A  53      -1.466  41.665  -6.657  1.00 51.22           C  
ATOM    413  CG  PRO A  53      -1.100  40.282  -6.199  1.00 52.63           C  
ATOM    414  CD  PRO A  53      -2.452  39.703  -5.822  1.00 50.22           C  
ATOM    415  N   GLY A  54      -4.355  42.833  -6.874  1.00 52.31           N  
ATOM    416  CA  GLY A  54      -5.292  43.804  -7.413  1.00 53.29           C  
ATOM    417  C   GLY A  54      -6.212  44.492  -6.421  1.00 54.09           C  
ATOM    418  O   GLY A  54      -6.562  45.662  -6.599  1.00 54.61           O  
ATOM    419  N   SER A  55      -6.604  43.782  -5.370  1.00 54.23           N  
ATOM    420  CA  SER A  55      -7.513  44.355  -4.387  1.00 54.08           C  
ATOM    421  C   SER A  55      -6.889  44.524  -3.021  1.00 53.14           C  
ATOM    422  O   SER A  55      -7.456  45.185  -2.154  1.00 53.60           O  
ATOM    423  CB  SER A  55      -8.760  43.477  -4.255  1.00 54.56           C  
ATOM    424  OG  SER A  55      -9.621  43.965  -3.237  1.00 55.72           O  
ATOM    425  N   GLY A  56      -5.722  43.926  -2.824  1.00 52.14           N  
ATOM    426  CA  GLY A  56      -5.078  44.022  -1.531  1.00 51.32           C  
ATOM    427  C   GLY A  56      -5.832  43.221  -0.485  1.00 50.43           C  
ATOM    428  O   GLY A  56      -5.431  43.182   0.677  1.00 51.66           O  
ATOM    429  N   GLY A  57      -6.925  42.576  -0.890  1.00 49.58           N  
ATOM    430  CA  GLY A  57      -7.700  41.774   0.044  1.00 47.45           C  
ATOM    431  C   GLY A  57      -6.925  40.538   0.447  1.00 46.23           C  
ATOM    432  O   GLY A  57      -6.231  39.953  -0.387  1.00 46.41           O  
ATOM    433  N   THR A  58      -7.051  40.128   1.708  1.00 45.05           N  
ATOM    434  CA  THR A  58      -6.326  38.970   2.220  1.00 46.55           C  
ATOM    435  C   THR A  58      -7.175  37.935   2.951  1.00 46.79           C  
ATOM    436  O   THR A  58      -8.361  38.134   3.204  1.00 46.83           O  
ATOM    437  CB  THR A  58      -5.233  39.405   3.218  1.00 48.09           C  
ATOM    438  CG2 THR A  58      -4.418  40.558   2.653  1.00 47.81           C  
ATOM    439  OG1 THR A  58      -5.853  39.820   4.444  1.00 48.61           O  
ATOM    440  N   ASN A  59      -6.519  36.835   3.308  1.00 47.63           N  
ATOM    441  CA  ASN A  59      -7.113  35.721   4.036  1.00 46.63           C  
ATOM    442  C   ASN A  59      -5.952  35.065   4.753  1.00 48.53           C  
ATOM    443  O   ASN A  59      -4.902  34.849   4.153  1.00 47.92           O  
ATOM    444  CB  ASN A  59      -7.735  34.712   3.074  1.00 47.16           C  
ATOM    445  CG  ASN A  59      -9.026  35.202   2.478  1.00 47.64           C  
ATOM    446  ND2 ASN A  59      -8.998  35.532   1.188  1.00 47.76           N  
ATOM    447  OD1 ASN A  59     -10.044  35.295   3.171  1.00 47.94           O  
ATOM    448  N   TYR A  60      -6.128  34.741   6.027  1.00 48.90           N  
ATOM    449  CA  TYR A  60      -5.051  34.114   6.780  1.00 49.89           C  
ATOM    450  C   TYR A  60      -5.534  32.878   7.519  1.00 50.94           C  
ATOM    451  O   TYR A  60      -6.590  32.909   8.145  1.00 51.88           O  
ATOM    452  CB  TYR A  60      -4.495  35.093   7.812  1.00 49.21           C  
ATOM    453  CG  TYR A  60      -4.118  36.457   7.276  1.00 47.40           C  
ATOM    454  CD1 TYR A  60      -4.568  37.607   7.909  1.00 46.78           C  
ATOM    455  CD2 TYR A  60      -3.271  36.601   6.178  1.00 45.11           C  
ATOM    456  CE1 TYR A  60      -4.186  38.871   7.476  1.00 47.02           C  
ATOM    457  CE2 TYR A  60      -2.880  37.871   5.731  1.00 46.03           C  
ATOM    458  CZ  TYR A  60      -3.343  39.002   6.394  1.00 45.87           C  
ATOM    459  OH  TYR A  60      -2.960  40.266   6.009  1.00 45.66           O  
ATOM    460  N   ALA A  61      -4.770  31.792   7.465  1.00 51.91           N  
ATOM    461  CA  ALA A  61      -5.162  30.593   8.197  1.00 53.58           C  
ATOM    462  C   ALA A  61      -5.171  31.006   9.675  1.00 56.07           C  
ATOM    463  O   ALA A  61      -4.376  31.857  10.097  1.00 54.30           O  
ATOM    464  CB  ALA A  61      -4.164  29.471   7.962  1.00 52.02           C  
ATOM    465  N   GLU A  62      -6.067  30.417  10.459  1.00 58.62           N  
ATOM    466  CA  GLU A  62      -6.169  30.771  11.870  1.00 62.50           C  
ATOM    467  C   GLU A  62      -4.872  30.519  12.640  1.00 63.31           C  
ATOM    468  O   GLU A  62      -4.535  31.261  13.571  1.00 63.60           O  
ATOM    469  CB  GLU A  62      -7.342  30.019  12.522  1.00 65.49           C  
ATOM    470  CG  GLU A  62      -8.692  30.289  11.842  1.00 70.38           C  
ATOM    471  CD  GLU A  62      -9.892  29.954  12.717  1.00 73.06           C  
ATOM    472  OE1 GLU A  62     -10.042  30.590  13.785  1.00 75.15           O  
ATOM    473  OE2 GLU A  62     -10.687  29.064  12.336  1.00 74.19           O  
ATOM    474  N   LYS A  63      -4.140  29.486  12.234  1.00 62.95           N  
ATOM    475  CA  LYS A  63      -2.887  29.124  12.883  1.00 63.16           C  
ATOM    476  C   LYS A  63      -1.872  30.264  12.910  1.00 63.25           C  
ATOM    477  O   LYS A  63      -0.948  30.254  13.729  1.00 62.72           O  
ATOM    478  CB  LYS A  63      -2.267  27.912  12.181  1.00 63.81           C  
ATOM    479  CG  LYS A  63      -1.022  27.356  12.872  1.00 63.77           C  
ATOM    480  CD  LYS A  63      -0.361  26.264  12.037  1.00 62.70           C  
ATOM    481  CE  LYS A  63       0.860  25.675  12.735  1.00 61.49           C  
ATOM    482  NZ  LYS A  63       1.885  26.708  13.058  1.00 60.55           N  
ATOM    483  N   PHE A  64      -2.045  31.244  12.024  1.00 62.63           N  
ATOM    484  CA  PHE A  64      -1.119  32.373  11.952  1.00 63.31           C  
ATOM    485  C   PHE A  64      -1.784  33.744  11.941  1.00 63.87           C  
ATOM    486  O   PHE A  64      -1.091  34.762  11.952  1.00 63.63           O  
ATOM    487  CB  PHE A  64      -0.254  32.290  10.688  1.00 61.95           C  
ATOM    488  CG  PHE A  64       0.343  30.942  10.441  1.00 61.39           C  
ATOM    489  CD1 PHE A  64      -0.311  30.014   9.633  1.00 60.32           C  
ATOM    490  CD2 PHE A  64       1.569  30.599  11.007  1.00 61.34           C  
ATOM    491  CE1 PHE A  64       0.250  28.757   9.387  1.00 61.28           C  
ATOM    492  CE2 PHE A  64       2.141  29.347  10.770  1.00 61.10           C  
ATOM    493  CZ  PHE A  64       1.478  28.424   9.958  1.00 61.05           C  
ATOM    494  N   LYS A  65      -3.111  33.784  11.914  1.00 64.80           N  
ATOM    495  CA  LYS A  65      -3.811  35.064  11.841  1.00 66.20           C  
ATOM    496  C   LYS A  65      -3.482  36.080  12.938  1.00 66.32           C  
ATOM    497  O   LYS A  65      -3.684  37.284  12.754  1.00 66.64           O  
ATOM    498  CB  LYS A  65      -5.325  34.838  11.786  1.00 67.02           C  
ATOM    499  CG  LYS A  65      -6.063  35.948  11.042  1.00 69.03           C  
ATOM    500  CD  LYS A  65      -7.566  35.738  11.035  1.00 70.24           C  
ATOM    501  CE  LYS A  65      -8.253  36.740  10.118  1.00 71.46           C  
ATOM    502  NZ  LYS A  65      -7.890  38.150  10.448  1.00 72.63           N  
ATOM    503  N   ASN A  66      -2.963  35.613  14.066  1.00 66.10           N  
ATOM    504  CA  ASN A  66      -2.633  36.524  15.160  1.00 65.85           C  
ATOM    505  C   ASN A  66      -1.175  36.991  15.127  1.00 64.74           C  
ATOM    506  O   ASN A  66      -0.752  37.761  15.994  1.00 64.59           O  
ATOM    507  CB  ASN A  66      -2.930  35.852  16.502  1.00 66.48           C  
ATOM    508  CG  ASN A  66      -2.008  34.688  16.778  1.00 67.53           C  
ATOM    509  ND2 ASN A  66      -2.524  33.474  16.625  1.00 68.38           N  
ATOM    510  OD1 ASN A  66      -0.838  34.877  17.113  1.00 67.02           O  
ATOM    511  N   ARG A  67      -0.414  36.535  14.130  1.00 62.28           N  
ATOM    512  CA  ARG A  67       0.995  36.917  14.009  1.00 59.75           C  
ATOM    513  C   ARG A  67       1.424  37.381  12.620  1.00 57.91           C  
ATOM    514  O   ARG A  67       2.413  38.110  12.484  1.00 56.24           O  
ATOM    515  CB  ARG A  67       1.903  35.760  14.423  1.00 59.80           C  
ATOM    516  CG  ARG A  67       1.922  35.454  15.900  1.00 60.61           C  
ATOM    517  CD  ARG A  67       2.952  34.379  16.178  1.00 61.20           C  
ATOM    518  NE  ARG A  67       2.739  33.206  15.331  1.00 60.65           N  
ATOM    519  CZ  ARG A  67       3.715  32.521  14.742  1.00 59.91           C  
ATOM    520  NH1 ARG A  67       4.980  32.890  14.899  1.00 58.81           N  
ATOM    521  NH2 ARG A  67       3.425  31.459  14.003  1.00 60.11           N  
ATOM    522  N   VAL A  68       0.694  36.957  11.591  1.00 56.41           N  
ATOM    523  CA  VAL A  68       1.035  37.335  10.221  1.00 54.13           C  
ATOM    524  C   VAL A  68       0.274  38.544   9.706  1.00 52.46           C  
ATOM    525  O   VAL A  68      -0.715  38.971  10.286  1.00 53.55           O  
ATOM    526  CB  VAL A  68       0.794  36.170   9.232  1.00 54.01           C  
ATOM    527  CG1 VAL A  68       1.563  34.938   9.683  1.00 53.97           C  
ATOM    528  CG2 VAL A  68      -0.691  35.874   9.122  1.00 55.50           C  
ATOM    529  N   THR A  69       0.760  39.082   8.599  1.00 51.14           N  
ATOM    530  CA  THR A  69       0.166  40.234   7.936  1.00 50.07           C  
ATOM    531  C   THR A  69       0.700  40.174   6.516  1.00 49.02           C  
ATOM    532  O   THR A  69       1.903  40.013   6.315  1.00 48.48           O  
ATOM    533  CB  THR A  69       0.617  41.568   8.580  1.00 50.83           C  
ATOM    534  CG2 THR A  69       0.244  42.747   7.694  1.00 51.52           C  
ATOM    535  OG1 THR A  69      -0.003  41.723   9.861  1.00 49.96           O  
ATOM    536  N   MET A  70      -0.189  40.275   5.535  1.00 48.15           N  
ATOM    537  CA  MET A  70       0.232  40.238   4.144  1.00 48.63           C  
ATOM    538  C   MET A  70      -0.156  41.541   3.485  1.00 46.85           C  
ATOM    539  O   MET A  70      -1.200  42.106   3.775  1.00 49.73           O  
ATOM    540  CB  MET A  70      -0.396  39.039   3.423  1.00 47.55           C  
ATOM    541  CG  MET A  70       0.127  37.698   3.930  1.00 47.82           C  
ATOM    542  SD  MET A  70      -0.693  36.240   3.222  1.00 48.79           S  
ATOM    543  CE  MET A  70      -0.182  34.947   4.376  1.00 49.46           C  
ATOM    544  N   THR A  71       0.705  42.016   2.600  1.00 46.72           N  
ATOM    545  CA  THR A  71       0.497  43.278   1.912  1.00 45.99           C  
ATOM    546  C   THR A  71       1.126  43.203   0.530  1.00 46.19           C  
ATOM    547  O   THR A  71       1.732  42.196   0.180  1.00 46.89           O  
ATOM    548  CB  THR A  71       1.161  44.412   2.711  1.00 46.58           C  
ATOM    549  CG2 THR A  71       0.403  44.659   4.021  1.00 46.62           C  
ATOM    550  OG1 THR A  71       2.508  44.035   3.029  1.00 46.44           O  
ATOM    551  N   ARG A  72       0.989  44.261  -0.258  1.00 48.32           N  
ATOM    552  CA  ARG A  72       1.569  44.260  -1.593  1.00 51.70           C  
ATOM    553  C   ARG A  72       1.776  45.669  -2.125  1.00 53.20           C  
ATOM    554  O   ARG A  72       1.161  46.616  -1.639  1.00 53.16           O  
ATOM    555  CB  ARG A  72       0.679  43.474  -2.563  1.00 53.10           C  
ATOM    556  CG  ARG A  72      -0.210  44.319  -3.479  1.00 53.48           C  
ATOM    557  CD  ARG A  72      -1.305  45.056  -2.731  1.00 54.43           C  
ATOM    558  NE  ARG A  72      -2.227  45.710  -3.662  1.00 54.51           N  
ATOM    559  CZ  ARG A  72      -3.211  46.530  -3.301  1.00 53.78           C  
ATOM    560  NH1 ARG A  72      -3.993  47.071  -4.225  1.00 53.74           N  
ATOM    561  NH2 ARG A  72      -3.408  46.815  -2.020  1.00 52.12           N  
ATOM    562  N   ASP A  73       2.656  45.794  -3.116  1.00 55.33           N  
ATOM    563  CA  ASP A  73       2.943  47.075  -3.756  1.00 56.54           C  
ATOM    564  C   ASP A  73       2.882  46.855  -5.254  1.00 56.69           C  
ATOM    565  O   ASP A  73       3.806  46.302  -5.852  1.00 58.46           O  
ATOM    566  CB  ASP A  73       4.337  47.585  -3.392  1.00 57.81           C  
ATOM    567  CG  ASP A  73       4.606  48.988  -3.937  1.00 58.66           C  
ATOM    568  OD1 ASP A  73       4.230  49.277  -5.097  1.00 59.09           O  
ATOM    569  OD2 ASP A  73       5.201  49.799  -3.203  1.00 58.10           O  
ATOM    570  N   THR A  74       1.791  47.301  -5.855  1.00 56.42           N  
ATOM    571  CA  THR A  74       1.588  47.137  -7.278  1.00 55.82           C  
ATOM    572  C   THR A  74       2.532  47.960  -8.137  1.00 55.78           C  
ATOM    573  O   THR A  74       2.715  47.660  -9.316  1.00 56.23           O  
ATOM    574  CB  THR A  74       0.139  47.473  -7.641  1.00 56.92           C  
ATOM    575  CG2 THR A  74      -0.060  47.466  -9.149  1.00 57.71           C  
ATOM    576  OG1 THR A  74      -0.729  46.505  -7.034  1.00 56.75           O  
ATOM    577  N   SER A  75       3.136  48.995  -7.563  1.00 54.97           N  
ATOM    578  CA  SER A  75       4.059  49.823  -8.342  1.00 54.66           C  
ATOM    579  C   SER A  75       5.389  49.091  -8.554  1.00 54.57           C  
ATOM    580  O   SER A  75       6.134  49.393  -9.488  1.00 55.48           O  
ATOM    581  CB  SER A  75       4.322  51.158  -7.636  1.00 54.24           C  
ATOM    582  OG  SER A  75       5.282  50.998  -6.608  1.00 52.48           O  
ATOM    583  N   ILE A  76       5.692  48.134  -7.680  1.00 54.25           N  
ATOM    584  CA  ILE A  76       6.931  47.369  -7.795  1.00 53.02           C  
ATOM    585  C   ILE A  76       6.665  45.860  -7.851  1.00 52.19           C  
ATOM    586  O   ILE A  76       7.562  45.054  -7.605  1.00 51.11           O  
ATOM    587  CB  ILE A  76       7.893  47.675  -6.620  1.00 52.86           C  
ATOM    588  CG1 ILE A  76       7.153  47.548  -5.291  1.00 52.02           C  
ATOM    589  CG2 ILE A  76       8.479  49.073  -6.771  1.00 52.64           C  
ATOM    590  CD1 ILE A  76       8.046  47.738  -4.078  1.00 53.42           C  
ATOM    591  N   SER A  77       5.422  45.500  -8.176  1.00 51.57           N  
ATOM    592  CA  SER A  77       4.988  44.107  -8.298  1.00 49.13           C  
ATOM    593  C   SER A  77       5.571  43.211  -7.212  1.00 47.71           C  
ATOM    594  O   SER A  77       6.208  42.196  -7.506  1.00 46.82           O  
ATOM    595  CB  SER A  77       5.382  43.555  -9.676  1.00 49.99           C  
ATOM    596  OG  SER A  77       4.931  44.400 -10.724  1.00 48.71           O  
ATOM    597  N   THR A  78       5.331  43.577  -5.957  1.00 46.71           N  
ATOM    598  CA  THR A  78       5.860  42.814  -4.840  1.00 45.22           C  
ATOM    599  C   THR A  78       4.851  42.592  -3.713  1.00 44.43           C  
ATOM    600  O   THR A  78       4.051  43.470  -3.396  1.00 46.37           O  
ATOM    601  CB  THR A  78       7.102  43.514  -4.246  1.00 45.12           C  
ATOM    602  CG2 THR A  78       7.716  42.664  -3.148  1.00 43.70           C  
ATOM    603  OG1 THR A  78       8.078  43.722  -5.280  1.00 46.80           O  
ATOM    604  N   ALA A  79       4.921  41.410  -3.112  1.00 40.49           N  
ATOM    605  CA  ALA A  79       4.061  41.018  -2.009  1.00 40.55           C  
ATOM    606  C   ALA A  79       4.950  40.766  -0.791  1.00 40.03           C  
ATOM    607  O   ALA A  79       6.101  40.351  -0.943  1.00 37.75           O  
ATOM    608  CB  ALA A  79       3.304  39.746  -2.373  1.00 38.16           C  
ATOM    609  N   TYR A  80       4.413  40.998   0.404  1.00 40.75           N  
ATOM    610  CA  TYR A  80       5.171  40.809   1.644  1.00 43.63           C  
ATOM    611  C   TYR A  80       4.398  40.015   2.696  1.00 45.19           C  
ATOM    612  O   TYR A  80       3.170  40.068   2.752  1.00 46.89           O  
ATOM    613  CB  TYR A  80       5.521  42.166   2.259  1.00 42.44           C  
ATOM    614  CG  TYR A  80       6.173  43.142   1.310  1.00 44.63           C  
ATOM    615  CD1 TYR A  80       7.564  43.171   1.146  1.00 43.94           C  
ATOM    616  CD2 TYR A  80       5.406  44.040   0.574  1.00 43.67           C  
ATOM    617  CE1 TYR A  80       8.165  44.077   0.270  1.00 43.28           C  
ATOM    618  CE2 TYR A  80       5.999  44.948  -0.307  1.00 42.46           C  
ATOM    619  CZ  TYR A  80       7.378  44.959  -0.454  1.00 42.98           C  
ATOM    620  OH  TYR A  80       7.955  45.835  -1.344  1.00 44.32           O  
ATOM    621  N   MET A  81       5.128  39.295   3.542  1.00 47.19           N  
ATOM    622  CA  MET A  81       4.528  38.529   4.626  1.00 49.44           C  
ATOM    623  C   MET A  81       5.397  38.709   5.870  1.00 50.38           C  
ATOM    624  O   MET A  81       6.596  38.410   5.858  1.00 50.13           O  
ATOM    625  CB  MET A  81       4.411  37.044   4.250  1.00 48.73           C  
ATOM    626  CG  MET A  81       5.272  36.076   5.062  1.00 51.09           C  
ATOM    627  SD  MET A  81       4.662  35.682   6.720  1.00 51.97           S  
ATOM    628  CE  MET A  81       3.523  34.320   6.348  1.00 49.71           C  
ATOM    629  N   GLU A  82       4.790  39.240   6.928  1.00 50.15           N  
ATOM    630  CA  GLU A  82       5.481  39.455   8.195  1.00 49.24           C  
ATOM    631  C   GLU A  82       4.977  38.466   9.232  1.00 47.56           C  
ATOM    632  O   GLU A  82       3.784  38.427   9.521  1.00 46.20           O  
ATOM    633  CB  GLU A  82       5.230  40.866   8.731  1.00 51.27           C  
ATOM    634  CG  GLU A  82       5.996  41.983   8.055  1.00 55.15           C  
ATOM    635  CD  GLU A  82       6.291  43.129   9.019  1.00 56.58           C  
ATOM    636  OE1 GLU A  82       7.018  42.900  10.011  1.00 59.33           O  
ATOM    637  OE2 GLU A  82       5.798  44.255   8.796  1.00 58.66           O  
ATOM    638  N   LEU A  83       5.879  37.668   9.789  1.00 47.80           N  
ATOM    639  CA  LEU A  83       5.514  36.699  10.821  1.00 49.11           C  
ATOM    640  C   LEU A  83       6.074  37.239  12.142  1.00 50.30           C  
ATOM    641  O   LEU A  83       7.268  37.108  12.413  1.00 50.56           O  
ATOM    642  CB  LEU A  83       6.134  35.329  10.521  1.00 47.63           C  
ATOM    643  CG  LEU A  83       5.286  34.062  10.684  1.00 49.87           C  
ATOM    644  CD1 LEU A  83       6.208  32.880  10.939  1.00 50.00           C  
ATOM    645  CD2 LEU A  83       4.306  34.207  11.828  1.00 49.83           C  
ATOM    646  N   SER A  84       5.213  37.842  12.961  1.00 51.50           N  
ATOM    647  CA  SER A  84       5.642  38.422  14.234  1.00 50.86           C  
ATOM    648  C   SER A  84       5.718  37.450  15.401  1.00 52.86           C  
ATOM    649  O   SER A  84       5.137  36.364  15.367  1.00 53.75           O  
ATOM    650  CB  SER A  84       4.727  39.587  14.614  1.00 50.20           C  
ATOM    651  OG  SER A  84       4.902  40.671  13.721  1.00 45.43           O  
ATOM    652  N   ARG A  85       6.450  37.856  16.434  1.00 54.10           N  
ATOM    653  CA  ARG A  85       6.611  37.047  17.633  1.00 55.22           C  
ATOM    654  C   ARG A  85       7.037  35.647  17.227  1.00 54.84           C  
ATOM    655  O   ARG A  85       6.338  34.671  17.493  1.00 54.22           O  
ATOM    656  CB  ARG A  85       5.288  37.003  18.406  1.00 56.76           C  
ATOM    657  CG  ARG A  85       4.609  38.371  18.490  1.00 58.66           C  
ATOM    658  CD  ARG A  85       3.405  38.394  19.425  1.00 58.12           C  
ATOM    659  NE  ARG A  85       2.341  37.476  19.030  1.00 58.81           N  
ATOM    660  CZ  ARG A  85       2.220  36.231  19.477  1.00 57.64           C  
ATOM    661  NH1 ARG A  85       1.216  35.478  19.056  1.00 57.47           N  
ATOM    662  NH2 ARG A  85       3.097  35.742  20.351  1.00 57.29           N  
ATOM    663  N   LEU A  86       8.189  35.563  16.572  1.00 54.84           N  
ATOM    664  CA  LEU A  86       8.714  34.287  16.108  1.00 55.55           C  
ATOM    665  C   LEU A  86       9.186  33.400  17.250  1.00 56.01           C  
ATOM    666  O   LEU A  86       9.460  33.872  18.352  1.00 55.14           O  
ATOM    667  CB  LEU A  86       9.864  34.526  15.128  1.00 55.43           C  
ATOM    668  CG  LEU A  86       9.460  35.174  13.801  1.00 55.23           C  
ATOM    669  CD1 LEU A  86      10.662  35.837  13.151  1.00 54.32           C  
ATOM    670  CD2 LEU A  86       8.841  34.117  12.893  1.00 54.17           C  
ATOM    671  N   ARG A  87       9.267  32.106  16.969  1.00 56.81           N  
ATOM    672  CA  ARG A  87       9.717  31.124  17.939  1.00 59.54           C  
ATOM    673  C   ARG A  87      10.391  29.969  17.213  1.00 60.43           C  
ATOM    674  O   ARG A  87      10.298  29.854  15.993  1.00 60.37           O  
ATOM    675  CB  ARG A  87       8.544  30.600  18.784  1.00 61.70           C  
ATOM    676  CG  ARG A  87       7.165  30.746  18.150  1.00 65.39           C  
ATOM    677  CD  ARG A  87       6.412  31.943  18.734  1.00 67.16           C  
ATOM    678  NE  ARG A  87       5.099  32.147  18.117  1.00 69.15           N  
ATOM    679  CZ  ARG A  87       4.127  31.237  18.088  1.00 69.92           C  
ATOM    680  NH1 ARG A  87       4.304  30.044  18.640  1.00 69.59           N  
ATOM    681  NH2 ARG A  87       2.969  31.522  17.504  1.00 70.93           N  
ATOM    682  N   SER A  88      11.069  29.119  17.975  1.00 61.28           N  
ATOM    683  CA  SER A  88      11.781  27.972  17.428  1.00 62.68           C  
ATOM    684  C   SER A  88      11.017  27.217  16.341  1.00 63.06           C  
ATOM    685  O   SER A  88      11.551  26.964  15.261  1.00 63.89           O  
ATOM    686  CB  SER A  88      12.144  27.007  18.558  1.00 62.85           C  
ATOM    687  OG  SER A  88      12.960  25.956  18.078  1.00 64.96           O  
ATOM    688  N   ASP A  89       9.769  26.861  16.628  1.00 63.28           N  
ATOM    689  CA  ASP A  89       8.940  26.116  15.685  1.00 63.56           C  
ATOM    690  C   ASP A  89       8.727  26.767  14.310  1.00 62.23           C  
ATOM    691  O   ASP A  89       8.339  26.088  13.358  1.00 61.99           O  
ATOM    692  CB  ASP A  89       7.591  25.798  16.338  1.00 65.58           C  
ATOM    693  CG  ASP A  89       7.068  26.948  17.181  1.00 68.08           C  
ATOM    694  OD1 ASP A  89       6.738  28.008  16.602  1.00 67.71           O  
ATOM    695  OD2 ASP A  89       6.996  26.792  18.424  1.00 69.89           O  
ATOM    696  N   ASP A  90       8.983  28.068  14.201  1.00 61.06           N  
ATOM    697  CA  ASP A  90       8.819  28.769  12.926  1.00 58.83           C  
ATOM    698  C   ASP A  90      10.024  28.586  12.000  1.00 57.70           C  
ATOM    699  O   ASP A  90      10.004  29.019  10.849  1.00 56.49           O  
ATOM    700  CB  ASP A  90       8.582  30.260  13.161  1.00 58.81           C  
ATOM    701  CG  ASP A  90       7.320  30.527  13.947  1.00 59.70           C  
ATOM    702  OD1 ASP A  90       6.242  30.058  13.522  1.00 60.82           O  
ATOM    703  OD2 ASP A  90       7.400  31.205  14.990  1.00 59.21           O  
ATOM    704  N   THR A  91      11.078  27.953  12.508  1.00 56.01           N  
ATOM    705  CA  THR A  91      12.268  27.717  11.700  1.00 53.88           C  
ATOM    706  C   THR A  91      11.815  26.921  10.484  1.00 52.24           C  
ATOM    707  O   THR A  91      11.490  25.738  10.591  1.00 53.32           O  
ATOM    708  CB  THR A  91      13.331  26.920  12.494  1.00 54.21           C  
ATOM    709  CG2 THR A  91      14.478  26.501  11.591  1.00 53.84           C  
ATOM    710  OG1 THR A  91      13.847  27.738  13.551  1.00 51.42           O  
ATOM    711  N   ALA A  92      11.780  27.577   9.327  1.00 50.60           N  
ATOM    712  CA  ALA A  92      11.326  26.916   8.107  1.00 47.54           C  
ATOM    713  C   ALA A  92      11.564  27.748   6.846  1.00 44.53           C  
ATOM    714  O   ALA A  92      11.894  28.932   6.925  1.00 42.61           O  
ATOM    715  CB  ALA A  92       9.829  26.588   8.237  1.00 47.52           C  
ATOM    716  N   VAL A  93      11.401  27.116   5.684  1.00 41.58           N  
ATOM    717  CA  VAL A  93      11.564  27.820   4.422  1.00 39.80           C  
ATOM    718  C   VAL A  93      10.204  28.400   4.071  1.00 39.74           C  
ATOM    719  O   VAL A  93       9.214  27.672   4.030  1.00 39.47           O  
ATOM    720  CB  VAL A  93      11.967  26.886   3.256  1.00 40.02           C  
ATOM    721  CG1 VAL A  93      12.122  27.718   1.978  1.00 35.51           C  
ATOM    722  CG2 VAL A  93      13.255  26.139   3.577  1.00 39.29           C  
ATOM    723  N   TYR A  94      10.152  29.700   3.812  1.00 38.26           N  
ATOM    724  CA  TYR A  94       8.899  30.333   3.452  1.00 37.89           C  
ATOM    725  C   TYR A  94       8.851  30.522   1.953  1.00 37.15           C  
ATOM    726  O   TYR A  94       9.837  30.925   1.344  1.00 35.28           O  
ATOM    727  CB  TYR A  94       8.752  31.666   4.186  1.00 35.98           C  
ATOM    728  CG  TYR A  94       8.520  31.454   5.657  1.00 36.77           C  
ATOM    729  CD1 TYR A  94       9.530  30.938   6.474  1.00 38.42           C  
ATOM    730  CD2 TYR A  94       7.270  31.681   6.226  1.00 36.41           C  
ATOM    731  CE1 TYR A  94       9.300  30.645   7.824  1.00 36.58           C  
ATOM    732  CE2 TYR A  94       7.024  31.390   7.584  1.00 38.21           C  
ATOM    733  CZ  TYR A  94       8.044  30.871   8.369  1.00 38.04           C  
ATOM    734  OH  TYR A  94       7.807  30.557   9.685  1.00 39.73           O  
ATOM    735  N   TYR A  95       7.703  30.196   1.366  1.00 34.19           N  
ATOM    736  CA  TYR A  95       7.485  30.304  -0.078  1.00 33.09           C  
ATOM    737  C   TYR A  95       6.275  31.149  -0.425  1.00 33.09           C  
ATOM    738  O   TYR A  95       5.307  31.212   0.322  1.00 35.17           O  
ATOM    739  CB  TYR A  95       7.199  28.932  -0.695  1.00 31.94           C  
ATOM    740  CG  TYR A  95       8.315  27.936  -0.668  1.00 32.28           C  
ATOM    741  CD1 TYR A  95       9.342  27.983  -1.609  1.00 29.31           C  
ATOM    742  CD2 TYR A  95       8.315  26.894   0.263  1.00 31.90           C  
ATOM    743  CE1 TYR A  95      10.341  27.007  -1.629  1.00 30.14           C  
ATOM    744  CE2 TYR A  95       9.302  25.917   0.249  1.00 30.46           C  
ATOM    745  CZ  TYR A  95      10.313  25.976  -0.702  1.00 32.11           C  
ATOM    746  OH  TYR A  95      11.263  24.973  -0.733  1.00 31.88           O  
ATOM    747  N   CYS A  96       6.326  31.794  -1.574  1.00 35.21           N  
ATOM    748  CA  CYS A  96       5.170  32.521  -2.049  1.00 33.79           C  
ATOM    749  C   CYS A  96       4.867  31.728  -3.305  1.00 33.54           C  
ATOM    750  O   CYS A  96       5.772  31.123  -3.889  1.00 29.13           O  
ATOM    751  CB  CYS A  96       5.487  33.983  -2.377  1.00 35.73           C  
ATOM    752  SG  CYS A  96       6.975  34.327  -3.370  1.00 39.35           S  
ATOM    753  N   ALA A  97       3.598  31.678  -3.689  1.00 30.42           N  
ATOM    754  CA  ALA A  97       3.213  30.942  -4.876  1.00 31.40           C  
ATOM    755  C   ALA A  97       1.887  31.496  -5.386  1.00 33.44           C  
ATOM    756  O   ALA A  97       0.953  31.705  -4.606  1.00 29.93           O  
ATOM    757  CB  ALA A  97       3.077  29.462  -4.545  1.00 32.10           C  
ATOM    758  N   ARG A  98       1.827  31.788  -6.683  1.00 32.86           N  
ATOM    759  CA  ARG A  98       0.599  32.296  -7.269  1.00 35.31           C  
ATOM    760  C   ARG A  98      -0.283  31.101  -7.637  1.00 35.98           C  
ATOM    761  O   ARG A  98       0.205  29.981  -7.828  1.00 34.11           O  
ATOM    762  CB  ARG A  98       0.887  33.128  -8.522  1.00 34.90           C  
ATOM    763  CG  ARG A  98       1.606  32.399  -9.616  1.00 35.74           C  
ATOM    764  CD  ARG A  98       1.449  33.143 -10.941  1.00 40.46           C  
ATOM    765  NE  ARG A  98       0.428  32.531 -11.793  1.00 40.58           N  
ATOM    766  CZ  ARG A  98       0.073  32.993 -12.989  1.00 42.75           C  
ATOM    767  NH1 ARG A  98       0.645  34.083 -13.489  1.00 41.19           N  
ATOM    768  NH2 ARG A  98      -0.854  32.360 -13.692  1.00 46.73           N  
ATOM    769  N   SER A  99      -1.584  31.337  -7.721  1.00 36.78           N  
ATOM    770  CA  SER A  99      -2.501  30.272  -8.065  1.00 38.12           C  
ATOM    771  C   SER A  99      -3.046  30.538  -9.460  1.00 38.90           C  
ATOM    772  O   SER A  99      -3.277  31.685  -9.834  1.00 36.86           O  
ATOM    773  CB  SER A  99      -3.623  30.182  -7.022  1.00 39.35           C  
ATOM    774  OG  SER A  99      -4.187  31.458  -6.756  1.00 43.70           O  
ATOM    775  N   GLY A 100      -3.220  29.471 -10.237  1.00 41.98           N  
ATOM    776  CA  GLY A 100      -3.720  29.611 -11.595  1.00 46.40           C  
ATOM    777  C   GLY A 100      -5.226  29.747 -11.767  1.00 48.53           C  
ATOM    778  O   GLY A 100      -5.689  30.644 -12.470  1.00 52.27           O  
ATOM    779  N   GLY A 101      -5.995  28.867 -11.134  1.00 49.34           N  
ATOM    780  CA  GLY A 101      -7.446  28.912 -11.267  1.00 48.89           C  
ATOM    781  C   GLY A 101      -7.992  27.495 -11.247  1.00 47.78           C  
ATOM    782  O   GLY A 101      -8.562  27.072 -10.239  1.00 48.96           O  
ATOM    783  N   PRO A 102      -7.849  26.737 -12.349  1.00 45.90           N  
ATOM    784  CA  PRO A 102      -8.344  25.359 -12.384  1.00 44.41           C  
ATOM    785  C   PRO A 102      -7.440  24.548 -11.475  1.00 43.22           C  
ATOM    786  O   PRO A 102      -7.810  23.482 -10.995  1.00 43.51           O  
ATOM    787  CB  PRO A 102      -8.190  24.968 -13.853  1.00 43.69           C  
ATOM    788  CG  PRO A 102      -6.995  25.758 -14.277  1.00 45.10           C  
ATOM    789  CD  PRO A 102      -7.256  27.111 -13.646  1.00 46.05           C  
ATOM    790  N   TYR A 103      -6.225  25.053 -11.283  1.00 41.21           N  
ATOM    791  CA  TYR A 103      -5.266  24.422 -10.391  1.00 39.77           C  
ATOM    792  C   TYR A 103      -4.720  25.526  -9.508  1.00 38.84           C  
ATOM    793  O   TYR A 103      -5.020  26.705  -9.710  1.00 40.27           O  
ATOM    794  CB  TYR A 103      -4.122  23.743 -11.155  1.00 41.05           C  
ATOM    795  CG  TYR A 103      -3.605  24.526 -12.328  1.00 40.30           C  
ATOM    796  CD1 TYR A 103      -3.960  24.176 -13.623  1.00 42.69           C  
ATOM    797  CD2 TYR A 103      -2.796  25.637 -12.146  1.00 41.14           C  
ATOM    798  CE1 TYR A 103      -3.518  24.919 -14.718  1.00 44.01           C  
ATOM    799  CE2 TYR A 103      -2.349  26.393 -13.229  1.00 40.72           C  
ATOM    800  CZ  TYR A 103      -2.709  26.028 -14.512  1.00 43.98           C  
ATOM    801  OH  TYR A 103      -2.253  26.752 -15.598  1.00 41.78           O  
ATOM    802  N   PHE A 104      -3.911  25.164  -8.529  1.00 35.49           N  
ATOM    803  CA  PHE A 104      -3.379  26.179  -7.656  1.00 34.86           C  
ATOM    804  C   PHE A 104      -1.968  26.690  -7.970  1.00 33.37           C  
ATOM    805  O   PHE A 104      -1.756  27.397  -8.955  1.00 33.99           O  
ATOM    806  CB  PHE A 104      -3.485  25.703  -6.206  1.00 33.52           C  
ATOM    807  CG  PHE A 104      -4.845  25.925  -5.619  1.00 36.04           C  
ATOM    808  CD1 PHE A 104      -5.102  27.049  -4.834  1.00 34.03           C  
ATOM    809  CD2 PHE A 104      -5.902  25.064  -5.936  1.00 35.31           C  
ATOM    810  CE1 PHE A 104      -6.390  27.320  -4.377  1.00 37.52           C  
ATOM    811  CE2 PHE A 104      -7.196  25.324  -5.485  1.00 37.11           C  
ATOM    812  CZ  PHE A 104      -7.442  26.453  -4.706  1.00 35.92           C  
ATOM    813  N   PHE A 105      -1.016  26.314  -7.130  1.00 31.10           N  
ATOM    814  CA  PHE A 105       0.369  26.769  -7.220  1.00 30.78           C  
ATOM    815  C   PHE A 105       1.199  26.358  -8.429  1.00 30.73           C  
ATOM    816  O   PHE A 105       2.022  25.440  -8.350  1.00 35.03           O  
ATOM    817  CB  PHE A 105       1.044  26.354  -5.920  1.00 27.55           C  
ATOM    818  CG  PHE A 105       0.172  26.603  -4.709  1.00 26.77           C  
ATOM    819  CD1 PHE A 105      -0.073  25.595  -3.779  1.00 29.19           C  
ATOM    820  CD2 PHE A 105      -0.437  27.847  -4.527  1.00 28.30           C  
ATOM    821  CE1 PHE A 105      -0.914  25.815  -2.676  1.00 31.24           C  
ATOM    822  CE2 PHE A 105      -1.283  28.085  -3.426  1.00 32.37           C  
ATOM    823  CZ  PHE A 105      -1.520  27.067  -2.505  1.00 31.17           C  
ATOM    824  N   ASP A 106       1.011  27.070  -9.540  1.00 32.41           N  
ATOM    825  CA  ASP A 106       1.750  26.784 -10.776  1.00 34.81           C  
ATOM    826  C   ASP A 106       3.138  27.420 -10.841  1.00 34.34           C  
ATOM    827  O   ASP A 106       4.036  26.900 -11.510  1.00 32.77           O  
ATOM    828  CB  ASP A 106       0.920  27.190 -12.001  1.00 38.17           C  
ATOM    829  CG  ASP A 106       0.474  28.638 -11.971  1.00 38.63           C  
ATOM    830  OD1 ASP A 106       0.345  29.242 -10.876  1.00 41.35           O  
ATOM    831  OD2 ASP A 106       0.218  29.170 -13.072  1.00 38.65           O  
ATOM    832  N   TYR A 107       3.315  28.538 -10.143  1.00 31.90           N  
ATOM    833  CA  TYR A 107       4.614  29.202 -10.104  1.00 31.15           C  
ATOM    834  C   TYR A 107       4.985  29.467  -8.654  1.00 31.15           C  
ATOM    835  O   TYR A 107       4.179  29.996  -7.885  1.00 30.28           O  
ATOM    836  CB  TYR A 107       4.572  30.493 -10.903  1.00 33.20           C  
ATOM    837  CG  TYR A 107       4.385  30.210 -12.378  1.00 38.05           C  
ATOM    838  CD1 TYR A 107       3.135  30.323 -12.979  1.00 33.91           C  
ATOM    839  CD2 TYR A 107       5.452  29.767 -13.156  1.00 34.94           C  
ATOM    840  CE1 TYR A 107       2.953  29.996 -14.332  1.00 37.99           C  
ATOM    841  CE2 TYR A 107       5.281  29.436 -14.506  1.00 36.96           C  
ATOM    842  CZ  TYR A 107       4.037  29.552 -15.085  1.00 37.11           C  
ATOM    843  OH  TYR A 107       3.879  29.215 -16.412  1.00 37.64           O  
ATOM    844  N   TRP A 108       6.203  29.081  -8.283  1.00 28.43           N  
ATOM    845  CA  TRP A 108       6.672  29.235  -6.908  1.00 28.88           C  
ATOM    846  C   TRP A 108       7.852  30.157  -6.788  1.00 29.55           C  
ATOM    847  O   TRP A 108       8.624  30.315  -7.732  1.00 29.74           O  
ATOM    848  CB  TRP A 108       7.088  27.876  -6.326  1.00 28.72           C  
ATOM    849  CG  TRP A 108       5.953  26.925  -6.098  1.00 28.71           C  
ATOM    850  CD1 TRP A 108       5.153  26.357  -7.047  1.00 29.98           C  
ATOM    851  CD2 TRP A 108       5.485  26.435  -4.830  1.00 29.79           C  
ATOM    852  CE2 TRP A 108       4.399  25.573  -5.091  1.00 29.12           C  
ATOM    853  CE3 TRP A 108       5.878  26.646  -3.498  1.00 30.03           C  
ATOM    854  NE1 TRP A 108       4.218  25.541  -6.450  1.00 26.30           N  
ATOM    855  CZ2 TRP A 108       3.700  24.918  -4.073  1.00 27.57           C  
ATOM    856  CZ3 TRP A 108       5.178  25.990  -2.475  1.00 29.33           C  
ATOM    857  CH2 TRP A 108       4.101  25.135  -2.775  1.00 29.59           C  
ATOM    858  N   GLY A 109       7.991  30.772  -5.619  1.00 29.97           N  
ATOM    859  CA  GLY A 109       9.145  31.620  -5.383  1.00 29.85           C  
ATOM    860  C   GLY A 109      10.262  30.632  -5.102  1.00 29.08           C  
ATOM    861  O   GLY A 109       9.991  29.437  -4.924  1.00 26.35           O  
ATOM    862  N   GLN A 110      11.512  31.089  -5.065  1.00 30.58           N  
ATOM    863  CA  GLN A 110      12.611  30.171  -4.794  1.00 30.18           C  
ATOM    864  C   GLN A 110      12.635  29.769  -3.311  1.00 31.75           C  
ATOM    865  O   GLN A 110      13.265  28.776  -2.933  1.00 32.99           O  
ATOM    866  CB  GLN A 110      13.963  30.800  -5.216  1.00 33.23           C  
ATOM    867  CG  GLN A 110      14.588  31.833  -4.243  1.00 27.81           C  
ATOM    868  CD  GLN A 110      14.031  33.237  -4.380  1.00 34.01           C  
ATOM    869  NE2 GLN A 110      12.822  33.359  -4.937  1.00 34.07           N  
ATOM    870  OE1 GLN A 110      14.681  34.211  -3.978  1.00 32.69           O  
ATOM    871  N   GLY A 111      11.934  30.532  -2.473  1.00 33.13           N  
ATOM    872  CA  GLY A 111      11.904  30.218  -1.051  1.00 33.08           C  
ATOM    873  C   GLY A 111      12.811  31.129  -0.236  1.00 34.06           C  
ATOM    874  O   GLY A 111      13.817  31.622  -0.755  1.00 32.13           O  
ATOM    875  N   THR A 112      12.450  31.353   1.028  1.00 33.31           N  
ATOM    876  CA  THR A 112      13.224  32.198   1.939  1.00 35.52           C  
ATOM    877  C   THR A 112      13.397  31.458   3.250  1.00 39.47           C  
ATOM    878  O   THR A 112      12.434  31.218   3.973  1.00 38.26           O  
ATOM    879  CB  THR A 112      12.525  33.548   2.229  1.00 34.82           C  
ATOM    880  CG2 THR A 112      13.354  34.398   3.206  1.00 34.65           C  
ATOM    881  OG1 THR A 112      12.391  34.285   1.012  1.00 29.47           O  
ATOM    882  N   LEU A 113      14.635  31.080   3.543  1.00 41.19           N  
ATOM    883  CA  LEU A 113      14.928  30.372   4.770  1.00 43.88           C  
ATOM    884  C   LEU A 113      14.986  31.333   5.963  1.00 45.05           C  
ATOM    885  O   LEU A 113      15.646  32.372   5.909  1.00 45.26           O  
ATOM    886  CB  LEU A 113      16.257  29.640   4.632  1.00 44.34           C  
ATOM    887  CG  LEU A 113      16.806  28.979   5.889  1.00 46.00           C  
ATOM    888  CD1 LEU A 113      15.902  27.830   6.312  1.00 46.32           C  
ATOM    889  CD2 LEU A 113      18.205  28.473   5.603  1.00 48.09           C  
ATOM    890  N   VAL A 114      14.283  30.980   7.033  1.00 44.78           N  
ATOM    891  CA  VAL A 114      14.277  31.790   8.250  1.00 46.21           C  
ATOM    892  C   VAL A 114      14.578  30.866   9.431  1.00 47.97           C  
ATOM    893  O   VAL A 114      13.863  29.891   9.658  1.00 46.08           O  
ATOM    894  CB  VAL A 114      12.898  32.450   8.494  1.00 46.05           C  
ATOM    895  CG1 VAL A 114      12.947  33.306   9.758  1.00 44.53           C  
ATOM    896  CG2 VAL A 114      12.495  33.290   7.291  1.00 44.26           C  
ATOM    897  N   THR A 115      15.638  31.158  10.179  1.00 50.34           N  
ATOM    898  CA  THR A 115      15.967  30.322  11.330  1.00 52.42           C  
ATOM    899  C   THR A 115      15.757  31.096  12.633  1.00 52.77           C  
ATOM    900  O   THR A 115      15.844  32.342  12.600  1.00 52.81           O  
ATOM    901  CB  THR A 115      17.426  29.847  11.273  1.00 53.68           C  
ATOM    902  CG2 THR A 115      17.735  29.245   9.912  1.00 51.18           C  
ATOM    903  OG1 THR A 115      18.294  30.964  11.497  1.00 55.84           O  
TER
ATOM    904  N   ASP C 116      -9.623  22.729   6.358  1.00 58.79           N  
ATOM    905  CA  ASP C 116      -9.158  22.026   7.597  1.00 58.46           C  
ATOM    906  C   ASP C 116      -9.333  20.521   7.518  1.00 56.61           C  
ATOM    907  O   ASP C 116      -9.484  19.837   8.530  1.00 56.89           O  
ATOM    908  CB  ASP C 116      -9.889  22.565   8.824  1.00 59.50           C  
ATOM    909  CG  ASP C 116      -9.260  23.833   9.351  1.00 61.20           C  
ATOM    910  OD1 ASP C 116      -8.031  23.814   9.581  1.00 61.22           O  
ATOM    911  OD2 ASP C 116      -9.981  24.838   9.536  1.00 61.87           O  
ATOM    912  N   ILE C 117      -9.313  20.015   6.295  1.00 53.61           N  
ATOM    913  CA  ILE C 117      -9.445  18.598   6.058  1.00 52.49           C  
ATOM    914  C   ILE C 117      -8.095  17.972   6.351  1.00 51.67           C  
ATOM    915  O   ILE C 117      -7.054  18.591   6.120  1.00 53.03           O  
ATOM    916  CB  ILE C 117      -9.820  18.329   4.583  1.00 52.43           C  
ATOM    917  CG1 ILE C 117     -11.330  18.507   4.386  1.00 53.03           C  
ATOM    918  CG2 ILE C 117      -9.356  16.944   4.165  1.00 51.68           C  
ATOM    919  CD1 ILE C 117     -11.837  19.898   4.686  1.00 53.71           C  
ATOM    920  N   VAL C 118      -8.112  16.752   6.867  1.00 49.51           N  
ATOM    921  CA  VAL C 118      -6.876  16.050   7.150  1.00 47.88           C  
ATOM    922  C   VAL C 118      -6.580  15.119   5.990  1.00 46.71           C  
ATOM    923  O   VAL C 118      -7.317  14.166   5.739  1.00 45.96           O  
ATOM    924  CB  VAL C 118      -6.976  15.229   8.446  1.00 47.81           C  
ATOM    925  CG1 VAL C 118      -5.762  14.316   8.587  1.00 48.15           C  
ATOM    926  CG2 VAL C 118      -7.070  16.167   9.629  1.00 46.41           C  
ATOM    927  N   MET C 119      -5.511  15.425   5.265  1.00 45.81           N  
ATOM    928  CA  MET C 119      -5.087  14.608   4.135  1.00 45.97           C  
ATOM    929  C   MET C 119      -4.036  13.655   4.677  1.00 46.22           C  
ATOM    930  O   MET C 119      -3.065  14.093   5.292  1.00 44.66           O  
ATOM    931  CB  MET C 119      -4.451  15.477   3.046  1.00 45.72           C  
ATOM    932  CG  MET C 119      -5.343  16.580   2.524  1.00 47.64           C  
ATOM    933  SD  MET C 119      -6.880  15.925   1.876  1.00 47.98           S  
ATOM    934  CE  MET C 119      -6.340  15.279   0.297  1.00 47.43           C  
ATOM    935  N   THR C 120      -4.219  12.361   4.444  1.00 46.51           N  
ATOM    936  CA  THR C 120      -3.266  11.375   4.932  1.00 47.61           C  
ATOM    937  C   THR C 120      -2.634  10.563   3.815  1.00 47.41           C  
ATOM    938  O   THR C 120      -3.321   9.869   3.062  1.00 46.86           O  
ATOM    939  CB  THR C 120      -3.930  10.419   5.943  1.00 47.73           C  
ATOM    940  CG2 THR C 120      -2.903   9.446   6.513  1.00 48.20           C  
ATOM    941  OG1 THR C 120      -4.488  11.189   7.014  1.00 46.00           O  
ATOM    942  N   GLN C 121      -1.313  10.662   3.714  1.00 46.50           N  
ATOM    943  CA  GLN C 121      -0.580   9.943   2.687  1.00 48.63           C  
ATOM    944  C   GLN C 121       0.034   8.690   3.266  1.00 48.53           C  
ATOM    945  O   GLN C 121       0.404   8.645   4.435  1.00 48.63           O  
ATOM    946  CB  GLN C 121       0.533  10.820   2.113  1.00 48.59           C  
ATOM    947  CG  GLN C 121       0.058  12.121   1.501  1.00 49.47           C  
ATOM    948  CD  GLN C 121       1.211  12.955   0.988  1.00 49.52           C  
ATOM    949  NE2 GLN C 121       1.224  14.236   1.338  1.00 48.90           N  
ATOM    950  OE1 GLN C 121       2.080  12.452   0.280  1.00 49.16           O  
ATOM    951  N   SER C 122       0.146   7.674   2.428  1.00 49.11           N  
ATOM    952  CA  SER C 122       0.733   6.418   2.828  1.00 51.53           C  
ATOM    953  C   SER C 122       1.270   5.776   1.557  1.00 52.06           C  
ATOM    954  O   SER C 122       0.593   5.763   0.528  1.00 51.95           O  
ATOM    955  CB  SER C 122      -0.325   5.525   3.485  1.00 51.71           C  
ATOM    956  OG  SER C 122      -1.460   5.375   2.647  1.00 53.77           O  
ATOM    957  N   PRO C 123       2.508   5.258   1.606  1.00 51.30           N  
ATOM    958  CA  PRO C 123       3.393   5.253   2.778  1.00 52.08           C  
ATOM    959  C   PRO C 123       4.080   6.607   2.980  1.00 53.81           C  
ATOM    960  O   PRO C 123       3.916   7.517   2.167  1.00 54.07           O  
ATOM    961  CB  PRO C 123       4.387   4.150   2.437  1.00 51.84           C  
ATOM    962  CG  PRO C 123       4.558   4.342   0.950  1.00 50.76           C  
ATOM    963  CD  PRO C 123       3.131   4.551   0.472  1.00 50.95           C  
ATOM    964  N   LEU C 124       4.841   6.746   4.063  1.00 55.20           N  
ATOM    965  CA  LEU C 124       5.551   7.998   4.326  1.00 56.82           C  
ATOM    966  C   LEU C 124       6.964   7.933   3.738  1.00 56.99           C  
ATOM    967  O   LEU C 124       7.607   8.957   3.504  1.00 57.14           O  
ATOM    968  CB  LEU C 124       5.610   8.279   5.832  1.00 56.92           C  
ATOM    969  CG  LEU C 124       4.367   8.885   6.495  1.00 57.59           C  
ATOM    970  CD1 LEU C 124       4.091  10.265   5.922  1.00 58.50           C  
ATOM    971  CD2 LEU C 124       3.172   7.981   6.281  1.00 58.93           C  
ATOM    972  N   SER C 125       7.435   6.714   3.505  1.00 57.80           N  
ATOM    973  CA  SER C 125       8.749   6.474   2.926  1.00 58.26           C  
ATOM    974  C   SER C 125       8.523   5.463   1.830  1.00 58.97           C  
ATOM    975  O   SER C 125       7.861   4.450   2.050  1.00 59.44           O  
ATOM    976  CB  SER C 125       9.704   5.892   3.962  1.00 58.87           C  
ATOM    977  OG  SER C 125      10.824   5.299   3.328  1.00 59.44           O  
ATOM    978  N   LEU C 126       9.068   5.728   0.650  1.00 60.07           N  
ATOM    979  CA  LEU C 126       8.868   4.820  -0.461  1.00 61.45           C  
ATOM    980  C   LEU C 126      10.131   4.569  -1.275  1.00 62.66           C  
ATOM    981  O   LEU C 126      10.306   5.130  -2.354  1.00 62.61           O  
ATOM    982  CB  LEU C 126       7.770   5.373  -1.373  1.00 61.18           C  
ATOM    983  CG  LEU C 126       6.874   4.374  -2.110  1.00 62.28           C  
ATOM    984  CD1 LEU C 126       5.950   5.142  -3.052  1.00 60.70           C  
ATOM    985  CD2 LEU C 126       7.717   3.364  -2.884  1.00 62.03           C  
ATOM    986  N   PRO C 127      11.038   3.728  -0.761  1.00 64.05           N  
ATOM    987  CA  PRO C 127      12.260   3.455  -1.522  1.00 65.33           C  
ATOM    988  C   PRO C 127      11.895   2.696  -2.801  1.00 66.50           C  
ATOM    989  O   PRO C 127      11.319   1.611  -2.741  1.00 66.47           O  
ATOM    990  CB  PRO C 127      13.081   2.605  -0.555  1.00 65.24           C  
ATOM    991  CG  PRO C 127      12.647   3.124   0.790  1.00 64.69           C  
ATOM    992  CD  PRO C 127      11.154   3.234   0.621  1.00 63.68           C  
ATOM    993  N   VAL C 128      12.222   3.267  -3.954  1.00 68.43           N  
ATOM    994  CA  VAL C 128      11.898   2.633  -5.224  1.00 70.22           C  
ATOM    995  C   VAL C 128      13.107   2.112  -5.983  1.00 71.47           C  
ATOM    996  O   VAL C 128      14.168   2.743  -6.008  1.00 71.42           O  
ATOM    997  CB  VAL C 128      11.136   3.602  -6.156  1.00 70.87           C  
ATOM    998  CG1 VAL C 128       9.794   3.968  -5.544  1.00 71.57           C  
ATOM    999  CG2 VAL C 128      11.969   4.853  -6.397  1.00 71.23           C  
ATOM   1000  N   THR C 129      12.935   0.951  -6.604  1.00 72.66           N  
ATOM   1001  CA  THR C 129      13.993   0.345  -7.392  1.00 73.95           C  
ATOM   1002  C   THR C 129      13.905   0.965  -8.779  1.00 74.68           C  
ATOM   1003  O   THR C 129      12.899   0.819  -9.472  1.00 74.93           O  
ATOM   1004  CB  THR C 129      13.804  -1.180  -7.505  1.00 74.42           C  
ATOM   1005  CG2 THR C 129      13.888  -1.828  -6.130  1.00 74.06           C  
ATOM   1006  OG1 THR C 129      12.526  -1.463  -8.088  1.00 74.86           O  
ATOM   1007  N   PRO C 130      14.959   1.677  -9.197  1.00 75.57           N  
ATOM   1008  CA  PRO C 130      15.022   2.337 -10.503  1.00 76.10           C  
ATOM   1009  C   PRO C 130      14.466   1.526 -11.673  1.00 76.21           C  
ATOM   1010  O   PRO C 130      15.144   0.649 -12.203  1.00 76.62           O  
ATOM   1011  CB  PRO C 130      16.509   2.632 -10.656  1.00 75.90           C  
ATOM   1012  CG  PRO C 130      16.906   2.957  -9.256  1.00 75.93           C  
ATOM   1013  CD  PRO C 130      16.221   1.863  -8.459  1.00 75.96           C  
ATOM   1014  N   GLY C 131      13.231   1.825 -12.070  1.00 76.65           N  
ATOM   1015  CA  GLY C 131      12.620   1.119 -13.183  1.00 77.20           C  
ATOM   1016  C   GLY C 131      11.266   0.506 -12.879  1.00 78.04           C  
ATOM   1017  O   GLY C 131      10.435   0.352 -13.772  1.00 78.54           O  
ATOM   1018  N   GLU C 132      11.045   0.153 -11.616  1.00 78.64           N  
ATOM   1019  CA  GLU C 132       9.786  -0.453 -11.184  1.00 78.95           C  
ATOM   1020  C   GLU C 132       8.786   0.647 -10.820  1.00 78.22           C  
ATOM   1021  O   GLU C 132       9.178   1.730 -10.380  1.00 78.60           O  
ATOM   1022  CB  GLU C 132      10.041  -1.353  -9.966  1.00 80.00           C  
ATOM   1023  CG  GLU C 132       8.814  -2.081  -9.426  1.00 82.61           C  
ATOM   1024  CD  GLU C 132       8.338  -3.203 -10.337  1.00 83.29           C  
ATOM   1025  OE1 GLU C 132       7.266  -3.782 -10.059  1.00 83.66           O  
ATOM   1026  OE2 GLU C 132       9.035  -3.507 -11.328  1.00 84.28           O  
ATOM   1027  N   PRO C 133       7.481   0.388 -11.009  1.00 76.79           N  
ATOM   1028  CA  PRO C 133       6.482   1.407 -10.675  1.00 75.40           C  
ATOM   1029  C   PRO C 133       6.360   1.676  -9.179  1.00 73.81           C  
ATOM   1030  O   PRO C 133       6.792   0.874  -8.346  1.00 74.02           O  
ATOM   1031  CB  PRO C 133       5.194   0.843 -11.274  1.00 75.69           C  
ATOM   1032  CG  PRO C 133       5.405  -0.637 -11.190  1.00 77.23           C  
ATOM   1033  CD  PRO C 133       6.844  -0.781 -11.640  1.00 76.59           C  
ATOM   1034  N   ALA C 134       5.778   2.824  -8.851  1.00 71.30           N  
ATOM   1035  CA  ALA C 134       5.582   3.227  -7.467  1.00 68.30           C  
ATOM   1036  C   ALA C 134       4.159   3.738  -7.314  1.00 65.92           C  
ATOM   1037  O   ALA C 134       3.464   3.973  -8.301  1.00 65.95           O  
ATOM   1038  CB  ALA C 134       6.576   4.316  -7.089  1.00 68.83           C  
ATOM   1039  N   SER C 135       3.728   3.912  -6.074  1.00 63.12           N  
ATOM   1040  CA  SER C 135       2.377   4.385  -5.820  1.00 60.03           C  
ATOM   1041  C   SER C 135       2.262   5.033  -4.452  1.00 56.78           C  
ATOM   1042  O   SER C 135       2.855   4.567  -3.481  1.00 56.35           O  
ATOM   1043  CB  SER C 135       1.391   3.219  -5.930  1.00 60.11           C  
ATOM   1044  OG  SER C 135       0.108   3.588  -5.460  1.00 60.65           O  
ATOM   1045  N   ILE C 136       1.495   6.115  -4.389  1.00 53.86           N  
ATOM   1046  CA  ILE C 136       1.287   6.833  -3.146  1.00 50.18           C  
ATOM   1047  C   ILE C 136      -0.195   7.105  -2.957  1.00 50.86           C  
ATOM   1048  O   ILE C 136      -0.860   7.653  -3.836  1.00 51.56           O  
ATOM   1049  CB  ILE C 136       2.022   8.170  -3.147  1.00 47.96           C  
ATOM   1050  CG1 ILE C 136       3.499   7.944  -3.465  1.00 48.18           C  
ATOM   1051  CG2 ILE C 136       1.856   8.847  -1.802  1.00 44.23           C  
ATOM   1052  CD1 ILE C 136       4.291   9.220  -3.623  1.00 48.28           C  
ATOM   1053  N   SER C 137      -0.708   6.725  -1.796  1.00 49.68           N  
ATOM   1054  CA  SER C 137      -2.110   6.921  -1.486  1.00 48.31           C  
ATOM   1055  C   SER C 137      -2.324   8.193  -0.684  1.00 47.67           C  
ATOM   1056  O   SER C 137      -1.414   8.687  -0.005  1.00 47.42           O  
ATOM   1057  CB  SER C 137      -2.640   5.717  -0.702  1.00 48.07           C  
ATOM   1058  OG  SER C 137      -2.388   4.519  -1.415  1.00 49.47           O  
ATOM   1059  N   CYS C 138      -3.543   8.712  -0.762  1.00 45.73           N  
ATOM   1060  CA  CYS C 138      -3.917   9.926  -0.059  1.00 47.02           C  
ATOM   1061  C   CYS C 138      -5.409   9.886   0.203  1.00 46.72           C  
ATOM   1062  O   CYS C 138      -6.203   9.781  -0.730  1.00 45.57           O  
ATOM   1063  CB  CYS C 138      -3.592  11.137  -0.927  1.00 46.36           C  
ATOM   1064  SG  CYS C 138      -4.084  12.746  -0.245  1.00 49.19           S  
ATOM   1065  N   ARG C 139      -5.796   9.958   1.468  1.00 47.62           N  
ATOM   1066  CA  ARG C 139      -7.212   9.947   1.795  1.00 48.17           C  
ATOM   1067  C   ARG C 139      -7.608  11.191   2.580  1.00 46.38           C  
ATOM   1068  O   ARG C 139      -6.965  11.555   3.557  1.00 45.81           O  
ATOM   1069  CB  ARG C 139      -7.585   8.668   2.566  1.00 50.04           C  
ATOM   1070  CG  ARG C 139      -6.777   8.359   3.825  1.00 55.21           C  
ATOM   1071  CD  ARG C 139      -7.246   7.020   4.439  1.00 59.19           C  
ATOM   1072  NE  ARG C 139      -6.532   6.631   5.659  1.00 60.25           N  
ATOM   1073  CZ  ARG C 139      -6.562   7.309   6.804  1.00 62.16           C  
ATOM   1074  NH1 ARG C 139      -7.272   8.426   6.907  1.00 63.22           N  
ATOM   1075  NH2 ARG C 139      -5.883   6.867   7.855  1.00 62.75           N  
ATOM   1076  N   SER C 140      -8.663  11.853   2.125  1.00 43.97           N  
ATOM   1077  CA  SER C 140      -9.147  13.057   2.789  1.00 45.93           C  
ATOM   1078  C   SER C 140     -10.079  12.672   3.937  1.00 45.88           C  
ATOM   1079  O   SER C 140     -10.760  11.652   3.872  1.00 46.07           O  
ATOM   1080  CB  SER C 140      -9.881  13.951   1.782  1.00 46.79           C  
ATOM   1081  OG  SER C 140     -10.816  13.207   1.011  1.00 47.38           O  
ATOM   1082  N   SER C 141     -10.111  13.486   4.984  1.00 46.56           N  
ATOM   1083  CA  SER C 141     -10.949  13.195   6.139  1.00 48.50           C  
ATOM   1084  C   SER C 141     -12.429  13.438   5.855  1.00 49.84           C  
ATOM   1085  O   SER C 141     -13.281  13.246   6.724  1.00 50.19           O  
ATOM   1086  CB  SER C 141     -10.507  14.045   7.328  1.00 47.53           C  
ATOM   1087  OG  SER C 141     -10.628  15.417   7.022  1.00 47.98           O  
ATOM   1088  N   GLN C 142     -12.728  13.861   4.634  1.00 49.62           N  
ATOM   1089  CA  GLN C 142     -14.098  14.128   4.229  1.00 50.49           C  
ATOM   1090  C   GLN C 142     -14.132  14.406   2.729  1.00 48.78           C  
ATOM   1091  O   GLN C 142     -13.116  14.764   2.131  1.00 48.59           O  
ATOM   1092  CB  GLN C 142     -14.655  15.329   5.010  1.00 53.77           C  
ATOM   1093  CG  GLN C 142     -16.084  15.730   4.643  1.00 59.94           C  
ATOM   1094  CD  GLN C 142     -17.118  14.646   4.944  1.00 62.41           C  
ATOM   1095  NE2 GLN C 142     -17.659  14.039   3.888  1.00 63.10           N  
ATOM   1096  OE1 GLN C 142     -17.425  14.358   6.110  1.00 64.33           O  
ATOM   1097  N   ASN C 143     -15.301  14.225   2.124  1.00 45.44           N  
ATOM   1098  CA  ASN C 143     -15.475  14.462   0.701  1.00 43.64           C  
ATOM   1099  C   ASN C 143     -14.852  15.809   0.302  1.00 40.95           C  
ATOM   1100  O   ASN C 143     -15.027  16.813   0.997  1.00 40.99           O  
ATOM   1101  CB  ASN C 143     -16.977  14.426   0.379  1.00 43.69           C  
ATOM   1102  CG  ASN C 143     -17.308  15.032  -0.958  1.00 42.50           C  
ATOM   1103  ND2 ASN C 143     -17.820  14.218  -1.871  1.00 41.43           N  
ATOM   1104  OD1 ASN C 143     -17.119  16.226  -1.166  1.00 44.40           O  
ATOM   1105  N   ILE C 144     -14.123  15.831  -0.807  1.00 39.42           N  
ATOM   1106  CA  ILE C 144     -13.501  17.076  -1.248  1.00 40.23           C  
ATOM   1107  C   ILE C 144     -13.813  17.517  -2.670  1.00 40.46           C  
ATOM   1108  O   ILE C 144     -12.937  18.004  -3.399  1.00 40.58           O  
ATOM   1109  CB  ILE C 144     -11.973  17.039  -1.077  1.00 40.11           C  
ATOM   1110  CG1 ILE C 144     -11.388  15.818  -1.783  1.00 39.44           C  
ATOM   1111  CG2 ILE C 144     -11.639  17.047   0.401  1.00 39.39           C  
ATOM   1112  CD1 ILE C 144      -9.853  15.851  -1.890  1.00 38.92           C  
ATOM   1113  N   VAL C 145     -15.054  17.326  -3.091  1.00 39.46           N  
ATOM   1114  CA  VAL C 145     -15.408  17.807  -4.407  1.00 38.43           C  
ATOM   1115  C   VAL C 145     -16.123  19.123  -4.092  1.00 37.89           C  
ATOM   1116  O   VAL C 145     -16.988  19.186  -3.205  1.00 36.04           O  
ATOM   1117  CB  VAL C 145     -16.294  16.790  -5.202  1.00 38.81           C  
ATOM   1118  CG1 VAL C 145     -16.517  15.522  -4.394  1.00 38.61           C  
ATOM   1119  CG2 VAL C 145     -17.582  17.432  -5.628  1.00 37.25           C  
ATOM   1120  N   HIS C 146     -15.705  20.187  -4.772  1.00 35.09           N  
ATOM   1121  CA  HIS C 146     -16.274  21.512  -4.560  1.00 34.61           C  
ATOM   1122  C   HIS C 146     -17.728  21.586  -5.037  1.00 34.41           C  
ATOM   1123  O   HIS C 146     -18.157  20.775  -5.839  1.00 33.86           O  
ATOM   1124  CB  HIS C 146     -15.456  22.543  -5.325  1.00 33.33           C  
ATOM   1125  CG  HIS C 146     -15.835  23.957  -5.019  1.00 34.99           C  
ATOM   1126  CD2 HIS C 146     -16.609  24.836  -5.697  1.00 34.67           C  
ATOM   1127  ND1 HIS C 146     -15.392  24.622  -3.895  1.00 33.72           N  
ATOM   1128  CE1 HIS C 146     -15.873  25.853  -3.898  1.00 35.20           C  
ATOM   1129  NE2 HIS C 146     -16.614  26.009  -4.980  1.00 36.56           N  
ATOM   1130  N   ASN C 147     -18.477  22.570  -4.556  1.00 35.55           N  
ATOM   1131  CA  ASN C 147     -19.861  22.704  -4.983  1.00 36.48           C  
ATOM   1132  C   ASN C 147     -19.966  22.819  -6.509  1.00 38.26           C  
ATOM   1133  O   ASN C 147     -20.974  22.413  -7.101  1.00 38.24           O  
ATOM   1134  CB  ASN C 147     -20.513  23.927  -4.357  1.00 36.81           C  
ATOM   1135  CG  ASN C 147     -22.000  24.003  -4.679  1.00 43.20           C  
ATOM   1136  ND2 ASN C 147     -22.700  22.891  -4.478  1.00 41.90           N  
ATOM   1137  OD1 ASN C 147     -22.509  25.036  -5.107  1.00 43.62           O  
ATOM   1138  N   ASN C 148     -18.938  23.376  -7.142  1.00 35.76           N  
ATOM   1139  CA  ASN C 148     -18.937  23.528  -8.592  1.00 35.11           C  
ATOM   1140  C   ASN C 148     -18.646  22.198  -9.278  1.00 34.40           C  
ATOM   1141  O   ASN C 148     -18.528  22.132 -10.496  1.00 37.11           O  
ATOM   1142  CB  ASN C 148     -17.904  24.562  -9.038  1.00 37.91           C  
ATOM   1143  CG  ASN C 148     -16.478  24.105  -8.788  1.00 36.83           C  
ATOM   1144  ND2 ASN C 148     -15.546  25.055  -8.792  1.00 35.67           N  
ATOM   1145  OD1 ASN C 148     -16.214  22.911  -8.607  1.00 32.94           O  
ATOM   1146  N   GLY C 149     -18.525  21.143  -8.481  1.00 35.88           N  
ATOM   1147  CA  GLY C 149     -18.275  19.822  -9.033  1.00 35.36           C  
ATOM   1148  C   GLY C 149     -16.824  19.444  -9.246  1.00 34.11           C  
ATOM   1149  O   GLY C 149     -16.513  18.288  -9.551  1.00 32.95           O  
ATOM   1150  N   ILE C 150     -15.923  20.404  -9.105  1.00 34.77           N  
ATOM   1151  CA  ILE C 150     -14.513  20.093  -9.296  1.00 34.14           C  
ATOM   1152  C   ILE C 150     -13.856  19.627  -7.995  1.00 32.42           C  
ATOM   1153  O   ILE C 150     -14.036  20.213  -6.928  1.00 33.14           O  
ATOM   1154  CB  ILE C 150     -13.757  21.310  -9.869  1.00 36.43           C  
ATOM   1155  CG1 ILE C 150     -14.340  21.659 -11.242  1.00 35.50           C  
ATOM   1156  CG2 ILE C 150     -12.254  20.981 -10.016  1.00 34.64           C  
ATOM   1157  CD1 ILE C 150     -14.000  23.021 -11.720  1.00 38.88           C  
ATOM   1158  N   THR C 151     -13.122  18.532  -8.079  1.00 33.10           N  
ATOM   1159  CA  THR C 151     -12.432  18.019  -6.906  1.00 33.13           C  
ATOM   1160  C   THR C 151     -11.019  18.548  -7.021  1.00 32.29           C  
ATOM   1161  O   THR C 151     -10.216  17.999  -7.781  1.00 30.40           O  
ATOM   1162  CB  THR C 151     -12.349  16.484  -6.906  1.00 35.37           C  
ATOM   1163  CG2 THR C 151     -11.540  16.009  -5.696  1.00 33.71           C  
ATOM   1164  OG1 THR C 151     -13.666  15.921  -6.881  1.00 32.37           O  
ATOM   1165  N   TYR C 152     -10.720  19.612  -6.286  1.00 32.24           N  
ATOM   1166  CA  TYR C 152      -9.381  20.201  -6.339  1.00 32.56           C  
ATOM   1167  C   TYR C 152      -8.327  19.385  -5.603  1.00 32.29           C  
ATOM   1168  O   TYR C 152      -7.734  19.842  -4.626  1.00 34.23           O  
ATOM   1169  CB  TYR C 152      -9.415  21.613  -5.777  1.00 28.90           C  
ATOM   1170  CG  TYR C 152     -10.262  22.544  -6.596  1.00 30.11           C  
ATOM   1171  CD1 TYR C 152     -11.598  22.770  -6.270  1.00 31.83           C  
ATOM   1172  CD2 TYR C 152      -9.734  23.206  -7.702  1.00 31.26           C  
ATOM   1173  CE1 TYR C 152     -12.389  23.645  -7.024  1.00 33.76           C  
ATOM   1174  CE2 TYR C 152     -10.516  24.085  -8.468  1.00 33.50           C  
ATOM   1175  CZ  TYR C 152     -11.838  24.305  -8.121  1.00 32.56           C  
ATOM   1176  OH  TYR C 152     -12.594  25.216  -8.831  1.00 33.29           O  
ATOM   1177  N   LEU C 153      -8.102  18.165  -6.061  1.00 31.75           N  
ATOM   1178  CA  LEU C 153      -7.093  17.348  -5.419  1.00 34.36           C  
ATOM   1179  C   LEU C 153      -5.833  17.448  -6.267  1.00 33.38           C  
ATOM   1180  O   LEU C 153      -5.854  17.168  -7.463  1.00 34.18           O  
ATOM   1181  CB  LEU C 153      -7.518  15.891  -5.333  1.00 31.93           C  
ATOM   1182  CG  LEU C 153      -6.372  15.151  -4.653  1.00 32.85           C  
ATOM   1183  CD1 LEU C 153      -6.618  15.103  -3.149  1.00 29.97           C  
ATOM   1184  CD2 LEU C 153      -6.234  13.780  -5.253  1.00 29.67           C  
ATOM   1185  N   GLU C 154      -4.736  17.853  -5.651  1.00 32.82           N  
ATOM   1186  CA  GLU C 154      -3.510  17.991  -6.413  1.00 32.95           C  
ATOM   1187  C   GLU C 154      -2.319  17.323  -5.778  1.00 32.64           C  
ATOM   1188  O   GLU C 154      -2.287  17.098  -4.570  1.00 32.15           O  
ATOM   1189  CB  GLU C 154      -3.198  19.456  -6.606  1.00 34.35           C  
ATOM   1190  CG  GLU C 154      -4.239  20.182  -7.399  1.00 38.20           C  
ATOM   1191  CD  GLU C 154      -3.993  21.664  -7.410  1.00 37.67           C  
ATOM   1192  OE1 GLU C 154      -4.669  22.362  -8.189  1.00 38.04           O  
ATOM   1193  OE2 GLU C 154      -3.126  22.130  -6.635  1.00 38.57           O  
ATOM   1194  N   TRP C 155      -1.346  17.006  -6.623  1.00 32.11           N  
ATOM   1195  CA  TRP C 155      -0.114  16.397  -6.186  1.00 34.30           C  
ATOM   1196  C   TRP C 155       1.026  17.344  -6.562  1.00 35.20           C  
ATOM   1197  O   TRP C 155       1.049  17.894  -7.668  1.00 35.11           O  
ATOM   1198  CB  TRP C 155       0.091  15.039  -6.860  1.00 35.57           C  
ATOM   1199  CG  TRP C 155      -0.865  14.005  -6.385  1.00 39.08           C  
ATOM   1200  CD1 TRP C 155      -2.086  13.711  -6.913  1.00 40.31           C  
ATOM   1201  CD2 TRP C 155      -0.679  13.112  -5.278  1.00 39.26           C  
ATOM   1202  CE2 TRP C 155      -1.833  12.297  -5.200  1.00 41.20           C  
ATOM   1203  CE3 TRP C 155       0.354  12.919  -4.347  1.00 39.41           C  
ATOM   1204  NE1 TRP C 155      -2.675  12.685  -6.210  1.00 40.98           N  
ATOM   1205  CZ2 TRP C 155      -1.985  11.298  -4.224  1.00 40.47           C  
ATOM   1206  CZ3 TRP C 155       0.204  11.920  -3.371  1.00 40.49           C  
ATOM   1207  CH2 TRP C 155      -0.959  11.124  -3.322  1.00 41.70           C  
ATOM   1208  N   TYR C 156       1.946  17.536  -5.620  1.00 34.17           N  
ATOM   1209  CA  TYR C 156       3.122  18.390  -5.791  1.00 33.54           C  
ATOM   1210  C   TYR C 156       4.357  17.545  -5.515  1.00 32.65           C  
ATOM   1211  O   TYR C 156       4.309  16.611  -4.716  1.00 30.22           O  
ATOM   1212  CB  TYR C 156       3.094  19.548  -4.791  1.00 32.48           C  
ATOM   1213  CG  TYR C 156       2.049  20.583  -5.105  1.00 32.41           C  
ATOM   1214  CD1 TYR C 156       2.326  21.614  -5.996  1.00 30.95           C  
ATOM   1215  CD2 TYR C 156       0.757  20.485  -4.589  1.00 31.24           C  
ATOM   1216  CE1 TYR C 156       1.353  22.521  -6.375  1.00 32.01           C  
ATOM   1217  CE2 TYR C 156      -0.241  21.395  -4.967  1.00 29.80           C  
ATOM   1218  CZ  TYR C 156       0.066  22.409  -5.863  1.00 30.45           C  
ATOM   1219  OH  TYR C 156      -0.889  23.313  -6.281  1.00 28.22           O  
ATOM   1220  N   LEU C 157       5.451  17.865  -6.193  1.00 31.17           N  
ATOM   1221  CA  LEU C 157       6.704  17.164  -5.984  1.00 34.01           C  
ATOM   1222  C   LEU C 157       7.750  18.186  -5.593  1.00 34.89           C  
ATOM   1223  O   LEU C 157       7.878  19.234  -6.243  1.00 33.97           O  
ATOM   1224  CB  LEU C 157       7.156  16.459  -7.262  1.00 31.94           C  
ATOM   1225  CG  LEU C 157       8.652  16.131  -7.326  1.00 36.57           C  
ATOM   1226  CD1 LEU C 157       9.029  15.179  -6.170  1.00 35.80           C  
ATOM   1227  CD2 LEU C 157       8.998  15.514  -8.685  1.00 31.80           C  
ATOM   1228  N   GLN C 158       8.483  17.906  -4.520  1.00 35.32           N  
ATOM   1229  CA  GLN C 158       9.552  18.806  -4.125  1.00 36.31           C  
ATOM   1230  C   GLN C 158      10.861  18.045  -4.278  1.00 34.87           C  
ATOM   1231  O   GLN C 158      11.275  17.323  -3.368  1.00 35.17           O  
ATOM   1232  CB  GLN C 158       9.416  19.278  -2.683  1.00 38.97           C  
ATOM   1233  CG  GLN C 158      10.346  20.450  -2.364  1.00 41.17           C  
ATOM   1234  CD  GLN C 158      10.396  20.779  -0.894  1.00 42.47           C  
ATOM   1235  NE2 GLN C 158       9.920  19.859  -0.064  1.00 44.67           N  
ATOM   1236  OE1 GLN C 158      10.868  21.844  -0.505  1.00 46.55           O  
ATOM   1237  N   LYS C 159      11.485  18.178  -5.444  1.00 31.84           N  
ATOM   1238  CA  LYS C 159      12.769  17.520  -5.709  1.00 32.94           C  
ATOM   1239  C   LYS C 159      13.814  18.067  -4.735  1.00 31.76           C  
ATOM   1240  O   LYS C 159      13.701  19.198  -4.262  1.00 29.54           O  
ATOM   1241  CB  LYS C 159      13.216  17.798  -7.147  1.00 32.94           C  
ATOM   1242  CG  LYS C 159      12.302  17.182  -8.186  1.00 34.34           C  
ATOM   1243  CD  LYS C 159      12.819  17.382  -9.589  1.00 35.37           C  
ATOM   1244  CE  LYS C 159      12.037  16.518 -10.569  1.00 38.45           C  
ATOM   1245  NZ  LYS C 159      12.646  16.504 -11.925  1.00 36.72           N  
ATOM   1246  N   PRO C 160      14.848  17.273  -4.430  1.00 34.75           N  
ATOM   1247  CA  PRO C 160      15.906  17.703  -3.501  1.00 34.61           C  
ATOM   1248  C   PRO C 160      16.357  19.160  -3.658  1.00 36.14           C  
ATOM   1249  O   PRO C 160      16.911  19.546  -4.689  1.00 38.64           O  
ATOM   1250  CB  PRO C 160      17.031  16.719  -3.791  1.00 35.23           C  
ATOM   1251  CG  PRO C 160      16.269  15.441  -4.102  1.00 38.25           C  
ATOM   1252  CD  PRO C 160      15.154  15.949  -5.007  1.00 35.10           C  
ATOM   1253  N   GLY C 161      16.096  19.963  -2.633  1.00 33.25           N  
ATOM   1254  CA  GLY C 161      16.493  21.355  -2.646  1.00 34.13           C  
ATOM   1255  C   GLY C 161      15.786  22.349  -3.563  1.00 37.14           C  
ATOM   1256  O   GLY C 161      16.201  23.512  -3.620  1.00 34.55           O  
ATOM   1257  N   GLN C 162      14.741  21.923  -4.276  1.00 36.63           N  
ATOM   1258  CA  GLN C 162      14.030  22.829  -5.181  1.00 36.80           C  
ATOM   1259  C   GLN C 162      12.673  23.253  -4.609  1.00 36.32           C  
ATOM   1260  O   GLN C 162      12.164  22.633  -3.679  1.00 32.43           O  
ATOM   1261  CB  GLN C 162      13.803  22.161  -6.542  1.00 39.22           C  
ATOM   1262  CG  GLN C 162      15.063  21.642  -7.236  1.00 42.85           C  
ATOM   1263  CD  GLN C 162      14.728  20.822  -8.480  1.00 46.40           C  
ATOM   1264  NE2 GLN C 162      13.584  21.126  -9.098  1.00 47.24           N  
ATOM   1265  OE1 GLN C 162      15.485  19.926  -8.878  1.00 44.25           O  
ATOM   1266  N   SER C 163      12.095  24.323  -5.148  1.00 34.48           N  
ATOM   1267  CA  SER C 163      10.782  24.740  -4.679  1.00 36.56           C  
ATOM   1268  C   SER C 163       9.805  23.637  -5.098  1.00 34.37           C  
ATOM   1269  O   SER C 163      10.074  22.877  -6.031  1.00 31.97           O  
ATOM   1270  CB  SER C 163      10.369  26.058  -5.337  1.00 40.19           C  
ATOM   1271  OG  SER C 163      11.326  27.076  -5.094  1.00 44.74           O  
ATOM   1272  N   PRO C 164       8.672  23.513  -4.396  1.00 34.51           N  
ATOM   1273  CA  PRO C 164       7.695  22.479  -4.758  1.00 32.47           C  
ATOM   1274  C   PRO C 164       7.168  22.794  -6.169  1.00 31.06           C  
ATOM   1275  O   PRO C 164       7.169  23.957  -6.569  1.00 27.89           O  
ATOM   1276  CB  PRO C 164       6.598  22.664  -3.705  1.00 33.35           C  
ATOM   1277  CG  PRO C 164       7.319  23.286  -2.542  1.00 33.38           C  
ATOM   1278  CD  PRO C 164       8.217  24.279  -3.218  1.00 33.10           C  
ATOM   1279  N   GLN C 165       6.736  21.781  -6.918  1.00 29.90           N  
ATOM   1280  CA  GLN C 165       6.193  22.024  -8.256  1.00 29.81           C  
ATOM   1281  C   GLN C 165       4.943  21.182  -8.498  1.00 32.30           C  
ATOM   1282  O   GLN C 165       4.836  20.052  -8.011  1.00 28.23           O  
ATOM   1283  CB  GLN C 165       7.215  21.690  -9.338  1.00 33.30           C  
ATOM   1284  CG  GLN C 165       7.446  20.191  -9.521  1.00 34.82           C  
ATOM   1285  CD  GLN C 165       8.584  19.901 -10.484  1.00 41.78           C  
ATOM   1286  NE2 GLN C 165       8.319  20.072 -11.785  1.00 39.59           N  
ATOM   1287  OE1 GLN C 165       9.694  19.541 -10.067  1.00 39.94           O  
ATOM   1288  N   LEU C 166       4.019  21.732  -9.284  1.00 30.57           N  
ATOM   1289  CA  LEU C 166       2.765  21.067  -9.610  1.00 29.09           C  
ATOM   1290  C   LEU C 166       2.878  19.873 -10.574  1.00 28.92           C  
ATOM   1291  O   LEU C 166       3.347  20.025 -11.698  1.00 28.35           O  
ATOM   1292  CB  LEU C 166       1.805  22.097 -10.214  1.00 30.02           C  
ATOM   1293  CG  LEU C 166       0.418  21.525 -10.516  1.00 29.94           C  
ATOM   1294  CD1 LEU C 166      -0.226  21.072  -9.197  1.00 25.21           C  
ATOM   1295  CD2 LEU C 166      -0.440  22.584 -11.207  1.00 31.39           C  
ATOM   1296  N   LEU C 167       2.436  18.693 -10.143  1.00 25.94           N  
ATOM   1297  CA  LEU C 167       2.467  17.512 -11.002  1.00 28.51           C  
ATOM   1298  C   LEU C 167       1.096  17.183 -11.603  1.00 30.55           C  
ATOM   1299  O   LEU C 167       0.955  17.033 -12.821  1.00 31.58           O  
ATOM   1300  CB  LEU C 167       2.931  16.286 -10.223  1.00 29.42           C  
ATOM   1301  CG  LEU C 167       4.404  16.206  -9.814  1.00 33.79           C  
ATOM   1302  CD1 LEU C 167       4.657  14.844  -9.157  1.00 35.71           C  
ATOM   1303  CD2 LEU C 167       5.274  16.380 -11.037  1.00 33.84           C  
ATOM   1304  N   ILE C 168       0.103  17.059 -10.727  1.00 30.17           N  
ATOM   1305  CA  ILE C 168      -1.265  16.698 -11.118  1.00 31.77           C  
ATOM   1306  C   ILE C 168      -2.307  17.577 -10.446  1.00 29.10           C  
ATOM   1307  O   ILE C 168      -2.153  17.932  -9.277  1.00 28.27           O  
ATOM   1308  CB  ILE C 168      -1.585  15.234 -10.686  1.00 32.88           C  
ATOM   1309  CG1 ILE C 168      -0.750  14.250 -11.503  1.00 35.94           C  
ATOM   1310  CG2 ILE C 168      -3.082  14.951 -10.831  1.00 31.33           C  
ATOM   1311  CD1 ILE C 168      -1.153  14.191 -12.957  1.00 34.68           C  
ATOM   1312  N   TYR C 169      -3.371  17.917 -11.178  1.00 29.11           N  
ATOM   1313  CA  TYR C 169      -4.466  18.702 -10.614  1.00 28.01           C  
ATOM   1314  C   TYR C 169      -5.806  18.104 -11.055  1.00 28.98           C  
ATOM   1315  O   TYR C 169      -5.852  17.282 -11.958  1.00 28.58           O  
ATOM   1316  CB  TYR C 169      -4.373  20.160 -11.049  1.00 29.44           C  
ATOM   1317  CG  TYR C 169      -4.502  20.366 -12.520  1.00 26.96           C  
ATOM   1318  CD1 TYR C 169      -5.672  20.898 -13.067  1.00 26.00           C  
ATOM   1319  CD2 TYR C 169      -3.466  20.014 -13.374  1.00 27.04           C  
ATOM   1320  CE1 TYR C 169      -5.807  21.076 -14.445  1.00 26.08           C  
ATOM   1321  CE2 TYR C 169      -3.585  20.176 -14.751  1.00 30.85           C  
ATOM   1322  CZ  TYR C 169      -4.756  20.710 -15.278  1.00 30.54           C  
ATOM   1323  OH  TYR C 169      -4.852  20.900 -16.629  1.00 32.63           O  
ATOM   1324  N   LYS C 170      -6.893  18.532 -10.427  1.00 31.14           N  
ATOM   1325  CA  LYS C 170      -8.213  17.991 -10.746  1.00 34.92           C  
ATOM   1326  C   LYS C 170      -8.129  16.464 -10.721  1.00 35.95           C  
ATOM   1327  O   LYS C 170      -8.628  15.763 -11.607  1.00 34.44           O  
ATOM   1328  CB  LYS C 170      -8.709  18.511 -12.108  1.00 33.17           C  
ATOM   1329  CG  LYS C 170      -9.209  19.950 -12.031  1.00 35.90           C  
ATOM   1330  CD  LYS C 170      -9.691  20.476 -13.382  1.00 40.75           C  
ATOM   1331  CE  LYS C 170     -10.218  21.898 -13.252  1.00 41.89           C  
ATOM   1332  NZ  LYS C 170     -10.885  22.372 -14.511  1.00 43.93           N  
ATOM   1333  N   VAL C 171      -7.452  15.971  -9.688  1.00 35.07           N  
ATOM   1334  CA  VAL C 171      -7.289  14.550  -9.466  1.00 36.02           C  
ATOM   1335  C   VAL C 171      -6.453  13.770 -10.470  1.00 35.51           C  
ATOM   1336  O   VAL C 171      -5.631  12.959 -10.071  1.00 35.83           O  
ATOM   1337  CB  VAL C 171      -8.667  13.847  -9.367  1.00 37.13           C  
ATOM   1338  CG1 VAL C 171      -8.471  12.373  -9.023  1.00 36.64           C  
ATOM   1339  CG2 VAL C 171      -9.543  14.544  -8.327  1.00 34.04           C  
ATOM   1340  N   SER C 172      -6.659  13.991 -11.764  1.00 38.37           N  
ATOM   1341  CA  SER C 172      -5.931  13.215 -12.768  1.00 39.43           C  
ATOM   1342  C   SER C 172      -5.384  13.977 -13.970  1.00 40.77           C  
ATOM   1343  O   SER C 172      -4.897  13.365 -14.922  1.00 40.18           O  
ATOM   1344  CB  SER C 172      -6.821  12.074 -13.275  1.00 41.81           C  
ATOM   1345  OG  SER C 172      -8.055  12.570 -13.782  1.00 42.08           O  
ATOM   1346  N   ASP C 173      -5.465  15.300 -13.944  1.00 40.10           N  
ATOM   1347  CA  ASP C 173      -4.942  16.083 -15.055  1.00 40.12           C  
ATOM   1348  C   ASP C 173      -3.473  16.421 -14.822  1.00 40.23           C  
ATOM   1349  O   ASP C 173      -3.128  17.030 -13.816  1.00 40.45           O  
ATOM   1350  CB  ASP C 173      -5.737  17.380 -15.205  1.00 42.00           C  
ATOM   1351  CG  ASP C 173      -7.179  17.141 -15.612  1.00 41.16           C  
ATOM   1352  OD1 ASP C 173      -7.984  18.091 -15.501  1.00 42.38           O  
ATOM   1353  OD2 ASP C 173      -7.501  16.013 -16.049  1.00 42.76           O  
ATOM   1354  N   ARG C 174      -2.615  16.022 -15.751  1.00 41.54           N  
ATOM   1355  CA  ARG C 174      -1.186  16.316 -15.654  1.00 41.21           C  
ATOM   1356  C   ARG C 174      -0.967  17.783 -15.981  1.00 40.85           C  
ATOM   1357  O   ARG C 174      -1.583  18.323 -16.900  1.00 39.23           O  
ATOM   1358  CB  ARG C 174      -0.382  15.473 -16.654  1.00 41.72           C  
ATOM   1359  CG  ARG C 174      -0.078  14.048 -16.218  1.00 45.72           C  
ATOM   1360  CD  ARG C 174       0.832  13.327 -17.227  1.00 47.75           C  
ATOM   1361  NE  ARG C 174       0.079  12.686 -18.303  1.00 52.83           N  
ATOM   1362  CZ  ARG C 174      -0.759  11.667 -18.121  1.00 54.23           C  
ATOM   1363  NH1 ARG C 174      -0.945  11.172 -16.904  1.00 54.88           N  
ATOM   1364  NH2 ARG C 174      -1.423  11.150 -19.148  1.00 54.24           N  
ATOM   1365  N   PHE C 175      -0.082  18.430 -15.237  1.00 40.81           N  
ATOM   1366  CA  PHE C 175       0.205  19.833 -15.482  1.00 42.02           C  
ATOM   1367  C   PHE C 175       1.129  19.895 -16.698  1.00 41.18           C  
ATOM   1368  O   PHE C 175       1.915  18.987 -16.914  1.00 43.05           O  
ATOM   1369  CB  PHE C 175       0.866  20.436 -14.239  1.00 41.01           C  
ATOM   1370  CG  PHE C 175       1.092  21.910 -14.327  1.00 42.74           C  
ATOM   1371  CD1 PHE C 175       0.052  22.773 -14.677  1.00 43.11           C  
ATOM   1372  CD2 PHE C 175       2.341  22.450 -14.035  1.00 41.56           C  
ATOM   1373  CE1 PHE C 175       0.255  24.151 -14.733  1.00 41.21           C  
ATOM   1374  CE2 PHE C 175       2.553  23.823 -14.087  1.00 42.66           C  
ATOM   1375  CZ  PHE C 175       1.507  24.674 -14.437  1.00 43.22           C  
ATOM   1376  N   SER C 176       1.037  20.951 -17.497  1.00 44.57           N  
ATOM   1377  CA  SER C 176       1.873  21.066 -18.696  1.00 45.48           C  
ATOM   1378  C   SER C 176       3.366  20.906 -18.396  1.00 45.81           C  
ATOM   1379  O   SER C 176       3.896  21.545 -17.498  1.00 47.32           O  
ATOM   1380  CB  SER C 176       1.608  22.406 -19.403  1.00 47.31           C  
ATOM   1381  OG  SER C 176       1.749  23.511 -18.521  1.00 49.89           O  
ATOM   1382  N   GLY C 177       4.032  20.027 -19.140  1.00 47.33           N  
ATOM   1383  CA  GLY C 177       5.452  19.796 -18.929  1.00 46.32           C  
ATOM   1384  C   GLY C 177       5.755  18.566 -18.089  1.00 46.67           C  
ATOM   1385  O   GLY C 177       6.890  18.091 -18.057  1.00 46.19           O  
ATOM   1386  N   VAL C 178       4.739  18.047 -17.407  1.00 45.94           N  
ATOM   1387  CA  VAL C 178       4.901  16.867 -16.563  1.00 45.74           C  
ATOM   1388  C   VAL C 178       4.865  15.602 -17.420  1.00 46.60           C  
ATOM   1389  O   VAL C 178       3.936  15.397 -18.191  1.00 46.60           O  
ATOM   1390  CB  VAL C 178       3.783  16.805 -15.491  1.00 44.33           C  
ATOM   1391  CG1 VAL C 178       3.955  15.567 -14.621  1.00 42.67           C  
ATOM   1392  CG2 VAL C 178       3.809  18.082 -14.635  1.00 40.94           C  
ATOM   1393  N   PRO C 179       5.887  14.743 -17.298  1.00 48.88           N  
ATOM   1394  CA  PRO C 179       5.980  13.491 -18.063  1.00 50.50           C  
ATOM   1395  C   PRO C 179       4.785  12.560 -17.874  1.00 50.69           C  
ATOM   1396  O   PRO C 179       4.104  12.613 -16.856  1.00 50.27           O  
ATOM   1397  CB  PRO C 179       7.276  12.871 -17.548  1.00 51.77           C  
ATOM   1398  CG  PRO C 179       8.101  14.066 -17.194  1.00 49.62           C  
ATOM   1399  CD  PRO C 179       7.103  14.953 -16.495  1.00 49.48           C  
ATOM   1400  N   ASP C 180       4.545  11.694 -18.854  1.00 53.29           N  
ATOM   1401  CA  ASP C 180       3.417  10.762 -18.794  1.00 54.73           C  
ATOM   1402  C   ASP C 180       3.579   9.667 -17.746  1.00 53.55           C  
ATOM   1403  O   ASP C 180       2.624   8.954 -17.437  1.00 52.61           O  
ATOM   1404  CB  ASP C 180       3.201  10.120 -20.158  1.00 59.22           C  
ATOM   1405  CG  ASP C 180       4.453   9.444 -20.682  1.00 63.83           C  
ATOM   1406  OD1 ASP C 180       4.940   8.485 -20.035  1.00 66.42           O  
ATOM   1407  OD2 ASP C 180       4.952   9.880 -21.741  1.00 66.66           O  
ATOM   1408  N   ARG C 181       4.789   9.524 -17.212  1.00 52.86           N  
ATOM   1409  CA  ARG C 181       5.058   8.519 -16.188  1.00 51.73           C  
ATOM   1410  C   ARG C 181       4.155   8.747 -14.990  1.00 50.80           C  
ATOM   1411  O   ARG C 181       3.776   7.804 -14.294  1.00 49.44           O  
ATOM   1412  CB  ARG C 181       6.506   8.599 -15.711  1.00 51.65           C  
ATOM   1413  CG  ARG C 181       7.536   8.332 -16.771  1.00 53.59           C  
ATOM   1414  CD  ARG C 181       8.845   7.958 -16.102  1.00 53.96           C  
ATOM   1415  NE  ARG C 181       9.283   8.971 -15.148  1.00 53.83           N  
ATOM   1416  CZ  ARG C 181       9.765  10.158 -15.496  1.00 55.16           C  
ATOM   1417  NH1 ARG C 181       9.869  10.480 -16.778  1.00 54.62           N  
ATOM   1418  NH2 ARG C 181      10.152  11.019 -14.566  1.00 55.42           N  
ATOM   1419  N   PHE C 182       3.833  10.013 -14.745  1.00 49.17           N  
ATOM   1420  CA  PHE C 182       2.979  10.373 -13.627  1.00 48.67           C  
ATOM   1421  C   PHE C 182       1.511  10.361 -14.016  1.00 48.11           C  
ATOM   1422  O   PHE C 182       1.151  10.670 -15.150  1.00 47.25           O  
ATOM   1423  CB  PHE C 182       3.330  11.765 -13.107  1.00 48.31           C  
ATOM   1424  CG  PHE C 182       4.766  11.919 -12.700  1.00 49.95           C  
ATOM   1425  CD1 PHE C 182       5.714  12.396 -13.605  1.00 50.10           C  
ATOM   1426  CD2 PHE C 182       5.172  11.593 -11.407  1.00 48.52           C  
ATOM   1427  CE1 PHE C 182       7.051  12.549 -13.226  1.00 51.36           C  
ATOM   1428  CE2 PHE C 182       6.505  11.739 -11.015  1.00 51.51           C  
ATOM   1429  CZ  PHE C 182       7.444  12.218 -11.925  1.00 51.47           C  
ATOM   1430  N   SER C 183       0.671  10.010 -13.052  1.00 46.71           N  
ATOM   1431  CA  SER C 183      -0.765   9.972 -13.247  1.00 45.83           C  
ATOM   1432  C   SER C 183      -1.437   9.836 -11.883  1.00 45.38           C  
ATOM   1433  O   SER C 183      -0.873   9.264 -10.952  1.00 43.13           O  
ATOM   1434  CB  SER C 183      -1.149   8.804 -14.161  1.00 47.72           C  
ATOM   1435  OG  SER C 183      -0.696   7.566 -13.647  1.00 49.34           O  
ATOM   1436  N   GLY C 184      -2.636  10.389 -11.764  1.00 46.96           N  
ATOM   1437  CA  GLY C 184      -3.359  10.307 -10.514  1.00 46.99           C  
ATOM   1438  C   GLY C 184      -4.754   9.778 -10.765  1.00 48.65           C  
ATOM   1439  O   GLY C 184      -5.236   9.810 -11.894  1.00 48.51           O  
ATOM   1440  N   SER C 185      -5.397   9.280  -9.716  1.00 49.80           N  
ATOM   1441  CA  SER C 185      -6.751   8.756  -9.825  1.00 50.80           C  
ATOM   1442  C   SER C 185      -7.404   8.837  -8.457  1.00 50.93           C  
ATOM   1443  O   SER C 185      -6.824   9.399  -7.518  1.00 48.69           O  
ATOM   1444  CB  SER C 185      -6.735   7.303 -10.310  1.00 51.37           C  
ATOM   1445  OG  SER C 185      -6.058   6.461  -9.394  1.00 56.11           O  
ATOM   1446  N   GLY C 186      -8.607   8.276  -8.350  1.00 50.24           N  
ATOM   1447  CA  GLY C 186      -9.334   8.299  -7.093  1.00 49.52           C  
ATOM   1448  C   GLY C 186     -10.634   9.081  -7.172  1.00 50.20           C  
ATOM   1449  O   GLY C 186     -10.933   9.717  -8.184  1.00 48.47           O  
ATOM   1450  N   SER C 187     -11.410   9.030  -6.097  1.00 50.26           N  
ATOM   1451  CA  SER C 187     -12.679   9.738  -6.040  1.00 53.10           C  
ATOM   1452  C   SER C 187     -13.176   9.881  -4.606  1.00 52.91           C  
ATOM   1453  O   SER C 187     -12.774   9.132  -3.715  1.00 53.27           O  
ATOM   1454  CB  SER C 187     -13.746   9.009  -6.884  1.00 55.12           C  
ATOM   1455  OG  SER C 187     -14.071   7.726  -6.359  1.00 55.85           O  
ATOM   1456  N   GLY C 188     -14.048  10.859  -4.396  1.00 54.01           N  
ATOM   1457  CA  GLY C 188     -14.615  11.091  -3.085  1.00 53.97           C  
ATOM   1458  C   GLY C 188     -13.619  11.360  -1.975  1.00 55.04           C  
ATOM   1459  O   GLY C 188     -13.345  12.518  -1.638  1.00 53.13           O  
ATOM   1460  N   THR C 189     -13.065  10.286  -1.416  1.00 54.95           N  
ATOM   1461  CA  THR C 189     -12.131  10.400  -0.306  1.00 54.65           C  
ATOM   1462  C   THR C 189     -10.805   9.639  -0.445  1.00 53.63           C  
ATOM   1463  O   THR C 189      -9.943   9.732   0.432  1.00 52.91           O  
ATOM   1464  CB  THR C 189     -12.813   9.934   0.984  1.00 54.78           C  
ATOM   1465  CG2 THR C 189     -13.173   8.457   0.887  1.00 55.02           C  
ATOM   1466  OG1 THR C 189     -11.932  10.132   2.092  1.00 58.97           O  
ATOM   1467  N   ASP C 190     -10.635   8.888  -1.528  1.00 52.99           N  
ATOM   1468  CA  ASP C 190      -9.401   8.129  -1.722  1.00 53.38           C  
ATOM   1469  C   ASP C 190      -8.741   8.472  -3.052  1.00 52.58           C  
ATOM   1470  O   ASP C 190      -9.376   8.422  -4.106  1.00 51.55           O  
ATOM   1471  CB  ASP C 190      -9.683   6.624  -1.657  1.00 55.82           C  
ATOM   1472  CG  ASP C 190     -10.369   6.212  -0.362  1.00 57.30           C  
ATOM   1473  OD1 ASP C 190      -9.792   6.445   0.721  1.00 59.22           O  
ATOM   1474  OD2 ASP C 190     -11.486   5.653  -0.429  1.00 59.08           O  
ATOM   1475  N   PHE C 191      -7.455   8.803  -2.997  1.00 50.79           N  
ATOM   1476  CA  PHE C 191      -6.715   9.185  -4.189  1.00 50.33           C  
ATOM   1477  C   PHE C 191      -5.357   8.519  -4.222  1.00 50.54           C  
ATOM   1478  O   PHE C 191      -4.805   8.174  -3.178  1.00 51.47           O  
ATOM   1479  CB  PHE C 191      -6.555  10.691  -4.193  1.00 49.93           C  
ATOM   1480  CG  PHE C 191      -7.839  11.420  -3.993  1.00 48.58           C  
ATOM   1481  CD1 PHE C 191      -8.730  11.588  -5.049  1.00 48.33           C  
ATOM   1482  CD2 PHE C 191      -8.176  11.921  -2.742  1.00 48.88           C  
ATOM   1483  CE1 PHE C 191      -9.938  12.247  -4.861  1.00 44.41           C  
ATOM   1484  CE2 PHE C 191      -9.385  12.582  -2.541  1.00 47.39           C  
ATOM   1485  CZ  PHE C 191     -10.266  12.743  -3.605  1.00 47.34           C  
ATOM   1486  N   THR C 192      -4.813   8.348  -5.420  1.00 50.51           N  
ATOM   1487  CA  THR C 192      -3.523   7.692  -5.568  1.00 51.85           C  
ATOM   1488  C   THR C 192      -2.722   8.190  -6.773  1.00 52.29           C  
ATOM   1489  O   THR C 192      -3.259   8.363  -7.873  1.00 52.88           O  
ATOM   1490  CB  THR C 192      -3.713   6.143  -5.656  1.00 53.47           C  
ATOM   1491  CG2 THR C 192      -4.841   5.793  -6.612  1.00 55.13           C  
ATOM   1492  OG1 THR C 192      -2.500   5.517  -6.097  1.00 53.62           O  
ATOM   1493  N   LEU C 193      -1.436   8.442  -6.539  1.00 50.71           N  
ATOM   1494  CA  LEU C 193      -0.520   8.892  -7.581  1.00 50.21           C  
ATOM   1495  C   LEU C 193       0.245   7.669  -8.067  1.00 50.82           C  
ATOM   1496  O   LEU C 193       0.568   6.786  -7.276  1.00 50.73           O  
ATOM   1497  CB  LEU C 193       0.465   9.920  -7.020  1.00 47.26           C  
ATOM   1498  CG  LEU C 193       1.528  10.458  -7.980  1.00 46.87           C  
ATOM   1499  CD1 LEU C 193       0.855  11.155  -9.157  1.00 45.45           C  
ATOM   1500  CD2 LEU C 193       2.434  11.434  -7.243  1.00 44.37           C  
ATOM   1501  N   LYS C 194       0.527   7.612  -9.362  1.00 51.96           N  
ATOM   1502  CA  LYS C 194       1.252   6.481  -9.925  1.00 54.01           C  
ATOM   1503  C   LYS C 194       2.430   6.917 -10.782  1.00 54.89           C  
ATOM   1504  O   LYS C 194       2.256   7.619 -11.775  1.00 54.31           O  
ATOM   1505  CB  LYS C 194       0.311   5.615 -10.764  1.00 54.74           C  
ATOM   1506  CG  LYS C 194      -0.785   4.934  -9.959  1.00 55.64           C  
ATOM   1507  CD  LYS C 194      -1.737   4.160 -10.858  1.00 56.49           C  
ATOM   1508  CE  LYS C 194      -2.775   3.398 -10.034  1.00 57.49           C  
ATOM   1509  NZ  LYS C 194      -3.817   2.749 -10.890  1.00 58.70           N  
ATOM   1510  N   ILE C 195       3.626   6.491 -10.388  1.00 56.70           N  
ATOM   1511  CA  ILE C 195       4.840   6.816 -11.122  1.00 59.27           C  
ATOM   1512  C   ILE C 195       5.353   5.542 -11.780  1.00 62.20           C  
ATOM   1513  O   ILE C 195       6.378   4.991 -11.374  1.00 63.97           O  
ATOM   1514  CB  ILE C 195       5.953   7.356 -10.195  1.00 58.45           C  
ATOM   1515  CG1 ILE C 195       5.421   8.496  -9.326  1.00 58.03           C  
ATOM   1516  CG2 ILE C 195       7.121   7.859 -11.031  1.00 58.34           C  
ATOM   1517  CD1 ILE C 195       6.410   8.965  -8.281  1.00 56.49           C  
ATOM   1518  N   SER C 196       4.628   5.057 -12.779  1.00 64.06           N  
ATOM   1519  CA  SER C 196       5.041   3.852 -13.482  1.00 66.55           C  
ATOM   1520  C   SER C 196       6.445   4.084 -14.026  1.00 68.04           C  
ATOM   1521  O   SER C 196       6.669   5.032 -14.781  1.00 68.64           O  
ATOM   1522  CB  SER C 196       4.082   3.571 -14.634  1.00 66.70           C  
ATOM   1523  OG  SER C 196       3.992   4.698 -15.489  1.00 67.42           O  
ATOM   1524  N   ARG C 197       7.390   3.232 -13.637  1.00 69.44           N  
ATOM   1525  CA  ARG C 197       8.772   3.369 -14.095  1.00 70.64           C  
ATOM   1526  C   ARG C 197       9.408   4.614 -13.478  1.00 70.43           C  
ATOM   1527  O   ARG C 197       9.492   5.665 -14.113  1.00 70.30           O  
ATOM   1528  CB  ARG C 197       8.812   3.470 -15.623  1.00 71.46           C  
ATOM   1529  CG  ARG C 197      10.195   3.674 -16.212  1.00 73.68           C  
ATOM   1530  CD  ARG C 197      10.198   4.873 -17.150  1.00 75.53           C  
ATOM   1531  NE  ARG C 197       9.060   4.852 -18.066  1.00 76.50           N  
ATOM   1532  CZ  ARG C 197       8.774   5.821 -18.931  1.00 77.62           C  
ATOM   1533  NH1 ARG C 197       9.547   6.897 -19.007  1.00 77.62           N  
ATOM   1534  NH2 ARG C 197       7.708   5.720 -19.716  1.00 77.76           N  
ATOM   1535  N   VAL C 198       9.857   4.486 -12.235  1.00 69.83           N  
ATOM   1536  CA  VAL C 198      10.478   5.599 -11.533  1.00 69.75           C  
ATOM   1537  C   VAL C 198      11.896   5.828 -12.028  1.00 69.46           C  
ATOM   1538  O   VAL C 198      12.635   4.874 -12.247  1.00 69.92           O  
ATOM   1539  CB  VAL C 198      10.540   5.333 -10.020  1.00 70.11           C  
ATOM   1540  CG1 VAL C 198      11.199   6.507  -9.311  1.00 69.90           C  
ATOM   1541  CG2 VAL C 198       9.140   5.093  -9.483  1.00 70.53           C  
ATOM   1542  N   GLU C 199      12.271   7.093 -12.198  1.00 68.16           N  
ATOM   1543  CA  GLU C 199      13.611   7.435 -12.656  1.00 67.19           C  
ATOM   1544  C   GLU C 199      14.369   8.166 -11.553  1.00 66.19           C  
ATOM   1545  O   GLU C 199      13.785   8.538 -10.535  1.00 65.44           O  
ATOM   1546  CB  GLU C 199      13.534   8.301 -13.911  1.00 67.88           C  
ATOM   1547  CG  GLU C 199      12.759   7.652 -15.041  1.00 70.06           C  
ATOM   1548  CD  GLU C 199      12.971   8.346 -16.373  1.00 71.15           C  
ATOM   1549  OE1 GLU C 199      12.338   7.934 -17.369  1.00 72.46           O  
ATOM   1550  OE2 GLU C 199      13.777   9.297 -16.427  1.00 72.24           O  
ATOM   1551  N   ALA C 200      15.668   8.370 -11.755  1.00 64.46           N  
ATOM   1552  CA  ALA C 200      16.499   9.039 -10.758  1.00 63.00           C  
ATOM   1553  C   ALA C 200      15.957  10.406 -10.363  1.00 62.07           C  
ATOM   1554  O   ALA C 200      15.883  10.730  -9.180  1.00 60.92           O  
ATOM   1555  CB  ALA C 200      17.925   9.180 -11.272  1.00 62.68           C  
ATOM   1556  N   GLU C 201      15.572  11.202 -11.353  1.00 61.43           N  
ATOM   1557  CA  GLU C 201      15.056  12.537 -11.084  1.00 61.49           C  
ATOM   1558  C   GLU C 201      13.654  12.580 -10.485  1.00 59.30           C  
ATOM   1559  O   GLU C 201      13.071  13.658 -10.356  1.00 59.85           O  
ATOM   1560  CB  GLU C 201      15.096  13.385 -12.359  1.00 64.19           C  
ATOM   1561  CG  GLU C 201      14.581  12.693 -13.615  1.00 67.84           C  
ATOM   1562  CD  GLU C 201      13.162  12.168 -13.478  1.00 71.65           C  
ATOM   1563  OE1 GLU C 201      12.979  11.103 -12.846  1.00 73.15           O  
ATOM   1564  OE2 GLU C 201      12.229  12.821 -14.000  1.00 73.49           O  
ATOM   1565  N   ASP C 202      13.117  11.417 -10.122  1.00 56.60           N  
ATOM   1566  CA  ASP C 202      11.783  11.337  -9.532  1.00 54.24           C  
ATOM   1567  C   ASP C 202      11.864  11.324  -8.021  1.00 52.26           C  
ATOM   1568  O   ASP C 202      10.842  11.391  -7.343  1.00 52.72           O  
ATOM   1569  CB  ASP C 202      11.041  10.071  -9.979  1.00 55.33           C  
ATOM   1570  CG  ASP C 202      10.587  10.128 -11.426  1.00 56.35           C  
ATOM   1571  OD1 ASP C 202      10.343  11.245 -11.929  1.00 56.02           O  
ATOM   1572  OD2 ASP C 202      10.456   9.053 -12.055  1.00 55.82           O  
ATOM   1573  N   VAL C 203      13.077  11.215  -7.492  1.00 48.88           N  
ATOM   1574  CA  VAL C 203      13.250  11.194  -6.050  1.00 44.88           C  
ATOM   1575  C   VAL C 203      12.878  12.568  -5.513  1.00 44.77           C  
ATOM   1576  O   VAL C 203      13.052  13.581  -6.195  1.00 44.18           O  
ATOM   1577  CB  VAL C 203      14.709  10.847  -5.658  1.00 44.38           C  
ATOM   1578  CG1 VAL C 203      15.085   9.485  -6.213  1.00 42.31           C  
ATOM   1579  CG2 VAL C 203      15.668  11.902  -6.186  1.00 42.25           C  
ATOM   1580  N   GLY C 204      12.366  12.601  -4.291  1.00 42.21           N  
ATOM   1581  CA  GLY C 204      11.969  13.856  -3.691  1.00 42.51           C  
ATOM   1582  C   GLY C 204      10.771  13.571  -2.818  1.00 40.69           C  
ATOM   1583  O   GLY C 204      10.401  12.409  -2.665  1.00 42.50           O  
ATOM   1584  N   VAL C 205      10.163  14.608  -2.255  1.00 39.21           N  
ATOM   1585  CA  VAL C 205       9.000  14.436  -1.393  1.00 37.69           C  
ATOM   1586  C   VAL C 205       7.712  14.773  -2.144  1.00 37.00           C  
ATOM   1587  O   VAL C 205       7.581  15.869  -2.680  1.00 37.07           O  
ATOM   1588  CB  VAL C 205       9.070  15.362  -0.154  1.00 37.54           C  
ATOM   1589  CG1 VAL C 205       7.899  15.056   0.792  1.00 38.26           C  
ATOM   1590  CG2 VAL C 205      10.406  15.195   0.562  1.00 39.18           C  
ATOM   1591  N   TYR C 206       6.765  13.840  -2.180  1.00 35.24           N  
ATOM   1592  CA  TYR C 206       5.500  14.099  -2.861  1.00 34.79           C  
ATOM   1593  C   TYR C 206       4.418  14.479  -1.857  1.00 34.69           C  
ATOM   1594  O   TYR C 206       4.367  13.962  -0.740  1.00 34.08           O  
ATOM   1595  CB  TYR C 206       5.048  12.879  -3.661  1.00 34.52           C  
ATOM   1596  CG  TYR C 206       5.914  12.556  -4.855  1.00 35.73           C  
ATOM   1597  CD1 TYR C 206       7.149  11.934  -4.702  1.00 35.87           C  
ATOM   1598  CD2 TYR C 206       5.499  12.879  -6.145  1.00 33.71           C  
ATOM   1599  CE1 TYR C 206       7.961  11.638  -5.815  1.00 33.04           C  
ATOM   1600  CE2 TYR C 206       6.295  12.590  -7.257  1.00 34.85           C  
ATOM   1601  CZ  TYR C 206       7.529  11.970  -7.083  1.00 35.76           C  
ATOM   1602  OH  TYR C 206       8.325  11.704  -8.184  1.00 35.42           O  
ATOM   1603  N   TYR C 207       3.553  15.399  -2.250  1.00 36.17           N  
ATOM   1604  CA  TYR C 207       2.473  15.825  -1.364  1.00 36.41           C  
ATOM   1605  C   TYR C 207       1.136  15.892  -2.097  1.00 35.76           C  
ATOM   1606  O   TYR C 207       1.081  16.382  -3.232  1.00 33.67           O  
ATOM   1607  CB  TYR C 207       2.741  17.233  -0.832  1.00 38.59           C  
ATOM   1608  CG  TYR C 207       3.980  17.429   0.003  1.00 44.48           C  
ATOM   1609  CD1 TYR C 207       3.984  17.118   1.358  1.00 45.49           C  
ATOM   1610  CD2 TYR C 207       5.124  18.017  -0.541  1.00 44.59           C  
ATOM   1611  CE1 TYR C 207       5.093  17.401   2.163  1.00 47.32           C  
ATOM   1612  CE2 TYR C 207       6.243  18.305   0.251  1.00 44.85           C  
ATOM   1613  CZ  TYR C 207       6.216  17.999   1.604  1.00 47.50           C  
ATOM   1614  OH  TYR C 207       7.283  18.327   2.412  1.00 47.88           O  
ATOM   1615  N   CYS C 208       0.062  15.391  -1.482  1.00 32.53           N  
ATOM   1616  CA  CYS C 208      -1.242  15.574  -2.104  1.00 33.33           C  
ATOM   1617  C   CYS C 208      -1.730  16.851  -1.427  1.00 32.10           C  
ATOM   1618  O   CYS C 208      -1.190  17.263  -0.398  1.00 33.59           O  
ATOM   1619  CB  CYS C 208      -2.193  14.405  -1.867  1.00 37.07           C  
ATOM   1620  SG  CYS C 208      -2.320  13.760  -0.177  1.00 41.28           S  
ATOM   1621  N   PHE C 209      -2.744  17.471  -1.998  1.00 28.60           N  
ATOM   1622  CA  PHE C 209      -3.218  18.744  -1.513  1.00 29.30           C  
ATOM   1623  C   PHE C 209      -4.674  18.928  -1.919  1.00 28.95           C  
ATOM   1624  O   PHE C 209      -5.059  18.526  -3.006  1.00 28.00           O  
ATOM   1625  CB  PHE C 209      -2.344  19.808  -2.191  1.00 26.62           C  
ATOM   1626  CG  PHE C 209      -2.928  21.168  -2.217  1.00 28.48           C  
ATOM   1627  CD1 PHE C 209      -2.647  22.073  -1.206  1.00 29.06           C  
ATOM   1628  CD2 PHE C 209      -3.724  21.576  -3.292  1.00 31.21           C  
ATOM   1629  CE1 PHE C 209      -3.140  23.374  -1.261  1.00 31.10           C  
ATOM   1630  CE2 PHE C 209      -4.225  22.875  -3.355  1.00 31.99           C  
ATOM   1631  CZ  PHE C 209      -3.932  23.773  -2.344  1.00 31.65           C  
ATOM   1632  N   GLN C 210      -5.482  19.529  -1.058  1.00 32.84           N  
ATOM   1633  CA  GLN C 210      -6.871  19.786  -1.440  1.00 34.74           C  
ATOM   1634  C   GLN C 210      -7.122  21.276  -1.348  1.00 34.95           C  
ATOM   1635  O   GLN C 210      -6.737  21.923  -0.374  1.00 37.11           O  
ATOM   1636  CB  GLN C 210      -7.861  19.015  -0.552  1.00 35.40           C  
ATOM   1637  CG  GLN C 210      -7.979  19.461   0.899  1.00 35.23           C  
ATOM   1638  CD  GLN C 210      -8.765  20.755   1.082  1.00 35.60           C  
ATOM   1639  NE2 GLN C 210      -8.486  21.450   2.175  1.00 31.14           N  
ATOM   1640  OE1 GLN C 210      -9.623  21.122   0.255  1.00 34.59           O  
ATOM   1641  N   GLY C 211      -7.736  21.832  -2.383  1.00 34.75           N  
ATOM   1642  CA  GLY C 211      -8.038  23.250  -2.374  1.00 35.39           C  
ATOM   1643  C   GLY C 211      -9.540  23.495  -2.365  1.00 37.46           C  
ATOM   1644  O   GLY C 211      -9.997  24.631  -2.459  1.00 37.61           O  
ATOM   1645  N   SER C 212     -10.313  22.423  -2.237  1.00 38.03           N  
ATOM   1646  CA  SER C 212     -11.764  22.527  -2.226  1.00 36.97           C  
ATOM   1647  C   SER C 212     -12.264  23.273  -1.003  1.00 37.98           C  
ATOM   1648  O   SER C 212     -13.113  24.164  -1.099  1.00 34.00           O  
ATOM   1649  CB  SER C 212     -12.388  21.135  -2.246  1.00 37.42           C  
ATOM   1650  OG  SER C 212     -12.079  20.459  -3.442  1.00 38.74           O  
ATOM   1651  N   HIS C 213     -11.729  22.907   0.153  1.00 37.15           N  
ATOM   1652  CA  HIS C 213     -12.151  23.520   1.394  1.00 39.57           C  
ATOM   1653  C   HIS C 213     -11.174  24.535   1.946  1.00 39.82           C  
ATOM   1654  O   HIS C 213      -9.961  24.408   1.784  1.00 41.28           O  
ATOM   1655  CB  HIS C 213     -12.394  22.435   2.440  1.00 42.21           C  
ATOM   1656  CG  HIS C 213     -13.492  21.488   2.075  1.00 48.28           C  
ATOM   1657  CD2 HIS C 213     -14.524  20.995   2.800  1.00 50.27           C  
ATOM   1658  ND1 HIS C 213     -13.605  20.930   0.819  1.00 51.54           N  
ATOM   1659  CE1 HIS C 213     -14.660  20.135   0.786  1.00 54.06           C  
ATOM   1660  NE2 HIS C 213     -15.235  20.156   1.975  1.00 53.19           N  
ATOM   1661  N   ILE C 214     -11.718  25.544   2.610  1.00 39.17           N  
ATOM   1662  CA  ILE C 214     -10.913  26.583   3.229  1.00 38.71           C  
ATOM   1663  C   ILE C 214     -10.652  26.147   4.672  1.00 39.96           C  
ATOM   1664  O   ILE C 214     -11.586  25.841   5.412  1.00 41.59           O  
ATOM   1665  CB  ILE C 214     -11.674  27.908   3.221  1.00 38.15           C  
ATOM   1666  CG1 ILE C 214     -12.090  28.247   1.783  1.00 38.08           C  
ATOM   1667  CG2 ILE C 214     -10.818  29.002   3.834  1.00 38.49           C  
ATOM   1668  CD1 ILE C 214     -12.904  29.527   1.650  1.00 36.97           C  
ATOM   1669  N   PRO C 215      -9.380  26.117   5.101  1.00 41.57           N  
ATOM   1670  CA  PRO C 215      -8.165  26.455   4.350  1.00 38.81           C  
ATOM   1671  C   PRO C 215      -7.614  25.273   3.562  1.00 36.34           C  
ATOM   1672  O   PRO C 215      -7.825  24.122   3.934  1.00 35.99           O  
ATOM   1673  CB  PRO C 215      -7.203  26.878   5.455  1.00 38.79           C  
ATOM   1674  CG  PRO C 215      -7.524  25.875   6.526  1.00 41.46           C  
ATOM   1675  CD  PRO C 215      -9.055  25.840   6.516  1.00 39.62           C  
ATOM   1676  N   PRO C 216      -6.890  25.544   2.461  1.00 34.68           N  
ATOM   1677  CA  PRO C 216      -6.324  24.444   1.669  1.00 33.47           C  
ATOM   1678  C   PRO C 216      -5.366  23.697   2.595  1.00 33.17           C  
ATOM   1679  O   PRO C 216      -4.850  24.285   3.527  1.00 32.24           O  
ATOM   1680  CB  PRO C 216      -5.575  25.163   0.540  1.00 36.69           C  
ATOM   1681  CG  PRO C 216      -6.203  26.543   0.490  1.00 35.09           C  
ATOM   1682  CD  PRO C 216      -6.471  26.859   1.938  1.00 31.87           C  
ATOM   1683  N   THR C 217      -5.127  22.413   2.356  1.00 34.82           N  
ATOM   1684  CA  THR C 217      -4.233  21.665   3.233  1.00 37.45           C  
ATOM   1685  C   THR C 217      -3.473  20.583   2.466  1.00 37.40           C  
ATOM   1686  O   THR C 217      -3.987  20.025   1.500  1.00 36.05           O  
ATOM   1687  CB  THR C 217      -5.012  21.012   4.411  1.00 37.53           C  
ATOM   1688  CG2 THR C 217      -5.518  22.078   5.387  1.00 39.02           C  
ATOM   1689  OG1 THR C 217      -6.129  20.272   3.898  1.00 41.41           O  
ATOM   1690  N   PHE C 218      -2.251  20.297   2.910  1.00 36.75           N  
ATOM   1691  CA  PHE C 218      -1.400  19.301   2.264  1.00 36.64           C  
ATOM   1692  C   PHE C 218      -1.257  18.044   3.102  1.00 38.17           C  
ATOM   1693  O   PHE C 218      -1.472  18.062   4.309  1.00 37.62           O  
ATOM   1694  CB  PHE C 218       0.026  19.841   2.056  1.00 36.32           C  
ATOM   1695  CG  PHE C 218       0.111  21.091   1.230  1.00 31.81           C  
ATOM   1696  CD1 PHE C 218      -0.180  22.325   1.780  1.00 31.98           C  
ATOM   1697  CD2 PHE C 218       0.542  21.034  -0.085  1.00 33.29           C  
ATOM   1698  CE1 PHE C 218      -0.035  23.493   1.032  1.00 33.32           C  
ATOM   1699  CE2 PHE C 218       0.689  22.198  -0.838  1.00 30.47           C  
ATOM   1700  CZ  PHE C 218       0.403  23.419  -0.278  1.00 31.93           C  
ATOM   1701  N   GLY C 219      -0.864  16.955   2.451  1.00 40.10           N  
ATOM   1702  CA  GLY C 219      -0.626  15.719   3.167  1.00 41.50           C  
ATOM   1703  C   GLY C 219       0.705  15.898   3.885  1.00 42.59           C  
ATOM   1704  O   GLY C 219       1.334  16.958   3.763  1.00 40.54           O  
ATOM   1705  N   GLN C 220       1.148  14.886   4.625  1.00 42.97           N  
ATOM   1706  CA  GLN C 220       2.407  15.003   5.362  1.00 45.95           C  
ATOM   1707  C   GLN C 220       3.634  14.847   4.468  1.00 45.99           C  
ATOM   1708  O   GLN C 220       4.719  15.350   4.787  1.00 45.50           O  
ATOM   1709  CB  GLN C 220       2.427  14.001   6.526  1.00 46.62           C  
ATOM   1710  CG  GLN C 220       1.431  14.388   7.636  1.00 50.96           C  
ATOM   1711  CD  GLN C 220       1.170  13.282   8.651  1.00 54.91           C  
ATOM   1712  NE2 GLN C 220       1.503  13.543   9.918  1.00 55.69           N  
ATOM   1713  OE1 GLN C 220       0.668  12.209   8.303  1.00 56.46           O  
ATOM   1714  N   GLY C 221       3.454  14.174   3.335  1.00 44.42           N  
ATOM   1715  CA  GLY C 221       4.557  13.992   2.412  1.00 43.62           C  
ATOM   1716  C   GLY C 221       5.131  12.593   2.388  1.00 43.39           C  
ATOM   1717  O   GLY C 221       5.368  11.988   3.427  1.00 41.79           O  
ATOM   1718  N   THR C 222       5.343  12.082   1.184  1.00 42.19           N  
ATOM   1719  CA  THR C 222       5.910  10.760   0.984  1.00 43.02           C  
ATOM   1720  C   THR C 222       7.290  10.953   0.359  1.00 45.77           C  
ATOM   1721  O   THR C 222       7.410  11.581  -0.696  1.00 44.70           O  
ATOM   1722  CB  THR C 222       5.038   9.938   0.022  1.00 40.91           C  
ATOM   1723  CG2 THR C 222       5.620   8.571  -0.195  1.00 38.87           C  
ATOM   1724  OG1 THR C 222       3.718   9.822   0.559  1.00 43.01           O  
ATOM   1725  N   LYS C 223       8.329  10.423   1.003  1.00 49.03           N  
ATOM   1726  CA  LYS C 223       9.688  10.564   0.478  1.00 52.03           C  
ATOM   1727  C   LYS C 223      10.094   9.386  -0.410  1.00 53.98           C  
ATOM   1728  O   LYS C 223      10.167   8.243   0.048  1.00 53.50           O  
ATOM   1729  CB  LYS C 223      10.693  10.728   1.629  1.00 53.24           C  
ATOM   1730  CG  LYS C 223      12.073  11.236   1.187  1.00 55.53           C  
ATOM   1731  CD  LYS C 223      12.890  11.786   2.355  1.00 56.37           C  
ATOM   1732  CE  LYS C 223      14.170  12.475   1.862  1.00 58.70           C  
ATOM   1733  NZ  LYS C 223      15.003  13.058   2.960  1.00 58.20           N  
ATOM   1734  N   VAL C 224      10.344   9.677  -1.687  1.00 56.12           N  
ATOM   1735  CA  VAL C 224      10.753   8.658  -2.651  1.00 58.18           C  
ATOM   1736  C   VAL C 224      12.260   8.727  -2.890  1.00 61.22           C  
ATOM   1737  O   VAL C 224      12.805   9.788  -3.211  1.00 59.98           O  
ATOM   1738  CB  VAL C 224      10.035   8.831  -4.006  1.00 58.11           C  
ATOM   1739  CG1 VAL C 224      10.452   7.718  -4.962  1.00 57.49           C  
ATOM   1740  CG2 VAL C 224       8.528   8.813  -3.804  1.00 57.28           C  
ATOM   1741  N   GLU C 225      12.921   7.582  -2.738  1.00 63.91           N  
ATOM   1742  CA  GLU C 225      14.367   7.478  -2.913  1.00 66.99           C  
ATOM   1743  C   GLU C 225      14.698   6.137  -3.567  1.00 68.21           C  
ATOM   1744  O   GLU C 225      14.012   5.144  -3.327  1.00 68.84           O  
ATOM   1745  CB  GLU C 225      15.049   7.569  -1.546  1.00 68.21           C  
ATOM   1746  CG  GLU C 225      14.592   6.478  -0.575  1.00 70.79           C  
ATOM   1747  CD  GLU C 225      15.089   6.685   0.848  1.00 71.86           C  
ATOM   1748  OE1 GLU C 225      14.838   5.798   1.694  1.00 71.74           O  
ATOM   1749  OE2 GLU C 225      15.721   7.731   1.123  1.00 72.84           O  
ATOM   1750  N   ILE C 226      15.739   6.099  -4.392  1.00 69.32           N  
ATOM   1751  CA  ILE C 226      16.112   4.849  -5.046  1.00 70.64           C  
ATOM   1752  C   ILE C 226      17.173   4.087  -4.260  1.00 70.83           C  
ATOM   1753  O   ILE C 226      16.792   3.157  -3.515  1.00 69.95           O  
ATOM   1754  CB  ILE C 226      16.624   5.094  -6.486  1.00 71.02           C  
ATOM   1755  CG1 ILE C 226      17.651   6.228  -6.499  1.00 71.84           C  
ATOM   1756  CG2 ILE C 226      15.454   5.419  -7.400  1.00 71.62           C  
ATOM   1757  CD1 ILE C 226      18.274   6.472  -7.858  1.00 72.23           C  
TER
