# Supplementary material for: Improving Loop Modeling of the Antibody Complementarity-Determining Region 3 Using Knowledge-Based Restraints
Source: PLoS One. 2016 May 16;11(5):e0154811. doi: 10.1371/journal.pone.0154811 (PMC4868311; doi:10.1371/journal.pone.0154811)
Supplement: S4 File — This archive contains example input and output files needed to run the Rosetta protocol described in S3 File. (ZIP) [file pone.0154811.s007.zip › HCDR3_prot_capture/input/fragment_picker_quota.options]

# Input databases
-in::file::vall	/path/to/Rosetta/tools/fragment_tools/vall.jul19.2011.gz

#Query-related input files
-in::file::checkpoint 1wt5_.checkpoint
-in::file::fasta 1wt5_.fasta
-frags::ss_pred 1wt5_.psipred_ss2 psipred 1wt5_.jufo_ss jufo

# the name root for the output fragment files
-out::file::frag_prefix	1wt5_frags

# Show score components for each selected fragment
-frags::describe_fragments 1wt5_frags.fsc

# Weights file
-frags::scoring::config ./fragment_picker_quota.wghts

# we need nine-mers and three-mers
-frags::frag_sizes 9 3

# Select 200 fragments from 1000 candidates. We need more candidates than fragments to fill quota pools.	
-frags::n_candidates 1000
-frags::n_frags 200

# Quota.def file defines the shares between different quota pools. The total should be 1.0
-frags::picking::quota_config_file ./fragment_picker_quota.cfg

# Get rid of homologous fragments
-frags::denied_pdb 1wt5_.homolog_vall
