# Supplementary material for: Improving Loop Modeling of the Antibody Complementarity-Determining Region 3 Using Knowledge-Based Restraints
Source: PLoS One. 2016 May 16;11(5):e0154811. doi: 10.1371/journal.pone.0154811 (PMC4868311; doi:10.1371/journal.pone.0154811)
Supplement: S4 File — This archive contains example input and output files needed to run the Rosetta protocol described in S3 File. (ZIP) [file pone.0154811.s007.zip › HCDR3_prot_capture/input/fragment_picker_quota.wghts]

#score	name	 priority	weight	min_allowed	extras	
SecondarySimilarity	350	0.5	-	psipred
SecondarySimilarity	250	0.5	-	jufo
RamaScore	150	1.0	-	psipred
RamaScore	150	1.0	-	jufo
ProfileScoreL1	200	1.0	-
