# Supplementary material for: Improving Loop Modeling of the Antibody Complementarity-Determining Region 3 Using Knowledge-Based Restraints
Source: PLoS One. 2016 May 16;11(5):e0154811. doi: 10.1371/journal.pone.0154811 (PMC4868311; doi:10.1371/journal.pone.0154811)
Supplement: S4 File — This archive contains example input and output files needed to run the Rosetta protocol described in S3 File. (ZIP) [file pone.0154811.s007.zip › HCDR3_prot_capture/input/model_wo_rest.options]

-s 1wt5_renum.pdb  #starting pdb with loops to rebuild
-loops:loop_file 1wt5_.loops #loop file
-loops:extended true #force phi-psi angles to be set to 180 degrees independent of loop input file (recommended for production runs)
-loops:idealize_after_loop_close #give idealized phi and psi angles after loop has been closed
-loops:relax fastrelax #does a minimization of the structure in the torsion space
-loops:fast #decreases the monte carlo inner and outer cycles of loop rebuilding, greatly decreasing computation time
-out:file:fullatom #output file will be full-atom
-ex1 #Include extra chi1 rotamers
-ex2
-nstruct 10 #number of models to build. 1000 recommended for production runs
-loops:frag_sizes 9 3 1
-loops:frag_files 1wt5_frags.200.9mers 1wt5_frags.200.3mers none 
-loops:remodel quick_ccd
-loops:refine refine_kic
