# Supplementary material for: Improving Loop Modeling of the Antibody Complementarity-Determining Region 3 Using Knowledge-Based Restraints
Source: PLoS One. 2016 May 16;11(5):e0154811. doi: 10.1371/journal.pone.0154811 (PMC4868311; doi:10.1371/journal.pone.0154811)
Supplement: S4 File — This archive contains example input and output files needed to run the Rosetta protocol described in S3 File. (ZIP) [file pone.0154811.s007.zip › HCDR3_prot_capture/output/ex1-1wt5_renum_0001.pdb]

ATOM      1  N   GLN A   1       8.885  33.755 -19.604  1.00  0.00           N  
ATOM      2  CA  GLN A   1       8.842  33.014 -18.349  1.00  0.00           C  
ATOM      3  C   GLN A   1       8.510  33.931 -17.179  1.00  0.00           C  
ATOM      4  O   GLN A   1       8.391  35.145 -17.343  1.00  0.00           O  
ATOM      5  CB  GLN A   1      10.178  32.309 -18.098  1.00  0.00           C  
ATOM      6  CG  GLN A   1      10.558  31.296 -19.164  1.00  0.00           C  
ATOM      7  CD  GLN A   1       9.580  30.139 -19.237  1.00  0.00           C  
ATOM      8  OE1 GLN A   1       9.315  29.467 -18.236  1.00  0.00           O  
ATOM      9  NE2 GLN A   1       9.036  29.898 -20.425  1.00  0.00           N  
ATOM     10 1H   GLN A   1       9.104  33.130 -20.353  1.00  0.00           H  
ATOM     11 2H   GLN A   1       7.994  34.177 -19.773  1.00  0.00           H  
ATOM     12 3H   GLN A   1       9.585  34.467 -19.548  1.00  0.00           H  
ATOM     13  HA  GLN A   1       8.058  32.260 -18.419  1.00  0.00           H  
ATOM     14 1HB  GLN A   1      10.975  33.050 -18.039  1.00  0.00           H  
ATOM     15 2HB  GLN A   1      10.141  31.791 -17.140  1.00  0.00           H  
ATOM     16 1HG  GLN A   1      10.572  31.793 -20.134  1.00  0.00           H  
ATOM     17 2HG  GLN A   1      11.545  30.895 -18.935  1.00  0.00           H  
ATOM     18 1HE2 GLN A   1       8.384  29.147 -20.535  1.00  0.00           H  
ATOM     19 2HE2 GLN A   1       9.279  30.468 -21.211  1.00  0.00           H  
ATOM     20  N   VAL A   2       8.361  33.342 -15.997  1.00  0.00           N  
ATOM     21  CA  VAL A   2       7.996  34.099 -14.805  1.00  0.00           C  
ATOM     22  C   VAL A   2       9.015  33.898 -13.691  1.00  0.00           C  
ATOM     23  O   VAL A   2       9.688  32.869 -13.630  1.00  0.00           O  
ATOM     24  CB  VAL A   2       6.603  33.670 -14.306  1.00  0.00           C  
ATOM     25  CG1 VAL A   2       5.546  33.960 -15.361  1.00  0.00           C  
ATOM     26  CG2 VAL A   2       6.615  32.192 -13.947  1.00  0.00           C  
ATOM     27  H   VAL A   2       8.505  32.345 -15.922  1.00  0.00           H  
ATOM     28  HA  VAL A   2       7.964  35.158 -15.064  1.00  0.00           H  
ATOM     29  HB  VAL A   2       6.347  34.257 -13.424  1.00  0.00           H  
ATOM     30 1HG1 VAL A   2       4.568  33.651 -14.991  1.00  0.00           H  
ATOM     31 2HG1 VAL A   2       5.531  35.029 -15.576  1.00  0.00           H  
ATOM     32 3HG1 VAL A   2       5.780  33.409 -16.272  1.00  0.00           H  
ATOM     33 1HG2 VAL A   2       5.627  31.896 -13.594  1.00  0.00           H  
ATOM     34 2HG2 VAL A   2       6.877  31.605 -14.827  1.00  0.00           H  
ATOM     35 3HG2 VAL A   2       7.349  32.014 -13.161  1.00  0.00           H  
ATOM     36  N   GLN A   3       9.125  34.888 -12.812  1.00  0.00           N  
ATOM     37  CA  GLN A   3      10.009  34.791 -11.656  1.00  0.00           C  
ATOM     38  C   GLN A   3       9.518  35.670 -10.512  1.00  0.00           C  
ATOM     39  O   GLN A   3       9.573  36.897 -10.592  1.00  0.00           O  
ATOM     40  CB  GLN A   3      11.438  35.183 -12.040  1.00  0.00           C  
ATOM     41  CG  GLN A   3      12.429  35.126 -10.890  1.00  0.00           C  
ATOM     42  CD  GLN A   3      12.651  33.712 -10.386  1.00  0.00           C  
ATOM     43  OE1 GLN A   3      13.199  32.864 -11.096  1.00  0.00           O  
ATOM     44  NE2 GLN A   3      12.226  33.450  -9.156  1.00  0.00           N  
ATOM     45  H   GLN A   3       8.583  35.729 -12.947  1.00  0.00           H  
ATOM     46  HA  GLN A   3      10.012  33.758 -11.309  1.00  0.00           H  
ATOM     47 1HB  GLN A   3      11.798  34.520 -12.827  1.00  0.00           H  
ATOM     48 2HB  GLN A   3      11.443  36.197 -12.438  1.00  0.00           H  
ATOM     49 1HG  GLN A   3      13.386  35.522 -11.229  1.00  0.00           H  
ATOM     50 2HG  GLN A   3      12.047  35.727 -10.065  1.00  0.00           H  
ATOM     51 1HE2 GLN A   3      12.345  32.535  -8.769  1.00  0.00           H  
ATOM     52 2HE2 GLN A   3      11.787  34.167  -8.614  1.00  0.00           H  
ATOM     53  N   LEU A   4       9.039  35.034  -9.448  1.00  0.00           N  
ATOM     54  CA  LEU A   4       8.643  35.751  -8.242  1.00  0.00           C  
ATOM     55  C   LEU A   4       9.847  36.047  -7.357  1.00  0.00           C  
ATOM     56  O   LEU A   4      10.734  35.209  -7.199  1.00  0.00           O  
ATOM     57  CB  LEU A   4       7.611  34.934  -7.455  1.00  0.00           C  
ATOM     58  CG  LEU A   4       6.287  34.658  -8.179  1.00  0.00           C  
ATOM     59  CD1 LEU A   4       5.402  33.781  -7.304  1.00  0.00           C  
ATOM     60  CD2 LEU A   4       5.602  35.977  -8.503  1.00  0.00           C  
ATOM     61  H   LEU A   4       8.946  34.029  -9.476  1.00  0.00           H  
ATOM     62  HA  LEU A   4       8.190  36.698  -8.535  1.00  0.00           H  
ATOM     63 1HB  LEU A   4       8.053  33.973  -7.196  1.00  0.00           H  
ATOM     64 2HB  LEU A   4       7.379  35.464  -6.531  1.00  0.00           H  
ATOM     65  HG  LEU A   4       6.485  34.115  -9.104  1.00  0.00           H  
ATOM     66 1HD1 LEU A   4       4.461  33.586  -7.819  1.00  0.00           H  
ATOM     67 2HD1 LEU A   4       5.908  32.837  -7.104  1.00  0.00           H  
ATOM     68 3HD1 LEU A   4       5.200  34.292  -6.364  1.00  0.00           H  
ATOM     69 1HD2 LEU A   4       4.661  35.781  -9.019  1.00  0.00           H  
ATOM     70 2HD2 LEU A   4       5.402  36.520  -7.579  1.00  0.00           H  
ATOM     71 3HD2 LEU A   4       6.249  36.576  -9.144  1.00  0.00           H  
ATOM     72  N   VAL A   5       9.872  37.245  -6.782  1.00  0.00           N  
ATOM     73  CA  VAL A   5      10.953  37.644  -5.890  1.00  0.00           C  
ATOM     74  C   VAL A   5      10.427  37.973  -4.499  1.00  0.00           C  
ATOM     75  O   VAL A   5       9.866  39.046  -4.274  1.00  0.00           O  
ATOM     76  CB  VAL A   5      11.691  38.870  -6.459  1.00  0.00           C  
ATOM     77  CG1 VAL A   5      12.828  39.284  -5.536  1.00  0.00           C  
ATOM     78  CG2 VAL A   5      12.215  38.558  -7.853  1.00  0.00           C  
ATOM     79  H   VAL A   5       9.122  37.896  -6.968  1.00  0.00           H  
ATOM     80  HA  VAL A   5      11.659  36.817  -5.810  1.00  0.00           H  
ATOM     81  HB  VAL A   5      10.997  39.709  -6.511  1.00  0.00           H  
ATOM     82 1HG1 VAL A   5      13.338  40.152  -5.954  1.00  0.00           H  
ATOM     83 2HG1 VAL A   5      12.426  39.537  -4.556  1.00  0.00           H  
ATOM     84 3HG1 VAL A   5      13.535  38.461  -5.438  1.00  0.00           H  
ATOM     85 1HG2 VAL A   5      12.735  39.430  -8.250  1.00  0.00           H  
ATOM     86 2HG2 VAL A   5      12.904  37.715  -7.802  1.00  0.00           H  
ATOM     87 3HG2 VAL A   5      11.380  38.305  -8.507  1.00  0.00           H  
ATOM     88  N   GLN A   6      10.609  37.044  -3.567  1.00  0.00           N  
ATOM     89  CA  GLN A   6      10.142  37.228  -2.199  1.00  0.00           C  
ATOM     90  C   GLN A   6      11.218  37.868  -1.331  1.00  0.00           C  
ATOM     91  O   GLN A   6      12.407  37.786  -1.638  1.00  0.00           O  
ATOM     92  CB  GLN A   6       9.711  35.889  -1.594  1.00  0.00           C  
ATOM     93  CG  GLN A   6       8.515  35.252  -2.282  1.00  0.00           C  
ATOM     94  CD  GLN A   6       8.118  33.932  -1.648  1.00  0.00           C  
ATOM     95  OE1 GLN A   6       7.568  33.050  -2.312  1.00  0.00           O  
ATOM     96  NE2 GLN A   6       8.396  33.790  -0.357  1.00  0.00           N  
ATOM     97  H   GLN A   6      11.085  36.187  -3.814  1.00  0.00           H  
ATOM     98  HA  GLN A   6       9.281  37.897  -2.214  1.00  0.00           H  
ATOM     99 1HB  GLN A   6      10.541  35.184  -1.642  1.00  0.00           H  
ATOM    100 2HB  GLN A   6       9.459  36.029  -0.543  1.00  0.00           H  
ATOM    101 1HG  GLN A   6       7.666  35.933  -2.215  1.00  0.00           H  
ATOM    102 2HG  GLN A   6       8.765  35.069  -3.327  1.00  0.00           H  
ATOM    103 1HE2 GLN A   6       8.157  32.940   0.115  1.00  0.00           H  
ATOM    104 2HE2 GLN A   6       8.843  34.531   0.144  1.00  0.00           H  
ATOM    105  N   SER A   7      10.794  38.505  -0.245  1.00  0.00           N  
ATOM    106  CA  SER A   7      11.721  39.154   0.675  1.00  0.00           C  
ATOM    107  C   SER A   7      12.546  38.127   1.440  1.00  0.00           C  
ATOM    108  O   SER A   7      12.207  36.944   1.473  1.00  0.00           O  
ATOM    109  CB  SER A   7      10.962  40.033   1.649  1.00  0.00           C  
ATOM    110  OG  SER A   7      10.097  39.270   2.444  1.00  0.00           O  
ATOM    111  H   SER A   7       9.803  38.542  -0.051  1.00  0.00           H  
ATOM    112  HA  SER A   7      12.403  39.778   0.095  1.00  0.00           H  
ATOM    113 1HB  SER A   7      11.668  40.567   2.283  1.00  0.00           H  
ATOM    114 2HB  SER A   7      10.390  40.778   1.096  1.00  0.00           H  
ATOM    115  HG  SER A   7      10.602  39.022   3.222  1.00  0.00           H  
ATOM    116  N   GLY A   8      13.630  38.586   2.055  1.00  0.00           N  
ATOM    117  CA  GLY A   8      14.596  37.689   2.678  1.00  0.00           C  
ATOM    118  C   GLY A   8      14.097  37.193   4.028  1.00  0.00           C  
ATOM    119  O   GLY A   8      13.069  37.651   4.528  1.00  0.00           O  
ATOM    120  H   GLY A   8      13.789  39.583   2.093  1.00  0.00           H  
ATOM    121 1HA  GLY A   8      14.780  36.840   2.019  1.00  0.00           H  
ATOM    122 2HA  GLY A   8      15.545  38.208   2.805  1.00  0.00           H  
ATOM    123  N   ALA A   9      14.830  36.254   4.616  1.00  0.00           N  
ATOM    124  CA  ALA A   9      14.417  35.631   5.869  1.00  0.00           C  
ATOM    125  C   ALA A   9      14.574  36.593   7.039  1.00  0.00           C  
ATOM    126  O   ALA A   9      15.464  37.443   7.042  1.00  0.00           O  
ATOM    127  CB  ALA A   9      15.217  34.361   6.117  1.00  0.00           C  
ATOM    128  H   ALA A   9      15.696  35.963   4.184  1.00  0.00           H  
ATOM    129  HA  ALA A   9      13.361  35.374   5.787  1.00  0.00           H  
ATOM    130 1HB  ALA A   9      14.897  33.908   7.056  1.00  0.00           H  
ATOM    131 2HB  ALA A   9      15.049  33.659   5.300  1.00  0.00           H  
ATOM    132 3HB  ALA A   9      16.277  34.603   6.174  1.00  0.00           H  
ATOM    133  N   GLU A  10      13.703  36.454   8.033  1.00  0.00           N  
ATOM    134  CA  GLU A  10      13.755  37.298   9.221  1.00  0.00           C  
ATOM    135  C   GLU A  10      13.457  36.495  10.481  1.00  0.00           C  
ATOM    136  O   GLU A  10      12.660  35.558  10.457  1.00  0.00           O  
ATOM    137  CB  GLU A  10      12.763  38.456   9.096  1.00  0.00           C  
ATOM    138  CG  GLU A  10      13.070  39.428   7.966  1.00  0.00           C  
ATOM    139  CD  GLU A  10      12.186  40.644   7.983  1.00  0.00           C  
ATOM    140  OE1 GLU A  10      11.457  40.812   8.931  1.00  0.00           O  
ATOM    141  OE2 GLU A  10      12.238  41.405   7.046  1.00  0.00           O  
ATOM    142  H   GLU A  10      12.987  35.745   7.965  1.00  0.00           H  
ATOM    143  HA  GLU A  10      14.762  37.708   9.310  1.00  0.00           H  
ATOM    144 1HB  GLU A  10      11.760  38.060   8.933  1.00  0.00           H  
ATOM    145 2HB  GLU A  10      12.744  39.021  10.028  1.00  0.00           H  
ATOM    146 1HG  GLU A  10      14.109  39.748   8.048  1.00  0.00           H  
ATOM    147 2HG  GLU A  10      12.952  38.912   7.014  1.00  0.00           H  
ATOM    148  N   VAL A  11      14.103  36.868  11.581  1.00  0.00           N  
ATOM    149  CA  VAL A  11      13.862  36.225  12.866  1.00  0.00           C  
ATOM    150  C   VAL A  11      13.233  37.195  13.859  1.00  0.00           C  
ATOM    151  O   VAL A  11      13.757  38.283  14.094  1.00  0.00           O  
ATOM    152  CB  VAL A  11      15.180  35.682  13.448  1.00  0.00           C  
ATOM    153  CG1 VAL A  11      14.941  35.050  14.811  1.00  0.00           C  
ATOM    154  CG2 VAL A  11      15.795  34.676  12.487  1.00  0.00           C  
ATOM    155  H   VAL A  11      14.778  37.617  11.524  1.00  0.00           H  
ATOM    156  HA  VAL A  11      13.177  35.390  12.712  1.00  0.00           H  
ATOM    157  HB  VAL A  11      15.871  36.513  13.596  1.00  0.00           H  
ATOM    158 1HG1 VAL A  11      15.884  34.672  15.208  1.00  0.00           H  
ATOM    159 2HG1 VAL A  11      14.535  35.797  15.493  1.00  0.00           H  
ATOM    160 3HG1 VAL A  11      14.234  34.226  14.711  1.00  0.00           H  
ATOM    161 1HG2 VAL A  11      16.727  34.297  12.905  1.00  0.00           H  
ATOM    162 2HG2 VAL A  11      15.102  33.848  12.335  1.00  0.00           H  
ATOM    163 3HG2 VAL A  11      15.996  35.161  11.532  1.00  0.00           H  
ATOM    164  N   LYS A  12      12.107  36.793  14.438  1.00  0.00           N  
ATOM    165  CA  LYS A  12      11.333  37.676  15.303  1.00  0.00           C  
ATOM    166  C   LYS A  12      11.061  37.026  16.653  1.00  0.00           C  
ATOM    167  O   LYS A  12      11.268  35.825  16.827  1.00  0.00           O  
ATOM    168  CB  LYS A  12      10.016  38.065  14.630  1.00  0.00           C  
ATOM    169  CG  LYS A  12      10.178  38.789  13.300  1.00  0.00           C  
ATOM    170  CD  LYS A  12      10.773  40.175  13.495  1.00  0.00           C  
ATOM    171  CE  LYS A  12      10.867  40.928  12.176  1.00  0.00           C  
ATOM    172  NZ  LYS A  12      11.509  42.261  12.340  1.00  0.00           N  
ATOM    173  H   LYS A  12      11.779  35.852  14.276  1.00  0.00           H  
ATOM    174  HA  LYS A  12      11.914  38.582  15.481  1.00  0.00           H  
ATOM    175 1HB  LYS A  12       9.420  37.169  14.453  1.00  0.00           H  
ATOM    176 2HB  LYS A  12       9.444  38.712  15.296  1.00  0.00           H  
ATOM    177 1HG  LYS A  12      10.832  38.210  12.648  1.00  0.00           H  
ATOM    178 2HG  LYS A  12       9.206  38.884  12.818  1.00  0.00           H  
ATOM    179 1HD  LYS A  12      10.150  40.745  14.186  1.00  0.00           H  
ATOM    180 2HD  LYS A  12      11.772  40.086  13.923  1.00  0.00           H  
ATOM    181 1HE  LYS A  12      11.449  40.344  11.464  1.00  0.00           H  
ATOM    182 2HE  LYS A  12       9.868  41.069  11.765  1.00  0.00           H  
ATOM    183 1HZ  LYS A  12      11.552  42.727  11.445  1.00  0.00           H  
ATOM    184 2HZ  LYS A  12      10.966  42.819  12.985  1.00  0.00           H  
ATOM    185 3HZ  LYS A  12      12.444  42.142  12.703  1.00  0.00           H  
ATOM    186  N   LYS A  13      10.595  37.825  17.606  1.00  0.00           N  
ATOM    187  CA  LYS A  13      10.204  37.312  18.913  1.00  0.00           C  
ATOM    188  C   LYS A  13       8.695  37.120  19.001  1.00  0.00           C  
ATOM    189  O   LYS A  13       7.936  37.749  18.264  1.00  0.00           O  
ATOM    190  CB  LYS A  13      10.680  38.251  20.022  1.00  0.00           C  
ATOM    191  CG  LYS A  13      12.194  38.354  20.153  1.00  0.00           C  
ATOM    192  CD  LYS A  13      12.588  39.275  21.298  1.00  0.00           C  
ATOM    193  CE  LYS A  13      14.101  39.379  21.430  1.00  0.00           C  
ATOM    194  NZ  LYS A  13      14.502  40.286  22.539  1.00  0.00           N  
ATOM    195  H   LYS A  13      10.510  38.814  17.420  1.00  0.00           H  
ATOM    196  HA  LYS A  13      10.672  36.338  19.057  1.00  0.00           H  
ATOM    197 1HB  LYS A  13      10.291  39.254  19.842  1.00  0.00           H  
ATOM    198 2HB  LYS A  13      10.283  37.914  20.980  1.00  0.00           H  
ATOM    199 1HG  LYS A  13      12.611  37.363  20.334  1.00  0.00           H  
ATOM    200 2HG  LYS A  13      12.613  38.742  19.225  1.00  0.00           H  
ATOM    201 1HD  LYS A  13      12.177  40.270  21.123  1.00  0.00           H  
ATOM    202 2HD  LYS A  13      12.178  38.890  22.232  1.00  0.00           H  
ATOM    203 1HE  LYS A  13      14.518  38.391  21.616  1.00  0.00           H  
ATOM    204 2HE  LYS A  13      14.522  39.757  20.498  1.00  0.00           H  
ATOM    205 1HZ  LYS A  13      15.510  40.329  22.592  1.00  0.00           H  
ATOM    206 2HZ  LYS A  13      14.135  41.212  22.367  1.00  0.00           H  
ATOM    207 3HZ  LYS A  13      14.133  39.936  23.411  1.00  0.00           H  
ATOM    208  N   PRO A  14       8.266  36.248  19.907  1.00  0.00           N  
ATOM    209  CA  PRO A  14       6.845  35.991  20.110  1.00  0.00           C  
ATOM    210  C   PRO A  14       6.088  37.280  20.402  1.00  0.00           C  
ATOM    211  O   PRO A  14       6.490  38.066  21.260  1.00  0.00           O  
ATOM    212  CB  PRO A  14       6.835  35.044  21.315  1.00  0.00           C  
ATOM    213  CG  PRO A  14       8.146  34.339  21.236  1.00  0.00           C  
ATOM    214  CD  PRO A  14       9.113  35.396  20.773  1.00  0.00           C  
ATOM    215  HA  PRO A  14       6.436  35.496  19.217  1.00  0.00           H  
ATOM    216 1HB  PRO A  14       6.715  35.620  22.244  1.00  0.00           H  
ATOM    217 2HB  PRO A  14       5.977  34.359  21.248  1.00  0.00           H  
ATOM    218 1HG  PRO A  14       8.413  33.922  22.219  1.00  0.00           H  
ATOM    219 2HG  PRO A  14       8.080  33.491  20.539  1.00  0.00           H  
ATOM    220 1HD  PRO A  14       9.497  35.949  21.643  1.00  0.00           H  
ATOM    221 2HD  PRO A  14       9.938  34.922  20.220  1.00  0.00           H  
ATOM    222  N   GLY A  15       4.991  37.491  19.684  1.00  0.00           N  
ATOM    223  CA  GLY A  15       4.160  38.673  19.884  1.00  0.00           C  
ATOM    224  C   GLY A  15       4.477  39.749  18.854  1.00  0.00           C  
ATOM    225  O   GLY A  15       3.756  40.740  18.736  1.00  0.00           O  
ATOM    226  H   GLY A  15       4.725  36.816  18.981  1.00  0.00           H  
ATOM    227 1HA  GLY A  15       3.108  38.394  19.813  1.00  0.00           H  
ATOM    228 2HA  GLY A  15       4.322  39.065  20.887  1.00  0.00           H  
ATOM    229  N   ALA A  16       5.559  39.550  18.110  1.00  0.00           N  
ATOM    230  CA  ALA A  16       5.992  40.519  17.111  1.00  0.00           C  
ATOM    231  C   ALA A  16       5.207  40.363  15.815  1.00  0.00           C  
ATOM    232  O   ALA A  16       4.300  39.536  15.724  1.00  0.00           O  
ATOM    233  CB  ALA A  16       7.484  40.376  16.846  1.00  0.00           C  
ATOM    234  H   ALA A  16       6.096  38.704  18.240  1.00  0.00           H  
ATOM    235  HA  ALA A  16       5.797  41.518  17.502  1.00  0.00           H  
ATOM    236 1HB  ALA A  16       7.792  41.107  16.098  1.00  0.00           H  
ATOM    237 2HB  ALA A  16       8.036  40.548  17.770  1.00  0.00           H  
ATOM    238 3HB  ALA A  16       7.693  39.373  16.479  1.00  0.00           H  
ATOM    239  N   SER A  17       5.560  41.163  14.815  1.00  0.00           N  
ATOM    240  CA  SER A  17       4.918  41.085  13.508  1.00  0.00           C  
ATOM    241  C   SER A  17       5.947  41.134  12.386  1.00  0.00           C  
ATOM    242  O   SER A  17       6.959  41.826  12.488  1.00  0.00           O  
ATOM    243  CB  SER A  17       3.925  42.219  13.346  1.00  0.00           C  
ATOM    244  OG  SER A  17       3.317  42.178  12.084  1.00  0.00           O  
ATOM    245  H   SER A  17       6.293  41.842  14.964  1.00  0.00           H  
ATOM    246  HA  SER A  17       4.383  40.137  13.441  1.00  0.00           H  
ATOM    247 1HB  SER A  17       3.164  42.150  14.122  1.00  0.00           H  
ATOM    248 2HB  SER A  17       4.437  43.172  13.475  1.00  0.00           H  
ATOM    249  HG  SER A  17       3.185  43.092  11.824  1.00  0.00           H  
ATOM    250  N   VAL A  18       5.681  40.395  11.314  1.00  0.00           N  
ATOM    251  CA  VAL A  18       6.604  40.319  10.188  1.00  0.00           C  
ATOM    252  C   VAL A  18       5.859  40.388   8.860  1.00  0.00           C  
ATOM    253  O   VAL A  18       4.817  39.756   8.689  1.00  0.00           O  
ATOM    254  CB  VAL A  18       7.416  39.012  10.250  1.00  0.00           C  
ATOM    255  CG1 VAL A  18       6.496  37.806  10.138  1.00  0.00           C  
ATOM    256  CG2 VAL A  18       8.460  38.998   9.143  1.00  0.00           C  
ATOM    257  H   VAL A  18       4.817  39.872  11.279  1.00  0.00           H  
ATOM    258  HA  VAL A  18       7.292  41.163  10.247  1.00  0.00           H  
ATOM    259  HB  VAL A  18       7.912  38.949  11.219  1.00  0.00           H  
ATOM    260 1HG1 VAL A  18       7.087  36.891  10.184  1.00  0.00           H  
ATOM    261 2HG1 VAL A  18       5.780  37.817  10.960  1.00  0.00           H  
ATOM    262 3HG1 VAL A  18       5.960  37.844   9.190  1.00  0.00           H  
ATOM    263 1HG2 VAL A  18       9.031  38.072   9.194  1.00  0.00           H  
ATOM    264 2HG2 VAL A  18       7.964  39.067   8.175  1.00  0.00           H  
ATOM    265 3HG2 VAL A  18       9.133  39.847   9.267  1.00  0.00           H  
ATOM    266  N   LYS A  19       6.401  41.159   7.923  1.00  0.00           N  
ATOM    267  CA  LYS A  19       5.783  41.320   6.613  1.00  0.00           C  
ATOM    268  C   LYS A  19       6.655  40.723   5.516  1.00  0.00           C  
ATOM    269  O   LYS A  19       7.831  41.063   5.390  1.00  0.00           O  
ATOM    270  CB  LYS A  19       5.515  42.798   6.325  1.00  0.00           C  
ATOM    271  CG  LYS A  19       4.792  43.063   5.011  1.00  0.00           C  
ATOM    272  CD  LYS A  19       4.572  44.552   4.791  1.00  0.00           C  
ATOM    273  CE  LYS A  19       3.578  45.119   5.794  1.00  0.00           C  
ATOM    274  NZ  LYS A  19       3.335  46.571   5.575  1.00  0.00           N  
ATOM    275  H   LYS A  19       7.262  41.646   8.125  1.00  0.00           H  
ATOM    276  HA  LYS A  19       4.832  40.787   6.610  1.00  0.00           H  
ATOM    277 1HB  LYS A  19       4.913  43.222   7.129  1.00  0.00           H  
ATOM    278 2HB  LYS A  19       6.460  43.342   6.302  1.00  0.00           H  
ATOM    279 1HG  LYS A  19       5.382  42.665   4.184  1.00  0.00           H  
ATOM    280 2HG  LYS A  19       3.826  42.558   5.019  1.00  0.00           H  
ATOM    281 1HD  LYS A  19       5.521  45.079   4.894  1.00  0.00           H  
ATOM    282 2HD  LYS A  19       4.192  44.718   3.783  1.00  0.00           H  
ATOM    283 1HE  LYS A  19       2.632  44.588   5.708  1.00  0.00           H  
ATOM    284 2HE  LYS A  19       3.959  44.976   6.805  1.00  0.00           H  
ATOM    285 1HZ  LYS A  19       2.672  46.908   6.259  1.00  0.00           H  
ATOM    286 2HZ  LYS A  19       4.204  47.077   5.671  1.00  0.00           H  
ATOM    287 3HZ  LYS A  19       2.962  46.714   4.647  1.00  0.00           H  
ATOM    288  N   VAL A  20       6.071  39.830   4.723  1.00  0.00           N  
ATOM    289  CA  VAL A  20       6.782  39.214   3.609  1.00  0.00           C  
ATOM    290  C   VAL A  20       6.265  39.730   2.273  1.00  0.00           C  
ATOM    291  O   VAL A  20       5.060  39.740   2.023  1.00  0.00           O  
ATOM    292  CB  VAL A  20       6.626  37.682   3.659  1.00  0.00           C  
ATOM    293  CG1 VAL A  20       7.304  37.039   2.458  1.00  0.00           C  
ATOM    294  CG2 VAL A  20       7.207  37.145   4.958  1.00  0.00           C  
ATOM    295  H   VAL A  20       5.110  39.573   4.896  1.00  0.00           H  
ATOM    296  HA  VAL A  20       7.840  39.461   3.695  1.00  0.00           H  
ATOM    297  HB  VAL A  20       5.567  37.431   3.603  1.00  0.00           H  
ATOM    298 1HG1 VAL A  20       7.184  35.956   2.510  1.00  0.00           H  
ATOM    299 2HG1 VAL A  20       6.848  37.411   1.541  1.00  0.00           H  
ATOM    300 3HG1 VAL A  20       8.365  37.286   2.464  1.00  0.00           H  
ATOM    301 1HG2 VAL A  20       7.093  36.061   4.987  1.00  0.00           H  
ATOM    302 2HG2 VAL A  20       8.265  37.400   5.017  1.00  0.00           H  
ATOM    303 3HG2 VAL A  20       6.679  37.587   5.803  1.00  0.00           H  
ATOM    304  N   SER A  21       7.185  40.160   1.415  1.00  0.00           N  
ATOM    305  CA  SER A  21       6.822  40.721   0.120  1.00  0.00           C  
ATOM    306  C   SER A  21       7.038  39.710  -0.999  1.00  0.00           C  
ATOM    307  O   SER A  21       7.729  38.707  -0.818  1.00  0.00           O  
ATOM    308  CB  SER A  21       7.634  41.972  -0.154  1.00  0.00           C  
ATOM    309  OG  SER A  21       8.969  41.653  -0.434  1.00  0.00           O  
ATOM    310  H   SER A  21       8.161  40.095   1.667  1.00  0.00           H  
ATOM    311  HA  SER A  21       5.764  40.986   0.142  1.00  0.00           H  
ATOM    312 1HB  SER A  21       7.201  42.510  -0.997  1.00  0.00           H  
ATOM    313 2HB  SER A  21       7.589  42.631   0.713  1.00  0.00           H  
ATOM    314  HG  SER A  21       8.984  41.355  -1.347  1.00  0.00           H  
ATOM    315  N   CYS A  22       6.443  39.979  -2.156  1.00  0.00           N  
ATOM    316  CA  CYS A  22       6.662  39.157  -3.340  1.00  0.00           C  
ATOM    317  C   CYS A  22       6.433  39.956  -4.616  1.00  0.00           C  
ATOM    318  O   CYS A  22       5.299  40.294  -4.954  1.00  0.00           O  
ATOM    319  CB  CYS A  22       5.732  37.943  -3.331  1.00  0.00           C  
ATOM    320  SG  CYS A  22       5.959  36.828  -4.737  1.00  0.00           S  
ATOM    321  H   CYS A  22       5.824  40.775  -2.218  1.00  0.00           H  
ATOM    322  HA  CYS A  22       7.693  38.804  -3.330  1.00  0.00           H  
ATOM    323 1HB  CYS A  22       5.890  37.370  -2.417  1.00  0.00           H  
ATOM    324 2HB  CYS A  22       4.695  38.280  -3.331  1.00  0.00           H  
ATOM    325  HG  CYS A  22       6.122  37.783  -5.647  1.00  0.00           H  
ATOM    326  N   LYS A  23       7.518  40.255  -5.323  1.00  0.00           N  
ATOM    327  CA  LYS A  23       7.438  41.020  -6.562  1.00  0.00           C  
ATOM    328  C   LYS A  23       7.075  40.125  -7.740  1.00  0.00           C  
ATOM    329  O   LYS A  23       7.693  39.082  -7.952  1.00  0.00           O  
ATOM    330  CB  LYS A  23       8.761  41.738  -6.834  1.00  0.00           C  
ATOM    331  CG  LYS A  23       8.746  42.640  -8.061  1.00  0.00           C  
ATOM    332  CD  LYS A  23      10.076  43.357  -8.236  1.00  0.00           C  
ATOM    333  CE  LYS A  23      10.067  44.250  -9.468  1.00  0.00           C  
ATOM    334  NZ  LYS A  23      11.365  44.955  -9.654  1.00  0.00           N  
ATOM    335  H   LYS A  23       8.421  39.945  -4.994  1.00  0.00           H  
ATOM    336  HA  LYS A  23       6.651  41.768  -6.457  1.00  0.00           H  
ATOM    337 1HB  LYS A  23       9.028  42.349  -5.972  1.00  0.00           H  
ATOM    338 2HB  LYS A  23       9.553  41.001  -6.971  1.00  0.00           H  
ATOM    339 1HG  LYS A  23       8.546  42.042  -8.951  1.00  0.00           H  
ATOM    340 2HG  LYS A  23       7.954  43.381  -7.958  1.00  0.00           H  
ATOM    341 1HD  LYS A  23      10.279  43.969  -7.355  1.00  0.00           H  
ATOM    342 2HD  LYS A  23      10.875  42.623  -8.337  1.00  0.00           H  
ATOM    343 1HE  LYS A  23       9.865  43.648 -10.352  1.00  0.00           H  
ATOM    344 2HE  LYS A  23       9.275  44.993  -9.373  1.00  0.00           H  
ATOM    345 1HZ  LYS A  23      11.317  45.536 -10.479  1.00  0.00           H  
ATOM    346 2HZ  LYS A  23      11.554  45.532  -8.847  1.00  0.00           H  
ATOM    347 3HZ  LYS A  23      12.104  44.276  -9.763  1.00  0.00           H  
ATOM    348  N   ALA A  24       6.070  40.539  -8.503  1.00  0.00           N  
ATOM    349  CA  ALA A  24       5.650  39.796  -9.685  1.00  0.00           C  
ATOM    350  C   ALA A  24       6.510  40.149 -10.892  1.00  0.00           C  
ATOM    351  O   ALA A  24       7.002  41.271 -11.008  1.00  0.00           O  
ATOM    352  CB  ALA A  24       4.182  40.064  -9.986  1.00  0.00           C  
ATOM    353  H   ALA A  24       5.584  41.389  -8.258  1.00  0.00           H  
ATOM    354  HA  ALA A  24       5.780  38.733  -9.482  1.00  0.00           H  
ATOM    355 1HB  ALA A  24       3.883  39.503 -10.871  1.00  0.00           H  
ATOM    356 2HB  ALA A  24       3.574  39.752  -9.136  1.00  0.00           H  
ATOM    357 3HB  ALA A  24       4.036  41.128 -10.165  1.00  0.00           H  
ATOM    358  N   SER A  25       6.687  39.184 -11.788  1.00  0.00           N  
ATOM    359  CA  SER A  25       7.434  39.411 -13.020  1.00  0.00           C  
ATOM    360  C   SER A  25       7.163  38.311 -14.039  1.00  0.00           C  
ATOM    361  O   SER A  25       7.246  37.124 -13.722  1.00  0.00           O  
ATOM    362  CB  SER A  25       8.919  39.483 -12.724  1.00  0.00           C  
ATOM    363  OG  SER A  25       9.656  39.677 -13.900  1.00  0.00           O  
ATOM    364  H   SER A  25       6.294  38.271 -11.612  1.00  0.00           H  
ATOM    365  HA  SER A  25       7.114  40.361 -13.449  1.00  0.00           H  
ATOM    366 1HB  SER A  25       9.112  40.302 -12.031  1.00  0.00           H  
ATOM    367 2HB  SER A  25       9.239  38.562 -12.239  1.00  0.00           H  
ATOM    368  HG  SER A  25      10.579  39.686 -13.635  1.00  0.00           H  
ATOM    369  N   GLY A  26       6.837  38.713 -15.263  1.00  0.00           N  
ATOM    370  CA  GLY A  26       6.571  37.762 -16.336  1.00  0.00           C  
ATOM    371  C   GLY A  26       5.081  37.671 -16.634  1.00  0.00           C  
ATOM    372  O   GLY A  26       4.668  37.010 -17.588  1.00  0.00           O  
ATOM    373  H   GLY A  26       6.772  39.702 -15.455  1.00  0.00           H  
ATOM    374 1HA  GLY A  26       7.108  38.067 -17.234  1.00  0.00           H  
ATOM    375 2HA  GLY A  26       6.950  36.780 -16.053  1.00  0.00           H  
ATOM    376  N   TYR A  27       4.276  38.338 -15.814  1.00  0.00           N  
ATOM    377  CA  TYR A  27       2.829  38.334 -15.989  1.00  0.00           C  
ATOM    378  C   TYR A  27       2.203  39.605 -15.431  1.00  0.00           C  
ATOM    379  O   TYR A  27       2.841  40.346 -14.683  1.00  0.00           O  
ATOM    380  CB  TYR A  27       2.212  37.102 -15.322  1.00  0.00           C  
ATOM    381  CG  TYR A  27       2.350  37.090 -13.816  1.00  0.00           C  
ATOM    382  CD1 TYR A  27       1.330  37.596 -13.023  1.00  0.00           C  
ATOM    383  CD2 TYR A  27       3.495  36.574 -13.228  1.00  0.00           C  
ATOM    384  CE1 TYR A  27       1.456  37.585 -11.647  1.00  0.00           C  
ATOM    385  CE2 TYR A  27       3.620  36.563 -11.852  1.00  0.00           C  
ATOM    386  CZ  TYR A  27       2.606  37.066 -11.063  1.00  0.00           C  
ATOM    387  OH  TYR A  27       2.731  37.056  -9.693  1.00  0.00           O  
ATOM    388  H   TYR A  27       4.678  38.861 -15.049  1.00  0.00           H  
ATOM    389  HA  TYR A  27       2.609  38.298 -17.057  1.00  0.00           H  
ATOM    390 1HB  TYR A  27       1.151  37.048 -15.568  1.00  0.00           H  
ATOM    391 2HB  TYR A  27       2.685  36.202 -15.714  1.00  0.00           H  
ATOM    392  HD1 TYR A  27       0.430  38.002 -13.485  1.00  0.00           H  
ATOM    393  HD2 TYR A  27       4.296  36.177 -13.851  1.00  0.00           H  
ATOM    394  HE1 TYR A  27       0.655  37.983 -11.024  1.00  0.00           H  
ATOM    395  HE2 TYR A  27       4.521  36.158 -11.390  1.00  0.00           H  
ATOM    396  HH  TYR A  27       1.966  37.482  -9.300  1.00  0.00           H  
ATOM    397  N   THR A  28       0.950  39.852 -15.798  1.00  0.00           N  
ATOM    398  CA  THR A  28       0.238  41.041 -15.344  1.00  0.00           C  
ATOM    399  C   THR A  28      -0.213  40.893 -13.896  1.00  0.00           C  
ATOM    400  O   THR A  28      -0.996  40.001 -13.568  1.00  0.00           O  
ATOM    401  CB  THR A  28      -0.980  41.334 -16.238  1.00  0.00           C  
ATOM    402  OG1 THR A  28      -0.546  41.538 -17.589  1.00  0.00           O  
ATOM    403  CG2 THR A  28      -1.713  42.575 -15.752  1.00  0.00           C  
ATOM    404  H   THR A  28       0.478  39.200 -16.408  1.00  0.00           H  
ATOM    405  HA  THR A  28       0.917  41.893 -15.399  1.00  0.00           H  
ATOM    406  HB  THR A  28      -1.662  40.484 -16.214  1.00  0.00           H  
ATOM    407  HG1 THR A  28      -1.223  42.018 -18.073  1.00  0.00           H  
ATOM    408 1HG2 THR A  28      -2.571  42.767 -16.396  1.00  0.00           H  
ATOM    409 2HG2 THR A  28      -2.054  42.419 -14.729  1.00  0.00           H  
ATOM    410 3HG2 THR A  28      -1.039  43.430 -15.783  1.00  0.00           H  
ATOM    411  N   PHE A  29       0.285  41.772 -13.034  1.00  0.00           N  
ATOM    412  CA  PHE A  29       0.125  41.607 -11.594  1.00  0.00           C  
ATOM    413  C   PHE A  29      -1.345  41.496 -11.212  1.00  0.00           C  
ATOM    414  O   PHE A  29      -1.737  40.597 -10.468  1.00  0.00           O  
ATOM    415  CB  PHE A  29       0.763  42.781 -10.848  1.00  0.00           C  
ATOM    416  CG  PHE A  29       0.659  42.677  -9.353  1.00  0.00           C  
ATOM    417  CD1 PHE A  29       1.155  41.568  -8.684  1.00  0.00           C  
ATOM    418  CD2 PHE A  29       0.064  43.687  -8.612  1.00  0.00           C  
ATOM    419  CE1 PHE A  29       1.060  41.471  -7.308  1.00  0.00           C  
ATOM    420  CE2 PHE A  29      -0.031  43.594  -7.237  1.00  0.00           C  
ATOM    421  CZ  PHE A  29       0.467  42.484  -6.585  1.00  0.00           C  
ATOM    422  H   PHE A  29       0.787  42.575 -13.384  1.00  0.00           H  
ATOM    423  HA  PHE A  29       0.628  40.687 -11.293  1.00  0.00           H  
ATOM    424 1HB  PHE A  29       1.818  42.848 -11.111  1.00  0.00           H  
ATOM    425 2HB  PHE A  29       0.288  43.710 -11.158  1.00  0.00           H  
ATOM    426  HD1 PHE A  29       1.625  40.767  -9.256  1.00  0.00           H  
ATOM    427  HD2 PHE A  29      -0.330  44.564  -9.128  1.00  0.00           H  
ATOM    428  HE1 PHE A  29       1.454  40.594  -6.796  1.00  0.00           H  
ATOM    429  HE2 PHE A  29      -0.501  44.395  -6.667  1.00  0.00           H  
ATOM    430  HZ  PHE A  29       0.390  42.408  -5.501  1.00  0.00           H  
ATOM    431  N   THR A  30      -2.156  42.415 -11.726  1.00  0.00           N  
ATOM    432  CA  THR A  30      -3.514  42.603 -11.228  1.00  0.00           C  
ATOM    433  C   THR A  30      -4.506  41.738 -11.995  1.00  0.00           C  
ATOM    434  O   THR A  30      -5.714  41.813 -11.769  1.00  0.00           O  
ATOM    435  CB  THR A  30      -3.937  44.080 -11.318  1.00  0.00           C  
ATOM    436  OG1 THR A  30      -3.903  44.508 -12.685  1.00  0.00           O  
ATOM    437  CG2 THR A  30      -3.004  44.954 -10.493  1.00  0.00           C  
ATOM    438  H   THR A  30      -1.824  42.998 -12.480  1.00  0.00           H  
ATOM    439  HA  THR A  30      -3.544  42.300 -10.181  1.00  0.00           H  
ATOM    440  HB  THR A  30      -4.955  44.191 -10.942  1.00  0.00           H  
ATOM    441  HG1 THR A  30      -4.242  43.808 -13.248  1.00  0.00           H  
ATOM    442 1HG2 THR A  30      -3.319  45.994 -10.568  1.00  0.00           H  
ATOM    443 2HG2 THR A  30      -3.037  44.638  -9.451  1.00  0.00           H  
ATOM    444 3HG2 THR A  30      -1.987  44.855 -10.870  1.00  0.00           H  
ATOM    445  N   SER A  31      -3.990  40.918 -12.904  1.00  0.00           N  
ATOM    446  CA  SER A  31      -4.830  40.036 -13.706  1.00  0.00           C  
ATOM    447  C   SER A  31      -4.769  38.603 -13.194  1.00  0.00           C  
ATOM    448  O   SER A  31      -5.511  37.736 -13.657  1.00  0.00           O  
ATOM    449  CB  SER A  31      -4.399  40.083 -15.159  1.00  0.00           C  
ATOM    450  OG  SER A  31      -4.622  41.352 -15.708  1.00  0.00           O  
ATOM    451  H   SER A  31      -2.990  40.905 -13.043  1.00  0.00           H  
ATOM    452  HA  SER A  31      -5.862  40.382 -13.634  1.00  0.00           H  
ATOM    453 1HB  SER A  31      -3.341  39.833 -15.232  1.00  0.00           H  
ATOM    454 2HB  SER A  31      -4.952  39.336 -15.726  1.00  0.00           H  
ATOM    455  HG  SER A  31      -5.567  41.507 -15.642  1.00  0.00           H  
ATOM    456  N   TYR A  32      -3.880  38.359 -12.237  1.00  0.00           N  
ATOM    457  CA  TYR A  32      -3.667  37.014 -11.714  1.00  0.00           C  
ATOM    458  C   TYR A  32      -3.973  36.948 -10.224  1.00  0.00           C  
ATOM    459  O   TYR A  32      -3.774  37.920  -9.495  1.00  0.00           O  
ATOM    460  CB  TYR A  32      -2.231  36.558 -11.982  1.00  0.00           C  
ATOM    461  CG  TYR A  32      -1.968  36.184 -13.423  1.00  0.00           C  
ATOM    462  CD1 TYR A  32      -1.965  37.165 -14.405  1.00  0.00           C  
ATOM    463  CD2 TYR A  32      -1.729  34.861 -13.764  1.00  0.00           C  
ATOM    464  CE1 TYR A  32      -1.724  36.823 -15.722  1.00  0.00           C  
ATOM    465  CE2 TYR A  32      -1.489  34.520 -15.081  1.00  0.00           C  
ATOM    466  CZ  TYR A  32      -1.486  35.495 -16.057  1.00  0.00           C  
ATOM    467  OH  TYR A  32      -1.247  35.155 -17.369  1.00  0.00           O  
ATOM    468  H   TYR A  32      -3.339  39.124 -11.862  1.00  0.00           H  
ATOM    469  HA  TYR A  32      -4.350  36.333 -12.223  1.00  0.00           H  
ATOM    470 1HB  TYR A  32      -1.538  37.354 -11.704  1.00  0.00           H  
ATOM    471 2HB  TYR A  32      -2.003  35.693 -11.359  1.00  0.00           H  
ATOM    472  HD1 TYR A  32      -2.152  38.205 -14.137  1.00  0.00           H  
ATOM    473  HD2 TYR A  32      -1.733  34.090 -12.994  1.00  0.00           H  
ATOM    474  HE1 TYR A  32      -1.722  37.594 -16.492  1.00  0.00           H  
ATOM    475  HE2 TYR A  32      -1.302  33.480 -15.349  1.00  0.00           H  
ATOM    476  HH  TYR A  32      -1.409  35.917 -17.931  1.00  0.00           H  
ATOM    477  N   TRP A  33      -4.460  35.796  -9.775  1.00  0.00           N  
ATOM    478  CA  TRP A  33      -4.730  35.577  -8.359  1.00  0.00           C  
ATOM    479  C   TRP A  33      -3.529  34.953  -7.659  1.00  0.00           C  
ATOM    480  O   TRP A  33      -2.843  34.101  -8.223  1.00  0.00           O  
ATOM    481  CB  TRP A  33      -5.952  34.675  -8.183  1.00  0.00           C  
ATOM    482  CG  TRP A  33      -7.226  35.289  -8.680  1.00  0.00           C  
ATOM    483  CD1 TRP A  33      -7.494  35.691  -9.954  1.00  0.00           C  
ATOM    484  CD2 TRP A  33      -8.418  35.575  -7.909  1.00  0.00           C  
ATOM    485  NE1 TRP A  33      -8.765  36.206 -10.030  1.00  0.00           N  
ATOM    486  CE2 TRP A  33      -9.345  36.142  -8.788  1.00  0.00           C  
ATOM    487  CE3 TRP A  33      -8.768  35.398  -6.565  1.00  0.00           C  
ATOM    488  CZ2 TRP A  33     -10.605  36.539  -8.370  1.00  0.00           C  
ATOM    489  CZ3 TRP A  33     -10.032  35.794  -6.146  1.00  0.00           C  
ATOM    490  CH2 TRP A  33     -10.927  36.349  -7.025  1.00  0.00           C  
ATOM    491  H   TRP A  33      -4.647  35.052 -10.433  1.00  0.00           H  
ATOM    492  HA  TRP A  33      -4.937  36.540  -7.894  1.00  0.00           H  
ATOM    493 1HB  TRP A  33      -5.793  33.737  -8.716  1.00  0.00           H  
ATOM    494 2HB  TRP A  33      -6.077  34.433  -7.127  1.00  0.00           H  
ATOM    495  HD1 TRP A  33      -6.802  35.614 -10.790  1.00  0.00           H  
ATOM    496  HE1 TRP A  33      -9.202  36.574 -10.863  1.00  0.00           H  
ATOM    497  HE3 TRP A  33      -8.062  34.955  -5.863  1.00  0.00           H  
ATOM    498  HZ2 TRP A  33     -11.330  36.982  -9.053  1.00  0.00           H  
ATOM    499  HZ3 TRP A  33     -10.296  35.654  -5.097  1.00  0.00           H  
ATOM    500  HH2 TRP A  33     -11.911  36.649  -6.663  1.00  0.00           H  
ATOM    501  N   MET A  34      -3.279  35.384  -6.427  1.00  0.00           N  
ATOM    502  CA  MET A  34      -2.109  34.937  -5.682  1.00  0.00           C  
ATOM    503  C   MET A  34      -2.513  34.215  -4.403  1.00  0.00           C  
ATOM    504  O   MET A  34      -3.560  34.500  -3.823  1.00  0.00           O  
ATOM    505  CB  MET A  34      -1.202  36.124  -5.361  1.00  0.00           C  
ATOM    506  CG  MET A  34      -0.879  37.010  -6.556  1.00  0.00           C  
ATOM    507  SD  MET A  34       0.035  36.137  -7.842  1.00  0.00           S  
ATOM    508  CE  MET A  34       1.599  35.859  -7.017  1.00  0.00           C  
ATOM    509  H   MET A  34      -3.917  36.038  -5.996  1.00  0.00           H  
ATOM    510  HA  MET A  34      -1.555  34.230  -6.299  1.00  0.00           H  
ATOM    511 1HB  MET A  34      -1.674  36.746  -4.602  1.00  0.00           H  
ATOM    512 2HB  MET A  34      -0.260  35.761  -4.949  1.00  0.00           H  
ATOM    513 1HG  MET A  34      -1.804  37.390  -6.988  1.00  0.00           H  
ATOM    514 2HG  MET A  34      -0.282  37.861  -6.227  1.00  0.00           H  
ATOM    515 1HE  MET A  34       2.275  35.327  -7.687  1.00  0.00           H  
ATOM    516 2HE  MET A  34       2.041  36.818  -6.742  1.00  0.00           H  
ATOM    517 3HE  MET A  34       1.436  35.264  -6.118  1.00  0.00           H  
ATOM    518  N   HIS A  35      -1.675  33.280  -3.967  1.00  0.00           N  
ATOM    519  CA  HIS A  35      -1.892  32.586  -2.704  1.00  0.00           C  
ATOM    520  C   HIS A  35      -0.663  32.674  -1.808  1.00  0.00           C  
ATOM    521  O   HIS A  35       0.423  33.032  -2.263  1.00  0.00           O  
ATOM    522  CB  HIS A  35      -2.248  31.116  -2.949  1.00  0.00           C  
ATOM    523  CG  HIS A  35      -3.629  30.913  -3.488  1.00  0.00           C  
ATOM    524  ND1 HIS A  35      -4.680  30.489  -2.702  1.00  0.00           N  
ATOM    525  CD2 HIS A  35      -4.132  31.074  -4.735  1.00  0.00           C  
ATOM    526  CE1 HIS A  35      -5.771  30.399  -3.443  1.00  0.00           C  
ATOM    527  NE2 HIS A  35      -5.465  30.748  -4.679  1.00  0.00           N  
ATOM    528  H   HIS A  35      -0.867  33.044  -4.526  1.00  0.00           H  
ATOM    529  HA  HIS A  35      -2.722  33.049  -2.172  1.00  0.00           H  
ATOM    530 1HB  HIS A  35      -1.538  30.682  -3.654  1.00  0.00           H  
ATOM    531 2HB  HIS A  35      -2.161  30.560  -2.015  1.00  0.00           H  
ATOM    532  HD2 HIS A  35      -3.583  31.401  -5.618  1.00  0.00           H  
ATOM    533  HE1 HIS A  35      -6.756  30.090  -3.093  1.00  0.00           H  
ATOM    534  HE2 HIS A  35      -6.104  30.774  -5.461  1.00  0.00           H  
ATOM    535  N   TRP A  36      -0.842  32.347  -0.533  1.00  0.00           N  
ATOM    536  CA  TRP A  36       0.279  32.233   0.393  1.00  0.00           C  
ATOM    537  C   TRP A  36       0.250  30.901   1.132  1.00  0.00           C  
ATOM    538  O   TRP A  36      -0.765  30.529   1.720  1.00  0.00           O  
ATOM    539  CB  TRP A  36       0.254  33.382   1.403  1.00  0.00           C  
ATOM    540  CG  TRP A  36       0.550  34.719   0.796  1.00  0.00           C  
ATOM    541  CD1 TRP A  36      -0.357  35.611   0.306  1.00  0.00           C  
ATOM    542  CD2 TRP A  36       1.851  35.328   0.610  1.00  0.00           C  
ATOM    543  NE1 TRP A  36       0.285  36.726  -0.171  1.00  0.00           N  
ATOM    544  CE2 TRP A  36       1.637  36.571   0.008  1.00  0.00           C  
ATOM    545  CE3 TRP A  36       3.159  34.924   0.902  1.00  0.00           C  
ATOM    546  CZ2 TRP A  36       2.684  37.421  -0.312  1.00  0.00           C  
ATOM    547  CZ3 TRP A  36       4.209  35.776   0.582  1.00  0.00           C  
ATOM    548  CH2 TRP A  36       3.977  36.993  -0.009  1.00  0.00           C  
ATOM    549  H   TRP A  36      -1.778  32.172  -0.197  1.00  0.00           H  
ATOM    550  HA  TRP A  36       1.206  32.289  -0.178  1.00  0.00           H  
ATOM    551 1HB  TRP A  36      -0.727  33.429   1.876  1.00  0.00           H  
ATOM    552 2HB  TRP A  36       0.987  33.192   2.187  1.00  0.00           H  
ATOM    553  HD1 TRP A  36      -1.435  35.460   0.295  1.00  0.00           H  
ATOM    554  HE1 TRP A  36      -0.162  37.530  -0.587  1.00  0.00           H  
ATOM    555  HE3 TRP A  36       3.349  33.960   1.374  1.00  0.00           H  
ATOM    556  HZ2 TRP A  36       2.520  38.391  -0.782  1.00  0.00           H  
ATOM    557  HZ3 TRP A  36       5.225  35.454   0.812  1.00  0.00           H  
ATOM    558  HH2 TRP A  36       4.823  37.637  -0.246  1.00  0.00           H  
ATOM    559  N   VAL A  37       1.369  30.187   1.097  1.00  0.00           N  
ATOM    560  CA  VAL A  37       1.474  28.894   1.763  1.00  0.00           C  
ATOM    561  C   VAL A  37       2.802  28.758   2.497  1.00  0.00           C  
ATOM    562  O   VAL A  37       3.853  29.128   1.972  1.00  0.00           O  
ATOM    563  CB  VAL A  37       1.338  27.753   0.738  1.00  0.00           C  
ATOM    564  CG1 VAL A  37       1.477  26.401   1.423  1.00  0.00           C  
ATOM    565  CG2 VAL A  37       0.002  27.858   0.019  1.00  0.00           C  
ATOM    566  H   VAL A  37       2.169  30.549   0.597  1.00  0.00           H  
ATOM    567  HA  VAL A  37       0.664  28.812   2.488  1.00  0.00           H  
ATOM    568  HB  VAL A  37       2.148  27.830   0.012  1.00  0.00           H  
ATOM    569 1HG1 VAL A  37       1.378  25.606   0.684  1.00  0.00           H  
ATOM    570 2HG1 VAL A  37       2.454  26.334   1.900  1.00  0.00           H  
ATOM    571 3HG1 VAL A  37       0.696  26.294   2.176  1.00  0.00           H  
ATOM    572 1HG2 VAL A  37      -0.087  27.049  -0.705  1.00  0.00           H  
ATOM    573 2HG2 VAL A  37      -0.808  27.787   0.745  1.00  0.00           H  
ATOM    574 3HG2 VAL A  37      -0.058  28.816  -0.499  1.00  0.00           H  
ATOM    575  N   ARG A  38       2.749  28.225   3.712  1.00  0.00           N  
ATOM    576  CA  ARG A  38       3.933  28.119   4.555  1.00  0.00           C  
ATOM    577  C   ARG A  38       4.330  26.664   4.769  1.00  0.00           C  
ATOM    578  O   ARG A  38       3.477  25.777   4.803  1.00  0.00           O  
ATOM    579  CB  ARG A  38       3.691  28.779   5.905  1.00  0.00           C  
ATOM    580  CG  ARG A  38       2.726  28.037   6.816  1.00  0.00           C  
ATOM    581  CD  ARG A  38       2.554  28.733   8.117  1.00  0.00           C  
ATOM    582  NE  ARG A  38       1.796  27.931   9.064  1.00  0.00           N  
ATOM    583  CZ  ARG A  38       1.646  28.228  10.370  1.00  0.00           C  
ATOM    584  NH1 ARG A  38       2.207  29.308  10.867  1.00  0.00           N  
ATOM    585  NH2 ARG A  38       0.936  27.433  11.151  1.00  0.00           N  
ATOM    586  H   ARG A  38       1.864  27.884   4.062  1.00  0.00           H  
ATOM    587  HA  ARG A  38       4.757  28.634   4.060  1.00  0.00           H  
ATOM    588 1HB  ARG A  38       4.636  28.878   6.436  1.00  0.00           H  
ATOM    589 2HB  ARG A  38       3.295  29.783   5.753  1.00  0.00           H  
ATOM    590 1HG  ARG A  38       1.751  27.967   6.333  1.00  0.00           H  
ATOM    591 2HG  ARG A  38       3.108  27.034   7.011  1.00  0.00           H  
ATOM    592 1HD  ARG A  38       3.531  28.939   8.551  1.00  0.00           H  
ATOM    593 2HD  ARG A  38       2.021  29.670   7.960  1.00  0.00           H  
ATOM    594  HE  ARG A  38       1.349  27.092   8.718  1.00  0.00           H  
ATOM    595 1HH1 ARG A  38       2.751  29.915  10.270  1.00  0.00           H  
ATOM    596 2HH1 ARG A  38       2.096  29.530  11.845  1.00  0.00           H  
ATOM    597 1HH2 ARG A  38       0.504  26.603  10.768  1.00  0.00           H  
ATOM    598 2HH2 ARG A  38       0.824  27.655  12.129  1.00  0.00           H  
ATOM    599  N   GLN A  39       5.629  26.425   4.914  1.00  0.00           N  
ATOM    600  CA  GLN A  39       6.139  25.077   5.136  1.00  0.00           C  
ATOM    601  C   GLN A  39       6.774  24.949   6.515  1.00  0.00           C  
ATOM    602  O   GLN A  39       7.860  25.475   6.760  1.00  0.00           O  
ATOM    603  CB  GLN A  39       7.158  24.705   4.055  1.00  0.00           C  
ATOM    604  CG  GLN A  39       7.736  23.308   4.199  1.00  0.00           C  
ATOM    605  CD  GLN A  39       8.641  22.934   3.041  1.00  0.00           C  
ATOM    606  OE1 GLN A  39       9.234  23.800   2.393  1.00  0.00           O  
ATOM    607  NE2 GLN A  39       8.752  21.638   2.772  1.00  0.00           N  
ATOM    608  H   GLN A  39       6.279  27.196   4.868  1.00  0.00           H  
ATOM    609  HA  GLN A  39       5.305  24.378   5.083  1.00  0.00           H  
ATOM    610 1HB  GLN A  39       6.689  24.776   3.073  1.00  0.00           H  
ATOM    611 2HB  GLN A  39       7.985  25.415   4.074  1.00  0.00           H  
ATOM    612 1HG  GLN A  39       8.321  23.261   5.118  1.00  0.00           H  
ATOM    613 2HG  GLN A  39       6.918  22.590   4.240  1.00  0.00           H  
ATOM    614 1HE2 GLN A  39       9.335  21.330   2.019  1.00  0.00           H  
ATOM    615 2HE2 GLN A  39       8.253  20.968   3.323  1.00  0.00           H  
ATOM    616  N   ALA A  40       6.090  24.247   7.412  1.00  0.00           N  
ATOM    617  CA  ALA A  40       6.555  24.102   8.786  1.00  0.00           C  
ATOM    618  C   ALA A  40       7.250  22.763   8.994  1.00  0.00           C  
ATOM    619  O   ALA A  40       6.763  21.724   8.549  1.00  0.00           O  
ATOM    620  CB  ALA A  40       5.392  24.250   9.757  1.00  0.00           C  
ATOM    621  H   ALA A  40       5.227  23.803   7.135  1.00  0.00           H  
ATOM    622  HA  ALA A  40       7.282  24.890   8.983  1.00  0.00           H  
ATOM    623 1HB  ALA A  40       5.755  24.139  10.779  1.00  0.00           H  
ATOM    624 2HB  ALA A  40       4.941  25.235   9.637  1.00  0.00           H  
ATOM    625 3HB  ALA A  40       4.647  23.483   9.552  1.00  0.00           H  
ATOM    626  N   PRO A  41       8.392  22.794   9.673  1.00  0.00           N  
ATOM    627  CA  PRO A  41       9.152  21.581   9.949  1.00  0.00           C  
ATOM    628  C   PRO A  41       8.295  20.545  10.665  1.00  0.00           C  
ATOM    629  O   PRO A  41       7.785  20.795  11.758  1.00  0.00           O  
ATOM    630  CB  PRO A  41      10.292  22.084  10.840  1.00  0.00           C  
ATOM    631  CG  PRO A  41      10.480  23.504  10.427  1.00  0.00           C  
ATOM    632  CD  PRO A  41       9.084  24.007  10.170  1.00  0.00           C  
ATOM    633  HA  PRO A  41       9.541  21.174   9.004  1.00  0.00           H  
ATOM    634 1HB  PRO A  41      10.015  21.981  11.900  1.00  0.00           H  
ATOM    635 2HB  PRO A  41      11.192  21.471  10.683  1.00  0.00           H  
ATOM    636 1HG  PRO A  41      10.993  24.066  11.221  1.00  0.00           H  
ATOM    637 2HG  PRO A  41      11.121  23.558   9.535  1.00  0.00           H  
ATOM    638 1HD  PRO A  41       8.646  24.370  11.111  1.00  0.00           H  
ATOM    639 2HD  PRO A  41       9.116  24.811   9.421  1.00  0.00           H  
ATOM    640  N   GLY A  42       8.139  19.381  10.043  1.00  0.00           N  
ATOM    641  CA  GLY A  42       7.464  18.257  10.680  1.00  0.00           C  
ATOM    642  C   GLY A  42       5.969  18.277  10.390  1.00  0.00           C  
ATOM    643  O   GLY A  42       5.236  17.374  10.795  1.00  0.00           O  
ATOM    644  H   GLY A  42       8.498  19.273   9.106  1.00  0.00           H  
ATOM    645 1HA  GLY A  42       7.895  17.322  10.320  1.00  0.00           H  
ATOM    646 2HA  GLY A  42       7.630  18.294  11.756  1.00  0.00           H  
ATOM    647  N   GLN A  43       5.521  19.311   9.687  1.00  0.00           N  
ATOM    648  CA  GLN A  43       4.105  19.473   9.378  1.00  0.00           C  
ATOM    649  C   GLN A  43       3.871  19.516   7.874  1.00  0.00           C  
ATOM    650  O   GLN A  43       2.952  18.878   7.361  1.00  0.00           O  
ATOM    651  CB  GLN A  43       3.557  20.746  10.029  1.00  0.00           C  
ATOM    652  CG  GLN A  43       3.629  20.750  11.546  1.00  0.00           C  
ATOM    653  CD  GLN A  43       2.772  19.666  12.169  1.00  0.00           C  
ATOM    654  OE1 GLN A  43       1.589  19.526  11.843  1.00  0.00           O  
ATOM    655  NE2 GLN A  43       3.362  18.890  13.071  1.00  0.00           N  
ATOM    656  H   GLN A  43       6.179  20.003   9.357  1.00  0.00           H  
ATOM    657  HA  GLN A  43       3.564  18.617   9.779  1.00  0.00           H  
ATOM    658 1HB  GLN A  43       4.113  21.610   9.663  1.00  0.00           H  
ATOM    659 2HB  GLN A  43       2.515  20.882   9.741  1.00  0.00           H  
ATOM    660 1HG  GLN A  43       4.663  20.586  11.851  1.00  0.00           H  
ATOM    661 2HG  GLN A  43       3.280  21.715  11.914  1.00  0.00           H  
ATOM    662 1HE2 GLN A  43       2.846  18.157  13.516  1.00  0.00           H  
ATOM    663 2HE2 GLN A  43       4.323  19.038  13.306  1.00  0.00           H  
ATOM    664  N   GLY A  44       4.707  20.272   7.171  1.00  0.00           N  
ATOM    665  CA  GLY A  44       4.604  20.385   5.721  1.00  0.00           C  
ATOM    666  C   GLY A  44       3.935  21.692   5.316  1.00  0.00           C  
ATOM    667  O   GLY A  44       3.938  22.662   6.074  1.00  0.00           O  
ATOM    668  H   GLY A  44       5.433  20.782   7.653  1.00  0.00           H  
ATOM    669 1HA  GLY A  44       5.599  20.329   5.279  1.00  0.00           H  
ATOM    670 2HA  GLY A  44       4.032  19.544   5.331  1.00  0.00           H  
ATOM    671  N   LEU A  45       3.363  21.712   4.117  1.00  0.00           N  
ATOM    672  CA  LEU A  45       2.736  22.917   3.587  1.00  0.00           C  
ATOM    673  C   LEU A  45       1.408  23.197   4.279  1.00  0.00           C  
ATOM    674  O   LEU A  45       0.663  22.274   4.609  1.00  0.00           O  
ATOM    675  CB  LEU A  45       2.513  22.778   2.076  1.00  0.00           C  
ATOM    676  CG  LEU A  45       3.784  22.715   1.219  1.00  0.00           C  
ATOM    677  CD1 LEU A  45       3.406  22.454  -0.233  1.00  0.00           C  
ATOM    678  CD2 LEU A  45       4.555  24.019   1.358  1.00  0.00           C  
ATOM    679  H   LEU A  45       3.362  20.870   3.558  1.00  0.00           H  
ATOM    680  HA  LEU A  45       3.401  23.760   3.767  1.00  0.00           H  
ATOM    681 1HB  LEU A  45       1.944  21.868   1.891  1.00  0.00           H  
ATOM    682 2HB  LEU A  45       1.923  23.627   1.732  1.00  0.00           H  
ATOM    683  HG  LEU A  45       4.409  21.886   1.555  1.00  0.00           H  
ATOM    684 1HD1 LEU A  45       4.309  22.410  -0.841  1.00  0.00           H  
ATOM    685 2HD1 LEU A  45       2.873  21.506  -0.306  1.00  0.00           H  
ATOM    686 3HD1 LEU A  45       2.766  23.260  -0.592  1.00  0.00           H  
ATOM    687 1HD2 LEU A  45       5.459  23.974   0.750  1.00  0.00           H  
ATOM    688 2HD2 LEU A  45       3.932  24.848   1.021  1.00  0.00           H  
ATOM    689 3HD2 LEU A  45       4.828  24.171   2.402  1.00  0.00           H  
ATOM    690  N   GLU A  46       1.117  24.475   4.494  1.00  0.00           N  
ATOM    691  CA  GLU A  46      -0.151  24.882   5.088  1.00  0.00           C  
ATOM    692  C   GLU A  46      -0.673  26.162   4.447  1.00  0.00           C  
ATOM    693  O   GLU A  46       0.015  27.182   4.426  1.00  0.00           O  
ATOM    694  CB  GLU A  46       0.006  25.083   6.597  1.00  0.00           C  
ATOM    695  CG  GLU A  46      -1.289  25.409   7.326  1.00  0.00           C  
ATOM    696  CD  GLU A  46      -1.122  25.463   8.819  1.00  0.00           C  
ATOM    697  OE1 GLU A  46      -0.023  25.685   9.268  1.00  0.00           O  
ATOM    698  OE2 GLU A  46      -2.096  25.283   9.513  1.00  0.00           O  
ATOM    699  H   GLU A  46       1.791  25.183   4.241  1.00  0.00           H  
ATOM    700  HA  GLU A  46      -0.883  24.093   4.915  1.00  0.00           H  
ATOM    701 1HB  GLU A  46       0.423  24.180   7.043  1.00  0.00           H  
ATOM    702 2HB  GLU A  46       0.709  25.895   6.784  1.00  0.00           H  
ATOM    703 1HG  GLU A  46      -1.657  26.374   6.978  1.00  0.00           H  
ATOM    704 2HG  GLU A  46      -2.034  24.655   7.076  1.00  0.00           H  
ATOM    705  N   TRP A  47      -1.894  26.101   3.925  1.00  0.00           N  
ATOM    706  CA  TRP A  47      -2.503  27.249   3.264  1.00  0.00           C  
ATOM    707  C   TRP A  47      -2.761  28.380   4.251  1.00  0.00           C  
ATOM    708  O   TRP A  47      -3.394  28.180   5.288  1.00  0.00           O  
ATOM    709  CB  TRP A  47      -3.816  26.843   2.593  1.00  0.00           C  
ATOM    710  CG  TRP A  47      -4.376  27.898   1.687  1.00  0.00           C  
ATOM    711  CD1 TRP A  47      -3.952  28.199   0.428  1.00  0.00           C  
ATOM    712  CD2 TRP A  47      -5.473  28.800   1.968  1.00  0.00           C  
ATOM    713  NE1 TRP A  47      -4.704  29.223  -0.092  1.00  0.00           N  
ATOM    714  CE2 TRP A  47      -5.641  29.602   0.836  1.00  0.00           C  
ATOM    715  CE3 TRP A  47      -6.314  28.988   3.072  1.00  0.00           C  
ATOM    716  CZ2 TRP A  47      -6.617  30.584   0.771  1.00  0.00           C  
ATOM    717  CZ3 TRP A  47      -7.293  29.972   3.006  1.00  0.00           C  
ATOM    718  CH2 TRP A  47      -7.440  30.749   1.884  1.00  0.00           C  
ATOM    719  H   TRP A  47      -2.413  25.237   3.988  1.00  0.00           H  
ATOM    720  HA  TRP A  47      -1.817  27.611   2.499  1.00  0.00           H  
ATOM    721 1HB  TRP A  47      -3.661  25.936   2.009  1.00  0.00           H  
ATOM    722 2HB  TRP A  47      -4.560  26.617   3.357  1.00  0.00           H  
ATOM    723  HD1 TRP A  47      -3.135  27.700  -0.090  1.00  0.00           H  
ATOM    724  HE1 TRP A  47      -4.588  29.632  -1.008  1.00  0.00           H  
ATOM    725  HE3 TRP A  47      -6.203  28.372   3.964  1.00  0.00           H  
ATOM    726  HZ2 TRP A  47      -6.749  31.211  -0.111  1.00  0.00           H  
ATOM    727  HZ3 TRP A  47      -7.943  30.113   3.870  1.00  0.00           H  
ATOM    728  HH2 TRP A  47      -8.219  31.511   1.866  1.00  0.00           H  
ATOM    729  N   MET A  48      -2.267  29.569   3.923  1.00  0.00           N  
ATOM    730  CA  MET A  48      -2.389  30.720   4.809  1.00  0.00           C  
ATOM    731  C   MET A  48      -3.530  31.631   4.375  1.00  0.00           C  
ATOM    732  O   MET A  48      -4.341  32.060   5.196  1.00  0.00           O  
ATOM    733  CB  MET A  48      -1.074  31.497   4.850  1.00  0.00           C  
ATOM    734  CG  MET A  48       0.088  30.735   5.473  1.00  0.00           C  
ATOM    735  SD  MET A  48       1.611  31.700   5.511  1.00  0.00           S  
ATOM    736  CE  MET A  48       1.241  32.865   6.819  1.00  0.00           C  
ATOM    737  H   MET A  48      -1.794  29.678   3.037  1.00  0.00           H  
ATOM    738  HA  MET A  48      -2.616  30.362   5.813  1.00  0.00           H  
ATOM    739 1HB  MET A  48      -0.785  31.777   3.838  1.00  0.00           H  
ATOM    740 2HB  MET A  48      -1.212  32.418   5.418  1.00  0.00           H  
ATOM    741 1HG  MET A  48      -0.168  30.453   6.494  1.00  0.00           H  
ATOM    742 2HG  MET A  48       0.272  29.824   4.904  1.00  0.00           H  
ATOM    743 1HE  MET A  48       2.091  33.533   6.963  1.00  0.00           H  
ATOM    744 2HE  MET A  48       0.361  33.449   6.548  1.00  0.00           H  
ATOM    745 3HE  MET A  48       1.046  32.323   7.745  1.00  0.00           H  
ATOM    746  N   GLY A  49      -3.588  31.922   3.080  1.00  0.00           N  
ATOM    747  CA  GLY A  49      -4.607  32.814   2.540  1.00  0.00           C  
ATOM    748  C   GLY A  49      -4.363  33.099   1.064  1.00  0.00           C  
ATOM    749  O   GLY A  49      -3.561  32.427   0.416  1.00  0.00           O  
ATOM    750  H   GLY A  49      -2.909  31.514   2.453  1.00  0.00           H  
ATOM    751 1HA  GLY A  49      -5.591  32.363   2.670  1.00  0.00           H  
ATOM    752 2HA  GLY A  49      -4.606  33.748   3.100  1.00  0.00           H  
ATOM    753  N   ASN A  50      -5.060  34.101   0.537  1.00  0.00           N  
ATOM    754  CA  ASN A  50      -4.888  34.506  -0.853  1.00  0.00           C  
ATOM    755  C   ASN A  50      -5.207  35.984  -1.040  1.00  0.00           C  
ATOM    756  O   ASN A  50      -5.671  36.650  -0.115  1.00  0.00           O  
ATOM    757  CB  ASN A  50      -5.749  33.654  -1.767  1.00  0.00           C  
ATOM    758  CG  ASN A  50      -7.220  33.897  -1.568  1.00  0.00           C  
ATOM    759  OD1 ASN A  50      -7.648  35.033  -1.334  1.00  0.00           O  
ATOM    760  ND2 ASN A  50      -8.001  32.851  -1.656  1.00  0.00           N  
ATOM    761  H   ASN A  50      -5.726  34.594   1.115  1.00  0.00           H  
ATOM    762  HA  ASN A  50      -3.842  34.363  -1.128  1.00  0.00           H  
ATOM    763 1HB  ASN A  50      -5.496  33.865  -2.807  1.00  0.00           H  
ATOM    764 2HB  ASN A  50      -5.539  32.600  -1.587  1.00  0.00           H  
ATOM    765 1HD2 ASN A  50      -8.989  32.953  -1.532  1.00  0.00           H  
ATOM    766 2HD2 ASN A  50      -7.612  31.951  -1.847  1.00  0.00           H  
ATOM    767  N   ILE A  51      -4.955  36.491  -2.242  1.00  0.00           N  
ATOM    768  CA  ILE A  51      -5.213  37.892  -2.551  1.00  0.00           C  
ATOM    769  C   ILE A  51      -5.388  38.101  -4.050  1.00  0.00           C  
ATOM    770  O   ILE A  51      -4.689  37.490  -4.858  1.00  0.00           O  
ATOM    771  CB  ILE A  51      -4.071  38.787  -2.037  1.00  0.00           C  
ATOM    772  CG1 ILE A  51      -4.396  40.263  -2.286  1.00  0.00           C  
ATOM    773  CG2 ILE A  51      -2.757  38.409  -2.704  1.00  0.00           C  
ATOM    774  CD1 ILE A  51      -3.499  41.221  -1.536  1.00  0.00           C  
ATOM    775  H   ILE A  51      -4.574  35.890  -2.959  1.00  0.00           H  
ATOM    776  HA  ILE A  51      -6.135  38.191  -2.056  1.00  0.00           H  
ATOM    777  HB  ILE A  51      -3.969  38.665  -0.960  1.00  0.00           H  
ATOM    778 1HG1 ILE A  51      -4.313  40.479  -3.351  1.00  0.00           H  
ATOM    779 2HG1 ILE A  51      -5.427  40.462  -1.993  1.00  0.00           H  
ATOM    780 1HG2 ILE A  51      -1.961  39.052  -2.329  1.00  0.00           H  
ATOM    781 2HG2 ILE A  51      -2.521  37.370  -2.477  1.00  0.00           H  
ATOM    782 3HG2 ILE A  51      -2.847  38.534  -3.783  1.00  0.00           H  
ATOM    783 1HD1 ILE A  51      -3.791  42.246  -1.763  1.00  0.00           H  
ATOM    784 2HD1 ILE A  51      -3.594  41.045  -0.464  1.00  0.00           H  
ATOM    785 3HD1 ILE A  51      -2.465  41.063  -1.840  1.00  0.00           H  
ATOM    786  N   TYR A  52      -6.326  38.969  -4.415  1.00  0.00           N  
ATOM    787  CA  TYR A  52      -6.478  39.394  -5.802  1.00  0.00           C  
ATOM    788  C   TYR A  52      -6.279  40.898  -5.941  1.00  0.00           C  
ATOM    789  O   TYR A  52      -7.168  41.684  -5.615  1.00  0.00           O  
ATOM    790  CB  TYR A  52      -7.852  38.989  -6.338  1.00  0.00           C  
ATOM    791  CG  TYR A  52      -8.059  39.321  -7.800  1.00  0.00           C  
ATOM    792  CD1 TYR A  52      -7.034  39.110  -8.710  1.00  0.00           C  
ATOM    793  CD2 TYR A  52      -9.273  39.835  -8.229  1.00  0.00           C  
ATOM    794  CE1 TYR A  52      -7.223  39.413 -10.045  1.00  0.00           C  
ATOM    795  CE2 TYR A  52      -9.462  40.138  -9.563  1.00  0.00           C  
ATOM    796  CZ  TYR A  52      -8.443  39.929 -10.469  1.00  0.00           C  
ATOM    797  OH  TYR A  52      -8.631  40.231 -11.799  1.00  0.00           O  
ATOM    798  H   TYR A  52      -6.949  39.343  -3.715  1.00  0.00           H  
ATOM    799  HA  TYR A  52      -5.711  38.902  -6.400  1.00  0.00           H  
ATOM    800 1HB  TYR A  52      -7.991  37.914  -6.210  1.00  0.00           H  
ATOM    801 2HB  TYR A  52      -8.630  39.490  -5.763  1.00  0.00           H  
ATOM    802  HD1 TYR A  52      -6.079  38.706  -8.373  1.00  0.00           H  
ATOM    803  HD2 TYR A  52     -10.078  40.001  -7.513  1.00  0.00           H  
ATOM    804  HE1 TYR A  52      -6.418  39.248 -10.761  1.00  0.00           H  
ATOM    805  HE2 TYR A  52     -10.417  40.543  -9.901  1.00  0.00           H  
ATOM    806  HH  TYR A  52      -7.802  40.119 -12.271  1.00  0.00           H  
ATOM    807  N   PRO A  53      -5.107  41.292  -6.428  1.00  0.00           N  
ATOM    808  CA  PRO A  53      -4.755  42.703  -6.530  1.00  0.00           C  
ATOM    809  C   PRO A  53      -5.749  43.457  -7.404  1.00  0.00           C  
ATOM    810  O   PRO A  53      -5.931  44.665  -7.255  1.00  0.00           O  
ATOM    811  CB  PRO A  53      -3.360  42.666  -7.163  1.00  0.00           C  
ATOM    812  CG  PRO A  53      -2.799  41.354  -6.733  1.00  0.00           C  
ATOM    813  CD  PRO A  53      -3.974  40.413  -6.770  1.00  0.00           C  
ATOM    814  HA  PRO A  53      -4.718  43.141  -5.521  1.00  0.00           H  
ATOM    815 1HB  PRO A  53      -3.441  42.759  -8.256  1.00  0.00           H  
ATOM    816 2HB  PRO A  53      -2.764  43.521  -6.811  1.00  0.00           H  
ATOM    817 1HG  PRO A  53      -1.989  41.047  -7.412  1.00  0.00           H  
ATOM    818 2HG  PRO A  53      -2.357  41.440  -5.730  1.00  0.00           H  
ATOM    819 1HD  PRO A  53      -4.076  39.992  -7.781  1.00  0.00           H  
ATOM    820 2HD  PRO A  53      -3.828  39.614  -6.029  1.00  0.00           H  
ATOM    821  N   GLY A  54      -6.390  42.736  -8.318  1.00  0.00           N  
ATOM    822  CA  GLY A  54      -7.323  43.346  -9.258  1.00  0.00           C  
ATOM    823  C   GLY A  54      -8.564  43.865  -8.544  1.00  0.00           C  
ATOM    824  O   GLY A  54      -9.315  44.673  -9.091  1.00  0.00           O  
ATOM    825  H   GLY A  54      -6.228  41.741  -8.362  1.00  0.00           H  
ATOM    826 1HA  GLY A  54      -6.829  44.166  -9.780  1.00  0.00           H  
ATOM    827 2HA  GLY A  54      -7.612  42.613 -10.011  1.00  0.00           H  
ATOM    828  N   SER A  55      -8.776  43.397  -7.319  1.00  0.00           N  
ATOM    829  CA  SER A  55      -9.934  43.802  -6.533  1.00  0.00           C  
ATOM    830  C   SER A  55      -9.512  44.402  -5.198  1.00  0.00           C  
ATOM    831  O   SER A  55     -10.149  45.326  -4.692  1.00  0.00           O  
ATOM    832  CB  SER A  55     -10.847  42.614  -6.297  1.00  0.00           C  
ATOM    833  OG  SER A  55     -10.213  41.643  -5.511  1.00  0.00           O  
ATOM    834  H   SER A  55      -8.116  42.742  -6.922  1.00  0.00           H  
ATOM    835  HA  SER A  55     -10.483  44.562  -7.091  1.00  0.00           H  
ATOM    836 1HB  SER A  55     -11.759  42.949  -5.802  1.00  0.00           H  
ATOM    837 2HB  SER A  55     -11.134  42.181  -7.254  1.00  0.00           H  
ATOM    838  HG  SER A  55      -9.312  41.586  -5.836  1.00  0.00           H  
ATOM    839  N   GLY A  56      -8.433  43.872  -4.631  1.00  0.00           N  
ATOM    840  CA  GLY A  56      -7.999  44.263  -3.296  1.00  0.00           C  
ATOM    841  C   GLY A  56      -8.576  43.335  -2.235  1.00  0.00           C  
ATOM    842  O   GLY A  56      -8.386  43.550  -1.038  1.00  0.00           O  
ATOM    843  H   GLY A  56      -7.901  43.180  -5.139  1.00  0.00           H  
ATOM    844 1HA  GLY A  56      -6.910  44.244  -3.247  1.00  0.00           H  
ATOM    845 2HA  GLY A  56      -8.311  45.287  -3.097  1.00  0.00           H  
ATOM    846  N   GLY A  57      -9.283  42.302  -2.681  1.00  0.00           N  
ATOM    847  CA  GLY A  57      -9.913  41.354  -1.769  1.00  0.00           C  
ATOM    848  C   GLY A  57      -8.910  40.325  -1.264  1.00  0.00           C  
ATOM    849  O   GLY A  57      -8.052  39.860  -2.015  1.00  0.00           O  
ATOM    850  H   GLY A  57      -9.386  42.169  -3.677  1.00  0.00           H  
ATOM    851 1HA  GLY A  57     -10.344  41.893  -0.925  1.00  0.00           H  
ATOM    852 2HA  GLY A  57     -10.732  40.849  -2.280  1.00  0.00           H  
ATOM    853  N   THR A  58      -9.023  39.973   0.012  1.00  0.00           N  
ATOM    854  CA  THR A  58      -8.131  38.990   0.617  1.00  0.00           C  
ATOM    855  C   THR A  58      -8.917  37.913   1.354  1.00  0.00           C  
ATOM    856  O   THR A  58     -10.040  38.147   1.801  1.00  0.00           O  
ATOM    857  CB  THR A  58      -7.142  39.663   1.587  1.00  0.00           C  
ATOM    858  OG1 THR A  58      -7.865  40.277   2.662  1.00  0.00           O  
ATOM    859  CG2 THR A  58      -6.322  40.720   0.864  1.00  0.00           C  
ATOM    860  H   THR A  58      -9.745  40.396   0.577  1.00  0.00           H  
ATOM    861  HA  THR A  58      -7.560  38.507  -0.175  1.00  0.00           H  
ATOM    862  HB  THR A  58      -6.471  38.911   2.001  1.00  0.00           H  
ATOM    863  HG1 THR A  58      -8.777  40.418   2.394  1.00  0.00           H  
ATOM    864 1HG2 THR A  58      -5.628  41.185   1.565  1.00  0.00           H  
ATOM    865 2HG2 THR A  58      -5.762  40.255   0.053  1.00  0.00           H  
ATOM    866 3HG2 THR A  58      -6.987  41.480   0.455  1.00  0.00           H  
ATOM    867  N   ASN A  59      -8.321  36.733   1.477  1.00  0.00           N  
ATOM    868  CA  ASN A  59      -8.925  35.645   2.237  1.00  0.00           C  
ATOM    869  C   ASN A  59      -7.903  34.977   3.149  1.00  0.00           C  
ATOM    870  O   ASN A  59      -6.725  34.873   2.806  1.00  0.00           O  
ATOM    871  CB  ASN A  59      -9.554  34.627   1.304  1.00  0.00           C  
ATOM    872  CG  ASN A  59     -10.690  35.201   0.504  1.00  0.00           C  
ATOM    873  OD1 ASN A  59     -11.805  35.363   1.014  1.00  0.00           O  
ATOM    874  ND2 ASN A  59     -10.430  35.512  -0.740  1.00  0.00           N  
ATOM    875  H   ASN A  59      -7.426  36.585   1.032  1.00  0.00           H  
ATOM    876  HA  ASN A  59      -9.705  36.061   2.876  1.00  0.00           H  
ATOM    877 1HB  ASN A  59      -8.798  34.245   0.617  1.00  0.00           H  
ATOM    878 2HB  ASN A  59      -9.925  33.782   1.885  1.00  0.00           H  
ATOM    879 1HD2 ASN A  59     -11.148  35.899  -1.320  1.00  0.00           H  
ATOM    880 2HD2 ASN A  59      -9.513  35.364  -1.110  1.00  0.00           H  
ATOM    881  N   TYR A  60      -8.361  34.525   4.311  1.00  0.00           N  
ATOM    882  CA  TYR A  60      -7.469  33.976   5.325  1.00  0.00           C  
ATOM    883  C   TYR A  60      -8.000  32.657   5.871  1.00  0.00           C  
ATOM    884  O   TYR A  60      -9.210  32.448   5.948  1.00  0.00           O  
ATOM    885  CB  TYR A  60      -7.272  34.980   6.464  1.00  0.00           C  
ATOM    886  CG  TYR A  60      -6.940  36.379   5.994  1.00  0.00           C  
ATOM    887  CD1 TYR A  60      -7.954  37.307   5.810  1.00  0.00           C  
ATOM    888  CD2 TYR A  60      -5.622  36.733   5.747  1.00  0.00           C  
ATOM    889  CE1 TYR A  60      -7.651  38.585   5.381  1.00  0.00           C  
ATOM    890  CE2 TYR A  60      -5.319  38.011   5.318  1.00  0.00           C  
ATOM    891  CZ  TYR A  60      -6.328  38.935   5.135  1.00  0.00           C  
ATOM    892  OH  TYR A  60      -6.026  40.207   4.707  1.00  0.00           O  
ATOM    893  H   TYR A  60      -9.353  34.562   4.497  1.00  0.00           H  
ATOM    894  HA  TYR A  60      -6.501  33.778   4.864  1.00  0.00           H  
ATOM    895 1HB  TYR A  60      -8.179  35.029   7.067  1.00  0.00           H  
ATOM    896 2HB  TYR A  60      -6.466  34.639   7.113  1.00  0.00           H  
ATOM    897  HD1 TYR A  60      -8.990  37.029   6.004  1.00  0.00           H  
ATOM    898  HD2 TYR A  60      -4.825  36.003   5.891  1.00  0.00           H  
ATOM    899  HE1 TYR A  60      -8.448  39.314   5.236  1.00  0.00           H  
ATOM    900  HE2 TYR A  60      -4.283  38.289   5.123  1.00  0.00           H  
ATOM    901  HH  TYR A  60      -6.645  40.468   4.021  1.00  0.00           H  
ATOM    902  N   ALA A  61      -7.087  31.768   6.248  1.00  0.00           N  
ATOM    903  CA  ALA A  61      -7.444  30.581   7.015  1.00  0.00           C  
ATOM    904  C   ALA A  61      -7.767  30.937   8.461  1.00  0.00           C  
ATOM    905  O   ALA A  61      -7.401  32.008   8.943  1.00  0.00           O  
ATOM    906  CB  ALA A  61      -6.320  29.557   6.961  1.00  0.00           C  
ATOM    907  H   ALA A  61      -6.120  31.919   5.996  1.00  0.00           H  
ATOM    908  HA  ALA A  61      -8.339  30.147   6.570  1.00  0.00           H  
ATOM    909 1HB  ALA A  61      -6.601  28.677   7.539  1.00  0.00           H  
ATOM    910 2HB  ALA A  61      -6.139  29.269   5.925  1.00  0.00           H  
ATOM    911 3HB  ALA A  61      -5.413  29.990   7.380  1.00  0.00           H  
ATOM    912  N   GLU A  62      -8.455  30.031   9.148  1.00  0.00           N  
ATOM    913  CA  GLU A  62      -8.982  30.316  10.477  1.00  0.00           C  
ATOM    914  C   GLU A  62      -7.893  30.847  11.400  1.00  0.00           C  
ATOM    915  O   GLU A  62      -8.143  31.713  12.238  1.00  0.00           O  
ATOM    916  CB  GLU A  62      -9.609  29.059  11.083  1.00  0.00           C  
ATOM    917  CG  GLU A  62     -10.342  29.292  12.397  1.00  0.00           C  
ATOM    918  CD  GLU A  62     -11.580  30.129  12.235  1.00  0.00           C  
ATOM    919  OE1 GLU A  62     -12.130  30.141  11.160  1.00  0.00           O  
ATOM    920  OE2 GLU A  62     -11.977  30.758  13.188  1.00  0.00           O  
ATOM    921  H   GLU A  62      -8.617  29.122   8.739  1.00  0.00           H  
ATOM    922  HA  GLU A  62      -9.753  31.082  10.387  1.00  0.00           H  
ATOM    923 1HB  GLU A  62     -10.319  28.629  10.376  1.00  0.00           H  
ATOM    924 2HB  GLU A  62      -8.833  28.314  11.261  1.00  0.00           H  
ATOM    925 1HG  GLU A  62     -10.622  28.328  12.820  1.00  0.00           H  
ATOM    926 2HG  GLU A  62      -9.666  29.782  13.095  1.00  0.00           H  
ATOM    927  N   LYS A  63      -6.682  30.323  11.241  1.00  0.00           N  
ATOM    928  CA  LYS A  63      -5.579  30.659  12.132  1.00  0.00           C  
ATOM    929  C   LYS A  63      -5.083  32.078  11.885  1.00  0.00           C  
ATOM    930  O   LYS A  63      -4.400  32.663  12.725  1.00  0.00           O  
ATOM    931  CB  LYS A  63      -4.430  29.664  11.961  1.00  0.00           C  
ATOM    932  CG  LYS A  63      -4.755  28.245  12.408  1.00  0.00           C  
ATOM    933  CD  LYS A  63      -3.575  27.311  12.185  1.00  0.00           C  
ATOM    934  CE  LYS A  63      -3.932  25.873  12.534  1.00  0.00           C  
ATOM    935  NZ  LYS A  63      -2.799  24.942  12.282  1.00  0.00           N  
ATOM    936  H   LYS A  63      -6.523  29.675  10.483  1.00  0.00           H  
ATOM    937  HA  LYS A  63      -5.936  30.605  13.161  1.00  0.00           H  
ATOM    938 1HB  LYS A  63      -4.135  29.625  10.912  1.00  0.00           H  
ATOM    939 2HB  LYS A  63      -3.566  30.004  12.532  1.00  0.00           H  
ATOM    940 1HG  LYS A  63      -5.011  28.246  13.468  1.00  0.00           H  
ATOM    941 2HG  LYS A  63      -5.612  27.874  11.846  1.00  0.00           H  
ATOM    942 1HD  LYS A  63      -3.268  27.356  11.139  1.00  0.00           H  
ATOM    943 2HD  LYS A  63      -2.738  27.628  12.806  1.00  0.00           H  
ATOM    944 1HE  LYS A  63      -4.210  25.813  13.585  1.00  0.00           H  
ATOM    945 2HE  LYS A  63      -4.787  25.555  11.936  1.00  0.00           H  
ATOM    946 1HZ  LYS A  63      -3.076  24.001  12.525  1.00  0.00           H  
ATOM    947 2HZ  LYS A  63      -2.545  24.976  11.305  1.00  0.00           H  
ATOM    948 3HZ  LYS A  63      -2.007  25.215  12.845  1.00  0.00           H  
ATOM    949  N   PHE A  64      -5.432  32.627  10.726  1.00  0.00           N  
ATOM    950  CA  PHE A  64      -4.812  33.856  10.243  1.00  0.00           C  
ATOM    951  C   PHE A  64      -5.850  34.950  10.031  1.00  0.00           C  
ATOM    952  O   PHE A  64      -5.506  36.103   9.773  1.00  0.00           O  
ATOM    953  CB  PHE A  64      -4.062  33.597   8.935  1.00  0.00           C  
ATOM    954  CG  PHE A  64      -2.977  32.564   9.053  1.00  0.00           C  
ATOM    955  CD1 PHE A  64      -3.065  31.364   8.363  1.00  0.00           C  
ATOM    956  CD2 PHE A  64      -1.868  32.790   9.853  1.00  0.00           C  
ATOM    957  CE1 PHE A  64      -2.068  30.413   8.470  1.00  0.00           C  
ATOM    958  CE2 PHE A  64      -0.869  31.841   9.962  1.00  0.00           C  
ATOM    959  CZ  PHE A  64      -0.970  30.651   9.269  1.00  0.00           C  
ATOM    960  H   PHE A  64      -6.144  32.183  10.165  1.00  0.00           H  
ATOM    961  HA  PHE A  64      -4.098  34.201  10.993  1.00  0.00           H  
ATOM    962 1HB  PHE A  64      -4.765  33.267   8.172  1.00  0.00           H  
ATOM    963 2HB  PHE A  64      -3.611  34.525   8.585  1.00  0.00           H  
ATOM    964  HD1 PHE A  64      -3.933  31.176   7.730  1.00  0.00           H  
ATOM    965  HD2 PHE A  64      -1.788  33.730  10.401  1.00  0.00           H  
ATOM    966  HE1 PHE A  64      -2.150  29.474   7.923  1.00  0.00           H  
ATOM    967  HE2 PHE A  64      -0.002  32.031  10.594  1.00  0.00           H  
ATOM    968  HZ  PHE A  64      -0.185  29.902   9.355  1.00  0.00           H  
ATOM    969  N   LYS A  65      -7.122  34.582  10.142  1.00  0.00           N  
ATOM    970  CA  LYS A  65      -8.213  35.533   9.968  1.00  0.00           C  
ATOM    971  C   LYS A  65      -8.009  36.769  10.835  1.00  0.00           C  
ATOM    972  O   LYS A  65      -8.353  37.882  10.436  1.00  0.00           O  
ATOM    973  CB  LYS A  65      -9.554  34.875  10.297  1.00  0.00           C  
ATOM    974  CG  LYS A  65     -10.057  33.907   9.235  1.00  0.00           C  
ATOM    975  CD  LYS A  65     -11.377  33.272   9.646  1.00  0.00           C  
ATOM    976  CE  LYS A  65     -11.870  32.288   8.595  1.00  0.00           C  
ATOM    977  NZ  LYS A  65     -13.114  31.593   9.024  1.00  0.00           N  
ATOM    978  H   LYS A  65      -7.338  33.618  10.352  1.00  0.00           H  
ATOM    979  HA  LYS A  65      -8.229  35.855   8.927  1.00  0.00           H  
ATOM    980 1HB  LYS A  65      -9.471  34.328  11.236  1.00  0.00           H  
ATOM    981 2HB  LYS A  65     -10.314  35.646  10.433  1.00  0.00           H  
ATOM    982 1HG  LYS A  65     -10.197  34.439   8.293  1.00  0.00           H  
ATOM    983 2HG  LYS A  65      -9.318  33.121   9.080  1.00  0.00           H  
ATOM    984 1HD  LYS A  65     -11.249  32.746  10.593  1.00  0.00           H  
ATOM    985 2HD  LYS A  65     -12.128  34.050   9.782  1.00  0.00           H  
ATOM    986 1HE  LYS A  65     -12.068  32.819   7.665  1.00  0.00           H  
ATOM    987 2HE  LYS A  65     -11.099  31.542   8.405  1.00  0.00           H  
ATOM    988 1HZ  LYS A  65     -13.407  30.950   8.302  1.00  0.00           H  
ATOM    989 2HZ  LYS A  65     -12.937  31.081   9.877  1.00  0.00           H  
ATOM    990 3HZ  LYS A  65     -13.843  32.273   9.185  1.00  0.00           H  
ATOM    991  N   ASN A  66      -7.449  36.567  12.022  1.00  0.00           N  
ATOM    992  CA  ASN A  66      -7.248  37.657  12.970  1.00  0.00           C  
ATOM    993  C   ASN A  66      -5.781  37.783  13.361  1.00  0.00           C  
ATOM    994  O   ASN A  66      -5.458  38.076  14.512  1.00  0.00           O  
ATOM    995  CB  ASN A  66      -8.113  37.461  14.201  1.00  0.00           C  
ATOM    996  CG  ASN A  66      -9.582  37.572  13.898  1.00  0.00           C  
ATOM    997  OD1 ASN A  66     -10.085  38.659  13.592  1.00  0.00           O  
ATOM    998  ND2 ASN A  66     -10.279  36.467  13.978  1.00  0.00           N  
ATOM    999  H   ASN A  66      -7.155  35.635  12.275  1.00  0.00           H  
ATOM   1000  HA  ASN A  66      -7.535  38.592  12.488  1.00  0.00           H  
ATOM   1001 1HB  ASN A  66      -7.916  36.478  14.632  1.00  0.00           H  
ATOM   1002 2HB  ASN A  66      -7.852  38.206  14.952  1.00  0.00           H  
ATOM   1003 1HD2 ASN A  66     -11.262  36.481  13.787  1.00  0.00           H  
ATOM   1004 2HD2 ASN A  66      -9.831  35.610  14.230  1.00  0.00           H  
ATOM   1005  N   ARG A  67      -4.895  37.561  12.395  1.00  0.00           N  
ATOM   1006  CA  ARG A  67      -3.463  37.719  12.618  1.00  0.00           C  
ATOM   1007  C   ARG A  67      -2.775  38.298  11.389  1.00  0.00           C  
ATOM   1008  O   ARG A  67      -1.908  39.165  11.501  1.00  0.00           O  
ATOM   1009  CB  ARG A  67      -2.825  36.383  12.970  1.00  0.00           C  
ATOM   1010  CG  ARG A  67      -3.244  35.809  14.315  1.00  0.00           C  
ATOM   1011  CD  ARG A  67      -2.170  34.976  14.914  1.00  0.00           C  
ATOM   1012  NE  ARG A  67      -1.951  33.750  14.163  1.00  0.00           N  
ATOM   1013  CZ  ARG A  67      -0.802  33.048  14.163  1.00  0.00           C  
ATOM   1014  NH1 ARG A  67       0.221  33.460  14.879  1.00  0.00           N  
ATOM   1015  NH2 ARG A  67      -0.702  31.943  13.444  1.00  0.00           N  
ATOM   1016  H   ARG A  67      -5.223  37.275  11.484  1.00  0.00           H  
ATOM   1017  HA  ARG A  67      -3.316  38.405  13.453  1.00  0.00           H  
ATOM   1018 1HB  ARG A  67      -3.075  35.648  12.206  1.00  0.00           H  
ATOM   1019 2HB  ARG A  67      -1.740  36.489  12.980  1.00  0.00           H  
ATOM   1020 1HG  ARG A  67      -3.470  36.624  15.003  1.00  0.00           H  
ATOM   1021 2HG  ARG A  67      -4.129  35.186  14.185  1.00  0.00           H  
ATOM   1022 1HD  ARG A  67      -1.237  35.539  14.927  1.00  0.00           H  
ATOM   1023 2HD  ARG A  67      -2.445  34.706  15.933  1.00  0.00           H  
ATOM   1024  HE  ARG A  67      -2.716  33.401  13.600  1.00  0.00           H  
ATOM   1025 1HH1 ARG A  67       0.145  34.305  15.428  1.00  0.00           H  
ATOM   1026 2HH1 ARG A  67       1.082  32.934  14.879  1.00  0.00           H  
ATOM   1027 1HH2 ARG A  67      -1.489  31.625  12.894  1.00  0.00           H  
ATOM   1028 2HH2 ARG A  67       0.158  31.416  13.445  1.00  0.00           H  
ATOM   1029  N   VAL A  68      -3.166  37.814  10.215  1.00  0.00           N  
ATOM   1030  CA  VAL A  68      -2.533  38.224   8.967  1.00  0.00           C  
ATOM   1031  C   VAL A  68      -3.319  39.339   8.290  1.00  0.00           C  
ATOM   1032  O   VAL A  68      -4.545  39.278   8.195  1.00  0.00           O  
ATOM   1033  CB  VAL A  68      -2.418  37.025   8.007  1.00  0.00           C  
ATOM   1034  CG1 VAL A  68      -1.910  37.479   6.647  1.00  0.00           C  
ATOM   1035  CG2 VAL A  68      -1.496  35.971   8.602  1.00  0.00           C  
ATOM   1036  H   VAL A  68      -3.922  37.145  10.186  1.00  0.00           H  
ATOM   1037  HA  VAL A  68      -1.530  38.590   9.192  1.00  0.00           H  
ATOM   1038  HB  VAL A  68      -3.409  36.598   7.854  1.00  0.00           H  
ATOM   1039 1HG1 VAL A  68      -1.836  36.619   5.981  1.00  0.00           H  
ATOM   1040 2HG1 VAL A  68      -2.604  38.206   6.224  1.00  0.00           H  
ATOM   1041 3HG1 VAL A  68      -0.928  37.936   6.759  1.00  0.00           H  
ATOM   1042 1HG2 VAL A  68      -1.420  35.126   7.919  1.00  0.00           H  
ATOM   1043 2HG2 VAL A  68      -0.507  36.401   8.761  1.00  0.00           H  
ATOM   1044 3HG2 VAL A  68      -1.901  35.631   9.556  1.00  0.00           H  
ATOM   1045  N   THR A  69      -2.606  40.358   7.821  1.00  0.00           N  
ATOM   1046  CA  THR A  69      -3.190  41.356   6.933  1.00  0.00           C  
ATOM   1047  C   THR A  69      -2.433  41.428   5.613  1.00  0.00           C  
ATOM   1048  O   THR A  69      -1.248  41.759   5.583  1.00  0.00           O  
ATOM   1049  CB  THR A  69      -3.207  42.746   7.596  1.00  0.00           C  
ATOM   1050  OG1 THR A  69      -3.986  42.695   8.798  1.00  0.00           O  
ATOM   1051  CG2 THR A  69      -3.804  43.779   6.653  1.00  0.00           C  
ATOM   1052  H   THR A  69      -1.636  40.443   8.087  1.00  0.00           H  
ATOM   1053  HA  THR A  69      -4.218  41.067   6.715  1.00  0.00           H  
ATOM   1054  HB  THR A  69      -2.189  43.040   7.850  1.00  0.00           H  
ATOM   1055  HG1 THR A  69      -4.598  41.956   8.751  1.00  0.00           H  
ATOM   1056 1HG2 THR A  69      -3.808  44.755   7.138  1.00  0.00           H  
ATOM   1057 2HG2 THR A  69      -3.208  43.828   5.742  1.00  0.00           H  
ATOM   1058 3HG2 THR A  69      -4.825  43.495   6.402  1.00  0.00           H  
ATOM   1059  N   MET A  70      -3.125  41.117   4.522  1.00  0.00           N  
ATOM   1060  CA  MET A  70      -2.506  41.093   3.202  1.00  0.00           C  
ATOM   1061  C   MET A  70      -2.814  42.367   2.426  1.00  0.00           C  
ATOM   1062  O   MET A  70      -3.880  42.962   2.589  1.00  0.00           O  
ATOM   1063  CB  MET A  70      -2.974  39.867   2.422  1.00  0.00           C  
ATOM   1064  CG  MET A  70      -2.454  38.541   2.960  1.00  0.00           C  
ATOM   1065  SD  MET A  70      -3.150  37.119   2.097  1.00  0.00           S  
ATOM   1066  CE  MET A  70      -2.515  35.774   3.093  1.00  0.00           C  
ATOM   1067  H   MET A  70      -4.106  40.890   4.609  1.00  0.00           H  
ATOM   1068  HA  MET A  70      -1.425  41.037   3.329  1.00  0.00           H  
ATOM   1069 1HB  MET A  70      -4.062  39.826   2.427  1.00  0.00           H  
ATOM   1070 2HB  MET A  70      -2.655  39.953   1.382  1.00  0.00           H  
ATOM   1071 1HG  MET A  70      -1.370  38.508   2.861  1.00  0.00           H  
ATOM   1072 2HG  MET A  70      -2.702  38.456   4.018  1.00  0.00           H  
ATOM   1073 1HE  MET A  70      -2.860  34.824   2.684  1.00  0.00           H  
ATOM   1074 2HE  MET A  70      -1.424  35.799   3.085  1.00  0.00           H  
ATOM   1075 3HE  MET A  70      -2.872  35.879   4.117  1.00  0.00           H  
ATOM   1076  N   THR A  71      -1.876  42.781   1.582  1.00  0.00           N  
ATOM   1077  CA  THR A  71      -2.087  43.925   0.703  1.00  0.00           C  
ATOM   1078  C   THR A  71      -1.211  43.834  -0.540  1.00  0.00           C  
ATOM   1079  O   THR A  71      -0.602  42.798  -0.807  1.00  0.00           O  
ATOM   1080  CB  THR A  71      -1.806  45.249   1.438  1.00  0.00           C  
ATOM   1081  OG1 THR A  71      -2.227  46.350   0.622  1.00  0.00           O  
ATOM   1082  CG2 THR A  71      -0.321  45.386   1.740  1.00  0.00           C  
ATOM   1083  H   THR A  71      -0.993  42.291   1.549  1.00  0.00           H  
ATOM   1084  HA  THR A  71      -3.128  43.926   0.381  1.00  0.00           H  
ATOM   1085  HB  THR A  71      -2.365  45.272   2.373  1.00  0.00           H  
ATOM   1086  HG1 THR A  71      -2.644  47.016   1.175  1.00  0.00           H  
ATOM   1087 1HG2 THR A  71      -0.142  46.327   2.260  1.00  0.00           H  
ATOM   1088 2HG2 THR A  71      -0.000  44.556   2.370  1.00  0.00           H  
ATOM   1089 3HG2 THR A  71       0.242  45.373   0.809  1.00  0.00           H  
ATOM   1090  N   ARG A  72      -1.151  44.924  -1.297  1.00  0.00           N  
ATOM   1091  CA  ARG A  72      -0.419  44.942  -2.558  1.00  0.00           C  
ATOM   1092  C   ARG A  72      -0.191  46.368  -3.042  1.00  0.00           C  
ATOM   1093  O   ARG A  72      -0.933  47.282  -2.681  1.00  0.00           O  
ATOM   1094  CB  ARG A  72      -1.170  44.161  -3.625  1.00  0.00           C  
ATOM   1095  CG  ARG A  72      -2.615  44.586  -3.831  1.00  0.00           C  
ATOM   1096  CD  ARG A  72      -2.729  45.683  -4.826  1.00  0.00           C  
ATOM   1097  NE  ARG A  72      -4.102  45.880  -5.262  1.00  0.00           N  
ATOM   1098  CZ  ARG A  72      -4.992  46.682  -4.645  1.00  0.00           C  
ATOM   1099  NH1 ARG A  72      -4.639  47.353  -3.571  1.00  0.00           N  
ATOM   1100  NH2 ARG A  72      -6.220  46.795  -5.121  1.00  0.00           N  
ATOM   1101  H   ARG A  72      -1.625  45.761  -0.992  1.00  0.00           H  
ATOM   1102  HA  ARG A  72       0.552  44.470  -2.401  1.00  0.00           H  
ATOM   1103 1HB  ARG A  72      -0.657  44.264  -4.580  1.00  0.00           H  
ATOM   1104 2HB  ARG A  72      -1.172  43.101  -3.367  1.00  0.00           H  
ATOM   1105 1HG  ARG A  72      -3.198  43.737  -4.188  1.00  0.00           H  
ATOM   1106 2HG  ARG A  72      -3.029  44.938  -2.885  1.00  0.00           H  
ATOM   1107 1HD  ARG A  72      -2.374  46.613  -4.384  1.00  0.00           H  
ATOM   1108 2HD  ARG A  72      -2.125  45.444  -5.701  1.00  0.00           H  
ATOM   1109  HE  ARG A  72      -4.410  45.381  -6.085  1.00  0.00           H  
ATOM   1110 1HH1 ARG A  72      -3.700  47.267  -3.208  1.00  0.00           H  
ATOM   1111 2HH1 ARG A  72      -5.306  47.954  -3.109  1.00  0.00           H  
ATOM   1112 1HH2 ARG A  72      -6.491  46.279  -5.947  1.00  0.00           H  
ATOM   1113 2HH2 ARG A  72      -6.887  47.395  -4.659  1.00  0.00           H  
ATOM   1114  N   ASP A  73       0.838  46.552  -3.862  1.00  0.00           N  
ATOM   1115  CA  ASP A  73       1.121  47.853  -4.456  1.00  0.00           C  
ATOM   1116  C   ASP A  73       1.335  47.737  -5.960  1.00  0.00           C  
ATOM   1117  O   ASP A  73       2.360  47.228  -6.413  1.00  0.00           O  
ATOM   1118  CB  ASP A  73       2.355  48.483  -3.806  1.00  0.00           C  
ATOM   1119  CG  ASP A  73       2.631  49.896  -4.303  1.00  0.00           C  
ATOM   1120  OD1 ASP A  73       2.062  50.276  -5.299  1.00  0.00           O  
ATOM   1121  OD2 ASP A  73       3.408  50.581  -3.682  1.00  0.00           O  
ATOM   1122  H   ASP A  73       1.440  45.771  -4.079  1.00  0.00           H  
ATOM   1123  HA  ASP A  73       0.265  48.506  -4.283  1.00  0.00           H  
ATOM   1124 1HB  ASP A  73       2.222  48.514  -2.725  1.00  0.00           H  
ATOM   1125 2HB  ASP A  73       3.230  47.865  -4.010  1.00  0.00           H  
ATOM   1126  N   THR A  74       0.362  48.212  -6.729  1.00  0.00           N  
ATOM   1127  CA  THR A  74       0.311  47.933  -8.160  1.00  0.00           C  
ATOM   1128  C   THR A  74       1.333  48.767  -8.921  1.00  0.00           C  
ATOM   1129  O   THR A  74       1.659  48.470 -10.070  1.00  0.00           O  
ATOM   1130  CB  THR A  74      -1.097  48.198  -8.726  1.00  0.00           C  
ATOM   1131  OG1 THR A  74      -1.428  49.583  -8.561  1.00  0.00           O  
ATOM   1132  CG2 THR A  74      -2.130  47.344  -8.007  1.00  0.00           C  
ATOM   1133  H   THR A  74      -0.361  48.781  -6.313  1.00  0.00           H  
ATOM   1134  HA  THR A  74       0.551  46.881  -8.316  1.00  0.00           H  
ATOM   1135  HB  THR A  74      -1.112  47.959  -9.789  1.00  0.00           H  
ATOM   1136  HG1 THR A  74      -0.672  50.123  -8.801  1.00  0.00           H  
ATOM   1137 1HG2 THR A  74      -3.118  47.544  -8.421  1.00  0.00           H  
ATOM   1138 2HG2 THR A  74      -1.887  46.290  -8.140  1.00  0.00           H  
ATOM   1139 3HG2 THR A  74      -2.126  47.585  -6.945  1.00  0.00           H  
ATOM   1140  N   SER A  75       1.838  49.811  -8.272  1.00  0.00           N  
ATOM   1141  CA  SER A  75       2.836  50.682  -8.882  1.00  0.00           C  
ATOM   1142  C   SER A  75       4.192  49.994  -8.964  1.00  0.00           C  
ATOM   1143  O   SER A  75       5.073  50.423  -9.709  1.00  0.00           O  
ATOM   1144  CB  SER A  75       2.959  51.969  -8.090  1.00  0.00           C  
ATOM   1145  OG  SER A  75       3.581  51.741  -6.855  1.00  0.00           O  
ATOM   1146  H   SER A  75       1.522  50.007  -7.333  1.00  0.00           H  
ATOM   1147  HA  SER A  75       2.512  50.923  -9.896  1.00  0.00           H  
ATOM   1148 1HB  SER A  75       3.536  52.695  -8.662  1.00  0.00           H  
ATOM   1149 2HB  SER A  75       1.969  52.393  -7.928  1.00  0.00           H  
ATOM   1150  HG  SER A  75       2.907  51.362  -6.286  1.00  0.00           H  
ATOM   1151  N   ILE A  76       4.353  48.923  -8.193  1.00  0.00           N  
ATOM   1152  CA  ILE A  76       5.577  48.132  -8.229  1.00  0.00           C  
ATOM   1153  C   ILE A  76       5.270  46.650  -8.401  1.00  0.00           C  
ATOM   1154  O   ILE A  76       6.178  45.824  -8.496  1.00  0.00           O  
ATOM   1155  CB  ILE A  76       6.403  48.340  -6.946  1.00  0.00           C  
ATOM   1156  CG1 ILE A  76       5.608  47.886  -5.719  1.00  0.00           C  
ATOM   1157  CG2 ILE A  76       6.814  49.797  -6.809  1.00  0.00           C  
ATOM   1158  CD1 ILE A  76       6.420  47.851  -4.445  1.00  0.00           C  
ATOM   1159  H   ILE A  76       3.609  48.651  -7.567  1.00  0.00           H  
ATOM   1160  HA  ILE A  76       6.174  48.456  -9.080  1.00  0.00           H  
ATOM   1161  HB  ILE A  76       7.300  47.722  -6.987  1.00  0.00           H  
ATOM   1162 1HG1 ILE A  76       4.762  48.555  -5.567  1.00  0.00           H  
ATOM   1163 2HG1 ILE A  76       5.207  46.887  -5.895  1.00  0.00           H  
ATOM   1164 1HG2 ILE A  76       7.397  49.927  -5.897  1.00  0.00           H  
ATOM   1165 2HG2 ILE A  76       7.417  50.088  -7.669  1.00  0.00           H  
ATOM   1166 3HG2 ILE A  76       5.923  50.424  -6.762  1.00  0.00           H  
ATOM   1167 1HD1 ILE A  76       5.788  47.519  -3.620  1.00  0.00           H  
ATOM   1168 2HD1 ILE A  76       7.254  47.159  -4.563  1.00  0.00           H  
ATOM   1169 3HD1 ILE A  76       6.802  48.848  -4.230  1.00  0.00           H  
ATOM   1170  N   SER A  77       3.984  46.318  -8.440  1.00  0.00           N  
ATOM   1171  CA  SER A  77       3.553  44.952  -8.714  1.00  0.00           C  
ATOM   1172  C   SER A  77       4.052  43.991  -7.643  1.00  0.00           C  
ATOM   1173  O   SER A  77       4.513  42.891  -7.949  1.00  0.00           O  
ATOM   1174  CB  SER A  77       4.053  44.511 -10.076  1.00  0.00           C  
ATOM   1175  OG  SER A  77       3.543  45.333 -11.089  1.00  0.00           O  
ATOM   1176  H   SER A  77       3.287  47.030  -8.275  1.00  0.00           H  
ATOM   1177  HA  SER A  77       2.462  44.927  -8.715  1.00  0.00           H  
ATOM   1178 1HB  SER A  77       5.142  44.543 -10.091  1.00  0.00           H  
ATOM   1179 2HB  SER A  77       3.754  43.479 -10.256  1.00  0.00           H  
ATOM   1180  HG  SER A  77       3.257  46.141 -10.656  1.00  0.00           H  
ATOM   1181  N   THR A  78       3.958  44.412  -6.387  1.00  0.00           N  
ATOM   1182  CA  THR A  78       4.441  43.608  -5.271  1.00  0.00           C  
ATOM   1183  C   THR A  78       3.319  43.297  -4.289  1.00  0.00           C  
ATOM   1184  O   THR A  78       2.569  44.186  -3.886  1.00  0.00           O  
ATOM   1185  CB  THR A  78       5.591  44.319  -4.533  1.00  0.00           C  
ATOM   1186  OG1 THR A  78       6.685  44.526  -5.436  1.00  0.00           O  
ATOM   1187  CG2 THR A  78       6.064  43.484  -3.353  1.00  0.00           C  
ATOM   1188  H   THR A  78       3.540  45.313  -6.200  1.00  0.00           H  
ATOM   1189  HA  THR A  78       4.817  42.663  -5.663  1.00  0.00           H  
ATOM   1190  HB  THR A  78       5.248  45.288  -4.171  1.00  0.00           H  
ATOM   1191  HG1 THR A  78       6.391  45.061  -6.177  1.00  0.00           H  
ATOM   1192 1HG2 THR A  78       6.877  44.001  -2.843  1.00  0.00           H  
ATOM   1193 2HG2 THR A  78       5.237  43.334  -2.659  1.00  0.00           H  
ATOM   1194 3HG2 THR A  78       6.418  42.517  -3.710  1.00  0.00           H  
ATOM   1195  N   ALA A  79       3.208  42.029  -3.908  1.00  0.00           N  
ATOM   1196  CA  ALA A  79       2.246  41.615  -2.893  1.00  0.00           C  
ATOM   1197  C   ALA A  79       2.890  41.560  -1.514  1.00  0.00           C  
ATOM   1198  O   ALA A  79       4.084  41.292  -1.386  1.00  0.00           O  
ATOM   1199  CB  ALA A  79       1.647  40.263  -3.252  1.00  0.00           C  
ATOM   1200  H   ALA A  79       3.806  41.334  -4.332  1.00  0.00           H  
ATOM   1201  HA  ALA A  79       1.448  42.357  -2.860  1.00  0.00           H  
ATOM   1202 1HB  ALA A  79       0.931  39.968  -2.485  1.00  0.00           H  
ATOM   1203 2HB  ALA A  79       1.140  40.333  -4.214  1.00  0.00           H  
ATOM   1204 3HB  ALA A  79       2.439  39.519  -3.313  1.00  0.00           H  
ATOM   1205  N   TYR A  80       2.091  41.815  -0.483  1.00  0.00           N  
ATOM   1206  CA  TYR A  80       2.587  41.821   0.888  1.00  0.00           C  
ATOM   1207  C   TYR A  80       1.713  40.962   1.793  1.00  0.00           C  
ATOM   1208  O   TYR A  80       0.499  40.880   1.605  1.00  0.00           O  
ATOM   1209  CB  TYR A  80       2.661  43.252   1.425  1.00  0.00           C  
ATOM   1210  CG  TYR A  80       3.626  44.138   0.668  1.00  0.00           C  
ATOM   1211  CD1 TYR A  80       3.177  44.898  -0.401  1.00  0.00           C  
ATOM   1212  CD2 TYR A  80       4.960  44.190   1.045  1.00  0.00           C  
ATOM   1213  CE1 TYR A  80       4.059  45.708  -1.092  1.00  0.00           C  
ATOM   1214  CE2 TYR A  80       5.842  44.999   0.354  1.00  0.00           C  
ATOM   1215  CZ  TYR A  80       5.395  45.756  -0.710  1.00  0.00           C  
ATOM   1216  OH  TYR A  80       6.273  46.562  -1.398  1.00  0.00           O  
ATOM   1217  H   TYR A  80       1.115  42.011  -0.654  1.00  0.00           H  
ATOM   1218  HA  TYR A  80       3.590  41.393   0.894  1.00  0.00           H  
ATOM   1219 1HB  TYR A  80       1.672  43.710   1.380  1.00  0.00           H  
ATOM   1220 2HB  TYR A  80       2.966  43.233   2.471  1.00  0.00           H  
ATOM   1221  HD1 TYR A  80       2.129  44.857  -0.697  1.00  0.00           H  
ATOM   1222  HD2 TYR A  80       5.313  43.592   1.885  1.00  0.00           H  
ATOM   1223  HE1 TYR A  80       3.706  46.305  -1.932  1.00  0.00           H  
ATOM   1224  HE2 TYR A  80       6.890  45.040   0.650  1.00  0.00           H  
ATOM   1225  HH  TYR A  80       7.156  46.450  -1.039  1.00  0.00           H  
ATOM   1226  N   MET A  81       2.338  40.323   2.777  1.00  0.00           N  
ATOM   1227  CA  MET A  81       1.604  39.581   3.795  1.00  0.00           C  
ATOM   1228  C   MET A  81       2.238  39.757   5.169  1.00  0.00           C  
ATOM   1229  O   MET A  81       3.337  39.264   5.424  1.00  0.00           O  
ATOM   1230  CB  MET A  81       1.538  38.101   3.424  1.00  0.00           C  
ATOM   1231  CG  MET A  81       0.838  37.224   4.454  1.00  0.00           C  
ATOM   1232  SD  MET A  81       0.983  35.465   4.083  1.00  0.00           S  
ATOM   1233  CE  MET A  81       2.730  35.200   4.377  1.00  0.00           C  
ATOM   1234  H   MET A  81       3.346  40.352   2.820  1.00  0.00           H  
ATOM   1235  HA  MET A  81       0.589  39.975   3.847  1.00  0.00           H  
ATOM   1236 1HB  MET A  81       1.013  37.986   2.477  1.00  0.00           H  
ATOM   1237 2HB  MET A  81       2.549  37.714   3.288  1.00  0.00           H  
ATOM   1238 1HG  MET A  81       1.268  37.406   5.438  1.00  0.00           H  
ATOM   1239 2HG  MET A  81      -0.220  37.482   4.492  1.00  0.00           H  
ATOM   1240 1HE  MET A  81       2.976  34.155   4.189  1.00  0.00           H  
ATOM   1241 2HE  MET A  81       3.312  35.837   3.709  1.00  0.00           H  
ATOM   1242 3HE  MET A  81       2.966  35.448   5.412  1.00  0.00           H  
ATOM   1243  N   GLU A  82       1.540  40.464   6.051  1.00  0.00           N  
ATOM   1244  CA  GLU A  82       2.042  40.722   7.395  1.00  0.00           C  
ATOM   1245  C   GLU A  82       1.353  39.832   8.421  1.00  0.00           C  
ATOM   1246  O   GLU A  82       0.134  39.887   8.585  1.00  0.00           O  
ATOM   1247  CB  GLU A  82       1.842  42.194   7.766  1.00  0.00           C  
ATOM   1248  CG  GLU A  82       2.373  42.574   9.140  1.00  0.00           C  
ATOM   1249  CD  GLU A  82       2.215  44.037   9.445  1.00  0.00           C  
ATOM   1250  OE1 GLU A  82       1.775  44.760   8.583  1.00  0.00           O  
ATOM   1251  OE2 GLU A  82       2.533  44.434  10.541  1.00  0.00           O  
ATOM   1252  H   GLU A  82       0.638  40.832   5.783  1.00  0.00           H  
ATOM   1253  HA  GLU A  82       3.109  40.499   7.415  1.00  0.00           H  
ATOM   1254 1HB  GLU A  82       2.339  42.825   7.029  1.00  0.00           H  
ATOM   1255 2HB  GLU A  82       0.779  42.434   7.739  1.00  0.00           H  
ATOM   1256 1HG  GLU A  82       1.840  41.997   9.896  1.00  0.00           H  
ATOM   1257 2HG  GLU A  82       3.428  42.308   9.197  1.00  0.00           H  
ATOM   1258  N   LEU A  83       2.140  39.013   9.110  1.00  0.00           N  
ATOM   1259  CA  LEU A  83       1.620  38.171  10.181  1.00  0.00           C  
ATOM   1260  C   LEU A  83       1.951  38.753  11.549  1.00  0.00           C  
ATOM   1261  O   LEU A  83       3.118  38.833  11.934  1.00  0.00           O  
ATOM   1262  CB  LEU A  83       2.195  36.754  10.068  1.00  0.00           C  
ATOM   1263  CG  LEU A  83       1.913  35.825  11.256  1.00  0.00           C  
ATOM   1264  CD1 LEU A  83       0.409  35.646  11.415  1.00  0.00           C  
ATOM   1265  CD2 LEU A  83       2.602  34.487  11.029  1.00  0.00           C  
ATOM   1266  H   LEU A  83       3.124  38.972   8.886  1.00  0.00           H  
ATOM   1267  HA  LEU A  83       0.536  38.118  10.084  1.00  0.00           H  
ATOM   1268 1HB  LEU A  83       1.787  36.283   9.175  1.00  0.00           H  
ATOM   1269 2HB  LEU A  83       3.277  36.826   9.954  1.00  0.00           H  
ATOM   1270  HG  LEU A  83       2.293  36.279  12.171  1.00  0.00           H  
ATOM   1271 1HD1 LEU A  83       0.209  34.986  12.259  1.00  0.00           H  
ATOM   1272 2HD1 LEU A  83      -0.056  36.616  11.595  1.00  0.00           H  
ATOM   1273 3HD1 LEU A  83      -0.003  35.208  10.507  1.00  0.00           H  
ATOM   1274 1HD2 LEU A  83       2.402  33.827  11.874  1.00  0.00           H  
ATOM   1275 2HD2 LEU A  83       2.221  34.032  10.115  1.00  0.00           H  
ATOM   1276 3HD2 LEU A  83       3.677  34.643  10.937  1.00  0.00           H  
ATOM   1277  N   SER A  84       0.918  39.159  12.280  1.00  0.00           N  
ATOM   1278  CA  SER A  84       1.091  39.668  13.635  1.00  0.00           C  
ATOM   1279  C   SER A  84       0.851  38.576  14.669  1.00  0.00           C  
ATOM   1280  O   SER A  84       0.344  37.502  14.345  1.00  0.00           O  
ATOM   1281  CB  SER A  84       0.146  40.828  13.882  1.00  0.00           C  
ATOM   1282  OG  SER A  84      -1.186  40.395  13.896  1.00  0.00           O  
ATOM   1283  H   SER A  84      -0.011  39.113  11.887  1.00  0.00           H  
ATOM   1284  HA  SER A  84       2.118  40.022  13.743  1.00  0.00           H  
ATOM   1285 1HB  SER A  84       0.389  41.298  14.834  1.00  0.00           H  
ATOM   1286 2HB  SER A  84       0.279  41.577  13.103  1.00  0.00           H  
ATOM   1287  HG  SER A  84      -1.363  40.052  13.017  1.00  0.00           H  
ATOM   1288  N   ARG A  85       1.217  38.856  15.915  1.00  0.00           N  
ATOM   1289  CA  ARG A  85       1.061  37.890  16.995  1.00  0.00           C  
ATOM   1290  C   ARG A  85       1.843  36.614  16.710  1.00  0.00           C  
ATOM   1291  O   ARG A  85       1.287  35.516  16.731  1.00  0.00           O  
ATOM   1292  CB  ARG A  85      -0.407  37.546  17.199  1.00  0.00           C  
ATOM   1293  CG  ARG A  85      -1.292  38.722  17.579  1.00  0.00           C  
ATOM   1294  CD  ARG A  85      -2.694  38.298  17.824  1.00  0.00           C  
ATOM   1295  NE  ARG A  85      -3.541  39.417  18.206  1.00  0.00           N  
ATOM   1296  CZ  ARG A  85      -4.864  39.329  18.443  1.00  0.00           C  
ATOM   1297  NH1 ARG A  85      -5.476  38.171  18.334  1.00  0.00           N  
ATOM   1298  NH2 ARG A  85      -5.547  40.407  18.785  1.00  0.00           N  
ATOM   1299  H   ARG A  85       1.615  39.762  16.119  1.00  0.00           H  
ATOM   1300  HA  ARG A  85       1.445  38.333  17.915  1.00  0.00           H  
ATOM   1301 1HB  ARG A  85      -0.809  37.114  16.284  1.00  0.00           H  
ATOM   1302 2HB  ARG A  85      -0.500  36.796  17.984  1.00  0.00           H  
ATOM   1303 1HG  ARG A  85      -0.910  39.186  18.489  1.00  0.00           H  
ATOM   1304 2HG  ARG A  85      -1.292  39.455  16.771  1.00  0.00           H  
ATOM   1305 1HD  ARG A  85      -3.104  37.855  16.917  1.00  0.00           H  
ATOM   1306 2HD  ARG A  85      -2.717  37.564  18.628  1.00  0.00           H  
ATOM   1307  HE  ARG A  85      -3.106  40.325  18.300  1.00  0.00           H  
ATOM   1308 1HH1 ARG A  85      -4.954  37.346  18.072  1.00  0.00           H  
ATOM   1309 2HH1 ARG A  85      -6.468  38.105  18.511  1.00  0.00           H  
ATOM   1310 1HH2 ARG A  85      -5.077  41.298  18.869  1.00  0.00           H  
ATOM   1311 2HH2 ARG A  85      -6.539  40.342  18.963  1.00  0.00           H  
ATOM   1312  N   LEU A  86       3.136  36.765  16.444  1.00  0.00           N  
ATOM   1313  CA  LEU A  86       3.979  35.635  16.072  1.00  0.00           C  
ATOM   1314  C   LEU A  86       4.181  34.688  17.248  1.00  0.00           C  
ATOM   1315  O   LEU A  86       4.286  35.121  18.395  1.00  0.00           O  
ATOM   1316  CB  LEU A  86       5.340  36.133  15.569  1.00  0.00           C  
ATOM   1317  CG  LEU A  86       5.321  36.879  14.229  1.00  0.00           C  
ATOM   1318  CD1 LEU A  86       6.697  37.474  13.959  1.00  0.00           C  
ATOM   1319  CD2 LEU A  86       4.912  35.921  13.119  1.00  0.00           C  
ATOM   1320  H   LEU A  86       3.545  37.687  16.501  1.00  0.00           H  
ATOM   1321  HA  LEU A  86       3.487  35.087  15.269  1.00  0.00           H  
ATOM   1322 1HB  LEU A  86       5.763  36.803  16.315  1.00  0.00           H  
ATOM   1323 2HB  LEU A  86       6.005  35.276  15.462  1.00  0.00           H  
ATOM   1324  HG  LEU A  86       4.607  37.701  14.280  1.00  0.00           H  
ATOM   1325 1HD1 LEU A  86       6.683  38.004  13.007  1.00  0.00           H  
ATOM   1326 2HD1 LEU A  86       6.956  38.169  14.757  1.00  0.00           H  
ATOM   1327 3HD1 LEU A  86       7.437  36.675  13.918  1.00  0.00           H  
ATOM   1328 1HD2 LEU A  86       4.898  36.452  12.167  1.00  0.00           H  
ATOM   1329 2HD2 LEU A  86       5.627  35.100  13.066  1.00  0.00           H  
ATOM   1330 3HD2 LEU A  86       3.919  35.525  13.329  1.00  0.00           H  
ATOM   1331  N   ARG A  87       4.234  33.393  16.955  1.00  0.00           N  
ATOM   1332  CA  ARG A  87       4.579  32.394  17.959  1.00  0.00           C  
ATOM   1333  C   ARG A  87       5.633  31.427  17.435  1.00  0.00           C  
ATOM   1334  O   ARG A  87       5.941  31.416  16.244  1.00  0.00           O  
ATOM   1335  CB  ARG A  87       3.344  31.613  18.384  1.00  0.00           C  
ATOM   1336  CG  ARG A  87       2.266  32.442  19.063  1.00  0.00           C  
ATOM   1337  CD  ARG A  87       2.691  32.896  20.412  1.00  0.00           C  
ATOM   1338  NE  ARG A  87       1.622  33.591  21.112  1.00  0.00           N  
ATOM   1339  CZ  ARG A  87       1.374  34.911  21.013  1.00  0.00           C  
ATOM   1340  NH1 ARG A  87       2.125  35.665  20.240  1.00  0.00           N  
ATOM   1341  NH2 ARG A  87       0.376  35.449  21.691  1.00  0.00           N  
ATOM   1342  H   ARG A  87       4.031  33.093  16.012  1.00  0.00           H  
ATOM   1343  HA  ARG A  87       4.983  32.907  18.833  1.00  0.00           H  
ATOM   1344 1HB  ARG A  87       2.895  31.140  17.511  1.00  0.00           H  
ATOM   1345 2HB  ARG A  87       3.634  30.820  19.073  1.00  0.00           H  
ATOM   1346 1HG  ARG A  87       2.047  33.322  18.458  1.00  0.00           H  
ATOM   1347 2HG  ARG A  87       1.361  31.842  19.173  1.00  0.00           H  
ATOM   1348 1HD  ARG A  87       2.986  32.035  21.010  1.00  0.00           H  
ATOM   1349 2HD  ARG A  87       3.535  33.578  20.316  1.00  0.00           H  
ATOM   1350  HE  ARG A  87       1.023  33.044  21.716  1.00  0.00           H  
ATOM   1351 1HH1 ARG A  87       2.888  35.254  19.721  1.00  0.00           H  
ATOM   1352 2HH1 ARG A  87       1.940  36.655  20.166  1.00  0.00           H  
ATOM   1353 1HH2 ARG A  87      -0.202  34.870  22.285  1.00  0.00           H  
ATOM   1354 2HH2 ARG A  87       0.190  36.439  21.617  1.00  0.00           H  
ATOM   1355  N   SER A  88       6.182  30.615  18.333  1.00  0.00           N  
ATOM   1356  CA  SER A  88       7.228  29.667  17.969  1.00  0.00           C  
ATOM   1357  C   SER A  88       6.710  28.623  16.989  1.00  0.00           C  
ATOM   1358  O   SER A  88       7.477  28.048  16.217  1.00  0.00           O  
ATOM   1359  CB  SER A  88       7.768  28.984  19.211  1.00  0.00           C  
ATOM   1360  OG  SER A  88       6.790  28.175  19.804  1.00  0.00           O  
ATOM   1361  H   SER A  88       5.866  30.656  19.291  1.00  0.00           H  
ATOM   1362  HA  SER A  88       8.040  30.215  17.488  1.00  0.00           H  
ATOM   1363 1HB  SER A  88       8.634  28.378  18.945  1.00  0.00           H  
ATOM   1364 2HB  SER A  88       8.102  29.737  19.924  1.00  0.00           H  
ATOM   1365  HG  SER A  88       6.577  27.499  19.155  1.00  0.00           H  
ATOM   1366  N   ASP A  89       5.404  28.383  17.025  1.00  0.00           N  
ATOM   1367  CA  ASP A  89       4.790  27.360  16.186  1.00  0.00           C  
ATOM   1368  C   ASP A  89       4.594  27.861  14.761  1.00  0.00           C  
ATOM   1369  O   ASP A  89       4.160  27.114  13.884  1.00  0.00           O  
ATOM   1370  CB  ASP A  89       3.444  26.924  16.770  1.00  0.00           C  
ATOM   1371  CG  ASP A  89       3.585  26.166  18.083  1.00  0.00           C  
ATOM   1372  OD1 ASP A  89       4.656  25.677  18.352  1.00  0.00           O  
ATOM   1373  OD2 ASP A  89       2.620  26.085  18.805  1.00  0.00           O  
ATOM   1374  H   ASP A  89       4.821  28.922  17.649  1.00  0.00           H  
ATOM   1375  HA  ASP A  89       5.452  26.494  16.155  1.00  0.00           H  
ATOM   1376 1HB  ASP A  89       2.819  27.802  16.939  1.00  0.00           H  
ATOM   1377 2HB  ASP A  89       2.925  26.287  16.053  1.00  0.00           H  
ATOM   1378  N   ASP A  90       4.916  29.130  14.536  1.00  0.00           N  
ATOM   1379  CA  ASP A  90       4.804  29.725  13.209  1.00  0.00           C  
ATOM   1380  C   ASP A  90       6.102  29.574  12.426  1.00  0.00           C  
ATOM   1381  O   ASP A  90       6.182  29.958  11.260  1.00  0.00           O  
ATOM   1382  CB  ASP A  90       4.435  31.207  13.316  1.00  0.00           C  
ATOM   1383  CG  ASP A  90       3.019  31.430  13.829  1.00  0.00           C  
ATOM   1384  OD1 ASP A  90       2.129  30.750  13.374  1.00  0.00           O  
ATOM   1385  OD2 ASP A  90       2.840  32.277  14.671  1.00  0.00           O  
ATOM   1386  H   ASP A  90       5.247  29.697  15.303  1.00  0.00           H  
ATOM   1387  HA  ASP A  90       4.014  29.208  12.664  1.00  0.00           H  
ATOM   1388 1HB  ASP A  90       5.132  31.708  13.987  1.00  0.00           H  
ATOM   1389 2HB  ASP A  90       4.529  31.677  12.336  1.00  0.00           H  
ATOM   1390  N   THR A  91       7.116  29.011  13.074  1.00  0.00           N  
ATOM   1391  CA  THR A  91       8.372  28.696  12.405  1.00  0.00           C  
ATOM   1392  C   THR A  91       8.130  27.943  11.104  1.00  0.00           C  
ATOM   1393  O   THR A  91       7.869  26.740  11.111  1.00  0.00           O  
ATOM   1394  CB  THR A  91       9.294  27.867  13.319  1.00  0.00           C  
ATOM   1395  OG1 THR A  91       9.563  28.599  14.522  1.00  0.00           O  
ATOM   1396  CG2 THR A  91      10.606  27.558  12.614  1.00  0.00           C  
ATOM   1397  H   THR A  91       7.014  28.796  14.056  1.00  0.00           H  
ATOM   1398  HA  THR A  91       8.879  29.631  12.164  1.00  0.00           H  
ATOM   1399  HB  THR A  91       8.800  26.932  13.581  1.00  0.00           H  
ATOM   1400  HG1 THR A  91       8.879  28.412  15.169  1.00  0.00           H  
ATOM   1401 1HG2 THR A  91      11.244  26.971  13.274  1.00  0.00           H  
ATOM   1402 2HG2 THR A  91      10.406  26.992  11.704  1.00  0.00           H  
ATOM   1403 3HG2 THR A  91      11.109  28.489  12.357  1.00  0.00           H  
ATOM   1404  N   ALA A  92       8.217  28.658   9.987  1.00  0.00           N  
ATOM   1405  CA  ALA A  92       7.902  28.085   8.684  1.00  0.00           C  
ATOM   1406  C   ALA A  92       8.428  28.962   7.555  1.00  0.00           C  
ATOM   1407  O   ALA A  92       8.653  30.159   7.739  1.00  0.00           O  
ATOM   1408  CB  ALA A  92       6.400  27.885   8.542  1.00  0.00           C  
ATOM   1409  H   ALA A  92       8.509  29.623  10.043  1.00  0.00           H  
ATOM   1410  HA  ALA A  92       8.396  27.116   8.612  1.00  0.00           H  
ATOM   1411 1HB  ALA A  92       6.181  27.456   7.564  1.00  0.00           H  
ATOM   1412 2HB  ALA A  92       6.048  27.209   9.322  1.00  0.00           H  
ATOM   1413 3HB  ALA A  92       5.895  28.844   8.639  1.00  0.00           H  
ATOM   1414  N   VAL A  93       8.623  28.361   6.387  1.00  0.00           N  
ATOM   1415  CA  VAL A  93       9.020  29.106   5.198  1.00  0.00           C  
ATOM   1416  C   VAL A  93       7.808  29.499   4.363  1.00  0.00           C  
ATOM   1417  O   VAL A  93       7.051  28.642   3.909  1.00  0.00           O  
ATOM   1418  CB  VAL A  93       9.982  28.265   4.337  1.00  0.00           C  
ATOM   1419  CG1 VAL A  93      10.384  29.030   3.085  1.00  0.00           C  
ATOM   1420  CG2 VAL A  93      11.208  27.883   5.153  1.00  0.00           C  
ATOM   1421  H   VAL A  93       8.491  27.361   6.320  1.00  0.00           H  
ATOM   1422  HA  VAL A  93       9.536  30.013   5.515  1.00  0.00           H  
ATOM   1423  HB  VAL A  93       9.466  27.362   4.010  1.00  0.00           H  
ATOM   1424 1HG1 VAL A  93      11.063  28.421   2.489  1.00  0.00           H  
ATOM   1425 2HG1 VAL A  93       9.494  29.261   2.499  1.00  0.00           H  
ATOM   1426 3HG1 VAL A  93      10.883  29.956   3.370  1.00  0.00           H  
ATOM   1427 1HG2 VAL A  93      11.883  27.288   4.538  1.00  0.00           H  
ATOM   1428 2HG2 VAL A  93      11.720  28.787   5.485  1.00  0.00           H  
ATOM   1429 3HG2 VAL A  93      10.900  27.301   6.022  1.00  0.00           H  
ATOM   1430  N   TYR A  94       7.631  30.801   4.165  1.00  0.00           N  
ATOM   1431  CA  TYR A  94       6.455  31.317   3.474  1.00  0.00           C  
ATOM   1432  C   TYR A  94       6.670  31.345   1.966  1.00  0.00           C  
ATOM   1433  O   TYR A  94       7.726  31.758   1.488  1.00  0.00           O  
ATOM   1434  CB  TYR A  94       6.104  32.716   3.986  1.00  0.00           C  
ATOM   1435  CG  TYR A  94       5.717  32.751   5.448  1.00  0.00           C  
ATOM   1436  CD1 TYR A  94       5.654  31.573   6.177  1.00  0.00           C  
ATOM   1437  CD2 TYR A  94       5.425  33.961   6.059  1.00  0.00           C  
ATOM   1438  CE1 TYR A  94       5.300  31.605   7.512  1.00  0.00           C  
ATOM   1439  CE2 TYR A  94       5.071  33.994   7.394  1.00  0.00           C  
ATOM   1440  CZ  TYR A  94       5.009  32.822   8.119  1.00  0.00           C  
ATOM   1441  OH  TYR A  94       4.656  32.854   9.449  1.00  0.00           O  
ATOM   1442  H   TYR A  94       8.328  31.450   4.501  1.00  0.00           H  
ATOM   1443  HA  TYR A  94       5.615  30.651   3.675  1.00  0.00           H  
ATOM   1444 1HB  TYR A  94       6.957  33.380   3.843  1.00  0.00           H  
ATOM   1445 2HB  TYR A  94       5.275  33.118   3.405  1.00  0.00           H  
ATOM   1446  HD1 TYR A  94       5.883  30.621   5.697  1.00  0.00           H  
ATOM   1447  HD2 TYR A  94       5.474  34.887   5.485  1.00  0.00           H  
ATOM   1448  HE1 TYR A  94       5.250  30.680   8.086  1.00  0.00           H  
ATOM   1449  HE2 TYR A  94       4.841  34.945   7.874  1.00  0.00           H  
ATOM   1450  HH  TYR A  94       5.029  32.090   9.896  1.00  0.00           H  
ATOM   1451  N   TYR A  95       5.662  30.903   1.221  1.00  0.00           N  
ATOM   1452  CA  TYR A  95       5.732  30.895  -0.235  1.00  0.00           C  
ATOM   1453  C   TYR A  95       4.592  31.701  -0.846  1.00  0.00           C  
ATOM   1454  O   TYR A  95       3.472  31.693  -0.336  1.00  0.00           O  
ATOM   1455  CB  TYR A  95       5.710  29.460  -0.764  1.00  0.00           C  
ATOM   1456  CG  TYR A  95       6.842  28.600  -0.247  1.00  0.00           C  
ATOM   1457  CD1 TYR A  95       6.625  27.731   0.812  1.00  0.00           C  
ATOM   1458  CD2 TYR A  95       8.097  28.683  -0.830  1.00  0.00           C  
ATOM   1459  CE1 TYR A  95       7.659  26.946   1.285  1.00  0.00           C  
ATOM   1460  CE2 TYR A  95       9.132  27.898  -0.357  1.00  0.00           C  
ATOM   1461  CZ  TYR A  95       8.915  27.033   0.696  1.00  0.00           C  
ATOM   1462  OH  TYR A  95       9.945  26.251   1.166  1.00  0.00           O  
ATOM   1463  H   TYR A  95       4.827  30.564   1.676  1.00  0.00           H  
ATOM   1464  HA  TYR A  95       6.668  31.364  -0.539  1.00  0.00           H  
ATOM   1465 1HB  TYR A  95       4.768  28.984  -0.488  1.00  0.00           H  
ATOM   1466 2HB  TYR A  95       5.763  29.472  -1.852  1.00  0.00           H  
ATOM   1467  HD1 TYR A  95       5.638  27.666   1.271  1.00  0.00           H  
ATOM   1468  HD2 TYR A  95       8.269  29.367  -1.661  1.00  0.00           H  
ATOM   1469  HE1 TYR A  95       7.488  26.263   2.116  1.00  0.00           H  
ATOM   1470  HE2 TYR A  95      10.119  27.963  -0.816  1.00  0.00           H  
ATOM   1471  HH  TYR A  95       9.584  25.500   1.643  1.00  0.00           H  
ATOM   1472  N   CYS A  96       4.885  32.395  -1.940  1.00  0.00           N  
ATOM   1473  CA  CYS A  96       3.851  33.052  -2.730  1.00  0.00           C  
ATOM   1474  C   CYS A  96       3.518  32.247  -3.979  1.00  0.00           C  
ATOM   1475  O   CYS A  96       4.405  31.892  -4.756  1.00  0.00           O  
ATOM   1476  CB  CYS A  96       4.297  34.456  -3.139  1.00  0.00           C  
ATOM   1477  SG  CYS A  96       3.039  35.398  -4.035  1.00  0.00           S  
ATOM   1478  H   CYS A  96       5.849  32.470  -2.231  1.00  0.00           H  
ATOM   1479  HA  CYS A  96       2.951  33.137  -2.121  1.00  0.00           H  
ATOM   1480 1HB  CYS A  96       4.573  35.023  -2.250  1.00  0.00           H  
ATOM   1481 2HB  CYS A  96       5.181  34.387  -3.772  1.00  0.00           H  
ATOM   1482  HG  CYS A  96       2.009  34.984  -3.305  1.00  0.00           H  
ATOM   1483  N   ALA A  97       2.234  31.960  -4.168  1.00  0.00           N  
ATOM   1484  CA  ALA A  97       1.797  31.070  -5.236  1.00  0.00           C  
ATOM   1485  C   ALA A  97       0.842  31.779  -6.188  1.00  0.00           C  
ATOM   1486  O   ALA A  97       0.416  32.905  -5.930  1.00  0.00           O  
ATOM   1487  CB  ALA A  97       1.138  29.827  -4.655  1.00  0.00           C  
ATOM   1488  H   ALA A  97       1.544  32.369  -3.555  1.00  0.00           H  
ATOM   1489  HA  ALA A  97       2.675  30.769  -5.808  1.00  0.00           H  
ATOM   1490 1HB  ALA A  97       0.817  29.173  -5.465  1.00  0.00           H  
ATOM   1491 2HB  ALA A  97       1.852  29.299  -4.023  1.00  0.00           H  
ATOM   1492 3HB  ALA A  97       0.274  30.119  -4.060  1.00  0.00           H  
ATOM   1493  N   ARG A  98       0.508  31.114  -7.288  1.00  0.00           N  
ATOM   1494  CA  ARG A  98      -0.350  31.703  -8.309  1.00  0.00           C  
ATOM   1495  C   ARG A  98      -1.500  30.770  -8.667  1.00  0.00           C  
ATOM   1496  O   ARG A  98      -1.289  29.696  -9.230  1.00  0.00           O  
ATOM   1497  CB  ARG A  98       0.450  32.021  -9.563  1.00  0.00           C  
ATOM   1498  CG  ARG A  98       1.590  33.006  -9.361  1.00  0.00           C  
ATOM   1499  CD  ARG A  98       2.529  33.003 -10.513  1.00  0.00           C  
ATOM   1500  NE  ARG A  98       1.901  33.503 -11.725  1.00  0.00           N  
ATOM   1501  CZ  ARG A  98       2.198  33.081 -12.970  1.00  0.00           C  
ATOM   1502  NH1 ARG A  98       3.114  32.155 -13.150  1.00  0.00           N  
ATOM   1503  NH2 ARG A  98       1.569  33.599 -14.011  1.00  0.00           N  
ATOM   1504  H   ARG A  98       0.858  30.176  -7.421  1.00  0.00           H  
ATOM   1505  HA  ARG A  98      -0.766  32.631  -7.917  1.00  0.00           H  
ATOM   1506 1HB  ARG A  98       0.875  31.102  -9.966  1.00  0.00           H  
ATOM   1507 2HB  ARG A  98      -0.213  32.435 -10.323  1.00  0.00           H  
ATOM   1508 1HG  ARG A  98       1.186  34.013  -9.251  1.00  0.00           H  
ATOM   1509 2HG  ARG A  98       2.149  32.738  -8.463  1.00  0.00           H  
ATOM   1510 1HD  ARG A  98       3.385  33.638 -10.286  1.00  0.00           H  
ATOM   1511 2HD  ARG A  98       2.871  31.986 -10.700  1.00  0.00           H  
ATOM   1512  HE  ARG A  98       1.191  34.217 -11.628  1.00  0.00           H  
ATOM   1513 1HH1 ARG A  98       3.594  31.759 -12.354  1.00  0.00           H  
ATOM   1514 2HH1 ARG A  98       3.336  31.839 -14.082  1.00  0.00           H  
ATOM   1515 1HH2 ARG A  98       0.865  34.312 -13.873  1.00  0.00           H  
ATOM   1516 2HH2 ARG A  98       1.792  33.284 -14.943  1.00  0.00           H  
ATOM   1517  N   SER A  99      -2.718  31.186  -8.337  1.00  0.00           N  
ATOM   1518  CA  SER A  99      -3.899  30.363  -8.569  1.00  0.00           C  
ATOM   1519  C   SER A  99      -5.172  31.105  -8.184  1.00  0.00           C  
ATOM   1520  O   SER A  99      -5.164  31.946  -7.286  1.00  0.00           O  
ATOM   1521  CB  SER A  99      -3.797  29.071  -7.782  1.00  0.00           C  
ATOM   1522  OG  SER A  99      -4.957  28.299  -7.933  1.00  0.00           O  
ATOM   1523  H   SER A  99      -2.829  32.097  -7.914  1.00  0.00           H  
ATOM   1524  HA  SER A  99      -3.950  30.124  -9.633  1.00  0.00           H  
ATOM   1525 1HB  SER A  99      -2.932  28.504  -8.124  1.00  0.00           H  
ATOM   1526 2HB  SER A  99      -3.643  29.299  -6.728  1.00  0.00           H  
ATOM   1527  HG  SER A  99      -4.694  27.391  -7.761  1.00  0.00           H  
ATOM   1528  N   GLY A 100      -6.266  30.787  -8.868  1.00  0.00           N  
ATOM   1529  CA  GLY A 100      -7.563  31.374  -8.554  1.00  0.00           C  
ATOM   1530  C   GLY A 100      -8.309  31.772  -9.822  1.00  0.00           C  
ATOM   1531  O   GLY A 100      -9.517  31.566  -9.933  1.00  0.00           O  
ATOM   1532  H   GLY A 100      -6.197  30.122  -9.626  1.00  0.00           H  
ATOM   1533 1HA  GLY A 100      -8.158  30.658  -7.987  1.00  0.00           H  
ATOM   1534 2HA  GLY A 100      -7.423  32.248  -7.920  1.00  0.00           H  
ATOM   1535  N   GLY A 101      -7.581  32.343 -10.775  1.00  0.00           N  
ATOM   1536  CA  GLY A 101      -8.161  32.721 -12.059  1.00  0.00           C  
ATOM   1537  C   GLY A 101      -8.076  31.577 -13.060  1.00  0.00           C  
ATOM   1538  O   GLY A 101      -7.745  30.447 -12.699  1.00  0.00           O  
ATOM   1539  H   GLY A 101      -6.601  32.520 -10.607  1.00  0.00           H  
ATOM   1540 1HA  GLY A 101      -9.203  33.009 -11.916  1.00  0.00           H  
ATOM   1541 2HA  GLY A 101      -7.638  33.592 -12.451  1.00  0.00           H  
ATOM   1542  N   PRO A 102      -8.378  31.875 -14.319  1.00  0.00           N  
ATOM   1543  CA  PRO A 102      -8.372  30.863 -15.369  1.00  0.00           C  
ATOM   1544  C   PRO A 102      -6.955  30.568 -15.842  1.00  0.00           C  
ATOM   1545  O   PRO A 102      -6.642  30.712 -17.024  1.00  0.00           O  
ATOM   1546  CB  PRO A 102      -9.214  31.508 -16.474  1.00  0.00           C  
ATOM   1547  CG  PRO A 102      -8.952  32.968 -16.328  1.00  0.00           C  
ATOM   1548  CD  PRO A 102      -8.868  33.187 -14.841  1.00  0.00           C  
ATOM   1549  HA  PRO A 102      -8.852  29.948 -14.992  1.00  0.00           H  
ATOM   1550 1HB  PRO A 102      -8.910  31.116 -17.456  1.00  0.00           H  
ATOM   1551 2HB  PRO A 102     -10.275  31.250 -16.339  1.00  0.00           H  
ATOM   1552 1HG  PRO A 102      -8.022  33.241 -16.849  1.00  0.00           H  
ATOM   1553 2HG  PRO A 102      -9.760  33.548 -16.797  1.00  0.00           H  
ATOM   1554 1HD  PRO A 102      -8.153  33.995 -14.629  1.00  0.00           H  
ATOM   1555 2HD  PRO A 102      -9.865  33.439 -14.451  1.00  0.00           H  
ATOM   1556  N   TYR A 103      -6.100  30.156 -14.912  1.00  0.00           N  
ATOM   1557  CA  TYR A 103      -4.697  29.904 -15.219  1.00  0.00           C  
ATOM   1558  C   TYR A 103      -4.204  28.633 -14.538  1.00  0.00           C  
ATOM   1559  O   TYR A 103      -4.598  28.328 -13.413  1.00  0.00           O  
ATOM   1560  CB  TYR A 103      -3.835  31.098 -14.802  1.00  0.00           C  
ATOM   1561  CG  TYR A 103      -4.328  32.423 -15.339  1.00  0.00           C  
ATOM   1562  CD1 TYR A 103      -4.997  33.305 -14.503  1.00  0.00           C  
ATOM   1563  CD2 TYR A 103      -4.111  32.757 -16.668  1.00  0.00           C  
ATOM   1564  CE1 TYR A 103      -5.447  34.516 -14.993  1.00  0.00           C  
ATOM   1565  CE2 TYR A 103      -4.561  33.967 -17.158  1.00  0.00           C  
ATOM   1566  CZ  TYR A 103      -5.226  34.845 -16.326  1.00  0.00           C  
ATOM   1567  OH  TYR A 103      -5.674  36.050 -16.814  1.00  0.00           O  
ATOM   1568  H   TYR A 103      -6.431  30.013 -13.968  1.00  0.00           H  
ATOM   1569  HA  TYR A 103      -4.598  29.761 -16.295  1.00  0.00           H  
ATOM   1570 1HB  TYR A 103      -3.804  31.162 -13.713  1.00  0.00           H  
ATOM   1571 2HB  TYR A 103      -2.814  30.948 -15.150  1.00  0.00           H  
ATOM   1572  HD1 TYR A 103      -5.167  33.043 -13.458  1.00  0.00           H  
ATOM   1573  HD2 TYR A 103      -3.586  32.064 -17.325  1.00  0.00           H  
ATOM   1574  HE1 TYR A 103      -5.972  35.208 -14.336  1.00  0.00           H  
ATOM   1575  HE2 TYR A 103      -4.391  34.229 -18.203  1.00  0.00           H  
ATOM   1576  HH  TYR A 103      -6.010  36.583 -16.090  1.00  0.00           H  
ATOM   1577  N   PHE A 104      -3.340  27.896 -15.227  1.00  0.00           N  
ATOM   1578  CA  PHE A 104      -2.698  26.723 -14.645  1.00  0.00           C  
ATOM   1579  C   PHE A 104      -1.182  26.869 -14.643  1.00  0.00           C  
ATOM   1580  O   PHE A 104      -0.462  25.978 -15.094  1.00  0.00           O  
ATOM   1581  CB  PHE A 104      -3.093  25.461 -15.414  1.00  0.00           C  
ATOM   1582  CG  PHE A 104      -4.569  25.183 -15.405  1.00  0.00           C  
ATOM   1583  CD1 PHE A 104      -5.317  25.290 -16.568  1.00  0.00           C  
ATOM   1584  CD2 PHE A 104      -5.213  24.814 -14.233  1.00  0.00           C  
ATOM   1585  CE1 PHE A 104      -6.675  25.034 -16.560  1.00  0.00           C  
ATOM   1586  CE2 PHE A 104      -6.570  24.557 -14.223  1.00  0.00           C  
ATOM   1587  CZ  PHE A 104      -7.301  24.667 -15.388  1.00  0.00           C  
ATOM   1588  H   PHE A 104      -3.122  28.155 -16.179  1.00  0.00           H  
ATOM   1589  HA  PHE A 104      -3.034  26.622 -13.612  1.00  0.00           H  
ATOM   1590 1HB  PHE A 104      -2.770  25.551 -16.451  1.00  0.00           H  
ATOM   1591 2HB  PHE A 104      -2.581  24.600 -14.987  1.00  0.00           H  
ATOM   1592  HD1 PHE A 104      -4.821  25.578 -17.495  1.00  0.00           H  
ATOM   1593  HD2 PHE A 104      -4.634  24.727 -13.313  1.00  0.00           H  
ATOM   1594  HE1 PHE A 104      -7.251  25.122 -17.481  1.00  0.00           H  
ATOM   1595  HE2 PHE A 104      -7.063  24.267 -13.295  1.00  0.00           H  
ATOM   1596  HZ  PHE A 104      -8.372  24.466 -15.381  1.00  0.00           H  
ATOM   1597  N   PHE A 105      -0.702  27.998 -14.133  1.00  0.00           N  
ATOM   1598  CA  PHE A 105       0.731  28.264 -14.073  1.00  0.00           C  
ATOM   1599  C   PHE A 105       1.156  28.676 -12.669  1.00  0.00           C  
ATOM   1600  O   PHE A 105       1.632  29.792 -12.457  1.00  0.00           O  
ATOM   1601  CB  PHE A 105       1.114  29.359 -15.070  1.00  0.00           C  
ATOM   1602  CG  PHE A 105       0.729  29.048 -16.488  1.00  0.00           C  
ATOM   1603  CD1 PHE A 105      -0.435  29.567 -17.036  1.00  0.00           C  
ATOM   1604  CD2 PHE A 105       1.530  28.237 -17.278  1.00  0.00           C  
ATOM   1605  CE1 PHE A 105      -0.790  29.282 -18.341  1.00  0.00           C  
ATOM   1606  CE2 PHE A 105       1.178  27.951 -18.583  1.00  0.00           C  
ATOM   1607  CZ  PHE A 105       0.017  28.474 -19.114  1.00  0.00           C  
ATOM   1608  H   PHE A 105      -1.346  28.690 -13.778  1.00  0.00           H  
ATOM   1609  HA  PHE A 105       1.264  27.349 -14.337  1.00  0.00           H  
ATOM   1610 1HB  PHE A 105       0.634  30.294 -14.784  1.00  0.00           H  
ATOM   1611 2HB  PHE A 105       2.190  29.520 -15.037  1.00  0.00           H  
ATOM   1612  HD1 PHE A 105      -1.072  30.207 -16.424  1.00  0.00           H  
ATOM   1613  HD2 PHE A 105       2.447  27.823 -16.858  1.00  0.00           H  
ATOM   1614  HE1 PHE A 105      -1.707  29.696 -18.758  1.00  0.00           H  
ATOM   1615  HE2 PHE A 105       1.816  27.312 -19.193  1.00  0.00           H  
ATOM   1616  HZ  PHE A 105      -0.263  28.248 -20.142  1.00  0.00           H  
ATOM   1617  N   ASP A 106       0.981  27.770 -11.713  1.00  0.00           N  
ATOM   1618  CA  ASP A 106       1.241  28.076 -10.311  1.00  0.00           C  
ATOM   1619  C   ASP A 106       2.731  28.013 -10.001  1.00  0.00           C  
ATOM   1620  O   ASP A 106       3.230  27.004  -9.504  1.00  0.00           O  
ATOM   1621  CB  ASP A 106       0.483  27.106  -9.401  1.00  0.00           C  
ATOM   1622  CG  ASP A 106       0.628  27.445  -7.924  1.00  0.00           C  
ATOM   1623  OD1 ASP A 106       1.197  28.467  -7.621  1.00  0.00           O  
ATOM   1624  OD2 ASP A 106       0.167  26.678  -7.112  1.00  0.00           O  
ATOM   1625  H   ASP A 106       0.660  26.846 -11.964  1.00  0.00           H  
ATOM   1626  HA  ASP A 106       0.893  29.089 -10.108  1.00  0.00           H  
ATOM   1627 1HB  ASP A 106      -0.576  27.117  -9.660  1.00  0.00           H  
ATOM   1628 2HB  ASP A 106       0.850  26.092  -9.564  1.00  0.00           H  
ATOM   1629  N   TYR A 107       3.438  29.098 -10.298  1.00  0.00           N  
ATOM   1630  CA  TYR A 107       4.854  29.206  -9.964  1.00  0.00           C  
ATOM   1631  C   TYR A 107       5.047  29.763  -8.560  1.00  0.00           C  
ATOM   1632  O   TYR A 107       4.538  30.835  -8.231  1.00  0.00           O  
ATOM   1633  CB  TYR A 107       5.580  30.081 -10.987  1.00  0.00           C  
ATOM   1634  CG  TYR A 107       7.075  30.163 -10.769  1.00  0.00           C  
ATOM   1635  CD1 TYR A 107       7.890  29.107 -11.148  1.00  0.00           C  
ATOM   1636  CD2 TYR A 107       7.630  31.294 -10.188  1.00  0.00           C  
ATOM   1637  CE1 TYR A 107       9.255  29.181 -10.949  1.00  0.00           C  
ATOM   1638  CE2 TYR A 107       8.995  31.368  -9.989  1.00  0.00           C  
ATOM   1639  CZ  TYR A 107       9.806  30.317 -10.367  1.00  0.00           C  
ATOM   1640  OH  TYR A 107      11.166  30.392 -10.168  1.00  0.00           O  
ATOM   1641  H   TYR A 107       2.984  29.869 -10.767  1.00  0.00           H  
ATOM   1642  HA  TYR A 107       5.291  28.207  -9.986  1.00  0.00           H  
ATOM   1643 1HB  TYR A 107       5.404  29.691 -11.991  1.00  0.00           H  
ATOM   1644 2HB  TYR A 107       5.176  31.092 -10.953  1.00  0.00           H  
ATOM   1645  HD1 TYR A 107       7.454  28.218 -11.604  1.00  0.00           H  
ATOM   1646  HD2 TYR A 107       6.989  32.123  -9.889  1.00  0.00           H  
ATOM   1647  HE1 TYR A 107       9.896  28.352 -11.247  1.00  0.00           H  
ATOM   1648  HE2 TYR A 107       9.431  32.257  -9.532  1.00  0.00           H  
ATOM   1649  HH  TYR A 107      11.589  29.633 -10.575  1.00  0.00           H  
ATOM   1650  N   TRP A 108       5.786  29.030  -7.734  1.00  0.00           N  
ATOM   1651  CA  TRP A 108       6.080  29.469  -6.375  1.00  0.00           C  
ATOM   1652  C   TRP A 108       7.392  30.241  -6.317  1.00  0.00           C  
ATOM   1653  O   TRP A 108       8.314  29.975  -7.087  1.00  0.00           O  
ATOM   1654  CB  TRP A 108       6.148  28.268  -5.430  1.00  0.00           C  
ATOM   1655  CG  TRP A 108       4.814  27.637  -5.166  1.00  0.00           C  
ATOM   1656  CD1 TRP A 108       3.770  27.544  -6.036  1.00  0.00           C  
ATOM   1657  CD2 TRP A 108       4.373  27.004  -3.940  1.00  0.00           C  
ATOM   1658  NE1 TRP A 108       2.713  26.902  -5.440  1.00  0.00           N  
ATOM   1659  CE2 TRP A 108       3.065  26.563  -4.158  1.00  0.00           C  
ATOM   1660  CE3 TRP A 108       4.974  26.780  -2.696  1.00  0.00           C  
ATOM   1661  CZ2 TRP A 108       2.339  25.908  -3.176  1.00  0.00           C  
ATOM   1662  CZ3 TRP A 108       4.246  26.122  -1.711  1.00  0.00           C  
ATOM   1663  CH2 TRP A 108       2.963  25.697  -1.946  1.00  0.00           C  
ATOM   1664  H   TRP A 108       6.153  28.146  -8.056  1.00  0.00           H  
ATOM   1665  HA  TRP A 108       5.278  30.128  -6.043  1.00  0.00           H  
ATOM   1666 1HB  TRP A 108       6.808  27.509  -5.852  1.00  0.00           H  
ATOM   1667 2HB  TRP A 108       6.575  28.578  -4.477  1.00  0.00           H  
ATOM   1668  HD1 TRP A 108       3.774  27.925  -7.056  1.00  0.00           H  
ATOM   1669  HE1 TRP A 108       1.821  26.710  -5.873  1.00  0.00           H  
ATOM   1670  HE3 TRP A 108       5.994  27.112  -2.505  1.00  0.00           H  
ATOM   1671  HZ2 TRP A 108       1.318  25.563  -3.343  1.00  0.00           H  
ATOM   1672  HZ3 TRP A 108       4.721  25.952  -0.744  1.00  0.00           H  
ATOM   1673  HH2 TRP A 108       2.420  25.184  -1.151  1.00  0.00           H  
ATOM   1674  N   GLY A 109       7.469  31.197  -5.398  1.00  0.00           N  
ATOM   1675  CA  GLY A 109       8.693  31.963  -5.190  1.00  0.00           C  
ATOM   1676  C   GLY A 109       9.747  31.131  -4.471  1.00  0.00           C  
ATOM   1677  O   GLY A 109       9.552  29.940  -4.226  1.00  0.00           O  
ATOM   1678  H   GLY A 109       6.660  31.400  -4.829  1.00  0.00           H  
ATOM   1679 1HA  GLY A 109       9.081  32.296  -6.152  1.00  0.00           H  
ATOM   1680 2HA  GLY A 109       8.469  32.855  -4.607  1.00  0.00           H  
ATOM   1681  N   GLN A 110      10.865  31.765  -4.133  1.00  0.00           N  
ATOM   1682  CA  GLN A 110      12.020  31.052  -3.601  1.00  0.00           C  
ATOM   1683  C   GLN A 110      11.812  30.682  -2.138  1.00  0.00           C  
ATOM   1684  O   GLN A 110      12.500  29.812  -1.604  1.00  0.00           O  
ATOM   1685  CB  GLN A 110      13.288  31.897  -3.752  1.00  0.00           C  
ATOM   1686  CG  GLN A 110      13.472  32.943  -2.666  1.00  0.00           C  
ATOM   1687  CD  GLN A 110      12.855  34.278  -3.038  1.00  0.00           C  
ATOM   1688  OE1 GLN A 110      11.860  34.336  -3.767  1.00  0.00           O  
ATOM   1689  NE2 GLN A 110      13.442  35.359  -2.539  1.00  0.00           N  
ATOM   1690  H   GLN A 110      10.916  32.767  -4.249  1.00  0.00           H  
ATOM   1691  HA  GLN A 110      12.147  30.129  -4.166  1.00  0.00           H  
ATOM   1692 1HB  GLN A 110      14.162  31.245  -3.743  1.00  0.00           H  
ATOM   1693 2HB  GLN A 110      13.271  32.409  -4.714  1.00  0.00           H  
ATOM   1694 1HG  GLN A 110      12.996  32.589  -1.751  1.00  0.00           H  
ATOM   1695 2HG  GLN A 110      14.538  33.094  -2.498  1.00  0.00           H  
ATOM   1696 1HE2 GLN A 110      13.079  36.268  -2.750  1.00  0.00           H  
ATOM   1697 2HE2 GLN A 110      14.246  35.267  -1.952  1.00  0.00           H  
ATOM   1698  N   GLY A 111      10.860  31.348  -1.494  1.00  0.00           N  
ATOM   1699  CA  GLY A 111      10.510  31.040  -0.112  1.00  0.00           C  
ATOM   1700  C   GLY A 111      11.120  32.051   0.849  1.00  0.00           C  
ATOM   1701  O   GLY A 111      12.233  32.532   0.637  1.00  0.00           O  
ATOM   1702  H   GLY A 111      10.366  32.087  -1.973  1.00  0.00           H  
ATOM   1703 1HA  GLY A 111       9.425  31.038  -0.004  1.00  0.00           H  
ATOM   1704 2HA  GLY A 111      10.860  30.039   0.137  1.00  0.00           H  
ATOM   1705  N   THR A 112      10.384  32.371   1.909  1.00  0.00           N  
ATOM   1706  CA  THR A 112      10.873  33.287   2.933  1.00  0.00           C  
ATOM   1707  C   THR A 112      10.806  32.652   4.316  1.00  0.00           C  
ATOM   1708  O   THR A 112       9.727  32.497   4.887  1.00  0.00           O  
ATOM   1709  CB  THR A 112      10.073  34.602   2.928  1.00  0.00           C  
ATOM   1710  OG1 THR A 112      10.173  35.221   1.639  1.00  0.00           O  
ATOM   1711  CG2 THR A 112      10.608  35.556   3.986  1.00  0.00           C  
ATOM   1712  H   THR A 112       9.463  31.970   2.007  1.00  0.00           H  
ATOM   1713  HA  THR A 112      11.917  33.519   2.719  1.00  0.00           H  
ATOM   1714  HB  THR A 112       9.024  34.391   3.135  1.00  0.00           H  
ATOM   1715  HG1 THR A 112      10.889  35.860   1.645  1.00  0.00           H  
ATOM   1716 1HG2 THR A 112      10.030  36.480   3.968  1.00  0.00           H  
ATOM   1717 2HG2 THR A 112      10.523  35.093   4.969  1.00  0.00           H  
ATOM   1718 3HG2 THR A 112      11.654  35.778   3.779  1.00  0.00           H  
ATOM   1719  N   LEU A 113      11.967  32.287   4.850  1.00  0.00           N  
ATOM   1720  CA  LEU A 113      12.043  31.676   6.172  1.00  0.00           C  
ATOM   1721  C   LEU A 113      11.684  32.676   7.263  1.00  0.00           C  
ATOM   1722  O   LEU A 113      12.350  33.698   7.426  1.00  0.00           O  
ATOM   1723  CB  LEU A 113      13.452  31.124   6.420  1.00  0.00           C  
ATOM   1724  CG  LEU A 113      13.697  30.524   7.811  1.00  0.00           C  
ATOM   1725  CD1 LEU A 113      12.809  29.302   8.001  1.00  0.00           C  
ATOM   1726  CD2 LEU A 113      15.167  30.161   7.956  1.00  0.00           C  
ATOM   1727  H   LEU A 113      12.818  32.436   4.328  1.00  0.00           H  
ATOM   1728  HA  LEU A 113      11.331  30.852   6.214  1.00  0.00           H  
ATOM   1729 1HB  LEU A 113      13.655  30.347   5.685  1.00  0.00           H  
ATOM   1730 2HB  LEU A 113      14.172  31.929   6.275  1.00  0.00           H  
ATOM   1731  HG  LEU A 113      13.426  31.254   8.575  1.00  0.00           H  
ATOM   1732 1HD1 LEU A 113      12.983  28.876   8.989  1.00  0.00           H  
ATOM   1733 2HD1 LEU A 113      11.763  29.594   7.911  1.00  0.00           H  
ATOM   1734 3HD1 LEU A 113      13.046  28.559   7.240  1.00  0.00           H  
ATOM   1735 1HD2 LEU A 113      15.341  29.736   8.945  1.00  0.00           H  
ATOM   1736 2HD2 LEU A 113      15.438  29.430   7.194  1.00  0.00           H  
ATOM   1737 3HD2 LEU A 113      15.777  31.056   7.834  1.00  0.00           H  
ATOM   1738  N   VAL A 114      10.626  32.376   8.009  1.00  0.00           N  
ATOM   1739  CA  VAL A 114      10.214  33.216   9.127  1.00  0.00           C  
ATOM   1740  C   VAL A 114      10.298  32.458  10.446  1.00  0.00           C  
ATOM   1741  O   VAL A 114       9.656  31.422  10.620  1.00  0.00           O  
ATOM   1742  CB  VAL A 114       8.772  33.716   8.917  1.00  0.00           C  
ATOM   1743  CG1 VAL A 114       8.304  34.514  10.125  1.00  0.00           C  
ATOM   1744  CG2 VAL A 114       8.695  34.557   7.652  1.00  0.00           C  
ATOM   1745  H   VAL A 114      10.093  31.545   7.796  1.00  0.00           H  
ATOM   1746  HA  VAL A 114      10.880  34.078   9.176  1.00  0.00           H  
ATOM   1747  HB  VAL A 114       8.109  32.856   8.824  1.00  0.00           H  
ATOM   1748 1HG1 VAL A 114       7.283  34.859   9.960  1.00  0.00           H  
ATOM   1749 2HG1 VAL A 114       8.333  33.882  11.012  1.00  0.00           H  
ATOM   1750 3HG1 VAL A 114       8.958  35.374  10.269  1.00  0.00           H  
ATOM   1751 1HG2 VAL A 114       7.673  34.907   7.510  1.00  0.00           H  
ATOM   1752 2HG2 VAL A 114       9.363  35.414   7.744  1.00  0.00           H  
ATOM   1753 3HG2 VAL A 114       8.995  33.954   6.795  1.00  0.00           H  
ATOM   1754  N   THR A 115      11.094  32.980  11.373  1.00  0.00           N  
ATOM   1755  CA  THR A 115      11.232  32.376  12.693  1.00  0.00           C  
ATOM   1756  C   THR A 115      10.882  33.371  13.793  1.00  0.00           C  
ATOM   1757  O   THR A 115       9.733  33.585  14.064  1.00  0.00           O  
ATOM   1758  OXT THR A 115      11.756  33.940  14.387  1.00  0.00           O  
ATOM   1759  CB  THR A 115      12.659  31.843  12.912  1.00  0.00           C  
ATOM   1760  OG1 THR A 115      12.956  30.844  11.929  1.00  0.00           O  
ATOM   1761  CG2 THR A 115      12.795  31.238  14.301  1.00  0.00           C  
ATOM   1762  H   THR A 115      11.617  33.817  11.158  1.00  0.00           H  
ATOM   1763  HA  THR A 115      10.538  31.538  12.764  1.00  0.00           H  
ATOM   1764  HB  THR A 115      13.373  32.660  12.807  1.00  0.00           H  
ATOM   1765  HG1 THR A 115      13.157  30.013  12.367  1.00  0.00           H  
ATOM   1766 1HG2 THR A 115      13.811  30.867  14.439  1.00  0.00           H  
ATOM   1767 2HG2 THR A 115      12.582  31.999  15.052  1.00  0.00           H  
ATOM   1768 3HG2 THR A 115      12.091  30.415  14.410  1.00  0.00           H  
ATOM   1769  N   ASP C 116      -9.620  22.816   6.420  1.00  0.00           N  
ATOM   1770  CA  ASP C 116      -9.169  22.139   7.630  1.00  0.00           C  
ATOM   1771  C   ASP C 116      -9.363  20.632   7.522  1.00  0.00           C  
ATOM   1772  O   ASP C 116      -9.719  19.970   8.498  1.00  0.00           O  
ATOM   1773  CB  ASP C 116      -9.919  22.670   8.854  1.00  0.00           C  
ATOM   1774  CG  ASP C 116      -9.554  24.108   9.194  1.00  0.00           C  
ATOM   1775  OD1 ASP C 116      -8.416  24.472   9.009  1.00  0.00           O  
ATOM   1776  OD2 ASP C 116     -10.416  24.830   9.636  1.00  0.00           O  
ATOM   1777 1H   ASP C 116      -9.481  23.802   6.518  1.00  0.00           H  
ATOM   1778 2H   ASP C 116      -9.097  22.483   5.636  1.00  0.00           H  
ATOM   1779 3H   ASP C 116     -10.592  22.630   6.276  1.00  0.00           H  
ATOM   1780  HA  ASP C 116      -8.104  22.336   7.761  1.00  0.00           H  
ATOM   1781 1HB  ASP C 116     -10.993  22.615   8.675  1.00  0.00           H  
ATOM   1782 2HB  ASP C 116      -9.698  22.040   9.717  1.00  0.00           H  
ATOM   1783  N   ILE C 117      -9.129  20.094   6.330  1.00  0.00           N  
ATOM   1784  CA  ILE C 117      -9.275  18.662   6.093  1.00  0.00           C  
ATOM   1785  C   ILE C 117      -7.930  17.952   6.170  1.00  0.00           C  
ATOM   1786  O   ILE C 117      -6.958  18.371   5.542  1.00  0.00           O  
ATOM   1787  CB  ILE C 117      -9.919  18.396   4.721  1.00  0.00           C  
ATOM   1788  CG1 ILE C 117     -11.255  19.134   4.605  1.00  0.00           C  
ATOM   1789  CG2 ILE C 117     -10.112  16.902   4.505  1.00  0.00           C  
ATOM   1790  CD1 ILE C 117     -12.246  18.777   5.690  1.00  0.00           C  
ATOM   1791  H   ILE C 117      -8.842  20.692   5.568  1.00  0.00           H  
ATOM   1792  HA  ILE C 117      -9.923  18.249   6.865  1.00  0.00           H  
ATOM   1793  HB  ILE C 117      -9.274  18.786   3.934  1.00  0.00           H  
ATOM   1794 1HG1 ILE C 117     -11.081  20.209   4.643  1.00  0.00           H  
ATOM   1795 2HG1 ILE C 117     -11.712  18.912   3.641  1.00  0.00           H  
ATOM   1796 1HG2 ILE C 117     -10.570  16.732   3.531  1.00  0.00           H  
ATOM   1797 2HG2 ILE C 117      -9.146  16.401   4.545  1.00  0.00           H  
ATOM   1798 3HG2 ILE C 117     -10.761  16.503   5.285  1.00  0.00           H  
ATOM   1799 1HD1 ILE C 117     -13.168  19.340   5.540  1.00  0.00           H  
ATOM   1800 2HD1 ILE C 117     -12.462  17.709   5.648  1.00  0.00           H  
ATOM   1801 3HD1 ILE C 117     -11.824  19.024   6.663  1.00  0.00           H  
ATOM   1802  N   VAL C 118      -7.880  16.873   6.945  1.00  0.00           N  
ATOM   1803  CA  VAL C 118      -6.629  16.168   7.197  1.00  0.00           C  
ATOM   1804  C   VAL C 118      -6.198  15.359   5.980  1.00  0.00           C  
ATOM   1805  O   VAL C 118      -6.976  14.572   5.439  1.00  0.00           O  
ATOM   1806  CB  VAL C 118      -6.779  15.228   8.408  1.00  0.00           C  
ATOM   1807  CG1 VAL C 118      -5.512  14.411   8.609  1.00  0.00           C  
ATOM   1808  CG2 VAL C 118      -7.102  16.038   9.655  1.00  0.00           C  
ATOM   1809  H   VAL C 118      -8.730  16.533   7.371  1.00  0.00           H  
ATOM   1810  HA  VAL C 118      -5.855  16.904   7.419  1.00  0.00           H  
ATOM   1811  HB  VAL C 118      -7.588  14.524   8.212  1.00  0.00           H  
ATOM   1812 1HG1 VAL C 118      -5.636  13.752   9.468  1.00  0.00           H  
ATOM   1813 2HG1 VAL C 118      -5.321  13.812   7.718  1.00  0.00           H  
ATOM   1814 3HG1 VAL C 118      -4.671  15.081   8.784  1.00  0.00           H  
ATOM   1815 1HG2 VAL C 118      -7.207  15.367  10.507  1.00  0.00           H  
ATOM   1816 2HG2 VAL C 118      -6.295  16.746   9.847  1.00  0.00           H  
ATOM   1817 3HG2 VAL C 118      -8.034  16.583   9.504  1.00  0.00           H  
ATOM   1818  N   MET C 119      -4.955  15.556   5.554  1.00  0.00           N  
ATOM   1819  CA  MET C 119      -4.413  14.830   4.412  1.00  0.00           C  
ATOM   1820  C   MET C 119      -3.158  14.056   4.796  1.00  0.00           C  
ATOM   1821  O   MET C 119      -2.094  14.641   4.997  1.00  0.00           O  
ATOM   1822  CB  MET C 119      -4.114  15.796   3.267  1.00  0.00           C  
ATOM   1823  CG  MET C 119      -3.581  15.131   2.006  1.00  0.00           C  
ATOM   1824  SD  MET C 119      -4.826  14.129   1.169  1.00  0.00           S  
ATOM   1825  CE  MET C 119      -5.839  15.402   0.423  1.00  0.00           C  
ATOM   1826  H   MET C 119      -4.371  16.225   6.034  1.00  0.00           H  
ATOM   1827  HA  MET C 119      -5.157  14.108   4.076  1.00  0.00           H  
ATOM   1828 1HB  MET C 119      -5.021  16.337   3.002  1.00  0.00           H  
ATOM   1829 2HB  MET C 119      -3.378  16.531   3.594  1.00  0.00           H  
ATOM   1830 1HG  MET C 119      -3.230  15.895   1.312  1.00  0.00           H  
ATOM   1831 2HG  MET C 119      -2.737  14.490   2.261  1.00  0.00           H  
ATOM   1832 1HE  MET C 119      -6.656  14.939  -0.132  1.00  0.00           H  
ATOM   1833 2HE  MET C 119      -6.249  16.045   1.203  1.00  0.00           H  
ATOM   1834 3HE  MET C 119      -5.231  15.999  -0.258  1.00  0.00           H  
ATOM   1835  N   THR C 120      -3.290  12.738   4.898  1.00  0.00           N  
ATOM   1836  CA  THR C 120      -2.174  11.884   5.285  1.00  0.00           C  
ATOM   1837  C   THR C 120      -1.544  11.215   4.070  1.00  0.00           C  
ATOM   1838  O   THR C 120      -2.199  10.452   3.361  1.00  0.00           O  
ATOM   1839  CB  THR C 120      -2.621  10.809   6.293  1.00  0.00           C  
ATOM   1840  OG1 THR C 120      -3.109  11.441   7.484  1.00  0.00           O  
ATOM   1841  CG2 THR C 120      -1.460   9.894   6.648  1.00  0.00           C  
ATOM   1842  H   THR C 120      -4.187  12.317   4.702  1.00  0.00           H  
ATOM   1843  HA  THR C 120      -1.412  12.504   5.760  1.00  0.00           H  
ATOM   1844  HB  THR C 120      -3.425  10.215   5.858  1.00  0.00           H  
ATOM   1845  HG1 THR C 120      -2.528  12.168   7.721  1.00  0.00           H  
ATOM   1846 1HG2 THR C 120      -1.795   9.141   7.361  1.00  0.00           H  
ATOM   1847 2HG2 THR C 120      -1.094   9.404   5.746  1.00  0.00           H  
ATOM   1848 3HG2 THR C 120      -0.657  10.481   7.092  1.00  0.00           H  
ATOM   1849  N   GLN C 121      -0.269  11.507   3.835  1.00  0.00           N  
ATOM   1850  CA  GLN C 121       0.456  10.921   2.713  1.00  0.00           C  
ATOM   1851  C   GLN C 121       1.251   9.698   3.150  1.00  0.00           C  
ATOM   1852  O   GLN C 121       1.674   9.599   4.302  1.00  0.00           O  
ATOM   1853  CB  GLN C 121       1.392  11.956   2.082  1.00  0.00           C  
ATOM   1854  CG  GLN C 121       0.678  13.142   1.457  1.00  0.00           C  
ATOM   1855  CD  GLN C 121       1.633  14.088   0.754  1.00  0.00           C  
ATOM   1856  OE1 GLN C 121       1.416  15.302   0.722  1.00  0.00           O  
ATOM   1857  NE2 GLN C 121       2.699  13.536   0.186  1.00  0.00           N  
ATOM   1858  H   GLN C 121       0.210  12.150   4.448  1.00  0.00           H  
ATOM   1859  HA  GLN C 121      -0.267  10.602   1.963  1.00  0.00           H  
ATOM   1860 1HB  GLN C 121       2.077  12.336   2.839  1.00  0.00           H  
ATOM   1861 2HB  GLN C 121       1.992  11.478   1.308  1.00  0.00           H  
ATOM   1862 1HG  GLN C 121      -0.041  12.776   0.725  1.00  0.00           H  
ATOM   1863 2HG  GLN C 121       0.163  13.697   2.241  1.00  0.00           H  
ATOM   1864 1HE2 GLN C 121       3.365  14.110  -0.293  1.00  0.00           H  
ATOM   1865 2HE2 GLN C 121       2.838  12.547   0.236  1.00  0.00           H  
ATOM   1866  N   SER C 122       1.452   8.767   2.223  1.00  0.00           N  
ATOM   1867  CA  SER C 122       2.215   7.558   2.505  1.00  0.00           C  
ATOM   1868  C   SER C 122       2.943   7.064   1.261  1.00  0.00           C  
ATOM   1869  O   SER C 122       2.361   6.984   0.180  1.00  0.00           O  
ATOM   1870  CB  SER C 122       1.297   6.471   3.029  1.00  0.00           C  
ATOM   1871  OG  SER C 122       2.006   5.286   3.265  1.00  0.00           O  
ATOM   1872  H   SER C 122       1.065   8.901   1.300  1.00  0.00           H  
ATOM   1873  HA  SER C 122       2.960   7.788   3.268  1.00  0.00           H  
ATOM   1874 1HB  SER C 122       0.826   6.807   3.953  1.00  0.00           H  
ATOM   1875 2HB  SER C 122       0.504   6.285   2.306  1.00  0.00           H  
ATOM   1876  HG  SER C 122       1.443   4.574   2.951  1.00  0.00           H  
ATOM   1877  N   PRO C 123       4.220   6.733   1.421  1.00  0.00           N  
ATOM   1878  CA  PRO C 123       4.872   6.803   2.724  1.00  0.00           C  
ATOM   1879  C   PRO C 123       5.325   8.222   3.038  1.00  0.00           C  
ATOM   1880  O   PRO C 123       5.100   9.144   2.254  1.00  0.00           O  
ATOM   1881  CB  PRO C 123       6.062   5.851   2.565  1.00  0.00           C  
ATOM   1882  CG  PRO C 123       6.462   6.001   1.136  1.00  0.00           C  
ATOM   1883  CD  PRO C 123       5.159   6.152   0.397  1.00  0.00           C  
ATOM   1884  HA  PRO C 123       4.178   6.439   3.496  1.00  0.00           H  
ATOM   1885 1HB  PRO C 123       6.864   6.132   3.264  1.00  0.00           H  
ATOM   1886 2HB  PRO C 123       5.760   4.825   2.818  1.00  0.00           H  
ATOM   1887 1HG  PRO C 123       7.120   6.874   1.016  1.00  0.00           H  
ATOM   1888 2HG  PRO C 123       7.036   5.122   0.808  1.00  0.00           H  
ATOM   1889 1HD  PRO C 123       5.295   6.837  -0.452  1.00  0.00           H  
ATOM   1890 2HD  PRO C 123       4.818   5.165   0.049  1.00  0.00           H  
ATOM   1891  N   LEU C 124       5.966   8.392   4.189  1.00  0.00           N  
ATOM   1892  CA  LEU C 124       6.606   9.658   4.531  1.00  0.00           C  
ATOM   1893  C   LEU C 124       7.819   9.918   3.647  1.00  0.00           C  
ATOM   1894  O   LEU C 124       8.045  11.044   3.203  1.00  0.00           O  
ATOM   1895  CB  LEU C 124       7.029   9.656   6.005  1.00  0.00           C  
ATOM   1896  CG  LEU C 124       7.681  10.950   6.511  1.00  0.00           C  
ATOM   1897  CD1 LEU C 124       6.716  12.113   6.320  1.00  0.00           C  
ATOM   1898  CD2 LEU C 124       8.060  10.788   7.976  1.00  0.00           C  
ATOM   1899  H   LEU C 124       6.012   7.625   4.845  1.00  0.00           H  
ATOM   1900  HA  LEU C 124       5.887  10.461   4.373  1.00  0.00           H  
ATOM   1901 1HB  LEU C 124       6.151   9.466   6.619  1.00  0.00           H  
ATOM   1902 2HB  LEU C 124       7.739   8.844   6.162  1.00  0.00           H  
ATOM   1903  HG  LEU C 124       8.576  11.160   5.925  1.00  0.00           H  
ATOM   1904 1HD1 LEU C 124       7.179  13.032   6.680  1.00  0.00           H  
ATOM   1905 2HD1 LEU C 124       6.478  12.217   5.262  1.00  0.00           H  
ATOM   1906 3HD1 LEU C 124       5.803  11.923   6.882  1.00  0.00           H  
ATOM   1907 1HD2 LEU C 124       8.523  11.707   8.335  1.00  0.00           H  
ATOM   1908 2HD2 LEU C 124       7.165  10.579   8.562  1.00  0.00           H  
ATOM   1909 3HD2 LEU C 124       8.763   9.962   8.080  1.00  0.00           H  
ATOM   1910  N   SER C 125       8.597   8.871   3.396  1.00  0.00           N  
ATOM   1911  CA  SER C 125       9.735   8.962   2.489  1.00  0.00           C  
ATOM   1912  C   SER C 125       9.947   7.655   1.737  1.00  0.00           C  
ATOM   1913  O   SER C 125       9.836   6.572   2.312  1.00  0.00           O  
ATOM   1914  CB  SER C 125      10.990   9.321   3.261  1.00  0.00           C  
ATOM   1915  OG  SER C 125      12.103   9.376   2.412  1.00  0.00           O  
ATOM   1916  H   SER C 125       8.395   7.989   3.844  1.00  0.00           H  
ATOM   1917  HA  SER C 125       9.534   9.748   1.759  1.00  0.00           H  
ATOM   1918 1HB  SER C 125      10.853  10.286   3.748  1.00  0.00           H  
ATOM   1919 2HB  SER C 125      11.161   8.582   4.041  1.00  0.00           H  
ATOM   1920  HG  SER C 125      11.772   9.668   1.559  1.00  0.00           H  
ATOM   1921  N   LEU C 126      10.253   7.761   0.449  1.00  0.00           N  
ATOM   1922  CA  LEU C 126      10.307   6.596  -0.425  1.00  0.00           C  
ATOM   1923  C   LEU C 126      11.639   6.520  -1.160  1.00  0.00           C  
ATOM   1924  O   LEU C 126      11.862   7.238  -2.136  1.00  0.00           O  
ATOM   1925  CB  LEU C 126       9.158   6.639  -1.440  1.00  0.00           C  
ATOM   1926  CG  LEU C 126       9.094   5.464  -2.424  1.00  0.00           C  
ATOM   1927  CD1 LEU C 126       8.887   4.167  -1.653  1.00  0.00           C  
ATOM   1928  CD2 LEU C 126       7.966   5.695  -3.418  1.00  0.00           C  
ATOM   1929  H   LEU C 126      10.453   8.674   0.065  1.00  0.00           H  
ATOM   1930  HA  LEU C 126      10.202   5.700   0.186  1.00  0.00           H  
ATOM   1931 1HB  LEU C 126       8.215   6.667  -0.895  1.00  0.00           H  
ATOM   1932 2HB  LEU C 126       9.244   7.556  -2.023  1.00  0.00           H  
ATOM   1933  HG  LEU C 126      10.040   5.386  -2.960  1.00  0.00           H  
ATOM   1934 1HD1 LEU C 126       8.842   3.332  -2.352  1.00  0.00           H  
ATOM   1935 2HD1 LEU C 126       9.718   4.017  -0.964  1.00  0.00           H  
ATOM   1936 3HD1 LEU C 126       7.955   4.221  -1.093  1.00  0.00           H  
ATOM   1937 1HD2 LEU C 126       7.921   4.860  -4.118  1.00  0.00           H  
ATOM   1938 2HD2 LEU C 126       7.019   5.772  -2.883  1.00  0.00           H  
ATOM   1939 3HD2 LEU C 126       8.148   6.619  -3.967  1.00  0.00           H  
ATOM   1940  N   PRO C 127      12.522   5.647  -0.687  1.00  0.00           N  
ATOM   1941  CA  PRO C 127      13.762   5.351  -1.395  1.00  0.00           C  
ATOM   1942  C   PRO C 127      13.483   4.752  -2.768  1.00  0.00           C  
ATOM   1943  O   PRO C 127      12.788   3.743  -2.886  1.00  0.00           O  
ATOM   1944  CB  PRO C 127      14.455   4.345  -0.471  1.00  0.00           C  
ATOM   1945  CG  PRO C 127      13.800   4.553   0.852  1.00  0.00           C  
ATOM   1946  CD  PRO C 127      12.365   4.859   0.515  1.00  0.00           C  
ATOM   1947  HA  PRO C 127      14.354   6.273  -1.489  1.00  0.00           H  
ATOM   1948 1HB  PRO C 127      14.321   3.324  -0.857  1.00  0.00           H  
ATOM   1949 2HB  PRO C 127      15.537   4.541  -0.446  1.00  0.00           H  
ATOM   1950 1HG  PRO C 127      13.906   3.652   1.474  1.00  0.00           H  
ATOM   1951 2HG  PRO C 127      14.292   5.374   1.395  1.00  0.00           H  
ATOM   1952 1HD  PRO C 127      11.820   3.920   0.343  1.00  0.00           H  
ATOM   1953 2HD  PRO C 127      11.908   5.428   1.339  1.00  0.00           H  
ATOM   1954  N   VAL C 128      14.029   5.380  -3.804  1.00  0.00           N  
ATOM   1955  CA  VAL C 128      13.835   4.913  -5.171  1.00  0.00           C  
ATOM   1956  C   VAL C 128      15.158   4.846  -5.923  1.00  0.00           C  
ATOM   1957  O   VAL C 128      15.971   5.768  -5.852  1.00  0.00           O  
ATOM   1958  CB  VAL C 128      12.868   5.847  -5.923  1.00  0.00           C  
ATOM   1959  CG1 VAL C 128      12.731   5.415  -7.375  1.00  0.00           C  
ATOM   1960  CG2 VAL C 128      11.513   5.853  -5.232  1.00  0.00           C  
ATOM   1961  H   VAL C 128      14.593   6.202  -3.640  1.00  0.00           H  
ATOM   1962  HA  VAL C 128      13.401   3.913  -5.138  1.00  0.00           H  
ATOM   1963  HB  VAL C 128      13.280   6.856  -5.925  1.00  0.00           H  
ATOM   1964 1HG1 VAL C 128      12.044   6.086  -7.891  1.00  0.00           H  
ATOM   1965 2HG1 VAL C 128      13.706   5.453  -7.859  1.00  0.00           H  
ATOM   1966 3HG1 VAL C 128      12.343   4.398  -7.417  1.00  0.00           H  
ATOM   1967 1HG2 VAL C 128      10.834   6.516  -5.768  1.00  0.00           H  
ATOM   1968 2HG2 VAL C 128      11.103   4.842  -5.225  1.00  0.00           H  
ATOM   1969 3HG2 VAL C 128      11.628   6.205  -4.206  1.00  0.00           H  
ATOM   1970  N   THR C 129      15.368   3.751  -6.645  1.00  0.00           N  
ATOM   1971  CA  THR C 129      16.556   3.596  -7.475  1.00  0.00           C  
ATOM   1972  C   THR C 129      16.329   4.160  -8.872  1.00  0.00           C  
ATOM   1973  O   THR C 129      15.190   4.310  -9.314  1.00  0.00           O  
ATOM   1974  CB  THR C 129      16.974   2.118  -7.576  1.00  0.00           C  
ATOM   1975  OG1 THR C 129      15.927   1.364  -8.202  1.00  0.00           O  
ATOM   1976  CG2 THR C 129      17.249   1.545  -6.194  1.00  0.00           C  
ATOM   1977  H   THR C 129      14.687   3.005  -6.617  1.00  0.00           H  
ATOM   1978  HA  THR C 129      17.374   4.153  -7.017  1.00  0.00           H  
ATOM   1979  HB  THR C 129      17.876   2.035  -8.183  1.00  0.00           H  
ATOM   1980  HG1 THR C 129      15.143   1.387  -7.649  1.00  0.00           H  
ATOM   1981 1HG2 THR C 129      17.543   0.500  -6.285  1.00  0.00           H  
ATOM   1982 2HG2 THR C 129      18.052   2.109  -5.720  1.00  0.00           H  
ATOM   1983 3HG2 THR C 129      16.348   1.617  -5.586  1.00  0.00           H  
ATOM   1984  N   PRO C 130      17.420   4.472  -9.564  1.00  0.00           N  
ATOM   1985  CA  PRO C 130      17.341   5.026 -10.910  1.00  0.00           C  
ATOM   1986  C   PRO C 130      16.567   4.103 -11.842  1.00  0.00           C  
ATOM   1987  O   PRO C 130      16.934   2.942 -12.026  1.00  0.00           O  
ATOM   1988  CB  PRO C 130      18.812   5.142 -11.322  1.00  0.00           C  
ATOM   1989  CG  PRO C 130      19.542   5.299 -10.032  1.00  0.00           C  
ATOM   1990  CD  PRO C 130      18.813   4.393  -9.076  1.00  0.00           C  
ATOM   1991  HA  PRO C 130      16.866   6.017 -10.866  1.00  0.00           H  
ATOM   1992 1HB  PRO C 130      19.118   4.244 -11.878  1.00  0.00           H  
ATOM   1993 2HB  PRO C 130      18.948   6.000 -11.997  1.00  0.00           H  
ATOM   1994 1HG  PRO C 130      20.599   5.021 -10.156  1.00  0.00           H  
ATOM   1995 2HG  PRO C 130      19.526   6.352  -9.713  1.00  0.00           H  
ATOM   1996 1HD  PRO C 130      19.218   3.374  -9.155  1.00  0.00           H  
ATOM   1997 2HD  PRO C 130      18.923   4.776  -8.050  1.00  0.00           H  
ATOM   1998  N   GLY C 131      15.495   4.624 -12.427  1.00  0.00           N  
ATOM   1999  CA  GLY C 131      14.705   3.868 -13.392  1.00  0.00           C  
ATOM   2000  C   GLY C 131      13.559   3.133 -12.710  1.00  0.00           C  
ATOM   2001  O   GLY C 131      12.719   2.523 -13.371  1.00  0.00           O  
ATOM   2002  H   GLY C 131      15.220   5.569 -12.199  1.00  0.00           H  
ATOM   2003 1HA  GLY C 131      14.308   4.546 -14.148  1.00  0.00           H  
ATOM   2004 2HA  GLY C 131      15.346   3.154 -13.906  1.00  0.00           H  
ATOM   2005  N   GLU C 132      13.531   3.193 -11.383  1.00  0.00           N  
ATOM   2006  CA  GLU C 132      12.465   2.567 -10.610  1.00  0.00           C  
ATOM   2007  C   GLU C 132      11.276   3.506 -10.449  1.00  0.00           C  
ATOM   2008  O   GLU C 132      11.442   4.685 -10.136  1.00  0.00           O  
ATOM   2009  CB  GLU C 132      12.982   2.143  -9.234  1.00  0.00           C  
ATOM   2010  CG  GLU C 132      11.952   1.433  -8.366  1.00  0.00           C  
ATOM   2011  CD  GLU C 132      12.495   1.033  -7.022  1.00  0.00           C  
ATOM   2012  OE1 GLU C 132      13.619   1.368  -6.733  1.00  0.00           O  
ATOM   2013  OE2 GLU C 132      11.785   0.393  -6.283  1.00  0.00           O  
ATOM   2014  H   GLU C 132      14.266   3.686 -10.897  1.00  0.00           H  
ATOM   2015  HA  GLU C 132      12.126   1.679 -11.144  1.00  0.00           H  
ATOM   2016 1HB  GLU C 132      13.835   1.474  -9.355  1.00  0.00           H  
ATOM   2017 2HB  GLU C 132      13.330   3.021  -8.689  1.00  0.00           H  
ATOM   2018 1HG  GLU C 132      11.099   2.094  -8.219  1.00  0.00           H  
ATOM   2019 2HG  GLU C 132      11.602   0.544  -8.890  1.00  0.00           H  
ATOM   2020  N   PRO C 133      10.077   2.976 -10.665  1.00  0.00           N  
ATOM   2021  CA  PRO C 133       8.858   3.767 -10.544  1.00  0.00           C  
ATOM   2022  C   PRO C 133       8.531   4.056  -9.085  1.00  0.00           C  
ATOM   2023  O   PRO C 133       8.874   3.278  -8.195  1.00  0.00           O  
ATOM   2024  CB  PRO C 133       7.799   2.869 -11.192  1.00  0.00           C  
ATOM   2025  CG  PRO C 133       8.303   1.485 -10.962  1.00  0.00           C  
ATOM   2026  CD  PRO C 133       9.796   1.598 -11.121  1.00  0.00           C  
ATOM   2027  HA  PRO C 133       8.977   4.704 -11.107  1.00  0.00           H  
ATOM   2028 1HB  PRO C 133       6.818   3.049 -10.729  1.00  0.00           H  
ATOM   2029 2HB  PRO C 133       7.700   3.114 -12.260  1.00  0.00           H  
ATOM   2030 1HG  PRO C 133       8.009   1.136  -9.961  1.00  0.00           H  
ATOM   2031 2HG  PRO C 133       7.851   0.791 -11.686  1.00  0.00           H  
ATOM   2032 1HD  PRO C 133      10.291   0.851 -10.484  1.00  0.00           H  
ATOM   2033 2HD  PRO C 133      10.064   1.447 -12.177  1.00  0.00           H  
ATOM   2034  N   ALA C 134       7.866   5.181  -8.845  1.00  0.00           N  
ATOM   2035  CA  ALA C 134       7.480   5.570  -7.493  1.00  0.00           C  
ATOM   2036  C   ALA C 134       5.965   5.655  -7.356  1.00  0.00           C  
ATOM   2037  O   ALA C 134       5.255   5.884  -8.335  1.00  0.00           O  
ATOM   2038  CB  ALA C 134       8.120   6.899  -7.121  1.00  0.00           C  
ATOM   2039  H   ALA C 134       7.621   5.783  -9.618  1.00  0.00           H  
ATOM   2040  HA  ALA C 134       7.835   4.802  -6.806  1.00  0.00           H  
ATOM   2041 1HB  ALA C 134       7.823   7.175  -6.109  1.00  0.00           H  
ATOM   2042 2HB  ALA C 134       9.205   6.806  -7.167  1.00  0.00           H  
ATOM   2043 3HB  ALA C 134       7.792   7.668  -7.818  1.00  0.00           H  
ATOM   2044  N   SER C 135       5.475   5.469  -6.135  1.00  0.00           N  
ATOM   2045  CA  SER C 135       4.046   5.558  -5.861  1.00  0.00           C  
ATOM   2046  C   SER C 135       3.778   6.338  -4.580  1.00  0.00           C  
ATOM   2047  O   SER C 135       4.077   5.869  -3.482  1.00  0.00           O  
ATOM   2048  CB  SER C 135       3.448   4.169  -5.752  1.00  0.00           C  
ATOM   2049  OG  SER C 135       2.087   4.232  -5.426  1.00  0.00           O  
ATOM   2050  H   SER C 135       6.110   5.261  -5.377  1.00  0.00           H  
ATOM   2051  HA  SER C 135       3.567   6.083  -6.688  1.00  0.00           H  
ATOM   2052 1HB  SER C 135       3.574   3.643  -6.698  1.00  0.00           H  
ATOM   2053 2HB  SER C 135       3.981   3.602  -4.989  1.00  0.00           H  
ATOM   2054  HG  SER C 135       1.879   5.166  -5.338  1.00  0.00           H  
ATOM   2055  N   ILE C 136       3.214   7.532  -4.728  1.00  0.00           N  
ATOM   2056  CA  ILE C 136       2.926   8.390  -3.584  1.00  0.00           C  
ATOM   2057  C   ILE C 136       1.425   8.528  -3.363  1.00  0.00           C  
ATOM   2058  O   ILE C 136       0.718   9.112  -4.184  1.00  0.00           O  
ATOM   2059  CB  ILE C 136       3.548   9.785  -3.775  1.00  0.00           C  
ATOM   2060  CG1 ILE C 136       5.068   9.676  -3.927  1.00  0.00           C  
ATOM   2061  CG2 ILE C 136       3.190  10.691  -2.606  1.00  0.00           C  
ATOM   2062  CD1 ILE C 136       5.531   9.550  -5.360  1.00  0.00           C  
ATOM   2063  H   ILE C 136       2.977   7.853  -5.656  1.00  0.00           H  
ATOM   2064  HA  ILE C 136       3.361   7.937  -2.694  1.00  0.00           H  
ATOM   2065  HB  ILE C 136       3.171  10.229  -4.695  1.00  0.00           H  
ATOM   2066 1HG1 ILE C 136       5.541  10.555  -3.491  1.00  0.00           H  
ATOM   2067 2HG1 ILE C 136       5.427   8.806  -3.376  1.00  0.00           H  
ATOM   2068 1HG2 ILE C 136       3.639  11.673  -2.757  1.00  0.00           H  
ATOM   2069 2HG2 ILE C 136       2.108  10.792  -2.543  1.00  0.00           H  
ATOM   2070 3HG2 ILE C 136       3.569  10.257  -1.681  1.00  0.00           H  
ATOM   2071 1HD1 ILE C 136       6.618   9.477  -5.386  1.00  0.00           H  
ATOM   2072 2HD1 ILE C 136       5.096   8.654  -5.806  1.00  0.00           H  
ATOM   2073 3HD1 ILE C 136       5.213  10.426  -5.923  1.00  0.00           H  
ATOM   2074  N   SER C 137       0.944   7.987  -2.249  1.00  0.00           N  
ATOM   2075  CA  SER C 137      -0.483   7.989  -1.950  1.00  0.00           C  
ATOM   2076  C   SER C 137      -0.833   9.074  -0.940  1.00  0.00           C  
ATOM   2077  O   SER C 137       0.037   9.576  -0.228  1.00  0.00           O  
ATOM   2078  CB  SER C 137      -0.906   6.634  -1.417  1.00  0.00           C  
ATOM   2079  OG  SER C 137      -0.303   6.369  -0.181  1.00  0.00           O  
ATOM   2080  H   SER C 137       1.584   7.563  -1.592  1.00  0.00           H  
ATOM   2081  HA  SER C 137      -1.029   8.190  -2.873  1.00  0.00           H  
ATOM   2082 1HB  SER C 137      -1.990   6.608  -1.309  1.00  0.00           H  
ATOM   2083 2HB  SER C 137      -0.631   5.860  -2.132  1.00  0.00           H  
ATOM   2084  HG  SER C 137       0.639   6.498  -0.313  1.00  0.00           H  
ATOM   2085  N   CYS C 138      -2.111   9.432  -0.883  1.00  0.00           N  
ATOM   2086  CA  CYS C 138      -2.609  10.330   0.152  1.00  0.00           C  
ATOM   2087  C   CYS C 138      -4.070  10.042   0.474  1.00  0.00           C  
ATOM   2088  O   CYS C 138      -4.828   9.593  -0.386  1.00  0.00           O  
ATOM   2089  CB  CYS C 138      -2.467  11.788  -0.287  1.00  0.00           C  
ATOM   2090  SG  CYS C 138      -3.407  12.207  -1.774  1.00  0.00           S  
ATOM   2091  H   CYS C 138      -2.753   9.074  -1.575  1.00  0.00           H  
ATOM   2092  HA  CYS C 138      -2.018  10.179   1.055  1.00  0.00           H  
ATOM   2093 1HB  CYS C 138      -2.799  12.444   0.518  1.00  0.00           H  
ATOM   2094 2HB  CYS C 138      -1.417  12.009  -0.478  1.00  0.00           H  
ATOM   2095  N   ARG C 139      -4.459  10.304   1.717  1.00  0.00           N  
ATOM   2096  CA  ARG C 139      -5.821  10.040   2.165  1.00  0.00           C  
ATOM   2097  C   ARG C 139      -6.420  11.258   2.855  1.00  0.00           C  
ATOM   2098  O   ARG C 139      -5.880  11.751   3.845  1.00  0.00           O  
ATOM   2099  CB  ARG C 139      -5.850   8.855   3.119  1.00  0.00           C  
ATOM   2100  CG  ARG C 139      -7.191   8.610   3.794  1.00  0.00           C  
ATOM   2101  CD  ARG C 139      -7.228   7.293   4.480  1.00  0.00           C  
ATOM   2102  NE  ARG C 139      -7.369   6.194   3.538  1.00  0.00           N  
ATOM   2103  CZ  ARG C 139      -7.215   4.893   3.851  1.00  0.00           C  
ATOM   2104  NH1 ARG C 139      -6.914   4.545   5.083  1.00  0.00           N  
ATOM   2105  NH2 ARG C 139      -7.365   3.967   2.920  1.00  0.00           N  
ATOM   2106  H   ARG C 139      -3.795  10.696   2.368  1.00  0.00           H  
ATOM   2107  HA  ARG C 139      -6.432   9.800   1.294  1.00  0.00           H  
ATOM   2108 1HB  ARG C 139      -5.582   7.947   2.580  1.00  0.00           H  
ATOM   2109 2HB  ARG C 139      -5.108   9.001   3.903  1.00  0.00           H  
ATOM   2110 1HG  ARG C 139      -7.372   9.388   4.535  1.00  0.00           H  
ATOM   2111 2HG  ARG C 139      -7.984   8.629   3.045  1.00  0.00           H  
ATOM   2112 1HD  ARG C 139      -6.302   7.147   5.037  1.00  0.00           H  
ATOM   2113 2HD  ARG C 139      -8.073   7.264   5.167  1.00  0.00           H  
ATOM   2114  HE  ARG C 139      -7.600   6.423   2.580  1.00  0.00           H  
ATOM   2115 1HH1 ARG C 139      -6.799   5.253   5.794  1.00  0.00           H  
ATOM   2116 2HH1 ARG C 139      -6.799   3.569   5.318  1.00  0.00           H  
ATOM   2117 1HH2 ARG C 139      -7.596   4.235   1.973  1.00  0.00           H  
ATOM   2118 2HH2 ARG C 139      -7.250   2.992   3.155  1.00  0.00           H  
ATOM   2119  N   SER C 140      -7.540  11.740   2.327  1.00  0.00           N  
ATOM   2120  CA  SER C 140      -8.265  12.845   2.944  1.00  0.00           C  
ATOM   2121  C   SER C 140      -9.258  12.340   3.983  1.00  0.00           C  
ATOM   2122  O   SER C 140      -9.850  11.272   3.822  1.00  0.00           O  
ATOM   2123  CB  SER C 140      -8.993  13.648   1.884  1.00  0.00           C  
ATOM   2124  OG  SER C 140      -9.781  14.650   2.466  1.00  0.00           O  
ATOM   2125  H   SER C 140      -7.898  11.331   1.476  1.00  0.00           H  
ATOM   2126  HA  SER C 140      -7.546  13.494   3.445  1.00  0.00           H  
ATOM   2127 1HB  SER C 140      -8.268  14.098   1.207  1.00  0.00           H  
ATOM   2128 2HB  SER C 140      -9.624  12.984   1.294  1.00  0.00           H  
ATOM   2129  HG  SER C 140     -10.641  14.590   2.044  1.00  0.00           H  
ATOM   2130  N   SER C 141      -9.435  13.113   5.049  1.00  0.00           N  
ATOM   2131  CA  SER C 141     -10.426  12.793   6.070  1.00  0.00           C  
ATOM   2132  C   SER C 141     -11.835  13.120   5.593  1.00  0.00           C  
ATOM   2133  O   SER C 141     -12.819  12.753   6.235  1.00  0.00           O  
ATOM   2134  CB  SER C 141     -10.125  13.556   7.346  1.00  0.00           C  
ATOM   2135  OG  SER C 141     -10.318  14.932   7.165  1.00  0.00           O  
ATOM   2136  H   SER C 141      -8.870  13.943   5.154  1.00  0.00           H  
ATOM   2137  HA  SER C 141     -10.375  11.724   6.280  1.00  0.00           H  
ATOM   2138 1HB  SER C 141     -10.772  13.197   8.146  1.00  0.00           H  
ATOM   2139 2HB  SER C 141      -9.095  13.368   7.648  1.00  0.00           H  
ATOM   2140  HG  SER C 141     -11.230  15.037   6.883  1.00  0.00           H  
ATOM   2141  N   GLN C 142     -11.925  13.813   4.462  1.00  0.00           N  
ATOM   2142  CA  GLN C 142     -13.214  14.189   3.895  1.00  0.00           C  
ATOM   2143  C   GLN C 142     -13.218  14.029   2.380  1.00  0.00           C  
ATOM   2144  O   GLN C 142     -12.288  14.461   1.699  1.00  0.00           O  
ATOM   2145  CB  GLN C 142     -13.564  15.632   4.269  1.00  0.00           C  
ATOM   2146  CG  GLN C 142     -14.894  16.114   3.715  1.00  0.00           C  
ATOM   2147  CD  GLN C 142     -16.077  15.435   4.378  1.00  0.00           C  
ATOM   2148  OE1 GLN C 142     -16.193  15.418   5.607  1.00  0.00           O  
ATOM   2149  NE2 GLN C 142     -16.965  14.871   3.567  1.00  0.00           N  
ATOM   2150  H   GLN C 142     -11.079  14.085   3.983  1.00  0.00           H  
ATOM   2151  HA  GLN C 142     -13.978  13.528   4.305  1.00  0.00           H  
ATOM   2152 1HB  GLN C 142     -13.597  15.728   5.354  1.00  0.00           H  
ATOM   2153 2HB  GLN C 142     -12.785  16.301   3.905  1.00  0.00           H  
ATOM   2154 1HG  GLN C 142     -14.977  17.188   3.883  1.00  0.00           H  
ATOM   2155 2HG  GLN C 142     -14.930  15.899   2.647  1.00  0.00           H  
ATOM   2156 1HE2 GLN C 142     -17.767  14.408   3.947  1.00  0.00           H  
ATOM   2157 2HE2 GLN C 142     -16.833  14.909   2.576  1.00  0.00           H  
ATOM   2158  N   ASN C 143     -14.269  13.406   1.858  1.00  0.00           N  
ATOM   2159  CA  ASN C 143     -14.433  13.255   0.418  1.00  0.00           C  
ATOM   2160  C   ASN C 143     -14.393  14.606  -0.286  1.00  0.00           C  
ATOM   2161  O   ASN C 143     -15.194  15.494   0.009  1.00  0.00           O  
ATOM   2162  CB  ASN C 143     -15.725  12.526   0.100  1.00  0.00           C  
ATOM   2163  CG  ASN C 143     -15.813  12.105  -1.340  1.00  0.00           C  
ATOM   2164  OD1 ASN C 143     -15.291  12.785  -2.231  1.00  0.00           O  
ATOM   2165  ND2 ASN C 143     -16.462  10.996  -1.586  1.00  0.00           N  
ATOM   2166  H   ASN C 143     -14.973  13.027   2.476  1.00  0.00           H  
ATOM   2167  HA  ASN C 143     -13.598  12.667   0.034  1.00  0.00           H  
ATOM   2168 1HB  ASN C 143     -15.808  11.640   0.732  1.00  0.00           H  
ATOM   2169 2HB  ASN C 143     -16.573  13.172   0.330  1.00  0.00           H  
ATOM   2170 1HD2 ASN C 143     -16.552  10.667  -2.526  1.00  0.00           H  
ATOM   2171 2HD2 ASN C 143     -16.869  10.477  -0.834  1.00  0.00           H  
ATOM   2172  N   ILE C 144     -13.457  14.756  -1.216  1.00  0.00           N  
ATOM   2173  CA  ILE C 144     -13.212  16.042  -1.857  1.00  0.00           C  
ATOM   2174  C   ILE C 144     -13.895  16.119  -3.217  1.00  0.00           C  
ATOM   2175  O   ILE C 144     -13.740  17.099  -3.946  1.00  0.00           O  
ATOM   2176  CB  ILE C 144     -11.703  16.294  -2.025  1.00  0.00           C  
ATOM   2177  CG1 ILE C 144     -11.106  15.311  -3.036  1.00  0.00           C  
ATOM   2178  CG2 ILE C 144     -10.993  16.181  -0.685  1.00  0.00           C  
ATOM   2179  CD1 ILE C 144      -9.709  15.672  -3.487  1.00  0.00           C  
ATOM   2180  H   ILE C 144     -12.900  13.958  -1.487  1.00  0.00           H  
ATOM   2181  HA  ILE C 144     -13.625  16.827  -1.225  1.00  0.00           H  
ATOM   2182  HB  ILE C 144     -11.543  17.294  -2.427  1.00  0.00           H  
ATOM   2183 1HG1 ILE C 144     -11.078  14.313  -2.599  1.00  0.00           H  
ATOM   2184 2HG1 ILE C 144     -11.746  15.263  -3.918  1.00  0.00           H  
ATOM   2185 1HG2 ILE C 144      -9.927  16.361  -0.822  1.00  0.00           H  
ATOM   2186 2HG2 ILE C 144     -11.399  16.918   0.006  1.00  0.00           H  
ATOM   2187 3HG2 ILE C 144     -11.142  15.181  -0.277  1.00  0.00           H  
ATOM   2188 1HD1 ILE C 144      -9.355  14.929  -4.202  1.00  0.00           H  
ATOM   2189 2HD1 ILE C 144      -9.722  16.654  -3.960  1.00  0.00           H  
ATOM   2190 3HD1 ILE C 144      -9.043  15.691  -2.626  1.00  0.00           H  
ATOM   2191  N   VAL C 145     -14.650  15.079  -3.554  1.00  0.00           N  
ATOM   2192  CA  VAL C 145     -15.305  14.996  -4.854  1.00  0.00           C  
ATOM   2193  C   VAL C 145     -16.712  15.577  -4.800  1.00  0.00           C  
ATOM   2194  O   VAL C 145     -17.557  15.112  -4.035  1.00  0.00           O  
ATOM   2195  CB  VAL C 145     -15.375  13.531  -5.325  1.00  0.00           C  
ATOM   2196  CG1 VAL C 145     -16.067  13.439  -6.677  1.00  0.00           C  
ATOM   2197  CG2 VAL C 145     -13.974  12.942  -5.394  1.00  0.00           C  
ATOM   2198  H   VAL C 145     -14.774  14.326  -2.892  1.00  0.00           H  
ATOM   2199  HA  VAL C 145     -14.718  15.568  -5.574  1.00  0.00           H  
ATOM   2200  HB  VAL C 145     -15.975  12.960  -4.617  1.00  0.00           H  
ATOM   2201 1HG1 VAL C 145     -16.108  12.397  -6.994  1.00  0.00           H  
ATOM   2202 2HG1 VAL C 145     -17.080  13.833  -6.594  1.00  0.00           H  
ATOM   2203 3HG1 VAL C 145     -15.509  14.019  -7.411  1.00  0.00           H  
ATOM   2204 1HG2 VAL C 145     -14.032  11.906  -5.727  1.00  0.00           H  
ATOM   2205 2HG2 VAL C 145     -13.372  13.517  -6.098  1.00  0.00           H  
ATOM   2206 3HG2 VAL C 145     -13.514  12.981  -4.407  1.00  0.00           H  
ATOM   2207  N   HIS C 146     -16.957  16.596  -5.617  1.00  0.00           N  
ATOM   2208  CA  HIS C 146     -18.274  17.218  -5.692  1.00  0.00           C  
ATOM   2209  C   HIS C 146     -19.256  16.337  -6.454  1.00  0.00           C  
ATOM   2210  O   HIS C 146     -18.866  15.577  -7.340  1.00  0.00           O  
ATOM   2211  CB  HIS C 146     -18.186  18.593  -6.362  1.00  0.00           C  
ATOM   2212  CG  HIS C 146     -19.411  19.433  -6.174  1.00  0.00           C  
ATOM   2213  ND1 HIS C 146     -20.590  19.189  -6.846  1.00  0.00           N  
ATOM   2214  CD2 HIS C 146     -19.639  20.514  -5.391  1.00  0.00           C  
ATOM   2215  CE1 HIS C 146     -21.492  20.085  -6.483  1.00  0.00           C  
ATOM   2216  NE2 HIS C 146     -20.940  20.899  -5.603  1.00  0.00           N  
ATOM   2217  H   HIS C 146     -16.213  16.948  -6.201  1.00  0.00           H  
ATOM   2218  HA  HIS C 146     -18.668  17.357  -4.686  1.00  0.00           H  
ATOM   2219 1HB  HIS C 146     -17.332  19.139  -5.960  1.00  0.00           H  
ATOM   2220 2HB  HIS C 146     -18.020  18.466  -7.431  1.00  0.00           H  
ATOM   2221  HD2 HIS C 146     -18.925  20.990  -4.719  1.00  0.00           H  
ATOM   2222  HE1 HIS C 146     -22.517  20.141  -6.849  1.00  0.00           H  
ATOM   2223  HE2 HIS C 146     -21.396  21.680  -5.153  1.00  0.00           H  
ATOM   2224  N   ASN C 147     -20.534  16.445  -6.104  1.00  0.00           N  
ATOM   2225  CA  ASN C 147     -21.561  15.587  -6.682  1.00  0.00           C  
ATOM   2226  C   ASN C 147     -21.691  15.816  -8.182  1.00  0.00           C  
ATOM   2227  O   ASN C 147     -22.230  14.977  -8.903  1.00  0.00           O  
ATOM   2228  CB  ASN C 147     -22.894  15.810  -5.990  1.00  0.00           C  
ATOM   2229  CG  ASN C 147     -22.927  15.235  -4.601  1.00  0.00           C  
ATOM   2230  OD1 ASN C 147     -22.150  14.332  -4.271  1.00  0.00           O  
ATOM   2231  ND2 ASN C 147     -23.812  15.742  -3.781  1.00  0.00           N  
ATOM   2232  H   ASN C 147     -20.800  17.139  -5.421  1.00  0.00           H  
ATOM   2233  HA  ASN C 147     -21.264  14.547  -6.538  1.00  0.00           H  
ATOM   2234 1HB  ASN C 147     -23.100  16.879  -5.934  1.00  0.00           H  
ATOM   2235 2HB  ASN C 147     -23.690  15.353  -6.579  1.00  0.00           H  
ATOM   2236 1HD2 ASN C 147     -23.879  15.399  -2.844  1.00  0.00           H  
ATOM   2237 2HD2 ASN C 147     -24.420  16.472  -4.091  1.00  0.00           H  
ATOM   2238  N   ASN C 148     -21.193  16.956  -8.647  1.00  0.00           N  
ATOM   2239  CA  ASN C 148     -21.213  17.279 -10.068  1.00  0.00           C  
ATOM   2240  C   ASN C 148     -20.032  16.648 -10.794  1.00  0.00           C  
ATOM   2241  O   ASN C 148     -19.845  16.855 -11.993  1.00  0.00           O  
ATOM   2242  CB  ASN C 148     -21.226  18.782 -10.275  1.00  0.00           C  
ATOM   2243  CG  ASN C 148     -22.548  19.404  -9.918  1.00  0.00           C  
ATOM   2244  OD1 ASN C 148     -23.588  18.736  -9.939  1.00  0.00           O  
ATOM   2245  ND2 ASN C 148     -22.528  20.670  -9.589  1.00  0.00           N  
ATOM   2246  H   ASN C 148     -20.789  17.617  -7.998  1.00  0.00           H  
ATOM   2247  HA  ASN C 148     -22.122  16.860 -10.505  1.00  0.00           H  
ATOM   2248 1HB  ASN C 148     -20.446  19.240  -9.665  1.00  0.00           H  
ATOM   2249 2HB  ASN C 148     -21.001  19.008 -11.317  1.00  0.00           H  
ATOM   2250 1HD2 ASN C 148     -23.378  21.137  -9.342  1.00  0.00           H  
ATOM   2251 2HD2 ASN C 148     -21.663  21.172  -9.585  1.00  0.00           H  
ATOM   2252  N   GLY C 149     -19.237  15.877 -10.060  1.00  0.00           N  
ATOM   2253  CA  GLY C 149     -18.101  15.173 -10.643  1.00  0.00           C  
ATOM   2254  C   GLY C 149     -16.876  16.075 -10.724  1.00  0.00           C  
ATOM   2255  O   GLY C 149     -16.175  16.096 -11.735  1.00  0.00           O  
ATOM   2256  H   GLY C 149     -19.424  15.776  -9.072  1.00  0.00           H  
ATOM   2257 1HA  GLY C 149     -17.871  14.293 -10.042  1.00  0.00           H  
ATOM   2258 2HA  GLY C 149     -18.364  14.821 -11.639  1.00  0.00           H  
ATOM   2259  N   ILE C 150     -16.623  16.818  -9.652  1.00  0.00           N  
ATOM   2260  CA  ILE C 150     -15.523  17.775  -9.626  1.00  0.00           C  
ATOM   2261  C   ILE C 150     -14.511  17.421  -8.544  1.00  0.00           C  
ATOM   2262  O   ILE C 150     -14.841  17.385  -7.359  1.00  0.00           O  
ATOM   2263  CB  ILE C 150     -16.045  19.205  -9.393  1.00  0.00           C  
ATOM   2264  CG1 ILE C 150     -17.048  19.592 -10.483  1.00  0.00           C  
ATOM   2265  CG2 ILE C 150     -14.889  20.193  -9.355  1.00  0.00           C  
ATOM   2266  CD1 ILE C 150     -17.790  20.878 -10.201  1.00  0.00           C  
ATOM   2267  H   ILE C 150     -17.208  16.719  -8.835  1.00  0.00           H  
ATOM   2268  HA  ILE C 150     -15.016  17.746 -10.590  1.00  0.00           H  
ATOM   2269  HB  ILE C 150     -16.578  19.248  -8.444  1.00  0.00           H  
ATOM   2270 1HG1 ILE C 150     -16.528  19.699 -11.435  1.00  0.00           H  
ATOM   2271 2HG1 ILE C 150     -17.782  18.794 -10.602  1.00  0.00           H  
ATOM   2272 1HG2 ILE C 150     -15.275  21.198  -9.190  1.00  0.00           H  
ATOM   2273 2HG2 ILE C 150     -14.211  19.928  -8.545  1.00  0.00           H  
ATOM   2274 3HG2 ILE C 150     -14.351  20.161 -10.303  1.00  0.00           H  
ATOM   2275 1HD1 ILE C 150     -18.483  21.084 -11.018  1.00  0.00           H  
ATOM   2276 2HD1 ILE C 150     -18.348  20.779  -9.269  1.00  0.00           H  
ATOM   2277 3HD1 ILE C 150     -17.078  21.697 -10.114  1.00  0.00           H  
ATOM   2278  N   THR C 151     -13.276  17.159  -8.959  1.00  0.00           N  
ATOM   2279  CA  THR C 151     -12.221  16.774  -8.030  1.00  0.00           C  
ATOM   2280  C   THR C 151     -11.027  17.714  -8.132  1.00  0.00           C  
ATOM   2281  O   THR C 151     -10.336  17.747  -9.150  1.00  0.00           O  
ATOM   2282  CB  THR C 151     -11.762  15.326  -8.282  1.00  0.00           C  
ATOM   2283  OG1 THR C 151     -12.883  14.440  -8.165  1.00  0.00           O  
ATOM   2284  CG2 THR C 151     -10.694  14.922  -7.276  1.00  0.00           C  
ATOM   2285  H   THR C 151     -13.063  17.229  -9.944  1.00  0.00           H  
ATOM   2286  HA  THR C 151     -12.613  16.838  -7.015  1.00  0.00           H  
ATOM   2287  HB  THR C 151     -11.354  15.243  -9.289  1.00  0.00           H  
ATOM   2288  HG1 THR C 151     -13.008  13.973  -8.995  1.00  0.00           H  
ATOM   2289 1HG2 THR C 151     -10.382  13.896  -7.470  1.00  0.00           H  
ATOM   2290 2HG2 THR C 151      -9.836  15.587  -7.370  1.00  0.00           H  
ATOM   2291 3HG2 THR C 151     -11.099  14.994  -6.268  1.00  0.00           H  
ATOM   2292  N   TYR C 152     -10.789  18.478  -7.071  1.00  0.00           N  
ATOM   2293  CA  TYR C 152      -9.671  19.413  -7.036  1.00  0.00           C  
ATOM   2294  C   TYR C 152      -8.403  18.736  -6.532  1.00  0.00           C  
ATOM   2295  O   TYR C 152      -7.914  19.042  -5.445  1.00  0.00           O  
ATOM   2296  CB  TYR C 152     -10.011  20.621  -6.159  1.00  0.00           C  
ATOM   2297  CG  TYR C 152     -11.079  21.518  -6.745  1.00  0.00           C  
ATOM   2298  CD1 TYR C 152     -12.402  21.368  -6.355  1.00  0.00           C  
ATOM   2299  CD2 TYR C 152     -10.736  22.492  -7.671  1.00  0.00           C  
ATOM   2300  CE1 TYR C 152     -13.377  22.187  -6.889  1.00  0.00           C  
ATOM   2301  CE2 TYR C 152     -11.711  23.311  -8.205  1.00  0.00           C  
ATOM   2302  CZ  TYR C 152     -13.027  23.161  -7.818  1.00  0.00           C  
ATOM   2303  OH  TYR C 152     -13.998  23.978  -8.350  1.00  0.00           O  
ATOM   2304  H   TYR C 152     -11.399  18.410  -6.269  1.00  0.00           H  
ATOM   2305  HA  TYR C 152      -9.479  19.762  -8.051  1.00  0.00           H  
ATOM   2306 1HB  TYR C 152     -10.353  20.277  -5.182  1.00  0.00           H  
ATOM   2307 2HB  TYR C 152      -9.114  21.219  -6.000  1.00  0.00           H  
ATOM   2308  HD1 TYR C 152     -12.672  20.603  -5.626  1.00  0.00           H  
ATOM   2309  HD2 TYR C 152      -9.696  22.609  -7.978  1.00  0.00           H  
ATOM   2310  HE1 TYR C 152     -14.416  22.069  -6.583  1.00  0.00           H  
ATOM   2311  HE2 TYR C 152     -11.441  24.076  -8.934  1.00  0.00           H  
ATOM   2312  HH  TYR C 152     -13.592  24.603  -8.956  1.00  0.00           H  
ATOM   2313  N   LEU C 153      -7.874  17.814  -7.330  1.00  0.00           N  
ATOM   2314  CA  LEU C 153      -6.658  17.095  -6.969  1.00  0.00           C  
ATOM   2315  C   LEU C 153      -5.435  17.709  -7.638  1.00  0.00           C  
ATOM   2316  O   LEU C 153      -5.340  17.746  -8.865  1.00  0.00           O  
ATOM   2317  CB  LEU C 153      -6.778  15.618  -7.365  1.00  0.00           C  
ATOM   2318  CG  LEU C 153      -5.541  14.753  -7.092  1.00  0.00           C  
ATOM   2319  CD1 LEU C 153      -5.312  14.655  -5.590  1.00  0.00           C  
ATOM   2320  CD2 LEU C 153      -5.739  13.375  -7.706  1.00  0.00           C  
ATOM   2321  H   LEU C 153      -8.325  17.607  -8.209  1.00  0.00           H  
ATOM   2322  HA  LEU C 153      -6.527  17.159  -5.889  1.00  0.00           H  
ATOM   2323 1HB  LEU C 153      -7.615  15.180  -6.824  1.00  0.00           H  
ATOM   2324 2HB  LEU C 153      -6.993  15.561  -8.432  1.00  0.00           H  
ATOM   2325  HG  LEU C 153      -4.663  15.224  -7.533  1.00  0.00           H  
ATOM   2326 1HD1 LEU C 153      -4.433  14.040  -5.395  1.00  0.00           H  
ATOM   2327 2HD1 LEU C 153      -5.154  15.652  -5.179  1.00  0.00           H  
ATOM   2328 3HD1 LEU C 153      -6.183  14.201  -5.118  1.00  0.00           H  
ATOM   2329 1HD2 LEU C 153      -4.860  12.761  -7.512  1.00  0.00           H  
ATOM   2330 2HD2 LEU C 153      -6.617  12.903  -7.265  1.00  0.00           H  
ATOM   2331 3HD2 LEU C 153      -5.883  13.474  -8.782  1.00  0.00           H  
ATOM   2332  N   GLU C 154      -4.501  18.190  -6.825  1.00  0.00           N  
ATOM   2333  CA  GLU C 154      -3.260  18.760  -7.336  1.00  0.00           C  
ATOM   2334  C   GLU C 154      -2.049  18.175  -6.620  1.00  0.00           C  
ATOM   2335  O   GLU C 154      -2.118  17.839  -5.438  1.00  0.00           O  
ATOM   2336  CB  GLU C 154      -3.269  20.283  -7.183  1.00  0.00           C  
ATOM   2337  CG  GLU C 154      -4.395  20.983  -7.931  1.00  0.00           C  
ATOM   2338  CD  GLU C 154      -4.352  22.479  -7.786  1.00  0.00           C  
ATOM   2339  OE1 GLU C 154      -3.505  22.963  -7.074  1.00  0.00           O  
ATOM   2340  OE2 GLU C 154      -5.167  23.137  -8.388  1.00  0.00           O  
ATOM   2341  H   GLU C 154      -4.654  18.160  -5.827  1.00  0.00           H  
ATOM   2342  HA  GLU C 154      -3.178  18.516  -8.396  1.00  0.00           H  
ATOM   2343 1HB  GLU C 154      -3.358  20.542  -6.127  1.00  0.00           H  
ATOM   2344 2HB  GLU C 154      -2.324  20.690  -7.542  1.00  0.00           H  
ATOM   2345 1HG  GLU C 154      -4.326  20.730  -8.989  1.00  0.00           H  
ATOM   2346 2HG  GLU C 154      -5.349  20.614  -7.559  1.00  0.00           H  
ATOM   2347  N   TRP C 155      -0.941  18.057  -7.343  1.00  0.00           N  
ATOM   2348  CA  TRP C 155       0.306  17.577  -6.760  1.00  0.00           C  
ATOM   2349  C   TRP C 155       1.432  18.583  -6.960  1.00  0.00           C  
ATOM   2350  O   TRP C 155       1.547  19.197  -8.022  1.00  0.00           O  
ATOM   2351  CB  TRP C 155       0.701  16.235  -7.378  1.00  0.00           C  
ATOM   2352  CG  TRP C 155      -0.226  15.114  -7.017  1.00  0.00           C  
ATOM   2353  CD1 TRP C 155      -1.373  14.764  -7.665  1.00  0.00           C  
ATOM   2354  CD2 TRP C 155      -0.088  14.184  -5.915  1.00  0.00           C  
ATOM   2355  NE1 TRP C 155      -1.956  13.687  -7.045  1.00  0.00           N  
ATOM   2356  CE2 TRP C 155      -1.183  13.318  -5.974  1.00  0.00           C  
ATOM   2357  CE3 TRP C 155       0.863  14.019  -4.901  1.00  0.00           C  
ATOM   2358  CZ2 TRP C 155      -1.361  12.297  -5.053  1.00  0.00           C  
ATOM   2359  CZ3 TRP C 155       0.686  12.995  -3.978  1.00  0.00           C  
ATOM   2360  CH2 TRP C 155      -0.398  12.156  -4.054  1.00  0.00           C  
ATOM   2361  H   TRP C 155      -0.962  18.307  -8.321  1.00  0.00           H  
ATOM   2362  HA  TRP C 155       0.157  17.438  -5.689  1.00  0.00           H  
ATOM   2363 1HB  TRP C 155       0.722  16.326  -8.464  1.00  0.00           H  
ATOM   2364 2HB  TRP C 155       1.706  15.966  -7.053  1.00  0.00           H  
ATOM   2365  HD1 TRP C 155      -1.768  15.266  -8.546  1.00  0.00           H  
ATOM   2366  HE1 TRP C 155      -2.816  13.239  -7.330  1.00  0.00           H  
ATOM   2367  HE3 TRP C 155       1.726  14.681  -4.838  1.00  0.00           H  
ATOM   2368  HZ2 TRP C 155      -2.215  11.620  -5.096  1.00  0.00           H  
ATOM   2369  HZ3 TRP C 155       1.430  12.874  -3.191  1.00  0.00           H  
ATOM   2370  HH2 TRP C 155      -0.506  11.362  -3.314  1.00  0.00           H  
ATOM   2371  N   TYR C 156       2.260  18.749  -5.935  1.00  0.00           N  
ATOM   2372  CA  TYR C 156       3.409  19.644  -6.015  1.00  0.00           C  
ATOM   2373  C   TYR C 156       4.711  18.893  -5.771  1.00  0.00           C  
ATOM   2374  O   TYR C 156       4.750  17.932  -5.002  1.00  0.00           O  
ATOM   2375  CB  TYR C 156       3.263  20.792  -5.013  1.00  0.00           C  
ATOM   2376  CG  TYR C 156       2.149  21.759  -5.350  1.00  0.00           C  
ATOM   2377  CD1 TYR C 156       0.846  21.475  -4.970  1.00  0.00           C  
ATOM   2378  CD2 TYR C 156       2.432  22.929  -6.039  1.00  0.00           C  
ATOM   2379  CE1 TYR C 156      -0.171  22.358  -5.278  1.00  0.00           C  
ATOM   2380  CE2 TYR C 156       1.415  23.812  -6.346  1.00  0.00           C  
ATOM   2381  CZ  TYR C 156       0.118  23.530  -5.969  1.00  0.00           C  
ATOM   2382  OH  TYR C 156      -0.895  24.409  -6.275  1.00  0.00           O  
ATOM   2383  H   TYR C 156       2.090  18.242  -5.078  1.00  0.00           H  
ATOM   2384  HA  TYR C 156       3.452  20.063  -7.020  1.00  0.00           H  
ATOM   2385 1HB  TYR C 156       3.072  20.386  -4.019  1.00  0.00           H  
ATOM   2386 2HB  TYR C 156       4.196  21.352  -4.963  1.00  0.00           H  
ATOM   2387  HD1 TYR C 156       0.624  20.555  -4.429  1.00  0.00           H  
ATOM   2388  HD2 TYR C 156       3.456  23.152  -6.338  1.00  0.00           H  
ATOM   2389  HE1 TYR C 156      -1.195  22.135  -4.980  1.00  0.00           H  
ATOM   2390  HE2 TYR C 156       1.637  24.732  -6.888  1.00  0.00           H  
ATOM   2391  HH  TYR C 156      -0.522  25.199  -6.673  1.00  0.00           H  
ATOM   2392  N   LEU C 157       5.776  19.336  -6.430  1.00  0.00           N  
ATOM   2393  CA  LEU C 157       7.087  18.718  -6.271  1.00  0.00           C  
ATOM   2394  C   LEU C 157       8.120  19.733  -5.797  1.00  0.00           C  
ATOM   2395  O   LEU C 157       8.343  20.755  -6.446  1.00  0.00           O  
ATOM   2396  CB  LEU C 157       7.544  18.095  -7.596  1.00  0.00           C  
ATOM   2397  CG  LEU C 157       9.008  17.639  -7.647  1.00  0.00           C  
ATOM   2398  CD1 LEU C 157       9.257  16.608  -6.555  1.00  0.00           C  
ATOM   2399  CD2 LEU C 157       9.313  17.064  -9.022  1.00  0.00           C  
ATOM   2400  H   LEU C 157       5.675  20.121  -7.058  1.00  0.00           H  
ATOM   2401  HA  LEU C 157       7.010  17.931  -5.522  1.00  0.00           H  
ATOM   2402 1HB  LEU C 157       6.919  17.228  -7.805  1.00  0.00           H  
ATOM   2403 2HB  LEU C 157       7.396  18.824  -8.392  1.00  0.00           H  
ATOM   2404  HG  LEU C 157       9.661  18.491  -7.456  1.00  0.00           H  
ATOM   2405 1HD1 LEU C 157      10.297  16.284  -6.591  1.00  0.00           H  
ATOM   2406 2HD1 LEU C 157       9.050  17.051  -5.581  1.00  0.00           H  
ATOM   2407 3HD1 LEU C 157       8.604  15.749  -6.710  1.00  0.00           H  
ATOM   2408 1HD2 LEU C 157      10.354  16.741  -9.059  1.00  0.00           H  
ATOM   2409 2HD2 LEU C 157       8.661  16.212  -9.213  1.00  0.00           H  
ATOM   2410 3HD2 LEU C 157       9.143  17.828  -9.782  1.00  0.00           H  
ATOM   2411  N   GLN C 158       8.748  19.445  -4.662  1.00  0.00           N  
ATOM   2412  CA  GLN C 158       9.795  20.305  -4.126  1.00  0.00           C  
ATOM   2413  C   GLN C 158      11.170  19.674  -4.300  1.00  0.00           C  
ATOM   2414  O   GLN C 158      11.562  18.795  -3.532  1.00  0.00           O  
ATOM   2415  CB  GLN C 158       9.540  20.602  -2.646  1.00  0.00           C  
ATOM   2416  CG  GLN C 158      10.558  21.535  -2.013  1.00  0.00           C  
ATOM   2417  CD  GLN C 158      10.207  21.889  -0.581  1.00  0.00           C  
ATOM   2418  OE1 GLN C 158       9.564  21.109   0.127  1.00  0.00           O  
ATOM   2419  NE2 GLN C 158      10.628  23.071  -0.144  1.00  0.00           N  
ATOM   2420  H   GLN C 158       8.493  18.607  -4.158  1.00  0.00           H  
ATOM   2421  HA  GLN C 158       9.785  21.246  -4.676  1.00  0.00           H  
ATOM   2422 1HB  GLN C 158       8.554  21.051  -2.530  1.00  0.00           H  
ATOM   2423 2HB  GLN C 158       9.543  19.669  -2.082  1.00  0.00           H  
ATOM   2424 1HG  GLN C 158      11.533  21.047  -2.016  1.00  0.00           H  
ATOM   2425 2HG  GLN C 158      10.600  22.457  -2.593  1.00  0.00           H  
ATOM   2426 1HE2 GLN C 158      10.426  23.360   0.792  1.00  0.00           H  
ATOM   2427 2HE2 GLN C 158      11.146  23.673  -0.752  1.00  0.00           H  
ATOM   2428  N   LYS C 159      11.900  20.126  -5.315  1.00  0.00           N  
ATOM   2429  CA  LYS C 159      13.298  19.749  -5.481  1.00  0.00           C  
ATOM   2430  C   LYS C 159      14.155  20.299  -4.347  1.00  0.00           C  
ATOM   2431  O   LYS C 159      13.988  21.444  -3.929  1.00  0.00           O  
ATOM   2432  CB  LYS C 159      13.829  20.242  -6.828  1.00  0.00           C  
ATOM   2433  CG  LYS C 159      15.266  19.833  -7.126  1.00  0.00           C  
ATOM   2434  CD  LYS C 159      15.690  20.278  -8.517  1.00  0.00           C  
ATOM   2435  CE  LYS C 159      17.145  19.929  -8.791  1.00  0.00           C  
ATOM   2436  NZ  LYS C 159      17.557  20.301 -10.172  1.00  0.00           N  
ATOM   2437  H   LYS C 159      11.474  20.747  -5.988  1.00  0.00           H  
ATOM   2438  HA  LYS C 159      13.369  18.661  -5.455  1.00  0.00           H  
ATOM   2439 1HB  LYS C 159      13.199  19.858  -7.630  1.00  0.00           H  
ATOM   2440 2HB  LYS C 159      13.777  21.330  -6.864  1.00  0.00           H  
ATOM   2441 1HG  LYS C 159      15.933  20.284  -6.390  1.00  0.00           H  
ATOM   2442 2HG  LYS C 159      15.357  18.749  -7.056  1.00  0.00           H  
ATOM   2443 1HD  LYS C 159      15.061  19.790  -9.263  1.00  0.00           H  
ATOM   2444 2HD  LYS C 159      15.562  21.356  -8.609  1.00  0.00           H  
ATOM   2445 1HE  LYS C 159      17.785  20.451  -8.081  1.00  0.00           H  
ATOM   2446 2HE  LYS C 159      17.293  18.857  -8.659  1.00  0.00           H  
ATOM   2447 1HZ  LYS C 159      18.526  20.053 -10.313  1.00  0.00           H  
ATOM   2448 2HZ  LYS C 159      16.982  19.807 -10.840  1.00  0.00           H  
ATOM   2449 3HZ  LYS C 159      17.442  21.296 -10.301  1.00  0.00           H  
ATOM   2450  N   PRO C 160      15.073  19.475  -3.854  1.00  0.00           N  
ATOM   2451  CA  PRO C 160      15.963  19.879  -2.772  1.00  0.00           C  
ATOM   2452  C   PRO C 160      16.647  21.203  -3.087  1.00  0.00           C  
ATOM   2453  O   PRO C 160      17.358  21.323  -4.085  1.00  0.00           O  
ATOM   2454  CB  PRO C 160      16.968  18.725  -2.703  1.00  0.00           C  
ATOM   2455  CG  PRO C 160      16.187  17.533  -3.139  1.00  0.00           C  
ATOM   2456  CD  PRO C 160      15.305  18.047  -4.245  1.00  0.00           C  
ATOM   2457  HA  PRO C 160      15.386  19.955  -1.838  1.00  0.00           H  
ATOM   2458 1HB  PRO C 160      17.827  18.935  -3.358  1.00  0.00           H  
ATOM   2459 2HB  PRO C 160      17.361  18.628  -1.680  1.00  0.00           H  
ATOM   2460 1HG  PRO C 160      16.866  16.736  -3.475  1.00  0.00           H  
ATOM   2461 2HG  PRO C 160      15.613  17.126  -2.293  1.00  0.00           H  
ATOM   2462 1HD  PRO C 160      15.838  17.973  -5.204  1.00  0.00           H  
ATOM   2463 2HD  PRO C 160      14.373  17.463  -4.273  1.00  0.00           H  
ATOM   2464  N   GLY C 161      16.429  22.195  -2.231  1.00  0.00           N  
ATOM   2465  CA  GLY C 161      17.011  23.517  -2.426  1.00  0.00           C  
ATOM   2466  C   GLY C 161      16.014  24.467  -3.077  1.00  0.00           C  
ATOM   2467  O   GLY C 161      16.236  25.677  -3.127  1.00  0.00           O  
ATOM   2468  H   GLY C 161      15.845  22.028  -1.424  1.00  0.00           H  
ATOM   2469 1HA  GLY C 161      17.329  23.921  -1.464  1.00  0.00           H  
ATOM   2470 2HA  GLY C 161      17.900  23.435  -3.049  1.00  0.00           H  
ATOM   2471  N   GLN C 162      14.914  23.912  -3.574  1.00  0.00           N  
ATOM   2472  CA  GLN C 162      13.908  24.701  -4.277  1.00  0.00           C  
ATOM   2473  C   GLN C 162      12.587  24.709  -3.519  1.00  0.00           C  
ATOM   2474  O   GLN C 162      12.442  24.040  -2.497  1.00  0.00           O  
ATOM   2475  CB  GLN C 162      13.696  24.159  -5.693  1.00  0.00           C  
ATOM   2476  CG  GLN C 162      14.949  24.150  -6.551  1.00  0.00           C  
ATOM   2477  CD  GLN C 162      15.446  25.548  -6.864  1.00  0.00           C  
ATOM   2478  OE1 GLN C 162      14.682  26.409  -7.310  1.00  0.00           O  
ATOM   2479  NE2 GLN C 162      16.733  25.784  -6.632  1.00  0.00           N  
ATOM   2480  H   GLN C 162      14.770  22.919  -3.463  1.00  0.00           H  
ATOM   2481  HA  GLN C 162      14.262  25.729  -4.347  1.00  0.00           H  
ATOM   2482 1HB  GLN C 162      13.318  23.138  -5.639  1.00  0.00           H  
ATOM   2483 2HB  GLN C 162      12.943  24.760  -6.203  1.00  0.00           H  
ATOM   2484 1HG  GLN C 162      15.738  23.618  -6.018  1.00  0.00           H  
ATOM   2485 2HG  GLN C 162      14.729  23.647  -7.492  1.00  0.00           H  
ATOM   2486 1HE2 GLN C 162      17.118  26.689  -6.819  1.00  0.00           H  
ATOM   2487 2HE2 GLN C 162      17.317  25.058  -6.269  1.00  0.00           H  
ATOM   2488  N   SER C 163      11.625  25.472  -4.027  1.00  0.00           N  
ATOM   2489  CA  SER C 163      10.274  25.469  -3.477  1.00  0.00           C  
ATOM   2490  C   SER C 163       9.363  24.532  -4.259  1.00  0.00           C  
ATOM   2491  O   SER C 163       9.654  24.178  -5.402  1.00  0.00           O  
ATOM   2492  CB  SER C 163       9.702  26.873  -3.490  1.00  0.00           C  
ATOM   2493  OG  SER C 163       9.551  27.341  -4.802  1.00  0.00           O  
ATOM   2494  H   SER C 163      11.834  26.069  -4.814  1.00  0.00           H  
ATOM   2495  HA  SER C 163      10.322  25.118  -2.445  1.00  0.00           H  
ATOM   2496 1HB  SER C 163       8.736  26.877  -2.986  1.00  0.00           H  
ATOM   2497 2HB  SER C 163      10.362  27.540  -2.937  1.00  0.00           H  
ATOM   2498  HG  SER C 163       9.518  28.299  -4.739  1.00  0.00           H  
ATOM   2499  N   PRO C 164       8.259  24.133  -3.638  1.00  0.00           N  
ATOM   2500  CA  PRO C 164       7.267  23.295  -4.300  1.00  0.00           C  
ATOM   2501  C   PRO C 164       6.736  23.963  -5.562  1.00  0.00           C  
ATOM   2502  O   PRO C 164       6.313  25.118  -5.534  1.00  0.00           O  
ATOM   2503  CB  PRO C 164       6.174  23.148  -3.236  1.00  0.00           C  
ATOM   2504  CG  PRO C 164       6.888  23.364  -1.946  1.00  0.00           C  
ATOM   2505  CD  PRO C 164       7.895  24.441  -2.252  1.00  0.00           C  
ATOM   2506  HA  PRO C 164       7.717  22.320  -4.539  1.00  0.00           H  
ATOM   2507 1HB  PRO C 164       5.377  23.885  -3.412  1.00  0.00           H  
ATOM   2508 2HB  PRO C 164       5.712  22.152  -3.307  1.00  0.00           H  
ATOM   2509 1HG  PRO C 164       6.175  23.662  -1.163  1.00  0.00           H  
ATOM   2510 2HG  PRO C 164       7.358  22.428  -1.610  1.00  0.00           H  
ATOM   2511 1HD  PRO C 164       7.419  25.428  -2.155  1.00  0.00           H  
ATOM   2512 2HD  PRO C 164       8.748  24.352  -1.562  1.00  0.00           H  
ATOM   2513  N   GLN C 165       6.761  23.228  -6.669  1.00  0.00           N  
ATOM   2514  CA  GLN C 165       6.227  23.727  -7.931  1.00  0.00           C  
ATOM   2515  C   GLN C 165       5.109  22.831  -8.449  1.00  0.00           C  
ATOM   2516  O   GLN C 165       5.046  21.647  -8.119  1.00  0.00           O  
ATOM   2517  CB  GLN C 165       7.339  23.832  -8.979  1.00  0.00           C  
ATOM   2518  CG  GLN C 165       8.471  24.769  -8.593  1.00  0.00           C  
ATOM   2519  CD  GLN C 165       8.006  26.205  -8.438  1.00  0.00           C  
ATOM   2520  OE1 GLN C 165       6.929  26.578  -8.910  1.00  0.00           O  
ATOM   2521  NE2 GLN C 165       8.818  27.020  -7.774  1.00  0.00           N  
ATOM   2522  H   GLN C 165       7.159  22.301  -6.635  1.00  0.00           H  
ATOM   2523  HA  GLN C 165       5.812  24.720  -7.763  1.00  0.00           H  
ATOM   2524 1HB  GLN C 165       7.766  22.845  -9.157  1.00  0.00           H  
ATOM   2525 2HB  GLN C 165       6.919  24.183  -9.921  1.00  0.00           H  
ATOM   2526 1HG  GLN C 165       8.892  24.442  -7.642  1.00  0.00           H  
ATOM   2527 2HG  GLN C 165       9.235  24.739  -9.370  1.00  0.00           H  
ATOM   2528 1HE2 GLN C 165       8.564  27.979  -7.640  1.00  0.00           H  
ATOM   2529 2HE2 GLN C 165       9.682  26.676  -7.407  1.00  0.00           H  
ATOM   2530  N   LEU C 166       4.227  23.404  -9.261  1.00  0.00           N  
ATOM   2531  CA  LEU C 166       3.052  22.688  -9.743  1.00  0.00           C  
ATOM   2532  C   LEU C 166       3.449  21.485 -10.589  1.00  0.00           C  
ATOM   2533  O   LEU C 166       4.139  21.625 -11.599  1.00  0.00           O  
ATOM   2534  CB  LEU C 166       2.160  23.627 -10.565  1.00  0.00           C  
ATOM   2535  CG  LEU C 166       0.849  23.018 -11.079  1.00  0.00           C  
ATOM   2536  CD1 LEU C 166      -0.028  22.627  -9.897  1.00  0.00           C  
ATOM   2537  CD2 LEU C 166       0.141  24.021 -11.978  1.00  0.00           C  
ATOM   2538  H   LEU C 166       4.375  24.360  -9.552  1.00  0.00           H  
ATOM   2539  HA  LEU C 166       2.487  22.331  -8.883  1.00  0.00           H  
ATOM   2540 1HB  LEU C 166       1.905  24.489  -9.951  1.00  0.00           H  
ATOM   2541 2HB  LEU C 166       2.725  23.976 -11.429  1.00  0.00           H  
ATOM   2542  HG  LEU C 166       1.067  22.112 -11.646  1.00  0.00           H  
ATOM   2543 1HD1 LEU C 166      -0.959  22.194 -10.263  1.00  0.00           H  
ATOM   2544 2HD1 LEU C 166       0.495  21.895  -9.282  1.00  0.00           H  
ATOM   2545 3HD1 LEU C 166      -0.249  23.511  -9.301  1.00  0.00           H  
ATOM   2546 1HD2 LEU C 166      -0.790  23.587 -12.344  1.00  0.00           H  
ATOM   2547 2HD2 LEU C 166      -0.078  24.926 -11.411  1.00  0.00           H  
ATOM   2548 3HD2 LEU C 166       0.784  24.268 -12.823  1.00  0.00           H  
ATOM   2549  N   LEU C 167       3.008  20.303 -10.171  1.00  0.00           N  
ATOM   2550  CA  LEU C 167       3.271  19.079 -10.919  1.00  0.00           C  
ATOM   2551  C   LEU C 167       2.024  18.603 -11.652  1.00  0.00           C  
ATOM   2552  O   LEU C 167       2.004  18.526 -12.880  1.00  0.00           O  
ATOM   2553  CB  LEU C 167       3.770  17.978  -9.975  1.00  0.00           C  
ATOM   2554  CG  LEU C 167       4.185  16.663 -10.648  1.00  0.00           C  
ATOM   2555  CD1 LEU C 167       5.446  16.890 -11.471  1.00  0.00           C  
ATOM   2556  CD2 LEU C 167       4.410  15.598  -9.585  1.00  0.00           C  
ATOM   2557  H   LEU C 167       2.478  20.251  -9.314  1.00  0.00           H  
ATOM   2558  HA  LEU C 167       4.045  19.285 -11.658  1.00  0.00           H  
ATOM   2559 1HB  LEU C 167       4.631  18.355  -9.426  1.00  0.00           H  
ATOM   2560 2HB  LEU C 167       2.980  17.749  -9.260  1.00  0.00           H  
ATOM   2561  HG  LEU C 167       3.397  16.337 -11.327  1.00  0.00           H  
ATOM   2562 1HD1 LEU C 167       5.741  15.955 -11.949  1.00  0.00           H  
ATOM   2563 2HD1 LEU C 167       5.251  17.642 -12.236  1.00  0.00           H  
ATOM   2564 3HD1 LEU C 167       6.249  17.233 -10.820  1.00  0.00           H  
ATOM   2565 1HD2 LEU C 167       4.705  14.663 -10.063  1.00  0.00           H  
ATOM   2566 2HD2 LEU C 167       5.199  15.923  -8.906  1.00  0.00           H  
ATOM   2567 3HD2 LEU C 167       3.489  15.444  -9.024  1.00  0.00           H  
ATOM   2568  N   ILE C 168       0.983  18.283 -10.890  1.00  0.00           N  
ATOM   2569  CA  ILE C 168      -0.272  17.813 -11.466  1.00  0.00           C  
ATOM   2570  C   ILE C 168      -1.439  18.690 -11.031  1.00  0.00           C  
ATOM   2571  O   ILE C 168      -1.500  19.135  -9.884  1.00  0.00           O  
ATOM   2572  CB  ILE C 168      -0.548  16.353 -11.064  1.00  0.00           C  
ATOM   2573  CG1 ILE C 168       0.624  15.456 -11.472  1.00  0.00           C  
ATOM   2574  CG2 ILE C 168      -1.842  15.863 -11.696  1.00  0.00           C  
ATOM   2575  CD1 ILE C 168       0.840  15.376 -12.966  1.00  0.00           C  
ATOM   2576  H   ILE C 168       1.063  18.366  -9.887  1.00  0.00           H  
ATOM   2577  HA  ILE C 168      -0.194  17.864 -12.551  1.00  0.00           H  
ATOM   2578  HB  ILE C 168      -0.635  16.284  -9.981  1.00  0.00           H  
ATOM   2579 1HG1 ILE C 168       1.541  15.825 -11.014  1.00  0.00           H  
ATOM   2580 2HG1 ILE C 168       0.457  14.446 -11.098  1.00  0.00           H  
ATOM   2581 1HG2 ILE C 168      -2.021  14.829 -11.403  1.00  0.00           H  
ATOM   2582 2HG2 ILE C 168      -2.670  16.485 -11.358  1.00  0.00           H  
ATOM   2583 3HG2 ILE C 168      -1.762  15.923 -12.782  1.00  0.00           H  
ATOM   2584 1HD1 ILE C 168       1.687  14.723 -13.177  1.00  0.00           H  
ATOM   2585 2HD1 ILE C 168      -0.055  14.975 -13.443  1.00  0.00           H  
ATOM   2586 3HD1 ILE C 168       1.045  16.371 -13.358  1.00  0.00           H  
ATOM   2587  N   TYR C 169      -2.365  18.934 -11.952  1.00  0.00           N  
ATOM   2588  CA  TYR C 169      -3.614  19.611 -11.623  1.00  0.00           C  
ATOM   2589  C   TYR C 169      -4.800  18.935 -12.297  1.00  0.00           C  
ATOM   2590  O   TYR C 169      -4.632  18.153 -13.233  1.00  0.00           O  
ATOM   2591  CB  TYR C 169      -3.545  21.086 -12.024  1.00  0.00           C  
ATOM   2592  CG  TYR C 169      -3.428  21.308 -13.516  1.00  0.00           C  
ATOM   2593  CD1 TYR C 169      -4.573  21.429 -14.291  1.00  0.00           C  
ATOM   2594  CD2 TYR C 169      -2.177  21.390 -14.109  1.00  0.00           C  
ATOM   2595  CE1 TYR C 169      -4.466  21.632 -15.653  1.00  0.00           C  
ATOM   2596  CE2 TYR C 169      -2.071  21.593 -15.471  1.00  0.00           C  
ATOM   2597  CZ  TYR C 169      -3.209  21.714 -16.242  1.00  0.00           C  
ATOM   2598  OH  TYR C 169      -3.103  21.916 -17.599  1.00  0.00           O  
ATOM   2599  H   TYR C 169      -2.199  18.644 -12.905  1.00  0.00           H  
ATOM   2600  HA  TYR C 169      -3.767  19.549 -10.545  1.00  0.00           H  
ATOM   2601 1HB  TYR C 169      -4.440  21.601 -11.673  1.00  0.00           H  
ATOM   2602 2HB  TYR C 169      -2.688  21.555 -11.543  1.00  0.00           H  
ATOM   2603  HD1 TYR C 169      -5.556  21.364 -13.825  1.00  0.00           H  
ATOM   2604  HD2 TYR C 169      -1.278  21.294 -13.500  1.00  0.00           H  
ATOM   2605  HE1 TYR C 169      -5.365  21.727 -16.262  1.00  0.00           H  
ATOM   2606  HE2 TYR C 169      -1.087  21.657 -15.938  1.00  0.00           H  
ATOM   2607  HH  TYR C 169      -2.186  21.815 -17.866  1.00  0.00           H  
ATOM   2608  N   LYS C 170      -6.001  19.240 -11.816  1.00  0.00           N  
ATOM   2609  CA  LYS C 170      -7.214  18.621 -12.335  1.00  0.00           C  
ATOM   2610  C   LYS C 170      -7.064  17.108 -12.429  1.00  0.00           C  
ATOM   2611  O   LYS C 170      -7.483  16.492 -13.409  1.00  0.00           O  
ATOM   2612  CB  LYS C 170      -7.568  19.200 -13.706  1.00  0.00           C  
ATOM   2613  CG  LYS C 170      -8.144  20.609 -13.663  1.00  0.00           C  
ATOM   2614  CD  LYS C 170      -8.379  21.153 -15.065  1.00  0.00           C  
ATOM   2615  CE  LYS C 170      -9.495  20.397 -15.772  1.00  0.00           C  
ATOM   2616  NZ  LYS C 170     -10.820  20.643 -15.141  1.00  0.00           N  
ATOM   2617  H   LYS C 170      -6.074  19.919 -11.072  1.00  0.00           H  
ATOM   2618  HA  LYS C 170      -8.033  18.832 -11.646  1.00  0.00           H  
ATOM   2619 1HB  LYS C 170      -6.676  19.222 -14.332  1.00  0.00           H  
ATOM   2620 2HB  LYS C 170      -8.297  18.555 -14.196  1.00  0.00           H  
ATOM   2621 1HG  LYS C 170      -9.091  20.599 -13.123  1.00  0.00           H  
ATOM   2622 2HG  LYS C 170      -7.454  21.269 -13.138  1.00  0.00           H  
ATOM   2623 1HD  LYS C 170      -8.647  22.208 -15.006  1.00  0.00           H  
ATOM   2624 2HD  LYS C 170      -7.464  21.060 -15.649  1.00  0.00           H  
ATOM   2625 1HE  LYS C 170      -9.539  20.708 -16.815  1.00  0.00           H  
ATOM   2626 2HE  LYS C 170      -9.286  19.328 -15.743  1.00  0.00           H  
ATOM   2627 1HZ  LYS C 170     -11.531  20.125 -15.638  1.00  0.00           H  
ATOM   2628 2HZ  LYS C 170     -10.796  20.341 -14.177  1.00  0.00           H  
ATOM   2629 3HZ  LYS C 170     -11.034  21.629 -15.180  1.00  0.00           H  
ATOM   2630  N   VAL C 171      -6.463  16.513 -11.404  1.00  0.00           N  
ATOM   2631  CA  VAL C 171      -6.471  15.064 -11.246  1.00  0.00           C  
ATOM   2632  C   VAL C 171      -5.434  14.406 -12.147  1.00  0.00           C  
ATOM   2633  O   VAL C 171      -4.561  13.677 -11.675  1.00  0.00           O  
ATOM   2634  CB  VAL C 171      -7.866  14.499 -11.576  1.00  0.00           C  
ATOM   2635  CG1 VAL C 171      -7.856  12.979 -11.502  1.00  0.00           C  
ATOM   2636  CG2 VAL C 171      -8.899  15.079 -10.622  1.00  0.00           C  
ATOM   2637  H   VAL C 171      -5.988  17.080 -10.716  1.00  0.00           H  
ATOM   2638  HA  VAL C 171      -6.234  14.827 -10.208  1.00  0.00           H  
ATOM   2639  HB  VAL C 171      -8.124  14.769 -12.600  1.00  0.00           H  
ATOM   2640 1HG1 VAL C 171      -8.849  12.597 -11.739  1.00  0.00           H  
ATOM   2641 2HG1 VAL C 171      -7.136  12.585 -12.219  1.00  0.00           H  
ATOM   2642 3HG1 VAL C 171      -7.577  12.666 -10.496  1.00  0.00           H  
ATOM   2643 1HG2 VAL C 171      -9.882  14.675 -10.861  1.00  0.00           H  
ATOM   2644 2HG2 VAL C 171      -8.637  14.813  -9.597  1.00  0.00           H  
ATOM   2645 3HG2 VAL C 171      -8.918  16.164 -10.722  1.00  0.00           H  
ATOM   2646  N   SER C 172      -5.534  14.667 -13.445  1.00  0.00           N  
ATOM   2647  CA  SER C 172      -4.776  13.915 -14.439  1.00  0.00           C  
ATOM   2648  C   SER C 172      -4.274  14.825 -15.553  1.00  0.00           C  
ATOM   2649  O   SER C 172      -3.881  14.356 -16.621  1.00  0.00           O  
ATOM   2650  CB  SER C 172      -5.635  12.811 -15.024  1.00  0.00           C  
ATOM   2651  OG  SER C 172      -6.753  13.339 -15.683  1.00  0.00           O  
ATOM   2652  H   SER C 172      -6.151  15.405 -13.753  1.00  0.00           H  
ATOM   2653  HA  SER C 172      -3.912  13.466 -13.948  1.00  0.00           H  
ATOM   2654 1HB  SER C 172      -5.042  12.221 -15.723  1.00  0.00           H  
ATOM   2655 2HB  SER C 172      -5.961  12.143 -14.228  1.00  0.00           H  
ATOM   2656  HG  SER C 172      -6.559  14.268 -15.829  1.00  0.00           H  
ATOM   2657  N   ASP C 173      -4.290  16.129 -15.297  1.00  0.00           N  
ATOM   2658  CA  ASP C 173      -3.757  17.101 -16.244  1.00  0.00           C  
ATOM   2659  C   ASP C 173      -2.374  17.580 -15.822  1.00  0.00           C  
ATOM   2660  O   ASP C 173      -2.218  18.216 -14.780  1.00  0.00           O  
ATOM   2661  CB  ASP C 173      -4.702  18.299 -16.370  1.00  0.00           C  
ATOM   2662  CG  ASP C 173      -6.009  17.952 -17.070  1.00  0.00           C  
ATOM   2663  OD1 ASP C 173      -6.034  16.985 -17.793  1.00  0.00           O  
ATOM   2664  OD2 ASP C 173      -6.970  18.657 -16.873  1.00  0.00           O  
ATOM   2665  H   ASP C 173      -4.681  16.454 -14.425  1.00  0.00           H  
ATOM   2666  HA  ASP C 173      -3.670  16.622 -17.219  1.00  0.00           H  
ATOM   2667 1HB  ASP C 173      -4.930  18.690 -15.378  1.00  0.00           H  
ATOM   2668 2HB  ASP C 173      -4.208  19.095 -16.929  1.00  0.00           H  
ATOM   2669  N   ARG C 174      -1.372  17.271 -16.638  1.00  0.00           N  
ATOM   2670  CA  ARG C 174       0.015  17.556 -16.292  1.00  0.00           C  
ATOM   2671  C   ARG C 174       0.358  19.018 -16.551  1.00  0.00           C  
ATOM   2672  O   ARG C 174      -0.060  19.594 -17.555  1.00  0.00           O  
ATOM   2673  CB  ARG C 174       0.959  16.668 -17.087  1.00  0.00           C  
ATOM   2674  CG  ARG C 174       0.745  15.175 -16.897  1.00  0.00           C  
ATOM   2675  CD  ARG C 174       1.748  14.376 -17.647  1.00  0.00           C  
ATOM   2676  NE  ARG C 174       1.470  12.951 -17.576  1.00  0.00           N  
ATOM   2677  CZ  ARG C 174       0.742  12.267 -18.480  1.00  0.00           C  
ATOM   2678  NH1 ARG C 174       0.227  12.891 -19.517  1.00  0.00           N  
ATOM   2679  NH2 ARG C 174       0.545  10.970 -18.326  1.00  0.00           N  
ATOM   2680  H   ARG C 174      -1.577  16.826 -17.522  1.00  0.00           H  
ATOM   2681  HA  ARG C 174       0.155  17.351 -15.230  1.00  0.00           H  
ATOM   2682 1HB  ARG C 174       0.853  16.883 -18.149  1.00  0.00           H  
ATOM   2683 2HB  ARG C 174       1.990  16.891 -16.809  1.00  0.00           H  
ATOM   2684 1HG  ARG C 174       0.830  14.926 -15.839  1.00  0.00           H  
ATOM   2685 2HG  ARG C 174      -0.248  14.901 -17.255  1.00  0.00           H  
ATOM   2686 1HD  ARG C 174       1.740  14.673 -18.695  1.00  0.00           H  
ATOM   2687 2HD  ARG C 174       2.739  14.551 -17.228  1.00  0.00           H  
ATOM   2688  HE  ARG C 174       1.849  12.436 -16.792  1.00  0.00           H  
ATOM   2689 1HH1 ARG C 174       0.378  13.883 -19.635  1.00  0.00           H  
ATOM   2690 2HH1 ARG C 174      -0.318  12.379 -20.195  1.00  0.00           H  
ATOM   2691 1HH2 ARG C 174       0.940  10.490 -17.529  1.00  0.00           H  
ATOM   2692 2HH2 ARG C 174      -0.001  10.458 -19.003  1.00  0.00           H  
ATOM   2693  N   PHE C 175       1.121  19.612 -15.641  1.00  0.00           N  
ATOM   2694  CA  PHE C 175       1.667  20.947 -15.852  1.00  0.00           C  
ATOM   2695  C   PHE C 175       2.706  20.947 -16.966  1.00  0.00           C  
ATOM   2696  O   PHE C 175       3.486  20.004 -17.101  1.00  0.00           O  
ATOM   2697  CB  PHE C 175       2.295  21.478 -14.562  1.00  0.00           C  
ATOM   2698  CG  PHE C 175       2.952  22.820 -14.715  1.00  0.00           C  
ATOM   2699  CD1 PHE C 175       2.209  23.934 -15.079  1.00  0.00           C  
ATOM   2700  CD2 PHE C 175       4.313  22.973 -14.497  1.00  0.00           C  
ATOM   2701  CE1 PHE C 175       2.812  25.170 -15.220  1.00  0.00           C  
ATOM   2702  CE2 PHE C 175       4.918  24.206 -14.637  1.00  0.00           C  
ATOM   2703  CZ  PHE C 175       4.166  25.306 -14.999  1.00  0.00           C  
ATOM   2704  H   PHE C 175       1.328  19.126 -14.780  1.00  0.00           H  
ATOM   2705  HA  PHE C 175       0.853  21.612 -16.143  1.00  0.00           H  
ATOM   2706 1HB  PHE C 175       1.530  21.560 -13.792  1.00  0.00           H  
ATOM   2707 2HB  PHE C 175       3.044  20.772 -14.205  1.00  0.00           H  
ATOM   2708  HD1 PHE C 175       1.138  23.826 -15.252  1.00  0.00           H  
ATOM   2709  HD2 PHE C 175       4.907  22.104 -14.212  1.00  0.00           H  
ATOM   2710  HE1 PHE C 175       2.217  26.036 -15.506  1.00  0.00           H  
ATOM   2711  HE2 PHE C 175       5.988  24.312 -14.462  1.00  0.00           H  
ATOM   2712  HZ  PHE C 175       4.642  26.279 -15.111  1.00  0.00           H  
ATOM   2713  N   SER C 176       2.712  22.010 -17.763  1.00  0.00           N  
ATOM   2714  CA  SER C 176       3.647  22.129 -18.875  1.00  0.00           C  
ATOM   2715  C   SER C 176       5.085  21.945 -18.408  1.00  0.00           C  
ATOM   2716  O   SER C 176       5.556  22.658 -17.522  1.00  0.00           O  
ATOM   2717  CB  SER C 176       3.493  23.481 -19.545  1.00  0.00           C  
ATOM   2718  OG  SER C 176       4.441  23.649 -20.562  1.00  0.00           O  
ATOM   2719  H   SER C 176       2.051  22.755 -17.594  1.00  0.00           H  
ATOM   2720  HA  SER C 176       3.421  21.349 -19.603  1.00  0.00           H  
ATOM   2721 1HB  SER C 176       2.489  23.568 -19.961  1.00  0.00           H  
ATOM   2722 2HB  SER C 176       3.608  24.270 -18.802  1.00  0.00           H  
ATOM   2723  HG  SER C 176       5.300  23.565 -20.140  1.00  0.00           H  
ATOM   2724  N   GLY C 177       5.778  20.984 -19.009  1.00  0.00           N  
ATOM   2725  CA  GLY C 177       7.161  20.696 -18.646  1.00  0.00           C  
ATOM   2726  C   GLY C 177       7.268  19.381 -17.884  1.00  0.00           C  
ATOM   2727  O   GLY C 177       8.349  18.803 -17.773  1.00  0.00           O  
ATOM   2728  H   GLY C 177       5.336  20.439 -19.735  1.00  0.00           H  
ATOM   2729 1HA  GLY C 177       7.771  20.648 -19.548  1.00  0.00           H  
ATOM   2730 2HA  GLY C 177       7.553  21.508 -18.035  1.00  0.00           H  
ATOM   2731  N   VAL C 178       6.140  18.913 -17.360  1.00  0.00           N  
ATOM   2732  CA  VAL C 178       6.105  17.665 -16.607  1.00  0.00           C  
ATOM   2733  C   VAL C 178       6.091  16.460 -17.539  1.00  0.00           C  
ATOM   2734  O   VAL C 178       5.250  16.363 -18.432  1.00  0.00           O  
ATOM   2735  CB  VAL C 178       4.860  17.623 -15.700  1.00  0.00           C  
ATOM   2736  CG1 VAL C 178       4.758  16.277 -14.999  1.00  0.00           C  
ATOM   2737  CG2 VAL C 178       4.919  18.756 -14.687  1.00  0.00           C  
ATOM   2738  H   VAL C 178       5.285  19.436 -17.487  1.00  0.00           H  
ATOM   2739  HA  VAL C 178       6.996  17.613 -15.981  1.00  0.00           H  
ATOM   2740  HB  VAL C 178       3.968  17.733 -16.318  1.00  0.00           H  
ATOM   2741 1HG1 VAL C 178       3.873  16.265 -14.362  1.00  0.00           H  
ATOM   2742 2HG1 VAL C 178       4.680  15.484 -15.743  1.00  0.00           H  
ATOM   2743 3HG1 VAL C 178       5.646  16.117 -14.387  1.00  0.00           H  
ATOM   2744 1HG2 VAL C 178       4.036  18.721 -14.050  1.00  0.00           H  
ATOM   2745 2HG2 VAL C 178       5.814  18.650 -14.074  1.00  0.00           H  
ATOM   2746 3HG2 VAL C 178       4.950  19.712 -15.211  1.00  0.00           H  
ATOM   2747  N   PRO C 179       7.029  15.543 -17.325  1.00  0.00           N  
ATOM   2748  CA  PRO C 179       7.128  14.343 -18.148  1.00  0.00           C  
ATOM   2749  C   PRO C 179       5.821  13.560 -18.140  1.00  0.00           C  
ATOM   2750  O   PRO C 179       5.068  13.601 -17.167  1.00  0.00           O  
ATOM   2751  CB  PRO C 179       8.261  13.559 -17.477  1.00  0.00           C  
ATOM   2752  CG  PRO C 179       9.103  14.609 -16.837  1.00  0.00           C  
ATOM   2753  CD  PRO C 179       8.115  15.627 -16.334  1.00  0.00           C  
ATOM   2754  HA  PRO C 179       7.401  14.629 -19.174  1.00  0.00           H  
ATOM   2755 1HB  PRO C 179       7.845  12.844 -16.752  1.00  0.00           H  
ATOM   2756 2HB  PRO C 179       8.808  12.972 -18.229  1.00  0.00           H  
ATOM   2757 1HG  PRO C 179       9.708  14.170 -16.029  1.00  0.00           H  
ATOM   2758 2HG  PRO C 179       9.808  15.029 -17.569  1.00  0.00           H  
ATOM   2759 1HD  PRO C 179       7.773  15.341 -15.328  1.00  0.00           H  
ATOM   2760 2HD  PRO C 179       8.588  16.620 -16.315  1.00  0.00           H  
ATOM   2761  N   ASP C 180       5.558  12.848 -19.230  1.00  0.00           N  
ATOM   2762  CA  ASP C 180       4.331  12.070 -19.359  1.00  0.00           C  
ATOM   2763  C   ASP C 180       4.420  10.768 -18.573  1.00  0.00           C  
ATOM   2764  O   ASP C 180       3.492   9.959 -18.588  1.00  0.00           O  
ATOM   2765  CB  ASP C 180       4.041  11.767 -20.831  1.00  0.00           C  
ATOM   2766  CG  ASP C 180       3.625  13.001 -21.619  1.00  0.00           C  
ATOM   2767  OD1 ASP C 180       3.107  13.916 -21.024  1.00  0.00           O  
ATOM   2768  OD2 ASP C 180       3.830  13.018 -22.809  1.00  0.00           O  
ATOM   2769  H   ASP C 180       6.225  12.845 -19.988  1.00  0.00           H  
ATOM   2770  HA  ASP C 180       3.506  12.657 -18.954  1.00  0.00           H  
ATOM   2771 1HB  ASP C 180       4.928  11.338 -21.296  1.00  0.00           H  
ATOM   2772 2HB  ASP C 180       3.244  11.025 -20.899  1.00  0.00           H  
ATOM   2773  N   ARG C 181       5.541  10.571 -17.888  1.00  0.00           N  
ATOM   2774  CA  ARG C 181       5.713   9.415 -17.017  1.00  0.00           C  
ATOM   2775  C   ARG C 181       4.873   9.548 -15.753  1.00  0.00           C  
ATOM   2776  O   ARG C 181       4.654   8.572 -15.036  1.00  0.00           O  
ATOM   2777  CB  ARG C 181       7.176   9.246 -16.634  1.00  0.00           C  
ATOM   2778  CG  ARG C 181       8.109   8.935 -17.794  1.00  0.00           C  
ATOM   2779  CD  ARG C 181       9.517   8.793 -17.344  1.00  0.00           C  
ATOM   2780  NE  ARG C 181      10.437   8.692 -18.465  1.00  0.00           N  
ATOM   2781  CZ  ARG C 181      11.762   8.476 -18.350  1.00  0.00           C  
ATOM   2782  NH1 ARG C 181      12.305   8.341 -17.161  1.00  0.00           N  
ATOM   2783  NH2 ARG C 181      12.515   8.400 -19.433  1.00  0.00           N  
ATOM   2784  H   ARG C 181       6.294  11.239 -17.974  1.00  0.00           H  
ATOM   2785  HA  ARG C 181       5.390   8.524 -17.556  1.00  0.00           H  
ATOM   2786 1HB  ARG C 181       7.535  10.157 -16.158  1.00  0.00           H  
ATOM   2787 2HB  ARG C 181       7.271   8.438 -15.909  1.00  0.00           H  
ATOM   2788 1HG  ARG C 181       7.804   8.001 -18.266  1.00  0.00           H  
ATOM   2789 2HG  ARG C 181       8.062   9.743 -18.525  1.00  0.00           H  
ATOM   2790 1HD  ARG C 181       9.798   9.662 -16.750  1.00  0.00           H  
ATOM   2791 2HD  ARG C 181       9.616   7.893 -16.739  1.00  0.00           H  
ATOM   2792  HE  ARG C 181      10.056   8.791 -19.397  1.00  0.00           H  
ATOM   2793 1HH1 ARG C 181      11.729   8.399 -16.333  1.00  0.00           H  
ATOM   2794 2HH1 ARG C 181      13.298   8.179 -17.075  1.00  0.00           H  
ATOM   2795 1HH2 ARG C 181      12.098   8.503 -20.348  1.00  0.00           H  
ATOM   2796 2HH2 ARG C 181      13.508   8.238 -19.347  1.00  0.00           H  
ATOM   2797  N   PHE C 182       4.404  10.762 -15.485  1.00  0.00           N  
ATOM   2798  CA  PHE C 182       3.567  11.020 -14.320  1.00  0.00           C  
ATOM   2799  C   PHE C 182       2.099  10.750 -14.626  1.00  0.00           C  
ATOM   2800  O   PHE C 182       1.616  11.056 -15.716  1.00  0.00           O  
ATOM   2801  CB  PHE C 182       3.737  12.466 -13.850  1.00  0.00           C  
ATOM   2802  CG  PHE C 182       5.085  12.754 -13.253  1.00  0.00           C  
ATOM   2803  CD1 PHE C 182       6.184  12.986 -14.067  1.00  0.00           C  
ATOM   2804  CD2 PHE C 182       5.258  12.795 -11.878  1.00  0.00           C  
ATOM   2805  CE1 PHE C 182       7.425  13.251 -13.519  1.00  0.00           C  
ATOM   2806  CE2 PHE C 182       6.496  13.061 -11.328  1.00  0.00           C  
ATOM   2807  CZ  PHE C 182       7.582  13.289 -12.150  1.00  0.00           C  
ATOM   2808  H   PHE C 182       4.634  11.526 -16.105  1.00  0.00           H  
ATOM   2809  HA  PHE C 182       3.878  10.353 -13.516  1.00  0.00           H  
ATOM   2810 1HB  PHE C 182       3.585  13.142 -14.690  1.00  0.00           H  
ATOM   2811 2HB  PHE C 182       2.978  12.697 -13.103  1.00  0.00           H  
ATOM   2812  HD1 PHE C 182       6.061  12.957 -15.150  1.00  0.00           H  
ATOM   2813  HD2 PHE C 182       4.400  12.614 -11.228  1.00  0.00           H  
ATOM   2814  HE1 PHE C 182       8.281  13.430 -14.170  1.00  0.00           H  
ATOM   2815  HE2 PHE C 182       6.618  13.090 -10.245  1.00  0.00           H  
ATOM   2816  HZ  PHE C 182       8.559  13.497 -11.718  1.00  0.00           H  
ATOM   2817  N   SER C 183       1.394  10.175 -13.657  1.00  0.00           N  
ATOM   2818  CA  SER C 183      -0.035   9.922 -13.796  1.00  0.00           C  
ATOM   2819  C   SER C 183      -0.703   9.776 -12.436  1.00  0.00           C  
ATOM   2820  O   SER C 183      -0.331   8.913 -11.640  1.00  0.00           O  
ATOM   2821  CB  SER C 183      -0.265   8.670 -14.620  1.00  0.00           C  
ATOM   2822  OG  SER C 183      -1.633   8.388 -14.732  1.00  0.00           O  
ATOM   2823  H   SER C 183       1.861   9.907 -12.802  1.00  0.00           H  
ATOM   2824  HA  SER C 183      -0.488  10.771 -14.311  1.00  0.00           H  
ATOM   2825 1HB  SER C 183       0.164   8.804 -15.613  1.00  0.00           H  
ATOM   2826 2HB  SER C 183       0.246   7.829 -14.154  1.00  0.00           H  
ATOM   2827  HG  SER C 183      -2.025   8.638 -13.892  1.00  0.00           H  
ATOM   2828  N   GLY C 184      -1.692  10.623 -12.174  1.00  0.00           N  
ATOM   2829  CA  GLY C 184      -2.421  10.584 -10.912  1.00  0.00           C  
ATOM   2830  C   GLY C 184      -3.737   9.829 -11.059  1.00  0.00           C  
ATOM   2831  O   GLY C 184      -4.373   9.872 -12.112  1.00  0.00           O  
ATOM   2832  H   GLY C 184      -1.945  11.313 -12.866  1.00  0.00           H  
ATOM   2833 1HA  GLY C 184      -1.806  10.104 -10.151  1.00  0.00           H  
ATOM   2834 2HA  GLY C 184      -2.617  11.600 -10.572  1.00  0.00           H  
ATOM   2835  N   SER C 185      -4.139   9.138  -9.998  1.00  0.00           N  
ATOM   2836  CA  SER C 185      -5.396   8.400  -9.996  1.00  0.00           C  
ATOM   2837  C   SER C 185      -6.029   8.394  -8.610  1.00  0.00           C  
ATOM   2838  O   SER C 185      -5.611   9.137  -7.723  1.00  0.00           O  
ATOM   2839  CB  SER C 185      -5.165   6.976 -10.462  1.00  0.00           C  
ATOM   2840  OG  SER C 185      -6.381   6.313 -10.672  1.00  0.00           O  
ATOM   2841  H   SER C 185      -3.558   9.125  -9.171  1.00  0.00           H  
ATOM   2842  HA  SER C 185      -6.085   8.888 -10.685  1.00  0.00           H  
ATOM   2843 1HB  SER C 185      -4.588   6.985 -11.387  1.00  0.00           H  
ATOM   2844 2HB  SER C 185      -4.579   6.439  -9.717  1.00  0.00           H  
ATOM   2845  HG  SER C 185      -6.304   5.882 -11.527  1.00  0.00           H  
ATOM   2846  N   GLY C 186      -7.039   7.550  -8.431  1.00  0.00           N  
ATOM   2847  CA  GLY C 186      -7.749   7.463  -7.160  1.00  0.00           C  
ATOM   2848  C   GLY C 186      -9.080   8.201  -7.221  1.00  0.00           C  
ATOM   2849  O   GLY C 186      -9.444   8.759  -8.257  1.00  0.00           O  
ATOM   2850  H   GLY C 186      -7.323   6.952  -9.194  1.00  0.00           H  
ATOM   2851 1HA  GLY C 186      -7.920   6.416  -6.909  1.00  0.00           H  
ATOM   2852 2HA  GLY C 186      -7.131   7.887  -6.369  1.00  0.00           H  
ATOM   2853  N   SER C 187      -9.803   8.200  -6.107  1.00  0.00           N  
ATOM   2854  CA  SER C 187     -11.118   8.828  -6.046  1.00  0.00           C  
ATOM   2855  C   SER C 187     -11.572   9.017  -4.604  1.00  0.00           C  
ATOM   2856  O   SER C 187     -11.115   8.314  -3.702  1.00  0.00           O  
ATOM   2857  CB  SER C 187     -12.132   7.991  -6.800  1.00  0.00           C  
ATOM   2858  OG  SER C 187     -12.358   6.771  -6.150  1.00  0.00           O  
ATOM   2859  H   SER C 187      -9.433   7.752  -5.281  1.00  0.00           H  
ATOM   2860  HA  SER C 187     -11.054   9.811  -6.516  1.00  0.00           H  
ATOM   2861 1HB  SER C 187     -13.069   8.542  -6.882  1.00  0.00           H  
ATOM   2862 2HB  SER C 187     -11.772   7.807  -7.811  1.00  0.00           H  
ATOM   2863  HG  SER C 187     -13.309   6.635  -6.164  1.00  0.00           H  
ATOM   2864  N   GLY C 188     -12.474   9.969  -4.393  1.00  0.00           N  
ATOM   2865  CA  GLY C 188     -13.099  10.156  -3.089  1.00  0.00           C  
ATOM   2866  C   GLY C 188     -12.113  10.735  -2.083  1.00  0.00           C  
ATOM   2867  O   GLY C 188     -12.022  11.951  -1.917  1.00  0.00           O  
ATOM   2868  H   GLY C 188     -12.732  10.579  -5.155  1.00  0.00           H  
ATOM   2869 1HA  GLY C 188     -13.956  10.822  -3.189  1.00  0.00           H  
ATOM   2870 2HA  GLY C 188     -13.476   9.200  -2.726  1.00  0.00           H  
ATOM   2871  N   THR C 189     -11.376   9.856  -1.412  1.00  0.00           N  
ATOM   2872  CA  THR C 189     -10.448  10.273  -0.368  1.00  0.00           C  
ATOM   2873  C   THR C 189      -9.045   9.742  -0.633  1.00  0.00           C  
ATOM   2874  O   THR C 189      -8.058  10.302  -0.156  1.00  0.00           O  
ATOM   2875  CB  THR C 189     -10.925   9.803   1.019  1.00  0.00           C  
ATOM   2876  OG1 THR C 189     -11.012   8.373   1.037  1.00  0.00           O  
ATOM   2877  CG2 THR C 189     -12.289  10.394   1.342  1.00  0.00           C  
ATOM   2878  H   THR C 189     -11.461   8.874  -1.631  1.00  0.00           H  
ATOM   2879  HA  THR C 189     -10.399  11.363  -0.363  1.00  0.00           H  
ATOM   2880  HB  THR C 189     -10.209  10.120   1.777  1.00  0.00           H  
ATOM   2881  HG1 THR C 189     -10.136   7.998   0.914  1.00  0.00           H  
ATOM   2882 1HG2 THR C 189     -12.610  10.052   2.325  1.00  0.00           H  
ATOM   2883 2HG2 THR C 189     -12.223  11.482   1.340  1.00  0.00           H  
ATOM   2884 3HG2 THR C 189     -13.011  10.073   0.593  1.00  0.00           H  
ATOM   2885  N   ASP C 190      -8.963   8.658  -1.397  1.00  0.00           N  
ATOM   2886  CA  ASP C 190      -7.693   7.983  -1.636  1.00  0.00           C  
ATOM   2887  C   ASP C 190      -7.167   8.277  -3.035  1.00  0.00           C  
ATOM   2888  O   ASP C 190      -7.795   7.920  -4.032  1.00  0.00           O  
ATOM   2889  CB  ASP C 190      -7.845   6.472  -1.449  1.00  0.00           C  
ATOM   2890  CG  ASP C 190      -8.035   6.071   0.008  1.00  0.00           C  
ATOM   2891  OD1 ASP C 190      -7.872   6.911   0.861  1.00  0.00           O  
ATOM   2892  OD2 ASP C 190      -8.341   4.929   0.254  1.00  0.00           O  
ATOM   2893  H   ASP C 190      -9.802   8.292  -1.824  1.00  0.00           H  
ATOM   2894  HA  ASP C 190      -6.964   8.352  -0.913  1.00  0.00           H  
ATOM   2895 1HB  ASP C 190      -8.703   6.118  -2.022  1.00  0.00           H  
ATOM   2896 2HB  ASP C 190      -6.961   5.966  -1.837  1.00  0.00           H  
ATOM   2897  N   PHE C 191      -6.012   8.930  -3.102  1.00  0.00           N  
ATOM   2898  CA  PHE C 191      -5.420   9.310  -4.379  1.00  0.00           C  
ATOM   2899  C   PHE C 191      -3.950   8.917  -4.444  1.00  0.00           C  
ATOM   2900  O   PHE C 191      -3.247   8.938  -3.433  1.00  0.00           O  
ATOM   2901  CB  PHE C 191      -5.561  10.816  -4.607  1.00  0.00           C  
ATOM   2902  CG  PHE C 191      -6.982  11.303  -4.575  1.00  0.00           C  
ATOM   2903  CD1 PHE C 191      -7.526  11.822  -3.409  1.00  0.00           C  
ATOM   2904  CD2 PHE C 191      -7.778  11.243  -5.709  1.00  0.00           C  
ATOM   2905  CE1 PHE C 191      -8.833  12.271  -3.378  1.00  0.00           C  
ATOM   2906  CE2 PHE C 191      -9.084  11.691  -5.681  1.00  0.00           C  
ATOM   2907  CZ  PHE C 191      -9.612  12.206  -4.514  1.00  0.00           C  
ATOM   2908  H   PHE C 191      -5.532   9.169  -2.247  1.00  0.00           H  
ATOM   2909  HA  PHE C 191      -5.950   8.786  -5.176  1.00  0.00           H  
ATOM   2910 1HB  PHE C 191      -5.000  11.353  -3.843  1.00  0.00           H  
ATOM   2911 2HB  PHE C 191      -5.134  11.080  -5.573  1.00  0.00           H  
ATOM   2912  HD1 PHE C 191      -6.910  11.875  -2.511  1.00  0.00           H  
ATOM   2913  HD2 PHE C 191      -7.360  10.836  -6.631  1.00  0.00           H  
ATOM   2914  HE1 PHE C 191      -9.248  12.676  -2.456  1.00  0.00           H  
ATOM   2915  HE2 PHE C 191      -9.698  11.639  -6.580  1.00  0.00           H  
ATOM   2916  HZ  PHE C 191     -10.642  12.558  -4.490  1.00  0.00           H  
ATOM   2917  N   THR C 192      -3.490   8.560  -5.638  1.00  0.00           N  
ATOM   2918  CA  THR C 192      -2.140   8.038  -5.814  1.00  0.00           C  
ATOM   2919  C   THR C 192      -1.438   8.709  -6.987  1.00  0.00           C  
ATOM   2920  O   THR C 192      -2.023   8.880  -8.057  1.00  0.00           O  
ATOM   2921  CB  THR C 192      -2.159   6.513  -6.026  1.00  0.00           C  
ATOM   2922  OG1 THR C 192      -2.763   5.878  -4.892  1.00  0.00           O  
ATOM   2923  CG2 THR C 192      -0.745   5.982  -6.205  1.00  0.00           C  
ATOM   2924  H   THR C 192      -4.090   8.653  -6.444  1.00  0.00           H  
ATOM   2925  HA  THR C 192      -1.566   8.252  -4.912  1.00  0.00           H  
ATOM   2926  HB  THR C 192      -2.745   6.276  -6.913  1.00  0.00           H  
ATOM   2927  HG1 THR C 192      -2.265   5.089  -4.663  1.00  0.00           H  
ATOM   2928 1HG2 THR C 192      -0.778   4.903  -6.354  1.00  0.00           H  
ATOM   2929 2HG2 THR C 192      -0.286   6.454  -7.074  1.00  0.00           H  
ATOM   2930 3HG2 THR C 192      -0.156   6.207  -5.317  1.00  0.00           H  
ATOM   2931  N   LEU C 193      -0.181   9.088  -6.781  1.00  0.00           N  
ATOM   2932  CA  LEU C 193       0.646   9.618  -7.858  1.00  0.00           C  
ATOM   2933  C   LEU C 193       1.615   8.564  -8.379  1.00  0.00           C  
ATOM   2934  O   LEU C 193       2.528   8.142  -7.669  1.00  0.00           O  
ATOM   2935  CB  LEU C 193       1.428  10.844  -7.371  1.00  0.00           C  
ATOM   2936  CG  LEU C 193       2.389  11.469  -8.391  1.00  0.00           C  
ATOM   2937  CD1 LEU C 193       1.597  11.988  -9.584  1.00  0.00           C  
ATOM   2938  CD2 LEU C 193       3.176  12.588  -7.728  1.00  0.00           C  
ATOM   2939  H   LEU C 193       0.211   9.006  -5.854  1.00  0.00           H  
ATOM   2940  HA  LEU C 193      -0.006   9.920  -8.678  1.00  0.00           H  
ATOM   2941 1HB  LEU C 193       0.717  11.613  -7.072  1.00  0.00           H  
ATOM   2942 2HB  LEU C 193       2.012  10.559  -6.497  1.00  0.00           H  
ATOM   2943  HG  LEU C 193       3.078  10.706  -8.756  1.00  0.00           H  
ATOM   2944 1HD1 LEU C 193       2.280  12.432 -10.308  1.00  0.00           H  
ATOM   2945 2HD1 LEU C 193       1.059  11.163 -10.051  1.00  0.00           H  
ATOM   2946 3HD1 LEU C 193       0.886  12.742  -9.247  1.00  0.00           H  
ATOM   2947 1HD2 LEU C 193       3.860  13.032  -8.453  1.00  0.00           H  
ATOM   2948 2HD2 LEU C 193       2.488  13.352  -7.364  1.00  0.00           H  
ATOM   2949 3HD2 LEU C 193       3.746  12.186  -6.890  1.00  0.00           H  
ATOM   2950  N   LYS C 194       1.410   8.142  -9.622  1.00  0.00           N  
ATOM   2951  CA  LYS C 194       2.294   7.172 -10.257  1.00  0.00           C  
ATOM   2952  C   LYS C 194       3.410   7.864 -11.028  1.00  0.00           C  
ATOM   2953  O   LYS C 194       3.156   8.741 -11.854  1.00  0.00           O  
ATOM   2954  CB  LYS C 194       1.500   6.255 -11.189  1.00  0.00           C  
ATOM   2955  CG  LYS C 194       2.329   5.162 -11.851  1.00  0.00           C  
ATOM   2956  CD  LYS C 194       1.463   4.261 -12.720  1.00  0.00           C  
ATOM   2957  CE  LYS C 194       2.292   3.182 -13.399  1.00  0.00           C  
ATOM   2958  NZ  LYS C 194       1.458   2.291 -14.250  1.00  0.00           N  
ATOM   2959  H   LYS C 194       0.623   8.504 -10.141  1.00  0.00           H  
ATOM   2960  HA  LYS C 194       2.754   6.562  -9.478  1.00  0.00           H  
ATOM   2961 1HB  LYS C 194       0.697   5.774 -10.630  1.00  0.00           H  
ATOM   2962 2HB  LYS C 194       1.040   6.849 -11.978  1.00  0.00           H  
ATOM   2963 1HG  LYS C 194       3.102   5.616 -12.471  1.00  0.00           H  
ATOM   2964 2HG  LYS C 194       2.812   4.557 -11.084  1.00  0.00           H  
ATOM   2965 1HD  LYS C 194       0.698   3.787 -12.103  1.00  0.00           H  
ATOM   2966 2HD  LYS C 194       0.968   4.860 -13.484  1.00  0.00           H  
ATOM   2967 1HE  LYS C 194       3.056   3.647 -14.020  1.00  0.00           H  
ATOM   2968 2HE  LYS C 194       2.791   2.576 -12.642  1.00  0.00           H  
ATOM   2969 1HZ  LYS C 194       2.044   1.590 -14.681  1.00  0.00           H  
ATOM   2970 2HZ  LYS C 194       0.757   1.839 -13.679  1.00  0.00           H  
ATOM   2971 3HZ  LYS C 194       1.005   2.839 -14.968  1.00  0.00           H  
ATOM   2972  N   ILE C 195       4.648   7.465 -10.753  1.00  0.00           N  
ATOM   2973  CA  ILE C 195       5.807   8.058 -11.409  1.00  0.00           C  
ATOM   2974  C   ILE C 195       6.690   6.988 -12.039  1.00  0.00           C  
ATOM   2975  O   ILE C 195       7.540   6.399 -11.371  1.00  0.00           O  
ATOM   2976  CB  ILE C 195       6.637   8.889 -10.414  1.00  0.00           C  
ATOM   2977  CG1 ILE C 195       5.745   9.900  -9.689  1.00  0.00           C  
ATOM   2978  CG2 ILE C 195       7.775   9.597 -11.131  1.00  0.00           C  
ATOM   2979  CD1 ILE C 195       6.446  10.645  -8.576  1.00  0.00           C  
ATOM   2980  H   ILE C 195       4.789   6.733 -10.072  1.00  0.00           H  
ATOM   2981  HA  ILE C 195       5.455   8.719 -12.201  1.00  0.00           H  
ATOM   2982  HB  ILE C 195       7.053   8.232  -9.651  1.00  0.00           H  
ATOM   2983 1HG1 ILE C 195       5.367  10.630 -10.404  1.00  0.00           H  
ATOM   2984 2HG1 ILE C 195       4.883   9.386  -9.263  1.00  0.00           H  
ATOM   2985 1HG2 ILE C 195       8.351  10.180 -10.413  1.00  0.00           H  
ATOM   2986 2HG2 ILE C 195       8.423   8.859 -11.602  1.00  0.00           H  
ATOM   2987 3HG2 ILE C 195       7.368  10.261 -11.894  1.00  0.00           H  
ATOM   2988 1HD1 ILE C 195       5.749  11.343  -8.110  1.00  0.00           H  
ATOM   2989 2HD1 ILE C 195       6.802   9.935  -7.830  1.00  0.00           H  
ATOM   2990 3HD1 ILE C 195       7.292  11.197  -8.985  1.00  0.00           H  
ATOM   2991  N   SER C 196       6.484   6.741 -13.328  1.00  0.00           N  
ATOM   2992  CA  SER C 196       7.248   5.728 -14.046  1.00  0.00           C  
ATOM   2993  C   SER C 196       8.697   6.161 -14.233  1.00  0.00           C  
ATOM   2994  O   SER C 196       8.969   7.264 -14.706  1.00  0.00           O  
ATOM   2995  CB  SER C 196       6.614   5.456 -15.396  1.00  0.00           C  
ATOM   2996  OG  SER C 196       7.384   4.551 -16.139  1.00  0.00           O  
ATOM   2997  H   SER C 196       5.779   7.269 -13.824  1.00  0.00           H  
ATOM   2998  HA  SER C 196       7.238   4.808 -13.461  1.00  0.00           H  
ATOM   2999 1HB  SER C 196       5.612   5.053 -15.253  1.00  0.00           H  
ATOM   3000 2HB  SER C 196       6.515   6.390 -15.947  1.00  0.00           H  
ATOM   3001  HG  SER C 196       6.923   4.432 -16.973  1.00  0.00           H  
ATOM   3002  N   ARG C 197       9.623   5.285 -13.858  1.00  0.00           N  
ATOM   3003  CA  ARG C 197      11.039   5.505 -14.128  1.00  0.00           C  
ATOM   3004  C   ARG C 197      11.511   6.830 -13.544  1.00  0.00           C  
ATOM   3005  O   ARG C 197      11.747   7.793 -14.274  1.00  0.00           O  
ATOM   3006  CB  ARG C 197      11.307   5.490 -15.625  1.00  0.00           C  
ATOM   3007  CG  ARG C 197      10.993   4.174 -16.318  1.00  0.00           C  
ATOM   3008  CD  ARG C 197      11.339   4.217 -17.762  1.00  0.00           C  
ATOM   3009  NE  ARG C 197      11.049   2.956 -18.427  1.00  0.00           N  
ATOM   3010  CZ  ARG C 197      11.204   2.734 -19.747  1.00  0.00           C  
ATOM   3011  NH1 ARG C 197      11.647   3.695 -20.527  1.00  0.00           N  
ATOM   3012  NH2 ARG C 197      10.912   1.550 -20.256  1.00  0.00           N  
ATOM   3013  H   ARG C 197       9.339   4.445 -13.374  1.00  0.00           H  
ATOM   3014  HA  ARG C 197      11.609   4.699 -13.664  1.00  0.00           H  
ATOM   3015 1HB  ARG C 197      10.716   6.266 -16.109  1.00  0.00           H  
ATOM   3016 2HB  ARG C 197      12.358   5.717 -15.809  1.00  0.00           H  
ATOM   3017 1HG  ARG C 197      11.565   3.371 -15.852  1.00  0.00           H  
ATOM   3018 2HG  ARG C 197       9.927   3.960 -16.227  1.00  0.00           H  
ATOM   3019 1HD  ARG C 197      10.761   5.001 -18.251  1.00  0.00           H  
ATOM   3020 2HD  ARG C 197      12.402   4.425 -17.875  1.00  0.00           H  
ATOM   3021  HE  ARG C 197      10.706   2.193 -17.859  1.00  0.00           H  
ATOM   3022 1HH1 ARG C 197      11.870   4.600 -20.138  1.00  0.00           H  
ATOM   3023 2HH1 ARG C 197      11.763   3.528 -21.516  1.00  0.00           H  
ATOM   3024 1HH2 ARG C 197      10.572   0.811 -19.656  1.00  0.00           H  
ATOM   3025 2HH2 ARG C 197      11.028   1.384 -21.245  1.00  0.00           H  
ATOM   3026  N   VAL C 198      11.648   6.874 -12.223  1.00  0.00           N  
ATOM   3027  CA  VAL C 198      12.078   8.086 -11.536  1.00  0.00           C  
ATOM   3028  C   VAL C 198      13.499   8.467 -11.931  1.00  0.00           C  
ATOM   3029  O   VAL C 198      14.416   7.649 -11.856  1.00  0.00           O  
ATOM   3030  CB  VAL C 198      12.008   7.890 -10.010  1.00  0.00           C  
ATOM   3031  CG1 VAL C 198      12.607   9.089  -9.291  1.00  0.00           C  
ATOM   3032  CG2 VAL C 198      10.565   7.670  -9.583  1.00  0.00           C  
ATOM   3033  H   VAL C 198      11.448   6.046 -11.680  1.00  0.00           H  
ATOM   3034  HA  VAL C 198      11.407   8.899 -11.816  1.00  0.00           H  
ATOM   3035  HB  VAL C 198      12.605   7.020  -9.737  1.00  0.00           H  
ATOM   3036 1HG1 VAL C 198      12.549   8.933  -8.213  1.00  0.00           H  
ATOM   3037 2HG1 VAL C 198      13.650   9.205  -9.585  1.00  0.00           H  
ATOM   3038 3HG1 VAL C 198      12.052   9.988  -9.557  1.00  0.00           H  
ATOM   3039 1HG2 VAL C 198      10.522   7.532  -8.503  1.00  0.00           H  
ATOM   3040 2HG2 VAL C 198       9.967   8.538  -9.861  1.00  0.00           H  
ATOM   3041 3HG2 VAL C 198      10.169   6.783 -10.078  1.00  0.00           H  
ATOM   3042  N   GLU C 199      13.676   9.715 -12.353  1.00  0.00           N  
ATOM   3043  CA  GLU C 199      14.994  10.221 -12.717  1.00  0.00           C  
ATOM   3044  C   GLU C 199      15.567  11.107 -11.618  1.00  0.00           C  
ATOM   3045  O   GLU C 199      14.922  11.338 -10.595  1.00  0.00           O  
ATOM   3046  CB  GLU C 199      14.921  11.003 -14.030  1.00  0.00           C  
ATOM   3047  CG  GLU C 199      14.443  10.187 -15.222  1.00  0.00           C  
ATOM   3048  CD  GLU C 199      15.427   9.131 -15.641  1.00  0.00           C  
ATOM   3049  OE1 GLU C 199      16.559   9.203 -15.226  1.00  0.00           O  
ATOM   3050  OE2 GLU C 199      15.047   8.252 -16.378  1.00  0.00           O  
ATOM   3051  H   GLU C 199      12.877  10.328 -12.423  1.00  0.00           H  
ATOM   3052  HA  GLU C 199      15.665   9.372 -12.853  1.00  0.00           H  
ATOM   3053 1HB  GLU C 199      14.245  11.850 -13.912  1.00  0.00           H  
ATOM   3054 2HB  GLU C 199      15.907  11.402 -14.271  1.00  0.00           H  
ATOM   3055 1HG  GLU C 199      13.499   9.706 -14.965  1.00  0.00           H  
ATOM   3056 2HG  GLU C 199      14.260  10.859 -16.060  1.00  0.00           H  
ATOM   3057  N   ALA C 200      16.781  11.601 -11.836  1.00  0.00           N  
ATOM   3058  CA  ALA C 200      17.455  12.439 -10.852  1.00  0.00           C  
ATOM   3059  C   ALA C 200      16.673  13.721 -10.592  1.00  0.00           C  
ATOM   3060  O   ALA C 200      16.615  14.205  -9.462  1.00  0.00           O  
ATOM   3061  CB  ALA C 200      18.868  12.766 -11.313  1.00  0.00           C  
ATOM   3062  H   ALA C 200      17.249  11.390 -12.705  1.00  0.00           H  
ATOM   3063  HA  ALA C 200      17.509  11.885  -9.914  1.00  0.00           H  
ATOM   3064 1HB  ALA C 200      19.358  13.393 -10.567  1.00  0.00           H  
ATOM   3065 2HB  ALA C 200      19.432  11.842 -11.438  1.00  0.00           H  
ATOM   3066 3HB  ALA C 200      18.826  13.297 -12.262  1.00  0.00           H  
ATOM   3067  N   GLU C 201      16.073  14.265 -11.645  1.00  0.00           N  
ATOM   3068  CA  GLU C 201      15.360  15.533 -11.549  1.00  0.00           C  
ATOM   3069  C   GLU C 201      13.958  15.336 -10.987  1.00  0.00           C  
ATOM   3070  O   GLU C 201      13.207  16.296 -10.816  1.00  0.00           O  
ATOM   3071  CB  GLU C 201      15.279  16.205 -12.922  1.00  0.00           C  
ATOM   3072  CG  GLU C 201      16.619  16.673 -13.472  1.00  0.00           C  
ATOM   3073  CD  GLU C 201      17.240  17.766 -12.648  1.00  0.00           C  
ATOM   3074  OE1 GLU C 201      16.517  18.600 -12.159  1.00  0.00           O  
ATOM   3075  OE2 GLU C 201      18.441  17.767 -12.506  1.00  0.00           O  
ATOM   3076  H   GLU C 201      16.111  13.788 -12.534  1.00  0.00           H  
ATOM   3077  HA  GLU C 201      15.908  16.189 -10.872  1.00  0.00           H  
ATOM   3078 1HB  GLU C 201      14.847  15.510 -13.642  1.00  0.00           H  
ATOM   3079 2HB  GLU C 201      14.620  17.071 -12.865  1.00  0.00           H  
ATOM   3080 1HG  GLU C 201      17.303  15.826 -13.506  1.00  0.00           H  
ATOM   3081 2HG  GLU C 201      16.476  17.030 -14.491  1.00  0.00           H  
ATOM   3082  N   ASP C 202      13.611  14.086 -10.700  1.00  0.00           N  
ATOM   3083  CA  ASP C 202      12.333  13.770 -10.074  1.00  0.00           C  
ATOM   3084  C   ASP C 202      12.478  13.631  -8.564  1.00  0.00           C  
ATOM   3085  O   ASP C 202      11.498  13.404  -7.855  1.00  0.00           O  
ATOM   3086  CB  ASP C 202      11.755  12.479 -10.659  1.00  0.00           C  
ATOM   3087  CG  ASP C 202      11.399  12.604 -12.134  1.00  0.00           C  
ATOM   3088  OD1 ASP C 202      10.937  13.649 -12.528  1.00  0.00           O  
ATOM   3089  OD2 ASP C 202      11.592  11.653 -12.853  1.00  0.00           O  
ATOM   3090  H   ASP C 202      14.250  13.336 -10.921  1.00  0.00           H  
ATOM   3091  HA  ASP C 202      11.638  14.586 -10.276  1.00  0.00           H  
ATOM   3092 1HB  ASP C 202      12.477  11.671 -10.541  1.00  0.00           H  
ATOM   3093 2HB  ASP C 202      10.857  12.199 -10.106  1.00  0.00           H  
ATOM   3094  N   VAL C 203      13.707  13.767  -8.078  1.00  0.00           N  
ATOM   3095  CA  VAL C 203      13.973  13.724  -6.645  1.00  0.00           C  
ATOM   3096  C   VAL C 203      13.444  14.971  -5.948  1.00  0.00           C  
ATOM   3097  O   VAL C 203      13.699  16.093  -6.385  1.00  0.00           O  
ATOM   3098  CB  VAL C 203      15.486  13.598  -6.386  1.00  0.00           C  
ATOM   3099  CG1 VAL C 203      15.785  13.731  -4.900  1.00  0.00           C  
ATOM   3100  CG2 VAL C 203      15.994  12.268  -6.922  1.00  0.00           C  
ATOM   3101  H   VAL C 203      14.476  13.905  -8.717  1.00  0.00           H  
ATOM   3102  HA  VAL C 203      13.472  12.850  -6.227  1.00  0.00           H  
ATOM   3103  HB  VAL C 203      16.001  14.415  -6.892  1.00  0.00           H  
ATOM   3104 1HG1 VAL C 203      16.859  13.640  -4.736  1.00  0.00           H  
ATOM   3105 2HG1 VAL C 203      15.446  14.704  -4.547  1.00  0.00           H  
ATOM   3106 3HG1 VAL C 203      15.267  12.944  -4.353  1.00  0.00           H  
ATOM   3107 1HG2 VAL C 203      17.065  12.186  -6.736  1.00  0.00           H  
ATOM   3108 2HG2 VAL C 203      15.475  11.451  -6.420  1.00  0.00           H  
ATOM   3109 3HG2 VAL C 203      15.807  12.212  -7.994  1.00  0.00           H  
ATOM   3110  N   GLY C 204      12.705  14.767  -4.863  1.00  0.00           N  
ATOM   3111  CA  GLY C 204      12.100  15.872  -4.130  1.00  0.00           C  
ATOM   3112  C   GLY C 204      10.896  15.404  -3.322  1.00  0.00           C  
ATOM   3113  O   GLY C 204      10.577  14.215  -3.297  1.00  0.00           O  
ATOM   3114  H   GLY C 204      12.559  13.822  -4.537  1.00  0.00           H  
ATOM   3115 1HA  GLY C 204      12.840  16.315  -3.463  1.00  0.00           H  
ATOM   3116 2HA  GLY C 204      11.792  16.648  -4.830  1.00  0.00           H  
ATOM   3117  N   VAL C 205      10.231  16.345  -2.661  1.00  0.00           N  
ATOM   3118  CA  VAL C 205       9.075  16.027  -1.831  1.00  0.00           C  
ATOM   3119  C   VAL C 205       7.773  16.266  -2.585  1.00  0.00           C  
ATOM   3120  O   VAL C 205       7.538  17.356  -3.107  1.00  0.00           O  
ATOM   3121  CB  VAL C 205       9.087  16.881  -0.549  1.00  0.00           C  
ATOM   3122  CG1 VAL C 205       7.872  16.567   0.311  1.00  0.00           C  
ATOM   3123  CG2 VAL C 205      10.373  16.636   0.224  1.00  0.00           C  
ATOM   3124  H   VAL C 205      10.533  17.306  -2.736  1.00  0.00           H  
ATOM   3125  HA  VAL C 205       9.129  14.975  -1.551  1.00  0.00           H  
ATOM   3126  HB  VAL C 205       9.022  17.934  -0.824  1.00  0.00           H  
ATOM   3127 1HG1 VAL C 205       7.896  17.180   1.213  1.00  0.00           H  
ATOM   3128 2HG1 VAL C 205       6.963  16.784  -0.250  1.00  0.00           H  
ATOM   3129 3HG1 VAL C 205       7.885  15.514   0.589  1.00  0.00           H  
ATOM   3130 1HG2 VAL C 205      10.375  17.244   1.129  1.00  0.00           H  
ATOM   3131 2HG2 VAL C 205      10.440  15.582   0.494  1.00  0.00           H  
ATOM   3132 3HG2 VAL C 205      11.228  16.907  -0.396  1.00  0.00           H  
ATOM   3133  N   TYR C 206       6.929  15.241  -2.637  1.00  0.00           N  
ATOM   3134  CA  TYR C 206       5.653  15.334  -3.336  1.00  0.00           C  
ATOM   3135  C   TYR C 206       4.517  15.647  -2.371  1.00  0.00           C  
ATOM   3136  O   TYR C 206       4.374  14.998  -1.335  1.00  0.00           O  
ATOM   3137  CB  TYR C 206       5.362  14.037  -4.095  1.00  0.00           C  
ATOM   3138  CG  TYR C 206       6.311  13.775  -5.243  1.00  0.00           C  
ATOM   3139  CD1 TYR C 206       7.486  13.071  -5.026  1.00  0.00           C  
ATOM   3140  CD2 TYR C 206       6.006  14.240  -6.514  1.00  0.00           C  
ATOM   3141  CE1 TYR C 206       8.353  12.832  -6.075  1.00  0.00           C  
ATOM   3142  CE2 TYR C 206       6.873  14.001  -7.563  1.00  0.00           C  
ATOM   3143  CZ  TYR C 206       8.042  13.300  -7.347  1.00  0.00           C  
ATOM   3144  OH  TYR C 206       8.905  13.062  -8.391  1.00  0.00           O  
ATOM   3145  H   TYR C 206       7.178  14.375  -2.181  1.00  0.00           H  
ATOM   3146  HA  TYR C 206       5.711  16.152  -4.055  1.00  0.00           H  
ATOM   3147 1HB  TYR C 206       5.420  13.192  -3.407  1.00  0.00           H  
ATOM   3148 2HB  TYR C 206       4.348  14.067  -4.492  1.00  0.00           H  
ATOM   3149  HD1 TYR C 206       7.726  12.706  -4.027  1.00  0.00           H  
ATOM   3150  HD2 TYR C 206       5.083  14.794  -6.685  1.00  0.00           H  
ATOM   3151  HE1 TYR C 206       9.276  12.279  -5.904  1.00  0.00           H  
ATOM   3152  HE2 TYR C 206       6.634  14.367  -8.562  1.00  0.00           H  
ATOM   3153  HH  TYR C 206       9.804  13.253  -8.112  1.00  0.00           H  
ATOM   3154  N   TYR C 207       3.712  16.646  -2.716  1.00  0.00           N  
ATOM   3155  CA  TYR C 207       2.639  17.103  -1.841  1.00  0.00           C  
ATOM   3156  C   TYR C 207       1.272  16.806  -2.445  1.00  0.00           C  
ATOM   3157  O   TYR C 207       1.035  17.063  -3.625  1.00  0.00           O  
ATOM   3158  CB  TYR C 207       2.780  18.600  -1.558  1.00  0.00           C  
ATOM   3159  CG  TYR C 207       4.029  18.960  -0.784  1.00  0.00           C  
ATOM   3160  CD1 TYR C 207       5.175  19.350  -1.460  1.00  0.00           C  
ATOM   3161  CD2 TYR C 207       4.028  18.900   0.601  1.00  0.00           C  
ATOM   3162  CE1 TYR C 207       6.316  19.679  -0.754  1.00  0.00           C  
ATOM   3163  CE2 TYR C 207       5.168  19.228   1.308  1.00  0.00           C  
ATOM   3164  CZ  TYR C 207       6.309  19.616   0.635  1.00  0.00           C  
ATOM   3165  OH  TYR C 207       7.445  19.944   1.339  1.00  0.00           O  
ATOM   3166  H   TYR C 207       3.847  17.101  -3.608  1.00  0.00           H  
ATOM   3167  HA  TYR C 207       2.708  16.561  -0.898  1.00  0.00           H  
ATOM   3168 1HB  TYR C 207       2.793  19.149  -2.500  1.00  0.00           H  
ATOM   3169 2HB  TYR C 207       1.917  18.945  -0.990  1.00  0.00           H  
ATOM   3170  HD1 TYR C 207       5.176  19.397  -2.550  1.00  0.00           H  
ATOM   3171  HD2 TYR C 207       3.127  18.592   1.133  1.00  0.00           H  
ATOM   3172  HE1 TYR C 207       7.217  19.985  -1.285  1.00  0.00           H  
ATOM   3173  HE2 TYR C 207       5.167  19.180   2.397  1.00  0.00           H  
ATOM   3174  HH  TYR C 207       8.100  20.306   0.737  1.00  0.00           H  
ATOM   3175  N   CYS C 208       0.376  16.263  -1.629  1.00  0.00           N  
ATOM   3176  CA  CYS C 208      -1.006  16.051  -2.041  1.00  0.00           C  
ATOM   3177  C   CYS C 208      -1.902  17.190  -1.571  1.00  0.00           C  
ATOM   3178  O   CYS C 208      -2.074  17.403  -0.371  1.00  0.00           O  
ATOM   3179  CB  CYS C 208      -1.537  14.729  -1.484  1.00  0.00           C  
ATOM   3180  SG  CYS C 208      -3.242  14.358  -1.962  1.00  0.00           S  
ATOM   3181  H   CYS C 208       0.659  15.989  -0.699  1.00  0.00           H  
ATOM   3182  HA  CYS C 208      -1.040  16.007  -3.130  1.00  0.00           H  
ATOM   3183 1HB  CYS C 208      -0.905  13.910  -1.826  1.00  0.00           H  
ATOM   3184 2HB  CYS C 208      -1.489  14.748  -0.396  1.00  0.00           H  
ATOM   3185  N   PHE C 209      -2.471  17.920  -2.525  1.00  0.00           N  
ATOM   3186  CA  PHE C 209      -3.246  19.115  -2.215  1.00  0.00           C  
ATOM   3187  C   PHE C 209      -4.700  18.954  -2.638  1.00  0.00           C  
ATOM   3188  O   PHE C 209      -4.988  18.502  -3.747  1.00  0.00           O  
ATOM   3189  CB  PHE C 209      -2.641  20.338  -2.906  1.00  0.00           C  
ATOM   3190  CG  PHE C 209      -3.438  21.597  -2.718  1.00  0.00           C  
ATOM   3191  CD1 PHE C 209      -3.606  22.147  -1.456  1.00  0.00           C  
ATOM   3192  CD2 PHE C 209      -4.023  22.234  -3.802  1.00  0.00           C  
ATOM   3193  CE1 PHE C 209      -4.339  23.305  -1.281  1.00  0.00           C  
ATOM   3194  CE2 PHE C 209      -4.756  23.392  -3.631  1.00  0.00           C  
ATOM   3195  CZ  PHE C 209      -4.914  23.928  -2.368  1.00  0.00           C  
ATOM   3196  H   PHE C 209      -2.364  17.639  -3.489  1.00  0.00           H  
ATOM   3197  HA  PHE C 209      -3.219  19.275  -1.136  1.00  0.00           H  
ATOM   3198 1HB  PHE C 209      -1.636  20.512  -2.524  1.00  0.00           H  
ATOM   3199 2HB  PHE C 209      -2.555  20.147  -3.975  1.00  0.00           H  
ATOM   3200  HD1 PHE C 209      -3.150  21.655  -0.596  1.00  0.00           H  
ATOM   3201  HD2 PHE C 209      -3.899  21.810  -4.799  1.00  0.00           H  
ATOM   3202  HE1 PHE C 209      -4.463  23.726  -0.284  1.00  0.00           H  
ATOM   3203  HE2 PHE C 209      -5.210  23.883  -4.491  1.00  0.00           H  
ATOM   3204  HZ  PHE C 209      -5.493  24.840  -2.232  1.00  0.00           H  
ATOM   3205  N   GLN C 210      -5.615  19.327  -1.750  1.00  0.00           N  
ATOM   3206  CA  GLN C 210      -7.032  19.383  -2.086  1.00  0.00           C  
ATOM   3207  C   GLN C 210      -7.551  20.815  -2.052  1.00  0.00           C  
ATOM   3208  O   GLN C 210      -7.393  21.519  -1.054  1.00  0.00           O  
ATOM   3209  CB  GLN C 210      -7.846  18.509  -1.128  1.00  0.00           C  
ATOM   3210  CG  GLN C 210      -7.912  19.040   0.294  1.00  0.00           C  
ATOM   3211  CD  GLN C 210      -8.968  20.117   0.461  1.00  0.00           C  
ATOM   3212  OE1 GLN C 210      -9.862  20.264  -0.377  1.00  0.00           O  
ATOM   3213  NE2 GLN C 210      -8.872  20.876   1.547  1.00  0.00           N  
ATOM   3214  H   GLN C 210      -5.321  19.579  -0.817  1.00  0.00           H  
ATOM   3215  HA  GLN C 210      -7.162  19.003  -3.099  1.00  0.00           H  
ATOM   3216 1HB  GLN C 210      -8.866  18.414  -1.499  1.00  0.00           H  
ATOM   3217 2HB  GLN C 210      -7.415  17.509  -1.093  1.00  0.00           H  
ATOM   3218 1HG  GLN C 210      -8.153  18.218   0.967  1.00  0.00           H  
ATOM   3219 2HG  GLN C 210      -6.944  19.467   0.557  1.00  0.00           H  
ATOM   3220 1HE2 GLN C 210      -9.540  21.602   1.711  1.00  0.00           H  
ATOM   3221 2HE2 GLN C 210      -8.131  20.722   2.201  1.00  0.00           H  
ATOM   3222  N   GLY C 211      -8.171  21.241  -3.147  1.00  0.00           N  
ATOM   3223  CA  GLY C 211      -8.726  22.586  -3.239  1.00  0.00           C  
ATOM   3224  C   GLY C 211     -10.249  22.557  -3.207  1.00  0.00           C  
ATOM   3225  O   GLY C 211     -10.907  23.474  -3.698  1.00  0.00           O  
ATOM   3226  H   GLY C 211      -8.259  20.617  -3.936  1.00  0.00           H  
ATOM   3227 1HA  GLY C 211      -8.353  23.191  -2.412  1.00  0.00           H  
ATOM   3228 2HA  GLY C 211      -8.386  23.058  -4.160  1.00  0.00           H  
ATOM   3229  N   SER C 212     -10.803  21.498  -2.628  1.00  0.00           N  
ATOM   3230  CA  SER C 212     -12.248  21.300  -2.614  1.00  0.00           C  
ATOM   3231  C   SER C 212     -12.883  21.972  -1.403  1.00  0.00           C  
ATOM   3232  O   SER C 212     -13.948  22.581  -1.507  1.00  0.00           O  
ATOM   3233  CB  SER C 212     -12.572  19.819  -2.610  1.00  0.00           C  
ATOM   3234  OG  SER C 212     -12.149  19.210  -3.798  1.00  0.00           O  
ATOM   3235  H   SER C 212     -10.208  20.811  -2.185  1.00  0.00           H  
ATOM   3236  HA  SER C 212     -12.667  21.750  -3.514  1.00  0.00           H  
ATOM   3237 1HB  SER C 212     -12.086  19.342  -1.760  1.00  0.00           H  
ATOM   3238 2HB  SER C 212     -13.646  19.683  -2.491  1.00  0.00           H  
ATOM   3239  HG  SER C 212     -12.694  18.427  -3.903  1.00  0.00           H  
ATOM   3240  N   HIS C 213     -12.224  21.857  -0.255  1.00  0.00           N  
ATOM   3241  CA  HIS C 213     -12.770  22.370   0.996  1.00  0.00           C  
ATOM   3242  C   HIS C 213     -11.961  23.557   1.504  1.00  0.00           C  
ATOM   3243  O   HIS C 213     -10.741  23.599   1.353  1.00  0.00           O  
ATOM   3244  CB  HIS C 213     -12.800  21.271   2.064  1.00  0.00           C  
ATOM   3245  CG  HIS C 213     -13.685  20.115   1.712  1.00  0.00           C  
ATOM   3246  ND1 HIS C 213     -15.042  20.117   1.955  1.00  0.00           N  
ATOM   3247  CD2 HIS C 213     -13.407  18.921   1.138  1.00  0.00           C  
ATOM   3248  CE1 HIS C 213     -15.561  18.973   1.544  1.00  0.00           C  
ATOM   3249  NE2 HIS C 213     -14.590  18.231   1.045  1.00  0.00           N  
ATOM   3250  H   HIS C 213     -11.322  21.403  -0.249  1.00  0.00           H  
ATOM   3251  HA  HIS C 213     -13.792  22.711   0.835  1.00  0.00           H  
ATOM   3252 1HB  HIS C 213     -11.790  20.891   2.224  1.00  0.00           H  
ATOM   3253 2HB  HIS C 213     -13.146  21.690   3.008  1.00  0.00           H  
ATOM   3254  HD2 HIS C 213     -12.427  18.573   0.811  1.00  0.00           H  
ATOM   3255  HE1 HIS C 213     -16.612  18.691   1.605  1.00  0.00           H  
ATOM   3256  HE2 HIS C 213     -14.694  17.305   0.656  1.00  0.00           H  
ATOM   3257  N   ILE C 214     -12.650  24.520   2.108  1.00  0.00           N  
ATOM   3258  CA  ILE C 214     -12.009  25.744   2.573  1.00  0.00           C  
ATOM   3259  C   ILE C 214     -11.911  25.771   4.092  1.00  0.00           C  
ATOM   3260  O   ILE C 214     -12.901  25.555   4.792  1.00  0.00           O  
ATOM   3261  CB  ILE C 214     -12.776  26.986   2.084  1.00  0.00           C  
ATOM   3262  CG1 ILE C 214     -12.754  27.060   0.555  1.00  0.00           C  
ATOM   3263  CG2 ILE C 214     -12.185  28.249   2.690  1.00  0.00           C  
ATOM   3264  CD1 ILE C 214     -13.680  28.108  -0.018  1.00  0.00           C  
ATOM   3265  H   ILE C 214     -13.643  24.401   2.247  1.00  0.00           H  
ATOM   3266  HA  ILE C 214     -10.999  25.781   2.166  1.00  0.00           H  
ATOM   3267  HB  ILE C 214     -13.822  26.907   2.381  1.00  0.00           H  
ATOM   3268 1HG1 ILE C 214     -11.742  27.276   0.216  1.00  0.00           H  
ATOM   3269 2HG1 ILE C 214     -13.037  26.093   0.140  1.00  0.00           H  
ATOM   3270 1HG2 ILE C 214     -12.739  29.117   2.334  1.00  0.00           H  
ATOM   3271 2HG2 ILE C 214     -12.251  28.197   3.776  1.00  0.00           H  
ATOM   3272 3HG2 ILE C 214     -11.139  28.339   2.395  1.00  0.00           H  
ATOM   3273 1HD1 ILE C 214     -13.609  28.100  -1.106  1.00  0.00           H  
ATOM   3274 2HD1 ILE C 214     -14.706  27.891   0.280  1.00  0.00           H  
ATOM   3275 3HD1 ILE C 214     -13.394  29.090   0.356  1.00  0.00           H  
ATOM   3276  N   PRO C 215     -10.712  26.039   4.599  1.00  0.00           N  
ATOM   3277  CA  PRO C 215      -9.581  26.389   3.747  1.00  0.00           C  
ATOM   3278  C   PRO C 215      -8.927  25.144   3.162  1.00  0.00           C  
ATOM   3279  O   PRO C 215      -8.908  24.086   3.792  1.00  0.00           O  
ATOM   3280  CB  PRO C 215      -8.641  27.124   4.707  1.00  0.00           C  
ATOM   3281  CG  PRO C 215      -8.897  26.485   6.029  1.00  0.00           C  
ATOM   3282  CD  PRO C 215     -10.377  26.214   6.034  1.00  0.00           C  
ATOM   3283  HA  PRO C 215      -9.926  27.057   2.944  1.00  0.00           H  
ATOM   3284 1HB  PRO C 215      -7.599  27.011   4.373  1.00  0.00           H  
ATOM   3285 2HB  PRO C 215      -8.865  28.201   4.702  1.00  0.00           H  
ATOM   3286 1HG  PRO C 215      -8.298  25.568   6.131  1.00  0.00           H  
ATOM   3287 2HG  PRO C 215      -8.587  27.159   6.842  1.00  0.00           H  
ATOM   3288 1HD  PRO C 215     -10.581  25.297   6.606  1.00  0.00           H  
ATOM   3289 2HD  PRO C 215     -10.907  27.072   6.475  1.00  0.00           H  
ATOM   3290  N   PRO C 216      -8.390  25.276   1.954  1.00  0.00           N  
ATOM   3291  CA  PRO C 216      -7.650  24.191   1.321  1.00  0.00           C  
ATOM   3292  C   PRO C 216      -6.465  23.760   2.175  1.00  0.00           C  
ATOM   3293  O   PRO C 216      -5.905  24.560   2.925  1.00  0.00           O  
ATOM   3294  CB  PRO C 216      -7.196  24.810  -0.005  1.00  0.00           C  
ATOM   3295  CG  PRO C 216      -8.176  25.906  -0.251  1.00  0.00           C  
ATOM   3296  CD  PRO C 216      -8.459  26.469   1.116  1.00  0.00           C  
ATOM   3297  HA  PRO C 216      -8.330  23.343   1.147  1.00  0.00           H  
ATOM   3298 1HB  PRO C 216      -6.162  25.174   0.085  1.00  0.00           H  
ATOM   3299 2HB  PRO C 216      -7.200  24.047  -0.797  1.00  0.00           H  
ATOM   3300 1HG  PRO C 216      -7.747  26.652  -0.936  1.00  0.00           H  
ATOM   3301 2HG  PRO C 216      -9.077  25.507  -0.740  1.00  0.00           H  
ATOM   3302 1HD  PRO C 216      -7.686  27.208   1.376  1.00  0.00           H  
ATOM   3303 2HD  PRO C 216      -9.457  26.932   1.123  1.00  0.00           H  
ATOM   3304  N   THR C 217      -6.087  22.492   2.057  1.00  0.00           N  
ATOM   3305  CA  THR C 217      -5.040  21.923   2.897  1.00  0.00           C  
ATOM   3306  C   THR C 217      -4.092  21.052   2.083  1.00  0.00           C  
ATOM   3307  O   THR C 217      -4.473  20.499   1.051  1.00  0.00           O  
ATOM   3308  CB  THR C 217      -5.641  21.096   4.049  1.00  0.00           C  
ATOM   3309  OG1 THR C 217      -6.481  20.066   3.513  1.00  0.00           O  
ATOM   3310  CG2 THR C 217      -6.460  21.985   4.972  1.00  0.00           C  
ATOM   3311  H   THR C 217      -6.536  21.906   1.368  1.00  0.00           H  
ATOM   3312  HA  THR C 217      -4.460  22.740   3.328  1.00  0.00           H  
ATOM   3313  HB  THR C 217      -4.838  20.631   4.620  1.00  0.00           H  
ATOM   3314  HG1 THR C 217      -6.681  19.426   4.201  1.00  0.00           H  
ATOM   3315 1HG2 THR C 217      -6.877  21.383   5.780  1.00  0.00           H  
ATOM   3316 2HG2 THR C 217      -5.821  22.762   5.391  1.00  0.00           H  
ATOM   3317 3HG2 THR C 217      -7.271  22.446   4.409  1.00  0.00           H  
ATOM   3318  N   PHE C 218      -2.854  20.934   2.552  1.00  0.00           N  
ATOM   3319  CA  PHE C 218      -1.876  20.056   1.921  1.00  0.00           C  
ATOM   3320  C   PHE C 218      -1.634  18.808   2.760  1.00  0.00           C  
ATOM   3321  O   PHE C 218      -2.070  18.726   3.908  1.00  0.00           O  
ATOM   3322  CB  PHE C 218      -0.554  20.796   1.706  1.00  0.00           C  
ATOM   3323  CG  PHE C 218      -0.667  21.987   0.797  1.00  0.00           C  
ATOM   3324  CD1 PHE C 218      -1.204  23.180   1.257  1.00  0.00           C  
ATOM   3325  CD2 PHE C 218      -0.238  21.916  -0.520  1.00  0.00           C  
ATOM   3326  CE1 PHE C 218      -1.309  24.276   0.421  1.00  0.00           C  
ATOM   3327  CE2 PHE C 218      -0.340  23.010  -1.357  1.00  0.00           C  
ATOM   3328  CZ  PHE C 218      -0.877  24.191  -0.885  1.00  0.00           C  
ATOM   3329  H   PHE C 218      -2.584  21.466   3.367  1.00  0.00           H  
ATOM   3330  HA  PHE C 218      -2.265  19.747   0.950  1.00  0.00           H  
ATOM   3331 1HB  PHE C 218      -0.168  21.137   2.666  1.00  0.00           H  
ATOM   3332 2HB  PHE C 218       0.180  20.113   1.282  1.00  0.00           H  
ATOM   3333  HD1 PHE C 218      -1.545  23.247   2.290  1.00  0.00           H  
ATOM   3334  HD2 PHE C 218       0.185  20.982  -0.892  1.00  0.00           H  
ATOM   3335  HE1 PHE C 218      -1.732  25.208   0.796  1.00  0.00           H  
ATOM   3336  HE2 PHE C 218       0.001  22.941  -2.389  1.00  0.00           H  
ATOM   3337  HZ  PHE C 218      -0.960  25.054  -1.545  1.00  0.00           H  
ATOM   3338  N   GLY C 219      -0.938  17.837   2.179  1.00  0.00           N  
ATOM   3339  CA  GLY C 219      -0.368  16.737   2.948  1.00  0.00           C  
ATOM   3340  C   GLY C 219       0.974  17.126   3.554  1.00  0.00           C  
ATOM   3341  O   GLY C 219       1.461  18.237   3.348  1.00  0.00           O  
ATOM   3342  H   GLY C 219      -0.799  17.861   1.179  1.00  0.00           H  
ATOM   3343 1HA  GLY C 219      -1.060  16.450   3.740  1.00  0.00           H  
ATOM   3344 2HA  GLY C 219      -0.242  15.869   2.302  1.00  0.00           H  
ATOM   3345  N   GLN C 220       1.568  16.203   4.304  1.00  0.00           N  
ATOM   3346  CA  GLN C 220       2.819  16.473   5.002  1.00  0.00           C  
ATOM   3347  C   GLN C 220       4.011  16.362   4.060  1.00  0.00           C  
ATOM   3348  O   GLN C 220       5.102  16.846   4.364  1.00  0.00           O  
ATOM   3349  CB  GLN C 220       2.993  15.512   6.181  1.00  0.00           C  
ATOM   3350  CG  GLN C 220       3.532  14.145   5.795  1.00  0.00           C  
ATOM   3351  CD  GLN C 220       2.427  13.158   5.472  1.00  0.00           C  
ATOM   3352  OE1 GLN C 220       1.332  13.545   5.054  1.00  0.00           O  
ATOM   3353  NE2 GLN C 220       2.707  11.874   5.663  1.00  0.00           N  
ATOM   3354  H   GLN C 220       1.142  15.292   4.392  1.00  0.00           H  
ATOM   3355  HA  GLN C 220       2.788  17.493   5.386  1.00  0.00           H  
ATOM   3356 1HB  GLN C 220       3.676  15.949   6.910  1.00  0.00           H  
ATOM   3357 2HB  GLN C 220       2.034  15.368   6.677  1.00  0.00           H  
ATOM   3358 1HG  GLN C 220       4.165  14.251   4.914  1.00  0.00           H  
ATOM   3359 2HG  GLN C 220       4.113  13.747   6.627  1.00  0.00           H  
ATOM   3360 1HE2 GLN C 220       2.017  11.176   5.467  1.00  0.00           H  
ATOM   3361 2HE2 GLN C 220       3.608  11.603   6.003  1.00  0.00           H  
ATOM   3362  N   GLY C 221       3.797  15.721   2.916  1.00  0.00           N  
ATOM   3363  CA  GLY C 221       4.831  15.611   1.895  1.00  0.00           C  
ATOM   3364  C   GLY C 221       5.495  14.240   1.929  1.00  0.00           C  
ATOM   3365  O   GLY C 221       5.767  13.698   3.000  1.00  0.00           O  
ATOM   3366  H   GLY C 221       2.894  15.300   2.750  1.00  0.00           H  
ATOM   3367 1HA  GLY C 221       4.392  15.782   0.912  1.00  0.00           H  
ATOM   3368 2HA  GLY C 221       5.581  16.386   2.051  1.00  0.00           H  
ATOM   3369  N   THR C 222       5.753  13.684   0.750  1.00  0.00           N  
ATOM   3370  CA  THR C 222       6.485  12.428   0.640  1.00  0.00           C  
ATOM   3371  C   THR C 222       7.847  12.639  -0.010  1.00  0.00           C  
ATOM   3372  O   THR C 222       7.937  13.073  -1.158  1.00  0.00           O  
ATOM   3373  CB  THR C 222       5.684  11.388  -0.165  1.00  0.00           C  
ATOM   3374  OG1 THR C 222       4.462  11.087   0.521  1.00  0.00           O  
ATOM   3375  CG2 THR C 222       6.491  10.111  -0.340  1.00  0.00           C  
ATOM   3376  H   THR C 222       5.435  14.143  -0.091  1.00  0.00           H  
ATOM   3377  HA  THR C 222       6.649  12.033   1.643  1.00  0.00           H  
ATOM   3378  HB  THR C 222       5.442  11.796  -1.147  1.00  0.00           H  
ATOM   3379  HG1 THR C 222       4.615  10.376   1.149  1.00  0.00           H  
ATOM   3380 1HG2 THR C 222       5.909   9.388  -0.911  1.00  0.00           H  
ATOM   3381 2HG2 THR C 222       7.415  10.335  -0.872  1.00  0.00           H  
ATOM   3382 3HG2 THR C 222       6.727   9.694   0.638  1.00  0.00           H  
ATOM   3383  N   LYS C 223       8.905  12.329   0.732  1.00  0.00           N  
ATOM   3384  CA  LYS C 223      10.264  12.587   0.273  1.00  0.00           C  
ATOM   3385  C   LYS C 223      10.798  11.424  -0.554  1.00  0.00           C  
ATOM   3386  O   LYS C 223      11.185  10.390  -0.010  1.00  0.00           O  
ATOM   3387  CB  LYS C 223      11.189  12.855   1.462  1.00  0.00           C  
ATOM   3388  CG  LYS C 223      12.611  13.242   1.078  1.00  0.00           C  
ATOM   3389  CD  LYS C 223      13.460  13.517   2.310  1.00  0.00           C  
ATOM   3390  CE  LYS C 223      14.876  13.925   1.927  1.00  0.00           C  
ATOM   3391  NZ  LYS C 223      15.731  14.154   3.123  1.00  0.00           N  
ATOM   3392  H   LYS C 223       8.764  11.902   1.637  1.00  0.00           H  
ATOM   3393  HA  LYS C 223      10.252  13.472  -0.365  1.00  0.00           H  
ATOM   3394 1HB  LYS C 223      10.776  13.661   2.070  1.00  0.00           H  
ATOM   3395 2HB  LYS C 223      11.242  11.966   2.089  1.00  0.00           H  
ATOM   3396 1HG  LYS C 223      13.067  12.432   0.506  1.00  0.00           H  
ATOM   3397 2HG  LYS C 223      12.590  14.135   0.455  1.00  0.00           H  
ATOM   3398 1HD  LYS C 223      13.006  14.319   2.894  1.00  0.00           H  
ATOM   3399 2HD  LYS C 223      13.505  12.621   2.928  1.00  0.00           H  
ATOM   3400 1HE  LYS C 223      15.327  13.143   1.318  1.00  0.00           H  
ATOM   3401 2HE  LYS C 223      14.844  14.841   1.338  1.00  0.00           H  
ATOM   3402 1HZ  LYS C 223      16.659  14.423   2.828  1.00  0.00           H  
ATOM   3403 2HZ  LYS C 223      15.331  14.892   3.687  1.00  0.00           H  
ATOM   3404 3HZ  LYS C 223      15.784  13.306   3.668  1.00  0.00           H  
ATOM   3405  N   VAL C 224      10.815  11.600  -1.870  1.00  0.00           N  
ATOM   3406  CA  VAL C 224      11.387  10.604  -2.769  1.00  0.00           C  
ATOM   3407  C   VAL C 224      12.833  10.940  -3.113  1.00  0.00           C  
ATOM   3408  O   VAL C 224      13.127  12.029  -3.604  1.00  0.00           O  
ATOM   3409  CB  VAL C 224      10.561  10.517  -4.066  1.00  0.00           C  
ATOM   3410  CG1 VAL C 224      11.190   9.524  -5.032  1.00  0.00           C  
ATOM   3411  CG2 VAL C 224       9.129  10.119  -3.741  1.00  0.00           C  
ATOM   3412  H   VAL C 224      10.421  12.445  -2.259  1.00  0.00           H  
ATOM   3413  HA  VAL C 224      11.362   9.634  -2.271  1.00  0.00           H  
ATOM   3414  HB  VAL C 224      10.567  11.490  -4.556  1.00  0.00           H  
ATOM   3415 1HG1 VAL C 224      10.593   9.475  -5.943  1.00  0.00           H  
ATOM   3416 2HG1 VAL C 224      12.201   9.848  -5.278  1.00  0.00           H  
ATOM   3417 3HG1 VAL C 224      11.226   8.538  -4.569  1.00  0.00           H  
ATOM   3418 1HG2 VAL C 224       8.550  10.060  -4.662  1.00  0.00           H  
ATOM   3419 2HG2 VAL C 224       9.124   9.148  -3.246  1.00  0.00           H  
ATOM   3420 3HG2 VAL C 224       8.685  10.865  -3.081  1.00  0.00           H  
ATOM   3421  N   GLU C 225      13.732   9.997  -2.852  1.00  0.00           N  
ATOM   3422  CA  GLU C 225      15.164  10.257  -2.941  1.00  0.00           C  
ATOM   3423  C   GLU C 225      15.905   9.066  -3.535  1.00  0.00           C  
ATOM   3424  O   GLU C 225      15.612   7.916  -3.210  1.00  0.00           O  
ATOM   3425  CB  GLU C 225      15.732  10.587  -1.559  1.00  0.00           C  
ATOM   3426  CG  GLU C 225      17.202  10.982  -1.562  1.00  0.00           C  
ATOM   3427  CD  GLU C 225      17.702  11.386  -0.203  1.00  0.00           C  
ATOM   3428  OE1 GLU C 225      16.940  11.326   0.731  1.00  0.00           O  
ATOM   3429  OE2 GLU C 225      18.848  11.756  -0.100  1.00  0.00           O  
ATOM   3430  H   GLU C 225      13.415   9.075  -2.586  1.00  0.00           H  
ATOM   3431  HA  GLU C 225      15.319  11.115  -3.597  1.00  0.00           H  
ATOM   3432 1HB  GLU C 225      15.166  11.408  -1.119  1.00  0.00           H  
ATOM   3433 2HB  GLU C 225      15.620   9.723  -0.904  1.00  0.00           H  
ATOM   3434 1HG  GLU C 225      17.794  10.139  -1.918  1.00  0.00           H  
ATOM   3435 2HG  GLU C 225      17.344  11.809  -2.257  1.00  0.00           H  
ATOM   3436  N   ILE C 226      16.866   9.349  -4.408  1.00  0.00           N  
ATOM   3437  CA  ILE C 226      17.699   8.307  -4.994  1.00  0.00           C  
ATOM   3438  C   ILE C 226      19.041   8.208  -4.280  1.00  0.00           C  
ATOM   3439  O   ILE C 226      19.124   7.619  -3.237  1.00  0.00           O  
ATOM   3440  OXT ILE C 226      20.016   8.718  -4.760  1.00  0.00           O  
ATOM   3441  CB  ILE C 226      17.933   8.569  -6.493  1.00  0.00           C  
ATOM   3442  CG1 ILE C 226      16.603   8.555  -7.251  1.00  0.00           C  
ATOM   3443  CG2 ILE C 226      18.889   7.537  -7.071  1.00  0.00           C  
ATOM   3444  CD1 ILE C 226      16.712   9.023  -8.684  1.00  0.00           C  
ATOM   3445  H   ILE C 226      17.023  10.312  -4.671  1.00  0.00           H  
ATOM   3446  HA  ILE C 226      17.186   7.352  -4.887  1.00  0.00           H  
ATOM   3447  HB  ILE C 226      18.361   9.562  -6.626  1.00  0.00           H  
ATOM   3448 1HG1 ILE C 226      16.196   7.544  -7.252  1.00  0.00           H  
ATOM   3449 2HG1 ILE C 226      15.885   9.195  -6.738  1.00  0.00           H  
ATOM   3450 1HG2 ILE C 226      19.043   7.736  -8.131  1.00  0.00           H  
ATOM   3451 2HG2 ILE C 226      19.844   7.593  -6.549  1.00  0.00           H  
ATOM   3452 3HG2 ILE C 226      18.467   6.539  -6.946  1.00  0.00           H  
ATOM   3453 1HD1 ILE C 226      15.729   8.986  -9.155  1.00  0.00           H  
ATOM   3454 2HD1 ILE C 226      17.085  10.048  -8.705  1.00  0.00           H  
ATOM   3455 3HD1 ILE C 226      17.399   8.376  -9.227  1.00  0.00           H  
TER                                                                             
# All scores below are weighted scores, not raw scores.
#BEGIN_POSE_ENERGIES_TABLE ex1-1wt5_renum_0001.pdb
label fa_atr fa_rep fa_sol fa_intra_rep fa_elec pro_close hbond_sr_bb hbond_lr_bb hbond_bb_sc hbond_sc dslf_fa13 rama omega fa_dun p_aa_pp ref total
weights 0.8 0.44 0.75 0.004 0.7 1 1.17 1.17 1.17 1.1 1 0.2 0.5 0.56 0.32 1 NA
pose -835.359 96.2637 451 2.03639 -92.7652 1.10476 -23.1447 -83.0107 -34.2742 -24.4668 0.10207 -9.73645 23.2525 194.217 -41.1046 5.37176 -370.513
GLN_p:NtermProteinFull_1 -0.62913 0.05333 0.45902 0.00565 0.10579 0 0 0 0 0 0 0 0.02408 1.49055 0 -1.17797 0.33135
VAL_2 -2.70616 0.16271 1.26464 0.01352 0.07864 0 0 0 0 0 0 -0.13978 0.06052 0.06909 -0.15804 0.74484 -0.61001
GLN_3 -2.86238 0.06288 1.97859 0.00833 -0.45321 0 0 0 -0.38884 0 0 0.31159 0.13982 2.07687 -0.23045 -1.17797 -0.53478
LEU_4 -4.42094 0.26484 1.97292 0.00734 -0.25055 0 0 0 -0.38884 0 0 -0.23293 0.00859 0.18059 -0.12186 0.60233 -2.37852
VAL_5 -2.71624 0.13595 1.62035 0.01306 -0.39343 0 0 0 0 0 0 -0.01071 0.00161 0.00717 -0.21512 0.74484 -0.81251
GLN_6 -6.2191 0.41824 4.84752 0.01191 -1.04816 0 0 0 -1.41506 -0.61035 0 -0.14514 0.00071 3.22817 -0.02819 -1.17797 -2.1374
SER_7 -2.4716 0.28064 2.56637 0.00139 -0.42705 0 0 0 -0.92169 0 0 -0.2561 0.31506 0.21721 -0.27688 0.17658 -0.79608
GLY_8 -1.00076 0.1388 0.83691 0.00012 0.0681 0 0 0 0 0 0 -0.09272 0.08209 0 -0.18409 0.14053 -0.01103
ALA_9 -1.38983 0.24144 0.62412 0.00077 0.05036 0 0 0 0 0 0 -0.32949 0.00383 0 -0.12592 0.59294 -0.33178
GLU_10 -2.38417 0.11203 1.99707 0.00472 -0.48119 0 0 0 0 0 0 -0.01879 0.04319 2.35362 -0.02419 -1.55374 0.04855
VAL_11 -1.70697 0.0958 1.06673 0.01275 -0.20495 0 0 0 0 0 0 -0.22178 0.19691 0.02341 -0.37863 0.74484 -0.37189
LYS_12 -3.00023 0.26019 1.73534 0.00509 -0.48775 0 0 0 0 0 0 0.03438 0.09689 1.11129 -0.02095 -0.28737 -0.55311
LYS_13 -1.57256 0.36357 0.95326 0.00315 -0.10022 0.00037 0 0 0 0 0 -0.11914 0.00698 0.7219 -0.04514 -0.28737 -0.0752
PRO_14 -1.47935 0.40785 0.69219 0.00122 0.07333 0.00701 0 0 0 0 0 -0.21511 0.0081 0.06752 -0.5326 -0.21929 -1.18913
GLY_15 -1.73009 0.12225 1.10891 0 0.02721 0 0 0 0 0 0 -0.34381 0.01192 0 -0.79849 0.14053 -1.46157
ALA_16 -2.87547 0.43838 1.5079 0.00072 -0.15599 0 0 0 0 0 0 0.23188 0.02101 0 0.18612 0.59294 -0.0525
SER_17 -2.23989 0.16058 1.76306 0.00138 -0.61808 0 0 0 0 -0.36768 0 -0.03184 0.02011 0.56167 -0.01922 0.17658 -0.59332
VAL_18 -3.55268 0.42175 1.37932 0.01973 -0.64476 0 0 0 0 0 0 -0.10072 0.00126 0.87974 -0.29686 0.74484 -1.14837
LYS_19 -2.88385 0.2368 1.37555 0.00902 -0.35581 0 0 0 0 0 0 0.0308 0.01774 1.67612 0.11928 -0.28737 -0.06171
VAL_20 -3.96594 0.14355 1.76009 0.01304 -0.41112 0 0 0 0 0 0 -0.20821 0.02265 0.0357 -0.32174 0.74484 -2.18714
SER_21 -3.07896 0.45844 1.94758 0.00242 -0.60124 0 0 0 -0.4083 0 0 -0.0562 0.14466 0.33852 -0.18096 0.17658 -1.25747
CYS_22 -3.91544 0.36881 2.28811 0.00804 -0.49878 0 0 0 0 0 0 0.19455 0.00029 0.03107 -0.34255 0.35499 -1.51092
LYS_23 -3.14013 0.09033 1.96877 0.00503 -0.5221 0 0 0 0 0 0 -0.15236 0.01873 0.88407 -0.05617 -0.28737 -1.19119
ALA_24 -2.30423 0.19665 0.954 0.00072 -0.32213 0 0 0 0 0 0 -0.22691 0.04667 0 -0.08126 0.59294 -1.14355
SER_25 -2.04361 0.12873 1.40431 0.00155 -0.37773 0 0 0 0 0 0 0.23757 0.00392 0.04777 -0.32554 0.17658 -0.74646
GLY_26 -1.0612 0.0974 0.56991 1e-05 -0.12969 0 0 0 0 0 0 -0.26468 0 0 -0.8061 0.14053 -1.45383
TYR_27 -6.24828 0.4494 2.76384 0.02891 0.04852 0 0 0 0 0 0 -0.10152 0.00136 1.03373 -0.30864 0.1317 -2.201
THR_28 -2.8289 0.50102 1.72818 0.00853 -0.06197 0 0 0 0 0 0 -0.00546 0.59124 0.02678 0.09985 0.16454 0.22381
PHE_29 -6.15866 0.70224 1.59654 0.02559 0.12307 0 0 0 0 0 0 -0.0061 0.88549 1.92677 -0.09444 0.43057 -0.56893
THR_30 -2.94842 0.27837 1.42029 0.00632 0.05914 0 0 0 0 0 0 -0.14648 5e-05 0.00255 -0.01306 0.16454 -1.17671
SER_31 -2.6892 0.49727 1.81391 0.00104 -0.12569 0 0 0 0 0 0 -0.05827 0.06407 0.6854 -0.08086 0.17658 0.28425
TYR_32 -6.70165 0.70773 2.54489 0.02572 0.02 0 0 0 0 0 0 -0.15627 0.05207 2.18349 -0.20812 0.1317 -1.40044
TRP_33 -6.40657 0.53506 2.56711 0.02655 -0.1568 0 0 0 0 0 0 -0.16403 0.09067 2.13763 -0.14678 0.92933 -0.58783
MET_34 -4.8933 0.57125 2.68971 0.00549 -0.4224 0 0 0 0 0 0 -0.07292 0.10861 1.32187 -0.04043 0.15868 -0.57345
HIS_35 -6.20582 0.67448 3.50884 0.0025 -0.69667 0 0 0 0 -0.71508 0 -0.0952 0.28112 2.0059 -0.07698 0.3575 -0.95941
TRP_36 -8.53571 0.51619 3.44704 0.0215 -0.45129 0 0 0 0 0 0 -0.00461 1e-05 1.23969 0.0207 0.92933 -2.81714
VAL_37 -5.01215 0.55802 1.68475 0.01255 -0.33971 0 0 0 0 0 0 -0.10498 0.08413 0.17427 -0.30525 0.74484 -2.50353
ARG_38 -6.90344 0.73788 4.45427 0.01317 -1.81651 0 0 0 0 -1.42822 0 -0.10462 0.00133 2.78585 -0.04227 -0.14916 -2.45172
GLN_39 -4.87512 0.52874 3.2372 0.0063 -1.024 0 0 0 0 -1.73561 0 0.08001 0.04408 2.24114 0.03633 -1.17797 -2.6389
ALA_40 -2.84446 0.38073 1.44778 0.00073 -0.61112 0.00039 0 0 0 0 0 0.02014 0.0011 0 0.11253 0.59294 -0.89923
PRO_41 -1.34359 0.4906 0.58256 0.00149 0.00286 0.00921 0 0 0 0 0 -0.03675 0.21785 0.09841 -0.44783 -0.21929 -0.64447
GLY_42 -1.00015 0.07247 0.68761 0 0.06364 0 0 0 0 0 0 -0.39793 0.02051 0 -0.80319 0.14053 -1.21652
GLN_43 -2.20714 0.34897 1.29125 0.00476 0.11614 0 0 0 0 0 0 0.22071 0.00378 1.73265 -0.38786 -1.17797 -0.05471
GLY_44 -2.27048 0.07448 1.34178 8e-05 -0.08559 0 0 0 0 0 0 0.14484 0.03159 0 -0.81022 0.14053 -1.433
LEU_45 -5.13394 0.63417 0.75565 0.00723 0.02941 0 0 0 0 0 0 -0.28413 0.04653 0.15655 -0.0571 0.60233 -3.2433
GLU_46 -4.21866 0.22528 3.3753 0.00575 -2.28249 0 0 0 0 -1.34258 0 0.15599 0.00474 2.29414 0.00117 -1.55374 -3.3351
TRP_47 -8.26264 0.76313 2.87751 0.02259 -0.29076 0 0 0 0 -0.71508 0 -0.26928 0.0421 2.08929 -0.02876 0.92933 -2.84256
MET_48 -6.28927 0.33507 2.16457 0.00297 -0.35893 0 0 0 0 0 0 0.16195 0.01734 0.97325 -0.13764 0.15868 -2.97201
GLY_49 -3.70708 0.51626 1.94361 0.00028 -0.31943 0 0 0 0 0 0 0.14301 0.02089 0 -0.79593 0.14053 -2.05787
ASN_50 -5.20953 0.44514 3.57672 0.02036 -0.63062 0 0 0 0 -0.66479 0 -0.00612 3e-05 1.59695 -0.20039 -0.94198 -2.01424
ILE_51 -4.44035 0.29414 1.61962 0.0185 -0.39458 0 0 0 0 0 0 0.17911 0.34026 0.19069 0.0167 0.8318 -1.34412
TYR_52 -8.01525 0.8816 3.39176 0.02904 -0.924 0.0009 0 0 0 0 0 0.0294 0.08357 2.4688 -0.15351 0.1317 -2.07598
PRO_53 -4.6286 0.86273 1.35081 0.00099 -0.30853 0.00213 0 0 -0.83553 0 0 -0.12529 0.03868 0.36539 -0.32471 -0.21929 -3.82121
GLY_54 -2.11266 0.4712 1.12017 1e-05 -0.0715 0 0 0 0 0 0 -0.02697 0.00212 0 0.17467 0.14053 -0.30243
SER_55 -2.47191 0.50065 1.86773 0.00218 -0.24605 0 0 0 -0.29084 0 0 0.33186 0.18529 0.35532 -0.18512 0.17658 0.22571
GLY_56 -1.57257 0.10377 1.13713 0 -0.11259 0 0 0 0 0 0 -0.39835 0.0084 0 -0.80295 0.14053 -1.49663
GLY_57 -1.58377 0.18676 1.32724 3e-05 -0.04255 0 0 0 -0.29084 0 0 0.14541 0.00094 0 0.34805 0.14053 0.23182
THR_58 -2.95679 0.30475 1.95346 0.00512 -0.56562 0 0 0 0 -0.56601 0 -0.18391 0.08937 0.08862 -0.19851 0.16454 -1.86498
ASN_59 -3.74578 0.32987 2.62135 0.00284 -0.62303 0 0 0 0 -0.66479 0 0.1353 0.16246 1.52805 0.28577 -0.94198 -0.90994
TYR_60 -6.07055 0.43463 2.82344 0.02495 -0.45734 0 0 0 -0.77137 -0.56601 0 -0.15778 0.70385 1.96457 -0.21272 0.1317 -2.15263
ALA_61 -3.6767 0.73946 1.69639 0.00075 -0.34166 0 0 0 0 0 0 -0.20358 0.34454 0 -0.04244 0.59294 -0.8903
GLU_62 -2.39135 0.41005 1.88873 0.00757 -0.89873 0 0 0 0 -0.15235 0 -0.12338 0.13981 2.60479 -0.10131 -1.55374 -0.16992
LYS_63 -2.91605 0.3413 2.048 0.00331 -0.95291 0 0 0 -0.29956 -0.53781 0 -0.25592 0.80219 0.74777 -0.02291 -0.28737 -1.32997
PHE_64 -7.6406 1.48965 2.76366 0.02339 -0.22788 0 0 0 0 0 0 0.04408 0.00036 1.51817 -0.12596 0.43057 -1.72456
LYS_65 -4.11234 0.48268 2.73963 0.00304 -0.85455 0 0 0 0 -0.15235 0 -0.0788 0.03166 0.9465 -0.04483 -0.28737 -1.32675
ASN_66 -1.59635 0.39891 1.21929 0.00437 -0.06207 0 0 0 0 0 0 0.0114 0.05552 1.56974 -0.33355 -0.94198 0.32527
ARG_67 -6.07834 0.25686 4.61589 0.00997 -1.80031 0 0 0 -0.39774 -1.156 0 0.37028 0.07024 2.59225 -0.55961 -0.14916 -2.22566
VAL_68 -4.40368 1.15821 1.38545 0.01434 0.12089 0 0 0 0 0 0 -0.16751 0.72831 0.11932 -0.1963 0.74484 -0.49612
THR_69 -2.11365 0.06444 1.45255 0.00864 -0.44616 0 0 0 0 0 0 0.05315 0.03179 0.03204 -0.05362 0.16454 -0.80628
MET_70 -4.94236 0.43511 1.96354 0.00193 -0.17544 0 0 0 -0.77137 0 0 -0.12203 0.11966 1.48035 -0.11794 0.15868 -1.96988
THR_71 -2.60935 0.31124 1.48233 0.01036 -0.81814 0 0 0 -0.19976 0 0 0.22338 0.07998 0.07263 -0.50102 0.16454 -1.7838
ARG_72 -4.2405 0.28409 2.25498 0.02212 -0.98235 0 0 0 -1.03528 0 0 0.03377 0.05964 3.35254 -0.08126 -0.14916 -0.48142
ASP_73 -4.18358 0.33746 3.30174 0.01496 -1.34808 0 0 0 -0.09632 -0.2363 0 0.02048 0.75455 1.42539 -0.15143 -1.28682 -1.44795
THR_74 -2.33665 0.35314 1.35864 0.00652 0.18801 0 0 0 0 0 0 -0.19556 0.00214 0.03652 0.00153 0.16454 -0.42115
SER_75 -1.85081 0.38001 1.74612 0.00177 -0.83332 0 0 0 -0.09632 -0.2363 0 -0.29825 0.05381 0.14523 -0.15894 0.17658 -0.97041
ILE_76 -3.48506 0.67495 2.56245 0.01612 0.09889 0 0 0 0 0 0 0.27205 0.14232 0.07849 -0.24919 0.8318 0.94283
SER_77 -3.50364 0.35678 2.00941 0.00423 0.11086 0 0 0 0 0 0 0.15694 0.02217 0.09823 0.03551 0.17658 -0.53293
THR_78 -5.16626 0.33672 2.97216 0.00868 -0.27213 0 0 0 0 0 0 -0.0175 0.12137 0.06322 -0.11872 0.16454 -1.90791
ALA_79 -3.51987 0.20456 1.56592 0.00067 -0.51703 0 0 0 0 0 0 -0.08961 0.00719 0 0.03874 0.59294 -1.71649
TYR_80 -5.82572 0.40374 2.2962 0.02355 -0.36294 0 0 0 0 0 0 -0.15776 0.20762 1.25223 -0.22199 0.1317 -2.25339
MET_81 -5.36231 0.5134 1.84757 0.00838 -0.41457 0 0 0 0 0 0 0.23704 0.00371 1.24025 -0.2068 0.15868 -1.97466
GLU_82 -4.05549 0.4984 2.73204 0.00697 -1.19421 0 0 0 0 -0.36768 0 -0.01066 0.08053 2.03361 0.05786 -1.55374 -1.77237
LEU_83 -5.16822 0.78537 2.43963 0.01107 -0.34459 0 0 0 0 0 0 -0.03288 0.05598 0.67675 -0.0961 0.60233 -1.07067
SER_84 -3.10508 0.26893 2.34319 0.00161 -0.53252 0 0 0 0 0 0 -0.07553 0.00485 0.14522 -0.24715 0.17658 -1.0199
ARG_85 -3.02472 0.25742 2.22275 0.00981 -0.11183 0 0 0 -0.09818 0 0 0.03097 0.07718 0.95988 -0.23036 -0.14916 -0.05624
LEU_86 -5.47914 0.69925 2.64091 0.0067 -0.72311 0 0 0 0 0 0 -0.2842 0.26739 0.22352 0.00929 0.60233 -2.03707
ARG_87 -3.77609 0.36244 2.99525 0.01136 -0.23199 0 0 0 -0.41182 0 0 0.00327 0.01462 1.14433 0.01709 -0.14916 -0.0207
SER_88 -1.52635 0.34928 1.42834 0.00348 -0.54546 0 0 0 0 0 0 -0.26496 0.04799 0.1278 -0.08542 0.17658 -0.28871
ASP_89 -1.69576 0.40431 1.4752 0.00345 -0.38171 0 0 0 0 0 0 -0.23612 0.00959 1.66798 -0.18312 -1.28682 -0.223
ASP_90 -4.54868 0.63987 4.34568 0.00276 -2.18343 0 0 0 -0.41182 -1.77944 0 -0.26421 0.16224 1.83383 -0.16758 -1.28682 -3.6576
THR_91 -2.27925 0.28195 1.81121 0.00855 -0.38466 0 0 0 0 0 0 0.53583 0.12601 0.03764 -0.61663 0.16454 -0.31483
ALA_92 -3.82862 0.27357 1.74965 0.00071 -0.333 0 0 0 0 0 0 0.00187 0.12347 0 -0.22752 0.59294 -1.64694
VAL_93 -4.97989 0.56236 2.1171 0.01259 -0.31488 0 0 0 0 0 0 -0.21361 0.11916 0.01943 -0.2455 0.74484 -2.1784
TYR_94 -7.25985 0.76388 2.94174 0.04277 -0.76005 0 0 0 0 0 0 -0.18454 0.00413 3.28881 -0.04195 0.1317 -1.07338
TYR_95 -7.91931 1.05652 3.52475 0.02327 -0.7518 0 0 0 0 -0.42737 0 -0.15481 0.39765 1.475 -0.18916 0.1317 -2.83356
CYS_96 -3.70212 0.43179 2.14333 0.00138 -0.43461 0 0 0 -0.41175 0 0 -0.13029 0.25172 0.45109 -0.01882 0.35499 -1.06329
ALA_97 -3.76184 0.37642 2.12342 0.0006 -0.52064 0 0 0 0 0 0 0.24398 0.03867 0 0.20098 0.59294 -0.70547
ARG_98 -6.85936 0.51842 4.9146 0.01233 -0.40738 0 0 0 -0.34294 0 0 0.07367 0.03825 2.37616 0.04415 -0.14916 0.21872
SER_99 -2.4174 0.66944 1.83933 0.00157 -0.5863 0 0 0 0 0 0 0.16444 0.04893 0.35283 -0.23145 0.17658 0.01797
GLY_100 -1.23814 0.05654 0.59444 8e-05 -0.09659 0 0 0 0 0 0 0.43191 0.03356 0 -0.88506 0.14053 -0.96275
GLY_101 -1.65924 0.417 0.94932 0.00011 0.02364 0.00072 0 0 0 0 0 -0.0754 0.01445 0 -0.50503 0.14053 -0.6939
PRO_102 -1.74585 0.15289 0.42703 0.00443 -0.06235 0.09826 0 0 0 0 0 0.26227 0.0481 0.05213 -0.64989 -0.21929 -1.63226
TYR_103 -5.42747 0.62569 1.5673 0.02378 -0.18532 0 0 0 0 0 0 -0.11047 0.16106 1.96598 -0.15137 0.1317 -1.39912
PHE_104 -3.88226 0.22022 0.94607 0.02494 -0.05973 0 0 0 0 0 0 0.15872 3e-05 1.44543 -0.33828 0.43057 -1.0543
PHE_105 -3.06724 0.18661 1.53408 0.02545 -0.1334 0 0 0 0 0 0 0.06253 0.13612 1.33842 -0.32381 0.43057 0.18933
ASP_106 -4.9002 0.58572 4.17424 0.01121 -1.43861 0 0 0 -0.34294 -0.84454 0 -0.08778 0.10063 1.43732 -0.43371 -1.28682 -3.0255
TYR_107 -5.91582 0.27701 3.41252 0.02488 0.14301 0 0 0 0 0 0 -0.13181 0.01586 1.7333 -0.05053 0.1317 -0.35988
TRP_108 -9.58338 1.06265 4.10011 0.02945 -0.43755 0 0 0 -1.18896 -0.3212 0 -0.16434 0.05414 2.39852 -0.13646 0.92933 -3.25769
GLY_109 -2.29433 0.32085 1.67558 0.00012 -0.35465 0 0 0 -0.39037 0 0 -0.01648 0.3337 0 -0.41968 0.14053 -1.00474
GLN_110 -3.01171 0.20373 2.39946 0.02364 -0.34791 0 0 0 -1.00332 0 0 -0.23949 0.06001 3.02129 -0.03781 -1.17797 -0.11008
GLY_111 -2.43987 0.46758 1.49065 4e-05 0.115 0 0 0 0 0 0 0.15619 0.02978 0 -0.7792 0.14053 -0.81929
THR_112 -4.6724 0.2318 3.31552 0.0087 -0.77384 0 0 0 -0.51339 -0.61035 0 0.18699 0.00078 0.06092 -0.01021 0.16454 -2.61093
LEU_113 -3.04748 0.31947 1.33903 0.00919 -0.19377 0 0 0 0 0 0 -0.12203 0.04493 0.35191 -0.07978 0.60233 -0.77619
VAL_114 -3.8372 0.30422 1.83287 0.01343 -0.18109 0 0 0 0 0 0 -0.20732 0.01913 0.06929 -0.37878 0.74484 -1.62061
THR_p:CtermProteinFull_115 -2.69859 0.06493 2.59668 0.01743 -0.34772 0 0 0 0 0 0 0 0 0.05389 0 0.16454 -0.14883
ASP_p:NtermProteinFull_116 -1.87519 0.14141 2.46761 0.00524 0.07013 0 0 0 0 0 0 0 0.00014 2.04505 0 -1.28682 1.56757
ILE_117 -3.5741 0.35213 2.28154 0.01955 0.07608 0 0 0 -0.66755 0 0 -0.23894 0.14127 0.7167 -0.29318 0.8318 -0.3547
VAL_118 -2.18671 0.19887 1.56954 0.01362 -0.38153 0 0 0 -0.16157 0 0 -0.28275 0.00402 0.01237 -0.14102 0.74484 -0.61032
MET_119 -4.17724 0.1864 2.17782 0.00642 -0.16179 0 0 0 0 0 0 0.07194 0.0081 1.46707 -0.0763 0.15868 -0.33889
THR_120 -2.38538 0.10107 1.72749 0.00916 -0.40776 0 0 0 0 0 0 0.0011 0.00274 0.0285 -0.04504 0.16454 -0.80359
GLN_121 -6.60002 0.60704 4.97759 0.01149 -1.29815 0 0 0 -1.58652 -0.41655 0 -0.14366 0.00491 3.22565 -0.02967 -1.17797 -2.42586
SER_122 -2.22444 0.79241 1.95901 0.00152 -0.66656 0.00491 0 0 0 0 0 0.06955 0.01591 0.13202 -0.07825 0.17658 0.18265
PRO_123 -2.83221 0.98239 1.49085 0.00221 -0.4424 0.23502 0 0 -0.33383 0 0 0.1931 0.33357 0.0326 -0.36879 -0.21929 -0.92679
LEU_124 -2.05159 0.10184 1.30419 0.00922 -0.14176 0 0 0 0 0 0 -0.10598 0.09746 0.62869 -0.11085 0.60233 0.33357
SER_125 -2.47449 0.10993 1.48677 0.0021 -0.42317 0 0 0 0 0 0 0.00568 0.34028 0.23287 -0.09054 0.17658 -0.63397
LEU_126 -3.77819 0.41389 1.26767 0.00938 -0.44514 0.0446 0 0 0 0 0 0.2488 0.32273 0.37206 0.01907 0.60233 -0.9228
PRO_127 -1.43075 0.23601 0.72266 0.00158 0.01744 0.29293 0 0 0 0 0 -0.09954 0.00033 0.39669 -0.37221 -0.21929 -0.45414
VAL_128 -4.15533 0.85747 1.65661 0.01321 -0.22093 0 0 0 0 0 0 -0.14928 0.07145 0.12274 -0.36587 0.74484 -1.42511
THR_129 -2.7959 0.49538 2.23355 0.0043 -0.91206 0 0 0 -0.21695 -0.24685 0 -0.1922 0.00047 0.0188 -0.19275 0.16454 -1.63967
PRO_130 -1.42046 0.45088 0.50571 0.00145 -0.0186 0.00752 0 0 0 0 0 -0.07051 0.04713 0.1083 -0.444 -0.21929 -1.05185
GLY_131 -1.66274 0.14355 0.9075 0 -0.19279 0 0 0 0 0 0 -0.38597 0.0182 0 -0.80514 0.14053 -1.83687
GLU_132 -4.36284 0.80949 3.23543 0.00697 -1.09398 0.00095 0 0 -0.21695 -0.24685 0 -0.15602 0 2.1267 0.0027 -1.55374 -1.44815
PRO_133 -2.30578 0.44141 0.88616 0.00198 -0.0653 0.01154 0 0 0 0 0 -0.224 0.00183 0.17933 -0.51968 -0.21929 -1.81179
ALA_134 -2.82976 0.1944 0.89356 0.0006 -0.33936 0 0 0 0 0 0 0.13231 0.01235 0 0.12212 0.59294 -1.22084
SER_135 -1.51306 0.06799 0.96668 0.0062 -0.19144 0 0 0 0 0 0 0.25903 0.00621 0.11355 -0.01247 0.17658 -0.12072
ILE_136 -4.88966 0.30415 1.51878 0.01845 -0.48959 0 0 0 0 0 0 -0.17265 0.05064 1.9388 -0.38841 0.8318 -1.27768
SER_137 -2.86818 0.10724 2.13554 0.00185 -0.87884 0 0 0 0 0 0 -0.06281 0.32147 0.26658 -0.17159 0.17658 -0.97215
CYD_138 -3.50842 0.35771 2.08206 0.00143 -0.45441 0 0 0 0 0 0.05104 -0.03276 0.01432 0.3451 0.03648 0.35499 -0.75246
ARG_139 -3.64972 0.24648 2.96557 0.01229 -1.65666 0 0 0 0 -0.73713 0 0.01697 0.09181 1.97608 -0.00038 -0.14916 -0.88385
SER_140 -3.37904 0.52061 2.53516 0.0016 -0.75077 0 0 0 -1.09491 0 0 -0.14447 0.09846 0.55341 -0.00899 0.17658 -1.49236
SER_141 -1.9896 0.14891 1.63789 0.00462 -0.53217 0 0 0 -0.16157 0 0 -0.26945 3e-05 0.10626 -0.21623 0.17658 -1.09472
GLN_142 -3.62959 0.61322 2.30898 0.00804 -0.49982 0 0 0 -1.09491 0 0 0.03601 0.0637 2.51575 -0.00056 -1.17797 -0.85714
ASN_143 -3.59248 0.25489 2.6338 0.00933 -0.34099 0 0 0 -0.69606 0 0 -0.05655 0.24452 1.71158 -0.02238 -0.94198 -0.79633
ILE_144 -4.36677 0.38904 2.21187 0.01982 -0.22088 0 0 0 -0.73011 0 0 0.03989 0.04763 0.21241 0.24738 0.8318 -1.31791
VAL_145 -3.1606 0.33447 2.04021 0.0125 -0.15251 0 0 0 -0.3616 0 0 -0.21696 0.01613 0.03496 -0.23311 0.74484 -0.94167
HIS_146 -4.42455 0.72697 2.33507 0.00485 -0.84655 0 0 0 -0.23415 0 0 -0.22866 0.11474 1.79505 0.10258 0.3575 -0.29715
ASN_147 -1.62395 0.39778 0.93685 0.00348 0.048 0 0 0 0 0 0 -0.07783 0.01996 1.12842 0.06862 -0.94198 -0.04065
ASN_148 -2.50301 0.55593 1.33694 0.00387 -0.18519 0 0 0 -0.23415 0 0 -0.21943 0.02916 1.45192 -0.21936 -0.94198 -0.92529
GLY_149 -1.29427 0.43328 0.80363 3e-05 0.01447 0 0 0 0 0 0 -0.02346 0.05304 0 -0.79871 0.14053 -0.67146
ILE_150 -3.28831 0.26921 1.53728 0.01657 -0.08357 0 0 0 0 0 0 -0.17748 0.01238 0.17961 -0.40876 0.8318 -1.11126
THR_151 -2.60081 0.23786 1.13087 0.00737 -0.23312 0 0 0 0 0 0 0.10352 0.00135 0.06319 -0.03391 0.16454 -1.15913
TYR_152 -3.62899 0.23357 1.72926 0.02456 -0.31037 0 0 0 0 0 0 0.05378 0.00024 1.60765 -0.08566 0.1317 -0.24427
LEU_153 -4.6581 0.42148 1.71909 0.00876 -0.34089 0 0 0 0 0 0 -0.06273 0.02532 0.32804 -0.11615 0.60233 -2.07284
GLU_154 -4.49914 0.33197 2.70341 0.00481 -0.43369 0 0 0 0 0 0 -0.04598 0.05046 2.07363 0.02509 -1.55374 -1.34319
TRP_155 -9.17876 0.52595 3.40793 0.02172 -0.58369 0 0 0 0 0 0 -0.08184 0.02776 1.06532 -0.11627 0.92933 -3.98255
TYR_156 -7.48821 0.46452 3.29358 0.02383 -0.8897 0 0 0 0 -0.52335 0 -0.15902 0.00439 1.35517 -0.21818 0.1317 -4.00528
LEU_157 -4.64798 0.37579 1.79242 0.01169 -0.42689 0 0 0 0 0 0 0.03676 0.02904 0.82925 -0.07878 0.60233 -1.47637
GLN_158 -5.93833 0.34711 3.63471 0.00638 -1.18607 0 0 0 -0.35829 -1.65941 0 0.08274 0.39699 2.31568 0.00979 -1.17797 -3.52667
LYS_159 -3.22978 0.56272 2.21876 0.00505 -1.25345 0.00152 0 0 0 -0.28795 0 -0.28409 0.00056 0.9942 0.02019 -0.28737 -1.53964
PRO_160 -1.75646 0.5779 0.60731 0.00141 -0.02715 0.06373 0 0 0 0 0 -0.03555 0.00314 0.13065 -0.47317 -0.21929 -1.12748
GLY_161 -0.93726 0.06487 0.66853 0 0.07583 0 0 0 0 0 0 -0.33905 0.03993 0 -0.79831 0.14053 -1.08491
GLN_162 -2.73926 0.35788 1.65197 0.00487 -0.17884 0 0 0 -0.35829 0 0 0.15186 0.18765 1.61173 -0.066 -1.17797 -0.5544
SER_163 -3.20534 0.5117 2.38327 0.00124 -0.28814 0.00602 0 0 -0.39037 0 0 -0.10151 0.0573 0.24571 -0.19877 0.17658 -0.8023
PRO_164 -5.36962 0.63789 1.53622 0.00133 0.09354 0.04995 0 0 0 0 0 -0.20126 0.03852 0.12521 -0.47709 -0.21929 -3.78461
GLN_165 -5.28843 0.20968 3.90514 0.00643 -0.70297 0 0 0 -1.18896 0 0 -0.13218 0.11647 2.20273 -0.03163 -1.17797 -2.0817
LEU_166 -4.69009 0.22409 1.41722 0.00846 -0.07975 0 0 0 0 0 0 -0.14778 0.03147 0.23191 -0.05015 0.60233 -2.45229
LEU_167 -5.11496 0.72761 1.19464 0.00725 -0.24968 0 0 0 0 0 0 0.43633 1e-05 0.90435 -0.25081 0.60233 -1.74293
ILE_168 -5.14728 0.49429 1.83797 0.02059 -0.33386 0 0 0 0 0 0 -0.07264 0.32165 1.16586 -0.19567 0.8318 -1.07728
TYR_169 -7.48299 1.38686 2.71112 0.02951 -0.34064 0 0 0 0 0 0 -0.12148 0.03318 1.35184 -0.23343 0.1317 -2.53433
LYS_170 -3.32606 1.64447 1.88366 0.01075 -0.24156 0 0 0 0 0 0 -0.01936 0.65989 2.60729 -0.29902 -0.28737 2.63268
VAL_171 -3.09478 1.22035 1.39098 0.01322 -0.12273 0 0 0 0 0 0 0.7251 0.68881 0.09706 -0.18299 0.74484 1.47988
SER_172 -1.69801 0.55634 1.34122 0.00598 -0.52223 0 0 0 0 0 0 0.33828 0.07931 0.23111 -0.32065 0.17658 0.18794
ASP_173 -4.46455 0.65887 3.14219 0.00339 -0.48805 0 0 0 0 0 0 -0.11292 0.17499 2.37759 -0.0555 -1.28682 -0.05082
ARG_174 -4.85886 0.30321 3.44743 0.01076 -0.8331 0 0 0 -0.48156 0 0 -0.23297 0.33836 2.13882 -0.07541 -0.14916 -0.39249
PHE_175 -5.53472 0.63409 2.19306 0.02578 -0.19976 0 0 0 0 0 0 -0.26451 0.00173 2.20279 0.02373 0.43057 -0.48722
SER_176 -1.7149 0.2141 0.88184 0.00495 -0.0388 0 0 0 0 0 0 -0.03768 0.00175 0.22498 0.13105 0.17658 -0.15613
GLY_177 -0.91215 0.04685 0.57014 1e-05 -0.10013 0 0 0 0 0 0 -0.20192 0 0 -0.80328 0.14053 -1.25995
VAL_178 -3.72656 0.93209 1.16085 0.01368 0.0866 0.00077 0 0 0 0 0 -0.26763 6e-05 0.01732 -0.17938 0.74484 -1.21736
PRO_179 -2.93653 1.0689 1.33622 0.00107 -0.22014 0.00178 0 0 0 0 0 -0.2386 0.00463 0.1513 -0.71573 -0.21929 -1.76639
ASP_180 -2.54004 0.43621 2.13327 0.00356 -0.10558 0 0 0 0 0 0 -0.18907 0.10857 1.80377 -0.25971 -1.28682 0.10417
ARG_181 -4.35673 0.88936 3.09604 0.00794 -0.94017 0 0 0 -0.26322 -0.44263 0 -0.25795 0.00653 1.43092 -0.04791 -0.14916 -1.02697
PHE_182 -6.25683 0.89146 1.94716 0.02438 -0.59564 0 0 0 -0.48156 0 0 -0.20078 0.04672 1.63394 -0.07833 0.43057 -2.6389
SER_183 -2.06897 0.06292 1.53198 0.00824 -0.5198 0 0 0 0 0 0 0.23513 0.00102 0.04208 -0.26388 0.17658 -0.79469
GLY_184 -1.12356 0.0398 0.85101 5e-05 -0.24079 0 0 0 0 0 0 0.29266 0.01186 0 0.38508 0.14053 0.35663
SER_185 -1.71423 0.03689 1.29259 0.00111 -0.73837 0 0 0 -0.13675 0 0 0.26447 0.00724 0.48238 -0.23951 0.17658 -0.56759
GLY_186 -1.16692 0.20923 0.69131 0.00013 -0.5395 0 0 0 -0.13675 0 0 -0.00533 0.02424 0 -0.80076 0.14053 -1.58383
SER_187 -2.06169 0.17961 1.22345 0.00145 -0.30674 0 0 0 0 0 0 -0.06818 0.23081 0.19045 -0.30281 0.17658 -0.73707
GLY_188 -2.42003 0.14003 1.54638 2e-05 -0.08155 0 0 0 0 0 0 0.49631 0.05921 0 -0.63019 0.14053 -0.74931
THR_189 -3.78835 0.41867 2.50431 0.00444 -0.52764 0 0 0 0 0 0 0.07545 0.13782 0.03847 -0.41736 0.16454 -1.38963
ASP_190 -3.80854 0.23584 3.31172 0.00352 -1.86624 0 0 0 0 -0.73713 0 -0.06866 0.01886 2.4478 0.01893 -1.28682 -1.73072
PHE_191 -7.25749 0.65322 2.53121 0.02372 -0.26847 0 0 0 0 0 0 -0.11852 0.18554 1.39865 -0.15553 0.43057 -2.5771
THR_192 -2.98628 0.11987 1.8881 0.00872 -0.32708 0 0 0 0 0 0 -0.03175 0.19608 0.12574 -0.14457 0.16454 -0.98662
LEU_193 -5.59437 0.26043 1.38696 0.00918 -0.49737 0 0 0 0 0 0 -0.02279 0.02437 0.34751 -0.09412 0.60233 -3.57787
LYS_194 -2.75878 0.15478 1.71315 0.0052 -0.47421 0 0 0 0 0 0 -0.10336 0.00263 0.86624 0.02321 -0.28737 -0.85852
ILE_195 -5.24028 0.86406 1.47373 0.0175 -0.44447 0 0 0 0 0 0 0.10361 0.00395 0.34778 -0.24138 0.8318 -2.28371
SER_196 -2.49972 0.61119 1.56377 0.00173 -0.23976 0 0 0 0 0 0 -0.15362 0.27435 0.23863 0.09792 0.17658 0.07107
ARG_197 -3.65001 0.51707 2.55075 0.00944 -0.08654 0 0 0 -0.26322 0 0 0.31423 0.00239 0.95701 -0.36084 -0.14916 -0.15889
VAL_198 -4.31667 0.52791 1.77406 0.01452 -0.32341 0 0 0 0 0 0 -0.25157 0.02308 0.0516 -0.02408 0.74484 -1.77971
GLU_199 -3.71499 0.26912 2.85181 0.00652 -1.00859 0 0 0 -0.58147 -0.44263 0 0.23287 0.00901 2.1521 0.09404 -1.55374 -1.68597
ALA_200 -1.73344 0.36908 0.96032 0.00075 0.07236 0 0 0 0 0 0 -0.21808 0.06959 0 -0.19631 0.59294 -0.08277
GLU_201 -1.92653 0.25466 1.7779 0.00544 -0.99245 0 0 0 0 -0.28795 0 -0.17058 0.08415 2.3154 -0.04089 -1.55374 -0.53459
ASP_202 -4.26849 0.58576 3.31952 0.00299 -0.8352 0 0 0 -1.35573 0 0 -0.24071 0.04877 1.70061 -0.16087 -1.28682 -2.49015
VAL_203 -3.28709 0.27907 1.48509 0.01468 -0.077 0 0 0 0 0 0 -0.2843 0.02297 0.0857 -0.06612 0.74484 -1.08215
GLY_204 -2.66991 0.16422 1.48009 0.00025 -0.34191 0 0 0 0 0 0 0.15645 0.00651 0 -0.79427 0.14053 -1.85805
VAL_205 -4.95081 0.33563 2.12501 0.01251 -0.36354 0 0 0 0 0 0 -0.22064 0.00123 0.03117 -0.26769 0.74484 -2.55229
TYR_206 -7.59095 1.06561 2.87155 0.0232 -1.17379 0 0 0 -0.77425 0 0 -0.1074 0.07742 1.49248 -0.07485 0.1317 -4.05929
TYR_207 -7.80809 0.52108 3.47372 0.02322 -0.70243 0 0 0 0 -0.35118 0 -0.12139 0.18824 1.43491 -0.0629 0.1317 -3.27312
CYD_208 -3.61669 0.20413 1.95626 0.00157 -0.46982 0 0 0 -0.38827 0 0.05104 -0.08628 0.17927 0.23922 -0.04128 0.35499 -1.61586
PHE_209 -6.92587 0.79282 2.34877 0.0258 -0.50143 0 0 0 0 0 0 -0.14237 0.30198 2.28624 -0.10128 0.43057 -1.48476
GLN_210 -6.08802 0.23459 4.03387 0.04416 -0.93536 0 0 0 -1.16864 -0.73638 0 0.02534 0.00206 4.68402 0.08938 -1.17797 -0.99295
GLY_211 -2.30901 0.09432 1.15355 2e-05 0.02964 0 0 0 0 0 0 0.15167 0.09489 0 0.29683 0.14053 -0.34758
SER_212 -3.12105 0.30677 2.38603 0.0007 -0.33232 0 0 0 -0.90245 0 0 0.10929 0.10052 0.4397 0.13859 0.17658 -0.69765
HIS_213 -4.77057 0.39746 2.88489 0.00247 -0.29473 0 0 0 -1.33077 0 0 -0.09981 0.06111 1.44768 0.00455 0.3575 -1.34023
ILE_214 -1.48754 1.27832 0.44019 0.01805 -0.03164 0.03629 0 0 0 0 0 -0.22499 0.10729 0.25097 -0.35166 0.8318 0.86709
PRO_215 -3.28683 2.11488 1.88949 0.00226 -0.3278 0.14963 0 0 0 0 0 -0.04544 0.09698 0.07559 -0.31145 -0.21929 0.13802
PRO_216 -4.17896 0.8682 1.41351 0.00117 0.03011 0.07862 0 0 0 0 0 -0.26247 0.13256 0.16924 -0.70265 -0.21929 -2.66994
THR_217 -3.91081 0.33191 3.2179 0.00326 -0.59955 0 0 0 -0.66755 -0.73638 0 -0.17141 0.09592 0.35012 -0.19925 0.16454 -2.1213
PHE_218 -6.22403 0.55512 1.09825 0.0264 -0.06545 0 0 0 0 0 0 0.07686 1.06609 1.66366 -0.26014 0.43057 -1.63267
GLY_219 -2.33887 0.22793 1.55824 0.00012 -0.13996 0 0 0 0 0 0 -0.08301 0.06036 0 -0.2997 0.14053 -0.87436
GLN_220 -3.86411 0.24528 2.81443 0.02341 -0.34842 0 0 0 -1.19826 0 0 -0.23614 0.06258 3.02772 -0.04431 -1.17797 -0.69578
GLY_221 -2.80444 0.43969 1.73616 3e-05 0.06125 0 0 0 0 0 0 0.22061 0.13458 0 -0.756 0.14053 -0.82761
THR_222 -5.04237 0.45479 3.31384 0.01001 -0.89492 0 0 0 -0.33383 -0.41655 0 0.0102 0.13577 0.07653 0.00045 0.16454 -2.52154
LYS_223 -3.45668 0.09083 2.10473 0.00561 -0.96922 0 0 0 0 0 0 0.07172 0.09684 0.83491 0.13999 -0.28737 -1.36864
VAL_224 -3.88284 0.29801 1.37999 0.01299 -0.42921 0 0 0 0 0 0 -0.22348 0.44915 0.0102 -0.25777 0.74484 -1.89814
GLU_225 -2.3867 0.12781 1.65238 0.00623 -0.52522 0 0 0 0 0 0 -0.00748 0.05716 2.18101 -0.0057 -1.55374 -0.45425
ILE_p:CtermProteinFull_226 -2.82351 0.38587 0.96356 0.0306 0.06293 0 0 0 0 0 0 0 0 0.25099 0 0.8318 -0.29775
#END_POSE_ENERGIES_TABLE ex1-1wt5_renum_0001.pdb
chainbreak  0.0158836
loop_cenrms  0
loop_rms  0
total_energy  -370.513
