# Supplementary material for: Improving Loop Modeling of the Antibody Complementarity-Determining Region 3 Using Knowledge-Based Restraints
Source: PLoS One. 2016 May 16;11(5):e0154811. doi: 10.1371/journal.pone.0154811 (PMC4868311; doi:10.1371/journal.pone.0154811)
Supplement: S4 File — This archive contains example input and output files needed to run the Rosetta protocol described in S3 File. (ZIP) [file pone.0154811.s007.zip › HCDR3_prot_capture/output/ex1-1wt5_renum_0002.pdb]

ATOM      1  N   GLN A   1       8.916  33.804 -19.594  1.00  0.00           N  
ATOM      2  CA  GLN A   1       8.859  33.057 -18.344  1.00  0.00           C  
ATOM      3  C   GLN A   1       8.524  33.970 -17.171  1.00  0.00           C  
ATOM      4  O   GLN A   1       8.416  35.186 -17.330  1.00  0.00           O  
ATOM      5  CB  GLN A   1      10.187  32.341 -18.086  1.00  0.00           C  
ATOM      6  CG  GLN A   1      10.567  31.330 -19.154  1.00  0.00           C  
ATOM      7  CD  GLN A   1       9.581  30.180 -19.240  1.00  0.00           C  
ATOM      8  OE1 GLN A   1       9.304  29.506 -18.244  1.00  0.00           O  
ATOM      9  NE2 GLN A   1       9.044  29.950 -20.432  1.00  0.00           N  
ATOM     10 1H   GLN A   1       9.137  33.182 -20.345  1.00  0.00           H  
ATOM     11 2H   GLN A   1       8.029  34.233 -19.768  1.00  0.00           H  
ATOM     12 3H   GLN A   1       9.621  34.511 -19.529  1.00  0.00           H  
ATOM     13  HA  GLN A   1       8.070  32.309 -18.424  1.00  0.00           H  
ATOM     14 1HB  GLN A   1      10.989  33.076 -18.018  1.00  0.00           H  
ATOM     15 2HB  GLN A   1      10.140  31.819 -17.130  1.00  0.00           H  
ATOM     16 1HG  GLN A   1      10.593  31.831 -20.122  1.00  0.00           H  
ATOM     17 2HG  GLN A   1      11.550  30.920 -18.919  1.00  0.00           H  
ATOM     18 1HE2 GLN A   1       8.387  29.204 -20.550  1.00  0.00           H  
ATOM     19 2HE2 GLN A   1       9.297  30.521 -21.214  1.00  0.00           H  
ATOM     20  N   VAL A   2       8.361  33.376 -15.994  1.00  0.00           N  
ATOM     21  CA  VAL A   2       8.079  34.140 -14.784  1.00  0.00           C  
ATOM     22  C   VAL A   2       9.068  33.802 -13.676  1.00  0.00           C  
ATOM     23  O   VAL A   2       9.744  32.774 -13.727  1.00  0.00           O  
ATOM     24  CB  VAL A   2       6.647  33.854 -14.294  1.00  0.00           C  
ATOM     25  CG1 VAL A   2       5.632  34.251 -15.356  1.00  0.00           C  
ATOM     26  CG2 VAL A   2       6.505  32.383 -13.936  1.00  0.00           C  
ATOM     27  H   VAL A   2       8.435  32.371 -15.935  1.00  0.00           H  
ATOM     28  HA  VAL A   2       8.164  35.202 -15.017  1.00  0.00           H  
ATOM     29  HB  VAL A   2       6.445  34.464 -13.413  1.00  0.00           H  
ATOM     30 1HG1 VAL A   2       4.625  34.043 -14.993  1.00  0.00           H  
ATOM     31 2HG1 VAL A   2       5.726  35.315 -15.570  1.00  0.00           H  
ATOM     32 3HG1 VAL A   2       5.814  33.679 -16.265  1.00  0.00           H  
ATOM     33 1HG2 VAL A   2       5.491  32.188 -13.590  1.00  0.00           H  
ATOM     34 2HG2 VAL A   2       6.712  31.773 -14.816  1.00  0.00           H  
ATOM     35 3HG2 VAL A   2       7.213  32.131 -13.146  1.00  0.00           H  
ATOM     36  N   GLN A   3       9.148  34.672 -12.676  1.00  0.00           N  
ATOM     37  CA  GLN A   3      10.022  34.445 -11.531  1.00  0.00           C  
ATOM     38  C   GLN A   3       9.487  35.136 -10.283  1.00  0.00           C  
ATOM     39  O   GLN A   3       9.079  36.297 -10.332  1.00  0.00           O  
ATOM     40  CB  GLN A   3      11.440  34.937 -11.833  1.00  0.00           C  
ATOM     41  CG  GLN A   3      12.443  34.665 -10.724  1.00  0.00           C  
ATOM     42  CD  GLN A   3      13.848  35.096 -11.097  1.00  0.00           C  
ATOM     43  OE1 GLN A   3      14.040  35.962 -11.955  1.00  0.00           O  
ATOM     44  NE2 GLN A   3      14.841  34.493 -10.453  1.00  0.00           N  
ATOM     45  H   GLN A   3       8.590  35.513 -12.709  1.00  0.00           H  
ATOM     46  HA  GLN A   3      10.060  33.374 -11.331  1.00  0.00           H  
ATOM     47 1HB  GLN A   3      11.805  34.459 -12.742  1.00  0.00           H  
ATOM     48 2HB  GLN A   3      11.422  36.012 -12.013  1.00  0.00           H  
ATOM     49 1HG  GLN A   3      12.141  35.215  -9.833  1.00  0.00           H  
ATOM     50 2HG  GLN A   3      12.457  33.595 -10.516  1.00  0.00           H  
ATOM     51 1HE2 GLN A   3      15.791  34.735 -10.657  1.00  0.00           H  
ATOM     52 2HE2 GLN A   3      14.641  33.795  -9.765  1.00  0.00           H  
ATOM     53  N   LEU A   4       9.490  34.417  -9.167  1.00  0.00           N  
ATOM     54  CA  LEU A   4       9.123  34.997  -7.880  1.00  0.00           C  
ATOM     55  C   LEU A   4      10.334  35.112  -6.963  1.00  0.00           C  
ATOM     56  O   LEU A   4      10.742  34.137  -6.332  1.00  0.00           O  
ATOM     57  CB  LEU A   4       8.041  34.146  -7.204  1.00  0.00           C  
ATOM     58  CG  LEU A   4       6.608  34.378  -7.697  1.00  0.00           C  
ATOM     59  CD1 LEU A   4       6.435  33.748  -9.073  1.00  0.00           C  
ATOM     60  CD2 LEU A   4       5.625  33.786  -6.698  1.00  0.00           C  
ATOM     61  H   LEU A   4       9.752  33.442  -9.210  1.00  0.00           H  
ATOM     62  HA  LEU A   4       8.727  35.997  -8.052  1.00  0.00           H  
ATOM     63 1HB  LEU A   4       8.279  33.095  -7.359  1.00  0.00           H  
ATOM     64 2HB  LEU A   4       8.060  34.347  -6.133  1.00  0.00           H  
ATOM     65  HG  LEU A   4       6.425  35.448  -7.795  1.00  0.00           H  
ATOM     66 1HD1 LEU A   4       5.417  33.913  -9.424  1.00  0.00           H  
ATOM     67 2HD1 LEU A   4       7.137  34.204  -9.772  1.00  0.00           H  
ATOM     68 3HD1 LEU A   4       6.628  32.678  -9.010  1.00  0.00           H  
ATOM     69 1HD2 LEU A   4       4.605  33.951  -7.048  1.00  0.00           H  
ATOM     70 2HD2 LEU A   4       5.805  32.715  -6.600  1.00  0.00           H  
ATOM     71 3HD2 LEU A   4       5.757  34.266  -5.729  1.00  0.00           H  
ATOM     72  N   VAL A   5      10.906  36.309  -6.894  1.00  0.00           N  
ATOM     73  CA  VAL A   5      12.151  36.523  -6.166  1.00  0.00           C  
ATOM     74  C   VAL A   5      11.889  36.759  -4.684  1.00  0.00           C  
ATOM     75  O   VAL A   5      11.509  37.857  -4.278  1.00  0.00           O  
ATOM     76  CB  VAL A   5      12.910  37.730  -6.749  1.00  0.00           C  
ATOM     77  CG1 VAL A   5      14.206  37.963  -5.985  1.00  0.00           C  
ATOM     78  CG2 VAL A   5      13.189  37.503  -8.227  1.00  0.00           C  
ATOM     79  H   VAL A   5      10.467  37.092  -7.359  1.00  0.00           H  
ATOM     80  HA  VAL A   5      12.772  35.633  -6.274  1.00  0.00           H  
ATOM     81  HB  VAL A   5      12.300  38.625  -6.627  1.00  0.00           H  
ATOM     82 1HG1 VAL A   5      14.729  38.820  -6.410  1.00  0.00           H  
ATOM     83 2HG1 VAL A   5      13.980  38.160  -4.937  1.00  0.00           H  
ATOM     84 3HG1 VAL A   5      14.837  37.079  -6.062  1.00  0.00           H  
ATOM     85 1HG2 VAL A   5      13.725  38.360  -8.632  1.00  0.00           H  
ATOM     86 2HG2 VAL A   5      13.794  36.604  -8.349  1.00  0.00           H  
ATOM     87 3HG2 VAL A   5      12.246  37.380  -8.760  1.00  0.00           H  
ATOM     88  N   GLN A   6      12.094  35.722  -3.880  1.00  0.00           N  
ATOM     89  CA  GLN A   6      11.838  35.801  -2.447  1.00  0.00           C  
ATOM     90  C   GLN A   6      13.093  36.209  -1.685  1.00  0.00           C  
ATOM     91  O   GLN A   6      14.210  36.034  -2.172  1.00  0.00           O  
ATOM     92  CB  GLN A   6      11.319  34.461  -1.919  1.00  0.00           C  
ATOM     93  CG  GLN A   6       9.991  34.029  -2.518  1.00  0.00           C  
ATOM     94  CD  GLN A   6       9.498  32.715  -1.943  1.00  0.00           C  
ATOM     95  OE1 GLN A   6       8.850  31.923  -2.633  1.00  0.00           O  
ATOM     96  NE2 GLN A   6       9.802  32.474  -0.672  1.00  0.00           N  
ATOM     97  H   GLN A   6      12.435  34.856  -4.271  1.00  0.00           H  
ATOM     98  HA  GLN A   6      11.077  36.562  -2.273  1.00  0.00           H  
ATOM     99 1HB  GLN A   6      12.051  33.680  -2.126  1.00  0.00           H  
ATOM    100 2HB  GLN A   6      11.198  34.518  -0.838  1.00  0.00           H  
ATOM    101 1HG  GLN A   6       9.244  34.795  -2.310  1.00  0.00           H  
ATOM    102 2HG  GLN A   6      10.112  33.907  -3.594  1.00  0.00           H  
ATOM    103 1HE2 GLN A   6       9.504  31.623  -0.238  1.00  0.00           H  
ATOM    104 2HE2 GLN A   6      10.330  33.143  -0.149  1.00  0.00           H  
ATOM    105  N   SER A   7      12.902  36.754  -0.488  1.00  0.00           N  
ATOM    106  CA  SER A   7      14.019  37.153   0.359  1.00  0.00           C  
ATOM    107  C   SER A   7      14.782  35.939   0.873  1.00  0.00           C  
ATOM    108  O   SER A   7      14.275  34.817   0.845  1.00  0.00           O  
ATOM    109  CB  SER A   7      13.519  37.980   1.527  1.00  0.00           C  
ATOM    110  OG  SER A   7      12.649  37.234   2.334  1.00  0.00           O  
ATOM    111  H   SER A   7      11.958  36.895  -0.157  1.00  0.00           H  
ATOM    112  HA  SER A   7      14.704  37.761  -0.235  1.00  0.00           H  
ATOM    113 1HB  SER A   7      14.367  38.321   2.121  1.00  0.00           H  
ATOM    114 2HB  SER A   7      13.004  38.863   1.153  1.00  0.00           H  
ATOM    115  HG  SER A   7      13.194  36.850   3.026  1.00  0.00           H  
ATOM    116  N   GLY A   8      16.003  36.169   1.344  1.00  0.00           N  
ATOM    117  CA  GLY A   8      16.900  35.080   1.712  1.00  0.00           C  
ATOM    118  C   GLY A   8      16.571  34.540   3.098  1.00  0.00           C  
ATOM    119  O   GLY A   8      15.671  35.041   3.773  1.00  0.00           O  
ATOM    120  H   GLY A   8      16.317  37.123   1.450  1.00  0.00           H  
ATOM    121 1HA  GLY A   8      16.821  34.279   0.977  1.00  0.00           H  
ATOM    122 2HA  GLY A   8      17.930  35.435   1.691  1.00  0.00           H  
ATOM    123  N   ALA A   9      17.304  33.514   3.517  1.00  0.00           N  
ATOM    124  CA  ALA A   9      17.025  32.837   4.778  1.00  0.00           C  
ATOM    125  C   ALA A   9      17.420  33.703   5.967  1.00  0.00           C  
ATOM    126  O   ALA A   9      18.392  34.455   5.905  1.00  0.00           O  
ATOM    127  CB  ALA A   9      17.750  31.501   4.833  1.00  0.00           C  
ATOM    128  H   ALA A   9      18.075  33.196   2.948  1.00  0.00           H  
ATOM    129  HA  ALA A   9      15.951  32.659   4.836  1.00  0.00           H  
ATOM    130 1HB  ALA A   9      17.532  31.007   5.781  1.00  0.00           H  
ATOM    131 2HB  ALA A   9      17.414  30.870   4.010  1.00  0.00           H  
ATOM    132 3HB  ALA A   9      18.823  31.665   4.749  1.00  0.00           H  
ATOM    133  N   GLU A  10      16.659  33.593   7.051  1.00  0.00           N  
ATOM    134  CA  GLU A  10      16.945  34.345   8.267  1.00  0.00           C  
ATOM    135  C   GLU A  10      16.709  33.495   9.509  1.00  0.00           C  
ATOM    136  O   GLU A  10      15.826  32.638   9.528  1.00  0.00           O  
ATOM    137  CB  GLU A  10      16.081  35.607   8.330  1.00  0.00           C  
ATOM    138  CG  GLU A  10      16.369  36.621   7.232  1.00  0.00           C  
ATOM    139  CD  GLU A  10      15.635  37.918   7.427  1.00  0.00           C  
ATOM    140  OE1 GLU A  10      15.028  38.087   8.457  1.00  0.00           O  
ATOM    141  OE2 GLU A  10      15.681  38.742   6.544  1.00  0.00           O  
ATOM    142  H   GLU A  10      15.863  32.972   7.032  1.00  0.00           H  
ATOM    143  HA  GLU A  10      17.994  34.641   8.253  1.00  0.00           H  
ATOM    144 1HB  GLU A  10      15.028  35.331   8.262  1.00  0.00           H  
ATOM    145 2HB  GLU A  10      16.228  36.101   9.290  1.00  0.00           H  
ATOM    146 1HG  GLU A  10      17.440  36.823   7.211  1.00  0.00           H  
ATOM    147 2HG  GLU A  10      16.089  36.191   6.272  1.00  0.00           H  
ATOM    148  N   VAL A  11      17.504  33.737  10.546  1.00  0.00           N  
ATOM    149  CA  VAL A  11      17.347  33.033  11.812  1.00  0.00           C  
ATOM    150  C   VAL A  11      16.923  33.985  12.924  1.00  0.00           C  
ATOM    151  O   VAL A  11      17.568  35.007  13.158  1.00  0.00           O  
ATOM    152  CB  VAL A  11      18.667  32.343  12.207  1.00  0.00           C  
ATOM    153  CG1 VAL A  11      18.520  31.640  13.548  1.00  0.00           C  
ATOM    154  CG2 VAL A  11      19.080  31.358  11.124  1.00  0.00           C  
ATOM    155  H   VAL A  11      18.236  34.427  10.454  1.00  0.00           H  
ATOM    156  HA  VAL A  11      16.576  32.271  11.692  1.00  0.00           H  
ATOM    157  HB  VAL A  11      19.441  33.101  12.325  1.00  0.00           H  
ATOM    158 1HG1 VAL A  11      19.462  31.158  13.812  1.00  0.00           H  
ATOM    159 2HG1 VAL A  11      18.259  32.369  14.315  1.00  0.00           H  
ATOM    160 3HG1 VAL A  11      17.735  30.887  13.480  1.00  0.00           H  
ATOM    161 1HG2 VAL A  11      20.014  30.875  11.409  1.00  0.00           H  
ATOM    162 2HG2 VAL A  11      18.303  30.604  11.002  1.00  0.00           H  
ATOM    163 3HG2 VAL A  11      19.220  31.890  10.183  1.00  0.00           H  
ATOM    164  N   LYS A  12      15.835  33.643  13.605  1.00  0.00           N  
ATOM    165  CA  LYS A  12      15.249  34.527  14.605  1.00  0.00           C  
ATOM    166  C   LYS A  12      15.035  33.800  15.926  1.00  0.00           C  
ATOM    167  O   LYS A  12      14.965  32.571  15.965  1.00  0.00           O  
ATOM    168  CB  LYS A  12      13.924  35.102  14.101  1.00  0.00           C  
ATOM    169  CG  LYS A  12      14.038  35.912  12.816  1.00  0.00           C  
ATOM    170  CD  LYS A  12      14.795  37.212  13.048  1.00  0.00           C  
ATOM    171  CE  LYS A  12      14.854  38.053  11.781  1.00  0.00           C  
ATOM    172  NZ  LYS A  12      15.652  39.293  11.973  1.00  0.00           N  
ATOM    173  H   LYS A  12      15.403  32.748  13.426  1.00  0.00           H  
ATOM    174  HA  LYS A  12      15.940  35.351  14.786  1.00  0.00           H  
ATOM    175 1HB  LYS A  12      13.219  34.290  13.923  1.00  0.00           H  
ATOM    176 2HB  LYS A  12      13.493  35.748  14.866  1.00  0.00           H  
ATOM    177 1HG  LYS A  12      14.563  35.326  12.061  1.00  0.00           H  
ATOM    178 2HG  LYS A  12      13.042  36.144  12.443  1.00  0.00           H  
ATOM    179 1HD  LYS A  12      14.301  37.786  13.833  1.00  0.00           H  
ATOM    180 2HD  LYS A  12      15.812  36.988  13.371  1.00  0.00           H  
ATOM    181 1HE  LYS A  12      15.300  37.469  10.977  1.00  0.00           H  
ATOM    182 2HE  LYS A  12      13.843  38.329  11.481  1.00  0.00           H  
ATOM    183 1HZ  LYS A  12      15.666  39.822  11.112  1.00  0.00           H  
ATOM    184 2HZ  LYS A  12      15.236  39.853  12.705  1.00  0.00           H  
ATOM    185 3HZ  LYS A  12      16.597  39.049  12.233  1.00  0.00           H  
ATOM    186  N   LYS A  13      14.931  34.565  17.007  1.00  0.00           N  
ATOM    187  CA  LYS A  13      14.633  34.002  18.319  1.00  0.00           C  
ATOM    188  C   LYS A  13      13.133  33.993  18.586  1.00  0.00           C  
ATOM    189  O   LYS A  13      12.390  34.808  18.039  1.00  0.00           O  
ATOM    190  CB  LYS A  13      15.358  34.784  19.415  1.00  0.00           C  
ATOM    191  CG  LYS A  13      16.876  34.682  19.361  1.00  0.00           C  
ATOM    192  CD  LYS A  13      17.523  35.455  20.501  1.00  0.00           C  
ATOM    193  CE  LYS A  13      19.040  35.355  20.448  1.00  0.00           C  
ATOM    194  NZ  LYS A  13      19.687  36.117  21.550  1.00  0.00           N  
ATOM    195  H   LYS A  13      15.062  35.562  16.918  1.00  0.00           H  
ATOM    196  HA  LYS A  13      14.981  32.969  18.339  1.00  0.00           H  
ATOM    197 1HB  LYS A  13      15.090  35.839  19.347  1.00  0.00           H  
ATOM    198 2HB  LYS A  13      15.033  34.427  20.393  1.00  0.00           H  
ATOM    199 1HG  LYS A  13      17.173  33.635  19.428  1.00  0.00           H  
ATOM    200 2HG  LYS A  13      17.234  35.083  18.413  1.00  0.00           H  
ATOM    201 1HD  LYS A  13      17.233  36.505  20.440  1.00  0.00           H  
ATOM    202 2HD  LYS A  13      17.175  35.055  21.454  1.00  0.00           H  
ATOM    203 1HE  LYS A  13      19.338  34.310  20.522  1.00  0.00           H  
ATOM    204 2HE  LYS A  13      19.397  35.745  19.495  1.00  0.00           H  
ATOM    205 1HZ  LYS A  13      20.691  36.026  21.479  1.00  0.00           H  
ATOM    206 2HZ  LYS A  13      19.432  37.093  21.480  1.00  0.00           H  
ATOM    207 3HZ  LYS A  13      19.378  35.752  22.440  1.00  0.00           H  
ATOM    208  N   PRO A  14      12.693  33.066  19.431  1.00  0.00           N  
ATOM    209  CA  PRO A  14      11.285  32.966  19.793  1.00  0.00           C  
ATOM    210  C   PRO A  14      10.758  34.292  20.328  1.00  0.00           C  
ATOM    211  O   PRO A  14      11.388  34.923  21.178  1.00  0.00           O  
ATOM    212  CB  PRO A  14      11.283  31.880  20.873  1.00  0.00           C  
ATOM    213  CG  PRO A  14      12.458  31.028  20.537  1.00  0.00           C  
ATOM    214  CD  PRO A  14      13.505  32.002  20.067  1.00  0.00           C  
ATOM    215  HA  PRO A  14      10.706  32.648  18.913  1.00  0.00           H  
ATOM    216 1HB  PRO A  14      11.360  32.340  21.870  1.00  0.00           H  
ATOM    217 2HB  PRO A  14      10.333  31.326  20.848  1.00  0.00           H  
ATOM    218 1HG  PRO A  14      12.778  30.456  21.420  1.00  0.00           H  
ATOM    219 2HG  PRO A  14      12.186  30.293  19.764  1.00  0.00           H  
ATOM    220 1HD  PRO A  14      14.069  32.381  20.932  1.00  0.00           H  
ATOM    221 2HD  PRO A  14      14.178  31.503  19.354  1.00  0.00           H  
ATOM    222  N   GLY A  15       9.601  34.709  19.827  1.00  0.00           N  
ATOM    223  CA  GLY A  15       8.981  35.954  20.264  1.00  0.00           C  
ATOM    224  C   GLY A  15       9.273  37.087  19.289  1.00  0.00           C  
ATOM    225  O   GLY A  15       8.657  38.151  19.356  1.00  0.00           O  
ATOM    226  H   GLY A  15       9.139  34.149  19.124  1.00  0.00           H  
ATOM    227 1HA  GLY A  15       7.903  35.813  20.351  1.00  0.00           H  
ATOM    228 2HA  GLY A  15       9.351  36.217  21.254  1.00  0.00           H  
ATOM    229  N   ALA A  16      10.217  36.853  18.384  1.00  0.00           N  
ATOM    230  CA  ALA A  16      10.616  37.866  17.414  1.00  0.00           C  
ATOM    231  C   ALA A  16       9.644  37.920  16.243  1.00  0.00           C  
ATOM    232  O   ALA A  16       8.657  37.185  16.208  1.00  0.00           O  
ATOM    233  CB  ALA A  16      12.029  37.596  16.916  1.00  0.00           C  
ATOM    234  H   ALA A  16      10.671  35.951  18.368  1.00  0.00           H  
ATOM    235  HA  ALA A  16      10.596  38.837  17.910  1.00  0.00           H  
ATOM    236 1HB  ALA A  16      12.312  38.360  16.193  1.00  0.00           H  
ATOM    237 2HB  ALA A  16      12.721  37.618  17.758  1.00  0.00           H  
ATOM    238 3HB  ALA A  16      12.066  36.616  16.442  1.00  0.00           H  
ATOM    239  N   SER A  17       9.928  38.795  15.284  1.00  0.00           N  
ATOM    240  CA  SER A  17       9.121  38.894  14.073  1.00  0.00           C  
ATOM    241  C   SER A  17       9.998  38.922  12.828  1.00  0.00           C  
ATOM    242  O   SER A  17      11.073  39.522  12.827  1.00  0.00           O  
ATOM    243  CB  SER A  17       8.257  40.139  14.122  1.00  0.00           C  
ATOM    244  OG  SER A  17       7.503  40.273  12.949  1.00  0.00           O  
ATOM    245  H   SER A  17      10.723  39.407  15.397  1.00  0.00           H  
ATOM    246  HA  SER A  17       8.474  38.018  14.016  1.00  0.00           H  
ATOM    247 1HB  SER A  17       7.590  40.085  14.982  1.00  0.00           H  
ATOM    248 2HB  SER A  17       8.889  41.016  14.254  1.00  0.00           H  
ATOM    249  HG  SER A  17       7.216  41.189  12.922  1.00  0.00           H  
ATOM    250  N   VAL A  18       9.533  38.269  11.768  1.00  0.00           N  
ATOM    251  CA  VAL A  18      10.277  38.214  10.516  1.00  0.00           C  
ATOM    252  C   VAL A  18       9.365  38.468   9.322  1.00  0.00           C  
ATOM    253  O   VAL A  18       8.218  38.019   9.298  1.00  0.00           O  
ATOM    254  CB  VAL A  18      10.955  36.841  10.357  1.00  0.00           C  
ATOM    255  CG1 VAL A  18       9.911  35.741  10.239  1.00  0.00           C  
ATOM    256  CG2 VAL A  18      11.867  36.851   9.139  1.00  0.00           C  
ATOM    257  H   VAL A  18       8.642  37.799  11.833  1.00  0.00           H  
ATOM    258  HA  VAL A  18      11.047  38.986  10.536  1.00  0.00           H  
ATOM    259  HB  VAL A  18      11.544  36.631  11.250  1.00  0.00           H  
ATOM    260 1HG1 VAL A  18      10.408  34.777  10.128  1.00  0.00           H  
ATOM    261 2HG1 VAL A  18       9.293  35.728  11.137  1.00  0.00           H  
ATOM    262 3HG1 VAL A  18       9.283  35.927   9.368  1.00  0.00           H  
ATOM    263 1HG2 VAL A  18      12.344  35.878   9.033  1.00  0.00           H  
ATOM    264 2HG2 VAL A  18      11.279  37.067   8.246  1.00  0.00           H  
ATOM    265 3HG2 VAL A  18      12.632  37.618   9.264  1.00  0.00           H  
ATOM    266  N   LYS A  19       9.880  39.189   8.333  1.00  0.00           N  
ATOM    267  CA  LYS A  19       9.096  39.547   7.157  1.00  0.00           C  
ATOM    268  C   LYS A  19       9.719  38.983   5.886  1.00  0.00           C  
ATOM    269  O   LYS A  19      10.875  39.269   5.571  1.00  0.00           O  
ATOM    270  CB  LYS A  19       8.959  41.067   7.046  1.00  0.00           C  
ATOM    271  CG  LYS A  19       8.068  41.537   5.904  1.00  0.00           C  
ATOM    272  CD  LYS A  19       7.933  43.052   5.896  1.00  0.00           C  
ATOM    273  CE  LYS A  19       7.133  43.544   7.093  1.00  0.00           C  
ATOM    274  NZ  LYS A  19       6.961  45.022   7.077  1.00  0.00           N  
ATOM    275  H   LYS A  19      10.839  39.498   8.397  1.00  0.00           H  
ATOM    276  HA  LYS A  19       8.100  39.115   7.260  1.00  0.00           H  
ATOM    277 1HB  LYS A  19       8.550  41.464   7.975  1.00  0.00           H  
ATOM    278 2HB  LYS A  19       9.945  41.511   6.906  1.00  0.00           H  
ATOM    279 1HG  LYS A  19       8.493  41.213   4.953  1.00  0.00           H  
ATOM    280 2HG  LYS A  19       7.078  41.093   6.009  1.00  0.00           H  
ATOM    281 1HD  LYS A  19       8.925  43.506   5.921  1.00  0.00           H  
ATOM    282 2HD  LYS A  19       7.432  43.368   4.981  1.00  0.00           H  
ATOM    283 1HE  LYS A  19       6.150  43.076   7.090  1.00  0.00           H  
ATOM    284 2HE  LYS A  19       7.643  43.261   8.013  1.00  0.00           H  
ATOM    285 1HZ  LYS A  19       6.426  45.308   7.885  1.00  0.00           H  
ATOM    286 2HZ  LYS A  19       7.867  45.468   7.098  1.00  0.00           H  
ATOM    287 3HZ  LYS A  19       6.471  45.296   6.237  1.00  0.00           H  
ATOM    288  N   VAL A  20       8.948  38.182   5.160  1.00  0.00           N  
ATOM    289  CA  VAL A  20       9.419  37.586   3.915  1.00  0.00           C  
ATOM    290  C   VAL A  20       8.874  38.335   2.706  1.00  0.00           C  
ATOM    291  O   VAL A  20       7.672  38.582   2.606  1.00  0.00           O  
ATOM    292  CB  VAL A  20       8.993  36.108   3.835  1.00  0.00           C  
ATOM    293  CG1 VAL A  20       9.427  35.500   2.510  1.00  0.00           C  
ATOM    294  CG2 VAL A  20       9.586  35.335   5.003  1.00  0.00           C  
ATOM    295  H   VAL A  20       8.011  37.979   5.478  1.00  0.00           H  
ATOM    296  HA  VAL A  20      10.508  37.639   3.897  1.00  0.00           H  
ATOM    297  HB  VAL A  20       7.905  36.050   3.875  1.00  0.00           H  
ATOM    298 1HG1 VAL A  20       9.118  34.455   2.470  1.00  0.00           H  
ATOM    299 2HG1 VAL A  20       8.962  36.047   1.689  1.00  0.00           H  
ATOM    300 3HG1 VAL A  20      10.511  35.560   2.419  1.00  0.00           H  
ATOM    301 1HG2 VAL A  20       9.280  34.291   4.941  1.00  0.00           H  
ATOM    302 2HG2 VAL A  20      10.674  35.398   4.967  1.00  0.00           H  
ATOM    303 3HG2 VAL A  20       9.229  35.761   5.941  1.00  0.00           H  
ATOM    304  N   SER A  21       9.765  38.694   1.788  1.00  0.00           N  
ATOM    305  CA  SER A  21       9.381  39.453   0.603  1.00  0.00           C  
ATOM    306  C   SER A  21       9.285  38.552  -0.621  1.00  0.00           C  
ATOM    307  O   SER A  21       9.817  37.441  -0.630  1.00  0.00           O  
ATOM    308  CB  SER A  21      10.382  40.563   0.348  1.00  0.00           C  
ATOM    309  OG  SER A  21      11.596  40.046  -0.124  1.00  0.00           O  
ATOM    310  H   SER A  21      10.733  38.435   1.914  1.00  0.00           H  
ATOM    311  HA  SER A  21       8.401  39.897   0.779  1.00  0.00           H  
ATOM    312 1HB  SER A  21       9.973  41.261  -0.382  1.00  0.00           H  
ATOM    313 2HB  SER A  21      10.553  41.117   1.270  1.00  0.00           H  
ATOM    314  HG  SER A  21      11.455  39.843  -1.051  1.00  0.00           H  
ATOM    315  N   CYS A  22       8.604  39.036  -1.654  1.00  0.00           N  
ATOM    316  CA  CYS A  22       8.509  38.312  -2.916  1.00  0.00           C  
ATOM    317  C   CYS A  22       8.239  39.261  -4.076  1.00  0.00           C  
ATOM    318  O   CYS A  22       7.137  39.792  -4.213  1.00  0.00           O  
ATOM    319  CB  CYS A  22       7.399  37.264  -2.853  1.00  0.00           C  
ATOM    320  SG  CYS A  22       7.223  36.282  -4.362  1.00  0.00           S  
ATOM    321  H   CYS A  22       8.140  39.928  -1.562  1.00  0.00           H  
ATOM    322  HA  CYS A  22       9.457  37.804  -3.095  1.00  0.00           H  
ATOM    323 1HB  CYS A  22       7.590  36.580  -2.026  1.00  0.00           H  
ATOM    324 2HB  CYS A  22       6.446  37.755  -2.657  1.00  0.00           H  
ATOM    325  HG  CYS A  22       8.503  36.343  -4.717  1.00  0.00           H  
ATOM    326  N   LYS A  23       9.252  39.472  -4.910  1.00  0.00           N  
ATOM    327  CA  LYS A  23       9.127  40.363  -6.058  1.00  0.00           C  
ATOM    328  C   LYS A  23       8.695  39.599  -7.303  1.00  0.00           C  
ATOM    329  O   LYS A  23       9.308  38.597  -7.672  1.00  0.00           O  
ATOM    330  CB  LYS A  23      10.448  41.089  -6.318  1.00  0.00           C  
ATOM    331  CG  LYS A  23      10.393  42.109  -7.448  1.00  0.00           C  
ATOM    332  CD  LYS A  23      11.726  42.822  -7.615  1.00  0.00           C  
ATOM    333  CE  LYS A  23      11.678  43.829  -8.754  1.00  0.00           C  
ATOM    334  NZ  LYS A  23      12.977  44.532  -8.932  1.00  0.00           N  
ATOM    335  H   LYS A  23      10.132  39.004  -4.744  1.00  0.00           H  
ATOM    336  HA  LYS A  23       8.359  41.105  -5.838  1.00  0.00           H  
ATOM    337 1HB  LYS A  23      10.762  41.609  -5.413  1.00  0.00           H  
ATOM    338 2HB  LYS A  23      11.222  40.361  -6.563  1.00  0.00           H  
ATOM    339 1HG  LYS A  23      10.141  41.604  -8.382  1.00  0.00           H  
ATOM    340 2HG  LYS A  23       9.620  42.846  -7.235  1.00  0.00           H  
ATOM    341 1HD  LYS A  23      11.978  43.344  -6.690  1.00  0.00           H  
ATOM    342 2HD  LYS A  23      12.507  42.090  -7.822  1.00  0.00           H  
ATOM    343 1HE  LYS A  23      11.426  43.316  -9.682  1.00  0.00           H  
ATOM    344 2HE  LYS A  23      10.903  44.569  -8.553  1.00  0.00           H  
ATOM    345 1HZ  LYS A  23      12.904  45.190  -9.695  1.00  0.00           H  
ATOM    346 2HZ  LYS A  23      13.212  45.027  -8.082  1.00  0.00           H  
ATOM    347 3HZ  LYS A  23      13.700  43.857  -9.138  1.00  0.00           H  
ATOM    348  N   ALA A  24       7.636  40.078  -7.946  1.00  0.00           N  
ATOM    349  CA  ALA A  24       7.129  39.450  -9.161  1.00  0.00           C  
ATOM    350  C   ALA A  24       7.937  39.877 -10.380  1.00  0.00           C  
ATOM    351  O   ALA A  24       8.347  41.032 -10.491  1.00  0.00           O  
ATOM    352  CB  ALA A  24       5.658  39.787  -9.357  1.00  0.00           C  
ATOM    353  H   ALA A  24       7.170  40.898  -7.585  1.00  0.00           H  
ATOM    354  HA  ALA A  24       7.233  38.370  -9.052  1.00  0.00           H  
ATOM    355 1HB  ALA A  24       5.294  39.311 -10.267  1.00  0.00           H  
ATOM    356 2HB  ALA A  24       5.085  39.424  -8.504  1.00  0.00           H  
ATOM    357 3HB  ALA A  24       5.540  40.866  -9.440  1.00  0.00           H  
ATOM    358  N   SER A  25       8.162  38.937 -11.292  1.00  0.00           N  
ATOM    359  CA  SER A  25       8.823  39.240 -12.556  1.00  0.00           C  
ATOM    360  C   SER A  25       8.294  38.356 -13.679  1.00  0.00           C  
ATOM    361  O   SER A  25       8.065  37.162 -13.487  1.00  0.00           O  
ATOM    362  CB  SER A  25      10.321  39.056 -12.419  1.00  0.00           C  
ATOM    363  OG  SER A  25      10.972  39.313 -13.633  1.00  0.00           O  
ATOM    364  H   SER A  25       7.868  37.989 -11.105  1.00  0.00           H  
ATOM    365  HA  SER A  25       8.618  40.280 -12.813  1.00  0.00           H  
ATOM    366 1HB  SER A  25      10.701  39.728 -11.650  1.00  0.00           H  
ATOM    367 2HB  SER A  25      10.535  38.037 -12.097  1.00  0.00           H  
ATOM    368  HG  SER A  25      11.630  38.620 -13.732  1.00  0.00           H  
ATOM    369  N   GLY A  26       8.102  38.951 -14.852  1.00  0.00           N  
ATOM    370  CA  GLY A  26       7.642  38.210 -16.020  1.00  0.00           C  
ATOM    371  C   GLY A  26       6.127  38.286 -16.158  1.00  0.00           C  
ATOM    372  O   GLY A  26       5.561  37.831 -17.152  1.00  0.00           O  
ATOM    373  H   GLY A  26       8.280  39.941 -14.936  1.00  0.00           H  
ATOM    374 1HA  GLY A  26       8.113  38.613 -16.916  1.00  0.00           H  
ATOM    375 2HA  GLY A  26       7.951  37.168 -15.935  1.00  0.00           H  
ATOM    376  N   TYR A  27       5.474  38.864 -15.155  1.00  0.00           N  
ATOM    377  CA  TYR A  27       4.022  38.995 -15.160  1.00  0.00           C  
ATOM    378  C   TYR A  27       3.570  40.151 -14.277  1.00  0.00           C  
ATOM    379  O   TYR A  27       4.360  40.707 -13.513  1.00  0.00           O  
ATOM    380  CB  TYR A  27       3.366  37.690 -14.704  1.00  0.00           C  
ATOM    381  CG  TYR A  27       3.573  37.383 -13.237  1.00  0.00           C  
ATOM    382  CD1 TYR A  27       2.619  37.766 -12.306  1.00  0.00           C  
ATOM    383  CD2 TYR A  27       4.718  36.718 -12.824  1.00  0.00           C  
ATOM    384  CE1 TYR A  27       2.809  37.485 -10.967  1.00  0.00           C  
ATOM    385  CE2 TYR A  27       4.908  36.437 -11.484  1.00  0.00           C  
ATOM    386  CZ  TYR A  27       3.958  36.818 -10.558  1.00  0.00           C  
ATOM    387  OH  TYR A  27       4.148  36.538  -9.224  1.00  0.00           O  
ATOM    388  H   TYR A  27       5.998  39.222 -14.369  1.00  0.00           H  
ATOM    389  HA  TYR A  27       3.698  39.211 -16.178  1.00  0.00           H  
ATOM    390 1HB  TYR A  27       2.292  37.737 -14.893  1.00  0.00           H  
ATOM    391 2HB  TYR A  27       3.764  36.860 -15.285  1.00  0.00           H  
ATOM    392  HD1 TYR A  27       1.719  38.288 -12.631  1.00  0.00           H  
ATOM    393  HD2 TYR A  27       5.469  36.418 -13.555  1.00  0.00           H  
ATOM    394  HE1 TYR A  27       2.059  37.785 -10.235  1.00  0.00           H  
ATOM    395  HE2 TYR A  27       5.808  35.915 -11.159  1.00  0.00           H  
ATOM    396  HH  TYR A  27       5.036  36.198  -9.093  1.00  0.00           H  
ATOM    397  N   THR A  28       2.295  40.508 -14.385  1.00  0.00           N  
ATOM    398  CA  THR A  28       1.762  41.667 -13.679  1.00  0.00           C  
ATOM    399  C   THR A  28       1.483  41.342 -12.218  1.00  0.00           C  
ATOM    400  O   THR A  28       0.742  40.409 -11.910  1.00  0.00           O  
ATOM    401  CB  THR A  28       0.474  42.181 -14.350  1.00  0.00           C  
ATOM    402  OG1 THR A  28       0.751  42.538 -15.710  1.00  0.00           O  
ATOM    403  CG2 THR A  28      -0.065  43.395 -13.610  1.00  0.00           C  
ATOM    404  H   THR A  28       1.680  39.963 -14.971  1.00  0.00           H  
ATOM    405  HA  THR A  28       2.506  42.464 -13.711  1.00  0.00           H  
ATOM    406  HB  THR A  28      -0.279  41.393 -14.342  1.00  0.00           H  
ATOM    407  HG1 THR A  28      -0.040  42.906 -16.111  1.00  0.00           H  
ATOM    408 1HG2 THR A  28      -0.975  43.744 -14.098  1.00  0.00           H  
ATOM    409 2HG2 THR A  28      -0.287  43.123 -12.578  1.00  0.00           H  
ATOM    410 3HG2 THR A  28       0.680  44.189 -13.623  1.00  0.00           H  
ATOM    411  N   PHE A  29       2.081  42.118 -11.320  1.00  0.00           N  
ATOM    412  CA  PHE A  29       2.056  41.802  -9.896  1.00  0.00           C  
ATOM    413  C   PHE A  29       0.627  41.714  -9.377  1.00  0.00           C  
ATOM    414  O   PHE A  29       0.303  40.847  -8.565  1.00  0.00           O  
ATOM    415  CB  PHE A  29       2.829  42.856  -9.101  1.00  0.00           C  
ATOM    416  CG  PHE A  29       2.768  42.658  -7.614  1.00  0.00           C  
ATOM    417  CD1 PHE A  29       3.230  41.485  -7.036  1.00  0.00           C  
ATOM    418  CD2 PHE A  29       2.247  43.644  -6.789  1.00  0.00           C  
ATOM    419  CE1 PHE A  29       3.175  41.302  -5.667  1.00  0.00           C  
ATOM    420  CE2 PHE A  29       2.191  43.464  -5.420  1.00  0.00           C  
ATOM    421  CZ  PHE A  29       2.656  42.291  -4.859  1.00  0.00           C  
ATOM    422  H   PHE A  29       2.565  42.948 -11.631  1.00  0.00           H  
ATOM    423  HA  PHE A  29       2.534  40.833  -9.749  1.00  0.00           H  
ATOM    424 1HB  PHE A  29       3.875  42.845  -9.404  1.00  0.00           H  
ATOM    425 2HB  PHE A  29       2.433  43.845  -9.329  1.00  0.00           H  
ATOM    426  HD1 PHE A  29       3.642  40.703  -7.675  1.00  0.00           H  
ATOM    427  HD2 PHE A  29       1.880  44.570  -7.232  1.00  0.00           H  
ATOM    428  HE1 PHE A  29       3.541  40.375  -5.227  1.00  0.00           H  
ATOM    429  HE2 PHE A  29       1.781  44.247  -4.783  1.00  0.00           H  
ATOM    430  HZ  PHE A  29       2.610  42.147  -3.781  1.00  0.00           H  
ATOM    431  N   THR A  30      -0.226  42.616  -9.850  1.00  0.00           N  
ATOM    432  CA  THR A  30      -1.517  42.857  -9.215  1.00  0.00           C  
ATOM    433  C   THR A  30      -2.642  42.166  -9.975  1.00  0.00           C  
ATOM    434  O   THR A  30      -3.819  42.356  -9.668  1.00  0.00           O  
ATOM    435  CB  THR A  30      -1.812  44.365  -9.114  1.00  0.00           C  
ATOM    436  OG1 THR A  30      -1.891  44.929 -10.430  1.00  0.00           O  
ATOM    437  CG2 THR A  30      -0.717  45.072  -8.329  1.00  0.00           C  
ATOM    438  H   THR A  30       0.026  43.149 -10.670  1.00  0.00           H  
ATOM    439  HA  THR A  30      -1.489  42.445  -8.206  1.00  0.00           H  
ATOM    440  HB  THR A  30      -2.766  44.516  -8.611  1.00  0.00           H  
ATOM    441  HG1 THR A  30      -2.665  45.494 -10.489  1.00  0.00           H  
ATOM    442 1HG2 THR A  30      -0.942  46.136  -8.268  1.00  0.00           H  
ATOM    443 2HG2 THR A  30      -0.662  44.653  -7.324  1.00  0.00           H  
ATOM    444 3HG2 THR A  30       0.239  44.932  -8.833  1.00  0.00           H  
ATOM    445  N   SER A  31      -2.273  41.363 -10.967  1.00  0.00           N  
ATOM    446  CA  SER A  31      -3.251  40.709 -11.827  1.00  0.00           C  
ATOM    447  C   SER A  31      -3.495  39.270 -11.389  1.00  0.00           C  
ATOM    448  O   SER A  31      -4.369  38.588 -11.924  1.00  0.00           O  
ATOM    449  CB  SER A  31      -2.780  40.735 -13.268  1.00  0.00           C  
ATOM    450  OG  SER A  31      -2.770  42.043 -13.770  1.00  0.00           O  
ATOM    451  H   SER A  31      -1.289  41.202 -11.130  1.00  0.00           H  
ATOM    452  HA  SER A  31      -4.194  41.253 -11.756  1.00  0.00           H  
ATOM    453 1HB  SER A  31      -1.778  40.311 -13.331  1.00  0.00           H  
ATOM    454 2HB  SER A  31      -3.436  40.114 -13.877  1.00  0.00           H  
ATOM    455  HG  SER A  31      -3.561  42.465 -13.425  1.00  0.00           H  
ATOM    456  N   TYR A  32      -2.718  38.815 -10.413  1.00  0.00           N  
ATOM    457  CA  TYR A  32      -2.791  37.432  -9.957  1.00  0.00           C  
ATOM    458  C   TYR A  32      -3.011  37.359  -8.451  1.00  0.00           C  
ATOM    459  O   TYR A  32      -2.613  38.259  -7.712  1.00  0.00           O  
ATOM    460  CB  TYR A  32      -1.521  36.672 -10.345  1.00  0.00           C  
ATOM    461  CG  TYR A  32      -1.315  36.549 -11.839  1.00  0.00           C  
ATOM    462  CD1 TYR A  32      -0.814  37.623 -12.560  1.00  0.00           C  
ATOM    463  CD2 TYR A  32      -1.627  35.363 -12.487  1.00  0.00           C  
ATOM    464  CE1 TYR A  32      -0.626  37.511 -13.924  1.00  0.00           C  
ATOM    465  CE2 TYR A  32      -1.439  35.251 -13.851  1.00  0.00           C  
ATOM    466  CZ  TYR A  32      -0.941  36.319 -14.568  1.00  0.00           C  
ATOM    467  OH  TYR A  32      -0.754  36.208 -15.927  1.00  0.00           O  
ATOM    468  H   TYR A  32      -2.059  39.442  -9.975  1.00  0.00           H  
ATOM    469  HA  TYR A  32      -3.644  36.954 -10.439  1.00  0.00           H  
ATOM    470 1HB  TYR A  32      -0.651  37.177  -9.922  1.00  0.00           H  
ATOM    471 2HB  TYR A  32      -1.554  35.668  -9.923  1.00  0.00           H  
ATOM    472  HD1 TYR A  32      -0.569  38.555 -12.051  1.00  0.00           H  
ATOM    473  HD2 TYR A  32      -2.022  34.520 -11.920  1.00  0.00           H  
ATOM    474  HE1 TYR A  32      -0.233  38.354 -14.491  1.00  0.00           H  
ATOM    475  HE2 TYR A  32      -1.686  34.319 -14.360  1.00  0.00           H  
ATOM    476  HH  TYR A  32      -0.957  35.311 -16.204  1.00  0.00           H  
ATOM    477  N   TRP A  33      -3.647  36.282  -8.003  1.00  0.00           N  
ATOM    478  CA  TRP A  33      -3.785  36.012  -6.577  1.00  0.00           C  
ATOM    479  C   TRP A  33      -2.601  35.209  -6.052  1.00  0.00           C  
ATOM    480  O   TRP A  33      -2.200  34.212  -6.652  1.00  0.00           O  
ATOM    481  CB  TRP A  33      -5.084  35.252  -6.301  1.00  0.00           C  
ATOM    482  CG  TRP A  33      -6.316  36.080  -6.505  1.00  0.00           C  
ATOM    483  CD1 TRP A  33      -7.203  36.472  -5.546  1.00  0.00           C  
ATOM    484  CD2 TRP A  33      -6.807  36.626  -7.753  1.00  0.00           C  
ATOM    485  NE1 TRP A  33      -8.208  37.219  -6.109  1.00  0.00           N  
ATOM    486  CE2 TRP A  33      -7.981  37.325  -7.458  1.00  0.00           C  
ATOM    487  CE3 TRP A  33      -6.351  36.579  -9.076  1.00  0.00           C  
ATOM    488  CZ2 TRP A  33      -8.714  37.975  -8.439  1.00  0.00           C  
ATOM    489  CZ3 TRP A  33      -7.085  37.232 -10.059  1.00  0.00           C  
ATOM    490  CH2 TRP A  33      -8.236  37.912  -9.748  1.00  0.00           C  
ATOM    491  H   TRP A  33      -4.046  35.634  -8.667  1.00  0.00           H  
ATOM    492  HA  TRP A  33      -3.817  36.963  -6.046  1.00  0.00           H  
ATOM    493 1HB  TRP A  33      -5.143  34.382  -6.956  1.00  0.00           H  
ATOM    494 2HB  TRP A  33      -5.081  34.888  -5.274  1.00  0.00           H  
ATOM    495  HD1 TRP A  33      -7.125  36.227  -4.489  1.00  0.00           H  
ATOM    496  HE1 TRP A  33      -8.988  37.625  -5.612  1.00  0.00           H  
ATOM    497  HE3 TRP A  33      -5.437  36.042  -9.328  1.00  0.00           H  
ATOM    498  HZ2 TRP A  33      -9.630  38.521  -8.212  1.00  0.00           H  
ATOM    499  HZ3 TRP A  33      -6.724  37.189 -11.087  1.00  0.00           H  
ATOM    500  HH2 TRP A  33      -8.787  38.414 -10.544  1.00  0.00           H  
ATOM    501  N   MET A  34      -2.046  35.650  -4.929  1.00  0.00           N  
ATOM    502  CA  MET A  34      -0.862  35.017  -4.359  1.00  0.00           C  
ATOM    503  C   MET A  34      -1.223  34.155  -3.157  1.00  0.00           C  
ATOM    504  O   MET A  34      -2.031  34.551  -2.317  1.00  0.00           O  
ATOM    505  CB  MET A  34       0.166  36.077  -3.967  1.00  0.00           C  
ATOM    506  CG  MET A  34       1.425  35.522  -3.316  1.00  0.00           C  
ATOM    507  SD  MET A  34       2.620  36.809  -2.905  1.00  0.00           S  
ATOM    508  CE  MET A  34       3.295  37.174  -4.522  1.00  0.00           C  
ATOM    509  H   MET A  34      -2.454  36.445  -4.457  1.00  0.00           H  
ATOM    510  HA  MET A  34      -0.422  34.365  -5.114  1.00  0.00           H  
ATOM    511 1HB  MET A  34       0.466  36.637  -4.851  1.00  0.00           H  
ATOM    512 2HB  MET A  34      -0.287  36.783  -3.269  1.00  0.00           H  
ATOM    513 1HG  MET A  34       1.159  34.993  -2.401  1.00  0.00           H  
ATOM    514 2HG  MET A  34       1.902  34.813  -3.993  1.00  0.00           H  
ATOM    515 1HE  MET A  34       4.051  37.954  -4.433  1.00  0.00           H  
ATOM    516 2HE  MET A  34       3.749  36.273  -4.939  1.00  0.00           H  
ATOM    517 3HE  MET A  34       2.496  37.515  -5.181  1.00  0.00           H  
ATOM    518  N   HIS A  35      -0.619  32.974  -3.079  1.00  0.00           N  
ATOM    519  CA  HIS A  35      -0.791  32.100  -1.925  1.00  0.00           C  
ATOM    520  C   HIS A  35       0.526  31.898  -1.186  1.00  0.00           C  
ATOM    521  O   HIS A  35       1.600  31.951  -1.785  1.00  0.00           O  
ATOM    522  CB  HIS A  35      -1.355  30.742  -2.354  1.00  0.00           C  
ATOM    523  CG  HIS A  35      -2.781  30.799  -2.808  1.00  0.00           C  
ATOM    524  ND1 HIS A  35      -3.827  30.348  -2.031  1.00  0.00           N  
ATOM    525  CD2 HIS A  35      -3.333  31.253  -3.957  1.00  0.00           C  
ATOM    526  CE1 HIS A  35      -4.963  30.523  -2.684  1.00  0.00           C  
ATOM    527  NE2 HIS A  35      -4.690  31.070  -3.855  1.00  0.00           N  
ATOM    528  H   HIS A  35      -0.025  32.674  -3.839  1.00  0.00           H  
ATOM    529  HA  HIS A  35      -1.495  32.553  -1.228  1.00  0.00           H  
ATOM    530 1HB  HIS A  35      -0.753  30.338  -3.170  1.00  0.00           H  
ATOM    531 2HB  HIS A  35      -1.290  30.041  -1.522  1.00  0.00           H  
ATOM    532  HD2 HIS A  35      -2.801  31.683  -4.806  1.00  0.00           H  
ATOM    533  HE1 HIS A  35      -5.956  30.262  -2.318  1.00  0.00           H  
ATOM    534  HE2 HIS A  35      -5.366  31.316  -4.564  1.00  0.00           H  
ATOM    535  N   TRP A  36       0.436  31.667   0.120  1.00  0.00           N  
ATOM    536  CA  TRP A  36       1.620  31.451   0.943  1.00  0.00           C  
ATOM    537  C   TRP A  36       1.600  30.070   1.585  1.00  0.00           C  
ATOM    538  O   TRP A  36       0.675  29.731   2.323  1.00  0.00           O  
ATOM    539  CB  TRP A  36       1.715  32.522   2.031  1.00  0.00           C  
ATOM    540  CG  TRP A  36       1.882  33.910   1.492  1.00  0.00           C  
ATOM    541  CD1 TRP A  36       0.898  34.722   1.012  1.00  0.00           C  
ATOM    542  CD2 TRP A  36       3.115  34.661   1.374  1.00  0.00           C  
ATOM    543  NE1 TRP A  36       1.431  35.920   0.605  1.00  0.00           N  
ATOM    544  CE2 TRP A  36       2.786  35.901   0.821  1.00  0.00           C  
ATOM    545  CE3 TRP A  36       4.451  34.384   1.691  1.00  0.00           C  
ATOM    546  CZ2 TRP A  36       3.744  36.871   0.571  1.00  0.00           C  
ATOM    547  CZ3 TRP A  36       5.411  35.357   1.442  1.00  0.00           C  
ATOM    548  CH2 TRP A  36       5.066  36.568   0.897  1.00  0.00           C  
ATOM    549  H   TRP A  36      -0.476  31.640   0.553  1.00  0.00           H  
ATOM    550  HA  TRP A  36       2.501  31.521   0.306  1.00  0.00           H  
ATOM    551 1HB  TRP A  36       0.814  32.498   2.645  1.00  0.00           H  
ATOM    552 2HB  TRP A  36       2.561  32.303   2.683  1.00  0.00           H  
ATOM    553  HD1 TRP A  36      -0.156  34.458   0.960  1.00  0.00           H  
ATOM    554  HE1 TRP A  36       0.911  36.691   0.210  1.00  0.00           H  
ATOM    555  HE3 TRP A  36       4.730  33.425   2.126  1.00  0.00           H  
ATOM    556  HZ2 TRP A  36       3.490  37.839   0.139  1.00  0.00           H  
ATOM    557  HZ3 TRP A  36       6.449  35.134   1.690  1.00  0.00           H  
ATOM    558  HH2 TRP A  36       5.845  37.309   0.715  1.00  0.00           H  
ATOM    559  N   VAL A  37       2.626  29.275   1.298  1.00  0.00           N  
ATOM    560  CA  VAL A  37       2.693  27.904   1.790  1.00  0.00           C  
ATOM    561  C   VAL A  37       4.096  27.562   2.277  1.00  0.00           C  
ATOM    562  O   VAL A  37       5.079  27.780   1.569  1.00  0.00           O  
ATOM    563  CB  VAL A  37       2.283  26.918   0.680  1.00  0.00           C  
ATOM    564  CG1 VAL A  37       2.340  25.486   1.193  1.00  0.00           C  
ATOM    565  CG2 VAL A  37       0.888  27.255   0.177  1.00  0.00           C  
ATOM    566  H   VAL A  37       3.378  29.630   0.725  1.00  0.00           H  
ATOM    567  HA  VAL A  37       1.999  27.801   2.624  1.00  0.00           H  
ATOM    568  HB  VAL A  37       2.996  26.993  -0.142  1.00  0.00           H  
ATOM    569 1HG1 VAL A  37       2.048  24.802   0.395  1.00  0.00           H  
ATOM    570 2HG1 VAL A  37       3.355  25.255   1.514  1.00  0.00           H  
ATOM    571 3HG1 VAL A  37       1.657  25.374   2.034  1.00  0.00           H  
ATOM    572 1HG2 VAL A  37       0.605  26.554  -0.608  1.00  0.00           H  
ATOM    573 2HG2 VAL A  37       0.177  27.185   1.000  1.00  0.00           H  
ATOM    574 3HG2 VAL A  37       0.882  28.270  -0.223  1.00  0.00           H  
ATOM    575  N   ARG A  38       4.181  27.025   3.489  1.00  0.00           N  
ATOM    576  CA  ARG A  38       5.468  26.727   4.106  1.00  0.00           C  
ATOM    577  C   ARG A  38       5.701  25.224   4.195  1.00  0.00           C  
ATOM    578  O   ARG A  38       4.753  24.443   4.274  1.00  0.00           O  
ATOM    579  CB  ARG A  38       5.547  27.332   5.500  1.00  0.00           C  
ATOM    580  CG  ARG A  38       4.764  26.585   6.567  1.00  0.00           C  
ATOM    581  CD  ARG A  38       5.002  27.150   7.920  1.00  0.00           C  
ATOM    582  NE  ARG A  38       4.431  26.316   8.965  1.00  0.00           N  
ATOM    583  CZ  ARG A  38       4.565  26.545  10.286  1.00  0.00           C  
ATOM    584  NH1 ARG A  38       5.251  27.584  10.706  1.00  0.00           N  
ATOM    585  NH2 ARG A  38       4.006  25.725  11.159  1.00  0.00           N  
ATOM    586  H   ARG A  38       3.332  26.818   3.996  1.00  0.00           H  
ATOM    587  HA  ARG A  38       6.256  27.164   3.492  1.00  0.00           H  
ATOM    588 1HB  ARG A  38       6.587  27.372   5.820  1.00  0.00           H  
ATOM    589 2HB  ARG A  38       5.174  28.356   5.473  1.00  0.00           H  
ATOM    590 1HG  ARG A  38       3.697  26.652   6.350  1.00  0.00           H  
ATOM    591 2HG  ARG A  38       5.067  25.537   6.575  1.00  0.00           H  
ATOM    592 1HD  ARG A  38       6.074  27.231   8.096  1.00  0.00           H  
ATOM    593 2HD  ARG A  38       4.548  28.138   7.986  1.00  0.00           H  
ATOM    594  HE  ARG A  38       3.896  25.506   8.680  1.00  0.00           H  
ATOM    595 1HH1 ARG A  38       5.679  28.211  10.039  1.00  0.00           H  
ATOM    596 2HH1 ARG A  38       5.352  27.756  11.696  1.00  0.00           H  
ATOM    597 1HH2 ARG A  38       3.478  24.926  10.835  1.00  0.00           H  
ATOM    598 2HH2 ARG A  38       4.106  25.897  12.148  1.00  0.00           H  
ATOM    599  N   GLN A  39       6.968  24.825   4.181  1.00  0.00           N  
ATOM    600  CA  GLN A  39       7.327  23.413   4.230  1.00  0.00           C  
ATOM    601  C   GLN A  39       8.054  23.075   5.526  1.00  0.00           C  
ATOM    602  O   GLN A  39       9.218  23.432   5.708  1.00  0.00           O  
ATOM    603  CB  GLN A  39       8.200  23.039   3.029  1.00  0.00           C  
ATOM    604  CG  GLN A  39       8.635  21.584   3.005  1.00  0.00           C  
ATOM    605  CD  GLN A  39       9.391  21.227   1.739  1.00  0.00           C  
ATOM    606  OE1 GLN A  39      10.030  22.081   1.119  1.00  0.00           O  
ATOM    607  NE2 GLN A  39       9.323  19.959   1.348  1.00  0.00           N  
ATOM    608  H   GLN A  39       7.702  25.518   4.134  1.00  0.00           H  
ATOM    609  HA  GLN A  39       6.412  22.822   4.194  1.00  0.00           H  
ATOM    610 1HB  GLN A  39       7.655  23.242   2.107  1.00  0.00           H  
ATOM    611 2HB  GLN A  39       9.096  23.658   3.023  1.00  0.00           H  
ATOM    612 1HG  GLN A  39       9.288  21.396   3.857  1.00  0.00           H  
ATOM    613 2HG  GLN A  39       7.751  20.949   3.065  1.00  0.00           H  
ATOM    614 1HE2 GLN A  39       9.802  19.665   0.520  1.00  0.00           H  
ATOM    615 2HE2 GLN A  39       8.794  19.299   1.880  1.00  0.00           H  
ATOM    616  N   ALA A  40       7.360  22.383   6.424  1.00  0.00           N  
ATOM    617  CA  ALA A  40       7.921  22.039   7.725  1.00  0.00           C  
ATOM    618  C   ALA A  40       8.433  20.604   7.742  1.00  0.00           C  
ATOM    619  O   ALA A  40       7.760  19.689   7.267  1.00  0.00           O  
ATOM    620  CB  ALA A  40       6.884  22.243   8.820  1.00  0.00           C  
ATOM    621  H   ALA A  40       6.421  22.089   6.200  1.00  0.00           H  
ATOM    622  HA  ALA A  40       8.769  22.698   7.914  1.00  0.00           H  
ATOM    623 1HB  ALA A  40       7.318  21.981   9.785  1.00  0.00           H  
ATOM    624 2HB  ALA A  40       6.571  23.287   8.834  1.00  0.00           H  
ATOM    625 3HB  ALA A  40       6.021  21.608   8.626  1.00  0.00           H  
ATOM    626  N   PRO A  41       9.628  20.414   8.291  1.00  0.00           N  
ATOM    627  CA  PRO A  41      10.232  19.089   8.373  1.00  0.00           C  
ATOM    628  C   PRO A  41       9.305  18.105   9.074  1.00  0.00           C  
ATOM    629  O   PRO A  41       8.987  18.268  10.252  1.00  0.00           O  
ATOM    630  CB  PRO A  41      11.507  19.341   9.184  1.00  0.00           C  
ATOM    631  CG  PRO A  41      11.859  20.758   8.882  1.00  0.00           C  
ATOM    632  CD  PRO A  41      10.532  21.467   8.814  1.00  0.00           C  
ATOM    633  HA  PRO A  41      10.473  18.738   7.359  1.00  0.00           H  
ATOM    634 1HB  PRO A  41      11.313  19.169  10.253  1.00  0.00           H  
ATOM    635 2HB  PRO A  41      12.291  18.632   8.881  1.00  0.00           H  
ATOM    636 1HG  PRO A  41      12.515  21.162   9.666  1.00  0.00           H  
ATOM    637 2HG  PRO A  41      12.419  20.816   7.937  1.00  0.00           H  
ATOM    638 1HD  PRO A  41      10.238  21.793   9.822  1.00  0.00           H  
ATOM    639 2HD  PRO A  41      10.611  22.329   8.135  1.00  0.00           H  
ATOM    640  N   GLY A  42       8.875  17.082   8.344  1.00  0.00           N  
ATOM    641  CA  GLY A  42       8.119  15.983   8.934  1.00  0.00           C  
ATOM    642  C   GLY A  42       6.619  16.216   8.806  1.00  0.00           C  
ATOM    643  O   GLY A  42       5.818  15.313   9.049  1.00  0.00           O  
ATOM    644  H   GLY A  42       9.077  17.064   7.354  1.00  0.00           H  
ATOM    645 1HA  GLY A  42       8.389  15.049   8.441  1.00  0.00           H  
ATOM    646 2HA  GLY A  42       8.386  15.881   9.985  1.00  0.00           H  
ATOM    647  N   GLN A  43       6.244  17.432   8.423  1.00  0.00           N  
ATOM    648  CA  GLN A  43       4.838  17.808   8.334  1.00  0.00           C  
ATOM    649  C   GLN A  43       4.442  18.123   6.897  1.00  0.00           C  
ATOM    650  O   GLN A  43       3.282  17.967   6.515  1.00  0.00           O  
ATOM    651  CB  GLN A  43       4.548  19.013   9.233  1.00  0.00           C  
ATOM    652  CG  GLN A  43       4.824  18.771  10.707  1.00  0.00           C  
ATOM    653  CD  GLN A  43       3.931  17.695  11.294  1.00  0.00           C  
ATOM    654  OE1 GLN A  43       2.706  17.735  11.143  1.00  0.00           O  
ATOM    655  NE2 GLN A  43       4.538  16.725  11.968  1.00  0.00           N  
ATOM    656  H   GLN A  43       6.952  18.113   8.187  1.00  0.00           H  
ATOM    657  HA  GLN A  43       4.233  16.967   8.673  1.00  0.00           H  
ATOM    658 1HB  GLN A  43       5.154  19.860   8.912  1.00  0.00           H  
ATOM    659 2HB  GLN A  43       3.502  19.301   9.129  1.00  0.00           H  
ATOM    660 1HG  GLN A  43       5.861  18.456  10.825  1.00  0.00           H  
ATOM    661 2HG  GLN A  43       4.650  19.697  11.255  1.00  0.00           H  
ATOM    662 1HE2 GLN A  43       4.000  15.988  12.378  1.00  0.00           H  
ATOM    663 2HE2 GLN A  43       5.534  16.732  12.066  1.00  0.00           H  
ATOM    664  N   GLY A  44       5.412  18.566   6.105  1.00  0.00           N  
ATOM    665  CA  GLY A  44       5.177  18.857   4.696  1.00  0.00           C  
ATOM    666  C   GLY A  44       4.665  20.279   4.505  1.00  0.00           C  
ATOM    667  O   GLY A  44       4.942  21.163   5.315  1.00  0.00           O  
ATOM    668  H   GLY A  44       6.336  18.705   6.489  1.00  0.00           H  
ATOM    669 1HA  GLY A  44       6.104  18.722   4.137  1.00  0.00           H  
ATOM    670 2HA  GLY A  44       4.454  18.149   4.294  1.00  0.00           H  
ATOM    671  N   LEU A  45       3.915  20.493   3.429  1.00  0.00           N  
ATOM    672  CA  LEU A  45       3.417  21.821   3.094  1.00  0.00           C  
ATOM    673  C   LEU A  45       2.252  22.216   3.993  1.00  0.00           C  
ATOM    674  O   LEU A  45       1.384  21.398   4.295  1.00  0.00           O  
ATOM    675  CB  LEU A  45       2.976  21.867   1.625  1.00  0.00           C  
ATOM    676  CG  LEU A  45       4.095  21.702   0.589  1.00  0.00           C  
ATOM    677  CD1 LEU A  45       3.495  21.700  -0.810  1.00  0.00           C  
ATOM    678  CD2 LEU A  45       5.105  22.828   0.749  1.00  0.00           C  
ATOM    679  H   LEU A  45       3.684  19.715   2.828  1.00  0.00           H  
ATOM    680  HA  LEU A  45       4.223  22.540   3.240  1.00  0.00           H  
ATOM    681 1HB  LEU A  45       2.249  21.075   1.456  1.00  0.00           H  
ATOM    682 2HB  LEU A  45       2.489  22.825   1.438  1.00  0.00           H  
ATOM    683  HG  LEU A  45       4.592  20.744   0.740  1.00  0.00           H  
ATOM    684 1HD1 LEU A  45       4.290  21.583  -1.547  1.00  0.00           H  
ATOM    685 2HD1 LEU A  45       2.791  20.873  -0.903  1.00  0.00           H  
ATOM    686 3HD1 LEU A  45       2.976  22.642  -0.985  1.00  0.00           H  
ATOM    687 1HD2 LEU A  45       5.901  22.711   0.013  1.00  0.00           H  
ATOM    688 2HD2 LEU A  45       4.609  23.787   0.597  1.00  0.00           H  
ATOM    689 3HD2 LEU A  45       5.531  22.795   1.752  1.00  0.00           H  
ATOM    690  N   GLU A  46       2.240  23.475   4.417  1.00  0.00           N  
ATOM    691  CA  GLU A  46       1.116  24.017   5.173  1.00  0.00           C  
ATOM    692  C   GLU A  46       0.618  25.320   4.560  1.00  0.00           C  
ATOM    693  O   GLU A  46       1.351  26.306   4.492  1.00  0.00           O  
ATOM    694  CB  GLU A  46       1.517  24.250   6.631  1.00  0.00           C  
ATOM    695  CG  GLU A  46       1.730  22.975   7.436  1.00  0.00           C  
ATOM    696  CD  GLU A  46       1.968  23.238   8.896  1.00  0.00           C  
ATOM    697  OE1 GLU A  46       2.930  23.894   9.214  1.00  0.00           O  
ATOM    698  OE2 GLU A  46       1.185  22.781   9.697  1.00  0.00           O  
ATOM    699  H   GLU A  46       3.028  24.072   4.212  1.00  0.00           H  
ATOM    700  HA  GLU A  46       0.300  23.295   5.146  1.00  0.00           H  
ATOM    701 1HB  GLU A  46       2.442  24.826   6.667  1.00  0.00           H  
ATOM    702 2HB  GLU A  46       0.746  24.836   7.131  1.00  0.00           H  
ATOM    703 1HG  GLU A  46       0.850  22.341   7.331  1.00  0.00           H  
ATOM    704 2HG  GLU A  46       2.583  22.437   7.024  1.00  0.00           H  
ATOM    705  N   TRP A  47      -0.634  25.316   4.113  1.00  0.00           N  
ATOM    706  CA  TRP A  47      -1.263  26.522   3.588  1.00  0.00           C  
ATOM    707  C   TRP A  47      -1.425  27.577   4.674  1.00  0.00           C  
ATOM    708  O   TRP A  47      -2.040  27.326   5.711  1.00  0.00           O  
ATOM    709  CB  TRP A  47      -2.629  26.191   2.985  1.00  0.00           C  
ATOM    710  CG  TRP A  47      -3.227  27.320   2.201  1.00  0.00           C  
ATOM    711  CD1 TRP A  47      -2.965  27.639   0.902  1.00  0.00           C  
ATOM    712  CD2 TRP A  47      -4.196  28.291   2.664  1.00  0.00           C  
ATOM    713  NE1 TRP A  47      -3.699  28.736   0.527  1.00  0.00           N  
ATOM    714  CE2 TRP A  47      -4.460  29.147   1.592  1.00  0.00           C  
ATOM    715  CE3 TRP A  47      -4.852  28.498   3.884  1.00  0.00           C  
ATOM    716  CZ2 TRP A  47      -5.353  30.202   1.698  1.00  0.00           C  
ATOM    717  CZ3 TRP A  47      -5.749  29.555   3.990  1.00  0.00           C  
ATOM    718  CH2 TRP A  47      -5.992  30.384   2.925  1.00  0.00           C  
ATOM    719  H   TRP A  47      -1.163  24.456   4.139  1.00  0.00           H  
ATOM    720  HA  TRP A  47      -0.625  26.931   2.804  1.00  0.00           H  
ATOM    721 1HB  TRP A  47      -2.537  25.327   2.327  1.00  0.00           H  
ATOM    722 2HB  TRP A  47      -3.323  25.923   3.782  1.00  0.00           H  
ATOM    723  HD1 TRP A  47      -2.273  27.101   0.256  1.00  0.00           H  
ATOM    724  HE1 TRP A  47      -3.683  29.171  -0.384  1.00  0.00           H  
ATOM    725  HE3 TRP A  47      -4.665  27.840   4.733  1.00  0.00           H  
ATOM    726  HZ2 TRP A  47      -5.559  30.872   0.863  1.00  0.00           H  
ATOM    727  HZ3 TRP A  47      -6.254  29.709   4.944  1.00  0.00           H  
ATOM    728  HH2 TRP A  47      -6.702  31.204   3.042  1.00  0.00           H  
ATOM    729  N   MET A  48      -0.870  28.760   4.431  1.00  0.00           N  
ATOM    730  CA  MET A  48      -0.846  29.816   5.436  1.00  0.00           C  
ATOM    731  C   MET A  48      -1.941  30.844   5.180  1.00  0.00           C  
ATOM    732  O   MET A  48      -2.654  31.248   6.099  1.00  0.00           O  
ATOM    733  CB  MET A  48       0.524  30.491   5.460  1.00  0.00           C  
ATOM    734  CG  MET A  48       1.664  29.586   5.903  1.00  0.00           C  
ATOM    735  SD  MET A  48       3.262  30.423   5.889  1.00  0.00           S  
ATOM    736  CE  MET A  48       3.031  31.614   7.206  1.00  0.00           C  
ATOM    737  H   MET A  48      -0.453  28.931   3.527  1.00  0.00           H  
ATOM    738  HA  MET A  48      -1.034  29.369   6.412  1.00  0.00           H  
ATOM    739 1HB  MET A  48       0.762  30.866   4.465  1.00  0.00           H  
ATOM    740 2HB  MET A  48       0.496  31.348   6.134  1.00  0.00           H  
ATOM    741 1HG  MET A  48       1.472  29.226   6.913  1.00  0.00           H  
ATOM    742 2HG  MET A  48       1.722  28.723   5.240  1.00  0.00           H  
ATOM    743 1HE  MET A  48       3.937  32.210   7.321  1.00  0.00           H  
ATOM    744 2HE  MET A  48       2.193  32.268   6.963  1.00  0.00           H  
ATOM    745 3HE  MET A  48       2.822  31.089   8.139  1.00  0.00           H  
ATOM    746  N   GLY A  49      -2.070  31.264   3.926  1.00  0.00           N  
ATOM    747  CA  GLY A  49      -3.043  32.285   3.556  1.00  0.00           C  
ATOM    748  C   GLY A  49      -2.872  32.708   2.103  1.00  0.00           C  
ATOM    749  O   GLY A  49      -2.217  32.021   1.319  1.00  0.00           O  
ATOM    750  H   GLY A  49      -1.479  30.865   3.211  1.00  0.00           H  
ATOM    751 1HA  GLY A  49      -4.051  31.900   3.711  1.00  0.00           H  
ATOM    752 2HA  GLY A  49      -2.926  33.151   4.207  1.00  0.00           H  
ATOM    753  N   ASN A  50      -3.465  33.843   1.749  1.00  0.00           N  
ATOM    754  CA  ASN A  50      -3.345  34.381   0.399  1.00  0.00           C  
ATOM    755  C   ASN A  50      -3.501  35.896   0.394  1.00  0.00           C  
ATOM    756  O   ASN A  50      -3.840  36.498   1.413  1.00  0.00           O  
ATOM    757  CB  ASN A  50      -4.363  33.736  -0.525  1.00  0.00           C  
ATOM    758  CG  ASN A  50      -5.780  34.061  -0.140  1.00  0.00           C  
ATOM    759  OD1 ASN A  50      -6.094  35.205   0.210  1.00  0.00           O  
ATOM    760  ND2 ASN A  50      -6.641  33.078  -0.199  1.00  0.00           N  
ATOM    761  H   ASN A  50      -4.012  34.346   2.432  1.00  0.00           H  
ATOM    762  HA  ASN A  50      -2.345  34.158   0.024  1.00  0.00           H  
ATOM    763 1HB  ASN A  50      -4.190  34.072  -1.548  1.00  0.00           H  
ATOM    764 2HB  ASN A  50      -4.234  32.654  -0.509  1.00  0.00           H  
ATOM    765 1HD2 ASN A  50      -7.598  33.236   0.046  1.00  0.00           H  
ATOM    766 2HD2 ASN A  50      -6.342  32.169  -0.488  1.00  0.00           H  
ATOM    767  N   ILE A  51      -3.252  36.508  -0.759  1.00  0.00           N  
ATOM    768  CA  ILE A  51      -3.389  37.952  -0.905  1.00  0.00           C  
ATOM    769  C   ILE A  51      -3.617  38.339  -2.361  1.00  0.00           C  
ATOM    770  O   ILE A  51      -3.005  37.773  -3.267  1.00  0.00           O  
ATOM    771  CB  ILE A  51      -2.142  38.679  -0.369  1.00  0.00           C  
ATOM    772  CG1 ILE A  51      -2.328  40.195  -0.460  1.00  0.00           C  
ATOM    773  CG2 ILE A  51      -0.902  38.244  -1.135  1.00  0.00           C  
ATOM    774  CD1 ILE A  51      -1.282  40.985   0.294  1.00  0.00           C  
ATOM    775  H   ILE A  51      -2.961  35.958  -1.554  1.00  0.00           H  
ATOM    776  HA  ILE A  51      -4.253  38.278  -0.327  1.00  0.00           H  
ATOM    777  HB  ILE A  51      -2.008  38.441   0.686  1.00  0.00           H  
ATOM    778 1HG1 ILE A  51      -2.300  40.503  -1.505  1.00  0.00           H  
ATOM    779 2HG1 ILE A  51      -3.308  40.467  -0.067  1.00  0.00           H  
ATOM    780 1HG2 ILE A  51      -0.030  38.767  -0.744  1.00  0.00           H  
ATOM    781 2HG2 ILE A  51      -0.762  37.170  -1.021  1.00  0.00           H  
ATOM    782 3HG2 ILE A  51      -1.025  38.483  -2.192  1.00  0.00           H  
ATOM    783 1HD1 ILE A  51      -1.481  42.051   0.182  1.00  0.00           H  
ATOM    784 2HD1 ILE A  51      -1.317  40.718   1.351  1.00  0.00           H  
ATOM    785 3HD1 ILE A  51      -0.295  40.757  -0.106  1.00  0.00           H  
ATOM    786  N   TYR A  52      -4.500  39.307  -2.579  1.00  0.00           N  
ATOM    787  CA  TYR A  52      -4.684  39.892  -3.902  1.00  0.00           C  
ATOM    788  C   TYR A  52      -4.281  41.361  -3.915  1.00  0.00           C  
ATOM    789  O   TYR A  52      -5.026  42.223  -3.450  1.00  0.00           O  
ATOM    790  CB  TYR A  52      -6.137  39.736  -4.358  1.00  0.00           C  
ATOM    791  CG  TYR A  52      -6.388  40.218  -5.770  1.00  0.00           C  
ATOM    792  CD1 TYR A  52      -5.490  39.905  -6.780  1.00  0.00           C  
ATOM    793  CD2 TYR A  52      -7.516  40.973  -6.055  1.00  0.00           C  
ATOM    794  CE1 TYR A  52      -5.720  40.345  -8.069  1.00  0.00           C  
ATOM    795  CE2 TYR A  52      -7.746  41.413  -7.344  1.00  0.00           C  
ATOM    796  CZ  TYR A  52      -6.852  41.101  -8.348  1.00  0.00           C  
ATOM    797  OH  TYR A  52      -7.081  41.539  -9.633  1.00  0.00           O  
ATOM    798  H   TYR A  52      -5.058  39.647  -1.809  1.00  0.00           H  
ATOM    799  HA  TYR A  52      -4.039  39.366  -4.606  1.00  0.00           H  
ATOM    800 1HB  TYR A  52      -6.426  38.686  -4.300  1.00  0.00           H  
ATOM    801 2HB  TYR A  52      -6.791  40.293  -3.688  1.00  0.00           H  
ATOM    802  HD1 TYR A  52      -4.603  39.311  -6.556  1.00  0.00           H  
ATOM    803  HD2 TYR A  52      -8.221  41.220  -5.261  1.00  0.00           H  
ATOM    804  HE1 TYR A  52      -5.014  40.099  -8.862  1.00  0.00           H  
ATOM    805  HE2 TYR A  52      -8.632  42.007  -7.567  1.00  0.00           H  
ATOM    806  HH  TYR A  52      -6.267  41.482 -10.139  1.00  0.00           H  
ATOM    807  N   PRO A  53      -3.098  41.640  -4.452  1.00  0.00           N  
ATOM    808  CA  PRO A  53      -2.558  42.994  -4.454  1.00  0.00           C  
ATOM    809  C   PRO A  53      -3.499  43.962  -5.159  1.00  0.00           C  
ATOM    810  O   PRO A  53      -3.493  45.161  -4.882  1.00  0.00           O  
ATOM    811  CB  PRO A  53      -1.236  42.836  -5.213  1.00  0.00           C  
ATOM    812  CG  PRO A  53      -0.830  41.426  -4.951  1.00  0.00           C  
ATOM    813  CD  PRO A  53      -2.123  40.655  -4.964  1.00  0.00           C  
ATOM    814  HA  PRO A  53      -2.380  43.314  -3.417  1.00  0.00           H  
ATOM    815 1HB  PRO A  53      -1.390  43.044  -6.283  1.00  0.00           H  
ATOM    816 2HB  PRO A  53      -0.502  43.568  -4.846  1.00  0.00           H  
ATOM    817 1HG  PRO A  53      -0.125  41.084  -5.723  1.00  0.00           H  
ATOM    818 2HG  PRO A  53      -0.304  41.356  -3.988  1.00  0.00           H  
ATOM    819 1HD  PRO A  53      -2.357  40.347  -5.994  1.00  0.00           H  
ATOM    820 2HD  PRO A  53      -2.033  39.777  -4.307  1.00  0.00           H  
ATOM    821  N   GLY A  54      -4.307  43.434  -6.072  1.00  0.00           N  
ATOM    822  CA  GLY A  54      -5.224  44.257  -6.851  1.00  0.00           C  
ATOM    823  C   GLY A  54      -6.313  44.854  -5.970  1.00  0.00           C  
ATOM    824  O   GLY A  54      -6.987  45.808  -6.359  1.00  0.00           O  
ATOM    825  H   GLY A  54      -4.285  42.436  -6.231  1.00  0.00           H  
ATOM    826 1HA  GLY A  54      -4.669  45.056  -7.342  1.00  0.00           H  
ATOM    827 2HA  GLY A  54      -5.677  43.653  -7.637  1.00  0.00           H  
ATOM    828  N   SER A  55      -6.481  44.287  -4.780  1.00  0.00           N  
ATOM    829  CA  SER A  55      -7.499  44.753  -3.846  1.00  0.00           C  
ATOM    830  C   SER A  55      -6.883  45.143  -2.509  1.00  0.00           C  
ATOM    831  O   SER A  55      -7.332  46.088  -1.860  1.00  0.00           O  
ATOM    832  CB  SER A  55      -8.546  43.676  -3.635  1.00  0.00           C  
ATOM    833  OG  SER A  55      -7.991  42.551  -3.012  1.00  0.00           O  
ATOM    834  H   SER A  55      -5.888  43.513  -4.516  1.00  0.00           H  
ATOM    835  HA  SER A  55      -7.982  45.634  -4.271  1.00  0.00           H  
ATOM    836 1HB  SER A  55      -9.356  44.071  -3.023  1.00  0.00           H  
ATOM    837 2HB  SER A  55      -8.972  43.390  -4.596  1.00  0.00           H  
ATOM    838  HG  SER A  55      -7.134  42.415  -3.426  1.00  0.00           H  
ATOM    839  N   GLY A  56      -5.852  44.411  -2.102  1.00  0.00           N  
ATOM    840  CA  GLY A  56      -5.244  44.605  -0.791  1.00  0.00           C  
ATOM    841  C   GLY A  56      -5.859  43.673   0.245  1.00  0.00           C  
ATOM    842  O   GLY A  56      -5.540  43.752   1.431  1.00  0.00           O  
ATOM    843  H   GLY A  56      -5.479  43.701  -2.717  1.00  0.00           H  
ATOM    844 1HA  GLY A  56      -4.171  44.425  -0.857  1.00  0.00           H  
ATOM    845 2HA  GLY A  56      -5.376  45.641  -0.479  1.00  0.00           H  
ATOM    846  N   GLY A  57      -6.742  42.791  -0.210  1.00  0.00           N  
ATOM    847  CA  GLY A  57      -7.423  41.859   0.680  1.00  0.00           C  
ATOM    848  C   GLY A  57      -6.547  40.653   0.990  1.00  0.00           C  
ATOM    849  O   GLY A  57      -5.856  40.133   0.114  1.00  0.00           O  
ATOM    850  H   GLY A  57      -6.946  42.765  -1.199  1.00  0.00           H  
ATOM    851 1HA  GLY A  57      -7.688  42.369   1.607  1.00  0.00           H  
ATOM    852 2HA  GLY A  57      -8.353  41.529   0.219  1.00  0.00           H  
ATOM    853  N   THR A  58      -6.578  40.211   2.243  1.00  0.00           N  
ATOM    854  CA  THR A  58      -5.781  39.069   2.673  1.00  0.00           C  
ATOM    855  C   THR A  58      -6.644  38.027   3.372  1.00  0.00           C  
ATOM    856  O   THR A  58      -7.687  38.350   3.940  1.00  0.00           O  
ATOM    857  CB  THR A  58      -4.641  39.509   3.610  1.00  0.00           C  
ATOM    858  OG1 THR A  58      -5.194  40.095   4.796  1.00  0.00           O  
ATOM    859  CG2 THR A  58      -3.744  40.524   2.918  1.00  0.00           C  
ATOM    860  H   THR A  58      -7.170  40.679   2.915  1.00  0.00           H  
ATOM    861  HA  THR A  58      -5.340  38.603   1.791  1.00  0.00           H  
ATOM    862  HB  THR A  58      -4.047  38.641   3.893  1.00  0.00           H  
ATOM    863  HG1 THR A  58      -6.101  40.361   4.628  1.00  0.00           H  
ATOM    864 1HG2 THR A  58      -2.944  40.824   3.595  1.00  0.00           H  
ATOM    865 2HG2 THR A  58      -3.314  40.078   2.022  1.00  0.00           H  
ATOM    866 3HG2 THR A  58      -4.331  41.399   2.642  1.00  0.00           H  
ATOM    867  N   ASN A  59      -6.204  36.774   3.328  1.00  0.00           N  
ATOM    868  CA  ASN A  59      -6.870  35.701   4.056  1.00  0.00           C  
ATOM    869  C   ASN A  59      -5.864  34.837   4.805  1.00  0.00           C  
ATOM    870  O   ASN A  59      -4.756  34.597   4.323  1.00  0.00           O  
ATOM    871  CB  ASN A  59      -7.705  34.853   3.114  1.00  0.00           C  
ATOM    872  CG  ASN A  59      -8.831  35.627   2.486  1.00  0.00           C  
ATOM    873  OD1 ASN A  59      -9.845  35.908   3.135  1.00  0.00           O  
ATOM    874  ND2 ASN A  59      -8.673  35.976   1.234  1.00  0.00           N  
ATOM    875  H   ASN A  59      -5.386  36.559   2.774  1.00  0.00           H  
ATOM    876  HA  ASN A  59      -7.531  36.147   4.801  1.00  0.00           H  
ATOM    877 1HB  ASN A  59      -7.068  34.454   2.323  1.00  0.00           H  
ATOM    878 2HB  ASN A  59      -8.121  34.006   3.659  1.00  0.00           H  
ATOM    879 1HD2 ASN A  59      -9.389  36.492   0.765  1.00  0.00           H  
ATOM    880 2HD2 ASN A  59      -7.836  35.727   0.748  1.00  0.00           H  
ATOM    881  N   TYR A  60      -6.255  34.371   5.986  1.00  0.00           N  
ATOM    882  CA  TYR A  60      -5.347  33.635   6.859  1.00  0.00           C  
ATOM    883  C   TYR A  60      -5.980  32.337   7.344  1.00  0.00           C  
ATOM    884  O   TYR A  60      -7.188  32.272   7.573  1.00  0.00           O  
ATOM    885  CB  TYR A  60      -4.932  34.501   8.051  1.00  0.00           C  
ATOM    886  CG  TYR A  60      -4.441  35.878   7.664  1.00  0.00           C  
ATOM    887  CD1 TYR A  60      -5.293  36.969   7.756  1.00  0.00           C  
ATOM    888  CD2 TYR A  60      -3.140  36.050   7.216  1.00  0.00           C  
ATOM    889  CE1 TYR A  60      -4.844  38.227   7.402  1.00  0.00           C  
ATOM    890  CE2 TYR A  60      -2.691  37.308   6.863  1.00  0.00           C  
ATOM    891  CZ  TYR A  60      -3.538  38.393   6.954  1.00  0.00           C  
ATOM    892  OH  TYR A  60      -3.092  39.646   6.602  1.00  0.00           O  
ATOM    893  H   TYR A  60      -7.206  34.530   6.287  1.00  0.00           H  
ATOM    894  HA  TYR A  60      -4.455  33.375   6.289  1.00  0.00           H  
ATOM    895 1HB  TYR A  60      -5.780  34.619   8.727  1.00  0.00           H  
ATOM    896 2HB  TYR A  60      -4.139  34.000   8.605  1.00  0.00           H  
ATOM    897  HD1 TYR A  60      -6.316  36.834   8.107  1.00  0.00           H  
ATOM    898  HD2 TYR A  60      -2.471  35.192   7.143  1.00  0.00           H  
ATOM    899  HE1 TYR A  60      -5.513  39.085   7.474  1.00  0.00           H  
ATOM    900  HE2 TYR A  60      -1.668  37.442   6.510  1.00  0.00           H  
ATOM    901  HH  TYR A  60      -3.731  40.060   6.017  1.00  0.00           H  
ATOM    902  N   ALA A  61      -5.157  31.306   7.499  1.00  0.00           N  
ATOM    903  CA  ALA A  61      -5.576  30.088   8.182  1.00  0.00           C  
ATOM    904  C   ALA A  61      -5.543  30.265   9.695  1.00  0.00           C  
ATOM    905  O   ALA A  61      -4.837  31.130  10.213  1.00  0.00           O  
ATOM    906  CB  ALA A  61      -4.694  28.918   7.768  1.00  0.00           C  
ATOM    907  H   ALA A  61      -4.217  31.367   7.134  1.00  0.00           H  
ATOM    908  HA  ALA A  61      -6.605  29.874   7.893  1.00  0.00           H  
ATOM    909 1HB  ALA A  61      -5.019  28.016   8.286  1.00  0.00           H  
ATOM    910 2HB  ALA A  61      -4.773  28.766   6.691  1.00  0.00           H  
ATOM    911 3HB  ALA A  61      -3.659  29.133   8.029  1.00  0.00           H  
ATOM    912  N   GLU A  62      -6.313  29.442  10.399  1.00  0.00           N  
ATOM    913  CA  GLU A  62      -6.448  29.569  11.845  1.00  0.00           C  
ATOM    914  C   GLU A  62      -5.109  29.368  12.543  1.00  0.00           C  
ATOM    915  O   GLU A  62      -4.876  29.906  13.625  1.00  0.00           O  
ATOM    916  CB  GLU A  62      -7.468  28.558  12.376  1.00  0.00           C  
ATOM    917  CG  GLU A  62      -8.909  28.859  11.991  1.00  0.00           C  
ATOM    918  CD  GLU A  62      -9.424  30.133  12.600  1.00  0.00           C  
ATOM    919  OE1 GLU A  62      -9.248  30.318  13.781  1.00  0.00           O  
ATOM    920  OE2 GLU A  62      -9.993  30.923  11.884  1.00  0.00           O  
ATOM    921  H   GLU A  62      -6.817  28.709   9.920  1.00  0.00           H  
ATOM    922  HA  GLU A  62      -6.802  30.575  12.072  1.00  0.00           H  
ATOM    923 1HB  GLU A  62      -7.222  27.564  12.003  1.00  0.00           H  
ATOM    924 2HB  GLU A  62      -7.412  28.523  13.464  1.00  0.00           H  
ATOM    925 1HG  GLU A  62      -8.977  28.936  10.906  1.00  0.00           H  
ATOM    926 2HG  GLU A  62      -9.540  28.030  12.309  1.00  0.00           H  
ATOM    927  N   LYS A  63      -4.232  28.590  11.918  1.00  0.00           N  
ATOM    928  CA  LYS A  63      -2.903  28.342  12.462  1.00  0.00           C  
ATOM    929  C   LYS A  63      -2.102  29.634  12.567  1.00  0.00           C  
ATOM    930  O   LYS A  63      -1.276  29.792  13.467  1.00  0.00           O  
ATOM    931  CB  LYS A  63      -2.151  27.326  11.601  1.00  0.00           C  
ATOM    932  CG  LYS A  63      -2.664  25.897  11.722  1.00  0.00           C  
ATOM    933  CD  LYS A  63      -1.917  24.961  10.785  1.00  0.00           C  
ATOM    934  CE  LYS A  63      -2.341  23.514  10.992  1.00  0.00           C  
ATOM    935  NZ  LYS A  63      -1.727  22.604   9.988  1.00  0.00           N  
ATOM    936  H   LYS A  63      -4.494  28.158  11.043  1.00  0.00           H  
ATOM    937  HA  LYS A  63      -3.011  27.934  13.468  1.00  0.00           H  
ATOM    938 1HB  LYS A  63      -2.219  27.618  10.552  1.00  0.00           H  
ATOM    939 2HB  LYS A  63      -1.096  27.327  11.873  1.00  0.00           H  
ATOM    940 1HG  LYS A  63      -2.535  25.550  12.748  1.00  0.00           H  
ATOM    941 2HG  LYS A  63      -3.726  25.870  11.479  1.00  0.00           H  
ATOM    942 1HD  LYS A  63      -2.116  25.245   9.751  1.00  0.00           H  
ATOM    943 2HD  LYS A  63      -0.845  25.044  10.966  1.00  0.00           H  
ATOM    944 1HE  LYS A  63      -2.047  23.188  11.988  1.00  0.00           H  
ATOM    945 2HE  LYS A  63      -3.426  23.439  10.915  1.00  0.00           H  
ATOM    946 1HZ  LYS A  63      -2.033  21.657  10.159  1.00  0.00           H  
ATOM    947 2HZ  LYS A  63      -2.009  22.887   9.059  1.00  0.00           H  
ATOM    948 3HZ  LYS A  63      -0.721  22.651  10.062  1.00  0.00           H  
ATOM    949  N   PHE A  64      -2.350  30.555  11.643  1.00  0.00           N  
ATOM    950  CA  PHE A  64      -1.473  31.704  11.451  1.00  0.00           C  
ATOM    951  C   PHE A  64      -2.239  33.013  11.596  1.00  0.00           C  
ATOM    952  O   PHE A  64      -1.647  34.092  11.606  1.00  0.00           O  
ATOM    953  CB  PHE A  64      -0.810  31.646  10.074  1.00  0.00           C  
ATOM    954  CG  PHE A  64      -0.074  30.363   9.809  1.00  0.00           C  
ATOM    955  CD1 PHE A  64      -0.663  29.350   9.067  1.00  0.00           C  
ATOM    956  CD2 PHE A  64       1.207  30.166  10.302  1.00  0.00           C  
ATOM    957  CE1 PHE A  64       0.013  28.169   8.823  1.00  0.00           C  
ATOM    958  CE2 PHE A  64       1.885  28.987  10.059  1.00  0.00           C  
ATOM    959  CZ  PHE A  64       1.286  27.987   9.319  1.00  0.00           C  
ATOM    960  H   PHE A  64      -3.168  30.458  11.058  1.00  0.00           H  
ATOM    961  HA  PHE A  64      -0.695  31.677  12.215  1.00  0.00           H  
ATOM    962 1HB  PHE A  64      -1.567  31.769   9.300  1.00  0.00           H  
ATOM    963 2HB  PHE A  64      -0.104  32.469   9.975  1.00  0.00           H  
ATOM    964  HD1 PHE A  64      -1.670  29.493   8.674  1.00  0.00           H  
ATOM    965  HD2 PHE A  64       1.679  30.955  10.888  1.00  0.00           H  
ATOM    966  HE1 PHE A  64      -0.461  27.381   8.238  1.00  0.00           H  
ATOM    967  HE2 PHE A  64       2.891  28.845  10.452  1.00  0.00           H  
ATOM    968  HZ  PHE A  64       1.819  27.057   9.128  1.00  0.00           H  
ATOM    969  N   LYS A  65      -3.559  32.910  11.708  1.00  0.00           N  
ATOM    970  CA  LYS A  65      -4.422  34.086  11.708  1.00  0.00           C  
ATOM    971  C   LYS A  65      -3.978  35.095  12.759  1.00  0.00           C  
ATOM    972  O   LYS A  65      -4.022  36.303  12.531  1.00  0.00           O  
ATOM    973  CB  LYS A  65      -5.877  33.682  11.948  1.00  0.00           C  
ATOM    974  CG  LYS A  65      -6.868  34.837  11.891  1.00  0.00           C  
ATOM    975  CD  LYS A  65      -8.304  34.336  11.917  1.00  0.00           C  
ATOM    976  CE  LYS A  65      -8.694  33.842  13.302  1.00  0.00           C  
ATOM    977  NZ  LYS A  65     -10.104  33.369  13.348  1.00  0.00           N  
ATOM    978  H   LYS A  65      -3.976  31.994  11.796  1.00  0.00           H  
ATOM    979  HA  LYS A  65      -4.350  34.567  10.732  1.00  0.00           H  
ATOM    980 1HB  LYS A  65      -6.179  32.946  11.201  1.00  0.00           H  
ATOM    981 2HB  LYS A  65      -5.968  33.211  12.927  1.00  0.00           H  
ATOM    982 1HG  LYS A  65      -6.707  35.497  12.744  1.00  0.00           H  
ATOM    983 2HG  LYS A  65      -6.708  35.409  10.977  1.00  0.00           H  
ATOM    984 1HD  LYS A  65      -8.977  35.143  11.625  1.00  0.00           H  
ATOM    985 2HD  LYS A  65      -8.417  33.518  11.205  1.00  0.00           H  
ATOM    986 1HE  LYS A  65      -8.039  33.022  13.594  1.00  0.00           H  
ATOM    987 2HE  LYS A  65      -8.572  34.649  14.024  1.00  0.00           H  
ATOM    988 1HZ  LYS A  65     -10.323  33.051  14.282  1.00  0.00           H  
ATOM    989 2HZ  LYS A  65     -10.723  34.127  13.097  1.00  0.00           H  
ATOM    990 3HZ  LYS A  65     -10.225  32.607  12.697  1.00  0.00           H  
ATOM    991  N   ASN A  66      -3.551  34.591  13.913  1.00  0.00           N  
ATOM    992  CA  ASN A  66      -3.291  35.439  15.070  1.00  0.00           C  
ATOM    993  C   ASN A  66      -1.796  35.596  15.313  1.00  0.00           C  
ATOM    994  O   ASN A  66      -1.363  35.841  16.439  1.00  0.00           O  
ATOM    995  CB  ASN A  66      -3.978  34.884  16.304  1.00  0.00           C  
ATOM    996  CG  ASN A  66      -5.477  34.950  16.210  1.00  0.00           C  
ATOM    997  OD1 ASN A  66      -6.039  35.952  15.751  1.00  0.00           O  
ATOM    998  ND2 ASN A  66      -6.136  33.903  16.636  1.00  0.00           N  
ATOM    999  H   ASN A  66      -3.403  33.595  13.990  1.00  0.00           H  
ATOM   1000  HA  ASN A  66      -3.692  36.434  14.867  1.00  0.00           H  
ATOM   1001 1HB  ASN A  66      -3.681  33.845  16.450  1.00  0.00           H  
ATOM   1002 2HB  ASN A  66      -3.656  35.443  17.182  1.00  0.00           H  
ATOM   1003 1HD2 ASN A  66      -7.136  33.891  16.598  1.00  0.00           H  
ATOM   1004 2HD2 ASN A  66      -5.640  33.115  16.999  1.00  0.00           H  
ATOM   1005  N   ARG A  67      -1.011  35.452  14.251  1.00  0.00           N  
ATOM   1006  CA  ARG A  67       0.428  35.681  14.325  1.00  0.00           C  
ATOM   1007  C   ARG A  67       0.952  36.312  13.042  1.00  0.00           C  
ATOM   1008  O   ARG A  67       1.783  37.219  13.079  1.00  0.00           O  
ATOM   1009  CB  ARG A  67       1.165  34.375  14.582  1.00  0.00           C  
ATOM   1010  CG  ARG A  67       0.953  33.782  15.966  1.00  0.00           C  
ATOM   1011  CD  ARG A  67       2.042  32.841  16.333  1.00  0.00           C  
ATOM   1012  NE  ARG A  67       2.084  31.688  15.449  1.00  0.00           N  
ATOM   1013  CZ  ARG A  67       3.207  31.032  15.099  1.00  0.00           C  
ATOM   1014  NH1 ARG A  67       4.371  31.427  15.566  1.00  0.00           N  
ATOM   1015  NH2 ARG A  67       3.140  29.992  14.286  1.00  0.00           N  
ATOM   1016  H   ARG A  67      -1.420  35.177  13.370  1.00  0.00           H  
ATOM   1017  HA  ARG A  67       0.627  36.361  15.153  1.00  0.00           H  
ATOM   1018 1HB  ARG A  67       0.850  33.630  13.853  1.00  0.00           H  
ATOM   1019 2HB  ARG A  67       2.236  34.530  14.450  1.00  0.00           H  
ATOM   1020 1HG  ARG A  67       0.928  34.584  16.705  1.00  0.00           H  
ATOM   1021 2HG  ARG A  67       0.008  33.239  15.988  1.00  0.00           H  
ATOM   1022 1HD  ARG A  67       3.002  33.354  16.271  1.00  0.00           H  
ATOM   1023 2HD  ARG A  67       1.887  32.485  17.351  1.00  0.00           H  
ATOM   1024  HE  ARG A  67       1.207  31.355  15.069  1.00  0.00           H  
ATOM   1025 1HH1 ARG A  67       4.423  32.222  16.187  1.00  0.00           H  
ATOM   1026 2HH1 ARG A  67       5.213  30.935  15.304  1.00  0.00           H  
ATOM   1027 1HH2 ARG A  67       2.245  29.688  13.927  1.00  0.00           H  
ATOM   1028 2HH2 ARG A  67       3.981  29.501  14.025  1.00  0.00           H  
ATOM   1029  N   VAL A  68       0.460  35.828  11.906  1.00  0.00           N  
ATOM   1030  CA  VAL A  68       0.999  36.218  10.609  1.00  0.00           C  
ATOM   1031  C   VAL A  68       0.075  37.201   9.901  1.00  0.00           C  
ATOM   1032  O   VAL A  68      -1.145  37.039   9.914  1.00  0.00           O  
ATOM   1033  CB  VAL A  68       1.203  34.978   9.720  1.00  0.00           C  
ATOM   1034  CG1 VAL A  68       1.739  35.383   8.355  1.00  0.00           C  
ATOM   1035  CG2 VAL A  68       2.149  34.001  10.402  1.00  0.00           C  
ATOM   1036  H   VAL A  68      -0.307  35.172  11.942  1.00  0.00           H  
ATOM   1037  HA  VAL A  68       1.966  36.699  10.767  1.00  0.00           H  
ATOM   1038  HB  VAL A  68       0.239  34.497   9.556  1.00  0.00           H  
ATOM   1039 1HG1 VAL A  68       1.877  34.494   7.739  1.00  0.00           H  
ATOM   1040 2HG1 VAL A  68       1.030  36.053   7.870  1.00  0.00           H  
ATOM   1041 3HG1 VAL A  68       2.696  35.892   8.476  1.00  0.00           H  
ATOM   1042 1HG2 VAL A  68       2.288  33.126   9.768  1.00  0.00           H  
ATOM   1043 2HG2 VAL A  68       3.112  34.484  10.571  1.00  0.00           H  
ATOM   1044 3HG2 VAL A  68       1.726  33.693  11.358  1.00  0.00           H  
ATOM   1045  N   THR A  69       0.664  38.220   9.284  1.00  0.00           N  
ATOM   1046  CA  THR A  69      -0.098  39.183   8.498  1.00  0.00           C  
ATOM   1047  C   THR A  69       0.614  39.514   7.193  1.00  0.00           C  
ATOM   1048  O   THR A  69       1.843  39.516   7.129  1.00  0.00           O  
ATOM   1049  CB  THR A  69      -0.346  40.477   9.295  1.00  0.00           C  
ATOM   1050  OG1 THR A  69      -1.223  41.336   8.555  1.00  0.00           O  
ATOM   1051  CG2 THR A  69       0.965  41.201   9.557  1.00  0.00           C  
ATOM   1052  H   THR A  69       1.665  38.330   9.362  1.00  0.00           H  
ATOM   1053  HA  THR A  69      -1.064  38.741   8.252  1.00  0.00           H  
ATOM   1054  HB  THR A  69      -0.817  40.233  10.248  1.00  0.00           H  
ATOM   1055  HG1 THR A  69      -1.792  40.804   7.994  1.00  0.00           H  
ATOM   1056 1HG2 THR A  69       0.770  42.113  10.122  1.00  0.00           H  
ATOM   1057 2HG2 THR A  69       1.630  40.555  10.130  1.00  0.00           H  
ATOM   1058 3HG2 THR A  69       1.436  41.456   8.609  1.00  0.00           H  
ATOM   1059  N   MET A  70      -0.166  39.795   6.154  1.00  0.00           N  
ATOM   1060  CA  MET A  70       0.374  39.935   4.807  1.00  0.00           C  
ATOM   1061  C   MET A  70       0.090  41.321   4.242  1.00  0.00           C  
ATOM   1062  O   MET A  70      -0.892  41.964   4.612  1.00  0.00           O  
ATOM   1063  CB  MET A  70      -0.203  38.857   3.892  1.00  0.00           C  
ATOM   1064  CG  MET A  70       0.150  37.433   4.296  1.00  0.00           C  
ATOM   1065  SD  MET A  70      -0.823  36.197   3.412  1.00  0.00           S  
ATOM   1066  CE  MET A  70      -0.391  34.715   4.319  1.00  0.00           C  
ATOM   1067  H   MET A  70      -1.158  39.914   6.302  1.00  0.00           H  
ATOM   1068  HA  MET A  70       1.456  39.813   4.854  1.00  0.00           H  
ATOM   1069 1HB  MET A  70      -1.289  38.939   3.875  1.00  0.00           H  
ATOM   1070 2HB  MET A  70       0.154  39.014   2.874  1.00  0.00           H  
ATOM   1071 1HG  MET A  70       1.205  37.249   4.094  1.00  0.00           H  
ATOM   1072 2HG  MET A  70      -0.019  37.305   5.365  1.00  0.00           H  
ATOM   1073 1HE  MET A  70      -0.916  33.861   3.890  1.00  0.00           H  
ATOM   1074 2HE  MET A  70       0.685  34.550   4.255  1.00  0.00           H  
ATOM   1075 3HE  MET A  70      -0.679  34.831   5.364  1.00  0.00           H  
ATOM   1076  N   THR A  71       0.955  41.776   3.342  1.00  0.00           N  
ATOM   1077  CA  THR A  71       0.738  43.034   2.638  1.00  0.00           C  
ATOM   1078  C   THR A  71       1.447  43.040   1.290  1.00  0.00           C  
ATOM   1079  O   THR A  71       1.930  42.007   0.827  1.00  0.00           O  
ATOM   1080  CB  THR A  71       1.217  44.230   3.480  1.00  0.00           C  
ATOM   1081  OG1 THR A  71       0.795  45.453   2.862  1.00  0.00           O  
ATOM   1082  CG2 THR A  71       2.734  44.225   3.600  1.00  0.00           C  
ATOM   1083  H   THR A  71       1.785  41.236   3.140  1.00  0.00           H  
ATOM   1084  HA  THR A  71      -0.331  43.148   2.456  1.00  0.00           H  
ATOM   1085  HB  THR A  71       0.779  44.173   4.476  1.00  0.00           H  
ATOM   1086  HG1 THR A  71       0.492  46.065   3.537  1.00  0.00           H  
ATOM   1087 1HG2 THR A  71       3.054  45.077   4.199  1.00  0.00           H  
ATOM   1088 2HG2 THR A  71       3.057  43.301   4.080  1.00  0.00           H  
ATOM   1089 3HG2 THR A  71       3.177  44.292   2.608  1.00  0.00           H  
ATOM   1090  N   ARG A  72       1.506  44.210   0.663  1.00  0.00           N  
ATOM   1091  CA  ARG A  72       2.062  44.334  -0.679  1.00  0.00           C  
ATOM   1092  C   ARG A  72       2.387  45.785  -1.009  1.00  0.00           C  
ATOM   1093  O   ARG A  72       1.777  46.707  -0.466  1.00  0.00           O  
ATOM   1094  CB  ARG A  72       1.089  43.787  -1.713  1.00  0.00           C  
ATOM   1095  CG  ARG A  72      -0.287  44.433  -1.702  1.00  0.00           C  
ATOM   1096  CD  ARG A  72      -0.352  45.604  -2.614  1.00  0.00           C  
ATOM   1097  NE  ARG A  72      -1.711  46.097  -2.767  1.00  0.00           N  
ATOM   1098  CZ  ARG A  72      -2.298  46.991  -1.946  1.00  0.00           C  
ATOM   1099  NH1 ARG A  72      -1.633  47.478  -0.922  1.00  0.00           N  
ATOM   1100  NH2 ARG A  72      -3.541  47.377  -2.171  1.00  0.00           N  
ATOM   1101  H   ARG A  72       1.157  45.036   1.129  1.00  0.00           H  
ATOM   1102  HA  ARG A  72       2.983  43.753  -0.727  1.00  0.00           H  
ATOM   1103 1HB  ARG A  72       1.507  43.919  -2.710  1.00  0.00           H  
ATOM   1104 2HB  ARG A  72       0.953  42.717  -1.555  1.00  0.00           H  
ATOM   1105 1HG  ARG A  72      -1.033  43.706  -2.023  1.00  0.00           H  
ATOM   1106 2HG  ARG A  72      -0.522  44.772  -0.692  1.00  0.00           H  
ATOM   1107 1HD  ARG A  72       0.261  46.411  -2.214  1.00  0.00           H  
ATOM   1108 2HD  ARG A  72       0.020  45.319  -3.597  1.00  0.00           H  
ATOM   1109  HE  ARG A  72      -2.254  45.745  -3.544  1.00  0.00           H  
ATOM   1110 1HH1 ARG A  72      -0.682  47.182  -0.750  1.00  0.00           H  
ATOM   1111 2HH1 ARG A  72      -2.072  48.147  -0.307  1.00  0.00           H  
ATOM   1112 1HH2 ARG A  72      -4.052  47.003  -2.959  1.00  0.00           H  
ATOM   1113 2HH2 ARG A  72      -3.980  48.047  -1.557  1.00  0.00           H  
ATOM   1114  N   ASP A  73       3.350  45.982  -1.903  1.00  0.00           N  
ATOM   1115  CA  ASP A  73       3.688  47.316  -2.384  1.00  0.00           C  
ATOM   1116  C   ASP A  73       3.795  47.343  -3.903  1.00  0.00           C  
ATOM   1117  O   ASP A  73       4.760  46.836  -4.476  1.00  0.00           O  
ATOM   1118  CB  ASP A  73       5.005  47.792  -1.765  1.00  0.00           C  
ATOM   1119  CG  ASP A  73       5.347  49.229  -2.134  1.00  0.00           C  
ATOM   1120  OD1 ASP A  73       4.747  49.747  -3.046  1.00  0.00           O  
ATOM   1121  OD2 ASP A  73       6.206  49.795  -1.501  1.00  0.00           O  
ATOM   1122  H   ASP A  73       3.862  45.186  -2.258  1.00  0.00           H  
ATOM   1123  HA  ASP A  73       2.895  48.002  -2.086  1.00  0.00           H  
ATOM   1124 1HB  ASP A  73       4.945  47.716  -0.679  1.00  0.00           H  
ATOM   1125 2HB  ASP A  73       5.817  47.144  -2.095  1.00  0.00           H  
ATOM   1126  N   THR A  74       2.799  47.936  -4.551  1.00  0.00           N  
ATOM   1127  CA  THR A  74       2.643  47.813  -5.996  1.00  0.00           C  
ATOM   1128  C   THR A  74       3.683  48.644  -6.735  1.00  0.00           C  
ATOM   1129  O   THR A  74       3.942  48.422  -7.918  1.00  0.00           O  
ATOM   1130  CB  THR A  74       1.231  48.238  -6.439  1.00  0.00           C  
ATOM   1131  OG1 THR A  74       1.023  49.620  -6.121  1.00  0.00           O  
ATOM   1132  CG2 THR A  74       0.175  47.396  -5.738  1.00  0.00           C  
ATOM   1133  H   THR A  74       2.132  48.487  -4.030  1.00  0.00           H  
ATOM   1134  HA  THR A  74       2.789  46.768  -6.271  1.00  0.00           H  
ATOM   1135  HB  THR A  74       1.134  48.108  -7.517  1.00  0.00           H  
ATOM   1136  HG1 THR A  74       1.761  50.138  -6.453  1.00  0.00           H  
ATOM   1137 1HG2 THR A  74      -0.816  47.711  -6.064  1.00  0.00           H  
ATOM   1138 2HG2 THR A  74       0.323  46.346  -5.987  1.00  0.00           H  
ATOM   1139 3HG2 THR A  74       0.261  47.529  -4.661  1.00  0.00           H  
ATOM   1140  N   SER A  75       4.278  49.601  -6.032  1.00  0.00           N  
ATOM   1141  CA  SER A  75       5.287  50.472  -6.622  1.00  0.00           C  
ATOM   1142  C   SER A  75       6.592  49.723  -6.857  1.00  0.00           C  
ATOM   1143  O   SER A  75       7.422  50.140  -7.665  1.00  0.00           O  
ATOM   1144  CB  SER A  75       5.534  51.668  -5.724  1.00  0.00           C  
ATOM   1145  OG  SER A  75       6.222  51.290  -4.563  1.00  0.00           O  
ATOM   1146  H   SER A  75       4.024  49.729  -5.062  1.00  0.00           H  
ATOM   1147  HA  SER A  75       4.917  50.826  -7.586  1.00  0.00           H  
ATOM   1148 1HB  SER A  75       6.113  52.416  -6.265  1.00  0.00           H  
ATOM   1149 2HB  SER A  75       4.582  52.124  -5.454  1.00  0.00           H  
ATOM   1150  HG  SER A  75       5.569  50.880  -3.990  1.00  0.00           H  
ATOM   1151  N   ILE A  76       6.768  48.614  -6.146  1.00  0.00           N  
ATOM   1152  CA  ILE A  76       7.936  47.761  -6.333  1.00  0.00           C  
ATOM   1153  C   ILE A  76       7.526  46.321  -6.614  1.00  0.00           C  
ATOM   1154  O   ILE A  76       8.362  45.417  -6.614  1.00  0.00           O  
ATOM   1155  CB  ILE A  76       8.851  47.804  -5.096  1.00  0.00           C  
ATOM   1156  CG1 ILE A  76       8.097  47.311  -3.857  1.00  0.00           C  
ATOM   1157  CG2 ILE A  76       9.382  49.212  -4.875  1.00  0.00           C  
ATOM   1158  CD1 ILE A  76       8.980  47.102  -2.648  1.00  0.00           C  
ATOM   1159  H   ILE A  76       6.075  48.356  -5.458  1.00  0.00           H  
ATOM   1160  HA  ILE A  76       8.498  48.129  -7.191  1.00  0.00           H  
ATOM   1161  HB  ILE A  76       9.692  47.127  -5.242  1.00  0.00           H  
ATOM   1162 1HG1 ILE A  76       7.322  48.029  -3.594  1.00  0.00           H  
ATOM   1163 2HG1 ILE A  76       7.603  46.366  -4.084  1.00  0.00           H  
ATOM   1164 1HG2 ILE A  76      10.026  49.224  -3.996  1.00  0.00           H  
ATOM   1165 2HG2 ILE A  76       9.953  49.526  -5.747  1.00  0.00           H  
ATOM   1166 3HG2 ILE A  76       8.547  49.896  -4.721  1.00  0.00           H  
ATOM   1167 1HD1 ILE A  76       8.375  46.752  -1.812  1.00  0.00           H  
ATOM   1168 2HD1 ILE A  76       9.744  46.358  -2.880  1.00  0.00           H  
ATOM   1169 3HD1 ILE A  76       9.459  48.043  -2.381  1.00  0.00           H  
ATOM   1170  N   SER A  77       6.236  46.114  -6.853  1.00  0.00           N  
ATOM   1171  CA  SER A  77       5.738  44.819  -7.300  1.00  0.00           C  
ATOM   1172  C   SER A  77       6.180  43.705  -6.360  1.00  0.00           C  
ATOM   1173  O   SER A  77       6.514  42.605  -6.801  1.00  0.00           O  
ATOM   1174  CB  SER A  77       6.224  44.530  -8.707  1.00  0.00           C  
ATOM   1175  OG  SER A  77       5.750  45.490  -9.610  1.00  0.00           O  
ATOM   1176  H   SER A  77       5.583  46.874  -6.722  1.00  0.00           H  
ATOM   1177  HA  SER A  77       4.647  44.850  -7.305  1.00  0.00           H  
ATOM   1178 1HB  SER A  77       7.314  44.520  -8.720  1.00  0.00           H  
ATOM   1179 2HB  SER A  77       5.885  43.541  -9.012  1.00  0.00           H  
ATOM   1180  HG  SER A  77       5.443  46.227  -9.075  1.00  0.00           H  
ATOM   1181  N   THR A  78       6.180  43.996  -5.064  1.00  0.00           N  
ATOM   1182  CA  THR A  78       6.705  43.067  -4.070  1.00  0.00           C  
ATOM   1183  C   THR A  78       5.683  42.799  -2.973  1.00  0.00           C  
ATOM   1184  O   THR A  78       5.128  43.728  -2.388  1.00  0.00           O  
ATOM   1185  CB  THR A  78       8.007  43.602  -3.445  1.00  0.00           C  
ATOM   1186  OG1 THR A  78       8.989  43.794  -4.471  1.00  0.00           O  
ATOM   1187  CG2 THR A  78       8.544  42.623  -2.412  1.00  0.00           C  
ATOM   1188  H   THR A  78       5.807  44.883  -4.759  1.00  0.00           H  
ATOM   1189  HA  THR A  78       6.925  42.120  -4.564  1.00  0.00           H  
ATOM   1190  HB  THR A  78       7.812  44.559  -2.963  1.00  0.00           H  
ATOM   1191  HG1 THR A  78       8.639  44.386  -5.142  1.00  0.00           H  
ATOM   1192 1HG2 THR A  78       9.464  43.017  -1.981  1.00  0.00           H  
ATOM   1193 2HG2 THR A  78       7.804  42.483  -1.624  1.00  0.00           H  
ATOM   1194 3HG2 THR A  78       8.749  41.666  -2.890  1.00  0.00           H  
ATOM   1195  N   ALA A  79       5.439  41.522  -2.699  1.00  0.00           N  
ATOM   1196  CA  ALA A  79       4.559  41.128  -1.605  1.00  0.00           C  
ATOM   1197  C   ALA A  79       5.351  40.840  -0.336  1.00  0.00           C  
ATOM   1198  O   ALA A  79       6.521  40.462  -0.396  1.00  0.00           O  
ATOM   1199  CB  ALA A  79       3.733  39.912  -2.001  1.00  0.00           C  
ATOM   1200  H   ALA A  79       5.875  40.805  -3.262  1.00  0.00           H  
ATOM   1201  HA  ALA A  79       3.885  41.959  -1.396  1.00  0.00           H  
ATOM   1202 1HB  ALA A  79       3.081  39.631  -1.174  1.00  0.00           H  
ATOM   1203 2HB  ALA A  79       3.128  40.152  -2.875  1.00  0.00           H  
ATOM   1204 3HB  ALA A  79       4.398  39.083  -2.237  1.00  0.00           H  
ATOM   1205  N   TYR A  80       4.707  41.020   0.812  1.00  0.00           N  
ATOM   1206  CA  TYR A  80       5.359  40.805   2.098  1.00  0.00           C  
ATOM   1207  C   TYR A  80       4.495  39.950   3.016  1.00  0.00           C  
ATOM   1208  O   TYR A  80       3.267  40.013   2.966  1.00  0.00           O  
ATOM   1209  CB  TYR A  80       5.679  42.144   2.766  1.00  0.00           C  
ATOM   1210  CG  TYR A  80       6.676  42.985   2.001  1.00  0.00           C  
ATOM   1211  CD1 TYR A  80       6.230  43.934   1.092  1.00  0.00           C  
ATOM   1212  CD2 TYR A  80       8.036  42.808   2.207  1.00  0.00           C  
ATOM   1213  CE1 TYR A  80       7.141  44.702   0.393  1.00  0.00           C  
ATOM   1214  CE2 TYR A  80       8.947  43.576   1.507  1.00  0.00           C  
ATOM   1215  CZ  TYR A  80       8.503  44.520   0.604  1.00  0.00           C  
ATOM   1216  OH  TYR A  80       9.410  45.285  -0.093  1.00  0.00           O  
ATOM   1217  H   TYR A  80       3.741  41.315   0.793  1.00  0.00           H  
ATOM   1218  HA  TYR A  80       6.292  40.268   1.927  1.00  0.00           H  
ATOM   1219 1HB  TYR A  80       4.762  42.723   2.880  1.00  0.00           H  
ATOM   1220 2HB  TYR A  80       6.080  41.966   3.764  1.00  0.00           H  
ATOM   1221  HD1 TYR A  80       5.161  44.073   0.930  1.00  0.00           H  
ATOM   1222  HD2 TYR A  80       8.387  42.061   2.920  1.00  0.00           H  
ATOM   1223  HE1 TYR A  80       6.791  45.448  -0.321  1.00  0.00           H  
ATOM   1224  HE2 TYR A  80      10.016  43.436   1.669  1.00  0.00           H  
ATOM   1225  HH  TYR A  80      10.298  44.961   0.077  1.00  0.00           H  
ATOM   1226  N   MET A  81       5.145  39.150   3.855  1.00  0.00           N  
ATOM   1227  CA  MET A  81       4.449  38.405   4.898  1.00  0.00           C  
ATOM   1228  C   MET A  81       5.229  38.431   6.206  1.00  0.00           C  
ATOM   1229  O   MET A  81       6.332  37.892   6.294  1.00  0.00           O  
ATOM   1230  CB  MET A  81       4.210  36.965   4.448  1.00  0.00           C  
ATOM   1231  CG  MET A  81       3.515  36.090   5.482  1.00  0.00           C  
ATOM   1232  SD  MET A  81       3.256  34.402   4.902  1.00  0.00           S  
ATOM   1233  CE  MET A  81       4.923  33.754   4.991  1.00  0.00           C  
ATOM   1234  H   MET A  81       6.147  39.055   3.768  1.00  0.00           H  
ATOM   1235  HA  MET A  81       3.486  38.881   5.078  1.00  0.00           H  
ATOM   1236 1HB  MET A  81       3.601  36.963   3.545  1.00  0.00           H  
ATOM   1237 2HB  MET A  81       5.164  36.498   4.202  1.00  0.00           H  
ATOM   1238 1HG  MET A  81       4.115  36.055   6.391  1.00  0.00           H  
ATOM   1239 2HG  MET A  81       2.546  36.521   5.731  1.00  0.00           H  
ATOM   1240 1HE  MET A  81       4.927  32.714   4.663  1.00  0.00           H  
ATOM   1241 2HE  MET A  81       5.577  34.342   4.345  1.00  0.00           H  
ATOM   1242 3HE  MET A  81       5.281  33.811   6.019  1.00  0.00           H  
ATOM   1243  N   GLU A  82       4.649  39.062   7.222  1.00  0.00           N  
ATOM   1244  CA  GLU A  82       5.311  39.206   8.513  1.00  0.00           C  
ATOM   1245  C   GLU A  82       4.790  38.186   9.517  1.00  0.00           C  
ATOM   1246  O   GLU A  82       3.581  38.017   9.673  1.00  0.00           O  
ATOM   1247  CB  GLU A  82       5.112  40.622   9.059  1.00  0.00           C  
ATOM   1248  CG  GLU A  82       5.811  40.888  10.385  1.00  0.00           C  
ATOM   1249  CD  GLU A  82       5.671  42.313  10.844  1.00  0.00           C  
ATOM   1250  OE1 GLU A  82       5.078  43.090  10.136  1.00  0.00           O  
ATOM   1251  OE2 GLU A  82       6.159  42.624  11.905  1.00  0.00           O  
ATOM   1252  H   GLU A  82       3.725  39.451   7.097  1.00  0.00           H  
ATOM   1253  HA  GLU A  82       6.379  39.032   8.375  1.00  0.00           H  
ATOM   1254 1HB  GLU A  82       5.483  41.347   8.334  1.00  0.00           H  
ATOM   1255 2HB  GLU A  82       4.048  40.812   9.198  1.00  0.00           H  
ATOM   1256 1HG  GLU A  82       5.389  40.230  11.145  1.00  0.00           H  
ATOM   1257 2HG  GLU A  82       6.868  40.646  10.282  1.00  0.00           H  
ATOM   1258  N   LEU A  83       5.709  37.508  10.196  1.00  0.00           N  
ATOM   1259  CA  LEU A  83       5.344  36.490  11.173  1.00  0.00           C  
ATOM   1260  C   LEU A  83       5.766  36.899  12.579  1.00  0.00           C  
ATOM   1261  O   LEU A  83       6.945  36.834  12.927  1.00  0.00           O  
ATOM   1262  CB  LEU A  83       5.992  35.148  10.808  1.00  0.00           C  
ATOM   1263  CG  LEU A  83       5.626  34.587   9.428  1.00  0.00           C  
ATOM   1264  CD1 LEU A  83       6.526  35.213   8.371  1.00  0.00           C  
ATOM   1265  CD2 LEU A  83       5.770  33.073   9.442  1.00  0.00           C  
ATOM   1266  H   LEU A  83       6.686  37.704  10.031  1.00  0.00           H  
ATOM   1267  HA  LEU A  83       4.261  36.371  11.161  1.00  0.00           H  
ATOM   1268 1HB  LEU A  83       7.074  35.264  10.843  1.00  0.00           H  
ATOM   1269 2HB  LEU A  83       5.702  34.408  11.554  1.00  0.00           H  
ATOM   1270  HG  LEU A  83       4.596  34.852   9.189  1.00  0.00           H  
ATOM   1271 1HD1 LEU A  83       6.266  34.814   7.390  1.00  0.00           H  
ATOM   1272 2HD1 LEU A  83       6.388  36.294   8.370  1.00  0.00           H  
ATOM   1273 3HD1 LEU A  83       7.566  34.979   8.593  1.00  0.00           H  
ATOM   1274 1HD2 LEU A  83       5.510  32.673   8.461  1.00  0.00           H  
ATOM   1275 2HD2 LEU A  83       6.801  32.807   9.680  1.00  0.00           H  
ATOM   1276 3HD2 LEU A  83       5.104  32.650  10.194  1.00  0.00           H  
ATOM   1277  N   SER A  84       4.796  37.320  13.383  1.00  0.00           N  
ATOM   1278  CA  SER A  84       5.064  37.729  14.757  1.00  0.00           C  
ATOM   1279  C   SER A  84       4.925  36.556  15.718  1.00  0.00           C  
ATOM   1280  O   SER A  84       4.320  35.537  15.386  1.00  0.00           O  
ATOM   1281  CB  SER A  84       4.118  38.842  15.164  1.00  0.00           C  
ATOM   1282  OG  SER A  84       2.800  38.375  15.249  1.00  0.00           O  
ATOM   1283  H   SER A  84       3.849  37.358  13.034  1.00  0.00           H  
ATOM   1284  HA  SER A  84       6.088  38.100  14.814  1.00  0.00           H  
ATOM   1285 1HB  SER A  84       4.426  39.248  16.127  1.00  0.00           H  
ATOM   1286 2HB  SER A  84       4.173  39.651  14.436  1.00  0.00           H  
ATOM   1287  HG  SER A  84       2.565  38.080  14.366  1.00  0.00           H  
ATOM   1288  N   ARG A  85       5.490  36.706  16.912  1.00  0.00           N  
ATOM   1289  CA  ARG A  85       5.436  35.656  17.922  1.00  0.00           C  
ATOM   1290  C   ARG A  85       6.040  34.358  17.400  1.00  0.00           C  
ATOM   1291  O   ARG A  85       5.406  33.304  17.447  1.00  0.00           O  
ATOM   1292  CB  ARG A  85       3.999  35.404  18.356  1.00  0.00           C  
ATOM   1293  CG  ARG A  85       3.304  36.598  18.989  1.00  0.00           C  
ATOM   1294  CD  ARG A  85       1.930  36.258  19.440  1.00  0.00           C  
ATOM   1295  NE  ARG A  85       1.269  37.392  20.066  1.00  0.00           N  
ATOM   1296  CZ  ARG A  85      -0.006  37.389  20.502  1.00  0.00           C  
ATOM   1297  NH1 ARG A  85      -0.742  36.307  20.373  1.00  0.00           N  
ATOM   1298  NH2 ARG A  85      -0.516  38.473  21.060  1.00  0.00           N  
ATOM   1299  H   ARG A  85       5.969  37.569  17.125  1.00  0.00           H  
ATOM   1300  HA  ARG A  85       6.009  35.981  18.790  1.00  0.00           H  
ATOM   1301 1HB  ARG A  85       3.408  35.097  17.495  1.00  0.00           H  
ATOM   1302 2HB  ARG A  85       3.975  34.587  19.077  1.00  0.00           H  
ATOM   1303 1HG  ARG A  85       3.875  36.935  19.855  1.00  0.00           H  
ATOM   1304 2HG  ARG A  85       3.236  37.408  18.262  1.00  0.00           H  
ATOM   1305 1HD  ARG A  85       1.333  35.947  18.583  1.00  0.00           H  
ATOM   1306 2HD  ARG A  85       1.975  35.447  20.165  1.00  0.00           H  
ATOM   1307  HE  ARG A  85       1.804  38.242  20.183  1.00  0.00           H  
ATOM   1308 1HH1 ARG A  85      -0.352  35.479  19.947  1.00  0.00           H  
ATOM   1309 2HH1 ARG A  85      -1.698  36.305  20.699  1.00  0.00           H  
ATOM   1310 1HH2 ARG A  85       0.050  39.304  21.159  1.00  0.00           H  
ATOM   1311 2HH2 ARG A  85      -1.471  38.470  21.386  1.00  0.00           H  
ATOM   1312  N   LEU A  86       7.270  34.442  16.904  1.00  0.00           N  
ATOM   1313  CA  LEU A  86       7.932  33.292  16.299  1.00  0.00           C  
ATOM   1314  C   LEU A  86       8.243  32.225  17.341  1.00  0.00           C  
ATOM   1315  O   LEU A  86       8.439  32.531  18.517  1.00  0.00           O  
ATOM   1316  CB  LEU A  86       9.227  33.731  15.605  1.00  0.00           C  
ATOM   1317  CG  LEU A  86       9.050  34.616  14.364  1.00  0.00           C  
ATOM   1318  CD1 LEU A  86      10.411  35.117  13.899  1.00  0.00           C  
ATOM   1319  CD2 LEU A  86       8.356  33.821  13.268  1.00  0.00           C  
ATOM   1320  H   LEU A  86       7.759  35.325  16.947  1.00  0.00           H  
ATOM   1321  HA  LEU A  86       7.264  32.861  15.555  1.00  0.00           H  
ATOM   1322 1HB  LEU A  86       9.835  34.282  16.321  1.00  0.00           H  
ATOM   1323 2HB  LEU A  86       9.778  32.841  15.301  1.00  0.00           H  
ATOM   1324  HG  LEU A  86       8.445  35.485  14.621  1.00  0.00           H  
ATOM   1325 1HD1 LEU A  86      10.285  35.746  13.018  1.00  0.00           H  
ATOM   1326 2HD1 LEU A  86      10.876  35.698  14.695  1.00  0.00           H  
ATOM   1327 3HD1 LEU A  86      11.046  34.267  13.651  1.00  0.00           H  
ATOM   1328 1HD2 LEU A  86       8.230  34.450  12.387  1.00  0.00           H  
ATOM   1329 2HD2 LEU A  86       8.962  32.952  13.010  1.00  0.00           H  
ATOM   1330 3HD2 LEU A  86       7.379  33.491  13.622  1.00  0.00           H  
ATOM   1331  N   ARG A  87       8.287  30.972  16.902  1.00  0.00           N  
ATOM   1332  CA  ARG A  87       8.703  29.872  17.763  1.00  0.00           C  
ATOM   1333  C   ARG A  87       9.549  28.862  16.998  1.00  0.00           C  
ATOM   1334  O   ARG A  87       9.647  28.923  15.773  1.00  0.00           O  
ATOM   1335  CB  ARG A  87       7.492  29.169  18.357  1.00  0.00           C  
ATOM   1336  CG  ARG A  87       6.520  28.599  17.336  1.00  0.00           C  
ATOM   1337  CD  ARG A  87       5.259  28.139  17.974  1.00  0.00           C  
ATOM   1338  NE  ARG A  87       5.447  26.903  18.717  1.00  0.00           N  
ATOM   1339  CZ  ARG A  87       4.660  26.493  19.731  1.00  0.00           C  
ATOM   1340  NH1 ARG A  87       3.639  27.229  20.110  1.00  0.00           N  
ATOM   1341  NH2 ARG A  87       4.915  25.351  20.344  1.00  0.00           N  
ATOM   1342  H   ARG A  87       8.025  30.776  15.946  1.00  0.00           H  
ATOM   1343  HA  ARG A  87       9.302  30.279  18.579  1.00  0.00           H  
ATOM   1344 1HB  ARG A  87       7.822  28.347  18.991  1.00  0.00           H  
ATOM   1345 2HB  ARG A  87       6.938  29.866  18.986  1.00  0.00           H  
ATOM   1346 1HG  ARG A  87       6.272  29.365  16.601  1.00  0.00           H  
ATOM   1347 2HG  ARG A  87       6.979  27.748  16.832  1.00  0.00           H  
ATOM   1348 1HD  ARG A  87       4.903  28.902  18.666  1.00  0.00           H  
ATOM   1349 2HD  ARG A  87       4.506  27.965  17.207  1.00  0.00           H  
ATOM   1350  HE  ARG A  87       6.223  26.310  18.454  1.00  0.00           H  
ATOM   1351 1HH1 ARG A  87       3.444  28.103  19.641  1.00  0.00           H  
ATOM   1352 2HH1 ARG A  87       3.049  26.922  20.869  1.00  0.00           H  
ATOM   1353 1HH2 ARG A  87       5.700  24.784  20.053  1.00  0.00           H  
ATOM   1354 2HH2 ARG A  87       4.325  25.043  21.103  1.00  0.00           H  
ATOM   1355  N   SER A  88      10.158  27.934  17.728  1.00  0.00           N  
ATOM   1356  CA  SER A  88      11.068  26.964  17.131  1.00  0.00           C  
ATOM   1357  C   SER A  88      10.337  26.054  16.152  1.00  0.00           C  
ATOM   1358  O   SER A  88      10.949  25.470  15.257  1.00  0.00           O  
ATOM   1359  CB  SER A  88      11.727  26.132  18.213  1.00  0.00           C  
ATOM   1360  OG  SER A  88      10.789  25.320  18.864  1.00  0.00           O  
ATOM   1361  H   SER A  88       9.986  27.899  18.723  1.00  0.00           H  
ATOM   1362  HA  SER A  88      11.840  27.506  16.583  1.00  0.00           H  
ATOM   1363 1HB  SER A  88      12.505  25.510  17.770  1.00  0.00           H  
ATOM   1364 2HB  SER A  88      12.207  26.790  18.936  1.00  0.00           H  
ATOM   1365  HG  SER A  88      10.676  24.547  18.306  1.00  0.00           H  
ATOM   1366  N   ASP A  89       9.025  25.937  16.326  1.00  0.00           N  
ATOM   1367  CA  ASP A  89       8.220  25.039  15.507  1.00  0.00           C  
ATOM   1368  C   ASP A  89       7.855  25.685  14.177  1.00  0.00           C  
ATOM   1369  O   ASP A  89       7.162  25.087  13.354  1.00  0.00           O  
ATOM   1370  CB  ASP A  89       6.945  24.633  16.250  1.00  0.00           C  
ATOM   1371  CG  ASP A  89       7.224  23.796  17.491  1.00  0.00           C  
ATOM   1372  OD1 ASP A  89       7.976  22.855  17.393  1.00  0.00           O  
ATOM   1373  OD2 ASP A  89       6.682  24.104  18.525  1.00  0.00           O  
ATOM   1374  H   ASP A  89       8.574  26.485  17.045  1.00  0.00           H  
ATOM   1375  HA  ASP A  89       8.804  24.142  15.301  1.00  0.00           H  
ATOM   1376 1HB  ASP A  89       6.397  25.527  16.549  1.00  0.00           H  
ATOM   1377 2HB  ASP A  89       6.300  24.062  15.582  1.00  0.00           H  
ATOM   1378  N   ASP A  90       8.327  26.910  13.970  1.00  0.00           N  
ATOM   1379  CA  ASP A  90       8.123  27.607  12.706  1.00  0.00           C  
ATOM   1380  C   ASP A  90       9.262  27.329  11.734  1.00  0.00           C  
ATOM   1381  O   ASP A  90       9.233  27.774  10.586  1.00  0.00           O  
ATOM   1382  CB  ASP A  90       7.998  29.115  12.939  1.00  0.00           C  
ATOM   1383  CG  ASP A  90       6.714  29.499  13.662  1.00  0.00           C  
ATOM   1384  OD1 ASP A  90       5.695  28.921  13.369  1.00  0.00           O  
ATOM   1385  OD2 ASP A  90       6.766  30.367  14.501  1.00  0.00           O  
ATOM   1386  H   ASP A  90       8.840  27.370  14.709  1.00  0.00           H  
ATOM   1387  HA  ASP A  90       7.196  27.246  12.258  1.00  0.00           H  
ATOM   1388 1HB  ASP A  90       8.848  29.464  13.527  1.00  0.00           H  
ATOM   1389 2HB  ASP A  90       8.028  29.635  11.981  1.00  0.00           H  
ATOM   1390  N   THR A  91      10.264  26.591  12.199  1.00  0.00           N  
ATOM   1391  CA  THR A  91      11.345  26.134  11.334  1.00  0.00           C  
ATOM   1392  C   THR A  91      10.800  25.492  10.065  1.00  0.00           C  
ATOM   1393  O   THR A  91      10.372  24.338  10.077  1.00  0.00           O  
ATOM   1394  CB  THR A  91      12.258  25.135  12.069  1.00  0.00           C  
ATOM   1395  OG1 THR A  91      12.807  25.757  13.238  1.00  0.00           O  
ATOM   1396  CG2 THR A  91      13.391  24.681  11.162  1.00  0.00           C  
ATOM   1397  H   THR A  91      10.277  26.341  13.178  1.00  0.00           H  
ATOM   1398  HA  THR A  91      11.944  26.997  11.044  1.00  0.00           H  
ATOM   1399  HB  THR A  91      11.675  24.267  12.376  1.00  0.00           H  
ATOM   1400  HG1 THR A  91      12.191  25.663  13.969  1.00  0.00           H  
ATOM   1401 1HG2 THR A  91      14.025  23.976  11.697  1.00  0.00           H  
ATOM   1402 2HG2 THR A  91      12.977  24.198  10.277  1.00  0.00           H  
ATOM   1403 3HG2 THR A  91      13.983  25.544  10.859  1.00  0.00           H  
ATOM   1404  N   ALA A  92      10.820  26.245   8.971  1.00  0.00           N  
ATOM   1405  CA  ALA A  92      10.238  25.788   7.715  1.00  0.00           C  
ATOM   1406  C   ALA A  92      10.736  26.621   6.541  1.00  0.00           C  
ATOM   1407  O   ALA A  92      11.273  27.713   6.727  1.00  0.00           O  
ATOM   1408  CB  ALA A  92       8.719  25.831   7.788  1.00  0.00           C  
ATOM   1409  H   ALA A  92      11.248  27.159   9.011  1.00  0.00           H  
ATOM   1410  HA  ALA A  92      10.555  24.757   7.551  1.00  0.00           H  
ATOM   1411 1HB  ALA A  92       8.299  25.486   6.842  1.00  0.00           H  
ATOM   1412 2HB  ALA A  92       8.375  25.184   8.595  1.00  0.00           H  
ATOM   1413 3HB  ALA A  92       8.393  26.852   7.978  1.00  0.00           H  
ATOM   1414  N   VAL A  93      10.554  26.101   5.333  1.00  0.00           N  
ATOM   1415  CA  VAL A  93      10.830  26.862   4.120  1.00  0.00           C  
ATOM   1416  C   VAL A  93       9.550  27.441   3.530  1.00  0.00           C  
ATOM   1417  O   VAL A  93       8.647  26.703   3.138  1.00  0.00           O  
ATOM   1418  CB  VAL A  93      11.517  25.967   3.072  1.00  0.00           C  
ATOM   1419  CG1 VAL A  93      11.801  26.757   1.802  1.00  0.00           C  
ATOM   1420  CG2 VAL A  93      12.801  25.389   3.646  1.00  0.00           C  
ATOM   1421  H   VAL A  93      10.215  25.152   5.251  1.00  0.00           H  
ATOM   1422  HA  VAL A  93      11.501  27.684   4.374  1.00  0.00           H  
ATOM   1423  HB  VAL A  93      10.841  25.156   2.801  1.00  0.00           H  
ATOM   1424 1HG1 VAL A  93      12.286  26.109   1.072  1.00  0.00           H  
ATOM   1425 2HG1 VAL A  93      10.865  27.131   1.389  1.00  0.00           H  
ATOM   1426 3HG1 VAL A  93      12.457  27.595   2.035  1.00  0.00           H  
ATOM   1427 1HG2 VAL A  93      13.281  24.757   2.900  1.00  0.00           H  
ATOM   1428 2HG2 VAL A  93      13.474  26.200   3.922  1.00  0.00           H  
ATOM   1429 3HG2 VAL A  93      12.568  24.794   4.530  1.00  0.00           H  
ATOM   1430  N   TYR A  94       9.480  28.767   3.469  1.00  0.00           N  
ATOM   1431  CA  TYR A  94       8.233  29.454   3.153  1.00  0.00           C  
ATOM   1432  C   TYR A  94       8.177  29.845   1.682  1.00  0.00           C  
ATOM   1433  O   TYR A  94       8.950  30.686   1.224  1.00  0.00           O  
ATOM   1434  CB  TYR A  94       8.065  30.691   4.038  1.00  0.00           C  
ATOM   1435  CG  TYR A  94       7.877  30.372   5.505  1.00  0.00           C  
ATOM   1436  CD1 TYR A  94       8.940  29.884   6.250  1.00  0.00           C  
ATOM   1437  CD2 TYR A  94       6.641  30.567   6.104  1.00  0.00           C  
ATOM   1438  CE1 TYR A  94       8.768  29.592   7.590  1.00  0.00           C  
ATOM   1439  CE2 TYR A  94       6.470  30.276   7.443  1.00  0.00           C  
ATOM   1440  CZ  TYR A  94       7.527  29.790   8.185  1.00  0.00           C  
ATOM   1441  OH  TYR A  94       7.356  29.499   9.519  1.00  0.00           O  
ATOM   1442  H   TYR A  94      10.311  29.312   3.646  1.00  0.00           H  
ATOM   1443  HA  TYR A  94       7.404  28.772   3.346  1.00  0.00           H  
ATOM   1444 1HB  TYR A  94       8.942  31.332   3.939  1.00  0.00           H  
ATOM   1445 2HB  TYR A  94       7.202  31.264   3.701  1.00  0.00           H  
ATOM   1446  HD1 TYR A  94       9.911  29.730   5.779  1.00  0.00           H  
ATOM   1447  HD2 TYR A  94       5.806  30.950   5.518  1.00  0.00           H  
ATOM   1448  HE1 TYR A  94       9.603  29.209   8.175  1.00  0.00           H  
ATOM   1449  HE2 TYR A  94       5.498  30.428   7.914  1.00  0.00           H  
ATOM   1450  HH  TYR A  94       8.064  28.921   9.813  1.00  0.00           H  
ATOM   1451  N   TYR A  95       7.258  29.230   0.946  1.00  0.00           N  
ATOM   1452  CA  TYR A  95       7.164  29.438  -0.494  1.00  0.00           C  
ATOM   1453  C   TYR A  95       6.079  30.451  -0.835  1.00  0.00           C  
ATOM   1454  O   TYR A  95       5.057  30.533  -0.153  1.00  0.00           O  
ATOM   1455  CB  TYR A  95       6.897  28.112  -1.210  1.00  0.00           C  
ATOM   1456  CG  TYR A  95       7.982  27.078  -1.006  1.00  0.00           C  
ATOM   1457  CD1 TYR A  95       7.813  26.071  -0.067  1.00  0.00           C  
ATOM   1458  CD2 TYR A  95       9.146  27.137  -1.758  1.00  0.00           C  
ATOM   1459  CE1 TYR A  95       8.804  25.127   0.119  1.00  0.00           C  
ATOM   1460  CE2 TYR A  95      10.137  26.193  -1.571  1.00  0.00           C  
ATOM   1461  CZ  TYR A  95       9.968  25.191  -0.637  1.00  0.00           C  
ATOM   1462  OH  TYR A  95      10.956  24.251  -0.452  1.00  0.00           O  
ATOM   1463  H   TYR A  95       6.607  28.602   1.396  1.00  0.00           H  
ATOM   1464  HA  TYR A  95       8.114  29.840  -0.848  1.00  0.00           H  
ATOM   1465 1HB  TYR A  95       5.954  27.691  -0.857  1.00  0.00           H  
ATOM   1466 2HB  TYR A  95       6.794  28.291  -2.280  1.00  0.00           H  
ATOM   1467  HD1 TYR A  95       6.897  26.025   0.524  1.00  0.00           H  
ATOM   1468  HD2 TYR A  95       9.279  27.929  -2.495  1.00  0.00           H  
ATOM   1469  HE1 TYR A  95       8.671  24.336   0.857  1.00  0.00           H  
ATOM   1470  HE2 TYR A  95      11.052  26.240  -2.161  1.00  0.00           H  
ATOM   1471  HH  TYR A  95      10.641  23.573   0.151  1.00  0.00           H  
ATOM   1472  N   CYS A  96       6.306  31.220  -1.894  1.00  0.00           N  
ATOM   1473  CA  CYS A  96       5.246  32.012  -2.507  1.00  0.00           C  
ATOM   1474  C   CYS A  96       4.682  31.317  -3.739  1.00  0.00           C  
ATOM   1475  O   CYS A  96       5.399  30.611  -4.448  1.00  0.00           O  
ATOM   1476  CB  CYS A  96       5.767  33.394  -2.902  1.00  0.00           C  
ATOM   1477  SG  CYS A  96       6.333  34.396  -1.506  1.00  0.00           S  
ATOM   1478  H   CYS A  96       7.237  31.258  -2.284  1.00  0.00           H  
ATOM   1479  HA  CYS A  96       4.444  32.138  -1.780  1.00  0.00           H  
ATOM   1480 1HB  CYS A  96       6.599  33.284  -3.598  1.00  0.00           H  
ATOM   1481 2HB  CYS A  96       4.981  33.946  -3.416  1.00  0.00           H  
ATOM   1482  HG  CYS A  96       6.746  33.376  -0.761  1.00  0.00           H  
ATOM   1483  N   ALA A  97       3.393  31.520  -3.989  1.00  0.00           N  
ATOM   1484  CA  ALA A  97       2.712  30.854  -5.093  1.00  0.00           C  
ATOM   1485  C   ALA A  97       1.610  31.733  -5.670  1.00  0.00           C  
ATOM   1486  O   ALA A  97       1.237  32.746  -5.079  1.00  0.00           O  
ATOM   1487  CB  ALA A  97       2.140  29.521  -4.635  1.00  0.00           C  
ATOM   1488  H   ALA A  97       2.871  32.153  -3.399  1.00  0.00           H  
ATOM   1489  HA  ALA A  97       3.442  30.673  -5.881  1.00  0.00           H  
ATOM   1490 1HB  ALA A  97       1.635  29.035  -5.470  1.00  0.00           H  
ATOM   1491 2HB  ALA A  97       2.948  28.881  -4.279  1.00  0.00           H  
ATOM   1492 3HB  ALA A  97       1.428  29.688  -3.828  1.00  0.00           H  
ATOM   1493  N   ARG A  98       1.091  31.338  -6.828  1.00  0.00           N  
ATOM   1494  CA  ARG A  98      -0.122  31.939  -7.368  1.00  0.00           C  
ATOM   1495  C   ARG A  98      -1.208  30.891  -7.581  1.00  0.00           C  
ATOM   1496  O   ARG A  98      -2.323  31.213  -7.991  1.00  0.00           O  
ATOM   1497  CB  ARG A  98       0.168  32.638  -8.688  1.00  0.00           C  
ATOM   1498  CG  ARG A  98       1.185  33.766  -8.604  1.00  0.00           C  
ATOM   1499  CD  ARG A  98       0.646  34.937  -7.867  1.00  0.00           C  
ATOM   1500  NE  ARG A  98       1.506  36.103  -7.999  1.00  0.00           N  
ATOM   1501  CZ  ARG A  98       1.146  37.359  -7.672  1.00  0.00           C  
ATOM   1502  NH1 ARG A  98      -0.056  37.596  -7.195  1.00  0.00           N  
ATOM   1503  NH2 ARG A  98       2.002  38.354  -7.829  1.00  0.00           N  
ATOM   1504  H   ARG A  98       1.550  30.604  -7.348  1.00  0.00           H  
ATOM   1505  HA  ARG A  98      -0.489  32.678  -6.656  1.00  0.00           H  
ATOM   1506 1HB  ARG A  98       0.539  31.913  -9.410  1.00  0.00           H  
ATOM   1507 2HB  ARG A  98      -0.756  33.056  -9.089  1.00  0.00           H  
ATOM   1508 1HG  ARG A  98       2.076  33.413  -8.085  1.00  0.00           H  
ATOM   1509 2HG  ARG A  98       1.454  34.088  -9.611  1.00  0.00           H  
ATOM   1510 1HD  ARG A  98      -0.338  35.193  -8.259  1.00  0.00           H  
ATOM   1511 2HD  ARG A  98       0.563  34.694  -6.808  1.00  0.00           H  
ATOM   1512  HE  ARG A  98       2.439  35.960  -8.362  1.00  0.00           H  
ATOM   1513 1HH1 ARG A  98      -0.710  36.836  -7.075  1.00  0.00           H  
ATOM   1514 2HH1 ARG A  98      -0.325  38.538  -6.950  1.00  0.00           H  
ATOM   1515 1HH2 ARG A  98       2.927  38.172  -8.195  1.00  0.00           H  
ATOM   1516 2HH2 ARG A  98       1.733  39.295  -7.584  1.00  0.00           H  
ATOM   1517  N   SER A  99      -0.875  29.636  -7.298  1.00  0.00           N  
ATOM   1518  CA  SER A  99      -1.809  28.534  -7.493  1.00  0.00           C  
ATOM   1519  C   SER A  99      -2.629  28.277  -6.235  1.00  0.00           C  
ATOM   1520  O   SER A  99      -2.211  28.621  -5.130  1.00  0.00           O  
ATOM   1521  CB  SER A  99      -1.057  27.276  -7.883  1.00  0.00           C  
ATOM   1522  OG  SER A  99      -0.236  26.837  -6.836  1.00  0.00           O  
ATOM   1523  H   SER A  99       0.049  29.441  -6.940  1.00  0.00           H  
ATOM   1524  HA  SER A  99      -2.493  28.798  -8.300  1.00  0.00           H  
ATOM   1525 1HB  SER A  99      -1.769  26.493  -8.143  1.00  0.00           H  
ATOM   1526 2HB  SER A  99      -0.451  27.473  -8.766  1.00  0.00           H  
ATOM   1527  HG  SER A  99      -0.576  25.978  -6.575  1.00  0.00           H  
ATOM   1528  N   GLY A 100      -3.798  27.671  -6.411  1.00  0.00           N  
ATOM   1529  CA  GLY A 100      -4.651  27.311  -5.284  1.00  0.00           C  
ATOM   1530  C   GLY A 100      -6.108  27.190  -5.713  1.00  0.00           C  
ATOM   1531  O   GLY A 100      -6.761  28.189  -6.015  1.00  0.00           O  
ATOM   1532  H   GLY A 100      -4.103  27.453  -7.348  1.00  0.00           H  
ATOM   1533 1HA  GLY A 100      -4.313  26.366  -4.859  1.00  0.00           H  
ATOM   1534 2HA  GLY A 100      -4.559  28.066  -4.504  1.00  0.00           H  
ATOM   1535  N   GLY A 101      -6.611  25.961  -5.739  1.00  0.00           N  
ATOM   1536  CA  GLY A 101      -8.016  25.715  -6.044  1.00  0.00           C  
ATOM   1537  C   GLY A 101      -8.343  26.101  -7.481  1.00  0.00           C  
ATOM   1538  O   GLY A 101      -7.835  25.499  -8.427  1.00  0.00           O  
ATOM   1539  H   GLY A 101      -6.006  25.177  -5.541  1.00  0.00           H  
ATOM   1540 1HA  GLY A 101      -8.243  24.660  -5.886  1.00  0.00           H  
ATOM   1541 2HA  GLY A 101      -8.642  26.285  -5.359  1.00  0.00           H  
ATOM   1542  N   PRO A 102      -9.194  27.109  -7.638  1.00  0.00           N  
ATOM   1543  CA  PRO A 102      -9.589  27.580  -8.960  1.00  0.00           C  
ATOM   1544  C   PRO A 102      -8.373  27.961  -9.795  1.00  0.00           C  
ATOM   1545  O   PRO A 102      -8.394  27.859 -11.021  1.00  0.00           O  
ATOM   1546  CB  PRO A 102     -10.463  28.798  -8.645  1.00  0.00           C  
ATOM   1547  CG  PRO A 102     -11.031  28.503  -7.299  1.00  0.00           C  
ATOM   1548  CD  PRO A 102      -9.909  27.825  -6.559  1.00  0.00           C  
ATOM   1549  HA  PRO A 102     -10.174  26.796  -9.463  1.00  0.00           H  
ATOM   1550 1HB  PRO A 102      -9.852  29.713  -8.659  1.00  0.00           H  
ATOM   1551 2HB  PRO A 102     -11.236  28.916  -9.419  1.00  0.00           H  
ATOM   1552 1HG  PRO A 102     -11.358  29.434  -6.813  1.00  0.00           H  
ATOM   1553 2HG  PRO A 102     -11.922  27.865  -7.395  1.00  0.00           H  
ATOM   1554 1HD  PRO A 102      -9.273  28.585  -6.081  1.00  0.00           H  
ATOM   1555 2HD  PRO A 102     -10.326  27.140  -5.807  1.00  0.00           H  
ATOM   1556  N   TYR A 103      -7.315  28.400  -9.122  1.00  0.00           N  
ATOM   1557  CA  TYR A 103      -6.159  28.973  -9.802  1.00  0.00           C  
ATOM   1558  C   TYR A 103      -5.123  27.903 -10.122  1.00  0.00           C  
ATOM   1559  O   TYR A 103      -4.673  27.176  -9.236  1.00  0.00           O  
ATOM   1560  CB  TYR A 103      -5.533  30.081  -8.953  1.00  0.00           C  
ATOM   1561  CG  TYR A 103      -6.482  31.214  -8.633  1.00  0.00           C  
ATOM   1562  CD1 TYR A 103      -7.128  31.252  -7.406  1.00  0.00           C  
ATOM   1563  CD2 TYR A 103      -6.705  32.216  -9.565  1.00  0.00           C  
ATOM   1564  CE1 TYR A 103      -7.995  32.287  -7.113  1.00  0.00           C  
ATOM   1565  CE2 TYR A 103      -7.572  33.251  -9.273  1.00  0.00           C  
ATOM   1566  CZ  TYR A 103      -8.215  33.289  -8.053  1.00  0.00           C  
ATOM   1567  OH  TYR A 103      -9.078  34.320  -7.761  1.00  0.00           O  
ATOM   1568  H   TYR A 103      -7.310  28.336  -8.115  1.00  0.00           H  
ATOM   1569  HA  TYR A 103      -6.492  29.403 -10.747  1.00  0.00           H  
ATOM   1570 1HB  TYR A 103      -5.175  29.660  -8.012  1.00  0.00           H  
ATOM   1571 2HB  TYR A 103      -4.671  30.496  -9.475  1.00  0.00           H  
ATOM   1572  HD1 TYR A 103      -6.952  30.465  -6.673  1.00  0.00           H  
ATOM   1573  HD2 TYR A 103      -6.198  32.186 -10.530  1.00  0.00           H  
ATOM   1574  HE1 TYR A 103      -8.503  32.317  -6.150  1.00  0.00           H  
ATOM   1575  HE2 TYR A 103      -7.748  34.038 -10.006  1.00  0.00           H  
ATOM   1576  HH  TYR A 103      -9.074  34.953  -8.483  1.00  0.00           H  
ATOM   1577  N   PHE A 104      -4.747  27.811 -11.394  1.00  0.00           N  
ATOM   1578  CA  PHE A 104      -3.891  26.729 -11.864  1.00  0.00           C  
ATOM   1579  C   PHE A 104      -2.599  27.269 -12.463  1.00  0.00           C  
ATOM   1580  O   PHE A 104      -2.455  27.347 -13.683  1.00  0.00           O  
ATOM   1581  CB  PHE A 104      -4.625  25.879 -12.902  1.00  0.00           C  
ATOM   1582  CG  PHE A 104      -5.941  25.337 -12.421  1.00  0.00           C  
ATOM   1583  CD1 PHE A 104      -7.114  25.613 -13.108  1.00  0.00           C  
ATOM   1584  CD2 PHE A 104      -6.008  24.551 -11.281  1.00  0.00           C  
ATOM   1585  CE1 PHE A 104      -8.325  25.114 -12.666  1.00  0.00           C  
ATOM   1586  CE2 PHE A 104      -7.217  24.050 -10.838  1.00  0.00           C  
ATOM   1587  CZ  PHE A 104      -8.377  24.333 -11.532  1.00  0.00           C  
ATOM   1588  H   PHE A 104      -5.063  28.510 -12.051  1.00  0.00           H  
ATOM   1589  HA  PHE A 104      -3.635  26.096 -11.013  1.00  0.00           H  
ATOM   1590 1HB  PHE A 104      -4.809  26.475 -13.795  1.00  0.00           H  
ATOM   1591 2HB  PHE A 104      -3.997  25.039 -13.194  1.00  0.00           H  
ATOM   1592  HD1 PHE A 104      -7.072  26.230 -14.006  1.00  0.00           H  
ATOM   1593  HD2 PHE A 104      -5.092  24.328 -10.733  1.00  0.00           H  
ATOM   1594  HE1 PHE A 104      -9.239  25.339 -13.216  1.00  0.00           H  
ATOM   1595  HE2 PHE A 104      -7.257  23.433  -9.941  1.00  0.00           H  
ATOM   1596  HZ  PHE A 104      -9.331  23.941 -11.182  1.00  0.00           H  
ATOM   1597  N   PHE A 105      -1.662  27.643 -11.599  1.00  0.00           N  
ATOM   1598  CA  PHE A 105      -0.384  28.187 -12.042  1.00  0.00           C  
ATOM   1599  C   PHE A 105       0.782  27.418 -11.434  1.00  0.00           C  
ATOM   1600  O   PHE A 105       0.611  26.669 -10.472  1.00  0.00           O  
ATOM   1601  CB  PHE A 105      -0.275  29.667 -11.668  1.00  0.00           C  
ATOM   1602  CG  PHE A 105      -1.365  30.520 -12.252  1.00  0.00           C  
ATOM   1603  CD1 PHE A 105      -2.461  30.890 -11.486  1.00  0.00           C  
ATOM   1604  CD2 PHE A 105      -1.298  30.955 -13.567  1.00  0.00           C  
ATOM   1605  CE1 PHE A 105      -3.464  31.676 -12.021  1.00  0.00           C  
ATOM   1606  CE2 PHE A 105      -2.298  31.741 -14.104  1.00  0.00           C  
ATOM   1607  CZ  PHE A 105      -3.383  32.101 -13.330  1.00  0.00           C  
ATOM   1608  H   PHE A 105      -1.840  27.547 -10.609  1.00  0.00           H  
ATOM   1609  HA  PHE A 105      -0.326  28.096 -13.127  1.00  0.00           H  
ATOM   1610 1HB  PHE A 105      -0.304  29.772 -10.585  1.00  0.00           H  
ATOM   1611 2HB  PHE A 105       0.682  30.058 -12.009  1.00  0.00           H  
ATOM   1612  HD1 PHE A 105      -2.524  30.555 -10.450  1.00  0.00           H  
ATOM   1613  HD2 PHE A 105      -0.441  30.669 -14.178  1.00  0.00           H  
ATOM   1614  HE1 PHE A 105      -4.319  31.959 -11.408  1.00  0.00           H  
ATOM   1615  HE2 PHE A 105      -2.233  32.076 -15.139  1.00  0.00           H  
ATOM   1616  HZ  PHE A 105      -4.174  32.719 -13.753  1.00  0.00           H  
ATOM   1617  N   ASP A 106       1.969  27.607 -12.002  1.00  0.00           N  
ATOM   1618  CA  ASP A 106       3.197  27.112 -11.392  1.00  0.00           C  
ATOM   1619  C   ASP A 106       4.098  28.261 -10.957  1.00  0.00           C  
ATOM   1620  O   ASP A 106       5.312  28.097 -10.831  1.00  0.00           O  
ATOM   1621  CB  ASP A 106       3.952  26.205 -12.367  1.00  0.00           C  
ATOM   1622  CG  ASP A 106       4.392  26.930 -13.631  1.00  0.00           C  
ATOM   1623  OD1 ASP A 106       3.899  28.004 -13.879  1.00  0.00           O  
ATOM   1624  OD2 ASP A 106       5.218  26.402 -14.337  1.00  0.00           O  
ATOM   1625  H   ASP A 106       2.021  28.107 -12.878  1.00  0.00           H  
ATOM   1626  HA  ASP A 106       2.935  26.531 -10.508  1.00  0.00           H  
ATOM   1627 1HB  ASP A 106       4.834  25.795 -11.874  1.00  0.00           H  
ATOM   1628 2HB  ASP A 106       3.315  25.365 -12.650  1.00  0.00           H  
ATOM   1629  N   TYR A 107       3.498  29.424 -10.730  1.00  0.00           N  
ATOM   1630  CA  TYR A 107       4.247  30.606 -10.322  1.00  0.00           C  
ATOM   1631  C   TYR A 107       4.729  30.483  -8.882  1.00  0.00           C  
ATOM   1632  O   TYR A 107       4.191  31.125  -7.980  1.00  0.00           O  
ATOM   1633  CB  TYR A 107       3.393  31.865 -10.489  1.00  0.00           C  
ATOM   1634  CG  TYR A 107       2.959  32.123 -11.915  1.00  0.00           C  
ATOM   1635  CD1 TYR A 107       3.110  31.134 -12.876  1.00  0.00           C  
ATOM   1636  CD2 TYR A 107       2.409  33.348 -12.262  1.00  0.00           C  
ATOM   1637  CE1 TYR A 107       2.713  31.369 -14.178  1.00  0.00           C  
ATOM   1638  CE2 TYR A 107       2.012  33.584 -13.564  1.00  0.00           C  
ATOM   1639  CZ  TYR A 107       2.162  32.600 -14.519  1.00  0.00           C  
ATOM   1640  OH  TYR A 107       1.767  32.834 -15.816  1.00  0.00           O  
ATOM   1641  H   TYR A 107       2.496  29.491 -10.843  1.00  0.00           H  
ATOM   1642  HA  TYR A 107       5.128  30.695 -10.959  1.00  0.00           H  
ATOM   1643 1HB  TYR A 107       2.499  31.784  -9.870  1.00  0.00           H  
ATOM   1644 2HB  TYR A 107       3.953  32.733 -10.142  1.00  0.00           H  
ATOM   1645  HD1 TYR A 107       3.542  30.171 -12.603  1.00  0.00           H  
ATOM   1646  HD2 TYR A 107       2.292  34.126 -11.507  1.00  0.00           H  
ATOM   1647  HE1 TYR A 107       2.831  30.592 -14.933  1.00  0.00           H  
ATOM   1648  HE2 TYR A 107       1.581  34.547 -13.836  1.00  0.00           H  
ATOM   1649  HH  TYR A 107       2.090  32.128 -16.381  1.00  0.00           H  
ATOM   1650  N   TRP A 108       5.746  29.653  -8.673  1.00  0.00           N  
ATOM   1651  CA  TRP A 108       6.301  29.441  -7.342  1.00  0.00           C  
ATOM   1652  C   TRP A 108       7.699  30.036  -7.226  1.00  0.00           C  
ATOM   1653  O   TRP A 108       8.468  30.029  -8.187  1.00  0.00           O  
ATOM   1654  CB  TRP A 108       6.349  27.947  -7.016  1.00  0.00           C  
ATOM   1655  CG  TRP A 108       5.029  27.386  -6.585  1.00  0.00           C  
ATOM   1656  CD1 TRP A 108       3.878  27.356  -7.314  1.00  0.00           C  
ATOM   1657  CD2 TRP A 108       4.714  26.766  -5.314  1.00  0.00           C  
ATOM   1658  NE1 TRP A 108       2.873  26.764  -6.589  1.00  0.00           N  
ATOM   1659  CE2 TRP A 108       3.368  26.395  -5.363  1.00  0.00           C  
ATOM   1660  CE3 TRP A 108       5.457  26.498  -4.157  1.00  0.00           C  
ATOM   1661  CZ2 TRP A 108       2.739  25.771  -4.297  1.00  0.00           C  
ATOM   1662  CZ3 TRP A 108       4.827  25.871  -3.089  1.00  0.00           C  
ATOM   1663  CH2 TRP A 108       3.503  25.516  -3.158  1.00  0.00           C  
ATOM   1664  H   TRP A 108       6.146  29.157  -9.457  1.00  0.00           H  
ATOM   1665  HA  TRP A 108       5.656  29.936  -6.616  1.00  0.00           H  
ATOM   1666 1HB  TRP A 108       6.687  27.395  -7.893  1.00  0.00           H  
ATOM   1667 2HB  TRP A 108       7.073  27.772  -6.220  1.00  0.00           H  
ATOM   1668  HD1 TRP A 108       3.771  27.745  -8.325  1.00  0.00           H  
ATOM   1669  HE1 TRP A 108       1.925  26.623  -6.904  1.00  0.00           H  
ATOM   1670  HE3 TRP A 108       6.509  26.775  -4.098  1.00  0.00           H  
ATOM   1671  HZ2 TRP A 108       1.689  25.482  -4.333  1.00  0.00           H  
ATOM   1672  HZ3 TRP A 108       5.412  25.667  -2.192  1.00  0.00           H  
ATOM   1673  HH2 TRP A 108       3.041  25.025  -2.302  1.00  0.00           H  
ATOM   1674  N   GLY A 109       8.021  30.550  -6.044  1.00  0.00           N  
ATOM   1675  CA  GLY A 109       9.336  31.129  -5.793  1.00  0.00           C  
ATOM   1676  C   GLY A 109      10.339  30.059  -5.380  1.00  0.00           C  
ATOM   1677  O   GLY A 109      10.046  28.865  -5.439  1.00  0.00           O  
ATOM   1678  H   GLY A 109       7.338  30.540  -5.300  1.00  0.00           H  
ATOM   1679 1HA  GLY A 109       9.688  31.635  -6.692  1.00  0.00           H  
ATOM   1680 2HA  GLY A 109       9.258  31.882  -5.010  1.00  0.00           H  
ATOM   1681  N   GLN A 110      11.522  30.495  -4.962  1.00  0.00           N  
ATOM   1682  CA  GLN A 110      12.591  29.574  -4.595  1.00  0.00           C  
ATOM   1683  C   GLN A 110      12.442  29.103  -3.154  1.00  0.00           C  
ATOM   1684  O   GLN A 110      13.037  28.103  -2.753  1.00  0.00           O  
ATOM   1685  CB  GLN A 110      13.958  30.236  -4.789  1.00  0.00           C  
ATOM   1686  CG  GLN A 110      14.385  31.132  -3.639  1.00  0.00           C  
ATOM   1687  CD  GLN A 110      13.964  32.575  -3.843  1.00  0.00           C  
ATOM   1688  OE1 GLN A 110      12.940  32.855  -4.473  1.00  0.00           O  
ATOM   1689  NE2 GLN A 110      14.753  33.502  -3.311  1.00  0.00           N  
ATOM   1690  H   GLN A 110      11.685  31.489  -4.897  1.00  0.00           H  
ATOM   1691  HA  GLN A 110      12.533  28.700  -5.243  1.00  0.00           H  
ATOM   1692 1HB  GLN A 110      14.720  29.467  -4.916  1.00  0.00           H  
ATOM   1693 2HB  GLN A 110      13.946  30.837  -5.697  1.00  0.00           H  
ATOM   1694 1HG  GLN A 110      13.926  30.769  -2.719  1.00  0.00           H  
ATOM   1695 2HG  GLN A 110      15.471  31.102  -3.551  1.00  0.00           H  
ATOM   1696 1HE2 GLN A 110      14.526  34.471  -3.413  1.00  0.00           H  
ATOM   1697 2HE2 GLN A 110      15.574  33.231  -2.808  1.00  0.00           H  
ATOM   1698  N   GLY A 111      11.642  29.828  -2.380  1.00  0.00           N  
ATOM   1699  CA  GLY A 111      11.402  29.477  -0.985  1.00  0.00           C  
ATOM   1700  C   GLY A 111      12.314  30.264  -0.053  1.00  0.00           C  
ATOM   1701  O   GLY A 111      13.462  30.553  -0.391  1.00  0.00           O  
ATOM   1702  H   GLY A 111      11.190  30.644  -2.767  1.00  0.00           H  
ATOM   1703 1HA  GLY A 111      10.360  29.677  -0.734  1.00  0.00           H  
ATOM   1704 2HA  GLY A 111      11.567  28.409  -0.845  1.00  0.00           H  
ATOM   1705  N   THR A 112      11.796  30.610   1.121  1.00  0.00           N  
ATOM   1706  CA  THR A 112      12.577  31.330   2.120  1.00  0.00           C  
ATOM   1707  C   THR A 112      12.661  30.546   3.423  1.00  0.00           C  
ATOM   1708  O   THR A 112      11.664  30.384   4.127  1.00  0.00           O  
ATOM   1709  CB  THR A 112      11.978  32.723   2.392  1.00  0.00           C  
ATOM   1710  OG1 THR A 112      11.965  33.485   1.178  1.00  0.00           O  
ATOM   1711  CG2 THR A 112      12.798  33.460   3.439  1.00  0.00           C  
ATOM   1712  H   THR A 112      10.838  30.367   1.326  1.00  0.00           H  
ATOM   1713  HA  THR A 112      13.590  31.460   1.739  1.00  0.00           H  
ATOM   1714  HB  THR A 112      10.954  32.615   2.749  1.00  0.00           H  
ATOM   1715  HG1 THR A 112      12.784  33.980   1.102  1.00  0.00           H  
ATOM   1716 1HG2 THR A 112      12.361  34.442   3.619  1.00  0.00           H  
ATOM   1717 2HG2 THR A 112      12.801  32.888   4.367  1.00  0.00           H  
ATOM   1718 3HG2 THR A 112      13.821  33.579   3.084  1.00  0.00           H  
ATOM   1719  N   LEU A 113      13.857  30.061   3.739  1.00  0.00           N  
ATOM   1720  CA  LEU A 113      14.079  29.314   4.972  1.00  0.00           C  
ATOM   1721  C   LEU A 113      14.083  30.238   6.183  1.00  0.00           C  
ATOM   1722  O   LEU A 113      14.910  31.144   6.281  1.00  0.00           O  
ATOM   1723  CB  LEU A 113      15.408  28.552   4.898  1.00  0.00           C  
ATOM   1724  CG  LEU A 113      15.810  27.791   6.167  1.00  0.00           C  
ATOM   1725  CD1 LEU A 113      14.796  26.688   6.441  1.00  0.00           C  
ATOM   1726  CD2 LEU A 113      17.208  27.216   5.993  1.00  0.00           C  
ATOM   1727  H   LEU A 113      14.632  30.213   3.110  1.00  0.00           H  
ATOM   1728  HA  LEU A 113      13.269  28.595   5.091  1.00  0.00           H  
ATOM   1729 1HB  LEU A 113      15.351  27.832   4.083  1.00  0.00           H  
ATOM   1730 2HB  LEU A 113      16.204  29.263   4.672  1.00  0.00           H  
ATOM   1731  HG  LEU A 113      15.801  28.471   7.019  1.00  0.00           H  
ATOM   1732 1HD1 LEU A 113      15.081  26.147   7.343  1.00  0.00           H  
ATOM   1733 2HD1 LEU A 113      13.809  27.129   6.580  1.00  0.00           H  
ATOM   1734 3HD1 LEU A 113      14.771  25.999   5.598  1.00  0.00           H  
ATOM   1735 1HD2 LEU A 113      17.494  26.675   6.896  1.00  0.00           H  
ATOM   1736 2HD2 LEU A 113      17.219  26.534   5.143  1.00  0.00           H  
ATOM   1737 3HD2 LEU A 113      17.915  28.027   5.817  1.00  0.00           H  
ATOM   1738  N   VAL A 114      13.153  30.003   7.103  1.00  0.00           N  
ATOM   1739  CA  VAL A 114      13.081  30.779   8.335  1.00  0.00           C  
ATOM   1740  C   VAL A 114      13.229  29.885   9.559  1.00  0.00           C  
ATOM   1741  O   VAL A 114      12.500  28.907   9.717  1.00  0.00           O  
ATOM   1742  CB  VAL A 114      11.741  31.534   8.413  1.00  0.00           C  
ATOM   1743  CG1 VAL A 114      11.636  32.299   9.724  1.00  0.00           C  
ATOM   1744  CG2 VAL A 114      11.607  32.476   7.226  1.00  0.00           C  
ATOM   1745  H   VAL A 114      12.480  29.267   6.945  1.00  0.00           H  
ATOM   1746  HA  VAL A 114      13.893  31.507   8.333  1.00  0.00           H  
ATOM   1747  HB  VAL A 114      10.925  30.810   8.397  1.00  0.00           H  
ATOM   1748 1HG1 VAL A 114      10.682  32.826   9.762  1.00  0.00           H  
ATOM   1749 2HG1 VAL A 114      11.698  31.601  10.558  1.00  0.00           H  
ATOM   1750 3HG1 VAL A 114      12.450  33.019   9.791  1.00  0.00           H  
ATOM   1751 1HG2 VAL A 114      10.657  33.006   7.288  1.00  0.00           H  
ATOM   1752 2HG2 VAL A 114      12.425  33.196   7.239  1.00  0.00           H  
ATOM   1753 3HG2 VAL A 114      11.643  31.902   6.300  1.00  0.00           H  
ATOM   1754  N   THR A 115      14.178  30.227  10.424  1.00  0.00           N  
ATOM   1755  CA  THR A 115      14.391  29.486  11.661  1.00  0.00           C  
ATOM   1756  C   THR A 115      14.238  30.388  12.878  1.00  0.00           C  
ATOM   1757  O   THR A 115      13.144  30.662  13.288  1.00  0.00           O  
ATOM   1758  OXT THR A 115      15.211  30.826  13.427  1.00  0.00           O  
ATOM   1759  CB  THR A 115      15.782  28.825  11.679  1.00  0.00           C  
ATOM   1760  OG1 THR A 115      15.893  27.908  10.583  1.00  0.00           O  
ATOM   1761  CG2 THR A 115      16.001  28.077  12.985  1.00  0.00           C  
ATOM   1762  H   THR A 115      14.767  31.022  10.219  1.00  0.00           H  
ATOM   1763  HA  THR A 115      13.638  28.700  11.727  1.00  0.00           H  
ATOM   1764  HB  THR A 115      16.550  29.591  11.572  1.00  0.00           H  
ATOM   1765  HG1 THR A 115      16.098  27.032  10.918  1.00  0.00           H  
ATOM   1766 1HG2 THR A 115      16.989  27.617  12.980  1.00  0.00           H  
ATOM   1767 2HG2 THR A 115      15.929  28.774  13.820  1.00  0.00           H  
ATOM   1768 3HG2 THR A 115      15.242  27.303  13.092  1.00  0.00           H  
ATOM   1769  N   ASP C 116      -9.641  22.777   6.364  1.00  0.00           N  
ATOM   1770  CA  ASP C 116      -9.191  22.096   7.572  1.00  0.00           C  
ATOM   1771  C   ASP C 116      -9.385  20.589   7.459  1.00  0.00           C  
ATOM   1772  O   ASP C 116     -10.095  19.983   8.262  1.00  0.00           O  
ATOM   1773  CB  ASP C 116      -9.944  22.623   8.796  1.00  0.00           C  
ATOM   1774  CG  ASP C 116      -9.362  22.120  10.111  1.00  0.00           C  
ATOM   1775  OD1 ASP C 116      -8.266  21.611  10.097  1.00  0.00           O  
ATOM   1776  OD2 ASP C 116     -10.018  22.251  11.116  1.00  0.00           O  
ATOM   1777 1H   ASP C 116      -9.502  23.762   6.465  1.00  0.00           H  
ATOM   1778 2H   ASP C 116      -9.116  22.446   5.579  1.00  0.00           H  
ATOM   1779 3H   ASP C 116     -10.612  22.591   6.217  1.00  0.00           H  
ATOM   1780  HA  ASP C 116      -8.127  22.293   7.705  1.00  0.00           H  
ATOM   1781 1HB  ASP C 116      -9.918  23.713   8.798  1.00  0.00           H  
ATOM   1782 2HB  ASP C 116     -10.989  22.320   8.739  1.00  0.00           H  
ATOM   1783  N   ILE C 117      -8.751  19.989   6.458  1.00  0.00           N  
ATOM   1784  CA  ILE C 117      -8.877  18.556   6.219  1.00  0.00           C  
ATOM   1785  C   ILE C 117      -7.520  17.866   6.277  1.00  0.00           C  
ATOM   1786  O   ILE C 117      -6.567  18.295   5.627  1.00  0.00           O  
ATOM   1787  CB  ILE C 117      -9.535  18.282   4.855  1.00  0.00           C  
ATOM   1788  CG1 ILE C 117     -10.944  18.879   4.812  1.00  0.00           C  
ATOM   1789  CG2 ILE C 117      -9.577  16.788   4.575  1.00  0.00           C  
ATOM   1790  CD1 ILE C 117     -11.605  18.787   3.455  1.00  0.00           C  
ATOM   1791  H   ILE C 117      -8.165  20.540   5.846  1.00  0.00           H  
ATOM   1792  HA  ILE C 117      -9.509  18.131   6.998  1.00  0.00           H  
ATOM   1793  HB  ILE C 117      -8.961  18.773   4.069  1.00  0.00           H  
ATOM   1794 1HG1 ILE C 117     -11.577  18.368   5.536  1.00  0.00           H  
ATOM   1795 2HG1 ILE C 117     -10.903  19.930   5.099  1.00  0.00           H  
ATOM   1796 1HG2 ILE C 117     -10.046  16.612   3.607  1.00  0.00           H  
ATOM   1797 2HG2 ILE C 117      -8.563  16.391   4.565  1.00  0.00           H  
ATOM   1798 3HG2 ILE C 117     -10.155  16.289   5.353  1.00  0.00           H  
ATOM   1799 1HD1 ILE C 117     -12.600  19.231   3.505  1.00  0.00           H  
ATOM   1800 2HD1 ILE C 117     -11.004  19.324   2.720  1.00  0.00           H  
ATOM   1801 3HD1 ILE C 117     -11.689  17.742   3.162  1.00  0.00           H  
ATOM   1802  N   VAL C 118      -7.439  16.796   7.061  1.00  0.00           N  
ATOM   1803  CA  VAL C 118      -6.208  16.025   7.179  1.00  0.00           C  
ATOM   1804  C   VAL C 118      -6.001  15.127   5.966  1.00  0.00           C  
ATOM   1805  O   VAL C 118      -6.867  14.321   5.623  1.00  0.00           O  
ATOM   1806  CB  VAL C 118      -6.238  15.161   8.454  1.00  0.00           C  
ATOM   1807  CG1 VAL C 118      -4.999  14.282   8.532  1.00  0.00           C  
ATOM   1808  CG2 VAL C 118      -6.345  16.053   9.681  1.00  0.00           C  
ATOM   1809  H   VAL C 118      -8.252  16.510   7.588  1.00  0.00           H  
ATOM   1810  HA  VAL C 118      -5.369  16.719   7.247  1.00  0.00           H  
ATOM   1811  HB  VAL C 118      -7.102  14.497   8.411  1.00  0.00           H  
ATOM   1812 1HG1 VAL C 118      -5.038  13.678   9.439  1.00  0.00           H  
ATOM   1813 2HG1 VAL C 118      -4.963  13.627   7.662  1.00  0.00           H  
ATOM   1814 3HG1 VAL C 118      -4.109  14.910   8.552  1.00  0.00           H  
ATOM   1815 1HG2 VAL C 118      -6.367  15.436  10.579  1.00  0.00           H  
ATOM   1816 2HG2 VAL C 118      -5.484  16.721   9.721  1.00  0.00           H  
ATOM   1817 3HG2 VAL C 118      -7.260  16.643   9.624  1.00  0.00           H  
ATOM   1818  N   MET C 119      -4.850  15.271   5.319  1.00  0.00           N  
ATOM   1819  CA  MET C 119      -4.554  14.519   4.105  1.00  0.00           C  
ATOM   1820  C   MET C 119      -3.308  13.661   4.278  1.00  0.00           C  
ATOM   1821  O   MET C 119      -2.187  14.170   4.272  1.00  0.00           O  
ATOM   1822  CB  MET C 119      -4.386  15.471   2.922  1.00  0.00           C  
ATOM   1823  CG  MET C 119      -5.598  16.350   2.644  1.00  0.00           C  
ATOM   1824  SD  MET C 119      -5.336  17.478   1.262  1.00  0.00           S  
ATOM   1825  CE  MET C 119      -5.615  16.383  -0.127  1.00  0.00           C  
ATOM   1826  H   MET C 119      -4.162  15.917   5.677  1.00  0.00           H  
ATOM   1827  HA  MET C 119      -5.390  13.850   3.900  1.00  0.00           H  
ATOM   1828 1HB  MET C 119      -3.534  16.126   3.101  1.00  0.00           H  
ATOM   1829 2HB  MET C 119      -4.175  14.897   2.019  1.00  0.00           H  
ATOM   1830 1HG  MET C 119      -6.459  15.721   2.418  1.00  0.00           H  
ATOM   1831 2HG  MET C 119      -5.831  16.939   3.530  1.00  0.00           H  
ATOM   1832 1HE  MET C 119      -5.488  16.936  -1.058  1.00  0.00           H  
ATOM   1833 2HE  MET C 119      -4.898  15.561  -0.092  1.00  0.00           H  
ATOM   1834 3HE  MET C 119      -6.628  15.983  -0.077  1.00  0.00           H  
ATOM   1835  N   THR C 120      -3.510  12.357   4.431  1.00  0.00           N  
ATOM   1836  CA  THR C 120      -2.410  11.438   4.697  1.00  0.00           C  
ATOM   1837  C   THR C 120      -1.961  10.733   3.422  1.00  0.00           C  
ATOM   1838  O   THR C 120      -2.717   9.965   2.828  1.00  0.00           O  
ATOM   1839  CB  THR C 120      -2.805  10.391   5.754  1.00  0.00           C  
ATOM   1840  OG1 THR C 120      -3.125  11.050   6.987  1.00  0.00           O  
ATOM   1841  CG2 THR C 120      -1.664   9.412   5.989  1.00  0.00           C  
ATOM   1842  H   THR C 120      -4.449  11.993   4.363  1.00  0.00           H  
ATOM   1843  HA  THR C 120      -1.565  12.010   5.079  1.00  0.00           H  
ATOM   1844  HB  THR C 120      -3.683   9.842   5.413  1.00  0.00           H  
ATOM   1845  HG1 THR C 120      -4.060  10.939   7.175  1.00  0.00           H  
ATOM   1846 1HG2 THR C 120      -1.962   8.680   6.739  1.00  0.00           H  
ATOM   1847 2HG2 THR C 120      -1.426   8.901   5.056  1.00  0.00           H  
ATOM   1848 3HG2 THR C 120      -0.787   9.954   6.339  1.00  0.00           H  
ATOM   1849  N   GLN C 121      -0.727  11.000   3.008  1.00  0.00           N  
ATOM   1850  CA  GLN C 121      -0.160  10.359   1.827  1.00  0.00           C  
ATOM   1851  C   GLN C 121       0.593   9.089   2.199  1.00  0.00           C  
ATOM   1852  O   GLN C 121       1.055   8.938   3.330  1.00  0.00           O  
ATOM   1853  CB  GLN C 121       0.772  11.323   1.090  1.00  0.00           C  
ATOM   1854  CG  GLN C 121       0.075  12.541   0.507  1.00  0.00           C  
ATOM   1855  CD  GLN C 121       1.028  13.447  -0.249  1.00  0.00           C  
ATOM   1856  OE1 GLN C 121       0.866  14.670  -0.261  1.00  0.00           O  
ATOM   1857  NE2 GLN C 121       2.029  12.851  -0.887  1.00  0.00           N  
ATOM   1858  H   GLN C 121      -0.168  11.664   3.524  1.00  0.00           H  
ATOM   1859  HA  GLN C 121      -0.976  10.083   1.159  1.00  0.00           H  
ATOM   1860 1HB  GLN C 121       1.547  11.674   1.772  1.00  0.00           H  
ATOM   1861 2HB  GLN C 121       1.268  10.797   0.274  1.00  0.00           H  
ATOM   1862 1HG  GLN C 121      -0.700  12.207  -0.182  1.00  0.00           H  
ATOM   1863 2HG  GLN C 121      -0.370  13.115   1.320  1.00  0.00           H  
ATOM   1864 1HE2 GLN C 121       2.690  13.397  -1.403  1.00  0.00           H  
ATOM   1865 2HE2 GLN C 121       2.123  11.856  -0.851  1.00  0.00           H  
ATOM   1866  N   SER C 122       0.715   8.177   1.240  1.00  0.00           N  
ATOM   1867  CA  SER C 122       1.433   6.927   1.458  1.00  0.00           C  
ATOM   1868  C   SER C 122       1.997   6.381   0.152  1.00  0.00           C  
ATOM   1869  O   SER C 122       1.329   6.404  -0.882  1.00  0.00           O  
ATOM   1870  CB  SER C 122       0.515   5.900   2.091  1.00  0.00           C  
ATOM   1871  OG  SER C 122       1.173   4.675   2.260  1.00  0.00           O  
ATOM   1872  H   SER C 122       0.298   8.354   0.337  1.00  0.00           H  
ATOM   1873  HA  SER C 122       2.266   7.120   2.136  1.00  0.00           H  
ATOM   1874 1HB  SER C 122       0.170   6.267   3.057  1.00  0.00           H  
ATOM   1875 2HB  SER C 122      -0.363   5.760   1.461  1.00  0.00           H  
ATOM   1876  HG  SER C 122       1.462   4.406   1.385  1.00  0.00           H  
ATOM   1877  N   PRO C 123       3.231   5.891   0.205  1.00  0.00           N  
ATOM   1878  CA  PRO C 123       3.999   5.881   1.445  1.00  0.00           C  
ATOM   1879  C   PRO C 123       4.645   7.236   1.703  1.00  0.00           C  
ATOM   1880  O   PRO C 123       4.420   8.193   0.962  1.00  0.00           O  
ATOM   1881  CB  PRO C 123       5.047   4.794   1.192  1.00  0.00           C  
ATOM   1882  CG  PRO C 123       5.342   4.901  -0.265  1.00  0.00           C  
ATOM   1883  CD  PRO C 123       4.011   5.219  -0.893  1.00  0.00           C  
ATOM   1884  HA  PRO C 123       3.337   5.604   2.278  1.00  0.00           H  
ATOM   1885 1HB  PRO C 123       5.933   4.971   1.821  1.00  0.00           H  
ATOM   1886 2HB  PRO C 123       4.645   3.810   1.475  1.00  0.00           H  
ATOM   1887 1HG  PRO C 123       6.093   5.685  -0.444  1.00  0.00           H  
ATOM   1888 2HG  PRO C 123       5.771   3.959  -0.636  1.00  0.00           H  
ATOM   1889 1HD  PRO C 123       4.160   5.897  -1.746  1.00  0.00           H  
ATOM   1890 2HD  PRO C 123       3.527   4.286  -1.220  1.00  0.00           H  
ATOM   1891  N   LEU C 124       5.450   7.311   2.757  1.00  0.00           N  
ATOM   1892  CA  LEU C 124       6.264   8.492   3.018  1.00  0.00           C  
ATOM   1893  C   LEU C 124       7.321   8.682   1.938  1.00  0.00           C  
ATOM   1894  O   LEU C 124       7.647   9.809   1.566  1.00  0.00           O  
ATOM   1895  CB  LEU C 124       6.940   8.378   4.390  1.00  0.00           C  
ATOM   1896  CG  LEU C 124       6.005   8.475   5.602  1.00  0.00           C  
ATOM   1897  CD1 LEU C 124       6.778   8.133   6.869  1.00  0.00           C  
ATOM   1898  CD2 LEU C 124       5.418   9.876   5.681  1.00  0.00           C  
ATOM   1899  H   LEU C 124       5.499   6.529   3.395  1.00  0.00           H  
ATOM   1900  HA  LEU C 124       5.614   9.367   3.019  1.00  0.00           H  
ATOM   1901 1HB  LEU C 124       7.455   7.421   4.444  1.00  0.00           H  
ATOM   1902 2HB  LEU C 124       7.681   9.172   4.479  1.00  0.00           H  
ATOM   1903  HG  LEU C 124       5.198   7.749   5.498  1.00  0.00           H  
ATOM   1904 1HD1 LEU C 124       6.113   8.201   7.730  1.00  0.00           H  
ATOM   1905 2HD1 LEU C 124       7.170   7.119   6.793  1.00  0.00           H  
ATOM   1906 3HD1 LEU C 124       7.603   8.834   6.991  1.00  0.00           H  
ATOM   1907 1HD2 LEU C 124       4.753   9.944   6.542  1.00  0.00           H  
ATOM   1908 2HD2 LEU C 124       6.224  10.603   5.786  1.00  0.00           H  
ATOM   1909 3HD2 LEU C 124       4.856  10.087   4.771  1.00  0.00           H  
ATOM   1910  N   SER C 125       7.855   7.572   1.438  1.00  0.00           N  
ATOM   1911  CA  SER C 125       8.847   7.613   0.371  1.00  0.00           C  
ATOM   1912  C   SER C 125       8.811   6.339  -0.464  1.00  0.00           C  
ATOM   1913  O   SER C 125       8.603   5.246   0.062  1.00  0.00           O  
ATOM   1914  CB  SER C 125      10.233   7.805   0.955  1.00  0.00           C  
ATOM   1915  OG  SER C 125      11.209   7.788  -0.051  1.00  0.00           O  
ATOM   1916  H   SER C 125       7.565   6.678   1.807  1.00  0.00           H  
ATOM   1917  HA  SER C 125       8.620   8.457  -0.281  1.00  0.00           H  
ATOM   1918 1HB  SER C 125      10.275   8.754   1.489  1.00  0.00           H  
ATOM   1919 2HB  SER C 125      10.437   7.015   1.676  1.00  0.00           H  
ATOM   1920  HG  SER C 125      10.833   8.267  -0.793  1.00  0.00           H  
ATOM   1921  N   LEU C 126       9.013   6.487  -1.769  1.00  0.00           N  
ATOM   1922  CA  LEU C 126       8.861   5.375  -2.699  1.00  0.00           C  
ATOM   1923  C   LEU C 126       9.944   5.401  -3.770  1.00  0.00           C  
ATOM   1924  O   LEU C 126       9.742   5.943  -4.857  1.00  0.00           O  
ATOM   1925  CB  LEU C 126       7.478   5.422  -3.360  1.00  0.00           C  
ATOM   1926  CG  LEU C 126       7.147   4.251  -4.294  1.00  0.00           C  
ATOM   1927  CD1 LEU C 126       7.140   2.952  -3.498  1.00  0.00           C  
ATOM   1928  CD2 LEU C 126       5.798   4.494  -4.955  1.00  0.00           C  
ATOM   1929  H   LEU C 126       9.280   7.394  -2.126  1.00  0.00           H  
ATOM   1930  HA  LEU C 126       8.952   4.443  -2.141  1.00  0.00           H  
ATOM   1931 1HB  LEU C 126       6.720   5.446  -2.578  1.00  0.00           H  
ATOM   1932 2HB  LEU C 126       7.401   6.341  -3.940  1.00  0.00           H  
ATOM   1933  HG  LEU C 126       7.918   4.168  -5.061  1.00  0.00           H  
ATOM   1934 1HD1 LEU C 126       6.905   2.120  -4.162  1.00  0.00           H  
ATOM   1935 2HD1 LEU C 126       8.122   2.793  -3.053  1.00  0.00           H  
ATOM   1936 3HD1 LEU C 126       6.389   3.012  -2.712  1.00  0.00           H  
ATOM   1937 1HD2 LEU C 126       5.564   3.662  -5.620  1.00  0.00           H  
ATOM   1938 2HD2 LEU C 126       5.027   4.576  -4.189  1.00  0.00           H  
ATOM   1939 3HD2 LEU C 126       5.837   5.419  -5.531  1.00  0.00           H  
ATOM   1940  N   PRO C 127      11.093   4.812  -3.458  1.00  0.00           N  
ATOM   1941  CA  PRO C 127      12.146   4.614  -4.446  1.00  0.00           C  
ATOM   1942  C   PRO C 127      11.667   3.735  -5.594  1.00  0.00           C  
ATOM   1943  O   PRO C 127      11.079   2.676  -5.375  1.00  0.00           O  
ATOM   1944  CB  PRO C 127      13.254   3.932  -3.638  1.00  0.00           C  
ATOM   1945  CG  PRO C 127      12.934   4.269  -2.221  1.00  0.00           C  
ATOM   1946  CD  PRO C 127      11.429   4.254  -2.165  1.00  0.00           C  
ATOM   1947  HA  PRO C 127      12.478   5.594  -4.822  1.00  0.00           H  
ATOM   1948 1HB  PRO C 127      13.249   2.850  -3.831  1.00  0.00           H  
ATOM   1949 2HB  PRO C 127      14.238   4.310  -3.954  1.00  0.00           H  
ATOM   1950 1HG  PRO C 127      13.390   3.533  -1.543  1.00  0.00           H  
ATOM   1951 2HG  PRO C 127      13.358   5.249  -1.959  1.00  0.00           H  
ATOM   1952 1HD  PRO C 127      11.076   3.220  -2.042  1.00  0.00           H  
ATOM   1953 2HD  PRO C 127      11.087   4.883  -1.329  1.00  0.00           H  
ATOM   1954  N   VAL C 128      11.922   4.181  -6.820  1.00  0.00           N  
ATOM   1955  CA  VAL C 128      11.465   3.466  -8.006  1.00  0.00           C  
ATOM   1956  C   VAL C 128      12.594   3.291  -9.013  1.00  0.00           C  
ATOM   1957  O   VAL C 128      13.296   4.246  -9.345  1.00  0.00           O  
ATOM   1958  CB  VAL C 128      10.300   4.223  -8.671  1.00  0.00           C  
ATOM   1959  CG1 VAL C 128       9.853   3.506  -9.936  1.00  0.00           C  
ATOM   1960  CG2 VAL C 128       9.145   4.360  -7.691  1.00  0.00           C  
ATOM   1961  H   VAL C 128      12.445   5.037  -6.933  1.00  0.00           H  
ATOM   1962  HA  VAL C 128      11.113   2.479  -7.700  1.00  0.00           H  
ATOM   1963  HB  VAL C 128      10.646   5.213  -8.968  1.00  0.00           H  
ATOM   1964 1HG1 VAL C 128       9.029   4.055 -10.394  1.00  0.00           H  
ATOM   1965 2HG1 VAL C 128      10.685   3.451 -10.637  1.00  0.00           H  
ATOM   1966 3HG1 VAL C 128       9.521   2.498  -9.685  1.00  0.00           H  
ATOM   1967 1HG2 VAL C 128       8.325   4.897  -8.168  1.00  0.00           H  
ATOM   1968 2HG2 VAL C 128       8.804   3.369  -7.390  1.00  0.00           H  
ATOM   1969 3HG2 VAL C 128       9.477   4.912  -6.812  1.00  0.00           H  
ATOM   1970  N   THR C 129      12.765   2.065  -9.495  1.00  0.00           N  
ATOM   1971  CA  THR C 129      13.694   1.793 -10.586  1.00  0.00           C  
ATOM   1972  C   THR C 129      13.242   2.469 -11.875  1.00  0.00           C  
ATOM   1973  O   THR C 129      12.078   2.373 -12.262  1.00  0.00           O  
ATOM   1974  CB  THR C 129      13.845   0.279 -10.822  1.00  0.00           C  
ATOM   1975  OG1 THR C 129      14.347  -0.344  -9.633  1.00  0.00           O  
ATOM   1976  CG2 THR C 129      14.802   0.012 -11.974  1.00  0.00           C  
ATOM   1977  H   THR C 129      12.239   1.301  -9.096  1.00  0.00           H  
ATOM   1978  HA  THR C 129      14.670   2.198 -10.319  1.00  0.00           H  
ATOM   1979  HB  THR C 129      12.872  -0.151 -11.058  1.00  0.00           H  
ATOM   1980  HG1 THR C 129      14.717  -1.203  -9.854  1.00  0.00           H  
ATOM   1981 1HG2 THR C 129      14.896  -1.064 -12.126  1.00  0.00           H  
ATOM   1982 2HG2 THR C 129      14.417   0.475 -12.882  1.00  0.00           H  
ATOM   1983 3HG2 THR C 129      15.779   0.431 -11.739  1.00  0.00           H  
ATOM   1984  N   PRO C 130      14.171   3.153 -12.535  1.00  0.00           N  
ATOM   1985  CA  PRO C 130      13.871   3.842 -13.784  1.00  0.00           C  
ATOM   1986  C   PRO C 130      13.189   2.910 -14.778  1.00  0.00           C  
ATOM   1987  O   PRO C 130      13.670   1.808 -15.040  1.00  0.00           O  
ATOM   1988  CB  PRO C 130      15.254   4.280 -14.277  1.00  0.00           C  
ATOM   1989  CG  PRO C 130      16.038   4.489 -13.027  1.00  0.00           C  
ATOM   1990  CD  PRO C 130      15.586   3.382 -12.112  1.00  0.00           C  
ATOM   1991  HA  PRO C 130      13.234   4.714 -13.573  1.00  0.00           H  
ATOM   1992 1HB  PRO C 130      15.685   3.504 -14.926  1.00  0.00           H  
ATOM   1993 2HB  PRO C 130      15.165   5.193 -14.883  1.00  0.00           H  
ATOM   1994 1HG  PRO C 130      17.116   4.447 -13.243  1.00  0.00           H  
ATOM   1995 2HG  PRO C 130      15.835   5.489 -12.614  1.00  0.00           H  
ATOM   1996 1HD  PRO C 130      16.207   2.490 -12.280  1.00  0.00           H  
ATOM   1997 2HD  PRO C 130      15.662   3.716 -11.066  1.00  0.00           H  
ATOM   1998  N   GLY C 131      12.067   3.360 -15.330  1.00  0.00           N  
ATOM   1999  CA  GLY C 131      11.321   2.569 -16.301  1.00  0.00           C  
ATOM   2000  C   GLY C 131      10.098   1.924 -15.662  1.00  0.00           C  
ATOM   2001  O   GLY C 131       9.150   1.549 -16.352  1.00  0.00           O  
ATOM   2002  H   GLY C 131      11.723   4.273 -15.069  1.00  0.00           H  
ATOM   2003 1HA  GLY C 131      11.010   3.208 -17.128  1.00  0.00           H  
ATOM   2004 2HA  GLY C 131      11.968   1.798 -16.716  1.00  0.00           H  
ATOM   2005  N   GLU C 132      10.125   1.796 -14.340  1.00  0.00           N  
ATOM   2006  CA  GLU C 132       9.011   1.210 -13.603  1.00  0.00           C  
ATOM   2007  C   GLU C 132       7.994   2.272 -13.208  1.00  0.00           C  
ATOM   2008  O   GLU C 132       8.333   3.446 -13.060  1.00  0.00           O  
ATOM   2009  CB  GLU C 132       9.519   0.487 -12.354  1.00  0.00           C  
ATOM   2010  CG  GLU C 132      10.459  -0.676 -12.640  1.00  0.00           C  
ATOM   2011  CD  GLU C 132       9.774  -1.829 -13.320  1.00  0.00           C  
ATOM   2012  OE1 GLU C 132       8.625  -2.066 -13.033  1.00  0.00           O  
ATOM   2013  OE2 GLU C 132      10.400  -2.473 -14.129  1.00  0.00           O  
ATOM   2014  H   GLU C 132      10.939   2.112 -13.832  1.00  0.00           H  
ATOM   2015  HA  GLU C 132       8.513   0.486 -14.248  1.00  0.00           H  
ATOM   2016 1HB  GLU C 132      10.047   1.193 -11.713  1.00  0.00           H  
ATOM   2017 2HB  GLU C 132       8.672   0.100 -11.787  1.00  0.00           H  
ATOM   2018 1HG  GLU C 132      11.272  -0.326 -13.275  1.00  0.00           H  
ATOM   2019 2HG  GLU C 132      10.891  -1.020 -11.701  1.00  0.00           H  
ATOM   2020  N   PRO C 133       6.744   1.853 -13.038  1.00  0.00           N  
ATOM   2021  CA  PRO C 133       5.670   2.772 -12.679  1.00  0.00           C  
ATOM   2022  C   PRO C 133       5.727   3.136 -11.201  1.00  0.00           C  
ATOM   2023  O   PRO C 133       6.392   2.466 -10.412  1.00  0.00           O  
ATOM   2024  CB  PRO C 133       4.407   1.973 -13.017  1.00  0.00           C  
ATOM   2025  CG  PRO C 133       4.801   0.553 -12.791  1.00  0.00           C  
ATOM   2026  CD  PRO C 133       6.225   0.479 -13.274  1.00  0.00           C  
ATOM   2027  HA  PRO C 133       5.743   3.675 -13.303  1.00  0.00           H  
ATOM   2028 1HB  PRO C 133       3.576   2.293 -12.371  1.00  0.00           H  
ATOM   2029 2HB  PRO C 133       4.102   2.172 -14.055  1.00  0.00           H  
ATOM   2030 1HG  PRO C 133       4.700   0.296 -11.727  1.00  0.00           H  
ATOM   2031 2HG  PRO C 133       4.130  -0.119 -13.346  1.00  0.00           H  
ATOM   2032 1HD  PRO C 133       6.776  -0.266 -12.680  1.00  0.00           H  
ATOM   2033 2HD  PRO C 133       6.238   0.212 -14.341  1.00  0.00           H  
ATOM   2034  N   ALA C 134       5.024   4.202 -10.832  1.00  0.00           N  
ATOM   2035  CA  ALA C 134       4.932   4.613  -9.437  1.00  0.00           C  
ATOM   2036  C   ALA C 134       3.498   4.960  -9.058  1.00  0.00           C  
ATOM   2037  O   ALA C 134       2.670   5.246  -9.922  1.00  0.00           O  
ATOM   2038  CB  ALA C 134       5.850   5.798  -9.172  1.00  0.00           C  
ATOM   2039  H   ALA C 134       4.541   4.741 -11.537  1.00  0.00           H  
ATOM   2040  HA  ALA C 134       5.249   3.775  -8.815  1.00  0.00           H  
ATOM   2041 1HB  ALA C 134       5.771   6.093  -8.126  1.00  0.00           H  
ATOM   2042 2HB  ALA C 134       6.880   5.516  -9.392  1.00  0.00           H  
ATOM   2043 3HB  ALA C 134       5.559   6.632  -9.808  1.00  0.00           H  
ATOM   2044  N   SER C 135       3.211   4.933  -7.761  1.00  0.00           N  
ATOM   2045  CA  SER C 135       1.868   5.210  -7.267  1.00  0.00           C  
ATOM   2046  C   SER C 135       1.911   5.945  -5.934  1.00  0.00           C  
ATOM   2047  O   SER C 135       2.482   5.453  -4.961  1.00  0.00           O  
ATOM   2048  CB  SER C 135       1.090   3.917  -7.117  1.00  0.00           C  
ATOM   2049  OG  SER C 135      -0.199   4.160  -6.623  1.00  0.00           O  
ATOM   2050  H   SER C 135       3.943   4.714  -7.100  1.00  0.00           H  
ATOM   2051  HA  SER C 135       1.357   5.845  -7.993  1.00  0.00           H  
ATOM   2052 1HB  SER C 135       1.024   3.417  -8.083  1.00  0.00           H  
ATOM   2053 2HB  SER C 135       1.622   3.250  -6.439  1.00  0.00           H  
ATOM   2054  HG  SER C 135      -0.086   4.724  -5.855  1.00  0.00           H  
ATOM   2055  N   ILE C 136       1.305   7.127  -5.896  1.00  0.00           N  
ATOM   2056  CA  ILE C 136       1.265   7.929  -4.679  1.00  0.00           C  
ATOM   2057  C   ILE C 136      -0.166   8.126  -4.196  1.00  0.00           C  
ATOM   2058  O   ILE C 136      -0.971   8.778  -4.860  1.00  0.00           O  
ATOM   2059  CB  ILE C 136       1.926   9.301  -4.905  1.00  0.00           C  
ATOM   2060  CG1 ILE C 136       3.371   9.127  -5.379  1.00  0.00           C  
ATOM   2061  CG2 ILE C 136       1.877  10.131  -3.631  1.00  0.00           C  
ATOM   2062  CD1 ILE C 136       3.526   9.145  -6.883  1.00  0.00           C  
ATOM   2063  H   ILE C 136       0.859   7.478  -6.732  1.00  0.00           H  
ATOM   2064  HA  ILE C 136       1.818   7.404  -3.901  1.00  0.00           H  
ATOM   2065  HB  ILE C 136       1.397   9.834  -5.694  1.00  0.00           H  
ATOM   2066 1HG1 ILE C 136       3.988   9.922  -4.963  1.00  0.00           H  
ATOM   2067 2HG1 ILE C 136       3.764   8.181  -5.008  1.00  0.00           H  
ATOM   2068 1HG2 ILE C 136       2.348  11.097  -3.808  1.00  0.00           H  
ATOM   2069 2HG2 ILE C 136       0.839  10.282  -3.335  1.00  0.00           H  
ATOM   2070 3HG2 ILE C 136       2.408   9.608  -2.836  1.00  0.00           H  
ATOM   2071 1HD1 ILE C 136       4.577   9.015  -7.142  1.00  0.00           H  
ATOM   2072 2HD1 ILE C 136       2.942   8.333  -7.319  1.00  0.00           H  
ATOM   2073 3HD1 ILE C 136       3.171  10.097  -7.274  1.00  0.00           H  
ATOM   2074  N   SER C 137      -0.476   7.559  -3.035  1.00  0.00           N  
ATOM   2075  CA  SER C 137      -1.831   7.605  -2.498  1.00  0.00           C  
ATOM   2076  C   SER C 137      -2.006   8.778  -1.543  1.00  0.00           C  
ATOM   2077  O   SER C 137      -1.078   9.151  -0.825  1.00  0.00           O  
ATOM   2078  CB  SER C 137      -2.152   6.307  -1.783  1.00  0.00           C  
ATOM   2079  OG  SER C 137      -3.414   6.367  -1.177  1.00  0.00           O  
ATOM   2080  H   SER C 137       0.246   7.085  -2.511  1.00  0.00           H  
ATOM   2081  HA  SER C 137      -2.528   7.731  -3.328  1.00  0.00           H  
ATOM   2082 1HB  SER C 137      -2.127   5.483  -2.496  1.00  0.00           H  
ATOM   2083 2HB  SER C 137      -1.392   6.109  -1.028  1.00  0.00           H  
ATOM   2084  HG  SER C 137      -3.337   7.011  -0.469  1.00  0.00           H  
ATOM   2085  N   CYS C 138      -3.202   9.357  -1.538  1.00  0.00           N  
ATOM   2086  CA  CYS C 138      -3.537  10.414  -0.591  1.00  0.00           C  
ATOM   2087  C   CYS C 138      -4.974  10.279  -0.102  1.00  0.00           C  
ATOM   2088  O   CYS C 138      -5.920  10.431  -0.875  1.00  0.00           O  
ATOM   2089  CB  CYS C 138      -3.349  11.790  -1.232  1.00  0.00           C  
ATOM   2090  SG  CYS C 138      -3.735  13.174  -0.133  1.00  0.00           S  
ATOM   2091  H   CYS C 138      -3.896   9.058  -2.208  1.00  0.00           H  
ATOM   2092  HA  CYS C 138      -2.869  10.335   0.266  1.00  0.00           H  
ATOM   2093 1HB  CYS C 138      -2.316  11.899  -1.562  1.00  0.00           H  
ATOM   2094 2HB  CYS C 138      -3.985  11.871  -2.113  1.00  0.00           H  
ATOM   2095  N   ARG C 139      -5.130   9.993   1.186  1.00  0.00           N  
ATOM   2096  CA  ARG C 139      -6.452   9.846   1.783  1.00  0.00           C  
ATOM   2097  C   ARG C 139      -6.789  11.035   2.674  1.00  0.00           C  
ATOM   2098  O   ARG C 139      -6.088  11.311   3.647  1.00  0.00           O  
ATOM   2099  CB  ARG C 139      -6.532   8.565   2.599  1.00  0.00           C  
ATOM   2100  CG  ARG C 139      -7.791   8.420   3.440  1.00  0.00           C  
ATOM   2101  CD  ARG C 139      -7.906   7.059   4.026  1.00  0.00           C  
ATOM   2102  NE  ARG C 139      -8.369   6.086   3.050  1.00  0.00           N  
ATOM   2103  CZ  ARG C 139      -8.296   4.750   3.208  1.00  0.00           C  
ATOM   2104  NH1 ARG C 139      -7.776   4.245   4.305  1.00  0.00           N  
ATOM   2105  NH2 ARG C 139      -8.746   3.947   2.260  1.00  0.00           N  
ATOM   2106  H   ARG C 139      -4.313   9.874   1.766  1.00  0.00           H  
ATOM   2107  HA  ARG C 139      -7.190   9.794   0.981  1.00  0.00           H  
ATOM   2108 1HB  ARG C 139      -6.480   7.705   1.933  1.00  0.00           H  
ATOM   2109 2HB  ARG C 139      -5.677   8.509   3.273  1.00  0.00           H  
ATOM   2110 1HG  ARG C 139      -7.770   9.143   4.255  1.00  0.00           H  
ATOM   2111 2HG  ARG C 139      -8.667   8.600   2.817  1.00  0.00           H  
ATOM   2112 1HD  ARG C 139      -6.931   6.738   4.392  1.00  0.00           H  
ATOM   2113 2HD  ARG C 139      -8.616   7.078   4.852  1.00  0.00           H  
ATOM   2114  HE  ARG C 139      -8.775   6.436   2.193  1.00  0.00           H  
ATOM   2115 1HH1 ARG C 139      -7.432   4.859   5.030  1.00  0.00           H  
ATOM   2116 2HH1 ARG C 139      -7.721   3.244   4.424  1.00  0.00           H  
ATOM   2117 1HH2 ARG C 139      -9.145   4.335   1.416  1.00  0.00           H  
ATOM   2118 2HH2 ARG C 139      -8.691   2.946   2.378  1.00  0.00           H  
ATOM   2119  N   SER C 140      -7.866  11.735   2.336  1.00  0.00           N  
ATOM   2120  CA  SER C 140      -8.328  12.864   3.135  1.00  0.00           C  
ATOM   2121  C   SER C 140      -9.243  12.403   4.262  1.00  0.00           C  
ATOM   2122  O   SER C 140      -9.836  11.327   4.193  1.00  0.00           O  
ATOM   2123  CB  SER C 140      -9.058  13.862   2.256  1.00  0.00           C  
ATOM   2124  OG  SER C 140     -10.270  13.332   1.794  1.00  0.00           O  
ATOM   2125  H   SER C 140      -8.379  11.479   1.504  1.00  0.00           H  
ATOM   2126  HA  SER C 140      -7.460  13.354   3.576  1.00  0.00           H  
ATOM   2127 1HB  SER C 140      -9.248  14.773   2.821  1.00  0.00           H  
ATOM   2128 2HB  SER C 140      -8.428  14.128   1.408  1.00  0.00           H  
ATOM   2129  HG  SER C 140     -10.943  13.980   2.014  1.00  0.00           H  
ATOM   2130  N   SER C 141      -9.352  13.224   5.301  1.00  0.00           N  
ATOM   2131  CA  SER C 141     -10.244  12.933   6.417  1.00  0.00           C  
ATOM   2132  C   SER C 141     -11.673  13.360   6.107  1.00  0.00           C  
ATOM   2133  O   SER C 141     -12.600  13.048   6.853  1.00  0.00           O  
ATOM   2134  CB  SER C 141      -9.758  13.634   7.671  1.00  0.00           C  
ATOM   2135  OG  SER C 141      -9.884  15.024   7.550  1.00  0.00           O  
ATOM   2136  H   SER C 141      -8.803  14.072   5.318  1.00  0.00           H  
ATOM   2137  HA  SER C 141     -10.239  11.856   6.592  1.00  0.00           H  
ATOM   2138 1HB  SER C 141     -10.334  13.287   8.528  1.00  0.00           H  
ATOM   2139 2HB  SER C 141      -8.715  13.375   7.851  1.00  0.00           H  
ATOM   2140  HG  SER C 141     -10.813  15.219   7.700  1.00  0.00           H  
ATOM   2141  N   GLN C 142     -11.843  14.077   5.001  1.00  0.00           N  
ATOM   2142  CA  GLN C 142     -13.151  14.595   4.618  1.00  0.00           C  
ATOM   2143  C   GLN C 142     -13.286  14.686   3.104  1.00  0.00           C  
ATOM   2144  O   GLN C 142     -12.311  14.946   2.399  1.00  0.00           O  
ATOM   2145  CB  GLN C 142     -13.389  15.970   5.247  1.00  0.00           C  
ATOM   2146  CG  GLN C 142     -14.750  16.570   4.938  1.00  0.00           C  
ATOM   2147  CD  GLN C 142     -14.986  17.878   5.669  1.00  0.00           C  
ATOM   2148  OE1 GLN C 142     -14.266  18.216   6.613  1.00  0.00           O  
ATOM   2149  NE2 GLN C 142     -15.997  18.622   5.237  1.00  0.00           N  
ATOM   2150  H   GLN C 142     -11.046  14.268   4.411  1.00  0.00           H  
ATOM   2151  HA  GLN C 142     -13.915  13.909   4.983  1.00  0.00           H  
ATOM   2152 1HB  GLN C 142     -13.292  15.897   6.331  1.00  0.00           H  
ATOM   2153 2HB  GLN C 142     -12.627  16.667   4.897  1.00  0.00           H  
ATOM   2154 1HG  GLN C 142     -14.817  16.760   3.867  1.00  0.00           H  
ATOM   2155 2HG  GLN C 142     -15.523  15.865   5.241  1.00  0.00           H  
ATOM   2156 1HE2 GLN C 142     -16.201  19.496   5.680  1.00  0.00           H  
ATOM   2157 2HE2 GLN C 142     -16.555  18.310   4.468  1.00  0.00           H  
ATOM   2158  N   ASN C 143     -14.500  14.469   2.608  1.00  0.00           N  
ATOM   2159  CA  ASN C 143     -14.771  14.559   1.179  1.00  0.00           C  
ATOM   2160  C   ASN C 143     -14.384  15.925   0.629  1.00  0.00           C  
ATOM   2161  O   ASN C 143     -14.857  16.955   1.110  1.00  0.00           O  
ATOM   2162  CB  ASN C 143     -16.232  14.262   0.893  1.00  0.00           C  
ATOM   2163  CG  ASN C 143     -16.521  14.147  -0.578  1.00  0.00           C  
ATOM   2164  OD1 ASN C 143     -16.141  15.019  -1.368  1.00  0.00           O  
ATOM   2165  ND2 ASN C 143     -17.186  13.087  -0.961  1.00  0.00           N  
ATOM   2166  H   ASN C 143     -15.254  14.237   3.239  1.00  0.00           H  
ATOM   2167  HA  ASN C 143     -14.158  13.817   0.663  1.00  0.00           H  
ATOM   2168 1HB  ASN C 143     -16.516  13.329   1.381  1.00  0.00           H  
ATOM   2169 2HB  ASN C 143     -16.853  15.054   1.312  1.00  0.00           H  
ATOM   2170 1HD2 ASN C 143     -17.407  12.958  -1.929  1.00  0.00           H  
ATOM   2171 2HD2 ASN C 143     -17.473  12.407  -0.288  1.00  0.00           H  
ATOM   2172  N   ILE C 144     -13.521  15.928  -0.382  1.00  0.00           N  
ATOM   2173  CA  ILE C 144     -12.940  17.165  -0.890  1.00  0.00           C  
ATOM   2174  C   ILE C 144     -13.576  17.569  -2.214  1.00  0.00           C  
ATOM   2175  O   ILE C 144     -12.951  18.241  -3.034  1.00  0.00           O  
ATOM   2176  CB  ILE C 144     -11.418  17.023  -1.072  1.00  0.00           C  
ATOM   2177  CG1 ILE C 144     -11.103  15.922  -2.087  1.00  0.00           C  
ATOM   2178  CG2 ILE C 144     -10.748  16.731   0.262  1.00  0.00           C  
ATOM   2179  CD1 ILE C 144      -9.659  15.900  -2.535  1.00  0.00           C  
ATOM   2180  H   ILE C 144     -13.261  15.051  -0.809  1.00  0.00           H  
ATOM   2181  HA  ILE C 144     -13.128  17.958  -0.166  1.00  0.00           H  
ATOM   2182  HB  ILE C 144     -11.012  17.950  -1.476  1.00  0.00           H  
ATOM   2183 1HG1 ILE C 144     -11.341  14.950  -1.655  1.00  0.00           H  
ATOM   2184 2HG1 ILE C 144     -11.730  16.049  -2.969  1.00  0.00           H  
ATOM   2185 1HG2 ILE C 144      -9.672  16.633   0.114  1.00  0.00           H  
ATOM   2186 2HG2 ILE C 144     -10.946  17.547   0.955  1.00  0.00           H  
ATOM   2187 3HG2 ILE C 144     -11.144  15.802   0.672  1.00  0.00           H  
ATOM   2188 1HD1 ILE C 144      -9.513  15.093  -3.254  1.00  0.00           H  
ATOM   2189 2HD1 ILE C 144      -9.409  16.852  -3.003  1.00  0.00           H  
ATOM   2190 3HD1 ILE C 144      -9.013  15.738  -1.673  1.00  0.00           H  
ATOM   2191  N   VAL C 145     -14.822  17.155  -2.417  1.00  0.00           N  
ATOM   2192  CA  VAL C 145     -15.595  17.589  -3.575  1.00  0.00           C  
ATOM   2193  C   VAL C 145     -16.415  18.833  -3.254  1.00  0.00           C  
ATOM   2194  O   VAL C 145     -17.234  18.828  -2.335  1.00  0.00           O  
ATOM   2195  CB  VAL C 145     -16.536  16.463  -4.042  1.00  0.00           C  
ATOM   2196  CG1 VAL C 145     -17.361  16.920  -5.236  1.00  0.00           C  
ATOM   2197  CG2 VAL C 145     -15.727  15.223  -4.388  1.00  0.00           C  
ATOM   2198  H   VAL C 145     -15.245  16.523  -1.752  1.00  0.00           H  
ATOM   2199  HA  VAL C 145     -14.903  17.826  -4.384  1.00  0.00           H  
ATOM   2200  HB  VAL C 145     -17.235  16.230  -3.239  1.00  0.00           H  
ATOM   2201 1HG1 VAL C 145     -18.021  16.112  -5.553  1.00  0.00           H  
ATOM   2202 2HG1 VAL C 145     -17.959  17.787  -4.955  1.00  0.00           H  
ATOM   2203 3HG1 VAL C 145     -16.696  17.188  -6.057  1.00  0.00           H  
ATOM   2204 1HG2 VAL C 145     -16.399  14.431  -4.717  1.00  0.00           H  
ATOM   2205 2HG2 VAL C 145     -15.024  15.458  -5.188  1.00  0.00           H  
ATOM   2206 3HG2 VAL C 145     -15.177  14.889  -3.508  1.00  0.00           H  
ATOM   2207  N   HIS C 146     -16.189  19.897  -4.017  1.00  0.00           N  
ATOM   2208  CA  HIS C 146     -16.867  21.166  -3.782  1.00  0.00           C  
ATOM   2209  C   HIS C 146     -18.327  21.098  -4.211  1.00  0.00           C  
ATOM   2210  O   HIS C 146     -18.687  20.330  -5.103  1.00  0.00           O  
ATOM   2211  CB  HIS C 146     -16.162  22.303  -4.528  1.00  0.00           C  
ATOM   2212  CG  HIS C 146     -16.571  23.668  -4.069  1.00  0.00           C  
ATOM   2213  ND1 HIS C 146     -17.816  24.199  -4.332  1.00  0.00           N  
ATOM   2214  CD2 HIS C 146     -15.900  24.610  -3.366  1.00  0.00           C  
ATOM   2215  CE1 HIS C 146     -17.893  25.411  -3.809  1.00  0.00           C  
ATOM   2216  NE2 HIS C 146     -16.744  25.683  -3.218  1.00  0.00           N  
ATOM   2217  H   HIS C 146     -15.532  19.824  -4.780  1.00  0.00           H  
ATOM   2218  HA  HIS C 146     -16.847  21.397  -2.717  1.00  0.00           H  
ATOM   2219 1HB  HIS C 146     -15.083  22.208  -4.400  1.00  0.00           H  
ATOM   2220 2HB  HIS C 146     -16.373  22.224  -5.594  1.00  0.00           H  
ATOM   2221  HD2 HIS C 146     -14.880  24.533  -2.988  1.00  0.00           H  
ATOM   2222  HE1 HIS C 146     -18.758  26.072  -3.857  1.00  0.00           H  
ATOM   2223  HE2 HIS C 146     -16.518  26.540  -2.734  1.00  0.00           H  
ATOM   2224  N   ASN C 147     -19.165  21.907  -3.571  1.00  0.00           N  
ATOM   2225  CA  ASN C 147     -20.605  21.849  -3.792  1.00  0.00           C  
ATOM   2226  C   ASN C 147     -20.962  22.276  -5.209  1.00  0.00           C  
ATOM   2227  O   ASN C 147     -22.040  21.956  -5.712  1.00  0.00           O  
ATOM   2228  CB  ASN C 147     -21.336  22.706  -2.775  1.00  0.00           C  
ATOM   2229  CG  ASN C 147     -21.326  22.104  -1.397  1.00  0.00           C  
ATOM   2230  OD1 ASN C 147     -21.157  20.889  -1.239  1.00  0.00           O  
ATOM   2231  ND2 ASN C 147     -21.505  22.929  -0.398  1.00  0.00           N  
ATOM   2232  H   ASN C 147     -18.795  22.578  -2.914  1.00  0.00           H  
ATOM   2233  HA  ASN C 147     -20.932  20.815  -3.674  1.00  0.00           H  
ATOM   2234 1HB  ASN C 147     -20.873  23.693  -2.730  1.00  0.00           H  
ATOM   2235 2HB  ASN C 147     -22.370  22.844  -3.091  1.00  0.00           H  
ATOM   2236 1HD2 ASN C 147     -21.508  22.584   0.541  1.00  0.00           H  
ATOM   2237 2HD2 ASN C 147     -21.638  23.904  -0.572  1.00  0.00           H  
ATOM   2238  N   ASN C 148     -20.052  23.001  -5.850  1.00  0.00           N  
ATOM   2239  CA  ASN C 148     -20.278  23.492  -7.204  1.00  0.00           C  
ATOM   2240  C   ASN C 148     -19.991  22.411  -8.238  1.00  0.00           C  
ATOM   2241  O   ASN C 148     -20.070  22.653  -9.442  1.00  0.00           O  
ATOM   2242  CB  ASN C 148     -19.435  24.725  -7.473  1.00  0.00           C  
ATOM   2243  CG  ASN C 148     -17.964  24.417  -7.534  1.00  0.00           C  
ATOM   2244  OD1 ASN C 148     -17.558  23.251  -7.461  1.00  0.00           O  
ATOM   2245  ND2 ASN C 148     -17.158  25.439  -7.667  1.00  0.00           N  
ATOM   2246  H   ASN C 148     -19.181  23.218  -5.388  1.00  0.00           H  
ATOM   2247  HA  ASN C 148     -21.331  23.763  -7.303  1.00  0.00           H  
ATOM   2248 1HB  ASN C 148     -19.739  25.175  -8.419  1.00  0.00           H  
ATOM   2249 2HB  ASN C 148     -19.607  25.462  -6.689  1.00  0.00           H  
ATOM   2250 1HD2 ASN C 148     -16.170  25.294  -7.713  1.00  0.00           H  
ATOM   2251 2HD2 ASN C 148     -17.531  26.365  -7.722  1.00  0.00           H  
ATOM   2252  N   GLY C 149     -19.659  21.216  -7.760  1.00  0.00           N  
ATOM   2253  CA  GLY C 149     -19.533  20.052  -8.628  1.00  0.00           C  
ATOM   2254  C   GLY C 149     -18.097  19.872  -9.103  1.00  0.00           C  
ATOM   2255  O   GLY C 149     -17.801  18.973  -9.890  1.00  0.00           O  
ATOM   2256  H   GLY C 149     -19.490  21.112  -6.769  1.00  0.00           H  
ATOM   2257 1HA  GLY C 149     -19.856  19.160  -8.090  1.00  0.00           H  
ATOM   2258 2HA  GLY C 149     -20.193  20.165  -9.487  1.00  0.00           H  
ATOM   2259  N   ILE C 150     -17.207  20.734  -8.622  1.00  0.00           N  
ATOM   2260  CA  ILE C 150     -15.800  20.671  -8.996  1.00  0.00           C  
ATOM   2261  C   ILE C 150     -14.945  20.162  -7.842  1.00  0.00           C  
ATOM   2262  O   ILE C 150     -14.995  20.700  -6.736  1.00  0.00           O  
ATOM   2263  CB  ILE C 150     -15.289  22.052  -9.444  1.00  0.00           C  
ATOM   2264  CG1 ILE C 150     -16.082  22.548 -10.656  1.00  0.00           C  
ATOM   2265  CG2 ILE C 150     -13.803  21.991  -9.765  1.00  0.00           C  
ATOM   2266  CD1 ILE C 150     -15.809  23.990 -11.017  1.00  0.00           C  
ATOM   2267  H   ILE C 150     -17.514  21.450  -7.980  1.00  0.00           H  
ATOM   2268  HA  ILE C 150     -15.694  19.977  -9.829  1.00  0.00           H  
ATOM   2269  HB  ILE C 150     -15.449  22.776  -8.646  1.00  0.00           H  
ATOM   2270 1HG1 ILE C 150     -15.848  21.929 -11.522  1.00  0.00           H  
ATOM   2271 2HG1 ILE C 150     -17.150  22.443 -10.460  1.00  0.00           H  
ATOM   2272 1HG2 ILE C 150     -13.459  22.976 -10.081  1.00  0.00           H  
ATOM   2273 2HG2 ILE C 150     -13.252  21.681  -8.879  1.00  0.00           H  
ATOM   2274 3HG2 ILE C 150     -13.634  21.273 -10.568  1.00  0.00           H  
ATOM   2275 1HD1 ILE C 150     -16.408  24.268 -11.884  1.00  0.00           H  
ATOM   2276 2HD1 ILE C 150     -16.071  24.632 -10.175  1.00  0.00           H  
ATOM   2277 3HD1 ILE C 150     -14.753  24.112 -11.252  1.00  0.00           H  
ATOM   2278  N   THR C 151     -14.160  19.123  -8.107  1.00  0.00           N  
ATOM   2279  CA  THR C 151     -13.208  18.614  -7.128  1.00  0.00           C  
ATOM   2280  C   THR C 151     -11.840  19.261  -7.301  1.00  0.00           C  
ATOM   2281  O   THR C 151     -11.126  18.978  -8.263  1.00  0.00           O  
ATOM   2282  CB  THR C 151     -13.072  17.083  -7.231  1.00  0.00           C  
ATOM   2283  OG1 THR C 151     -14.357  16.474  -7.051  1.00  0.00           O  
ATOM   2284  CG2 THR C 151     -12.114  16.560  -6.172  1.00  0.00           C  
ATOM   2285  H   THR C 151     -14.225  18.675  -9.010  1.00  0.00           H  
ATOM   2286  HA  THR C 151     -13.572  18.859  -6.130  1.00  0.00           H  
ATOM   2287  HB  THR C 151     -12.694  16.817  -8.218  1.00  0.00           H  
ATOM   2288  HG1 THR C 151     -14.699  16.190  -7.903  1.00  0.00           H  
ATOM   2289 1HG2 THR C 151     -12.030  15.477  -6.261  1.00  0.00           H  
ATOM   2290 2HG2 THR C 151     -11.133  17.013  -6.314  1.00  0.00           H  
ATOM   2291 3HG2 THR C 151     -12.492  16.814  -5.183  1.00  0.00           H  
ATOM   2292  N   TYR C 152     -11.480  20.132  -6.364  1.00  0.00           N  
ATOM   2293  CA  TYR C 152     -10.251  20.908  -6.471  1.00  0.00           C  
ATOM   2294  C   TYR C 152      -9.065  20.142  -5.898  1.00  0.00           C  
ATOM   2295  O   TYR C 152      -8.513  20.517  -4.864  1.00  0.00           O  
ATOM   2296  CB  TYR C 152     -10.405  22.255  -5.761  1.00  0.00           C  
ATOM   2297  CG  TYR C 152     -11.411  23.177  -6.413  1.00  0.00           C  
ATOM   2298  CD1 TYR C 152     -12.683  23.307  -5.875  1.00  0.00           C  
ATOM   2299  CD2 TYR C 152     -11.063  23.892  -7.549  1.00  0.00           C  
ATOM   2300  CE1 TYR C 152     -13.603  24.149  -6.470  1.00  0.00           C  
ATOM   2301  CE2 TYR C 152     -11.982  24.734  -8.144  1.00  0.00           C  
ATOM   2302  CZ  TYR C 152     -13.247  24.863  -7.609  1.00  0.00           C  
ATOM   2303  OH  TYR C 152     -14.163  25.702  -8.202  1.00  0.00           O  
ATOM   2304  H   TYR C 152     -12.074  20.259  -5.557  1.00  0.00           H  
ATOM   2305  HA  TYR C 152     -10.048  21.091  -7.526  1.00  0.00           H  
ATOM   2306 1HB  TYR C 152     -10.714  22.089  -4.728  1.00  0.00           H  
ATOM   2307 2HB  TYR C 152      -9.442  22.765  -5.737  1.00  0.00           H  
ATOM   2308  HD1 TYR C 152     -12.957  22.745  -4.982  1.00  0.00           H  
ATOM   2309  HD2 TYR C 152     -10.064  23.789  -7.973  1.00  0.00           H  
ATOM   2310  HE1 TYR C 152     -14.602  24.251  -6.047  1.00  0.00           H  
ATOM   2311  HE2 TYR C 152     -11.708  25.295  -9.038  1.00  0.00           H  
ATOM   2312  HH  TYR C 152     -13.743  26.170  -8.928  1.00  0.00           H  
ATOM   2313  N   LEU C 153      -8.677  19.068  -6.577  1.00  0.00           N  
ATOM   2314  CA  LEU C 153      -7.521  18.279  -6.169  1.00  0.00           C  
ATOM   2315  C   LEU C 153      -6.307  18.593  -7.033  1.00  0.00           C  
ATOM   2316  O   LEU C 153      -6.358  18.477  -8.258  1.00  0.00           O  
ATOM   2317  CB  LEU C 153      -7.844  16.782  -6.254  1.00  0.00           C  
ATOM   2318  CG  LEU C 153      -6.672  15.832  -5.977  1.00  0.00           C  
ATOM   2319  CD1 LEU C 153      -6.226  15.984  -4.529  1.00  0.00           C  
ATOM   2320  CD2 LEU C 153      -7.098  14.401  -6.271  1.00  0.00           C  
ATOM   2321  H   LEU C 153      -9.197  18.791  -7.398  1.00  0.00           H  
ATOM   2322  HA  LEU C 153      -7.280  18.528  -5.136  1.00  0.00           H  
ATOM   2323 1HB  LEU C 153      -8.631  16.555  -5.536  1.00  0.00           H  
ATOM   2324 2HB  LEU C 153      -8.219  16.564  -7.254  1.00  0.00           H  
ATOM   2325  HG  LEU C 153      -5.829  16.098  -6.615  1.00  0.00           H  
ATOM   2326 1HD1 LEU C 153      -5.393  15.309  -4.332  1.00  0.00           H  
ATOM   2327 2HD1 LEU C 153      -5.908  17.011  -4.352  1.00  0.00           H  
ATOM   2328 3HD1 LEU C 153      -7.054  15.740  -3.866  1.00  0.00           H  
ATOM   2329 1HD2 LEU C 153      -6.265  13.726  -6.075  1.00  0.00           H  
ATOM   2330 2HD2 LEU C 153      -7.940  14.134  -5.632  1.00  0.00           H  
ATOM   2331 3HD2 LEU C 153      -7.395  14.317  -7.316  1.00  0.00           H  
ATOM   2332  N   GLU C 154      -5.215  18.990  -6.389  1.00  0.00           N  
ATOM   2333  CA  GLU C 154      -3.986  19.326  -7.099  1.00  0.00           C  
ATOM   2334  C   GLU C 154      -2.818  18.480  -6.608  1.00  0.00           C  
ATOM   2335  O   GLU C 154      -2.760  18.105  -5.437  1.00  0.00           O  
ATOM   2336  CB  GLU C 154      -3.660  20.811  -6.928  1.00  0.00           C  
ATOM   2337  CG  GLU C 154      -4.721  21.755  -7.476  1.00  0.00           C  
ATOM   2338  CD  GLU C 154      -4.392  23.203  -7.245  1.00  0.00           C  
ATOM   2339  OE1 GLU C 154      -3.378  23.475  -6.649  1.00  0.00           O  
ATOM   2340  OE2 GLU C 154      -5.157  24.040  -7.664  1.00  0.00           O  
ATOM   2341  H   GLU C 154      -5.236  19.062  -5.382  1.00  0.00           H  
ATOM   2342  HA  GLU C 154      -4.132  19.120  -8.160  1.00  0.00           H  
ATOM   2343 1HB  GLU C 154      -3.528  21.036  -5.869  1.00  0.00           H  
ATOM   2344 2HB  GLU C 154      -2.720  21.038  -7.430  1.00  0.00           H  
ATOM   2345 1HG  GLU C 154      -4.825  21.584  -8.548  1.00  0.00           H  
ATOM   2346 2HG  GLU C 154      -5.676  21.524  -7.006  1.00  0.00           H  
ATOM   2347  N   TRP C 155      -1.888  18.184  -7.510  1.00  0.00           N  
ATOM   2348  CA  TRP C 155      -0.650  17.509  -7.140  1.00  0.00           C  
ATOM   2349  C   TRP C 155       0.565  18.358  -7.488  1.00  0.00           C  
ATOM   2350  O   TRP C 155       0.624  18.968  -8.556  1.00  0.00           O  
ATOM   2351  CB  TRP C 155      -0.550  16.155  -7.846  1.00  0.00           C  
ATOM   2352  CG  TRP C 155      -1.552  15.152  -7.361  1.00  0.00           C  
ATOM   2353  CD1 TRP C 155      -2.836  15.007  -7.793  1.00  0.00           C  
ATOM   2354  CD2 TRP C 155      -1.355  14.141  -6.342  1.00  0.00           C  
ATOM   2355  NE1 TRP C 155      -3.450  13.983  -7.117  1.00  0.00           N  
ATOM   2356  CE2 TRP C 155      -2.559  13.440  -6.226  1.00  0.00           C  
ATOM   2357  CE3 TRP C 155      -0.271  13.779  -5.533  1.00  0.00           C  
ATOM   2358  CZ2 TRP C 155      -2.715  12.395  -5.330  1.00  0.00           C  
ATOM   2359  CZ3 TRP C 155      -0.428  12.730  -4.635  1.00  0.00           C  
ATOM   2360  CH2 TRP C 155      -1.618  12.056  -4.537  1.00  0.00           C  
ATOM   2361  H   TRP C 155      -2.044  18.432  -8.476  1.00  0.00           H  
ATOM   2362  HA  TRP C 155      -0.655  17.342  -6.063  1.00  0.00           H  
ATOM   2363 1HB  TRP C 155      -0.693  16.292  -8.918  1.00  0.00           H  
ATOM   2364 2HB  TRP C 155       0.448  15.742  -7.699  1.00  0.00           H  
ATOM   2365  HD1 TRP C 155      -3.306  15.617  -8.563  1.00  0.00           H  
ATOM   2366  HE1 TRP C 155      -4.404  13.677  -7.251  1.00  0.00           H  
ATOM   2367  HE3 TRP C 155       0.678  14.310  -5.609  1.00  0.00           H  
ATOM   2368  HZ2 TRP C 155      -3.653  11.847  -5.237  1.00  0.00           H  
ATOM   2369  HZ3 TRP C 155       0.421  12.456  -4.008  1.00  0.00           H  
ATOM   2370  HH2 TRP C 155      -1.707  11.237  -3.822  1.00  0.00           H  
ATOM   2371  N   TYR C 156       1.535  18.395  -6.581  1.00  0.00           N  
ATOM   2372  CA  TYR C 156       2.748  19.178  -6.786  1.00  0.00           C  
ATOM   2373  C   TYR C 156       3.984  18.287  -6.793  1.00  0.00           C  
ATOM   2374  O   TYR C 156       4.048  17.292  -6.071  1.00  0.00           O  
ATOM   2375  CB  TYR C 156       2.877  20.256  -5.708  1.00  0.00           C  
ATOM   2376  CG  TYR C 156       1.827  21.341  -5.800  1.00  0.00           C  
ATOM   2377  CD1 TYR C 156       2.110  22.526  -6.463  1.00  0.00           C  
ATOM   2378  CD2 TYR C 156       0.581  21.150  -5.223  1.00  0.00           C  
ATOM   2379  CE1 TYR C 156       1.151  23.517  -6.547  1.00  0.00           C  
ATOM   2380  CE2 TYR C 156      -0.379  22.140  -5.307  1.00  0.00           C  
ATOM   2381  CZ  TYR C 156      -0.097  23.319  -5.966  1.00  0.00           C  
ATOM   2382  OH  TYR C 156      -1.053  24.306  -6.050  1.00  0.00           O  
ATOM   2383  H   TYR C 156       1.429  17.866  -5.726  1.00  0.00           H  
ATOM   2384  HA  TYR C 156       2.685  19.664  -7.760  1.00  0.00           H  
ATOM   2385 1HB  TYR C 156       2.806  19.796  -4.722  1.00  0.00           H  
ATOM   2386 2HB  TYR C 156       3.858  20.726  -5.780  1.00  0.00           H  
ATOM   2387  HD1 TYR C 156       3.090  22.676  -6.917  1.00  0.00           H  
ATOM   2388  HD2 TYR C 156       0.358  20.219  -4.701  1.00  0.00           H  
ATOM   2389  HE1 TYR C 156       1.373  24.448  -7.067  1.00  0.00           H  
ATOM   2390  HE2 TYR C 156      -1.358  21.990  -4.852  1.00  0.00           H  
ATOM   2391  HH  TYR C 156      -1.905  23.909  -6.243  1.00  0.00           H  
ATOM   2392  N   LEU C 157       4.964  18.651  -7.614  1.00  0.00           N  
ATOM   2393  CA  LEU C 157       6.234  17.937  -7.653  1.00  0.00           C  
ATOM   2394  C   LEU C 157       7.390  18.846  -7.258  1.00  0.00           C  
ATOM   2395  O   LEU C 157       7.672  19.837  -7.932  1.00  0.00           O  
ATOM   2396  CB  LEU C 157       6.480  17.369  -9.057  1.00  0.00           C  
ATOM   2397  CG  LEU C 157       7.874  16.777  -9.301  1.00  0.00           C  
ATOM   2398  CD1 LEU C 157       8.129  15.653  -8.306  1.00  0.00           C  
ATOM   2399  CD2 LEU C 157       7.967  16.272 -10.733  1.00  0.00           C  
ATOM   2400  H   LEU C 157       4.825  19.442  -8.226  1.00  0.00           H  
ATOM   2401  HA  LEU C 157       6.189  17.111  -6.944  1.00  0.00           H  
ATOM   2402 1HB  LEU C 157       5.749  16.585  -9.247  1.00  0.00           H  
ATOM   2403 2HB  LEU C 157       6.325  18.165  -9.786  1.00  0.00           H  
ATOM   2404  HG  LEU C 157       8.629  17.546  -9.137  1.00  0.00           H  
ATOM   2405 1HD1 LEU C 157       9.120  15.232  -8.479  1.00  0.00           H  
ATOM   2406 2HD1 LEU C 157       8.076  16.046  -7.291  1.00  0.00           H  
ATOM   2407 3HD1 LEU C 157       7.378  14.875  -8.435  1.00  0.00           H  
ATOM   2408 1HD2 LEU C 157       8.959  15.852 -10.906  1.00  0.00           H  
ATOM   2409 2HD2 LEU C 157       7.213  15.502 -10.897  1.00  0.00           H  
ATOM   2410 3HD2 LEU C 157       7.798  17.099 -11.422  1.00  0.00           H  
ATOM   2411  N   GLN C 158       8.057  18.504  -6.160  1.00  0.00           N  
ATOM   2412  CA  GLN C 158       9.217  19.259  -5.702  1.00  0.00           C  
ATOM   2413  C   GLN C 158      10.513  18.524  -6.020  1.00  0.00           C  
ATOM   2414  O   GLN C 158      10.839  17.519  -5.388  1.00  0.00           O  
ATOM   2415  CB  GLN C 158       9.122  19.526  -4.197  1.00  0.00           C  
ATOM   2416  CG  GLN C 158      10.277  20.337  -3.635  1.00  0.00           C  
ATOM   2417  CD  GLN C 158      10.167  20.540  -2.136  1.00  0.00           C  
ATOM   2418  OE1 GLN C 158       9.591  19.712  -1.425  1.00  0.00           O  
ATOM   2419  NE2 GLN C 158      10.718  21.645  -1.647  1.00  0.00           N  
ATOM   2420  H   GLN C 158       7.752  17.700  -5.630  1.00  0.00           H  
ATOM   2421  HA  GLN C 158       9.236  20.215  -6.225  1.00  0.00           H  
ATOM   2422 1HB  GLN C 158       8.198  20.061  -3.980  1.00  0.00           H  
ATOM   2423 2HB  GLN C 158       9.085  18.578  -3.662  1.00  0.00           H  
ATOM   2424 1HG  GLN C 158      11.210  19.813  -3.842  1.00  0.00           H  
ATOM   2425 2HG  GLN C 158      10.286  21.317  -4.113  1.00  0.00           H  
ATOM   2426 1HE2 GLN C 158      10.677  21.832  -0.665  1.00  0.00           H  
ATOM   2427 2HE2 GLN C 158      11.176  22.289  -2.260  1.00  0.00           H  
ATOM   2428  N   LYS C 159      11.249  19.032  -7.002  1.00  0.00           N  
ATOM   2429  CA  LYS C 159      12.545  18.467  -7.359  1.00  0.00           C  
ATOM   2430  C   LYS C 159      13.619  18.877  -6.360  1.00  0.00           C  
ATOM   2431  O   LYS C 159      13.475  19.876  -5.654  1.00  0.00           O  
ATOM   2432  CB  LYS C 159      12.947  18.897  -8.770  1.00  0.00           C  
ATOM   2433  CG  LYS C 159      12.045  18.360  -9.873  1.00  0.00           C  
ATOM   2434  CD  LYS C 159      12.561  18.752 -11.250  1.00  0.00           C  
ATOM   2435  CE  LYS C 159      11.611  18.299 -12.348  1.00  0.00           C  
ATOM   2436  NZ  LYS C 159      12.144  18.599 -13.704  1.00  0.00           N  
ATOM   2437  H   LYS C 159      10.902  19.830  -7.516  1.00  0.00           H  
ATOM   2438  HA  LYS C 159      12.466  17.379  -7.336  1.00  0.00           H  
ATOM   2439 1HB  LYS C 159      12.941  19.986  -8.834  1.00  0.00           H  
ATOM   2440 2HB  LYS C 159      13.964  18.563  -8.977  1.00  0.00           H  
ATOM   2441 1HG  LYS C 159      11.999  17.272  -9.808  1.00  0.00           H  
ATOM   2442 2HG  LYS C 159      11.039  18.757  -9.746  1.00  0.00           H  
ATOM   2443 1HD  LYS C 159      12.673  19.836 -11.302  1.00  0.00           H  
ATOM   2444 2HD  LYS C 159      13.537  18.295 -11.416  1.00  0.00           H  
ATOM   2445 1HE  LYS C 159      11.445  17.225 -12.266  1.00  0.00           H  
ATOM   2446 2HE  LYS C 159      10.651  18.802 -12.229  1.00  0.00           H  
ATOM   2447 1HZ  LYS C 159      11.485  18.285 -14.403  1.00  0.00           H  
ATOM   2448 2HZ  LYS C 159      12.284  19.596 -13.799  1.00  0.00           H  
ATOM   2449 3HZ  LYS C 159      13.025  18.122 -13.834  1.00  0.00           H  
ATOM   2450  N   PRO C 160      14.696  18.102  -6.305  1.00  0.00           N  
ATOM   2451  CA  PRO C 160      15.797  18.384  -5.391  1.00  0.00           C  
ATOM   2452  C   PRO C 160      16.319  19.803  -5.579  1.00  0.00           C  
ATOM   2453  O   PRO C 160      16.824  20.153  -6.645  1.00  0.00           O  
ATOM   2454  CB  PRO C 160      16.847  17.340  -5.785  1.00  0.00           C  
ATOM   2455  CG  PRO C 160      16.047  16.196  -6.309  1.00  0.00           C  
ATOM   2456  CD  PRO C 160      14.917  16.845  -7.064  1.00  0.00           C  
ATOM   2457  HA  PRO C 160      15.457  18.230  -4.357  1.00  0.00           H  
ATOM   2458 1HB  PRO C 160      17.534  17.760  -6.534  1.00  0.00           H  
ATOM   2459 2HB  PRO C 160      17.455  17.069  -4.909  1.00  0.00           H  
ATOM   2460 1HG  PRO C 160      16.673  15.558  -6.951  1.00  0.00           H  
ATOM   2461 2HG  PRO C 160      15.696  15.566  -5.479  1.00  0.00           H  
ATOM   2462 1HD  PRO C 160      15.233  17.045  -8.098  1.00  0.00           H  
ATOM   2463 2HD  PRO C 160      14.038  16.184  -7.047  1.00  0.00           H  
ATOM   2464  N   GLY C 161      16.194  20.616  -4.535  1.00  0.00           N  
ATOM   2465  CA  GLY C 161      16.725  21.974  -4.554  1.00  0.00           C  
ATOM   2466  C   GLY C 161      15.713  22.953  -5.137  1.00  0.00           C  
ATOM   2467  O   GLY C 161      15.988  24.146  -5.256  1.00  0.00           O  
ATOM   2468  H   GLY C 161      15.718  20.285  -3.708  1.00  0.00           H  
ATOM   2469 1HA  GLY C 161      16.987  22.276  -3.540  1.00  0.00           H  
ATOM   2470 2HA  GLY C 161      17.640  21.998  -5.144  1.00  0.00           H  
ATOM   2471  N   GLN C 162      14.542  22.440  -5.498  1.00  0.00           N  
ATOM   2472  CA  GLN C 162      13.512  23.255  -6.132  1.00  0.00           C  
ATOM   2473  C   GLN C 162      12.293  23.401  -5.230  1.00  0.00           C  
ATOM   2474  O   GLN C 162      12.205  22.765  -4.180  1.00  0.00           O  
ATOM   2475  CB  GLN C 162      13.099  22.647  -7.475  1.00  0.00           C  
ATOM   2476  CG  GLN C 162      14.245  22.469  -8.456  1.00  0.00           C  
ATOM   2477  CD  GLN C 162      14.848  23.792  -8.887  1.00  0.00           C  
ATOM   2478  OE1 GLN C 162      14.135  24.709  -9.305  1.00  0.00           O  
ATOM   2479  NE2 GLN C 162      16.168  23.900  -8.788  1.00  0.00           N  
ATOM   2480  H   GLN C 162      14.360  21.461  -5.329  1.00  0.00           H  
ATOM   2481  HA  GLN C 162      13.919  24.250  -6.311  1.00  0.00           H  
ATOM   2482 1HB  GLN C 162      12.644  21.670  -7.308  1.00  0.00           H  
ATOM   2483 2HB  GLN C 162      12.348  23.281  -7.946  1.00  0.00           H  
ATOM   2484 1HG  GLN C 162      15.026  21.875  -7.983  1.00  0.00           H  
ATOM   2485 2HG  GLN C 162      13.873  21.957  -9.344  1.00  0.00           H  
ATOM   2486 1HE2 GLN C 162      16.623  24.750  -9.057  1.00  0.00           H  
ATOM   2487 2HE2 GLN C 162      16.708  23.132  -8.444  1.00  0.00           H  
ATOM   2488  N   SER C 163      11.353  24.243  -5.647  1.00  0.00           N  
ATOM   2489  CA  SER C 163      10.073  24.364  -4.959  1.00  0.00           C  
ATOM   2490  C   SER C 163       8.994  23.544  -5.655  1.00  0.00           C  
ATOM   2491  O   SER C 163       9.119  23.209  -6.833  1.00  0.00           O  
ATOM   2492  CB  SER C 163       9.652  25.819  -4.892  1.00  0.00           C  
ATOM   2493  OG  SER C 163       9.458  26.345  -6.176  1.00  0.00           O  
ATOM   2494  H   SER C 163      11.530  24.814  -6.461  1.00  0.00           H  
ATOM   2495  HA  SER C 163      10.189  23.984  -3.943  1.00  0.00           H  
ATOM   2496 1HB  SER C 163       8.729  25.904  -4.318  1.00  0.00           H  
ATOM   2497 2HB  SER C 163      10.415  26.395  -4.371  1.00  0.00           H  
ATOM   2498  HG  SER C 163       9.597  27.292  -6.098  1.00  0.00           H  
ATOM   2499  N   PRO C 164       7.935  23.224  -4.920  1.00  0.00           N  
ATOM   2500  CA  PRO C 164       6.832  22.441  -5.465  1.00  0.00           C  
ATOM   2501  C   PRO C 164       6.251  23.100  -6.709  1.00  0.00           C  
ATOM   2502  O   PRO C 164       5.805  24.247  -6.665  1.00  0.00           O  
ATOM   2503  CB  PRO C 164       5.822  22.419  -4.313  1.00  0.00           C  
ATOM   2504  CG  PRO C 164       6.662  22.552  -3.089  1.00  0.00           C  
ATOM   2505  CD  PRO C 164       7.748  23.518  -3.482  1.00  0.00           C  
ATOM   2506  HA  PRO C 164       7.188  21.426  -5.696  1.00  0.00           H  
ATOM   2507 1HB  PRO C 164       5.102  23.243  -4.429  1.00  0.00           H  
ATOM   2508 2HB  PRO C 164       5.246  21.483  -4.336  1.00  0.00           H  
ATOM   2509 1HG  PRO C 164       6.053  22.919  -2.249  1.00  0.00           H  
ATOM   2510 2HG  PRO C 164       7.056  21.570  -2.790  1.00  0.00           H  
ATOM   2511 1HD  PRO C 164       7.400  24.549  -3.317  1.00  0.00           H  
ATOM   2512 2HD  PRO C 164       8.652  23.314  -2.890  1.00  0.00           H  
ATOM   2513  N   GLN C 165       6.259  22.369  -7.819  1.00  0.00           N  
ATOM   2514  CA  GLN C 165       5.666  22.853  -9.059  1.00  0.00           C  
ATOM   2515  C   GLN C 165       4.362  22.128  -9.366  1.00  0.00           C  
ATOM   2516  O   GLN C 165       4.255  20.917  -9.175  1.00  0.00           O  
ATOM   2517  CB  GLN C 165       6.645  22.682 -10.224  1.00  0.00           C  
ATOM   2518  CG  GLN C 165       6.145  23.241 -11.545  1.00  0.00           C  
ATOM   2519  CD  GLN C 165       7.161  23.086 -12.661  1.00  0.00           C  
ATOM   2520  OE1 GLN C 165       8.031  22.213 -12.610  1.00  0.00           O  
ATOM   2521  NE2 GLN C 165       7.056  23.935 -13.677  1.00  0.00           N  
ATOM   2522  H   GLN C 165       6.687  21.454  -7.802  1.00  0.00           H  
ATOM   2523  HA  GLN C 165       5.442  23.914  -8.945  1.00  0.00           H  
ATOM   2524 1HB  GLN C 165       7.586  23.178  -9.984  1.00  0.00           H  
ATOM   2525 2HB  GLN C 165       6.860  21.623 -10.366  1.00  0.00           H  
ATOM   2526 1HG  GLN C 165       5.238  22.709 -11.832  1.00  0.00           H  
ATOM   2527 2HG  GLN C 165       5.932  24.303 -11.421  1.00  0.00           H  
ATOM   2528 1HE2 GLN C 165       7.699  23.881 -14.443  1.00  0.00           H  
ATOM   2529 2HE2 GLN C 165       6.335  24.628 -13.678  1.00  0.00           H  
ATOM   2530  N   LEU C 166       3.373  22.876  -9.842  1.00  0.00           N  
ATOM   2531  CA  LEU C 166       2.055  22.318 -10.118  1.00  0.00           C  
ATOM   2532  C   LEU C 166       2.130  21.222 -11.173  1.00  0.00           C  
ATOM   2533  O   LEU C 166       2.557  21.463 -12.303  1.00  0.00           O  
ATOM   2534  CB  LEU C 166       1.099  23.422 -10.587  1.00  0.00           C  
ATOM   2535  CG  LEU C 166      -0.340  22.977 -10.879  1.00  0.00           C  
ATOM   2536  CD1 LEU C 166      -0.970  22.427  -9.607  1.00  0.00           C  
ATOM   2537  CD2 LEU C 166      -1.136  24.156 -11.418  1.00  0.00           C  
ATOM   2538  H   LEU C 166       3.538  23.857 -10.018  1.00  0.00           H  
ATOM   2539  HA  LEU C 166       1.664  21.883  -9.199  1.00  0.00           H  
ATOM   2540 1HB  LEU C 166       1.057  24.194  -9.820  1.00  0.00           H  
ATOM   2541 2HB  LEU C 166       1.500  23.866 -11.498  1.00  0.00           H  
ATOM   2542  HG  LEU C 166      -0.330  22.177 -11.619  1.00  0.00           H  
ATOM   2543 1HD1 LEU C 166      -1.992  22.111  -9.814  1.00  0.00           H  
ATOM   2544 2HD1 LEU C 166      -0.391  21.574  -9.254  1.00  0.00           H  
ATOM   2545 3HD1 LEU C 166      -0.979  23.202  -8.841  1.00  0.00           H  
ATOM   2546 1HD2 LEU C 166      -2.159  23.840 -11.627  1.00  0.00           H  
ATOM   2547 2HD2 LEU C 166      -1.148  24.957 -10.678  1.00  0.00           H  
ATOM   2548 3HD2 LEU C 166      -0.674  24.518 -12.337  1.00  0.00           H  
ATOM   2549  N   LEU C 167       1.714  20.017 -10.799  1.00  0.00           N  
ATOM   2550  CA  LEU C 167       1.769  18.873 -11.700  1.00  0.00           C  
ATOM   2551  C   LEU C 167       0.387  18.529 -12.240  1.00  0.00           C  
ATOM   2552  O   LEU C 167       0.151  18.578 -13.447  1.00  0.00           O  
ATOM   2553  CB  LEU C 167       2.360  17.656 -10.977  1.00  0.00           C  
ATOM   2554  CG  LEU C 167       2.581  16.410 -11.843  1.00  0.00           C  
ATOM   2555  CD1 LEU C 167       3.680  16.686 -12.859  1.00  0.00           C  
ATOM   2556  CD2 LEU C 167       2.943  15.230 -10.953  1.00  0.00           C  
ATOM   2557  H   LEU C 167       1.349  19.891  -9.865  1.00  0.00           H  
ATOM   2558  HA  LEU C 167       2.413  19.127 -12.542  1.00  0.00           H  
ATOM   2559 1HB  LEU C 167       3.321  17.938 -10.551  1.00  0.00           H  
ATOM   2560 2HB  LEU C 167       1.692  17.379 -10.161  1.00  0.00           H  
ATOM   2561  HG  LEU C 167       1.668  16.182 -12.393  1.00  0.00           H  
ATOM   2562 1HD1 LEU C 167       3.837  15.800 -13.475  1.00  0.00           H  
ATOM   2563 2HD1 LEU C 167       3.387  17.521 -13.495  1.00  0.00           H  
ATOM   2564 3HD1 LEU C 167       4.604  16.933 -12.338  1.00  0.00           H  
ATOM   2565 1HD2 LEU C 167       3.099  14.344 -11.568  1.00  0.00           H  
ATOM   2566 2HD2 LEU C 167       3.857  15.456 -10.403  1.00  0.00           H  
ATOM   2567 3HD2 LEU C 167       2.132  15.044 -10.248  1.00  0.00           H  
ATOM   2568  N   ILE C 168      -0.525  18.181 -11.338  1.00  0.00           N  
ATOM   2569  CA  ILE C 168      -1.892  17.848 -11.720  1.00  0.00           C  
ATOM   2570  C   ILE C 168      -2.896  18.753 -11.019  1.00  0.00           C  
ATOM   2571  O   ILE C 168      -2.683  19.169  -9.880  1.00  0.00           O  
ATOM   2572  CB  ILE C 168      -2.210  16.377 -11.394  1.00  0.00           C  
ATOM   2573  CG1 ILE C 168      -1.190  15.449 -12.059  1.00  0.00           C  
ATOM   2574  CG2 ILE C 168      -3.622  16.027 -11.839  1.00  0.00           C  
ATOM   2575  CD1 ILE C 168      -1.218  15.494 -13.569  1.00  0.00           C  
ATOM   2576  H   ILE C 168      -0.264  18.146 -10.363  1.00  0.00           H  
ATOM   2577  HA  ILE C 168      -1.995  17.992 -12.795  1.00  0.00           H  
ATOM   2578  HB  ILE C 168      -2.128  16.217 -10.319  1.00  0.00           H  
ATOM   2579 1HG1 ILE C 168      -0.187  15.715 -11.727  1.00  0.00           H  
ATOM   2580 2HG1 ILE C 168      -1.375  14.421 -11.746  1.00  0.00           H  
ATOM   2581 1HG2 ILE C 168      -3.831  14.984 -11.601  1.00  0.00           H  
ATOM   2582 2HG2 ILE C 168      -4.336  16.667 -11.321  1.00  0.00           H  
ATOM   2583 3HG2 ILE C 168      -3.713  16.179 -12.914  1.00  0.00           H  
ATOM   2584 1HD1 ILE C 168      -0.468  14.810 -13.967  1.00  0.00           H  
ATOM   2585 2HD1 ILE C 168      -2.205  15.197 -13.924  1.00  0.00           H  
ATOM   2586 3HD1 ILE C 168      -1.000  16.507 -13.907  1.00  0.00           H  
ATOM   2587  N   TYR C 169      -3.992  19.056 -11.706  1.00  0.00           N  
ATOM   2588  CA  TYR C 169      -5.100  19.784 -11.099  1.00  0.00           C  
ATOM   2589  C   TYR C 169      -6.441  19.182 -11.502  1.00  0.00           C  
ATOM   2590  O   TYR C 169      -6.524  18.413 -12.459  1.00  0.00           O  
ATOM   2591  CB  TYR C 169      -5.045  21.264 -11.486  1.00  0.00           C  
ATOM   2592  CG  TYR C 169      -5.299  21.520 -12.955  1.00  0.00           C  
ATOM   2593  CD1 TYR C 169      -6.592  21.737 -13.408  1.00  0.00           C  
ATOM   2594  CD2 TYR C 169      -4.239  21.539 -13.849  1.00  0.00           C  
ATOM   2595  CE1 TYR C 169      -6.824  21.971 -14.750  1.00  0.00           C  
ATOM   2596  CE2 TYR C 169      -4.470  21.773 -15.191  1.00  0.00           C  
ATOM   2597  CZ  TYR C 169      -5.757  21.989 -15.641  1.00  0.00           C  
ATOM   2598  OH  TYR C 169      -5.988  22.222 -16.978  1.00  0.00           O  
ATOM   2599  H   TYR C 169      -4.060  18.776 -12.674  1.00  0.00           H  
ATOM   2600  HA  TYR C 169      -5.014  19.704 -10.015  1.00  0.00           H  
ATOM   2601 1HB  TYR C 169      -5.787  21.818 -10.911  1.00  0.00           H  
ATOM   2602 2HB  TYR C 169      -4.066  21.669 -11.234  1.00  0.00           H  
ATOM   2603  HD1 TYR C 169      -7.425  21.722 -12.706  1.00  0.00           H  
ATOM   2604  HD2 TYR C 169      -3.223  21.368 -13.493  1.00  0.00           H  
ATOM   2605  HE1 TYR C 169      -7.840  22.141 -15.106  1.00  0.00           H  
ATOM   2606  HE2 TYR C 169      -3.637  21.788 -15.893  1.00  0.00           H  
ATOM   2607  HH  TYR C 169      -5.224  21.940 -17.487  1.00  0.00           H  
ATOM   2608  N   LYS C 170      -7.488  19.538 -10.766  1.00  0.00           N  
ATOM   2609  CA  LYS C 170      -8.809  18.962 -10.985  1.00  0.00           C  
ATOM   2610  C   LYS C 170      -8.736  17.445 -11.105  1.00  0.00           C  
ATOM   2611  O   LYS C 170      -9.385  16.849 -11.964  1.00  0.00           O  
ATOM   2612  CB  LYS C 170      -9.453  19.558 -12.238  1.00  0.00           C  
ATOM   2613  CG  LYS C 170      -9.962  20.983 -12.066  1.00  0.00           C  
ATOM   2614  CD  LYS C 170     -10.377  21.586 -13.400  1.00  0.00           C  
ATOM   2615  CE  LYS C 170     -11.762  21.113 -13.815  1.00  0.00           C  
ATOM   2616  NZ  LYS C 170     -11.788  19.652 -14.100  1.00  0.00           N  
ATOM   2617  H   LYS C 170      -7.366  20.225 -10.036  1.00  0.00           H  
ATOM   2618  HA  LYS C 170      -9.437  19.198 -10.125  1.00  0.00           H  
ATOM   2619 1HB  LYS C 170      -8.730  19.557 -13.054  1.00  0.00           H  
ATOM   2620 2HB  LYS C 170     -10.294  18.937 -12.545  1.00  0.00           H  
ATOM   2621 1HG  LYS C 170     -10.820  20.985 -11.393  1.00  0.00           H  
ATOM   2622 2HG  LYS C 170      -9.178  21.599 -11.627  1.00  0.00           H  
ATOM   2623 1HD  LYS C 170     -10.382  22.674 -13.321  1.00  0.00           H  
ATOM   2624 2HD  LYS C 170      -9.660  21.298 -14.168  1.00  0.00           H  
ATOM   2625 1HE  LYS C 170     -12.474  21.328 -13.019  1.00  0.00           H  
ATOM   2626 2HE  LYS C 170     -12.077  21.650 -14.709  1.00  0.00           H  
ATOM   2627 1HZ  LYS C 170     -12.722  19.379 -14.372  1.00  0.00           H  
ATOM   2628 2HZ  LYS C 170     -11.145  19.444 -14.851  1.00  0.00           H  
ATOM   2629 3HZ  LYS C 170     -11.516  19.142 -13.272  1.00  0.00           H  
ATOM   2630  N   VAL C 171      -7.942  16.826 -10.239  1.00  0.00           N  
ATOM   2631  CA  VAL C 171      -7.954  15.376 -10.089  1.00  0.00           C  
ATOM   2632  C   VAL C 171      -7.162  14.700 -11.201  1.00  0.00           C  
ATOM   2633  O   VAL C 171      -6.227  13.943 -10.939  1.00  0.00           O  
ATOM   2634  CB  VAL C 171      -9.401  14.849 -10.101  1.00  0.00           C  
ATOM   2635  CG1 VAL C 171      -9.416  13.329 -10.042  1.00  0.00           C  
ATOM   2636  CG2 VAL C 171     -10.178  15.443  -8.936  1.00  0.00           C  
ATOM   2637  H   VAL C 171      -7.313  17.374  -9.669  1.00  0.00           H  
ATOM   2638  HA  VAL C 171      -7.497  15.123  -9.131  1.00  0.00           H  
ATOM   2639  HB  VAL C 171      -9.875  15.139 -11.039  1.00  0.00           H  
ATOM   2640 1HG1 VAL C 171     -10.447  12.975 -10.052  1.00  0.00           H  
ATOM   2641 2HG1 VAL C 171      -8.886  12.926 -10.904  1.00  0.00           H  
ATOM   2642 3HG1 VAL C 171      -8.928  12.996  -9.126  1.00  0.00           H  
ATOM   2643 1HG2 VAL C 171     -11.201  15.067  -8.951  1.00  0.00           H  
ATOM   2644 2HG2 VAL C 171      -9.700  15.158  -7.998  1.00  0.00           H  
ATOM   2645 3HG2 VAL C 171     -10.190  16.529  -9.021  1.00  0.00           H  
ATOM   2646  N   SER C 172      -7.541  14.979 -12.444  1.00  0.00           N  
ATOM   2647  CA  SER C 172      -7.065  14.202 -13.582  1.00  0.00           C  
ATOM   2648  C   SER C 172      -6.779  15.099 -14.780  1.00  0.00           C  
ATOM   2649  O   SER C 172      -6.657  14.623 -15.909  1.00  0.00           O  
ATOM   2650  CB  SER C 172      -8.089  13.150 -13.961  1.00  0.00           C  
ATOM   2651  OG  SER C 172      -9.296  13.742 -14.356  1.00  0.00           O  
ATOM   2652  H   SER C 172      -8.175  15.748 -12.604  1.00  0.00           H  
ATOM   2653  HA  SER C 172      -6.137  13.704 -13.298  1.00  0.00           H  
ATOM   2654 1HB  SER C 172      -7.698  12.538 -14.773  1.00  0.00           H  
ATOM   2655 2HB  SER C 172      -8.265  12.492 -13.111  1.00  0.00           H  
ATOM   2656  HG  SER C 172      -9.085  14.653 -14.573  1.00  0.00           H  
ATOM   2657  N   ASP C 173      -6.672  16.399 -14.527  1.00  0.00           N  
ATOM   2658  CA  ASP C 173      -6.314  17.355 -15.568  1.00  0.00           C  
ATOM   2659  C   ASP C 173      -4.855  17.775 -15.452  1.00  0.00           C  
ATOM   2660  O   ASP C 173      -4.441  18.344 -14.441  1.00  0.00           O  
ATOM   2661  CB  ASP C 173      -7.215  18.591 -15.494  1.00  0.00           C  
ATOM   2662  CG  ASP C 173      -8.659  18.295 -15.875  1.00  0.00           C  
ATOM   2663  OD1 ASP C 173      -8.892  17.296 -16.512  1.00  0.00           O  
ATOM   2664  OD2 ASP C 173      -9.515  19.072 -15.524  1.00  0.00           O  
ATOM   2665  H   ASP C 173      -6.844  16.734 -13.590  1.00  0.00           H  
ATOM   2666  HA  ASP C 173      -6.456  16.879 -16.539  1.00  0.00           H  
ATOM   2667 1HB  ASP C 173      -7.196  18.994 -14.481  1.00  0.00           H  
ATOM   2668 2HB  ASP C 173      -6.829  19.363 -16.161  1.00  0.00           H  
ATOM   2669  N   ARG C 174      -4.078  17.492 -16.492  1.00  0.00           N  
ATOM   2670  CA  ARG C 174      -2.641  17.737 -16.465  1.00  0.00           C  
ATOM   2671  C   ARG C 174      -2.331  19.215 -16.668  1.00  0.00           C  
ATOM   2672  O   ARG C 174      -2.931  19.874 -17.518  1.00  0.00           O  
ATOM   2673  CB  ARG C 174      -1.939  16.922 -17.540  1.00  0.00           C  
ATOM   2674  CG  ARG C 174      -2.128  15.418 -17.428  1.00  0.00           C  
ATOM   2675  CD  ARG C 174      -1.318  14.686 -18.436  1.00  0.00           C  
ATOM   2676  NE  ARG C 174      -1.600  13.259 -18.426  1.00  0.00           N  
ATOM   2677  CZ  ARG C 174      -2.499  12.651 -19.225  1.00  0.00           C  
ATOM   2678  NH1 ARG C 174      -3.193  13.357 -20.090  1.00  0.00           N  
ATOM   2679  NH2 ARG C 174      -2.683  11.345 -19.139  1.00  0.00           N  
ATOM   2680  H   ARG C 174      -4.494  17.096 -17.323  1.00  0.00           H  
ATOM   2681  HA  ARG C 174      -2.257  17.433 -15.491  1.00  0.00           H  
ATOM   2682 1HB  ARG C 174      -2.299  17.227 -18.521  1.00  0.00           H  
ATOM   2683 2HB  ARG C 174      -0.868  17.123 -17.508  1.00  0.00           H  
ATOM   2684 1HG  ARG C 174      -1.822  15.085 -16.436  1.00  0.00           H  
ATOM   2685 2HG  ARG C 174      -3.178  15.170 -17.586  1.00  0.00           H  
ATOM   2686 1HD  ARG C 174      -1.542  15.070 -19.431  1.00  0.00           H  
ATOM   2687 2HD  ARG C 174      -0.259  14.825 -18.223  1.00  0.00           H  
ATOM   2688  HE  ARG C 174      -1.086  12.683 -17.773  1.00  0.00           H  
ATOM   2689 1HH1 ARG C 174      -3.052  14.356 -20.156  1.00  0.00           H  
ATOM   2690 2HH1 ARG C 174      -3.866  12.902 -20.689  1.00  0.00           H  
ATOM   2691 1HH2 ARG C 174      -2.149  10.803 -18.474  1.00  0.00           H  
ATOM   2692 2HH2 ARG C 174      -3.355  10.890 -19.737  1.00  0.00           H  
ATOM   2693  N   PHE C 175      -1.391  19.730 -15.883  1.00  0.00           N  
ATOM   2694  CA  PHE C 175      -0.883  21.082 -16.082  1.00  0.00           C  
ATOM   2695  C   PHE C 175      -0.050  21.175 -17.355  1.00  0.00           C  
ATOM   2696  O   PHE C 175       0.673  20.242 -17.704  1.00  0.00           O  
ATOM   2697  CB  PHE C 175      -0.040  21.519 -14.883  1.00  0.00           C  
ATOM   2698  CG  PHE C 175       0.465  22.930 -14.978  1.00  0.00           C  
ATOM   2699  CD1 PHE C 175      -0.415  24.001 -14.929  1.00  0.00           C  
ATOM   2700  CD2 PHE C 175       1.819  23.190 -15.118  1.00  0.00           C  
ATOM   2701  CE1 PHE C 175       0.048  25.301 -15.016  1.00  0.00           C  
ATOM   2702  CE2 PHE C 175       2.285  24.488 -15.205  1.00  0.00           C  
ATOM   2703  CZ  PHE C 175       1.398  25.544 -15.154  1.00  0.00           C  
ATOM   2704  H   PHE C 175      -1.019  19.171 -15.128  1.00  0.00           H  
ATOM   2705  HA  PHE C 175      -1.731  21.760 -16.178  1.00  0.00           H  
ATOM   2706 1HB  PHE C 175      -0.631  21.429 -13.972  1.00  0.00           H  
ATOM   2707 2HB  PHE C 175       0.819  20.856 -14.781  1.00  0.00           H  
ATOM   2708  HD1 PHE C 175      -1.483  23.809 -14.818  1.00  0.00           H  
ATOM   2709  HD2 PHE C 175       2.520  22.356 -15.159  1.00  0.00           H  
ATOM   2710  HE1 PHE C 175      -0.654  26.133 -14.976  1.00  0.00           H  
ATOM   2711  HE2 PHE C 175       3.353  24.678 -15.314  1.00  0.00           H  
ATOM   2712  HZ  PHE C 175       1.764  26.567 -15.225  1.00  0.00           H  
ATOM   2713  N   SER C 176      -0.157  22.306 -18.044  1.00  0.00           N  
ATOM   2714  CA  SER C 176       0.550  22.504 -19.304  1.00  0.00           C  
ATOM   2715  C   SER C 176       2.046  22.267 -19.140  1.00  0.00           C  
ATOM   2716  O   SER C 176       2.691  22.878 -18.289  1.00  0.00           O  
ATOM   2717  CB  SER C 176       0.306  23.908 -19.824  1.00  0.00           C  
ATOM   2718  OG  SER C 176       1.045  24.147 -20.989  1.00  0.00           O  
ATOM   2719  H   SER C 176      -0.742  23.047 -17.687  1.00  0.00           H  
ATOM   2720  HA  SER C 176       0.167  21.788 -20.032  1.00  0.00           H  
ATOM   2721 1HB  SER C 176      -0.756  24.040 -20.030  1.00  0.00           H  
ATOM   2722 2HB  SER C 176       0.583  24.632 -19.059  1.00  0.00           H  
ATOM   2723  HG  SER C 176       1.965  24.008 -20.752  1.00  0.00           H  
ATOM   2724  N   GLY C 177       2.592  21.375 -19.960  1.00  0.00           N  
ATOM   2725  CA  GLY C 177       4.016  21.066 -19.917  1.00  0.00           C  
ATOM   2726  C   GLY C 177       4.267  19.717 -19.256  1.00  0.00           C  
ATOM   2727  O   GLY C 177       5.356  19.154 -19.366  1.00  0.00           O  
ATOM   2728  H   GLY C 177       2.005  20.900 -20.630  1.00  0.00           H  
ATOM   2729 1HA  GLY C 177       4.417  21.059 -20.931  1.00  0.00           H  
ATOM   2730 2HA  GLY C 177       4.541  21.848 -19.369  1.00  0.00           H  
ATOM   2731  N   VAL C 178       3.253  19.204 -18.568  1.00  0.00           N  
ATOM   2732  CA  VAL C 178       3.372  17.933 -17.863  1.00  0.00           C  
ATOM   2733  C   VAL C 178       3.186  16.757 -18.814  1.00  0.00           C  
ATOM   2734  O   VAL C 178       2.203  16.692 -19.552  1.00  0.00           O  
ATOM   2735  CB  VAL C 178       2.326  17.847 -16.735  1.00  0.00           C  
ATOM   2736  CG1 VAL C 178       2.351  16.470 -16.089  1.00  0.00           C  
ATOM   2737  CG2 VAL C 178       2.589  18.932 -15.702  1.00  0.00           C  
ATOM   2738  H   VAL C 178       2.378  19.706 -18.532  1.00  0.00           H  
ATOM   2739  HA  VAL C 178       4.368  17.872 -17.423  1.00  0.00           H  
ATOM   2740  HB  VAL C 178       1.333  17.984 -17.162  1.00  0.00           H  
ATOM   2741 1HG1 VAL C 178       1.605  16.428 -15.295  1.00  0.00           H  
ATOM   2742 2HG1 VAL C 178       2.124  15.712 -16.839  1.00  0.00           H  
ATOM   2743 3HG1 VAL C 178       3.339  16.283 -15.669  1.00  0.00           H  
ATOM   2744 1HG2 VAL C 178       1.846  18.867 -14.908  1.00  0.00           H  
ATOM   2745 2HG2 VAL C 178       3.585  18.799 -15.280  1.00  0.00           H  
ATOM   2746 3HG2 VAL C 178       2.526  19.911 -16.178  1.00  0.00           H  
ATOM   2747  N   PRO C 179       4.136  15.828 -18.790  1.00  0.00           N  
ATOM   2748  CA  PRO C 179       4.078  14.651 -19.649  1.00  0.00           C  
ATOM   2749  C   PRO C 179       2.793  13.866 -19.421  1.00  0.00           C  
ATOM   2750  O   PRO C 179       2.221  13.895 -18.331  1.00  0.00           O  
ATOM   2751  CB  PRO C 179       5.312  13.851 -19.221  1.00  0.00           C  
ATOM   2752  CG  PRO C 179       6.256  14.883 -18.705  1.00  0.00           C  
ATOM   2753  CD  PRO C 179       5.374  15.878 -17.999  1.00  0.00           C  
ATOM   2754  HA  PRO C 179       4.158  14.965 -20.700  1.00  0.00           H  
ATOM   2755 1HB  PRO C 179       5.034  13.109 -18.458  1.00  0.00           H  
ATOM   2756 2HB  PRO C 179       5.716  13.294 -20.079  1.00  0.00           H  
ATOM   2757 1HG  PRO C 179       6.995  14.420 -18.034  1.00  0.00           H  
ATOM   2758 2HG  PRO C 179       6.819  15.332 -19.537  1.00  0.00           H  
ATOM   2759 1HD  PRO C 179       5.210  15.551 -16.961  1.00  0.00           H  
ATOM   2760 2HD  PRO C 179       5.847  16.870 -18.023  1.00  0.00           H  
ATOM   2761  N   ASP C 180       2.343  13.163 -20.455  1.00  0.00           N  
ATOM   2762  CA  ASP C 180       1.124  12.368 -20.369  1.00  0.00           C  
ATOM   2763  C   ASP C 180       1.366  11.071 -19.609  1.00  0.00           C  
ATOM   2764  O   ASP C 180       0.460  10.250 -19.459  1.00  0.00           O  
ATOM   2765  CB  ASP C 180       0.589  12.054 -21.768  1.00  0.00           C  
ATOM   2766  CG  ASP C 180       0.027  13.280 -22.477  1.00  0.00           C  
ATOM   2767  OD1 ASP C 180      -0.369  14.201 -21.803  1.00  0.00           O  
ATOM   2768  OD2 ASP C 180      -0.000  13.282 -23.684  1.00  0.00           O  
ATOM   2769  H   ASP C 180       2.859  13.181 -21.323  1.00  0.00           H  
ATOM   2770  HA  ASP C 180       0.372  12.944 -19.830  1.00  0.00           H  
ATOM   2771 1HB  ASP C 180       1.389  11.634 -22.379  1.00  0.00           H  
ATOM   2772 2HB  ASP C 180      -0.197  11.302 -21.697  1.00  0.00           H  
ATOM   2773  N   ARG C 181       2.592  10.891 -19.130  1.00  0.00           N  
ATOM   2774  CA  ARG C 181       2.929   9.742 -18.298  1.00  0.00           C  
ATOM   2775  C   ARG C 181       2.302   9.861 -16.915  1.00  0.00           C  
ATOM   2776  O   ARG C 181       2.227   8.883 -16.170  1.00  0.00           O  
ATOM   2777  CB  ARG C 181       4.438   9.607 -18.157  1.00  0.00           C  
ATOM   2778  CG  ARG C 181       5.171   9.258 -19.442  1.00  0.00           C  
ATOM   2779  CD  ARG C 181       6.625   9.063 -19.210  1.00  0.00           C  
ATOM   2780  NE  ARG C 181       7.277  10.294 -18.791  1.00  0.00           N  
ATOM   2781  CZ  ARG C 181       7.697  10.548 -17.536  1.00  0.00           C  
ATOM   2782  NH1 ARG C 181       7.527   9.650 -16.591  1.00  0.00           N  
ATOM   2783  NH2 ARG C 181       8.280  11.701 -17.255  1.00  0.00           N  
ATOM   2784  H   ARG C 181       3.309  11.568 -19.348  1.00  0.00           H  
ATOM   2785  HA  ARG C 181       2.542   8.842 -18.777  1.00  0.00           H  
ATOM   2786 1HB  ARG C 181       4.853  10.542 -17.784  1.00  0.00           H  
ATOM   2787 2HB  ARG C 181       4.667   8.832 -17.426  1.00  0.00           H  
ATOM   2788 1HG  ARG C 181       4.764   8.335 -19.855  1.00  0.00           H  
ATOM   2789 2HG  ARG C 181       5.044  10.065 -20.165  1.00  0.00           H  
ATOM   2790 1HD  ARG C 181       6.772   8.317 -18.429  1.00  0.00           H  
ATOM   2791 2HD  ARG C 181       7.099   8.724 -20.130  1.00  0.00           H  
ATOM   2792  HE  ARG C 181       7.425  11.009 -19.490  1.00  0.00           H  
ATOM   2793 1HH1 ARG C 181       7.082   8.769 -16.806  1.00  0.00           H  
ATOM   2794 2HH1 ARG C 181       7.842   9.841 -15.651  1.00  0.00           H  
ATOM   2795 1HH2 ARG C 181       8.410  12.391 -17.982  1.00  0.00           H  
ATOM   2796 2HH2 ARG C 181       8.595  11.891 -16.316  1.00  0.00           H  
ATOM   2797  N   PHE C 182       1.852  11.064 -16.576  1.00  0.00           N  
ATOM   2798  CA  PHE C 182       1.197  11.305 -15.296  1.00  0.00           C  
ATOM   2799  C   PHE C 182      -0.318  11.229 -15.429  1.00  0.00           C  
ATOM   2800  O   PHE C 182      -0.890  11.709 -16.408  1.00  0.00           O  
ATOM   2801  CB  PHE C 182       1.598  12.673 -14.740  1.00  0.00           C  
ATOM   2802  CG  PHE C 182       3.056  12.785 -14.398  1.00  0.00           C  
ATOM   2803  CD1 PHE C 182       3.962  13.294 -15.317  1.00  0.00           C  
ATOM   2804  CD2 PHE C 182       3.526  12.380 -13.158  1.00  0.00           C  
ATOM   2805  CE1 PHE C 182       5.304  13.397 -15.003  1.00  0.00           C  
ATOM   2806  CE2 PHE C 182       4.867  12.483 -12.841  1.00  0.00           C  
ATOM   2807  CZ  PHE C 182       5.756  12.992 -13.766  1.00  0.00           C  
ATOM   2808  H   PHE C 182       1.966  11.832 -17.222  1.00  0.00           H  
ATOM   2809  HA  PHE C 182       1.518  10.535 -14.593  1.00  0.00           H  
ATOM   2810 1HB  PHE C 182       1.359  13.446 -15.469  1.00  0.00           H  
ATOM   2811 2HB  PHE C 182       1.021  12.883 -13.840  1.00  0.00           H  
ATOM   2812  HD1 PHE C 182       3.603  13.616 -16.295  1.00  0.00           H  
ATOM   2813  HD2 PHE C 182       2.823  11.977 -12.427  1.00  0.00           H  
ATOM   2814  HE1 PHE C 182       6.004  13.800 -15.735  1.00  0.00           H  
ATOM   2815  HE2 PHE C 182       5.223  12.162 -11.863  1.00  0.00           H  
ATOM   2816  HZ  PHE C 182       6.814  13.072 -13.518  1.00  0.00           H  
ATOM   2817  N   SER C 183      -0.965  10.624 -14.438  1.00  0.00           N  
ATOM   2818  CA  SER C 183      -2.420  10.530 -14.418  1.00  0.00           C  
ATOM   2819  C   SER C 183      -2.933  10.241 -13.013  1.00  0.00           C  
ATOM   2820  O   SER C 183      -2.548   9.250 -12.393  1.00  0.00           O  
ATOM   2821  CB  SER C 183      -2.886   9.445 -15.369  1.00  0.00           C  
ATOM   2822  OG  SER C 183      -4.280   9.314 -15.336  1.00  0.00           O  
ATOM   2823  H   SER C 183      -0.435  10.219 -13.680  1.00  0.00           H  
ATOM   2824  HA  SER C 183      -2.833  11.485 -14.744  1.00  0.00           H  
ATOM   2825 1HB  SER C 183      -2.564   9.687 -16.382  1.00  0.00           H  
ATOM   2826 2HB  SER C 183      -2.422   8.498 -15.096  1.00  0.00           H  
ATOM   2827  HG  SER C 183      -4.563   9.696 -14.502  1.00  0.00           H  
ATOM   2828  N   GLY C 184      -3.805  11.112 -12.516  1.00  0.00           N  
ATOM   2829  CA  GLY C 184      -4.393  10.938 -11.194  1.00  0.00           C  
ATOM   2830  C   GLY C 184      -5.853  10.512 -11.292  1.00  0.00           C  
ATOM   2831  O   GLY C 184      -6.522  10.783 -12.289  1.00  0.00           O  
ATOM   2832  H   GLY C 184      -4.066  11.916 -13.069  1.00  0.00           H  
ATOM   2833 1HA  GLY C 184      -3.828  10.188 -10.640  1.00  0.00           H  
ATOM   2834 2HA  GLY C 184      -4.320  11.871 -10.637  1.00  0.00           H  
ATOM   2835  N   SER C 185      -6.340   9.845 -10.252  1.00  0.00           N  
ATOM   2836  CA  SER C 185      -7.739   9.439 -10.190  1.00  0.00           C  
ATOM   2837  C   SER C 185      -8.184   9.212  -8.751  1.00  0.00           C  
ATOM   2838  O   SER C 185      -7.442   9.495  -7.810  1.00  0.00           O  
ATOM   2839  CB  SER C 185      -7.952   8.174 -10.999  1.00  0.00           C  
ATOM   2840  OG  SER C 185      -9.316   7.875 -11.113  1.00  0.00           O  
ATOM   2841  H   SER C 185      -5.726   9.613  -9.485  1.00  0.00           H  
ATOM   2842  HA  SER C 185      -8.350  10.236 -10.616  1.00  0.00           H  
ATOM   2843 1HB  SER C 185      -7.521   8.300 -11.992  1.00  0.00           H  
ATOM   2844 2HB  SER C 185      -7.434   7.344 -10.520  1.00  0.00           H  
ATOM   2845  HG  SER C 185      -9.461   7.648 -12.035  1.00  0.00           H  
ATOM   2846  N   GLY C 186      -9.399   8.701  -8.586  1.00  0.00           N  
ATOM   2847  CA  GLY C 186      -9.953   8.453  -7.260  1.00  0.00           C  
ATOM   2848  C   GLY C 186     -11.349   9.047  -7.127  1.00  0.00           C  
ATOM   2849  O   GLY C 186     -11.984   9.394  -8.123  1.00  0.00           O  
ATOM   2850  H   GLY C 186      -9.954   8.477  -9.400  1.00  0.00           H  
ATOM   2851 1HA  GLY C 186      -9.990   7.380  -7.076  1.00  0.00           H  
ATOM   2852 2HA  GLY C 186      -9.296   8.886  -6.506  1.00  0.00           H  
ATOM   2853  N   SER C 187     -11.822   9.161  -5.890  1.00  0.00           N  
ATOM   2854  CA  SER C 187     -13.152   9.699  -5.626  1.00  0.00           C  
ATOM   2855  C   SER C 187     -13.359   9.947  -4.137  1.00  0.00           C  
ATOM   2856  O   SER C 187     -12.937   9.148  -3.300  1.00  0.00           O  
ATOM   2857  CB  SER C 187     -14.212   8.746  -6.141  1.00  0.00           C  
ATOM   2858  OG  SER C 187     -15.498   9.225  -5.859  1.00  0.00           O  
ATOM   2859  H   SER C 187     -11.246   8.869  -5.114  1.00  0.00           H  
ATOM   2860  HA  SER C 187     -13.250  10.651  -6.148  1.00  0.00           H  
ATOM   2861 1HB  SER C 187     -14.096   8.619  -7.217  1.00  0.00           H  
ATOM   2862 2HB  SER C 187     -14.077   7.768  -5.681  1.00  0.00           H  
ATOM   2863  HG  SER C 187     -15.934   9.329  -6.709  1.00  0.00           H  
ATOM   2864  N   GLY C 188     -14.011  11.058  -3.813  1.00  0.00           N  
ATOM   2865  CA  GLY C 188     -14.439  11.323  -2.444  1.00  0.00           C  
ATOM   2866  C   GLY C 188     -13.257  11.699  -1.560  1.00  0.00           C  
ATOM   2867  O   GLY C 188     -12.940  12.878  -1.400  1.00  0.00           O  
ATOM   2868  H   GLY C 188     -14.215  11.736  -4.532  1.00  0.00           H  
ATOM   2869 1HA  GLY C 188     -15.172  12.131  -2.442  1.00  0.00           H  
ATOM   2870 2HA  GLY C 188     -14.934  10.441  -2.041  1.00  0.00           H  
ATOM   2871  N   THR C 189     -12.609  10.691  -0.988  1.00  0.00           N  
ATOM   2872  CA  THR C 189     -11.523  10.917  -0.041  1.00  0.00           C  
ATOM   2873  C   THR C 189     -10.252  10.202  -0.480  1.00  0.00           C  
ATOM   2874  O   THR C 189      -9.151  10.558  -0.059  1.00  0.00           O  
ATOM   2875  CB  THR C 189     -11.916  10.452   1.373  1.00  0.00           C  
ATOM   2876  OG1 THR C 189     -12.180   9.043   1.360  1.00  0.00           O  
ATOM   2877  CG2 THR C 189     -13.155  11.191   1.853  1.00  0.00           C  
ATOM   2878  H   THR C 189     -12.874   9.743  -1.215  1.00  0.00           H  
ATOM   2879  HA  THR C 189     -11.313  11.986  -0.005  1.00  0.00           H  
ATOM   2880  HB  THR C 189     -11.094  10.647   2.062  1.00  0.00           H  
ATOM   2881  HG1 THR C 189     -11.373   8.569   1.144  1.00  0.00           H  
ATOM   2882 1HG2 THR C 189     -13.418  10.850   2.854  1.00  0.00           H  
ATOM   2883 2HG2 THR C 189     -12.954  12.262   1.875  1.00  0.00           H  
ATOM   2884 3HG2 THR C 189     -13.983  10.992   1.174  1.00  0.00           H  
ATOM   2885  N   ASP C 190     -10.409   9.192  -1.329  1.00  0.00           N  
ATOM   2886  CA  ASP C 190      -9.286   8.365  -1.752  1.00  0.00           C  
ATOM   2887  C   ASP C 190      -8.858   8.702  -3.175  1.00  0.00           C  
ATOM   2888  O   ASP C 190      -9.577   8.420  -4.133  1.00  0.00           O  
ATOM   2889  CB  ASP C 190      -9.649   6.881  -1.661  1.00  0.00           C  
ATOM   2890  CG  ASP C 190      -9.756   6.384  -0.225  1.00  0.00           C  
ATOM   2891  OD1 ASP C 190      -9.405   7.121   0.665  1.00  0.00           O  
ATOM   2892  OD2 ASP C 190     -10.188   5.273  -0.033  1.00  0.00           O  
ATOM   2893  H   ASP C 190     -11.331   8.993  -1.691  1.00  0.00           H  
ATOM   2894  HA  ASP C 190      -8.443   8.559  -1.088  1.00  0.00           H  
ATOM   2895 1HB  ASP C 190     -10.601   6.707  -2.162  1.00  0.00           H  
ATOM   2896 2HB  ASP C 190      -8.894   6.289  -2.179  1.00  0.00           H  
ATOM   2897  N   PHE C 191      -7.683   9.308  -3.306  1.00  0.00           N  
ATOM   2898  CA  PHE C 191      -7.133   9.640  -4.615  1.00  0.00           C  
ATOM   2899  C   PHE C 191      -5.697   9.152  -4.749  1.00  0.00           C  
ATOM   2900  O   PHE C 191      -4.955   9.097  -3.768  1.00  0.00           O  
ATOM   2901  CB  PHE C 191      -7.189  11.151  -4.850  1.00  0.00           C  
ATOM   2902  CG  PHE C 191      -8.583  11.708  -4.885  1.00  0.00           C  
ATOM   2903  CD1 PHE C 191      -9.213  12.114  -3.718  1.00  0.00           C  
ATOM   2904  CD2 PHE C 191      -9.269  11.826  -6.084  1.00  0.00           C  
ATOM   2905  CE1 PHE C 191     -10.496  12.627  -3.749  1.00  0.00           C  
ATOM   2906  CE2 PHE C 191     -10.551  12.340  -6.119  1.00  0.00           C  
ATOM   2907  CZ  PHE C 191     -11.165  12.740  -4.949  1.00  0.00           C  
ATOM   2908  H   PHE C 191      -7.156   9.545  -2.477  1.00  0.00           H  
ATOM   2909  HA  PHE C 191      -7.736   9.146  -5.378  1.00  0.00           H  
ATOM   2910 1HB  PHE C 191      -6.638  11.662  -4.061  1.00  0.00           H  
ATOM   2911 2HB  PHE C 191      -6.703  11.389  -5.795  1.00  0.00           H  
ATOM   2912  HD1 PHE C 191      -8.683  12.026  -2.769  1.00  0.00           H  
ATOM   2913  HD2 PHE C 191      -8.784  11.510  -7.008  1.00  0.00           H  
ATOM   2914  HE1 PHE C 191     -10.978  12.943  -2.824  1.00  0.00           H  
ATOM   2915  HE2 PHE C 191     -11.078  12.428  -7.068  1.00  0.00           H  
ATOM   2916  HZ  PHE C 191     -12.176  13.143  -4.974  1.00  0.00           H  
ATOM   2917  N   THR C 192      -5.309   8.800  -5.970  1.00  0.00           N  
ATOM   2918  CA  THR C 192      -3.983   8.249  -6.223  1.00  0.00           C  
ATOM   2919  C   THR C 192      -3.368   8.849  -7.481  1.00  0.00           C  
ATOM   2920  O   THR C 192      -4.040   8.997  -8.502  1.00  0.00           O  
ATOM   2921  CB  THR C 192      -4.035   6.715  -6.354  1.00  0.00           C  
ATOM   2922  OG1 THR C 192      -4.585   6.149  -5.158  1.00  0.00           O  
ATOM   2923  CG2 THR C 192      -2.641   6.152  -6.584  1.00  0.00           C  
ATOM   2924  H   THR C 192      -5.949   8.916  -6.743  1.00  0.00           H  
ATOM   2925  HA  THR C 192      -3.337   8.499  -5.381  1.00  0.00           H  
ATOM   2926  HB  THR C 192      -4.674   6.444  -7.195  1.00  0.00           H  
ATOM   2927  HG1 THR C 192      -4.267   6.641  -4.396  1.00  0.00           H  
ATOM   2928 1HG2 THR C 192      -2.698   5.067  -6.674  1.00  0.00           H  
ATOM   2929 2HG2 THR C 192      -2.225   6.571  -7.499  1.00  0.00           H  
ATOM   2930 3HG2 THR C 192      -2.001   6.412  -5.742  1.00  0.00           H  
ATOM   2931  N   LEU C 193      -2.087   9.194  -7.401  1.00  0.00           N  
ATOM   2932  CA  LEU C 193      -1.346   9.663  -8.566  1.00  0.00           C  
ATOM   2933  C   LEU C 193      -0.523   8.541  -9.184  1.00  0.00           C  
ATOM   2934  O   LEU C 193       0.347   7.964  -8.530  1.00  0.00           O  
ATOM   2935  CB  LEU C 193      -0.425  10.826  -8.174  1.00  0.00           C  
ATOM   2936  CG  LEU C 193       0.478  11.364  -9.291  1.00  0.00           C  
ATOM   2937  CD1 LEU C 193      -0.381  11.970 -10.392  1.00  0.00           C  
ATOM   2938  CD2 LEU C 193       1.437  12.395  -8.716  1.00  0.00           C  
ATOM   2939  H   LEU C 193      -1.615   9.129  -6.511  1.00  0.00           H  
ATOM   2940  HA  LEU C 193      -2.059  10.016  -9.310  1.00  0.00           H  
ATOM   2941 1HB  LEU C 193      -1.040  11.651  -7.819  1.00  0.00           H  
ATOM   2942 2HB  LEU C 193       0.217  10.500  -7.356  1.00  0.00           H  
ATOM   2943  HG  LEU C 193       1.047  10.542  -9.727  1.00  0.00           H  
ATOM   2944 1HD1 LEU C 193       0.261  12.352 -11.186  1.00  0.00           H  
ATOM   2945 2HD1 LEU C 193      -1.044  11.206 -10.799  1.00  0.00           H  
ATOM   2946 3HD1 LEU C 193      -0.976  12.786  -9.982  1.00  0.00           H  
ATOM   2947 1HD2 LEU C 193       2.080  12.777  -9.510  1.00  0.00           H  
ATOM   2948 2HD2 LEU C 193       0.869  13.218  -8.282  1.00  0.00           H  
ATOM   2949 3HD2 LEU C 193       2.051  11.931  -7.944  1.00  0.00           H  
ATOM   2950  N   LYS C 194      -0.801   8.236 -10.446  1.00  0.00           N  
ATOM   2951  CA  LYS C 194      -0.090   7.178 -11.154  1.00  0.00           C  
ATOM   2952  C   LYS C 194       0.978   7.753 -12.075  1.00  0.00           C  
ATOM   2953  O   LYS C 194       0.759   8.766 -12.739  1.00  0.00           O  
ATOM   2954  CB  LYS C 194      -1.068   6.318 -11.956  1.00  0.00           C  
ATOM   2955  CG  LYS C 194      -2.143   5.640 -11.117  1.00  0.00           C  
ATOM   2956  CD  LYS C 194      -1.539   4.622 -10.161  1.00  0.00           C  
ATOM   2957  CE  LYS C 194      -2.620   3.830  -9.440  1.00  0.00           C  
ATOM   2958  NZ  LYS C 194      -2.043   2.852  -8.477  1.00  0.00           N  
ATOM   2959  H   LYS C 194      -1.525   8.749 -10.928  1.00  0.00           H  
ATOM   2960  HA  LYS C 194       0.409   6.545 -10.419  1.00  0.00           H  
ATOM   2961 1HB  LYS C 194      -1.566   6.935 -12.704  1.00  0.00           H  
ATOM   2962 2HB  LYS C 194      -0.518   5.540 -12.486  1.00  0.00           H  
ATOM   2963 1HG  LYS C 194      -2.683   6.392 -10.540  1.00  0.00           H  
ATOM   2964 2HG  LYS C 194      -2.851   5.134 -11.773  1.00  0.00           H  
ATOM   2965 1HD  LYS C 194      -0.905   3.932 -10.718  1.00  0.00           H  
ATOM   2966 2HD  LYS C 194      -0.925   5.137  -9.422  1.00  0.00           H  
ATOM   2967 1HE  LYS C 194      -3.271   4.514  -8.897  1.00  0.00           H  
ATOM   2968 2HE  LYS C 194      -3.223   3.290 -10.169  1.00  0.00           H  
ATOM   2969 1HZ  LYS C 194      -2.791   2.348  -8.021  1.00  0.00           H  
ATOM   2970 2HZ  LYS C 194      -1.451   2.200  -8.973  1.00  0.00           H  
ATOM   2971 3HZ  LYS C 194      -1.497   3.343  -7.784  1.00  0.00           H  
ATOM   2972  N   ILE C 195       2.136   7.101 -12.110  1.00  0.00           N  
ATOM   2973  CA  ILE C 195       3.231   7.530 -12.972  1.00  0.00           C  
ATOM   2974  C   ILE C 195       3.731   6.383 -13.840  1.00  0.00           C  
ATOM   2975  O   ILE C 195       4.191   5.361 -13.331  1.00  0.00           O  
ATOM   2976  CB  ILE C 195       4.398   8.090 -12.139  1.00  0.00           C  
ATOM   2977  CG1 ILE C 195       3.910   9.221 -11.229  1.00  0.00           C  
ATOM   2978  CG2 ILE C 195       5.514   8.579 -13.048  1.00  0.00           C  
ATOM   2979  CD1 ILE C 195       4.940   9.685 -10.225  1.00  0.00           C  
ATOM   2980  H   ILE C 195       2.260   6.287 -11.526  1.00  0.00           H  
ATOM   2981  HA  ILE C 195       2.866   8.319 -13.628  1.00  0.00           H  
ATOM   2982  HB  ILE C 195       4.788   7.309 -11.488  1.00  0.00           H  
ATOM   2983 1HG1 ILE C 195       3.616  10.076 -11.837  1.00  0.00           H  
ATOM   2984 2HG1 ILE C 195       3.026   8.892 -10.681  1.00  0.00           H  
ATOM   2985 1HG2 ILE C 195       6.331   8.973 -12.443  1.00  0.00           H  
ATOM   2986 2HG2 ILE C 195       5.879   7.751 -13.654  1.00  0.00           H  
ATOM   2987 3HG2 ILE C 195       5.134   9.366 -13.700  1.00  0.00           H  
ATOM   2988 1HD1 ILE C 195       4.521  10.487  -9.617  1.00  0.00           H  
ATOM   2989 2HD1 ILE C 195       5.223   8.851  -9.581  1.00  0.00           H  
ATOM   2990 3HD1 ILE C 195       5.821  10.052 -10.751  1.00  0.00           H  
ATOM   2991  N   SER C 196       3.638   6.558 -15.154  1.00  0.00           N  
ATOM   2992  CA  SER C 196       4.138   5.564 -16.096  1.00  0.00           C  
ATOM   2993  C   SER C 196       5.604   5.810 -16.430  1.00  0.00           C  
ATOM   2994  O   SER C 196       5.983   6.910 -16.831  1.00  0.00           O  
ATOM   2995  CB  SER C 196       3.311   5.586 -17.367  1.00  0.00           C  
ATOM   2996  OG  SER C 196       3.847   4.723 -18.331  1.00  0.00           O  
ATOM   2997  H   SER C 196       3.209   7.400 -15.509  1.00  0.00           H  
ATOM   2998  HA  SER C 196       4.052   4.578 -15.638  1.00  0.00           H  
ATOM   2999 1HB  SER C 196       2.287   5.291 -17.139  1.00  0.00           H  
ATOM   3000 2HB  SER C 196       3.278   6.601 -17.762  1.00  0.00           H  
ATOM   3001  HG  SER C 196       3.445   4.975 -19.165  1.00  0.00           H  
ATOM   3002  N   ARG C 197       6.425   4.779 -16.261  1.00  0.00           N  
ATOM   3003  CA  ARG C 197       7.826   4.843 -16.657  1.00  0.00           C  
ATOM   3004  C   ARG C 197       8.542   5.997 -15.967  1.00  0.00           C  
ATOM   3005  O   ARG C 197       8.850   7.012 -16.593  1.00  0.00           O  
ATOM   3006  CB  ARG C 197       7.950   5.003 -18.166  1.00  0.00           C  
ATOM   3007  CG  ARG C 197       7.375   3.855 -18.980  1.00  0.00           C  
ATOM   3008  CD  ARG C 197       7.597   4.048 -20.435  1.00  0.00           C  
ATOM   3009  NE  ARG C 197       7.055   2.949 -21.218  1.00  0.00           N  
ATOM   3010  CZ  ARG C 197       7.063   2.891 -22.564  1.00  0.00           C  
ATOM   3011  NH1 ARG C 197       7.587   3.874 -23.261  1.00  0.00           N  
ATOM   3012  NH2 ARG C 197       6.544   1.845 -23.183  1.00  0.00           N  
ATOM   3013  H   ARG C 197       6.069   3.929 -15.848  1.00  0.00           H  
ATOM   3014  HA  ARG C 197       8.311   3.911 -16.366  1.00  0.00           H  
ATOM   3015 1HB  ARG C 197       7.442   5.915 -18.477  1.00  0.00           H  
ATOM   3016 2HB  ARG C 197       9.001   5.105 -18.436  1.00  0.00           H  
ATOM   3017 1HG  ARG C 197       7.853   2.922 -18.681  1.00  0.00           H  
ATOM   3018 2HG  ARG C 197       6.301   3.785 -18.803  1.00  0.00           H  
ATOM   3019 1HD  ARG C 197       7.111   4.968 -20.758  1.00  0.00           H  
ATOM   3020 2HD  ARG C 197       8.666   4.114 -20.635  1.00  0.00           H  
ATOM   3021  HE  ARG C 197       6.643   2.173 -20.716  1.00  0.00           H  
ATOM   3022 1HH1 ARG C 197       7.984   4.674 -22.787  1.00  0.00           H  
ATOM   3023 2HH1 ARG C 197       7.594   3.831 -24.270  1.00  0.00           H  
ATOM   3024 1HH2 ARG C 197       6.141   1.089 -22.647  1.00  0.00           H  
ATOM   3025 2HH2 ARG C 197       6.550   1.801 -24.191  1.00  0.00           H  
ATOM   3026  N   VAL C 198       8.803   5.837 -14.675  1.00  0.00           N  
ATOM   3027  CA  VAL C 198       9.459   6.876 -13.890  1.00  0.00           C  
ATOM   3028  C   VAL C 198      10.837   7.203 -14.452  1.00  0.00           C  
ATOM   3029  O   VAL C 198      11.658   6.311 -14.666  1.00  0.00           O  
ATOM   3030  CB  VAL C 198       9.598   6.431 -12.423  1.00  0.00           C  
ATOM   3031  CG1 VAL C 198      10.466   7.412 -11.648  1.00  0.00           C  
ATOM   3032  CG2 VAL C 198       8.222   6.309 -11.786  1.00  0.00           C  
ATOM   3033  H   VAL C 198       8.541   4.972 -14.223  1.00  0.00           H  
ATOM   3034  HA  VAL C 198       8.844   7.777 -13.926  1.00  0.00           H  
ATOM   3035  HB  VAL C 198      10.101   5.464 -12.392  1.00  0.00           H  
ATOM   3036 1HG1 VAL C 198      10.554   7.081 -10.613  1.00  0.00           H  
ATOM   3037 2HG1 VAL C 198      11.457   7.456 -12.100  1.00  0.00           H  
ATOM   3038 3HG1 VAL C 198      10.010   8.401 -11.675  1.00  0.00           H  
ATOM   3039 1HG2 VAL C 198       8.328   5.993 -10.748  1.00  0.00           H  
ATOM   3040 2HG2 VAL C 198       7.718   7.275 -11.822  1.00  0.00           H  
ATOM   3041 3HG2 VAL C 198       7.633   5.572 -12.331  1.00  0.00           H  
ATOM   3042  N   GLU C 199      11.085   8.487 -14.688  1.00  0.00           N  
ATOM   3043  CA  GLU C 199      12.367   8.935 -15.218  1.00  0.00           C  
ATOM   3044  C   GLU C 199      13.140   9.742 -14.183  1.00  0.00           C  
ATOM   3045  O   GLU C 199      12.659   9.967 -13.072  1.00  0.00           O  
ATOM   3046  CB  GLU C 199      12.158   9.774 -16.481  1.00  0.00           C  
ATOM   3047  CG  GLU C 199      11.484   9.031 -17.625  1.00  0.00           C  
ATOM   3048  CD  GLU C 199      11.315   9.879 -18.855  1.00  0.00           C  
ATOM   3049  OE1 GLU C 199      11.712  11.019 -18.826  1.00  0.00           O  
ATOM   3050  OE2 GLU C 199      10.787   9.387 -19.824  1.00  0.00           O  
ATOM   3051  H   GLU C 199      10.366   9.170 -14.495  1.00  0.00           H  
ATOM   3052  HA  GLU C 199      12.960   8.057 -15.476  1.00  0.00           H  
ATOM   3053 1HB  GLU C 199      11.548  10.645 -16.242  1.00  0.00           H  
ATOM   3054 2HB  GLU C 199      13.121  10.137 -16.839  1.00  0.00           H  
ATOM   3055 1HG  GLU C 199      12.083   8.157 -17.880  1.00  0.00           H  
ATOM   3056 2HG  GLU C 199      10.507   8.683 -17.293  1.00  0.00           H  
ATOM   3057  N   ALA C 200      14.340  10.175 -14.553  1.00  0.00           N  
ATOM   3058  CA  ALA C 200      15.195  10.931 -13.646  1.00  0.00           C  
ATOM   3059  C   ALA C 200      14.526  12.229 -13.212  1.00  0.00           C  
ATOM   3060  O   ALA C 200      14.695  12.677 -12.078  1.00  0.00           O  
ATOM   3061  CB  ALA C 200      16.537  11.222 -14.302  1.00  0.00           C  
ATOM   3062  H   ALA C 200      14.668   9.975 -15.487  1.00  0.00           H  
ATOM   3063  HA  ALA C 200      15.361  10.327 -12.754  1.00  0.00           H  
ATOM   3064 1HB  ALA C 200      17.164  11.787 -13.612  1.00  0.00           H  
ATOM   3065 2HB  ALA C 200      17.030  10.283 -14.554  1.00  0.00           H  
ATOM   3066 3HB  ALA C 200      16.380  11.804 -15.208  1.00  0.00           H  
ATOM   3067  N   GLU C 201      13.765  12.829 -14.120  1.00  0.00           N  
ATOM   3068  CA  GLU C 201      13.149  14.127 -13.868  1.00  0.00           C  
ATOM   3069  C   GLU C 201      11.865  13.979 -13.062  1.00  0.00           C  
ATOM   3070  O   GLU C 201      11.191  14.965 -12.764  1.00  0.00           O  
ATOM   3071  CB  GLU C 201      12.855  14.843 -15.188  1.00  0.00           C  
ATOM   3072  CG  GLU C 201      14.094  15.248 -15.973  1.00  0.00           C  
ATOM   3073  CD  GLU C 201      14.932  16.271 -15.258  1.00  0.00           C  
ATOM   3074  OE1 GLU C 201      14.372  17.126 -14.616  1.00  0.00           O  
ATOM   3075  OE2 GLU C 201      16.135  16.196 -15.354  1.00  0.00           O  
ATOM   3076  H   GLU C 201      13.609  12.375 -15.009  1.00  0.00           H  
ATOM   3077  HA  GLU C 201      13.846  14.733 -13.289  1.00  0.00           H  
ATOM   3078 1HB  GLU C 201      12.250  14.198 -15.825  1.00  0.00           H  
ATOM   3079 2HB  GLU C 201      12.275  15.745 -14.991  1.00  0.00           H  
ATOM   3080 1HG  GLU C 201      14.701  14.361 -16.156  1.00  0.00           H  
ATOM   3081 2HG  GLU C 201      13.786  15.648 -16.938  1.00  0.00           H  
ATOM   3082  N   ASP C 202      11.531  12.742 -12.712  1.00  0.00           N  
ATOM   3083  CA  ASP C 202      10.373  12.470 -11.869  1.00  0.00           C  
ATOM   3084  C   ASP C 202      10.767  12.389 -10.400  1.00  0.00           C  
ATOM   3085  O   ASP C 202       9.912  12.261  -9.524  1.00  0.00           O  
ATOM   3086  CB  ASP C 202       9.693  11.166 -12.294  1.00  0.00           C  
ATOM   3087  CG  ASP C 202       9.147  11.218 -13.714  1.00  0.00           C  
ATOM   3088  OD1 ASP C 202       8.974  12.300 -14.224  1.00  0.00           O  
ATOM   3089  OD2 ASP C 202       8.908  10.176 -14.276  1.00  0.00           O  
ATOM   3090  H   ASP C 202      12.094  11.969 -13.037  1.00  0.00           H  
ATOM   3091  HA  ASP C 202       9.661  13.288 -11.986  1.00  0.00           H  
ATOM   3092 1HB  ASP C 202      10.407  10.345 -12.225  1.00  0.00           H  
ATOM   3093 2HB  ASP C 202       8.872  10.944 -11.612  1.00  0.00           H  
ATOM   3094  N   VAL C 203      12.067  12.463 -10.137  1.00  0.00           N  
ATOM   3095  CA  VAL C 203      12.576  12.423  -8.771  1.00  0.00           C  
ATOM   3096  C   VAL C 203      12.198  13.683  -8.004  1.00  0.00           C  
ATOM   3097  O   VAL C 203      12.378  14.798  -8.496  1.00  0.00           O  
ATOM   3098  CB  VAL C 203      14.109  12.269  -8.776  1.00  0.00           C  
ATOM   3099  CG1 VAL C 203      14.660  12.384  -7.363  1.00  0.00           C  
ATOM   3100  CG2 VAL C 203      14.493  10.935  -9.398  1.00  0.00           C  
ATOM   3101  H   VAL C 203      12.720  12.551 -10.902  1.00  0.00           H  
ATOM   3102  HA  VAL C 203      12.139  11.561  -8.264  1.00  0.00           H  
ATOM   3103  HB  VAL C 203      14.544  13.081  -9.358  1.00  0.00           H  
ATOM   3104 1HG1 VAL C 203      15.745  12.273  -7.385  1.00  0.00           H  
ATOM   3105 2HG1 VAL C 203      14.404  13.360  -6.951  1.00  0.00           H  
ATOM   3106 3HG1 VAL C 203      14.229  11.601  -6.739  1.00  0.00           H  
ATOM   3107 1HG2 VAL C 203      15.578  10.833  -9.399  1.00  0.00           H  
ATOM   3108 2HG2 VAL C 203      14.052  10.123  -8.819  1.00  0.00           H  
ATOM   3109 3HG2 VAL C 203      14.124  10.891 -10.423  1.00  0.00           H  
ATOM   3110  N   GLY C 204      11.673  13.501  -6.797  1.00  0.00           N  
ATOM   3111  CA  GLY C 204      11.219  14.621  -5.982  1.00  0.00           C  
ATOM   3112  C   GLY C 204      10.064  14.211  -5.077  1.00  0.00           C  
ATOM   3113  O   GLY C 204       9.678  13.043  -5.038  1.00  0.00           O  
ATOM   3114  H   GLY C 204      11.587  12.562  -6.435  1.00  0.00           H  
ATOM   3115 1HA  GLY C 204      12.047  14.990  -5.377  1.00  0.00           H  
ATOM   3116 2HA  GLY C 204      10.906  15.439  -6.630  1.00  0.00           H  
ATOM   3117  N   VAL C 205       9.515  15.180  -4.351  1.00  0.00           N  
ATOM   3118  CA  VAL C 205       8.434  14.913  -3.411  1.00  0.00           C  
ATOM   3119  C   VAL C 205       7.083  15.295  -4.002  1.00  0.00           C  
ATOM   3120  O   VAL C 205       6.891  16.422  -4.459  1.00  0.00           O  
ATOM   3121  CB  VAL C 205       8.658  15.695  -2.103  1.00  0.00           C  
ATOM   3122  CG1 VAL C 205       7.546  15.398  -1.108  1.00  0.00           C  
ATOM   3123  CG2 VAL C 205      10.016  15.342  -1.515  1.00  0.00           C  
ATOM   3124  H   VAL C 205       9.857  16.125  -4.454  1.00  0.00           H  
ATOM   3125  HA  VAL C 205       8.427  13.846  -3.184  1.00  0.00           H  
ATOM   3126  HB  VAL C 205       8.621  16.763  -2.318  1.00  0.00           H  
ATOM   3127 1HG1 VAL C 205       7.721  15.959  -0.189  1.00  0.00           H  
ATOM   3128 2HG1 VAL C 205       6.588  15.692  -1.535  1.00  0.00           H  
ATOM   3129 3HG1 VAL C 205       7.534  14.332  -0.883  1.00  0.00           H  
ATOM   3130 1HG2 VAL C 205      10.169  15.899  -0.591  1.00  0.00           H  
ATOM   3131 2HG2 VAL C 205      10.056  14.273  -1.306  1.00  0.00           H  
ATOM   3132 3HG2 VAL C 205      10.800  15.601  -2.228  1.00  0.00           H  
ATOM   3133  N   TYR C 206       6.149  14.350  -3.990  1.00  0.00           N  
ATOM   3134  CA  TYR C 206       4.817  14.583  -4.534  1.00  0.00           C  
ATOM   3135  C   TYR C 206       3.834  14.975  -3.437  1.00  0.00           C  
ATOM   3136  O   TYR C 206       3.700  14.276  -2.433  1.00  0.00           O  
ATOM   3137  CB  TYR C 206       4.316  13.341  -5.275  1.00  0.00           C  
ATOM   3138  CG  TYR C 206       5.099  13.022  -6.530  1.00  0.00           C  
ATOM   3139  CD1 TYR C 206       6.267  12.279  -6.448  1.00  0.00           C  
ATOM   3140  CD2 TYR C 206       4.648  13.473  -7.761  1.00  0.00           C  
ATOM   3141  CE1 TYR C 206       6.982  11.989  -7.595  1.00  0.00           C  
ATOM   3142  CE2 TYR C 206       5.362  13.182  -8.907  1.00  0.00           C  
ATOM   3143  CZ  TYR C 206       6.525  12.443  -8.826  1.00  0.00           C  
ATOM   3144  OH  TYR C 206       7.236  12.154  -9.968  1.00  0.00           O  
ATOM   3145  H   TYR C 206       6.368  13.447  -3.593  1.00  0.00           H  
ATOM   3146  HA  TYR C 206       4.871  15.412  -5.240  1.00  0.00           H  
ATOM   3147 1HB  TYR C 206       4.369  12.476  -4.612  1.00  0.00           H  
ATOM   3148 2HB  TYR C 206       3.271  13.479  -5.551  1.00  0.00           H  
ATOM   3149  HD1 TYR C 206       6.622  11.925  -5.480  1.00  0.00           H  
ATOM   3150  HD2 TYR C 206       3.730  14.058  -7.825  1.00  0.00           H  
ATOM   3151  HE1 TYR C 206       7.900  11.405  -7.531  1.00  0.00           H  
ATOM   3152  HE2 TYR C 206       5.008  13.538  -9.875  1.00  0.00           H  
ATOM   3153  HH  TYR C 206       8.177  12.192  -9.776  1.00  0.00           H  
ATOM   3154  N   TYR C 207       3.150  16.096  -3.636  1.00  0.00           N  
ATOM   3155  CA  TYR C 207       2.170  16.577  -2.670  1.00  0.00           C  
ATOM   3156  C   TYR C 207       0.756  16.496  -3.232  1.00  0.00           C  
ATOM   3157  O   TYR C 207       0.529  16.777  -4.409  1.00  0.00           O  
ATOM   3158  CB  TYR C 207       2.492  18.013  -2.249  1.00  0.00           C  
ATOM   3159  CG  TYR C 207       3.859  18.172  -1.622  1.00  0.00           C  
ATOM   3160  CD1 TYR C 207       4.948  18.519  -2.409  1.00  0.00           C  
ATOM   3161  CD2 TYR C 207       4.025  17.972  -0.260  1.00  0.00           C  
ATOM   3162  CE1 TYR C 207       6.196  18.665  -1.836  1.00  0.00           C  
ATOM   3163  CE2 TYR C 207       5.273  18.118   0.313  1.00  0.00           C  
ATOM   3164  CZ  TYR C 207       6.356  18.463  -0.470  1.00  0.00           C  
ATOM   3165  OH  TYR C 207       7.600  18.609   0.101  1.00  0.00           O  
ATOM   3166  H   TYR C 207       3.313  16.629  -4.478  1.00  0.00           H  
ATOM   3167  HA  TYR C 207       2.211  15.938  -1.787  1.00  0.00           H  
ATOM   3168 1HB  TYR C 207       2.438  18.668  -3.120  1.00  0.00           H  
ATOM   3169 2HB  TYR C 207       1.747  18.358  -1.533  1.00  0.00           H  
ATOM   3170  HD1 TYR C 207       4.817  18.677  -3.480  1.00  0.00           H  
ATOM   3171  HD2 TYR C 207       3.170  17.699   0.359  1.00  0.00           H  
ATOM   3172  HE1 TYR C 207       7.051  18.938  -2.455  1.00  0.00           H  
ATOM   3173  HE2 TYR C 207       5.404  17.960   1.384  1.00  0.00           H  
ATOM   3174  HH  TYR C 207       8.210  18.964  -0.550  1.00  0.00           H  
ATOM   3175  N   CYS C 208      -0.191  16.111  -2.384  1.00  0.00           N  
ATOM   3176  CA  CYS C 208      -1.607  16.282  -2.688  1.00  0.00           C  
ATOM   3177  C   CYS C 208      -2.170  17.523  -2.009  1.00  0.00           C  
ATOM   3178  O   CYS C 208      -1.706  17.923  -0.941  1.00  0.00           O  
ATOM   3179  CB  CYS C 208      -2.405  15.056  -2.242  1.00  0.00           C  
ATOM   3180  SG  CYS C 208      -2.321  14.728  -0.465  1.00  0.00           S  
ATOM   3181  H   CYS C 208       0.076  15.688  -1.507  1.00  0.00           H  
ATOM   3182  HA  CYS C 208      -1.718  16.395  -3.767  1.00  0.00           H  
ATOM   3183 1HB  CYS C 208      -3.453  15.186  -2.512  1.00  0.00           H  
ATOM   3184 2HB  CYS C 208      -2.039  14.173  -2.766  1.00  0.00           H  
ATOM   3185  N   PHE C 209      -3.173  18.130  -2.634  1.00  0.00           N  
ATOM   3186  CA  PHE C 209      -3.720  19.395  -2.157  1.00  0.00           C  
ATOM   3187  C   PHE C 209      -5.205  19.509  -2.479  1.00  0.00           C  
ATOM   3188  O   PHE C 209      -5.628  19.245  -3.604  1.00  0.00           O  
ATOM   3189  CB  PHE C 209      -2.966  20.572  -2.779  1.00  0.00           C  
ATOM   3190  CG  PHE C 209      -3.569  21.912  -2.464  1.00  0.00           C  
ATOM   3191  CD1 PHE C 209      -3.536  22.416  -1.172  1.00  0.00           C  
ATOM   3192  CD2 PHE C 209      -4.169  22.670  -3.457  1.00  0.00           C  
ATOM   3193  CE1 PHE C 209      -4.090  23.648  -0.881  1.00  0.00           C  
ATOM   3194  CE2 PHE C 209      -4.722  23.902  -3.169  1.00  0.00           C  
ATOM   3195  CZ  PHE C 209      -4.683  24.392  -1.879  1.00  0.00           C  
ATOM   3196  H   PHE C 209      -3.566  17.705  -3.462  1.00  0.00           H  
ATOM   3197  HA  PHE C 209      -3.600  19.437  -1.074  1.00  0.00           H  
ATOM   3198 1HB  PHE C 209      -1.936  20.571  -2.427  1.00  0.00           H  
ATOM   3199 2HB  PHE C 209      -2.942  20.457  -3.862  1.00  0.00           H  
ATOM   3200  HD1 PHE C 209      -3.066  21.828  -0.383  1.00  0.00           H  
ATOM   3201  HD2 PHE C 209      -4.201  22.283  -4.476  1.00  0.00           H  
ATOM   3202  HE1 PHE C 209      -4.057  24.032   0.138  1.00  0.00           H  
ATOM   3203  HE2 PHE C 209      -5.191  24.489  -3.959  1.00  0.00           H  
ATOM   3204  HZ  PHE C 209      -5.120  25.362  -1.650  1.00  0.00           H  
ATOM   3205  N   GLN C 210      -5.992  19.903  -1.484  1.00  0.00           N  
ATOM   3206  CA  GLN C 210      -7.409  20.178  -1.691  1.00  0.00           C  
ATOM   3207  C   GLN C 210      -7.719  21.655  -1.485  1.00  0.00           C  
ATOM   3208  O   GLN C 210      -7.385  22.231  -0.450  1.00  0.00           O  
ATOM   3209  CB  GLN C 210      -8.263  19.328  -0.746  1.00  0.00           C  
ATOM   3210  CG  GLN C 210      -8.182  19.746   0.712  1.00  0.00           C  
ATOM   3211  CD  GLN C 210      -9.085  20.923   1.028  1.00  0.00           C  
ATOM   3212  OE1 GLN C 210      -9.986  21.258   0.254  1.00  0.00           O  
ATOM   3213  NE2 GLN C 210      -8.848  21.559   2.170  1.00  0.00           N  
ATOM   3214  H   GLN C 210      -5.599  20.015  -0.560  1.00  0.00           H  
ATOM   3215  HA  GLN C 210      -7.665  19.920  -2.718  1.00  0.00           H  
ATOM   3216 1HB  GLN C 210      -9.307  19.381  -1.053  1.00  0.00           H  
ATOM   3217 2HB  GLN C 210      -7.954  18.285  -0.815  1.00  0.00           H  
ATOM   3218 1HG  GLN C 210      -8.484  18.906   1.337  1.00  0.00           H  
ATOM   3219 2HG  GLN C 210      -7.155  20.031   0.941  1.00  0.00           H  
ATOM   3220 1HE2 GLN C 210      -9.412  22.344   2.432  1.00  0.00           H  
ATOM   3221 2HE2 GLN C 210      -8.107  21.255   2.768  1.00  0.00           H  
ATOM   3222  N   GLY C 211      -8.360  22.263  -2.477  1.00  0.00           N  
ATOM   3223  CA  GLY C 211      -8.752  23.665  -2.391  1.00  0.00           C  
ATOM   3224  C   GLY C 211     -10.268  23.811  -2.348  1.00  0.00           C  
ATOM   3225  O   GLY C 211     -10.802  24.904  -2.538  1.00  0.00           O  
ATOM   3226  H   GLY C 211      -8.581  21.741  -3.313  1.00  0.00           H  
ATOM   3227 1HA  GLY C 211      -8.315  24.111  -1.497  1.00  0.00           H  
ATOM   3228 2HA  GLY C 211      -8.355  24.207  -3.248  1.00  0.00           H  
ATOM   3229  N   SER C 212     -10.957  22.703  -2.098  1.00  0.00           N  
ATOM   3230  CA  SER C 212     -12.415  22.697  -2.071  1.00  0.00           C  
ATOM   3231  C   SER C 212     -12.944  23.259  -0.757  1.00  0.00           C  
ATOM   3232  O   SER C 212     -14.029  23.839  -0.711  1.00  0.00           O  
ATOM   3233  CB  SER C 212     -12.936  21.288  -2.273  1.00  0.00           C  
ATOM   3234  OG  SER C 212     -12.613  20.812  -3.552  1.00  0.00           O  
ATOM   3235  H   SER C 212     -10.459  21.842  -1.922  1.00  0.00           H  
ATOM   3236  HA  SER C 212     -12.779  23.327  -2.884  1.00  0.00           H  
ATOM   3237 1HB  SER C 212     -12.506  20.629  -1.519  1.00  0.00           H  
ATOM   3238 2HB  SER C 212     -14.017  21.276  -2.140  1.00  0.00           H  
ATOM   3239  HG  SER C 212     -12.673  19.855  -3.501  1.00  0.00           H  
ATOM   3240  N   HIS C 213     -12.171  23.084   0.309  1.00  0.00           N  
ATOM   3241  CA  HIS C 213     -12.594  23.506   1.639  1.00  0.00           C  
ATOM   3242  C   HIS C 213     -11.592  24.475   2.254  1.00  0.00           C  
ATOM   3243  O   HIS C 213     -10.388  24.371   2.020  1.00  0.00           O  
ATOM   3244  CB  HIS C 213     -12.772  22.294   2.560  1.00  0.00           C  
ATOM   3245  CG  HIS C 213     -13.819  21.332   2.093  1.00  0.00           C  
ATOM   3246  ND1 HIS C 213     -15.145  21.441   2.458  1.00  0.00           N  
ATOM   3247  CD2 HIS C 213     -13.737  20.244   1.292  1.00  0.00           C  
ATOM   3248  CE1 HIS C 213     -15.834  20.461   1.900  1.00  0.00           C  
ATOM   3249  NE2 HIS C 213     -15.003  19.721   1.188  1.00  0.00           N  
ATOM   3250  H   HIS C 213     -11.267  22.648   0.196  1.00  0.00           H  
ATOM   3251  HA  HIS C 213     -13.552  24.021   1.570  1.00  0.00           H  
ATOM   3252 1HB  HIS C 213     -11.826  21.757   2.641  1.00  0.00           H  
ATOM   3253 2HB  HIS C 213     -13.042  22.634   3.560  1.00  0.00           H  
ATOM   3254  HD2 HIS C 213     -12.836  19.855   0.818  1.00  0.00           H  
ATOM   3255  HE1 HIS C 213     -16.905  20.292   2.008  1.00  0.00           H  
ATOM   3256  HE2 HIS C 213     -15.252  18.902   0.652  1.00  0.00           H  
ATOM   3257  N   ILE C 214     -12.097  25.419   3.042  1.00  0.00           N  
ATOM   3258  CA  ILE C 214     -11.262  26.471   3.608  1.00  0.00           C  
ATOM   3259  C   ILE C 214     -11.085  26.286   5.110  1.00  0.00           C  
ATOM   3260  O   ILE C 214     -12.058  26.095   5.840  1.00  0.00           O  
ATOM   3261  CB  ILE C 214     -11.865  27.860   3.330  1.00  0.00           C  
ATOM   3262  CG1 ILE C 214     -11.895  28.137   1.824  1.00  0.00           C  
ATOM   3263  CG2 ILE C 214     -11.075  28.938   4.056  1.00  0.00           C  
ATOM   3264  CD1 ILE C 214     -12.686  29.368   1.445  1.00  0.00           C  
ATOM   3265  H   ILE C 214     -13.085  25.407   3.253  1.00  0.00           H  
ATOM   3266  HA  ILE C 214     -10.279  26.422   3.141  1.00  0.00           H  
ATOM   3267  HB  ILE C 214     -12.898  27.885   3.675  1.00  0.00           H  
ATOM   3268 1HG1 ILE C 214     -10.877  28.259   1.456  1.00  0.00           H  
ATOM   3269 2HG1 ILE C 214     -12.329  27.282   1.306  1.00  0.00           H  
ATOM   3270 1HG2 ILE C 214     -11.514  29.914   3.848  1.00  0.00           H  
ATOM   3271 2HG2 ILE C 214     -11.104  28.749   5.129  1.00  0.00           H  
ATOM   3272 3HG2 ILE C 214     -10.041  28.925   3.713  1.00  0.00           H  
ATOM   3273 1HD1 ILE C 214     -12.661  29.498   0.363  1.00  0.00           H  
ATOM   3274 2HD1 ILE C 214     -13.719  29.253   1.774  1.00  0.00           H  
ATOM   3275 3HD1 ILE C 214     -12.248  30.243   1.925  1.00  0.00           H  
ATOM   3276  N   PRO C 215      -9.838  26.342   5.565  1.00  0.00           N  
ATOM   3277  CA  PRO C 215      -8.716  26.656   4.689  1.00  0.00           C  
ATOM   3278  C   PRO C 215      -8.235  25.417   3.944  1.00  0.00           C  
ATOM   3279  O   PRO C 215      -8.313  24.302   4.460  1.00  0.00           O  
ATOM   3280  CB  PRO C 215      -7.654  27.178   5.662  1.00  0.00           C  
ATOM   3281  CG  PRO C 215      -7.901  26.414   6.917  1.00  0.00           C  
ATOM   3282  CD  PRO C 215      -9.400  26.288   6.990  1.00  0.00           C  
ATOM   3283  HA  PRO C 215      -9.020  27.440   3.979  1.00  0.00           H  
ATOM   3284 1HB  PRO C 215      -6.649  27.008   5.249  1.00  0.00           H  
ATOM   3285 2HB  PRO C 215      -7.767  28.265   5.794  1.00  0.00           H  
ATOM   3286 1HG  PRO C 215      -7.396  25.438   6.873  1.00  0.00           H  
ATOM   3287 2HG  PRO C 215      -7.479  26.952   7.779  1.00  0.00           H  
ATOM   3288 1HD  PRO C 215      -9.665  25.326   7.453  1.00  0.00           H  
ATOM   3289 2HD  PRO C 215      -9.811  27.125   7.573  1.00  0.00           H  
ATOM   3290  N   PRO C 216      -7.737  25.619   2.729  1.00  0.00           N  
ATOM   3291  CA  PRO C 216      -7.129  24.540   1.961  1.00  0.00           C  
ATOM   3292  C   PRO C 216      -5.964  23.914   2.718  1.00  0.00           C  
ATOM   3293  O   PRO C 216      -5.307  24.575   3.522  1.00  0.00           O  
ATOM   3294  CB  PRO C 216      -6.659  25.246   0.686  1.00  0.00           C  
ATOM   3295  CG  PRO C 216      -7.531  26.452   0.593  1.00  0.00           C  
ATOM   3296  CD  PRO C 216      -7.712  26.894   2.021  1.00  0.00           C  
ATOM   3297  HA  PRO C 216      -7.893  23.782   1.733  1.00  0.00           H  
ATOM   3298 1HB  PRO C 216      -5.591  25.497   0.766  1.00  0.00           H  
ATOM   3299 2HB  PRO C 216      -6.767  24.574  -0.178  1.00  0.00           H  
ATOM   3300 1HG  PRO C 216      -7.052  27.220  -0.031  1.00  0.00           H  
ATOM   3301 2HG  PRO C 216      -8.483  26.195   0.106  1.00  0.00           H  
ATOM   3302 1HD  PRO C 216      -6.860  27.522   2.321  1.00  0.00           H  
ATOM   3303 2HD  PRO C 216      -8.656  27.449   2.117  1.00  0.00           H  
ATOM   3304  N   THR C 217      -5.713  22.636   2.456  1.00  0.00           N  
ATOM   3305  CA  THR C 217      -4.683  21.895   3.174  1.00  0.00           C  
ATOM   3306  C   THR C 217      -3.883  21.007   2.230  1.00  0.00           C  
ATOM   3307  O   THR C 217      -4.379  20.593   1.182  1.00  0.00           O  
ATOM   3308  CB  THR C 217      -5.299  21.036   4.295  1.00  0.00           C  
ATOM   3309  OG1 THR C 217      -6.292  20.163   3.741  1.00  0.00           O  
ATOM   3310  CG2 THR C 217      -5.940  21.920   5.353  1.00  0.00           C  
ATOM   3311  H   THR C 217      -6.248  22.166   1.740  1.00  0.00           H  
ATOM   3312  HA  THR C 217      -3.995  22.609   3.628  1.00  0.00           H  
ATOM   3313  HB  THR C 217      -4.520  20.430   4.758  1.00  0.00           H  
ATOM   3314  HG1 THR C 217      -6.439  19.426   4.338  1.00  0.00           H  
ATOM   3315 1HG2 THR C 217      -6.369  21.296   6.137  1.00  0.00           H  
ATOM   3316 2HG2 THR C 217      -5.185  22.577   5.785  1.00  0.00           H  
ATOM   3317 3HG2 THR C 217      -6.726  22.521   4.898  1.00  0.00           H  
ATOM   3318  N   PHE C 218      -2.643  20.717   2.607  1.00  0.00           N  
ATOM   3319  CA  PHE C 218      -1.784  19.847   1.813  1.00  0.00           C  
ATOM   3320  C   PHE C 218      -1.606  18.489   2.481  1.00  0.00           C  
ATOM   3321  O   PHE C 218      -2.017  18.291   3.624  1.00  0.00           O  
ATOM   3322  CB  PHE C 218      -0.417  20.498   1.597  1.00  0.00           C  
ATOM   3323  CG  PHE C 218      -0.455  21.707   0.706  1.00  0.00           C  
ATOM   3324  CD1 PHE C 218      -0.810  22.949   1.213  1.00  0.00           C  
ATOM   3325  CD2 PHE C 218      -0.138  21.606  -0.640  1.00  0.00           C  
ATOM   3326  CE1 PHE C 218      -0.846  24.062   0.395  1.00  0.00           C  
ATOM   3327  CE2 PHE C 218      -0.172  22.717  -1.460  1.00  0.00           C  
ATOM   3328  CZ  PHE C 218      -0.527  23.947  -0.941  1.00  0.00           C  
ATOM   3329  H   PHE C 218      -2.286  21.109   3.467  1.00  0.00           H  
ATOM   3330  HA  PHE C 218      -2.254  19.691   0.841  1.00  0.00           H  
ATOM   3331 1HB  PHE C 218      -0.000  20.797   2.558  1.00  0.00           H  
ATOM   3332 2HB  PHE C 218       0.266  19.773   1.156  1.00  0.00           H  
ATOM   3333  HD1 PHE C 218      -1.061  23.040   2.270  1.00  0.00           H  
ATOM   3334  HD2 PHE C 218       0.142  20.635  -1.049  1.00  0.00           H  
ATOM   3335  HE1 PHE C 218      -1.127  25.031   0.807  1.00  0.00           H  
ATOM   3336  HE2 PHE C 218       0.080  22.624  -2.516  1.00  0.00           H  
ATOM   3337  HZ  PHE C 218      -0.556  24.823  -1.587  1.00  0.00           H  
ATOM   3338  N   GLY C 219      -0.990  17.558   1.761  1.00  0.00           N  
ATOM   3339  CA  GLY C 219      -0.456  16.346   2.372  1.00  0.00           C  
ATOM   3340  C   GLY C 219       0.990  16.540   2.808  1.00  0.00           C  
ATOM   3341  O   GLY C 219       1.584  17.592   2.570  1.00  0.00           O  
ATOM   3342  H   GLY C 219      -0.890  17.692   0.765  1.00  0.00           H  
ATOM   3343 1HA  GLY C 219      -1.066  16.073   3.233  1.00  0.00           H  
ATOM   3344 2HA  GLY C 219      -0.518  15.523   1.661  1.00  0.00           H  
ATOM   3345  N   GLN C 220       1.552  15.520   3.447  1.00  0.00           N  
ATOM   3346  CA  GLN C 220       2.892  15.617   4.015  1.00  0.00           C  
ATOM   3347  C   GLN C 220       3.959  15.383   2.954  1.00  0.00           C  
ATOM   3348  O   GLN C 220       5.119  15.753   3.134  1.00  0.00           O  
ATOM   3349  CB  GLN C 220       3.062  14.612   5.158  1.00  0.00           C  
ATOM   3350  CG  GLN C 220       3.353  13.193   4.701  1.00  0.00           C  
ATOM   3351  CD  GLN C 220       2.087  12.393   4.458  1.00  0.00           C  
ATOM   3352  OE1 GLN C 220       1.063  12.938   4.036  1.00  0.00           O  
ATOM   3353  NE2 GLN C 220       2.150  11.093   4.722  1.00  0.00           N  
ATOM   3354  H   GLN C 220       1.039  14.656   3.542  1.00  0.00           H  
ATOM   3355  HA  GLN C 220       3.027  16.622   4.413  1.00  0.00           H  
ATOM   3356 1HB  GLN C 220       3.880  14.932   5.804  1.00  0.00           H  
ATOM   3357 2HB  GLN C 220       2.156  14.592   5.763  1.00  0.00           H  
ATOM   3358 1HG  GLN C 220       3.918  13.230   3.770  1.00  0.00           H  
ATOM   3359 2HG  GLN C 220       3.934  12.686   5.471  1.00  0.00           H  
ATOM   3360 1HE2 GLN C 220       1.346  10.514   4.580  1.00  0.00           H  
ATOM   3361 2HE2 GLN C 220       3.000  10.692   5.062  1.00  0.00           H  
ATOM   3362  N   GLY C 221       3.559  14.766   1.847  1.00  0.00           N  
ATOM   3363  CA  GLY C 221       4.444  14.603   0.699  1.00  0.00           C  
ATOM   3364  C   GLY C 221       4.975  13.178   0.612  1.00  0.00           C  
ATOM   3365  O   GLY C 221       5.213  12.530   1.631  1.00  0.00           O  
ATOM   3366  H   GLY C 221       2.619  14.402   1.798  1.00  0.00           H  
ATOM   3367 1HA  GLY C 221       3.904  14.851  -0.215  1.00  0.00           H  
ATOM   3368 2HA  GLY C 221       5.277  15.301   0.780  1.00  0.00           H  
ATOM   3369  N   THR C 222       5.160  12.695  -0.612  1.00  0.00           N  
ATOM   3370  CA  THR C 222       5.780  11.395  -0.838  1.00  0.00           C  
ATOM   3371  C   THR C 222       7.032  11.524  -1.696  1.00  0.00           C  
ATOM   3372  O   THR C 222       6.967  11.960  -2.845  1.00  0.00           O  
ATOM   3373  CB  THR C 222       4.794  10.418  -1.505  1.00  0.00           C  
ATOM   3374  OG1 THR C 222       3.671  10.205  -0.640  1.00  0.00           O  
ATOM   3375  CG2 THR C 222       5.472   9.086  -1.787  1.00  0.00           C  
ATOM   3376  H   THR C 222       4.862  13.242  -1.407  1.00  0.00           H  
ATOM   3377  HA  THR C 222       6.075  10.981   0.127  1.00  0.00           H  
ATOM   3378  HB  THR C 222       4.438  10.844  -2.442  1.00  0.00           H  
ATOM   3379  HG1 THR C 222       3.863   9.480  -0.040  1.00  0.00           H  
ATOM   3380 1HG2 THR C 222       4.761   8.409  -2.259  1.00  0.00           H  
ATOM   3381 2HG2 THR C 222       6.320   9.244  -2.453  1.00  0.00           H  
ATOM   3382 3HG2 THR C 222       5.822   8.651  -0.852  1.00  0.00           H  
ATOM   3383  N   LYS C 223       8.173  11.142  -1.130  1.00  0.00           N  
ATOM   3384  CA  LYS C 223       9.458  11.340  -1.789  1.00  0.00           C  
ATOM   3385  C   LYS C 223       9.824  10.143  -2.656  1.00  0.00           C  
ATOM   3386  O   LYS C 223      10.040   9.041  -2.151  1.00  0.00           O  
ATOM   3387  CB  LYS C 223      10.556  11.595  -0.755  1.00  0.00           C  
ATOM   3388  CG  LYS C 223      11.903  11.984  -1.350  1.00  0.00           C  
ATOM   3389  CD  LYS C 223      12.927  12.269  -0.261  1.00  0.00           C  
ATOM   3390  CE  LYS C 223      14.228  12.795  -0.848  1.00  0.00           C  
ATOM   3391  NZ  LYS C 223      15.283  12.951   0.190  1.00  0.00           N  
ATOM   3392  H   LYS C 223       8.148  10.703  -0.221  1.00  0.00           H  
ATOM   3393  HA  LYS C 223       9.383  12.213  -2.439  1.00  0.00           H  
ATOM   3394 1HB  LYS C 223      10.244  12.395  -0.082  1.00  0.00           H  
ATOM   3395 2HB  LYS C 223      10.703  10.699  -0.152  1.00  0.00           H  
ATOM   3396 1HG  LYS C 223      12.270  11.174  -1.980  1.00  0.00           H  
ATOM   3397 2HG  LYS C 223      11.784  12.875  -1.967  1.00  0.00           H  
ATOM   3398 1HD  LYS C 223      12.525  13.008   0.432  1.00  0.00           H  
ATOM   3399 2HD  LYS C 223      13.133  11.352   0.292  1.00  0.00           H  
ATOM   3400 1HE  LYS C 223      14.586  12.108  -1.613  1.00  0.00           H  
ATOM   3401 2HE  LYS C 223      14.051  13.763  -1.316  1.00  0.00           H  
ATOM   3402 1HZ  LYS C 223      16.128  13.302  -0.239  1.00  0.00           H  
ATOM   3403 2HZ  LYS C 223      14.969  13.602   0.895  1.00  0.00           H  
ATOM   3404 3HZ  LYS C 223      15.470  12.055   0.617  1.00  0.00           H  
ATOM   3405  N   VAL C 224       9.891  10.365  -3.965  1.00  0.00           N  
ATOM   3406  CA  VAL C 224      10.309   9.325  -4.897  1.00  0.00           C  
ATOM   3407  C   VAL C 224      11.770   9.495  -5.294  1.00  0.00           C  
ATOM   3408  O   VAL C 224      12.177  10.560  -5.759  1.00  0.00           O  
ATOM   3409  CB  VAL C 224       9.430   9.357  -6.162  1.00  0.00           C  
ATOM   3410  CG1 VAL C 224       9.931   8.348  -7.184  1.00  0.00           C  
ATOM   3411  CG2 VAL C 224       7.981   9.077  -5.793  1.00  0.00           C  
ATOM   3412  H   VAL C 224       9.646  11.277  -4.322  1.00  0.00           H  
ATOM   3413  HA  VAL C 224      10.189   8.356  -4.412  1.00  0.00           H  
ATOM   3414  HB  VAL C 224       9.505  10.343  -6.620  1.00  0.00           H  
ATOM   3415 1HG1 VAL C 224       9.299   8.384  -8.072  1.00  0.00           H  
ATOM   3416 2HG1 VAL C 224      10.957   8.589  -7.461  1.00  0.00           H  
ATOM   3417 3HG1 VAL C 224       9.896   7.347  -6.755  1.00  0.00           H  
ATOM   3418 1HG2 VAL C 224       7.366   9.102  -6.692  1.00  0.00           H  
ATOM   3419 2HG2 VAL C 224       7.908   8.093  -5.329  1.00  0.00           H  
ATOM   3420 3HG2 VAL C 224       7.631   9.835  -5.092  1.00  0.00           H  
ATOM   3421  N   GLU C 225      12.555   8.440  -5.107  1.00  0.00           N  
ATOM   3422  CA  GLU C 225      13.995   8.509  -5.324  1.00  0.00           C  
ATOM   3423  C   GLU C 225      14.441   7.511  -6.385  1.00  0.00           C  
ATOM   3424  O   GLU C 225      13.757   6.521  -6.646  1.00  0.00           O  
ATOM   3425  CB  GLU C 225      14.745   8.245  -4.016  1.00  0.00           C  
ATOM   3426  CG  GLU C 225      14.498   9.283  -2.930  1.00  0.00           C  
ATOM   3427  CD  GLU C 225      15.292   9.022  -1.680  1.00  0.00           C  
ATOM   3428  OE1 GLU C 225      15.917   7.992  -1.600  1.00  0.00           O  
ATOM   3429  OE2 GLU C 225      15.273   9.854  -0.803  1.00  0.00           O  
ATOM   3430  H   GLU C 225      12.144   7.568  -4.807  1.00  0.00           H  
ATOM   3431  HA  GLU C 225      14.245   9.511  -5.674  1.00  0.00           H  
ATOM   3432 1HB  GLU C 225      14.455   7.272  -3.620  1.00  0.00           H  
ATOM   3433 2HB  GLU C 225      15.817   8.214  -4.211  1.00  0.00           H  
ATOM   3434 1HG  GLU C 225      14.763  10.267  -3.315  1.00  0.00           H  
ATOM   3435 2HG  GLU C 225      13.437   9.292  -2.685  1.00  0.00           H  
ATOM   3436  N   ILE C 226      15.591   7.778  -6.995  1.00  0.00           N  
ATOM   3437  CA  ILE C 226      16.231   6.812  -7.879  1.00  0.00           C  
ATOM   3438  C   ILE C 226      17.681   6.575  -7.479  1.00  0.00           C  
ATOM   3439  O   ILE C 226      17.940   5.837  -6.568  1.00  0.00           O  
ATOM   3440  OXT ILE C 226      18.566   7.125  -8.075  1.00  0.00           O  
ATOM   3441  CB  ILE C 226      16.172   7.285  -9.343  1.00  0.00           C  
ATOM   3442  CG1 ILE C 226      14.721   7.341  -9.829  1.00  0.00           C  
ATOM   3443  CG2 ILE C 226      16.999   6.368 -10.232  1.00  0.00           C  
ATOM   3444  CD1 ILE C 226      14.564   7.914 -11.219  1.00  0.00           C  
ATOM   3445  H   ILE C 226      16.033   8.673  -6.841  1.00  0.00           H  
ATOM   3446  HA  ILE C 226      15.697   5.865  -7.802  1.00  0.00           H  
ATOM   3447  HB  ILE C 226      16.568   8.298  -9.414  1.00  0.00           H  
ATOM   3448 1HG1 ILE C 226      14.297   6.338  -9.823  1.00  0.00           H  
ATOM   3449 2HG1 ILE C 226      14.131   7.949  -9.142  1.00  0.00           H  
ATOM   3450 1HG2 ILE C 226      16.946   6.717 -11.263  1.00  0.00           H  
ATOM   3451 2HG2 ILE C 226      18.036   6.377  -9.899  1.00  0.00           H  
ATOM   3452 3HG2 ILE C 226      16.607   5.353 -10.172  1.00  0.00           H  
ATOM   3453 1HD1 ILE C 226      13.509   7.921 -11.492  1.00  0.00           H  
ATOM   3454 2HD1 ILE C 226      14.952   8.933 -11.239  1.00  0.00           H  
ATOM   3455 3HD1 ILE C 226      15.118   7.301 -11.929  1.00  0.00           H  
TER                                                                             
# All scores below are weighted scores, not raw scores.
#BEGIN_POSE_ENERGIES_TABLE ex1-1wt5_renum_0002.pdb
label fa_atr fa_rep fa_sol fa_intra_rep fa_elec pro_close hbond_sr_bb hbond_lr_bb hbond_bb_sc hbond_sc dslf_fa13 rama omega fa_dun p_aa_pp ref total
weights 0.8 0.44 0.75 0.004 0.7 1 1.17 1.17 1.17 1.1 1 0.2 0.5 0.56 0.32 1 NA
pose -856.299 99.6204 461.6 2.1362 -98.4201 1.12115 -23.5442 -80.4855 -29.0866 -33.5029 -0.20798 -10.8458 28.7542 203.783 -40.7782 5.37176 -370.783
GLN_p:NtermProteinFull_1 -0.63944 0.06821 0.47563 0.00565 0.1158 0 0 0 0 0 0 0 0.01847 1.49069 0 -1.17797 0.35704
VAL_2 -2.58311 0.2387 0.61463 0.01344 0.01912 0 0 0 0 0 0 -0.14204 0.02249 0.01371 -0.25014 0.74484 -1.30835
GLN_3 -2.64477 0.22951 1.48496 0.00557 -0.46284 0 0 0 0 0 0 0.07885 0.17333 1.95905 -0.11094 -1.17797 -0.46526
LEU_4 -4.53471 0.41161 1.99287 0.01067 -0.12778 0 0 0 0 0 0 0.12535 0.21029 1.66863 -0.10464 0.60233 0.25462
VAL_5 -2.96063 0.10797 1.72937 0.01351 -0.45979 0 0 0 0 0 0 0.0193 0.02051 0.00469 -0.06938 0.74484 -0.84961
GLN_6 -6.53771 0.48465 5.16907 0.0107 -1.08654 0 0 0 -1.48742 -0.55011 0 -0.13902 0.01543 3.21514 -0.03663 -1.17797 -2.12042
SER_7 -2.44558 0.29122 2.55791 0.00132 -0.4306 0 0 0 -0.84536 0 0 -0.26676 0.29685 0.27928 -0.26316 0.17658 -0.64828
GLY_8 -1.02118 0.12121 0.85353 0.00012 0.06944 0 0 0 0 0 0 -0.08688 0.11669 0 -0.29798 0.14053 -0.10453
ALA_9 -1.32561 0.26293 0.62364 0.00078 0.04999 0 0 0 0 0 0 -0.33058 0.00851 0 -0.12658 0.59294 -0.244
GLU_10 -2.42824 0.10812 2.00761 0.0047 -0.49594 0 0 0 0 0 0 -0.0207 0.03323 2.34114 -0.0179 -1.55374 -0.02172
VAL_11 -1.73223 0.10626 1.07465 0.01268 -0.205 0 0 0 0 0 0 -0.22178 0.1807 0.02395 -0.3781 0.74484 -0.39403
LYS_12 -2.9747 0.21083 1.71622 0.00509 -0.43751 0 0 0 0 0 0 -0.08095 0.09297 1.14242 -0.01591 -0.28737 -0.62891
LYS_13 -1.52234 0.35802 0.93562 0.00316 -0.09641 0.0002 0 0 0 0 0 -0.13995 0.00793 0.7245 -0.06629 -0.28737 -0.08292
PRO_14 -1.48127 0.45134 0.6013 0.00118 0.0107 0.00653 0 0 0 0 0 -0.23574 0.00215 0.06432 -0.55867 -0.21929 -1.35743
GLY_15 -1.48965 0.1178 0.88772 1e-05 -0.06117 0 0 0 0 0 0 -0.33081 0.01133 0 -0.79831 0.14053 -1.52254
ALA_16 -2.7876 0.43579 1.49118 0.00073 -0.15188 0 0 0 0 0 0 0.19674 0.06259 0 0.17977 0.59294 0.02026
SER_17 -2.0833 0.22298 1.62755 0.0014 -0.52462 0 0 0 0 -0.29119 0 -0.01554 0.00025 0.53461 0.02378 0.17658 -0.32749
VAL_18 -3.76047 0.49214 1.41756 0.01838 -0.63984 0 0 0 0 0 0 -0.11406 0.02871 0.88479 -0.28554 0.74484 -1.21348
LYS_19 -2.73269 0.22684 1.20658 0.00876 -0.34137 0 0 0 0 0 0 0.04359 0.00185 1.70416 0.15902 -0.28737 -0.01065
VAL_20 -3.71675 0.14503 1.80743 0.01294 -0.45572 0 0 0 0 0 0 -0.2042 0.01994 0.02316 -0.27111 0.74484 -1.89445
SER_21 -2.97192 0.45751 1.93783 0.00249 -0.58949 0 0 0 -0.33313 0 0 -0.06081 0.08012 0.39078 -0.17727 0.17658 -1.08731
CYS_22 -3.95053 0.40255 2.34816 0.00206 -0.55649 0 0 0 0 0 0 0.22116 0.00027 0.034 -0.36021 0.35499 -1.50404
LYS_23 -3.26423 0.0693 2.06383 0.00507 -0.58361 0 0 0 0 0 0 -0.10196 0.00277 0.85903 0.02382 -0.28737 -1.21336
ALA_24 -2.32031 0.11133 1.07057 0.00076 -0.19605 0 0 0 0 0 0 -0.23335 0.13846 0 -0.05153 0.59294 -0.88718
SER_25 -2.45508 0.19384 1.62961 0.00144 -0.46925 0 0 0 0 0 0 0.00527 0.02036 0.23153 -0.10647 0.17658 -0.77217
GLY_26 -1.05361 0.08297 0.58143 0 -0.17586 0 0 0 0 0 0 -0.37794 0.00049 0 -0.80274 0.14053 -1.60474
TYR_27 -6.28615 0.75475 2.64562 0.02922 -0.22826 0 0 0 0 -0.80399 0 -0.05395 0.13192 1.14355 -0.29461 0.1317 -2.83021
THR_28 -2.75302 0.53874 1.79766 0.00802 -0.14852 0 0 0 0 0 0 -0.08333 0.40137 0.03916 0.0586 0.16454 0.02323
PHE_29 -6.79698 0.57516 2.18162 0.02659 -0.0674 0 0 0 -0.33679 0 0 -0.06091 1.13164 2.02122 0.0838 0.43057 -0.81149
THR_30 -3.08941 0.45411 1.42625 0.00435 0.10025 0 0 0 0 0 0 -0.15495 0.08014 0.03512 -0.07639 0.16454 -1.05601
SER_31 -2.62428 0.46289 1.66837 0.00132 0.01608 0 0 0 0 0 0 -0.12868 0.07467 0.71445 -0.08394 0.17658 0.27747
TYR_32 -6.12969 0.89623 2.42463 0.02558 -0.01101 0 0 0 0 0 0 -0.15421 0.26501 1.41334 -0.26367 0.1317 -1.4021
TRP_33 -7.09709 0.53909 2.87549 0.04706 -0.05843 0 0 0 0 0 0 -0.13547 0.05782 2.94016 -0.17006 0.92933 -0.07209
MET_34 -5.79543 0.70834 3.25419 0.00553 -0.56698 0 0 0 0 0 0 -0.11861 0.13014 1.17843 -0.04481 0.15868 -1.09052
HIS_35 -6.32991 0.23422 3.46921 0.00278 -0.67354 0 0 0 0 -0.77108 0 -0.10038 0.00036 1.79275 -0.00621 0.3575 -2.02432
TRP_36 -8.43824 0.81908 3.6714 0.02296 -0.52631 0 0 0 0 0 0 0.02971 0.05406 1.48319 0.05775 0.92933 -1.89708
VAL_37 -4.6161 0.6043 1.574 0.01221 -0.333 0 0 0 0 0 0 -0.09014 0.07161 0.10006 -0.30958 0.74484 -2.2418
ARG_38 -7.45004 0.68978 4.7234 0.01549 -2.0143 0 0 0 0 -2.08853 0 -0.09094 0.00908 3.17743 -0.02811 -0.14916 -3.2059
GLN_39 -4.82213 0.47824 3.30571 0.00656 -1.14133 0 0 0 0 -1.62333 0 0.07823 0.02741 2.27634 0.01495 -1.17797 -2.57733
ALA_40 -2.88121 0.36049 1.54602 0.00073 -0.61984 0 0 0 0 0 0 0.02322 0.00011 0 0.11946 0.59294 -0.85808
PRO_41 -1.30563 0.48366 0.58203 0.00163 -0.01695 0.00859 0 0 0 0 0 0.04833 0.28863 0.12245 -0.42976 -0.21929 -0.4363
GLY_42 -1.03232 0.06381 0.69835 0 0.05424 0 0 0 0 0 0 -0.34456 0.06122 0 -0.80584 0.14053 -1.16456
GLN_43 -2.31058 0.32246 1.35309 0.00487 0.13228 0 0 0 0 0 0 0.1008 0.02658 1.63662 -0.01601 -1.17797 0.07214
GLY_44 -2.49005 0.08151 1.47741 7e-05 -0.11458 0 0 0 0 0 0 0.05856 0.04765 0 -0.80867 0.14053 -1.60758
LEU_45 -4.99353 0.59695 0.9024 0.00779 0.03833 0 0 0 0 0 0 -0.27316 0.18908 0.2297 -0.0893 0.60233 -2.7894
GLU_46 -4.41065 0.17552 3.51249 0.00282 -2.00847 0 0 0 0 -1.2857 0 0.1123 0.08978 2.96616 0.08598 -1.55374 -2.31352
TRP_47 -8.33048 0.67144 2.73276 0.02307 -0.22952 0 0 0 0 -0.77108 0 -0.24105 0.15887 2.10539 -0.01466 0.92933 -2.96593
MET_48 -6.14445 0.6288 1.96094 0.00396 -0.40394 0 0 0 0 0 0 0.15803 0.03127 0.95584 -0.16099 0.15868 -2.81186
GLY_49 -3.59583 0.40707 1.89332 0.00027 -0.30446 0 0 0 0 0 0 0.17742 0.01796 0 -0.80272 0.14053 -2.06644
ASN_50 -4.9254 0.31327 3.38675 0.01626 -0.67479 0 0 0 0 -0.66786 0 -0.00106 0.00684 1.47312 -0.17288 -0.94198 -2.18772
ILE_51 -4.77736 0.45999 1.81954 0.01921 -0.50074 0 0 0 0 0 0 0.16466 0.32933 0.23531 0.02385 0.8318 -1.3944
TYR_52 -8.03847 0.89001 3.47235 0.02825 -0.95515 0.00105 0 0 0 0 0 0.02258 0.07282 2.44901 -0.12806 0.1317 -2.05392
PRO_53 -4.63676 0.8936 1.38677 0.00098 -0.23179 0.00358 0 0 -0.84099 0 0 -0.11339 0.02228 0.34677 -0.35528 -0.21929 -3.74351
GLY_54 -2.02222 0.48348 1.04793 1e-05 0.00148 0 0 0 0 0 0 -0.02395 0.00245 0 0.17263 0.14053 -0.19767
SER_55 -2.46466 0.50689 1.87016 0.0022 -0.26246 0 0 0 -0.32068 0 0 0.33613 0.1413 0.36497 -0.18958 0.17658 0.16084
GLY_56 -1.64075 0.10905 1.15953 0 -0.12757 0 0 0 0 0 0 -0.39706 0.00772 0 -0.80306 0.14053 -1.55161
GLY_57 -1.58348 0.18353 1.31827 3e-05 -0.03745 0 0 0 -0.32068 0 0 0.16388 0.00053 0 0.34199 0.14053 0.20713
THR_58 -2.89495 0.32926 1.89661 0.00512 -0.55542 0 0 0 0 -0.47583 0 -0.17841 0.15582 0.07978 -0.18935 0.16454 -1.66284
ASN_59 -3.50552 0.26824 2.50263 0.00277 -0.647 0 0 0 0 -0.66786 0 0.1342 0.16429 1.50574 0.27603 -0.94198 -0.90845
TYR_60 -5.08334 0.39015 2.68567 0.02393 -0.55284 0 0 0 -0.72245 -0.92812 0 -0.15263 0.64868 1.94311 -0.21302 0.1317 -1.82916
ALA_61 -3.2897 0.4048 1.5509 0.00073 -0.34381 0 0 0 0 0 0 -0.22158 0.10085 0 -0.06174 0.59294 -1.2666
GLU_62 -1.98914 0.30048 1.72795 0.00455 -0.89061 0 0 0 0 -0.27423 0 -0.28317 0.01147 2.53796 -0.13734 -1.55374 -0.54581
LYS_63 -2.50426 0.38967 1.43894 0.00312 -0.60057 0 0 0 0 -0.36498 0 -0.24448 0.87306 0.86045 -0.04256 -0.28737 -0.47898
PHE_64 -6.80337 1.10767 2.4713 0.02395 -0.21726 0 0 0 0 0 0 0.06624 0.22645 1.59453 -0.10036 0.43057 -1.20029
LYS_65 -3.66692 0.42557 2.69559 0.00691 -1.01817 0 0 0 0 -0.27423 0 -0.12766 0.44633 1.91099 -0.04756 -0.28737 0.06349
ASN_66 -1.70889 0.30432 1.30438 0.00434 -0.13718 0 0 0 0 0 0 -0.17268 0.12171 1.52835 -0.38981 -0.94198 -0.08742
ARG_67 -4.85566 0.27918 3.95232 0.01129 -1.78557 0 0 0 -0.18202 -1.16812 0 0.38256 0.32659 2.30611 -0.5827 -0.14916 -1.46518
VAL_68 -4.04329 0.42595 1.27242 0.01251 0.06467 0 0 0 0 0 0 -0.14944 0.07989 0.11361 -0.18956 0.74484 -1.6684
THR_69 -2.67621 0.27163 1.79867 0.01129 -0.74771 0 0 0 0 -0.45229 0 -0.12669 0.42013 0.7434 -0.16859 0.16454 -0.76182
MET_70 -4.94836 0.40726 2.11707 0.00244 -0.25242 0 0 0 -0.72245 0 0 -0.07197 0.14712 1.63932 -0.05017 0.15868 -1.57348
THR_71 -2.53444 0.33512 1.44773 0.01037 -0.84066 0 0 0 -0.20169 0 0 0.21973 0.12231 0.0746 -0.50249 0.16454 -1.70489
ARG_72 -4.05113 0.29154 2.05945 0.02243 -0.95372 0 0 0 -1.04268 0 0 0.02584 0.11531 3.28431 -0.06962 -0.14916 -0.46743
ASP_73 -4.22726 0.34688 3.32055 0.01489 -1.29506 0 0 0 -0.08429 -0.23761 0 0.03331 0.70731 1.41937 -0.20088 -1.28682 -1.48963
THR_74 -2.3656 0.33917 1.35962 0.00613 0.16273 0 0 0 0 0 0 -0.1936 0.00054 0.05299 0.02169 0.16454 -0.45178
SER_75 -1.86605 0.35398 1.75644 0.00176 -0.84635 0 0 0 -0.08429 -0.23761 0 -0.29996 0.07028 0.16025 -0.12481 0.17658 -0.93978
ILE_76 -3.7041 0.77052 2.71361 0.01594 -0.13516 0 0 0 -0.21059 0 0 0.13046 0.30728 0.06359 0.07595 0.8318 0.8593
SER_77 -3.44085 0.32313 1.97151 0.004 0.13172 0 0 0 0 0 0 0.11627 0.18853 0.08335 0.06173 0.17658 -0.38403
THR_78 -5.43372 0.51752 3.1391 0.00824 -0.44444 0 0 0 -0.21059 0 0 0.01801 0.1077 0.05468 -0.11954 0.16454 -2.19851
ALA_79 -3.87012 0.30551 1.63588 0.00066 -0.49596 0 0 0 0 0 0 -0.08494 0.00735 0 0.04436 0.59294 -1.8643
TYR_80 -5.87451 0.53917 2.28039 0.02331 -0.3787 0 0 0 0 0 0 -0.15756 0.3026 1.28718 -0.21756 0.1317 -2.06399
MET_81 -5.77429 0.60411 1.92084 0.00603 -0.42872 0 0 0 0 0 0 0.19148 0.03198 0.9998 -0.10603 0.15868 -2.39611
GLU_82 -4.07458 0.341 2.5874 0.00668 -1.11931 0 0 0 0 -0.29119 0 -0.0522 0.00374 2.09599 0.07323 -1.55374 -1.98298
LEU_83 -4.97477 0.69382 1.59385 0.01599 -0.31239 0 0 0 0 0 0 0.11446 0.00154 2.4037 -0.0846 0.60233 0.05393
SER_84 -2.71927 0.24305 2.11916 0.00165 -0.47047 0 0 0 0 0 0 -0.16054 0.00044 0.17596 -0.22929 0.17658 -0.86274
ARG_85 -2.5211 0.26976 1.70499 0.00981 -0.2566 0 0 0 -0.18202 0 0 -0.00585 0.07117 0.95828 -0.16335 -0.14916 -0.26407
LEU_86 -5.08311 0.51977 2.36743 0.00673 -0.40319 0 0 0 0 0 0 -0.23159 0.19045 0.14177 0.10031 0.60233 -1.78909
ARG_87 -4.08545 0.45583 3.14011 0.01213 -0.91964 0 0 0 -0.36388 -0.28031 0 0.00193 0.08841 2.13498 -0.07306 -0.14916 -0.03812
SER_88 -1.56705 0.35066 1.41156 0.0019 -0.52537 0 0 0 0 0 0 -0.271 0.06362 0.10521 -0.1295 0.17658 -0.38339
ASP_89 -2.75117 0.50151 2.41176 0.00281 -1.03265 0 0 0 0 -0.28031 0 -0.24575 0.07721 2.12183 -0.24626 -1.28682 -0.72782
ASP_90 -5.04016 0.74183 4.85935 0.00291 -2.56089 0 0 0 -1.07693 -1.79819 0 -0.26327 0.21773 1.7593 -0.16417 -1.28682 -4.60932
THR_91 -2.23417 0.28428 1.84384 0.00849 -0.33718 0 0 0 0 0 0 0.54222 0.10692 0.043 -0.62619 0.16454 -0.20423
ALA_92 -3.99342 0.29943 1.85689 0.00071 -0.36895 0 0 0 0 0 0 0.0398 0.30051 0 -0.1718 0.59294 -1.44389
VAL_93 -4.75166 0.27241 1.96102 0.0125 -0.35921 0 0 0 0 0 0 -0.19092 0.61609 0.01792 -0.2765 0.74484 -1.9535
TYR_94 -7.5932 0.85159 3.45588 0.02789 -1.15935 0 0 0 -0.71306 -0.53774 0 -0.05936 0.10846 2.04215 0.04025 0.1317 -3.40479
TYR_95 -7.38384 0.81469 3.48471 0.02318 -0.65919 0 0 0 0 -0.36511 0 -0.17402 0.96394 1.55364 -0.176 0.1317 -1.7863
CYS_96 -3.72202 0.52063 2.31742 0.00256 -0.42735 0 0 0 -0.48277 0 0 -0.13631 0.0606 0.12324 -0.07311 0.35499 -1.46211
ALA_97 -3.89411 0.46326 1.93567 0.00066 -0.41316 0 0 0 0 0 0 0.08228 0.64609 0 -0.03817 0.59294 -0.62454
ARG_98 -7.95708 1.02931 5.50951 0.00995 -0.32446 0 0 0 -0.33679 -0.80399 0 0.02836 0.01528 2.02424 -0.09236 -0.14916 -1.04719
SER_99 -3.31695 0.38306 2.53712 0.00132 -0.38389 0 0 0 0 -1.37694 0 -0.14791 0.04147 0.29176 -0.14724 0.17658 -1.94161
GLY_100 -2.67066 0.09972 1.64451 0.00013 -0.44858 0 0 0 0 0 0 0.71871 0.08709 0 -0.95948 0.14053 -1.38804
GLY_101 -2.50848 0.89703 1.48025 0 0.26094 0.00172 0 0 0 0 0 0.09269 9e-05 0 -0.73714 0.14053 -0.37238
PRO_102 -3.03415 0.32479 0.836 0.00098 0.02184 0.00267 0 0 0 0 0 -0.08115 0.38266 0.20687 -0.37365 -0.21929 -1.93242
TYR_103 -6.25137 0.58808 2.63377 0.02356 -0.21181 0 0 0 0 0 0 -0.11957 0.29421 1.96676 -0.07786 0.1317 -1.02252
PHE_104 -5.84276 0.66187 1.45864 0.02552 -0.00501 0 0 0 0 0 0 0.00352 0.00124 2.22857 -0.43739 0.43057 -1.47521
PHE_105 -5.49508 0.55097 1.69655 0.02332 -0.08743 0 0 0 0 0 0 -0.09039 0.52501 1.52418 -0.16797 0.43057 -1.09027
ASP_106 -3.46234 0.65084 2.20588 0.01018 -0.52587 0 0 0 0 -0.53496 0 -0.07356 0.00191 1.59171 -0.28432 -1.28682 -1.70733
TYR_107 -6.56576 0.78569 1.81262 0.08204 0.06633 0 0 0 0 0 0 0.24962 0.00015 3.4373 -0.04121 0.1317 -0.04153
TRP_108 -7.63572 0.78405 2.95811 0.02258 -0.23758 0 0 0 0 -0.57081 0 -0.11125 0.00606 2.3508 -0.16656 0.92933 -1.67099
GLY_109 -2.24384 0.23611 1.62054 0.00012 -0.47113 0 0 0 -0.35632 0 0 -0.08274 0.03874 0 -0.47482 0.14053 -1.59283
GLN_110 -3.19085 0.23303 2.49359 0.02396 -0.26707 0 0 0 -1.00465 0 0 -0.22274 0.00214 3.27496 -0.05309 -1.17797 0.11131
GLY_111 -2.6 0.44488 1.54608 5e-05 0.1181 0 0 0 0 0 0 0.1483 0.01723 0 -0.78166 0.14053 -0.9665
THR_112 -4.62347 0.20657 3.32522 0.00892 -0.73525 0 0 0 -0.51223 -0.55011 0 0.10345 0.00691 0.03992 0.00509 0.16454 -2.56045
LEU_113 -3.10466 0.31075 1.36787 0.0092 -0.20747 0 0 0 0 0 0 -0.13745 0.03111 0.34525 -0.06845 0.60233 -0.85153
VAL_114 -3.62734 0.32048 1.81275 0.0129 -0.21632 0 0 0 0 0 0 -0.21703 0.02717 0.02655 -0.40291 0.74484 -1.51889
THR_p:CtermProteinFull_115 -2.76773 0.07303 2.65201 0.01756 -0.33237 0 0 0 0 0 0 0 0 0.05242 0 0.16454 -0.14053
ASP_p:NtermProteinFull_116 -1.66793 0.14514 2.31209 0.0103 0.13093 0 0 0 0 0 0 0 0.0105 1.49543 0 -1.28682 1.14963
ILE_117 -4.69996 0.56799 2.50889 0.01832 0.00628 0 0 0 -0.69903 0 0 -0.18135 0.01252 0.18854 -0.36665 0.8318 -1.81265
VAL_118 -2.182 0.18778 1.51312 0.0135 -0.43956 0 0 0 -0.17528 0 0 -0.26531 0.04536 0.00682 -0.18378 0.74484 -0.73452
MET_119 -4.77216 0.18969 2.44614 0.00354 -0.06361 0 0 0 0 0 0 0.07546 0.08877 1.40354 -0.0428 0.15868 -0.51277
THR_120 -2.38188 0.02257 1.80417 0.00887 -0.41508 0 0 0 0 0 0 0.02471 0.0206 0.02724 -0.02727 0.16454 -0.75153
GLN_121 -6.73381 0.70637 5.22837 0.01049 -1.18529 0 0 0 -1.55961 -0.41875 0 -0.14578 0.00618 3.19499 -0.02465 -1.17797 -2.09947
SER_122 -2.03521 0.77777 1.63207 0.00449 -0.43576 0.01276 0 0 0 0 0 0.06196 0.00018 0.15388 -0.15259 0.17658 0.19611
PRO_123 -2.86616 1.08816 1.51605 0.00224 -0.47639 0.28807 0 0 -0.32578 0 0 0.25223 0.32306 0.04253 -0.30844 -0.21929 -0.68371
LEU_124 -1.81825 0.10002 1.17306 0.00653 -0.11291 0 0 0 0 0 0 -0.13373 0.0179 0.16559 -0.12626 0.60233 -0.12572
SER_125 -2.59939 0.23705 1.66568 0.00189 -0.42862 0 0 0 0 0 0 -0.0032 0.22746 0.25025 -0.20878 0.17658 -0.68108
LEU_126 -3.4999 0.38891 1.33411 0.01002 -0.41907 0.03711 0 0 0 0 0 0.35932 0.31869 0.47425 0.01652 0.60233 -0.37772
PRO_127 -1.93637 0.23815 0.84808 0.00141 -0.04958 0.25987 0 0 0 0 0 -0.23398 0.03788 0.36338 -0.45928 -0.21929 -1.14971
VAL_128 -3.49899 0.50473 1.15006 0.01277 -0.08644 0 0 0 0 0 0 -0.16212 0.31143 0.05908 -0.39134 0.74484 -1.35598
THR_129 -2.06973 0.54656 1.1662 0.00867 -0.22897 0.00239 0 0 0 0 0 -0.19827 0.00026 0.07618 0.03332 0.16454 -0.49885
PRO_130 -1.9678 0.68314 0.56098 0.00119 -0.06458 0.05264 0 0 0 0 0 -0.17082 0.0004 0.10478 -0.55804 -0.21929 -1.57739
GLY_131 -1.76105 0.0864 1.01788 1e-05 -0.13636 0 0 0 0 0 0 -0.22871 0.00313 0 -0.80359 0.14053 -1.68176
GLU_132 -3.26569 0.43346 2.02661 0.00521 -0.30581 0.00149 0 0 0 0 0 -0.13614 0.00485 2.2556 -0.019 -1.55374 -0.55316
PRO_133 -1.89569 0.25506 0.89368 0.00201 -0.09791 0.06106 0 0 0 0 0 -0.13408 0.06134 0.08295 -0.4846 -0.21929 -1.47546
ALA_134 -2.67219 0.26706 0.90585 0.00062 -0.30477 0 0 0 0 0 0 0.07088 0.01347 0 0.10576 0.59294 -1.02038
SER_135 -1.96999 0.13679 1.64692 0.00573 -0.55255 0 0 0 0 -0.45509 0 0.15116 0.00085 0.09009 -0.05281 0.17658 -0.82232
ILE_136 -4.84194 0.23393 1.61604 0.01675 -0.60586 0 0 0 0 0 0 -0.14631 0.06845 1.83354 -0.40906 0.8318 -1.40267
SER_137 -2.63017 0.2261 1.87043 0.00337 -0.72185 0 0 0 0 0 0 -0.07898 0.14379 0.57204 -0.01937 0.17658 -0.45805
CYD_138 -3.18066 0.21279 1.92238 0.00165 -0.64584 0 0 0 0 0 -0.10399 0.09773 0.00099 0.10499 -0.20929 0.35499 -1.44426
ARG_139 -3.26977 0.13924 2.81362 0.01285 -1.75762 0 0 0 0 -0.69386 0 -0.01908 0.02983 1.93698 0.04002 -0.14916 -0.91695
SER_140 -3.27771 0.37469 2.49137 0.00147 -0.5476 0 0 0 -0.36036 0 0 -0.20549 0.04504 0.24509 -0.16496 0.17658 -1.22188
SER_141 -1.92853 0.12772 1.54117 0.0023 -0.43094 0 0 0 -0.17528 0 0 -0.26143 0.03144 0.14648 -0.16124 0.17658 -0.93172
GLN_142 -3.50189 0.61211 2.12686 0.00591 -0.42995 0 0 0 -0.36036 0 0 -0.04855 0.01167 2.41394 -0.08643 -1.17797 -0.43464
ASN_143 -3.30881 0.45005 2.43031 0.00941 -0.29759 0 0 0 -0.52432 0 0 -0.082 0.30338 1.67477 0.00242 -0.94198 -0.28436
ILE_144 -4.37332 0.39799 1.85325 0.0176 -0.29692 0 0 0 -0.38323 0 0 0.29419 0.22261 0.07229 0.24067 0.8318 -1.12307
VAL_145 -3.01053 0.49262 2.11981 0.01259 -0.21779 0 0 0 -0.3344 0 0 -0.22294 0.03218 0.02472 -0.23546 0.74484 -0.59435
HIS_146 -5.63407 0.73233 3.16301 0.00524 -0.7289 0 0 0 -0.38489 0 0 -0.22222 0.18491 1.93999 0.12754 0.3575 -0.45957
ASN_147 -1.59129 0.45213 0.92363 0.00345 0.0775 0 0 0 0 0 0 -0.11662 0.00483 1.12102 0.03969 -0.94198 -0.02764
ASN_148 -4.1791 0.61645 3.09046 0.01729 -0.36794 0 0 0 -0.55399 -0.4802 0 -0.19526 0.3414 1.82986 -0.21334 -0.94198 -1.03636
GLY_149 -1.39421 0.46398 0.9164 0 0.04142 0 0 0 0 0 0 -0.40228 2e-05 0 -0.80255 0.14053 -1.03668
ILE_150 -4.24674 0.40249 2.44263 0.01713 -0.21677 0 0 0 -0.1691 0 0 -0.23599 0.14885 0.21409 -0.37225 0.8318 -1.18386
THR_151 -3.08543 0.33015 1.51496 0.00749 -0.30521 0 0 0 0 0 0 0.09479 0.14824 0.11969 0.14232 0.16454 -0.86847
TYR_152 -6.44033 0.29465 2.69026 0.02449 -0.49071 0 0 0 -0.24499 -0.4802 0 0.04456 0.03367 1.59029 -0.06542 0.1317 -2.91204
LEU_153 -5.03874 0.73497 1.81993 0.00933 -0.33864 0 0 0 0 0 0 -0.04868 0.00023 0.38035 -0.13863 0.60233 -2.01753
GLU_154 -6.3553 0.35533 4.34361 0.00487 -1.24874 0 0 0 0 -0.40411 0 -0.05328 0.233 2.04672 0.01789 -1.55374 -2.61375
TRP_155 -8.96375 0.77161 3.27858 0.02178 -0.65606 0 0 0 0 0 0 -0.06996 0.001 1.09672 -0.12713 0.92933 -3.71788
TYR_156 -7.85795 0.48884 3.47669 0.0236 -1.28826 0 0 0 0 -1.21025 0 -0.15774 0.0831 1.33051 -0.20396 0.1317 -5.18373
LEU_157 -4.60226 0.25521 1.75151 0.01122 -0.49097 0 0 0 0 0 0 0.06024 0.03081 0.72079 -0.10972 0.60233 -1.77084
GLN_158 -5.89739 0.27805 3.78055 0.00684 -1.17395 0 0 0 -0.29823 -1.62357 0 0.02728 0.05413 2.24386 0.07626 -1.17797 -3.70415
LYS_159 -3.45114 0.35728 2.41918 0.00322 -1.09715 0.00045 0 0 0 -0.17107 0 -0.15623 0 0.77505 0.03811 -0.28737 -1.56966
PRO_160 -1.44608 0.36975 0.553 0.0016 -0.00431 0.01113 0 0 0 0 0 0.03797 0.07164 0.12289 -0.43529 -0.21929 -0.937
GLY_161 -0.95977 0.06884 0.69273 0 0.08566 0 0 0 0 0 0 -0.41222 0.05143 0 -0.79708 0.14053 -1.12989
GLN_162 -2.97109 0.35765 1.77277 0.00502 -0.15023 0 0 0 -0.29823 0 0 0.0957 0.24512 1.57403 -0.09807 -1.17797 -0.6453
SER_163 -2.77703 0.46133 1.77548 0.00116 -0.17337 0.0003 0 0 -0.35632 0 0 -0.08289 3e-05 0.30244 -0.17389 0.17658 -0.84619
PRO_164 -4.96715 0.40495 1.11924 0.00143 0.07675 0.00418 0 0 0 0 0 -0.07875 0.06001 0.10113 -0.45741 -0.21929 -3.95491
GLN_165 -3.29653 0.26097 2.0506 0.00557 -0.68024 0 0 0 0 -0.53496 0 -0.09545 0.04155 2.30872 -0.00383 -1.17797 -1.12157
LEU_166 -5.32562 0.31625 1.70441 0.00885 -0.14997 0 0 0 0 0 0 -0.10896 0.01594 0.28937 -0.03433 0.60233 -2.68173
LEU_167 -5.02858 0.68795 1.20594 0.00731 -0.28208 0 0 0 0 0 0 0.41933 0.00444 0.86459 -0.24398 0.60233 -1.76275
ILE_168 -5.4286 0.62059 1.9487 0.02035 -0.36033 0 0 0 0 0 0 -0.0447 0.25851 1.41009 -0.08084 0.8318 -0.82443
TYR_169 -7.59773 1.66573 2.5887 0.02972 -0.3563 0 0 0 0 0 0 -0.12098 0.09686 1.32948 -0.24157 0.1317 -2.4744
LYS_170 -4.11917 1.66958 2.48815 0.05095 -0.93479 0 0 0 0 -0.16275 0 -0.00388 0.58045 3.34949 -0.272 -0.28737 2.35867
VAL_171 -3.68542 1.23531 1.48182 0.01327 -0.10352 0 0 0 0 0 0 0.72809 0.83901 0.09066 -0.19493 0.74484 1.14915
SER_172 -1.9692 0.59207 1.51134 0.00616 -0.5008 0 0 0 0 0 0 0.33087 0.08216 0.23208 -0.31809 0.17658 0.14318
ASP_173 -4.72943 0.64541 3.55548 0.00335 -1.26106 0 0 0 0 -0.16275 0 -0.07658 0.13715 2.2267 0.04977 -1.28682 -0.89879
ARG_174 -4.53819 0.27903 3.23874 0.01087 -0.75598 0 0 0 -0.32478 0 0 -0.25491 0.29504 2.15313 -0.06742 -0.14916 -0.11363
PHE_175 -6.1174 0.64902 2.54024 0.02472 -0.25306 0 0 0 0 0 0 -0.25867 0.02394 2.02822 -0.00058 0.43057 -0.933
SER_176 -1.5842 0.18297 0.85498 0.00506 -0.03201 0 0 0 0 0 0 -0.07404 0.00244 0.2317 0.11974 0.17658 -0.11679
GLY_177 -0.88221 0.04837 0.55584 1e-05 -0.09917 0 0 0 0 0 0 -0.25774 0.00867 0 -0.80433 0.14053 -1.29004
VAL_178 -3.62323 1.1201 1.16908 0.01405 0.09325 0.00106 0 0 0 0 0 -0.26374 4e-05 0.05253 -0.17035 0.74484 -0.86238
PRO_179 -3.07389 1.07639 1.47249 0.00109 -0.13531 0.00415 0 0 0 0 0 -0.2366 1e-05 0.15855 -0.70724 -0.21929 -1.65965
ASP_180 -2.52073 0.46681 2.13822 0.00359 -0.10871 0 0 0 0 0 0 -0.17184 0.11192 1.79427 -0.2496 -1.28682 0.17711
ARG_181 -5.78537 0.80223 4.59064 0.01593 -1.58737 0 0 0 -0.2365 -1.01837 0 -0.25391 0.01427 2.39099 -0.04314 -0.14916 -1.25975
PHE_182 -6.07654 0.75608 2.05164 0.02322 -0.58399 0 0 0 -0.32478 0 0 -0.16002 0.02883 1.41885 -0.10122 0.43057 -2.53735
SER_183 -2.03162 0.08099 1.52598 0.00838 -0.47215 0 0 0 0 0 0 0.26781 0.0079 0.03933 -0.33204 0.17658 -0.72885
GLY_184 -1.53487 0.0758 1.09777 8e-05 -0.30084 0 0 0 0 0 0 0.27042 0.04876 0 0.21887 0.14053 0.01653
SER_185 -1.82019 0.07891 1.30309 0.00116 -0.75373 0 0 0 -0.11903 0 0 0.13665 0.00406 0.72183 -0.3153 0.17658 -0.58597
GLY_186 -1.31392 0.25226 0.66645 0.00014 -0.59227 0 0 0 -0.11903 0 0 0.24338 0.00273 0 -0.80404 0.14053 -1.52377
SER_187 -2.05138 0.16041 1.24181 0.00153 -0.494 0 0 0 0 0 0 0.1518 0.37769 0.12036 -0.32865 0.17658 -0.64384
GLY_188 -2.18486 0.13943 1.45281 2e-05 -0.13017 0 0 0 0 0 0 0.49667 0.10727 0 -0.66453 0.14053 -0.64284
THR_189 -3.62225 0.33413 2.7161 0.00476 -0.57251 0 0 0 0 0 0 0.03606 0.10083 0.02098 -0.44161 0.16454 -1.25898
ASP_190 -3.56396 0.23699 3.13125 0.00366 -1.93218 0 0 0 0 -0.69386 0 -0.10403 0.02765 2.75066 -0.17074 -1.28682 -1.60137
PHE_191 -6.95397 0.91564 2.36151 0.02388 -0.31476 0 0 0 0 0 0 -0.13916 0.05495 1.26419 -0.16938 0.43057 -2.52652
THR_192 -3.33539 0.20149 2.27106 0.00757 -0.24016 0 0 0 0 0 0 -0.02242 0.16599 0.19174 -0.14074 0.16454 -0.73632
LEU_193 -5.55996 0.23218 1.49233 0.00904 -0.53596 0 0 0 0 0 0 -0.0633 0.00024 0.31329 -0.12031 0.60233 -3.63013
LYS_194 -3.48847 0.18254 2.6133 0.00532 -0.72639 0 0 0 0 -0.45509 0 -0.11002 0.00885 1.24992 -0.04781 -0.28737 -1.05522
ILE_195 -4.74692 0.53948 1.5783 0.01639 -0.40717 0 0 0 0 0 0 -0.11472 0.0432 0.24377 -0.3574 0.8318 -2.37326
SER_196 -2.37089 0.48868 1.60808 0.00176 -0.55948 0 0 0 -0.2365 0 0 0.00781 0.1598 0.27981 0.15643 0.17658 -0.28792
ARG_197 -2.91473 0.44842 1.98124 0.00945 -0.01531 0 0 0 0 0 0 0.32686 0.00792 0.95479 -0.39025 -0.14916 0.25923
VAL_198 -4.28966 0.47403 1.82433 0.01542 -0.36305 0 0 0 0 0 0 -0.21854 0.00058 0.14294 0.03137 0.74484 -1.63775
GLU_199 -3.85709 0.38211 2.99556 0.00477 -0.49202 0 0 0 -0.36949 0 0 0.27929 0.01078 2.02513 0.07112 -1.55374 -0.50359
ALA_200 -1.69304 0.43181 0.91301 0.00076 0.08236 0 0 0 0 0 0 -0.23231 0.10797 0 -0.19512 0.59294 0.00839
GLU_201 -2.27339 0.34497 2.1367 0.00553 -0.8957 0 0 0 0 -0.17107 0 -0.15049 0.076 2.25695 -0.01256 -1.55374 -0.23679
ASP_202 -5.13629 0.75368 4.43478 0.00337 -2.03461 0 0 0 -1.20771 -1.01837 0 -0.24155 0.00641 1.75728 -0.14444 -1.28682 -4.11426
VAL_203 -3.09984 0.33595 1.46179 0.01436 -0.09999 0 0 0 0 0 0 -0.28077 0.03131 0.04996 -0.02764 0.74484 -0.87003
GLY_204 -2.56901 0.13461 1.45232 0.00022 -0.38042 0 0 0 0 0 0 0.16308 0.02375 0 -0.79692 0.14053 -1.83184
VAL_205 -4.99487 0.36884 2.12255 0.0121 -0.36066 0 0 0 0 0 0 -0.21576 0.0011 0.10657 -0.28112 0.74484 -2.49641
TYR_206 -7.32931 0.80902 2.94102 0.0238 -1.1704 0 0 0 -0.83822 0 0 -0.09568 0.00155 1.58124 -0.07878 0.1317 -4.02405
TYR_207 -7.96419 0.84242 3.59959 0.02379 -0.78558 0 0 0 0 -0.36535 0 -0.1484 1.02585 1.48892 -0.15801 0.1317 -2.30927
CYD_208 -3.91868 0.22577 2.13251 0.00141 -0.51719 0 0 0 -0.39519 0 -0.10399 -0.14917 0.16482 1.45168 -0.11797 0.35499 -0.87101
PHE_209 -8.05998 1.10768 2.75086 0.02633 -0.39128 0 0 0 0 0 0 0.05683 0.18286 1.73123 -0.05614 0.43057 -2.22104
GLN_210 -6.91483 0.27417 4.4129 0.0452 -0.77759 0 0 0 -0.86491 -0.62055 0 0.02211 0.01747 4.72023 0.08686 -1.17797 -0.77692
GLY_211 -2.34384 0.12561 1.21265 2e-05 0.00081 0 0 0 0 0 0 0.18791 0.01871 0 0.25807 0.14053 -0.39956
SER_212 -3.76656 0.22845 2.77554 0.00077 -0.36606 0 0 0 -0.62822 0 0 -0.17583 0.06313 0.6368 -0.03362 0.17658 -1.08902
HIS_213 -4.96376 0.51878 3.25337 0.00271 -0.36702 0 0 0 -1.05484 0 0 -0.10574 0.11782 1.35821 -0.01004 0.3575 -0.893
ILE_214 -1.54256 1.30623 0.53582 0.01827 -0.03338 0.0407 0 0 0 0 0 -0.21692 0.08383 0.26853 -0.34441 0.8318 0.94792
PRO_215 -3.06098 1.96801 1.57587 0.00239 -0.3948 0.2199 0 0 0 0 0 -0.01951 0.16989 0.07185 -0.27532 -0.21929 0.03801
PRO_216 -4.68968 1.06734 1.56602 0.00118 0.04812 0.09955 0 0 0 0 0 -0.25342 0.08269 0.15978 -0.7055 -0.21929 -2.84321
THR_217 -4.28896 0.34411 3.5021 0.0031 -0.53738 0 0 0 -0.69903 -0.62055 0 -0.16945 0.01488 0.43953 -0.19776 0.16454 -2.04485
PHE_218 -6.47323 0.80331 1.28174 0.02396 -0.10924 0 0 0 0 0 0 0.12106 1.2296 1.5371 -0.26668 0.43057 -1.42181
GLY_219 -2.4233 0.13464 1.67306 0.00012 -0.27906 0 0 0 0 0 0 -0.04406 0.13471 0 -0.26697 0.14053 -0.93033
GLN_220 -4.05081 0.33004 2.95638 0.02207 -0.38998 0 0 0 -1.16443 0 0 -0.22412 0.20305 3.03746 -0.0416 -1.17797 -0.4999
GLY_221 -2.70441 0.44102 1.69423 5e-05 0.07864 0 0 0 0 0 0 0.13882 0.17313 0 -0.79193 0.14053 -0.82992
THR_222 -4.94647 0.33085 3.26774 0.00964 -0.8606 0 0 0 -0.32578 -0.41875 0 0.04561 0.20481 0.0771 -0.05537 0.16454 -2.50669
LYS_223 -3.96099 0.24437 2.39207 0.00482 -1.1995 0 0 0 0 0 0 -0.01266 0.07109 0.94753 0.11809 -0.28737 -1.68255
VAL_224 -3.88092 0.19722 1.61423 0.01357 -0.34686 0 0 0 0 0 0 -0.21793 0.17622 0.05948 -0.27876 0.74484 -1.91891
GLU_225 -2.97048 0.18136 2.01337 0.00453 -0.61708 0 0 0 0 0 0 -0.02543 0.43922 1.98928 0.06579 -1.55374 -0.47317
ILE_p:CtermProteinFull_226 -2.15094 0.41606 0.55404 0.03983 0.06284 0 0 0 0 0 0 0 0 0.36734 0 0.8318 0.12097
#END_POSE_ENERGIES_TABLE ex1-1wt5_renum_0002.pdb
chainbreak  0.0173864
loop_cenrms  0
loop_rms  0
total_energy  -370.783
