# Supplementary material for: Improving Loop Modeling of the Antibody Complementarity-Determining Region 3 Using Knowledge-Based Restraints
Source: PLoS One. 2016 May 16;11(5):e0154811. doi: 10.1371/journal.pone.0154811 (PMC4868311; doi:10.1371/journal.pone.0154811)
Supplement: S4 File — This archive contains example input and output files needed to run the Rosetta protocol described in S3 File. (ZIP) [file pone.0154811.s007.zip › HCDR3_prot_capture/output/ex1-1wt5_renum_0003.pdb]

ATOM      1  N   GLN A   1       8.942  33.760 -19.606  1.00  0.00           N  
ATOM      2  CA  GLN A   1       8.884  33.014 -18.354  1.00  0.00           C  
ATOM      3  C   GLN A   1       8.551  33.929 -17.183  1.00  0.00           C  
ATOM      4  O   GLN A   1       8.527  35.151 -17.324  1.00  0.00           O  
ATOM      5  CB  GLN A   1      10.211  32.296 -18.097  1.00  0.00           C  
ATOM      6  CG  GLN A   1      10.588  31.282 -19.163  1.00  0.00           C  
ATOM      7  CD  GLN A   1       9.596  30.136 -19.248  1.00  0.00           C  
ATOM      8  OE1 GLN A   1       9.317  29.463 -18.252  1.00  0.00           O  
ATOM      9  NE2 GLN A   1       9.058  29.909 -20.441  1.00  0.00           N  
ATOM     10 1H   GLN A   1       9.162  33.137 -20.356  1.00  0.00           H  
ATOM     11 2H   GLN A   1       8.056  34.191 -19.779  1.00  0.00           H  
ATOM     12 3H   GLN A   1       9.648  34.465 -19.541  1.00  0.00           H  
ATOM     13  HA  GLN A   1       8.094  32.268 -18.433  1.00  0.00           H  
ATOM     14 1HB  GLN A   1      11.015  33.029 -18.031  1.00  0.00           H  
ATOM     15 2HB  GLN A   1      10.164  31.776 -17.140  1.00  0.00           H  
ATOM     16 1HG  GLN A   1      10.616  31.782 -20.131  1.00  0.00           H  
ATOM     17 2HG  GLN A   1      11.568  30.868 -18.927  1.00  0.00           H  
ATOM     18 1HE2 GLN A   1       8.397  29.166 -20.559  1.00  0.00           H  
ATOM     19 2HE2 GLN A   1       9.312  30.479 -21.222  1.00  0.00           H  
ATOM     20  N   VAL A   2       8.295  33.329 -16.025  1.00  0.00           N  
ATOM     21  CA  VAL A   2       8.015  34.090 -14.813  1.00  0.00           C  
ATOM     22  C   VAL A   2       8.885  33.621 -13.654  1.00  0.00           C  
ATOM     23  O   VAL A   2       9.393  32.500 -13.661  1.00  0.00           O  
ATOM     24  CB  VAL A   2       6.530  33.951 -14.426  1.00  0.00           C  
ATOM     25  CG1 VAL A   2       5.638  34.480 -15.539  1.00  0.00           C  
ATOM     26  CG2 VAL A   2       6.209  32.495 -14.123  1.00  0.00           C  
ATOM     27  H   VAL A   2       8.295  32.320 -15.983  1.00  0.00           H  
ATOM     28  HA  VAL A   2       8.229  35.142 -15.008  1.00  0.00           H  
ATOM     29  HB  VAL A   2       6.336  34.558 -13.542  1.00  0.00           H  
ATOM     30 1HG1 VAL A   2       4.592  34.374 -15.248  1.00  0.00           H  
ATOM     31 2HG1 VAL A   2       5.860  35.533 -15.714  1.00  0.00           H  
ATOM     32 3HG1 VAL A   2       5.819  33.913 -16.452  1.00  0.00           H  
ATOM     33 1HG2 VAL A   2       5.158  32.404 -13.850  1.00  0.00           H  
ATOM     34 2HG2 VAL A   2       6.408  31.887 -15.006  1.00  0.00           H  
ATOM     35 3HG2 VAL A   2       6.830  32.150 -13.297  1.00  0.00           H  
ATOM     36  N   GLN A   3       9.053  34.486 -12.660  1.00  0.00           N  
ATOM     37  CA  GLN A   3       9.861  34.161 -11.490  1.00  0.00           C  
ATOM     38  C   GLN A   3       9.701  35.214 -10.401  1.00  0.00           C  
ATOM     39  O   GLN A   3      10.042  36.380 -10.597  1.00  0.00           O  
ATOM     40  CB  GLN A   3      11.336  34.030 -11.878  1.00  0.00           C  
ATOM     41  CG  GLN A   3      12.267  33.766 -10.706  1.00  0.00           C  
ATOM     42  CD  GLN A   3      12.039  32.403 -10.081  1.00  0.00           C  
ATOM     43  OE1 GLN A   3      12.256  31.369 -10.718  1.00  0.00           O  
ATOM     44  NE2 GLN A   3      11.598  32.394  -8.828  1.00  0.00           N  
ATOM     45  H   GLN A   3       8.610  35.392 -12.715  1.00  0.00           H  
ATOM     46  HA  GLN A   3       9.520  33.207 -11.089  1.00  0.00           H  
ATOM     47 1HB  GLN A   3      11.454  33.213 -12.591  1.00  0.00           H  
ATOM     48 2HB  GLN A   3      11.666  34.944 -12.370  1.00  0.00           H  
ATOM     49 1HG  GLN A   3      13.298  33.814 -11.056  1.00  0.00           H  
ATOM     50 2HG  GLN A   3      12.096  34.525  -9.942  1.00  0.00           H  
ATOM     51 1HE2 GLN A   3      11.430  31.523  -8.363  1.00  0.00           H  
ATOM     52 2HE2 GLN A   3      11.435  33.256  -8.348  1.00  0.00           H  
ATOM     53  N   LEU A   4       9.181  34.795  -9.252  1.00  0.00           N  
ATOM     54  CA  LEU A   4       8.961  35.704  -8.134  1.00  0.00           C  
ATOM     55  C   LEU A   4      10.206  35.819  -7.264  1.00  0.00           C  
ATOM     56  O   LEU A   4      10.911  34.835  -7.040  1.00  0.00           O  
ATOM     57  CB  LEU A   4       7.778  35.223  -7.284  1.00  0.00           C  
ATOM     58  CG  LEU A   4       6.390  35.408  -7.911  1.00  0.00           C  
ATOM     59  CD1 LEU A   4       6.320  34.642  -9.226  1.00  0.00           C  
ATOM     60  CD2 LEU A   4       5.325  34.923  -6.939  1.00  0.00           C  
ATOM     61  H   LEU A   4       8.932  33.821  -9.151  1.00  0.00           H  
ATOM     62  HA  LEU A   4       8.728  36.691  -8.532  1.00  0.00           H  
ATOM     63 1HB  LEU A   4       7.909  34.162  -7.076  1.00  0.00           H  
ATOM     64 2HB  LEU A   4       7.788  35.762  -6.337  1.00  0.00           H  
ATOM     65  HG  LEU A   4       6.228  36.463  -8.131  1.00  0.00           H  
ATOM     66 1HD1 LEU A   4       5.334  34.774  -9.671  1.00  0.00           H  
ATOM     67 2HD1 LEU A   4       7.080  35.023  -9.909  1.00  0.00           H  
ATOM     68 3HD1 LEU A   4       6.496  33.583  -9.040  1.00  0.00           H  
ATOM     69 1HD2 LEU A   4       4.339  35.055  -7.384  1.00  0.00           H  
ATOM     70 2HD2 LEU A   4       5.486  33.867  -6.720  1.00  0.00           H  
ATOM     71 3HD2 LEU A   4       5.387  35.499  -6.015  1.00  0.00           H  
ATOM     72  N   VAL A   5      10.471  37.026  -6.775  1.00  0.00           N  
ATOM     73  CA  VAL A   5      11.680  37.292  -6.005  1.00  0.00           C  
ATOM     74  C   VAL A   5      11.349  37.608  -4.552  1.00  0.00           C  
ATOM     75  O   VAL A   5      10.876  38.700  -4.236  1.00  0.00           O  
ATOM     76  CB  VAL A   5      12.457  38.471  -6.619  1.00  0.00           C  
ATOM     77  CG1 VAL A   5      13.719  38.753  -5.818  1.00  0.00           C  
ATOM     78  CG2 VAL A   5      12.796  38.167  -8.071  1.00  0.00           C  
ATOM     79  H   VAL A   5       9.818  37.778  -6.942  1.00  0.00           H  
ATOM     80  HA  VAL A   5      12.312  36.403  -6.034  1.00  0.00           H  
ATOM     81  HB  VAL A   5      11.838  39.367  -6.570  1.00  0.00           H  
ATOM     82 1HG1 VAL A   5      14.255  39.590  -6.266  1.00  0.00           H  
ATOM     83 2HG1 VAL A   5      13.450  39.004  -4.792  1.00  0.00           H  
ATOM     84 3HG1 VAL A   5      14.357  37.870  -5.822  1.00  0.00           H  
ATOM     85 1HG2 VAL A   5      13.345  39.006  -8.499  1.00  0.00           H  
ATOM     86 2HG2 VAL A   5      13.410  37.268  -8.120  1.00  0.00           H  
ATOM     87 3HG2 VAL A   5      11.876  38.010  -8.634  1.00  0.00           H  
ATOM     88  N   GLN A   6      11.600  36.646  -3.670  1.00  0.00           N  
ATOM     89  CA  GLN A   6      11.280  36.800  -2.256  1.00  0.00           C  
ATOM     90  C   GLN A   6      12.498  37.255  -1.462  1.00  0.00           C  
ATOM     91  O   GLN A   6      13.633  37.135  -1.924  1.00  0.00           O  
ATOM     92  CB  GLN A   6      10.743  35.487  -1.682  1.00  0.00           C  
ATOM     93  CG  GLN A   6       9.428  35.033  -2.292  1.00  0.00           C  
ATOM     94  CD  GLN A   6       8.946  33.716  -1.713  1.00  0.00           C  
ATOM     95  OE1 GLN A   6       8.287  32.926  -2.395  1.00  0.00           O  
ATOM     96  NE2 GLN A   6       9.272  33.471  -0.449  1.00  0.00           N  
ATOM     97  H   GLN A   6      12.024  35.786  -3.988  1.00  0.00           H  
ATOM     98  HA  GLN A   6      10.510  37.565  -2.157  1.00  0.00           H  
ATOM     99 1HB  GLN A   6      11.477  34.695  -1.836  1.00  0.00           H  
ATOM    100 2HB  GLN A   6      10.597  35.593  -0.607  1.00  0.00           H  
ATOM    101 1HG  GLN A   6       8.668  35.790  -2.097  1.00  0.00           H  
ATOM    102 2HG  GLN A   6       9.562  34.905  -3.366  1.00  0.00           H  
ATOM    103 1HE2 GLN A   6       8.982  32.618  -0.013  1.00  0.00           H  
ATOM    104 2HE2 GLN A   6       9.808  34.139   0.068  1.00  0.00           H  
ATOM    105  N   SER A   7      12.256  37.779  -0.265  1.00  0.00           N  
ATOM    106  CA  SER A   7      13.336  38.203   0.618  1.00  0.00           C  
ATOM    107  C   SER A   7      14.112  37.007   1.154  1.00  0.00           C  
ATOM    108  O   SER A   7      13.631  35.874   1.112  1.00  0.00           O  
ATOM    109  CB  SER A   7      12.779  39.014   1.771  1.00  0.00           C  
ATOM    110  OG  SER A   7      11.892  38.249   2.540  1.00  0.00           O  
ATOM    111  H   SER A   7      11.300  37.886   0.041  1.00  0.00           H  
ATOM    112  HA  SER A   7      14.024  38.830   0.048  1.00  0.00           H  
ATOM    113 1HB  SER A   7      13.598  39.366   2.398  1.00  0.00           H  
ATOM    114 2HB  SER A   7      12.264  39.892   1.383  1.00  0.00           H  
ATOM    115  HG  SER A   7      12.406  37.907   3.276  1.00  0.00           H  
ATOM    116  N   GLY A   8      15.314  37.265   1.658  1.00  0.00           N  
ATOM    117  CA  GLY A   8      16.219  36.197   2.065  1.00  0.00           C  
ATOM    118  C   GLY A   8      15.892  35.703   3.469  1.00  0.00           C  
ATOM    119  O   GLY A   8      14.952  36.183   4.102  1.00  0.00           O  
ATOM    120  H   GLY A   8      15.608  38.226   1.761  1.00  0.00           H  
ATOM    121 1HA  GLY A   8      16.148  35.370   1.358  1.00  0.00           H  
ATOM    122 2HA  GLY A   8      17.246  36.559   2.033  1.00  0.00           H  
ATOM    123  N   ALA A   9      16.674  34.743   3.949  1.00  0.00           N  
ATOM    124  CA  ALA A   9      16.407  34.109   5.235  1.00  0.00           C  
ATOM    125  C   ALA A   9      16.710  35.056   6.389  1.00  0.00           C  
ATOM    126  O   ALA A   9      17.647  35.852   6.322  1.00  0.00           O  
ATOM    127  CB  ALA A   9      17.218  32.829   5.374  1.00  0.00           C  
ATOM    128  H   ALA A   9      17.474  34.443   3.410  1.00  0.00           H  
ATOM    129  HA  ALA A   9      15.346  33.861   5.276  1.00  0.00           H  
ATOM    130 1HB  ALA A   9      17.008  32.368   6.339  1.00  0.00           H  
ATOM    131 2HB  ALA A   9      16.948  32.139   4.575  1.00  0.00           H  
ATOM    132 3HB  ALA A   9      18.280  33.063   5.307  1.00  0.00           H  
ATOM    133  N   GLU A  10      15.912  34.965   7.448  1.00  0.00           N  
ATOM    134  CA  GLU A  10      16.123  35.779   8.639  1.00  0.00           C  
ATOM    135  C   GLU A  10      15.873  34.974   9.907  1.00  0.00           C  
ATOM    136  O   GLU A  10      15.015  34.092   9.935  1.00  0.00           O  
ATOM    137  CB  GLU A  10      15.211  37.008   8.614  1.00  0.00           C  
ATOM    138  CG  GLU A  10      15.504  37.985   7.484  1.00  0.00           C  
ATOM    139  CD  GLU A  10      14.710  39.257   7.592  1.00  0.00           C  
ATOM    140  OE1 GLU A  10      14.039  39.435   8.580  1.00  0.00           O  
ATOM    141  OE2 GLU A  10      14.775  40.053   6.684  1.00  0.00           O  
ATOM    142  H   GLU A  10      15.139  34.315   7.427  1.00  0.00           H  
ATOM    143  HA  GLU A  10      17.161  36.115   8.649  1.00  0.00           H  
ATOM    144 1HB  GLU A  10      14.173  36.688   8.519  1.00  0.00           H  
ATOM    145 2HB  GLU A  10      15.303  37.548   9.556  1.00  0.00           H  
ATOM    146 1HG  GLU A  10      16.565  38.231   7.496  1.00  0.00           H  
ATOM    147 2HG  GLU A  10      15.281  37.503   6.534  1.00  0.00           H  
ATOM    148  N   VAL A  11      16.627  35.284  10.957  1.00  0.00           N  
ATOM    149  CA  VAL A  11      16.456  34.623  12.245  1.00  0.00           C  
ATOM    150  C   VAL A  11      15.926  35.591  13.295  1.00  0.00           C  
ATOM    151  O   VAL A  11      16.495  36.661  13.510  1.00  0.00           O  
ATOM    152  CB  VAL A  11      17.795  34.032  12.725  1.00  0.00           C  
ATOM    153  CG1 VAL A  11      17.631  33.379  14.088  1.00  0.00           C  
ATOM    154  CG2 VAL A  11      18.314  33.030  11.705  1.00  0.00           C  
ATOM    155  H   VAL A  11      17.337  35.996  10.860  1.00  0.00           H  
ATOM    156  HA  VAL A  11      15.738  33.810  12.124  1.00  0.00           H  
ATOM    157  HB  VAL A  11      18.517  34.841  12.840  1.00  0.00           H  
ATOM    158 1HG1 VAL A  11      18.587  32.967  14.412  1.00  0.00           H  
ATOM    159 2HG1 VAL A  11      17.294  34.122  14.810  1.00  0.00           H  
ATOM    160 3HG1 VAL A  11      16.896  32.577  14.021  1.00  0.00           H  
ATOM    161 1HG2 VAL A  11      19.262  32.617  12.050  1.00  0.00           H  
ATOM    162 2HG2 VAL A  11      17.589  32.225  11.585  1.00  0.00           H  
ATOM    163 3HG2 VAL A  11      18.464  33.529  10.747  1.00  0.00           H  
ATOM    164  N   LYS A  12      14.833  35.208  13.947  1.00  0.00           N  
ATOM    165  CA  LYS A  12      14.148  36.095  14.880  1.00  0.00           C  
ATOM    166  C   LYS A  12      13.959  35.427  16.236  1.00  0.00           C  
ATOM    167  O   LYS A  12      14.082  34.208  16.361  1.00  0.00           O  
ATOM    168  CB  LYS A  12      12.795  36.527  14.314  1.00  0.00           C  
ATOM    169  CG  LYS A  12      12.877  37.277  12.991  1.00  0.00           C  
ATOM    170  CD  LYS A  12      13.522  38.643  13.169  1.00  0.00           C  
ATOM    171  CE  LYS A  12      13.543  39.421  11.862  1.00  0.00           C  
ATOM    172  NZ  LYS A  12      14.241  40.728  12.003  1.00  0.00           N  
ATOM    173  H   LYS A  12      14.468  34.279  13.792  1.00  0.00           H  
ATOM    174  HA  LYS A  12      14.764  36.983  15.029  1.00  0.00           H  
ATOM    175 1HB  LYS A  12      12.167  35.648  14.162  1.00  0.00           H  
ATOM    176 2HB  LYS A  12      12.289  37.171  15.032  1.00  0.00           H  
ATOM    177 1HG  LYS A  12      13.467  36.696  12.279  1.00  0.00           H  
ATOM    178 2HG  LYS A  12      11.875  37.407  12.584  1.00  0.00           H  
ATOM    179 1HD  LYS A  12      12.965  39.214  13.913  1.00  0.00           H  
ATOM    180 2HD  LYS A  12      14.545  38.519  13.523  1.00  0.00           H  
ATOM    181 1HE  LYS A  12      14.048  38.834  11.097  1.00  0.00           H  
ATOM    182 2HE  LYS A  12      12.520  39.604  11.531  1.00  0.00           H  
ATOM    183 1HZ  LYS A  12      14.233  41.212  11.116  1.00  0.00           H  
ATOM    184 2HZ  LYS A  12      13.769  41.289  12.698  1.00  0.00           H  
ATOM    185 3HZ  LYS A  12      15.196  40.570  12.291  1.00  0.00           H  
ATOM    186  N   LYS A  13      13.661  36.232  17.250  1.00  0.00           N  
ATOM    187  CA  LYS A  13      13.365  35.712  18.580  1.00  0.00           C  
ATOM    188  C   LYS A  13      11.863  35.636  18.820  1.00  0.00           C  
ATOM    189  O   LYS A  13      11.084  36.326  18.162  1.00  0.00           O  
ATOM    190  CB  LYS A  13      14.026  36.578  19.653  1.00  0.00           C  
ATOM    191  CG  LYS A  13      15.549  36.558  19.628  1.00  0.00           C  
ATOM    192  CD  LYS A  13      16.131  37.411  20.744  1.00  0.00           C  
ATOM    193  CE  LYS A  13      17.652  37.392  20.721  1.00  0.00           C  
ATOM    194  NZ  LYS A  13      18.237  38.233  21.801  1.00  0.00           N  
ATOM    195  H   LYS A  13      13.638  37.230  17.096  1.00  0.00           H  
ATOM    196  HA  LYS A  13      13.766  34.701  18.653  1.00  0.00           H  
ATOM    197 1HB  LYS A  13      13.703  37.613  19.535  1.00  0.00           H  
ATOM    198 2HB  LYS A  13      13.703  36.245  20.639  1.00  0.00           H  
ATOM    199 1HG  LYS A  13      15.901  35.533  19.744  1.00  0.00           H  
ATOM    200 2HG  LYS A  13      15.902  36.938  18.670  1.00  0.00           H  
ATOM    201 1HD  LYS A  13      15.787  38.441  20.634  1.00  0.00           H  
ATOM    202 2HD  LYS A  13      15.788  37.034  21.708  1.00  0.00           H  
ATOM    203 1HE  LYS A  13      18.005  36.369  20.843  1.00  0.00           H  
ATOM    204 2HE  LYS A  13      18.006  37.763  19.759  1.00  0.00           H  
ATOM    205 1HZ  LYS A  13      19.245  38.194  21.750  1.00  0.00           H  
ATOM    206 2HZ  LYS A  13      17.931  39.189  21.686  1.00  0.00           H  
ATOM    207 3HZ  LYS A  13      17.931  37.888  22.699  1.00  0.00           H  
ATOM    208  N   PRO A  14      11.461  34.794  19.766  1.00  0.00           N  
ATOM    209  CA  PRO A  14      10.053  34.647  20.113  1.00  0.00           C  
ATOM    210  C   PRO A  14       9.432  35.989  20.477  1.00  0.00           C  
ATOM    211  O   PRO A  14       9.966  36.727  21.306  1.00  0.00           O  
ATOM    212  CB  PRO A  14      10.092  33.698  21.316  1.00  0.00           C  
ATOM    213  CG  PRO A  14      11.329  32.893  21.106  1.00  0.00           C  
ATOM    214  CD  PRO A  14      12.323  33.873  20.543  1.00  0.00           C  
ATOM    215  HA  PRO A  14       9.518  34.189  19.268  1.00  0.00           H  
ATOM    216 1HB  PRO A  14      10.113  34.277  22.251  1.00  0.00           H  
ATOM    217 2HB  PRO A  14       9.181  33.082  21.339  1.00  0.00           H  
ATOM    218 1HG  PRO A  14      11.661  32.452  22.057  1.00  0.00           H  
ATOM    219 2HG  PRO A  14      11.126  32.056  20.422  1.00  0.00           H  
ATOM    220 1HD  PRO A  14      12.836  34.390  21.368  1.00  0.00           H  
ATOM    221 2HD  PRO A  14      13.047  33.340  19.910  1.00  0.00           H  
ATOM    222  N   GLY A  15       8.301  36.301  19.853  1.00  0.00           N  
ATOM    223  CA  GLY A  15       7.582  37.536  20.142  1.00  0.00           C  
ATOM    224  C   GLY A  15       7.922  38.621  19.128  1.00  0.00           C  
ATOM    225  O   GLY A  15       7.293  39.679  19.103  1.00  0.00           O  
ATOM    226  H   GLY A  15       7.930  35.665  19.161  1.00  0.00           H  
ATOM    227 1HA  GLY A  15       6.509  37.343  20.129  1.00  0.00           H  
ATOM    228 2HA  GLY A  15       7.835  37.878  21.145  1.00  0.00           H  
ATOM    229  N   ALA A  16       8.919  38.351  18.293  1.00  0.00           N  
ATOM    230  CA  ALA A  16       9.367  39.318  17.297  1.00  0.00           C  
ATOM    231  C   ALA A  16       8.461  39.307  16.073  1.00  0.00           C  
ATOM    232  O   ALA A  16       7.484  38.560  16.018  1.00  0.00           O  
ATOM    233  CB  ALA A  16      10.806  39.033  16.892  1.00  0.00           C  
ATOM    234  H   ALA A  16       9.379  37.454  18.349  1.00  0.00           H  
ATOM    235  HA  ALA A  16       9.315  40.311  17.742  1.00  0.00           H  
ATOM    236 1HB  ALA A  16      11.126  39.763  16.148  1.00  0.00           H  
ATOM    237 2HB  ALA A  16      11.451  39.102  17.768  1.00  0.00           H  
ATOM    238 3HB  ALA A  16      10.874  38.032  16.470  1.00  0.00           H  
ATOM    239  N   SER A  17       8.790  40.141  15.092  1.00  0.00           N  
ATOM    240  CA  SER A  17       8.037  40.193  13.845  1.00  0.00           C  
ATOM    241  C   SER A  17       8.965  40.149  12.638  1.00  0.00           C  
ATOM    242  O   SER A  17      10.049  40.731  12.655  1.00  0.00           O  
ATOM    243  CB  SER A  17       7.191  41.450  13.797  1.00  0.00           C  
ATOM    244  OG  SER A  17       6.493  41.540  12.586  1.00  0.00           O  
ATOM    245  H   SER A  17       9.583  40.755  15.214  1.00  0.00           H  
ATOM    246  HA  SER A  17       7.378  39.324  13.802  1.00  0.00           H  
ATOM    247 1HB  SER A  17       6.485  41.445  14.627  1.00  0.00           H  
ATOM    248 2HB  SER A  17       7.830  42.323  13.917  1.00  0.00           H  
ATOM    249  HG  SER A  17       6.161  42.440  12.538  1.00  0.00           H  
ATOM    250  N   VAL A  18       8.534  39.454  11.591  1.00  0.00           N  
ATOM    251  CA  VAL A  18       9.306  39.368  10.357  1.00  0.00           C  
ATOM    252  C   VAL A  18       8.429  39.626   9.139  1.00  0.00           C  
ATOM    253  O   VAL A  18       7.292  39.159   9.071  1.00  0.00           O  
ATOM    254  CB  VAL A  18       9.960  37.979  10.232  1.00  0.00           C  
ATOM    255  CG1 VAL A  18       8.895  36.898  10.124  1.00  0.00           C  
ATOM    256  CG2 VAL A  18      10.884  37.949   9.024  1.00  0.00           C  
ATOM    257  H   VAL A  18       7.648  38.973  11.651  1.00  0.00           H  
ATOM    258  HA  VAL A  18      10.093  40.123  10.388  1.00  0.00           H  
ATOM    259  HB  VAL A  18      10.535  37.775  11.135  1.00  0.00           H  
ATOM    260 1HG1 VAL A  18       9.374  35.922  10.036  1.00  0.00           H  
ATOM    261 2HG1 VAL A  18       8.268  36.914  11.015  1.00  0.00           H  
ATOM    262 3HG1 VAL A  18       8.280  37.079   9.243  1.00  0.00           H  
ATOM    263 1HG2 VAL A  18      11.342  36.964   8.941  1.00  0.00           H  
ATOM    264 2HG2 VAL A  18      10.309  38.159   8.121  1.00  0.00           H  
ATOM    265 3HG2 VAL A  18      11.662  38.703   9.142  1.00  0.00           H  
ATOM    266  N   LYS A  19       8.965  40.371   8.178  1.00  0.00           N  
ATOM    267  CA  LYS A  19       8.208  40.750   6.991  1.00  0.00           C  
ATOM    268  C   LYS A  19       8.814  40.142   5.733  1.00  0.00           C  
ATOM    269  O   LYS A  19       9.883  40.556   5.285  1.00  0.00           O  
ATOM    270  CB  LYS A  19       8.143  42.273   6.860  1.00  0.00           C  
ATOM    271  CG  LYS A  19       7.270  42.770   5.716  1.00  0.00           C  
ATOM    272  CD  LYS A  19       7.178  44.288   5.710  1.00  0.00           C  
ATOM    273  CE  LYS A  19       6.372  44.800   6.895  1.00  0.00           C  
ATOM    274  NZ  LYS A  19       6.216  46.279   6.864  1.00  0.00           N  
ATOM    275  H   LYS A  19       9.921  40.683   8.272  1.00  0.00           H  
ATOM    276  HA  LYS A  19       7.192  40.366   7.091  1.00  0.00           H  
ATOM    277 1HB  LYS A  19       7.758  42.702   7.786  1.00  0.00           H  
ATOM    278 2HB  LYS A  19       9.148  42.668   6.710  1.00  0.00           H  
ATOM    279 1HG  LYS A  19       7.689  42.436   4.766  1.00  0.00           H  
ATOM    280 2HG  LYS A  19       6.268  42.354   5.817  1.00  0.00           H  
ATOM    281 1HD  LYS A  19       8.182  44.714   5.753  1.00  0.00           H  
ATOM    282 2HD  LYS A  19       6.701  44.620   4.788  1.00  0.00           H  
ATOM    283 1HE  LYS A  19       5.384  44.342   6.887  1.00  0.00           H  
ATOM    284 2HE  LYS A  19       6.870  44.519   7.822  1.00  0.00           H  
ATOM    285 1HZ  LYS A  19       5.677  46.578   7.665  1.00  0.00           H  
ATOM    286 2HZ  LYS A  19       7.127  46.715   6.890  1.00  0.00           H  
ATOM    287 3HZ  LYS A  19       5.737  46.550   6.017  1.00  0.00           H  
ATOM    288  N   VAL A  20       8.125  39.156   5.168  1.00  0.00           N  
ATOM    289  CA  VAL A  20       8.595  38.489   3.959  1.00  0.00           C  
ATOM    290  C   VAL A  20       8.095  39.200   2.708  1.00  0.00           C  
ATOM    291  O   VAL A  20       6.891  39.374   2.520  1.00  0.00           O  
ATOM    292  CB  VAL A  20       8.118  37.024   3.939  1.00  0.00           C  
ATOM    293  CG1 VAL A  20       8.558  36.339   2.653  1.00  0.00           C  
ATOM    294  CG2 VAL A  20       8.659  36.287   5.154  1.00  0.00           C  
ATOM    295  H   VAL A  20       7.254  38.862   5.585  1.00  0.00           H  
ATOM    296  HA  VAL A  20       9.685  38.503   3.958  1.00  0.00           H  
ATOM    297  HB  VAL A  20       7.029  37.006   3.956  1.00  0.00           H  
ATOM    298 1HG1 VAL A  20       8.213  35.305   2.655  1.00  0.00           H  
ATOM    299 2HG1 VAL A  20       8.130  36.862   1.798  1.00  0.00           H  
ATOM    300 3HG1 VAL A  20       9.645  36.358   2.584  1.00  0.00           H  
ATOM    301 1HG2 VAL A  20       8.318  35.252   5.133  1.00  0.00           H  
ATOM    302 2HG2 VAL A  20       9.749  36.310   5.139  1.00  0.00           H  
ATOM    303 3HG2 VAL A  20       8.298  36.769   6.063  1.00  0.00           H  
ATOM    304  N   SER A  21       9.028  39.609   1.854  1.00  0.00           N  
ATOM    305  CA  SER A  21       8.687  40.350   0.646  1.00  0.00           C  
ATOM    306  C   SER A  21       8.600  39.425  -0.562  1.00  0.00           C  
ATOM    307  O   SER A  21       9.115  38.307  -0.538  1.00  0.00           O  
ATOM    308  CB  SER A  21       9.717  41.433   0.390  1.00  0.00           C  
ATOM    309  OG  SER A  21      10.922  40.883  -0.068  1.00  0.00           O  
ATOM    310  H   SER A  21       9.997  39.401   2.047  1.00  0.00           H  
ATOM    311  HA  SER A  21       7.713  40.818   0.789  1.00  0.00           H  
ATOM    312 1HB  SER A  21       9.331  42.136  -0.348  1.00  0.00           H  
ATOM    313 2HB  SER A  21       9.895  41.990   1.310  1.00  0.00           H  
ATOM    314  HG  SER A  21      10.795  40.710  -1.003  1.00  0.00           H  
ATOM    315  N   CYS A  22       7.945  39.898  -1.617  1.00  0.00           N  
ATOM    316  CA  CYS A  22       7.870  39.153  -2.868  1.00  0.00           C  
ATOM    317  C   CYS A  22       7.631  40.085  -4.049  1.00  0.00           C  
ATOM    318  O   CYS A  22       6.537  40.624  -4.216  1.00  0.00           O  
ATOM    319  CB  CYS A  22       6.749  38.115  -2.810  1.00  0.00           C  
ATOM    320  SG  CYS A  22       6.600  37.104  -4.302  1.00  0.00           S  
ATOM    321  H   CYS A  22       7.488  40.796  -1.550  1.00  0.00           H  
ATOM    322  HA  CYS A  22       8.816  38.635  -3.020  1.00  0.00           H  
ATOM    323 1HB  CYS A  22       6.916  37.447  -1.965  1.00  0.00           H  
ATOM    324 2HB  CYS A  22       5.796  38.617  -2.646  1.00  0.00           H  
ATOM    325  HG  CYS A  22       6.371  38.116  -5.133  1.00  0.00           H  
ATOM    326  N   LYS A  23       8.661  40.271  -4.868  1.00  0.00           N  
ATOM    327  CA  LYS A  23       8.565  41.138  -6.036  1.00  0.00           C  
ATOM    328  C   LYS A  23       8.067  40.370  -7.253  1.00  0.00           C  
ATOM    329  O   LYS A  23       8.560  39.284  -7.558  1.00  0.00           O  
ATOM    330  CB  LYS A  23       9.920  41.781  -6.338  1.00  0.00           C  
ATOM    331  CG  LYS A  23       9.898  42.784  -7.484  1.00  0.00           C  
ATOM    332  CD  LYS A  23      11.262  43.428  -7.680  1.00  0.00           C  
ATOM    333  CE  LYS A  23      11.245  44.425  -8.830  1.00  0.00           C  
ATOM    334  NZ  LYS A  23      12.572  45.065  -9.031  1.00  0.00           N  
ATOM    335  H   LYS A  23       9.533  39.799  -4.676  1.00  0.00           H  
ATOM    336  HA  LYS A  23       7.844  41.928  -5.822  1.00  0.00           H  
ATOM    337 1HB  LYS A  23      10.284  42.297  -5.449  1.00  0.00           H  
ATOM    338 2HB  LYS A  23      10.644  41.005  -6.586  1.00  0.00           H  
ATOM    339 1HG  LYS A  23       9.609  42.277  -8.406  1.00  0.00           H  
ATOM    340 2HG  LYS A  23       9.165  43.562  -7.273  1.00  0.00           H  
ATOM    341 1HD  LYS A  23      11.555  43.946  -6.765  1.00  0.00           H  
ATOM    342 2HD  LYS A  23      12.002  42.657  -7.892  1.00  0.00           H  
ATOM    343 1HE  LYS A  23      10.957  43.915  -9.748  1.00  0.00           H  
ATOM    344 2HE  LYS A  23      10.508  45.202  -8.626  1.00  0.00           H  
ATOM    345 1HZ  LYS A  23      12.519  45.718  -9.801  1.00  0.00           H  
ATOM    346 2HZ  LYS A  23      12.841  45.558  -8.191  1.00  0.00           H  
ATOM    347 3HZ  LYS A  23      13.261  44.356  -9.240  1.00  0.00           H  
ATOM    348  N   ALA A  24       7.086  40.940  -7.945  1.00  0.00           N  
ATOM    349  CA  ALA A  24       6.537  40.323  -9.147  1.00  0.00           C  
ATOM    350  C   ALA A  24       7.469  40.510 -10.337  1.00  0.00           C  
ATOM    351  O   ALA A  24       8.149  41.530 -10.451  1.00  0.00           O  
ATOM    352  CB  ALA A  24       5.162  40.896  -9.456  1.00  0.00           C  
ATOM    353  H   ALA A  24       6.712  41.824  -7.631  1.00  0.00           H  
ATOM    354  HA  ALA A  24       6.440  39.252  -8.963  1.00  0.00           H  
ATOM    355 1HB  ALA A  24       4.766  40.425 -10.356  1.00  0.00           H  
ATOM    356 2HB  ALA A  24       4.491  40.703  -8.619  1.00  0.00           H  
ATOM    357 3HB  ALA A  24       5.244  41.970  -9.615  1.00  0.00           H  
ATOM    358  N   SER A  25       7.497  39.519 -11.222  1.00  0.00           N  
ATOM    359  CA  SER A  25       8.287  39.605 -12.444  1.00  0.00           C  
ATOM    360  C   SER A  25       7.813  38.593 -13.479  1.00  0.00           C  
ATOM    361  O   SER A  25       7.757  37.394 -13.209  1.00  0.00           O  
ATOM    362  CB  SER A  25       9.754  39.376 -12.135  1.00  0.00           C  
ATOM    363  OG  SER A  25      10.526  39.417 -13.303  1.00  0.00           O  
ATOM    364  H   SER A  25       6.956  38.685 -11.043  1.00  0.00           H  
ATOM    365  HA  SER A  25       8.168  40.605 -12.863  1.00  0.00           H  
ATOM    366 1HB  SER A  25      10.102  40.138 -11.438  1.00  0.00           H  
ATOM    367 2HB  SER A  25       9.876  38.409 -11.649  1.00  0.00           H  
ATOM    368  HG  SER A  25      11.146  38.686 -13.237  1.00  0.00           H  
ATOM    369  N   GLY A  26       7.472  39.084 -14.666  1.00  0.00           N  
ATOM    370  CA  GLY A  26       6.950  38.231 -15.727  1.00  0.00           C  
ATOM    371  C   GLY A  26       5.434  38.347 -15.831  1.00  0.00           C  
ATOM    372  O   GLY A  26       4.821  37.790 -16.742  1.00  0.00           O  
ATOM    373  H   GLY A  26       7.577  40.074 -14.838  1.00  0.00           H  
ATOM    374 1HA  GLY A  26       7.406  38.511 -16.677  1.00  0.00           H  
ATOM    375 2HA  GLY A  26       7.227  37.196 -15.530  1.00  0.00           H  
ATOM    376  N   TYR A  27       4.836  39.072 -14.893  1.00  0.00           N  
ATOM    377  CA  TYR A  27       3.389  39.257 -14.874  1.00  0.00           C  
ATOM    378  C   TYR A  27       3.010  40.566 -14.194  1.00  0.00           C  
ATOM    379  O   TYR A  27       3.824  41.174 -13.498  1.00  0.00           O  
ATOM    380  CB  TYR A  27       2.708  38.079 -14.173  1.00  0.00           C  
ATOM    381  CG  TYR A  27       3.055  37.958 -12.706  1.00  0.00           C  
ATOM    382  CD1 TYR A  27       2.193  38.465 -11.745  1.00  0.00           C  
ATOM    383  CD2 TYR A  27       4.236  37.339 -12.321  1.00  0.00           C  
ATOM    384  CE1 TYR A  27       2.510  38.355 -10.405  1.00  0.00           C  
ATOM    385  CE2 TYR A  27       4.552  37.229 -10.981  1.00  0.00           C  
ATOM    386  CZ  TYR A  27       3.695  37.734 -10.025  1.00  0.00           C  
ATOM    387  OH  TYR A  27       4.010  37.623  -8.690  1.00  0.00           O  
ATOM    388  H   TYR A  27       5.397  39.507 -14.174  1.00  0.00           H  
ATOM    389  HA  TYR A  27       3.033  39.304 -15.903  1.00  0.00           H  
ATOM    390 1HB  TYR A  27       1.626  38.180 -14.260  1.00  0.00           H  
ATOM    391 2HB  TYR A  27       2.990  37.150 -14.667  1.00  0.00           H  
ATOM    392  HD1 TYR A  27       1.265  38.952 -12.047  1.00  0.00           H  
ATOM    393  HD2 TYR A  27       4.914  36.941 -13.076  1.00  0.00           H  
ATOM    394  HE1 TYR A  27       1.833  38.753  -9.650  1.00  0.00           H  
ATOM    395  HE2 TYR A  27       5.481  36.743 -10.679  1.00  0.00           H  
ATOM    396  HH  TYR A  27       3.257  37.897  -8.161  1.00  0.00           H  
ATOM    397  N   THR A  28       1.770  40.996 -14.399  1.00  0.00           N  
ATOM    398  CA  THR A  28       1.306  42.275 -13.875  1.00  0.00           C  
ATOM    399  C   THR A  28       0.930  42.163 -12.403  1.00  0.00           C  
ATOM    400  O   THR A  28       0.176  41.273 -12.011  1.00  0.00           O  
ATOM    401  CB  THR A  28       0.101  42.799 -14.679  1.00  0.00           C  
ATOM    402  OG1 THR A  28       0.485  42.998 -16.045  1.00  0.00           O  
ATOM    403  CG2 THR A  28      -0.395  44.115 -14.099  1.00  0.00           C  
ATOM    404  H   THR A  28       1.133  40.423 -14.933  1.00  0.00           H  
ATOM    405  HA  THR A  28       2.117  42.999 -13.961  1.00  0.00           H  
ATOM    406  HB  THR A  28      -0.705  42.067 -14.644  1.00  0.00           H  
ATOM    407  HG1 THR A  28      -0.125  43.610 -16.463  1.00  0.00           H  
ATOM    408 1HG2 THR A  28      -1.246  44.470 -14.679  1.00  0.00           H  
ATOM    409 2HG2 THR A  28      -0.698  43.965 -13.063  1.00  0.00           H  
ATOM    410 3HG2 THR A  28       0.404  44.854 -14.139  1.00  0.00           H  
ATOM    411  N   PHE A  29       1.460  43.072 -11.592  1.00  0.00           N  
ATOM    412  CA  PHE A  29       1.396  42.934 -10.142  1.00  0.00           C  
ATOM    413  C   PHE A  29      -0.047  42.867  -9.658  1.00  0.00           C  
ATOM    414  O   PHE A  29      -0.378  42.079  -8.772  1.00  0.00           O  
ATOM    415  CB  PHE A  29       2.113  44.102  -9.462  1.00  0.00           C  
ATOM    416  CG  PHE A  29       2.155  43.998  -7.964  1.00  0.00           C  
ATOM    417  CD1 PHE A  29       2.752  42.909  -7.347  1.00  0.00           C  
ATOM    418  CD2 PHE A  29       1.598  44.988  -7.169  1.00  0.00           C  
ATOM    419  CE1 PHE A  29       2.792  42.812  -5.968  1.00  0.00           C  
ATOM    420  CE2 PHE A  29       1.637  44.895  -5.791  1.00  0.00           C  
ATOM    421  CZ  PHE A  29       2.234  43.805  -5.191  1.00  0.00           C  
ATOM    422  H   PHE A  29       1.919  43.879 -11.989  1.00  0.00           H  
ATOM    423  HA  PHE A  29       1.895  42.006  -9.860  1.00  0.00           H  
ATOM    424 1HB  PHE A  29       3.137  44.163  -9.827  1.00  0.00           H  
ATOM    425 2HB  PHE A  29       1.617  45.036  -9.724  1.00  0.00           H  
ATOM    426  HD1 PHE A  29       3.194  42.124  -7.962  1.00  0.00           H  
ATOM    427  HD2 PHE A  29       1.126  45.849  -7.643  1.00  0.00           H  
ATOM    428  HE1 PHE A  29       3.264  41.950  -5.496  1.00  0.00           H  
ATOM    429  HE2 PHE A  29       1.196  45.680  -5.178  1.00  0.00           H  
ATOM    430  HZ  PHE A  29       2.264  43.729  -4.105  1.00  0.00           H  
ATOM    431  N   THR A  30      -0.902  43.698 -10.245  1.00  0.00           N  
ATOM    432  CA  THR A  30      -2.229  43.946  -9.694  1.00  0.00           C  
ATOM    433  C   THR A  30      -3.305  43.246 -10.514  1.00  0.00           C  
ATOM    434  O   THR A  30      -4.496  43.504 -10.341  1.00  0.00           O  
ATOM    435  CB  THR A  30      -2.528  45.455  -9.628  1.00  0.00           C  
ATOM    436  OG1 THR A  30      -2.457  46.017 -10.945  1.00  0.00           O  
ATOM    437  CG2 THR A  30      -1.526  46.159  -8.727  1.00  0.00           C  
ATOM    438  H   THR A  30      -0.625  44.170 -11.094  1.00  0.00           H  
ATOM    439  HA  THR A  30      -2.264  43.545  -8.681  1.00  0.00           H  
ATOM    440  HB  THR A  30      -3.533  45.610  -9.236  1.00  0.00           H  
ATOM    441  HG1 THR A  30      -3.047  45.535 -11.530  1.00  0.00           H  
ATOM    442 1HG2 THR A  30      -1.753  47.224  -8.692  1.00  0.00           H  
ATOM    443 2HG2 THR A  30      -1.585  45.742  -7.722  1.00  0.00           H  
ATOM    444 3HG2 THR A  30      -0.520  46.016  -9.120  1.00  0.00           H  
ATOM    445  N   SER A  31      -2.878  42.360 -11.408  1.00  0.00           N  
ATOM    446  CA  SER A  31      -3.800  41.663 -12.296  1.00  0.00           C  
ATOM    447  C   SER A  31      -3.985  40.212 -11.869  1.00  0.00           C  
ATOM    448  O   SER A  31      -4.917  39.539 -12.310  1.00  0.00           O  
ATOM    449  CB  SER A  31      -3.293  41.718 -13.723  1.00  0.00           C  
ATOM    450  OG  SER A  31      -3.290  43.034 -14.205  1.00  0.00           O  
ATOM    451  H   SER A  31      -1.889  42.165 -11.473  1.00  0.00           H  
ATOM    452  HA  SER A  31      -4.770  42.160 -12.248  1.00  0.00           H  
ATOM    453 1HB  SER A  31      -2.283  41.311 -13.767  1.00  0.00           H  
ATOM    454 2HB  SER A  31      -3.924  41.097 -14.358  1.00  0.00           H  
ATOM    455  HG  SER A  31      -3.900  43.046 -14.946  1.00  0.00           H  
ATOM    456  N   TYR A  32      -3.093  39.736 -11.008  1.00  0.00           N  
ATOM    457  CA  TYR A  32      -3.058  38.325 -10.642  1.00  0.00           C  
ATOM    458  C   TYR A  32      -3.065  38.147  -9.130  1.00  0.00           C  
ATOM    459  O   TYR A  32      -2.663  39.044  -8.388  1.00  0.00           O  
ATOM    460  CB  TYR A  32      -1.830  37.644 -11.251  1.00  0.00           C  
ATOM    461  CG  TYR A  32      -1.833  37.619 -12.764  1.00  0.00           C  
ATOM    462  CD1 TYR A  32      -1.113  38.568 -13.474  1.00  0.00           C  
ATOM    463  CD2 TYR A  32      -2.556  36.648 -13.440  1.00  0.00           C  
ATOM    464  CE1 TYR A  32      -1.115  38.546 -14.856  1.00  0.00           C  
ATOM    465  CE2 TYR A  32      -2.558  36.625 -14.821  1.00  0.00           C  
ATOM    466  CZ  TYR A  32      -1.842  37.569 -15.528  1.00  0.00           C  
ATOM    467  OH  TYR A  32      -1.844  37.546 -16.904  1.00  0.00           O  
ATOM    468  H   TYR A  32      -2.421  40.367 -10.596  1.00  0.00           H  
ATOM    469  HA  TYR A  32      -3.954  37.844 -11.035  1.00  0.00           H  
ATOM    470 1HB  TYR A  32      -0.927  38.159 -10.921  1.00  0.00           H  
ATOM    471 2HB  TYR A  32      -1.769  36.616 -10.894  1.00  0.00           H  
ATOM    472  HD1 TYR A  32      -0.545  39.332 -12.943  1.00  0.00           H  
ATOM    473  HD2 TYR A  32      -3.122  35.903 -12.881  1.00  0.00           H  
ATOM    474  HE1 TYR A  32      -0.549  39.291 -15.414  1.00  0.00           H  
ATOM    475  HE2 TYR A  32      -3.127  35.862 -15.353  1.00  0.00           H  
ATOM    476  HH  TYR A  32      -2.419  36.841 -17.210  1.00  0.00           H  
ATOM    477  N   TRP A  33      -3.522  36.985  -8.677  1.00  0.00           N  
ATOM    478  CA  TRP A  33      -3.580  36.686  -7.251  1.00  0.00           C  
ATOM    479  C   TRP A  33      -2.318  35.971  -6.787  1.00  0.00           C  
ATOM    480  O   TRP A  33      -1.715  35.205  -7.539  1.00  0.00           O  
ATOM    481  CB  TRP A  33      -4.804  35.825  -6.935  1.00  0.00           C  
ATOM    482  CG  TRP A  33      -6.105  36.546  -7.115  1.00  0.00           C  
ATOM    483  CD1 TRP A  33      -6.973  36.919  -6.133  1.00  0.00           C  
ATOM    484  CD2 TRP A  33      -6.696  36.989  -8.362  1.00  0.00           C  
ATOM    485  NE1 TRP A  33      -8.059  37.559  -6.679  1.00  0.00           N  
ATOM    486  CE2 TRP A  33      -7.905  37.611  -8.041  1.00  0.00           C  
ATOM    487  CE3 TRP A  33      -6.301  36.907  -9.703  1.00  0.00           C  
ATOM    488  CZ2 TRP A  33      -8.732  38.153  -9.013  1.00  0.00           C  
ATOM    489  CZ3 TRP A  33      -7.129  37.451 -10.677  1.00  0.00           C  
ATOM    490  CH2 TRP A  33      -8.313  38.058 -10.340  1.00  0.00           C  
ATOM    491  H   TRP A  33      -3.839  36.290  -9.338  1.00  0.00           H  
ATOM    492  HA  TRP A  33      -3.663  37.626  -6.705  1.00  0.00           H  
ATOM    493 1HB  TRP A  33      -4.807  34.946  -7.580  1.00  0.00           H  
ATOM    494 2HB  TRP A  33      -4.746  35.475  -5.905  1.00  0.00           H  
ATOM    495  HD1 TRP A  33      -6.827  36.737  -5.070  1.00  0.00           H  
ATOM    496  HE1 TRP A  33      -8.844  37.930  -6.163  1.00  0.00           H  
ATOM    497  HE3 TRP A  33      -5.361  36.429  -9.975  1.00  0.00           H  
ATOM    498  HZ2 TRP A  33      -9.676  38.639  -8.766  1.00  0.00           H  
ATOM    499  HZ3 TRP A  33      -6.815  37.383 -11.719  1.00  0.00           H  
ATOM    500  HH2 TRP A  33      -8.938  38.475 -11.130  1.00  0.00           H  
ATOM    501  N   MET A  34      -1.922  36.225  -5.544  1.00  0.00           N  
ATOM    502  CA  MET A  34      -0.785  35.537  -4.946  1.00  0.00           C  
ATOM    503  C   MET A  34      -1.170  34.882  -3.626  1.00  0.00           C  
ATOM    504  O   MET A  34      -1.699  35.537  -2.728  1.00  0.00           O  
ATOM    505  CB  MET A  34       0.373  36.511  -4.740  1.00  0.00           C  
ATOM    506  CG  MET A  34       0.960  37.072  -6.028  1.00  0.00           C  
ATOM    507  SD  MET A  34       2.192  38.356  -5.728  1.00  0.00           S  
ATOM    508  CE  MET A  34       1.152  39.695  -5.153  1.00  0.00           C  
ATOM    509  H   MET A  34      -2.423  36.913  -5.000  1.00  0.00           H  
ATOM    510  HA  MET A  34      -0.463  34.747  -5.625  1.00  0.00           H  
ATOM    511 1HB  MET A  34       0.039  37.350  -4.132  1.00  0.00           H  
ATOM    512 2HB  MET A  34       1.176  36.012  -4.196  1.00  0.00           H  
ATOM    513 1HG  MET A  34       1.430  36.269  -6.594  1.00  0.00           H  
ATOM    514 2HG  MET A  34       0.162  37.497  -6.637  1.00  0.00           H  
ATOM    515 1HE  MET A  34       1.770  40.564  -4.926  1.00  0.00           H  
ATOM    516 2HE  MET A  34       0.430  39.955  -5.929  1.00  0.00           H  
ATOM    517 3HE  MET A  34       0.621  39.383  -4.253  1.00  0.00           H  
ATOM    518  N   HIS A  35      -0.902  33.585  -3.514  1.00  0.00           N  
ATOM    519  CA  HIS A  35      -1.288  32.822  -2.333  1.00  0.00           C  
ATOM    520  C   HIS A  35      -0.068  32.407  -1.521  1.00  0.00           C  
ATOM    521  O   HIS A  35       0.964  32.034  -2.080  1.00  0.00           O  
ATOM    522  CB  HIS A  35      -2.091  31.579  -2.730  1.00  0.00           C  
ATOM    523  CG  HIS A  35      -3.307  31.885  -3.548  1.00  0.00           C  
ATOM    524  ND1 HIS A  35      -4.062  30.902  -4.154  1.00  0.00           N  
ATOM    525  CD2 HIS A  35      -3.900  33.061  -3.860  1.00  0.00           C  
ATOM    526  CE1 HIS A  35      -5.067  31.463  -4.804  1.00  0.00           C  
ATOM    527  NE2 HIS A  35      -4.991  32.771  -4.641  1.00  0.00           N  
ATOM    528  H   HIS A  35      -0.418  33.116  -4.266  1.00  0.00           H  
ATOM    529  HA  HIS A  35      -1.917  33.439  -1.691  1.00  0.00           H  
ATOM    530 1HB  HIS A  35      -1.455  30.903  -3.303  1.00  0.00           H  
ATOM    531 2HB  HIS A  35      -2.408  31.049  -1.832  1.00  0.00           H  
ATOM    532  HD2 HIS A  35      -3.572  34.054  -3.549  1.00  0.00           H  
ATOM    533  HE1 HIS A  35      -5.829  30.935  -5.377  1.00  0.00           H  
ATOM    534  HE2 HIS A  35      -5.629  33.453  -5.027  1.00  0.00           H  
ATOM    535  N   TRP A  36      -0.190  32.475  -0.200  1.00  0.00           N  
ATOM    536  CA  TRP A  36       0.956  32.308   0.686  1.00  0.00           C  
ATOM    537  C   TRP A  36       0.895  30.973   1.418  1.00  0.00           C  
ATOM    538  O   TRP A  36      -0.135  30.614   1.989  1.00  0.00           O  
ATOM    539  CB  TRP A  36       1.016  33.449   1.702  1.00  0.00           C  
ATOM    540  CG  TRP A  36       1.362  34.775   1.093  1.00  0.00           C  
ATOM    541  CD1 TRP A  36       0.493  35.677   0.557  1.00  0.00           C  
ATOM    542  CD2 TRP A  36       2.681  35.357   0.956  1.00  0.00           C  
ATOM    543  NE1 TRP A  36       1.176  36.775   0.096  1.00  0.00           N  
ATOM    544  CE2 TRP A  36       2.516  36.597   0.333  1.00  0.00           C  
ATOM    545  CE3 TRP A  36       3.968  34.932   1.308  1.00  0.00           C  
ATOM    546  CZ2 TRP A  36       3.591  37.424   0.049  1.00  0.00           C  
ATOM    547  CZ3 TRP A  36       5.046  35.761   1.023  1.00  0.00           C  
ATOM    548  CH2 TRP A  36       4.862  36.975   0.410  1.00  0.00           C  
ATOM    549  H   TRP A  36      -1.101  32.648   0.201  1.00  0.00           H  
ATOM    550  HA  TRP A  36       1.864  32.328   0.083  1.00  0.00           H  
ATOM    551 1HB  TRP A  36       0.051  33.543   2.201  1.00  0.00           H  
ATOM    552 2HB  TRP A  36       1.758  33.218   2.465  1.00  0.00           H  
ATOM    553  HD1 TRP A  36      -0.586  35.546   0.502  1.00  0.00           H  
ATOM    554  HE1 TRP A  36       0.762  37.583  -0.347  1.00  0.00           H  
ATOM    555  HE3 TRP A  36       4.120  33.970   1.797  1.00  0.00           H  
ATOM    556  HZ2 TRP A  36       3.466  38.391  -0.438  1.00  0.00           H  
ATOM    557  HZ3 TRP A  36       6.045  35.423   1.299  1.00  0.00           H  
ATOM    558  HH2 TRP A  36       5.730  37.601   0.202  1.00  0.00           H  
ATOM    559  N   VAL A  37       2.004  30.243   1.399  1.00  0.00           N  
ATOM    560  CA  VAL A  37       2.131  29.021   2.184  1.00  0.00           C  
ATOM    561  C   VAL A  37       3.475  28.961   2.897  1.00  0.00           C  
ATOM    562  O   VAL A  37       4.321  29.839   2.724  1.00  0.00           O  
ATOM    563  CB  VAL A  37       1.978  27.785   1.278  1.00  0.00           C  
ATOM    564  CG1 VAL A  37       0.621  27.794   0.589  1.00  0.00           C  
ATOM    565  CG2 VAL A  37       3.102  27.751   0.255  1.00  0.00           C  
ATOM    566  H   VAL A  37       2.780  30.541   0.825  1.00  0.00           H  
ATOM    567  HA  VAL A  37       1.337  29.007   2.933  1.00  0.00           H  
ATOM    568  HB  VAL A  37       2.019  26.887   1.895  1.00  0.00           H  
ATOM    569 1HG1 VAL A  37       0.530  26.913  -0.047  1.00  0.00           H  
ATOM    570 2HG1 VAL A  37      -0.168  27.782   1.340  1.00  0.00           H  
ATOM    571 3HG1 VAL A  37       0.529  28.692  -0.021  1.00  0.00           H  
ATOM    572 1HG2 VAL A  37       2.988  26.874  -0.382  1.00  0.00           H  
ATOM    573 2HG2 VAL A  37       3.064  28.652  -0.358  1.00  0.00           H  
ATOM    574 3HG2 VAL A  37       4.062  27.702   0.770  1.00  0.00           H  
ATOM    575  N   ARG A  38       3.668  27.920   3.700  1.00  0.00           N  
ATOM    576  CA  ARG A  38       4.959  27.663   4.326  1.00  0.00           C  
ATOM    577  C   ARG A  38       5.238  26.169   4.421  1.00  0.00           C  
ATOM    578  O   ARG A  38       4.315  25.360   4.517  1.00  0.00           O  
ATOM    579  CB  ARG A  38       5.011  28.275   5.718  1.00  0.00           C  
ATOM    580  CG  ARG A  38       4.127  27.591   6.750  1.00  0.00           C  
ATOM    581  CD  ARG A  38       4.270  28.212   8.092  1.00  0.00           C  
ATOM    582  NE  ARG A  38       3.506  27.498   9.103  1.00  0.00           N  
ATOM    583  CZ  ARG A  38       3.547  27.766  10.423  1.00  0.00           C  
ATOM    584  NH1 ARG A  38       4.316  28.732  10.875  1.00  0.00           N  
ATOM    585  NH2 ARG A  38       2.813  27.058  11.264  1.00  0.00           N  
ATOM    586  H   ARG A  38       2.899  27.290   3.882  1.00  0.00           H  
ATOM    587  HA  ARG A  38       5.737  28.123   3.715  1.00  0.00           H  
ATOM    588 1HB  ARG A  38       6.034  28.247   6.090  1.00  0.00           H  
ATOM    589 2HB  ARG A  38       4.710  29.321   5.667  1.00  0.00           H  
ATOM    590 1HG  ARG A  38       3.084  27.670   6.445  1.00  0.00           H  
ATOM    591 2HG  ARG A  38       4.405  26.540   6.827  1.00  0.00           H  
ATOM    592 1HD  ARG A  38       5.319  28.203   8.388  1.00  0.00           H  
ATOM    593 2HD  ARG A  38       3.912  29.240   8.057  1.00  0.00           H  
ATOM    594  HE  ARG A  38       2.903  26.748   8.794  1.00  0.00           H  
ATOM    595 1HH1 ARG A  38       4.877  29.273  10.232  1.00  0.00           H  
ATOM    596 2HH1 ARG A  38       4.347  28.932  11.864  1.00  0.00           H  
ATOM    597 1HH2 ARG A  38       2.221  26.316  10.917  1.00  0.00           H  
ATOM    598 2HH2 ARG A  38       2.843  27.259  12.252  1.00  0.00           H  
ATOM    599  N   GLN A  39       6.517  25.808   4.393  1.00  0.00           N  
ATOM    600  CA  GLN A  39       6.919  24.408   4.464  1.00  0.00           C  
ATOM    601  C   GLN A  39       7.687  24.120   5.747  1.00  0.00           C  
ATOM    602  O   GLN A  39       8.841  24.521   5.895  1.00  0.00           O  
ATOM    603  CB  GLN A  39       7.773  24.034   3.249  1.00  0.00           C  
ATOM    604  CG  GLN A  39       8.270  22.598   3.256  1.00  0.00           C  
ATOM    605  CD  GLN A  39       9.051  22.250   2.003  1.00  0.00           C  
ATOM    606  OE1 GLN A  39       9.569  23.132   1.312  1.00  0.00           O  
ATOM    607  NE2 GLN A  39       9.142  20.960   1.703  1.00  0.00           N  
ATOM    608  H   GLN A  39       7.228  26.521   4.321  1.00  0.00           H  
ATOM    609  HA  GLN A  39       6.022  23.790   4.462  1.00  0.00           H  
ATOM    610 1HB  GLN A  39       7.195  24.186   2.337  1.00  0.00           H  
ATOM    611 2HB  GLN A  39       8.642  24.690   3.199  1.00  0.00           H  
ATOM    612 1HG  GLN A  39       8.922  22.454   4.117  1.00  0.00           H  
ATOM    613 2HG  GLN A  39       7.412  21.928   3.321  1.00  0.00           H  
ATOM    614 1HE2 GLN A  39       9.646  20.669   0.888  1.00  0.00           H  
ATOM    615 2HE2 GLN A  39       8.708  20.277   2.291  1.00  0.00           H  
ATOM    616  N   ALA A  40       7.039  23.422   6.674  1.00  0.00           N  
ATOM    617  CA  ALA A  40       7.630  23.146   7.978  1.00  0.00           C  
ATOM    618  C   ALA A  40       8.182  21.727   8.043  1.00  0.00           C  
ATOM    619  O   ALA A  40       7.560  20.786   7.550  1.00  0.00           O  
ATOM    620  CB  ALA A  40       6.606  23.366   9.082  1.00  0.00           C  
ATOM    621  H   ALA A  40       6.113  23.074   6.470  1.00  0.00           H  
ATOM    622  HA  ALA A  40       8.462  23.835   8.125  1.00  0.00           H  
ATOM    623 1HB  ALA A  40       7.063  23.155  10.049  1.00  0.00           H  
ATOM    624 2HB  ALA A  40       6.264  24.400   9.059  1.00  0.00           H  
ATOM    625 3HB  ALA A  40       5.758  22.700   8.929  1.00  0.00           H  
ATOM    626  N   PRO A  41       9.353  21.580   8.654  1.00  0.00           N  
ATOM    627  CA  PRO A  41       9.990  20.276   8.786  1.00  0.00           C  
ATOM    628  C   PRO A  41       9.062  19.276   9.464  1.00  0.00           C  
ATOM    629  O   PRO A  41       8.641  19.479  10.602  1.00  0.00           O  
ATOM    630  CB  PRO A  41      11.220  20.579   9.646  1.00  0.00           C  
ATOM    631  CG  PRO A  41      11.542  22.001   9.337  1.00  0.00           C  
ATOM    632  CD  PRO A  41      10.199  22.668   9.203  1.00  0.00           C  
ATOM    633  HA  PRO A  41      10.285  19.915   7.789  1.00  0.00           H  
ATOM    634 1HB  PRO A  41      10.986  20.415  10.709  1.00  0.00           H  
ATOM    635 2HB  PRO A  41      12.039  19.890   9.388  1.00  0.00           H  
ATOM    636 1HG  PRO A  41      12.152  22.436  10.142  1.00  0.00           H  
ATOM    637 2HG  PRO A  41      12.140  22.064   8.416  1.00  0.00           H  
ATOM    638 1HD  PRO A  41       9.850  22.995  10.193  1.00  0.00           H  
ATOM    639 2HD  PRO A  41      10.281  23.524   8.518  1.00  0.00           H  
ATOM    640  N   GLY A  42       8.747  18.195   8.758  1.00  0.00           N  
ATOM    641  CA  GLY A  42       7.988  17.095   9.339  1.00  0.00           C  
ATOM    642  C   GLY A  42       6.489  17.322   9.191  1.00  0.00           C  
ATOM    643  O   GLY A  42       5.681  16.488   9.602  1.00  0.00           O  
ATOM    644  H   GLY A  42       9.042  18.134   7.794  1.00  0.00           H  
ATOM    645 1HA  GLY A  42       8.268  16.161   8.851  1.00  0.00           H  
ATOM    646 2HA  GLY A  42       8.242  16.994  10.393  1.00  0.00           H  
ATOM    647  N   GLN A  43       6.122  18.455   8.603  1.00  0.00           N  
ATOM    648  CA  GLN A  43       4.719  18.818   8.445  1.00  0.00           C  
ATOM    649  C   GLN A  43       4.360  19.006   6.977  1.00  0.00           C  
ATOM    650  O   GLN A  43       3.317  18.541   6.518  1.00  0.00           O  
ATOM    651  CB  GLN A  43       4.404  20.095   9.228  1.00  0.00           C  
ATOM    652  CG  GLN A  43       4.615  19.974  10.728  1.00  0.00           C  
ATOM    653  CD  GLN A  43       3.684  18.959  11.363  1.00  0.00           C  
ATOM    654  OE1 GLN A  43       2.469  18.991  11.149  1.00  0.00           O  
ATOM    655  NE2 GLN A  43       4.249  18.051  12.150  1.00  0.00           N  
ATOM    656  H   GLN A  43       6.834  19.082   8.256  1.00  0.00           H  
ATOM    657  HA  GLN A  43       4.106  18.008   8.840  1.00  0.00           H  
ATOM    658 1HB  GLN A  43       5.032  20.909   8.865  1.00  0.00           H  
ATOM    659 2HB  GLN A  43       3.366  20.381   9.057  1.00  0.00           H  
ATOM    660 1HG  GLN A  43       5.642  19.661  10.916  1.00  0.00           H  
ATOM    661 2HG  GLN A  43       4.430  20.944  11.190  1.00  0.00           H  
ATOM    662 1HE2 GLN A  43       3.685  17.355  12.597  1.00  0.00           H  
ATOM    663 2HE2 GLN A  43       5.238  18.061  12.297  1.00  0.00           H  
ATOM    664  N   GLY A  44       5.231  19.691   6.244  1.00  0.00           N  
ATOM    665  CA  GLY A  44       5.011  19.936   4.823  1.00  0.00           C  
ATOM    666  C   GLY A  44       4.417  21.319   4.588  1.00  0.00           C  
ATOM    667  O   GLY A  44       4.549  22.212   5.424  1.00  0.00           O  
ATOM    668  H   GLY A  44       6.067  20.052   6.682  1.00  0.00           H  
ATOM    669 1HA  GLY A  44       5.957  19.847   4.288  1.00  0.00           H  
ATOM    670 2HA  GLY A  44       4.342  19.176   4.423  1.00  0.00           H  
ATOM    671  N   LEU A  45       3.761  21.489   3.445  1.00  0.00           N  
ATOM    672  CA  LEU A  45       3.168  22.771   3.085  1.00  0.00           C  
ATOM    673  C   LEU A  45       1.952  23.077   3.949  1.00  0.00           C  
ATOM    674  O   LEU A  45       1.175  22.183   4.283  1.00  0.00           O  
ATOM    675  CB  LEU A  45       2.766  22.772   1.605  1.00  0.00           C  
ATOM    676  CG  LEU A  45       3.925  22.747   0.600  1.00  0.00           C  
ATOM    677  CD1 LEU A  45       3.370  22.643  -0.814  1.00  0.00           C  
ATOM    678  CD2 LEU A  45       4.768  24.003   0.766  1.00  0.00           C  
ATOM    679  H   LEU A  45       3.671  20.709   2.809  1.00  0.00           H  
ATOM    680  HA  LEU A  45       3.910  23.552   3.247  1.00  0.00           H  
ATOM    681 1HB  LEU A  45       2.143  21.900   1.414  1.00  0.00           H  
ATOM    682 2HB  LEU A  45       2.174  23.666   1.406  1.00  0.00           H  
ATOM    683  HG  LEU A  45       4.544  21.868   0.781  1.00  0.00           H  
ATOM    684 1HD1 LEU A  45       4.193  22.625  -1.528  1.00  0.00           H  
ATOM    685 2HD1 LEU A  45       2.788  21.727  -0.910  1.00  0.00           H  
ATOM    686 3HD1 LEU A  45       2.732  23.502  -1.018  1.00  0.00           H  
ATOM    687 1HD2 LEU A  45       5.592  23.985   0.052  1.00  0.00           H  
ATOM    688 2HD2 LEU A  45       4.150  24.882   0.584  1.00  0.00           H  
ATOM    689 3HD2 LEU A  45       5.166  24.043   1.780  1.00  0.00           H  
ATOM    690  N   GLU A  46       1.792  24.347   4.307  1.00  0.00           N  
ATOM    691  CA  GLU A  46       0.641  24.782   5.090  1.00  0.00           C  
ATOM    692  C   GLU A  46       0.065  26.083   4.545  1.00  0.00           C  
ATOM    693  O   GLU A  46       0.789  27.060   4.351  1.00  0.00           O  
ATOM    694  CB  GLU A  46       1.032  24.962   6.559  1.00  0.00           C  
ATOM    695  CG  GLU A  46      -0.126  25.323   7.478  1.00  0.00           C  
ATOM    696  CD  GLU A  46       0.270  25.369   8.927  1.00  0.00           C  
ATOM    697  OE1 GLU A  46       1.424  25.591   9.201  1.00  0.00           O  
ATOM    698  OE2 GLU A  46      -0.584  25.181   9.762  1.00  0.00           O  
ATOM    699  H   GLU A  46       2.485  25.027   4.031  1.00  0.00           H  
ATOM    700  HA  GLU A  46      -0.132  24.016   5.025  1.00  0.00           H  
ATOM    701 1HB  GLU A  46       1.480  24.040   6.931  1.00  0.00           H  
ATOM    702 2HB  GLU A  46       1.783  25.747   6.642  1.00  0.00           H  
ATOM    703 1HG  GLU A  46      -0.516  26.299   7.188  1.00  0.00           H  
ATOM    704 2HG  GLU A  46      -0.922  24.591   7.346  1.00  0.00           H  
ATOM    705  N   TRP A  47      -1.241  26.090   4.300  1.00  0.00           N  
ATOM    706  CA  TRP A  47      -1.908  27.255   3.732  1.00  0.00           C  
ATOM    707  C   TRP A  47      -2.030  28.375   4.757  1.00  0.00           C  
ATOM    708  O   TRP A  47      -2.563  28.175   5.849  1.00  0.00           O  
ATOM    709  CB  TRP A  47      -3.298  26.875   3.218  1.00  0.00           C  
ATOM    710  CG  TRP A  47      -3.892  27.892   2.291  1.00  0.00           C  
ATOM    711  CD1 TRP A  47      -3.635  28.030   0.960  1.00  0.00           C  
ATOM    712  CD2 TRP A  47      -4.851  28.925   2.623  1.00  0.00           C  
ATOM    713  NE1 TRP A  47      -4.364  29.072   0.443  1.00  0.00           N  
ATOM    714  CE2 TRP A  47      -5.115  29.631   1.446  1.00  0.00           C  
ATOM    715  CE3 TRP A  47      -5.498  29.300   3.807  1.00  0.00           C  
ATOM    716  CZ2 TRP A  47      -5.999  30.697   1.413  1.00  0.00           C  
ATOM    717  CZ3 TRP A  47      -6.386  30.369   3.773  1.00  0.00           C  
ATOM    718  CH2 TRP A  47      -6.630  31.049   2.606  1.00  0.00           C  
ATOM    719  H   TRP A  47      -1.785  25.266   4.513  1.00  0.00           H  
ATOM    720  HA  TRP A  47      -1.313  27.619   2.894  1.00  0.00           H  
ATOM    721 1HB  TRP A  47      -3.244  25.922   2.692  1.00  0.00           H  
ATOM    722 2HB  TRP A  47      -3.975  26.745   4.062  1.00  0.00           H  
ATOM    723  HD1 TRP A  47      -2.951  27.404   0.389  1.00  0.00           H  
ATOM    724  HE1 TRP A  47      -4.350  29.380  -0.519  1.00  0.00           H  
ATOM    725  HE3 TRP A  47      -5.310  28.762   4.736  1.00  0.00           H  
ATOM    726  HZ2 TRP A  47      -6.206  31.250   0.496  1.00  0.00           H  
ATOM    727  HZ3 TRP A  47      -6.885  30.656   4.699  1.00  0.00           H  
ATOM    728  HH2 TRP A  47      -7.332  31.882   2.615  1.00  0.00           H  
ATOM    729  N   MET A  48      -1.533  29.554   4.400  1.00  0.00           N  
ATOM    730  CA  MET A  48      -1.526  30.691   5.313  1.00  0.00           C  
ATOM    731  C   MET A  48      -2.625  31.685   4.962  1.00  0.00           C  
ATOM    732  O   MET A  48      -3.381  32.121   5.831  1.00  0.00           O  
ATOM    733  CB  MET A  48      -0.161  31.376   5.292  1.00  0.00           C  
ATOM    734  CG  MET A  48       0.976  30.532   5.852  1.00  0.00           C  
ATOM    735  SD  MET A  48       2.567  31.380   5.788  1.00  0.00           S  
ATOM    736  CE  MET A  48       2.293  32.703   6.963  1.00  0.00           C  
ATOM    737  H   MET A  48      -1.149  29.665   3.472  1.00  0.00           H  
ATOM    738  HA  MET A  48      -1.720  30.326   6.321  1.00  0.00           H  
ATOM    739 1HB  MET A  48       0.096  31.644   4.268  1.00  0.00           H  
ATOM    740 2HB  MET A  48      -0.208  32.299   5.870  1.00  0.00           H  
ATOM    741 1HG  MET A  48       0.762  30.277   6.889  1.00  0.00           H  
ATOM    742 2HG  MET A  48       1.056  29.606   5.283  1.00  0.00           H  
ATOM    743 1HE  MET A  48       3.191  33.317   7.035  1.00  0.00           H  
ATOM    744 2HE  MET A  48       1.457  33.319   6.629  1.00  0.00           H  
ATOM    745 3HE  MET A  48       2.064  32.279   7.941  1.00  0.00           H  
ATOM    746  N   GLY A  49      -2.709  32.041   3.685  1.00  0.00           N  
ATOM    747  CA  GLY A  49      -3.652  33.057   3.233  1.00  0.00           C  
ATOM    748  C   GLY A  49      -3.392  33.443   1.783  1.00  0.00           C  
ATOM    749  O   GLY A  49      -2.756  32.699   1.036  1.00  0.00           O  
ATOM    750  H   GLY A  49      -2.105  31.595   3.009  1.00  0.00           H  
ATOM    751 1HA  GLY A  49      -4.670  32.682   3.337  1.00  0.00           H  
ATOM    752 2HA  GLY A  49      -3.568  33.938   3.868  1.00  0.00           H  
ATOM    753  N   ASN A  50      -3.888  34.611   1.389  1.00  0.00           N  
ATOM    754  CA  ASN A  50      -3.686  35.112   0.034  1.00  0.00           C  
ATOM    755  C   ASN A  50      -3.821  36.628  -0.019  1.00  0.00           C  
ATOM    756  O   ASN A  50      -4.243  37.258   0.951  1.00  0.00           O  
ATOM    757  CB  ASN A  50      -4.659  34.455  -0.928  1.00  0.00           C  
ATOM    758  CG  ASN A  50      -6.094  34.747  -0.588  1.00  0.00           C  
ATOM    759  OD1 ASN A  50      -6.463  35.900  -0.335  1.00  0.00           O  
ATOM    760  ND2 ASN A  50      -6.912  33.726  -0.577  1.00  0.00           N  
ATOM    761  H   ASN A  50      -4.418  35.167   2.044  1.00  0.00           H  
ATOM    762  HA  ASN A  50      -2.670  34.866  -0.278  1.00  0.00           H  
ATOM    763 1HB  ASN A  50      -4.460  34.803  -1.942  1.00  0.00           H  
ATOM    764 2HB  ASN A  50      -4.509  33.375  -0.917  1.00  0.00           H  
ATOM    765 1HD2 ASN A  50      -7.879  33.861  -0.357  1.00  0.00           H  
ATOM    766 2HD2 ASN A  50      -6.571  32.810  -0.788  1.00  0.00           H  
ATOM    767  N   ILE A  51      -3.460  37.209  -1.158  1.00  0.00           N  
ATOM    768  CA  ILE A  51      -3.598  38.647  -1.362  1.00  0.00           C  
ATOM    769  C   ILE A  51      -3.879  38.971  -2.823  1.00  0.00           C  
ATOM    770  O   ILE A  51      -3.332  38.338  -3.726  1.00  0.00           O  
ATOM    771  CB  ILE A  51      -2.330  39.390  -0.904  1.00  0.00           C  
ATOM    772  CG1 ILE A  51      -2.528  40.904  -1.017  1.00  0.00           C  
ATOM    773  CG2 ILE A  51      -1.128  38.945  -1.723  1.00  0.00           C  
ATOM    774  CD1 ILE A  51      -1.483  41.713  -0.284  1.00  0.00           C  
ATOM    775  H   ILE A  51      -3.081  36.641  -1.902  1.00  0.00           H  
ATOM    776  HA  ILE A  51      -4.439  39.001  -0.766  1.00  0.00           H  
ATOM    777  HB  ILE A  51      -2.141  39.175   0.147  1.00  0.00           H  
ATOM    778 1HG1 ILE A  51      -2.511  41.195  -2.067  1.00  0.00           H  
ATOM    779 2HG1 ILE A  51      -3.507  41.173  -0.620  1.00  0.00           H  
ATOM    780 1HG2 ILE A  51      -0.240  39.480  -1.387  1.00  0.00           H  
ATOM    781 2HG2 ILE A  51      -0.976  37.874  -1.593  1.00  0.00           H  
ATOM    782 3HG2 ILE A  51      -1.305  39.161  -2.777  1.00  0.00           H  
ATOM    783 1HD1 ILE A  51      -1.691  42.776  -0.410  1.00  0.00           H  
ATOM    784 2HD1 ILE A  51      -1.506  41.462   0.777  1.00  0.00           H  
ATOM    785 3HD1 ILE A  51      -0.497  41.486  -0.689  1.00  0.00           H  
ATOM    786  N   TYR A  52      -4.734  39.962  -3.050  1.00  0.00           N  
ATOM    787  CA  TYR A  52      -4.935  40.510  -4.386  1.00  0.00           C  
ATOM    788  C   TYR A  52      -4.643  42.005  -4.418  1.00  0.00           C  
ATOM    789  O   TYR A  52      -5.462  42.817  -3.987  1.00  0.00           O  
ATOM    790  CB  TYR A  52      -6.363  40.239  -4.867  1.00  0.00           C  
ATOM    791  CG  TYR A  52      -6.619  40.671  -6.293  1.00  0.00           C  
ATOM    792  CD1 TYR A  52      -5.672  40.419  -7.275  1.00  0.00           C  
ATOM    793  CD2 TYR A  52      -7.800  41.320  -6.620  1.00  0.00           C  
ATOM    794  CE1 TYR A  52      -5.906  40.814  -8.578  1.00  0.00           C  
ATOM    795  CE2 TYR A  52      -8.034  41.715  -7.923  1.00  0.00           C  
ATOM    796  CZ  TYR A  52      -7.092  41.464  -8.899  1.00  0.00           C  
ATOM    797  OH  TYR A  52      -7.325  41.858 -10.197  1.00  0.00           O  
ATOM    798  H   TYR A  52      -5.259  40.346  -2.277  1.00  0.00           H  
ATOM    799  HA  TYR A  52      -4.239  40.023  -5.068  1.00  0.00           H  
ATOM    800 1HB  TYR A  52      -6.576  39.172  -4.791  1.00  0.00           H  
ATOM    801 2HB  TYR A  52      -7.069  40.760  -4.221  1.00  0.00           H  
ATOM    802  HD1 TYR A  52      -4.743  39.909  -7.019  1.00  0.00           H  
ATOM    803  HD2 TYR A  52      -8.544  41.519  -5.848  1.00  0.00           H  
ATOM    804  HE1 TYR A  52      -5.162  40.616  -9.349  1.00  0.00           H  
ATOM    805  HE2 TYR A  52      -8.963  42.226  -8.179  1.00  0.00           H  
ATOM    806  HH  TYR A  52      -6.547  41.677 -10.730  1.00  0.00           H  
ATOM    807  N   PRO A  53      -3.470  42.362  -4.930  1.00  0.00           N  
ATOM    808  CA  PRO A  53      -3.038  43.754  -4.956  1.00  0.00           C  
ATOM    809  C   PRO A  53      -4.015  44.621  -5.740  1.00  0.00           C  
ATOM    810  O   PRO A  53      -4.112  45.826  -5.512  1.00  0.00           O  
ATOM    811  CB  PRO A  53      -1.672  43.678  -5.646  1.00  0.00           C  
ATOM    812  CG  PRO A  53      -1.181  42.306  -5.335  1.00  0.00           C  
ATOM    813  CD  PRO A  53      -2.414  41.445  -5.392  1.00  0.00           C  
ATOM    814  HA  PRO A  53      -2.937  44.121  -3.924  1.00  0.00           H  
ATOM    815 1HB  PRO A  53      -1.785  43.856  -6.726  1.00  0.00           H  
ATOM    816 2HB  PRO A  53      -1.010  44.467  -5.259  1.00  0.00           H  
ATOM    817 1HG  PRO A  53      -0.417  42.000  -6.065  1.00  0.00           H  
ATOM    818 2HG  PRO A  53      -0.699  42.290  -4.346  1.00  0.00           H  
ATOM    819 1HD  PRO A  53      -2.583  41.113  -6.427  1.00  0.00           H  
ATOM    820 2HD  PRO A  53      -2.290  40.580  -4.723  1.00  0.00           H  
ATOM    821  N   GLY A  54      -4.739  43.999  -6.665  1.00  0.00           N  
ATOM    822  CA  GLY A  54      -5.673  44.721  -7.520  1.00  0.00           C  
ATOM    823  C   GLY A  54      -6.837  45.282  -6.713  1.00  0.00           C  
ATOM    824  O   GLY A  54      -7.560  46.163  -7.179  1.00  0.00           O  
ATOM    825  H   GLY A  54      -4.639  43.000  -6.778  1.00  0.00           H  
ATOM    826 1HA  GLY A  54      -5.151  45.533  -8.025  1.00  0.00           H  
ATOM    827 2HA  GLY A  54      -6.051  44.052  -8.292  1.00  0.00           H  
ATOM    828  N   SER A  55      -7.013  44.767  -5.501  1.00  0.00           N  
ATOM    829  CA  SER A  55      -8.078  45.230  -4.619  1.00  0.00           C  
ATOM    830  C   SER A  55      -7.517  45.728  -3.293  1.00  0.00           C  
ATOM    831  O   SER A  55      -8.043  46.670  -2.701  1.00  0.00           O  
ATOM    832  CB  SER A  55      -9.072  44.113  -4.369  1.00  0.00           C  
ATOM    833  OG  SER A  55      -8.473  43.052  -3.677  1.00  0.00           O  
ATOM    834  H   SER A  55      -6.394  44.035  -5.183  1.00  0.00           H  
ATOM    835  HA  SER A  55      -8.594  46.059  -5.105  1.00  0.00           H  
ATOM    836 1HB  SER A  55      -9.914  44.497  -3.794  1.00  0.00           H  
ATOM    837 2HB  SER A  55      -9.463  43.755  -5.321  1.00  0.00           H  
ATOM    838  HG  SER A  55      -7.604  42.939  -4.069  1.00  0.00           H  
ATOM    839  N   GLY A  56      -6.446  45.090  -2.833  1.00  0.00           N  
ATOM    840  CA  GLY A  56      -5.896  45.372  -1.512  1.00  0.00           C  
ATOM    841  C   GLY A  56      -6.482  44.438  -0.461  1.00  0.00           C  
ATOM    842  O   GLY A  56      -6.182  44.558   0.727  1.00  0.00           O  
ATOM    843  H   GLY A  56      -6.002  44.393  -3.412  1.00  0.00           H  
ATOM    844 1HA  GLY A  56      -4.812  45.262  -1.538  1.00  0.00           H  
ATOM    845 2HA  GLY A  56      -6.107  46.406  -1.243  1.00  0.00           H  
ATOM    846  N   GLY A  57      -7.319  43.506  -0.905  1.00  0.00           N  
ATOM    847  CA  GLY A  57      -7.976  42.572   0.001  1.00  0.00           C  
ATOM    848  C   GLY A  57      -7.058  41.407   0.351  1.00  0.00           C  
ATOM    849  O   GLY A  57      -6.328  40.902  -0.501  1.00  0.00           O  
ATOM    850  H   GLY A  57      -7.506  43.445  -1.896  1.00  0.00           H  
ATOM    851 1HA  GLY A  57      -8.271  43.094   0.911  1.00  0.00           H  
ATOM    852 2HA  GLY A  57      -8.887  42.195  -0.463  1.00  0.00           H  
ATOM    853  N   THR A  58      -7.100  40.985   1.610  1.00  0.00           N  
ATOM    854  CA  THR A  58      -6.301  39.854   2.066  1.00  0.00           C  
ATOM    855  C   THR A  58      -7.161  38.832   2.798  1.00  0.00           C  
ATOM    856  O   THR A  58      -8.202  39.170   3.360  1.00  0.00           O  
ATOM    857  CB  THR A  58      -5.156  40.319   2.985  1.00  0.00           C  
ATOM    858  OG1 THR A  58      -5.701  40.960   4.145  1.00  0.00           O  
ATOM    859  CG2 THR A  58      -4.246  41.293   2.252  1.00  0.00           C  
ATOM    860  H   THR A  58      -7.701  41.460   2.269  1.00  0.00           H  
ATOM    861  HA  THR A  58      -5.865  39.365   1.195  1.00  0.00           H  
ATOM    862  HB  THR A  58      -4.572  39.455   3.304  1.00  0.00           H  
ATOM    863  HG1 THR A  58      -6.594  41.257   3.956  1.00  0.00           H  
ATOM    864 1HG2 THR A  58      -3.442  41.610   2.917  1.00  0.00           H  
ATOM    865 2HG2 THR A  58      -3.821  40.804   1.376  1.00  0.00           H  
ATOM    866 3HG2 THR A  58      -4.822  42.163   1.939  1.00  0.00           H  
ATOM    867  N   ASN A  59      -6.719  37.578   2.787  1.00  0.00           N  
ATOM    868  CA  ASN A  59      -7.409  36.517   3.510  1.00  0.00           C  
ATOM    869  C   ASN A  59      -6.436  35.702   4.352  1.00  0.00           C  
ATOM    870  O   ASN A  59      -5.300  35.459   3.945  1.00  0.00           O  
ATOM    871  CB  ASN A  59      -8.164  35.618   2.548  1.00  0.00           C  
ATOM    872  CG  ASN A  59      -9.278  36.337   1.840  1.00  0.00           C  
ATOM    873  OD1 ASN A  59     -10.326  36.621   2.433  1.00  0.00           O  
ATOM    874  ND2 ASN A  59      -9.074  36.638   0.583  1.00  0.00           N  
ATOM    875  H   ASN A  59      -5.884  37.356   2.264  1.00  0.00           H  
ATOM    876  HA  ASN A  59      -8.125  36.973   4.195  1.00  0.00           H  
ATOM    877 1HB  ASN A  59      -7.473  35.221   1.803  1.00  0.00           H  
ATOM    878 2HB  ASN A  59      -8.581  34.771   3.092  1.00  0.00           H  
ATOM    879 1HD2 ASN A  59      -9.781  37.116   0.061  1.00  0.00           H  
ATOM    880 2HD2 ASN A  59      -8.211  36.389   0.143  1.00  0.00           H  
ATOM    881  N   TYR A  60      -6.888  35.282   5.529  1.00  0.00           N  
ATOM    882  CA  TYR A  60      -6.030  34.571   6.470  1.00  0.00           C  
ATOM    883  C   TYR A  60      -6.708  33.307   6.985  1.00  0.00           C  
ATOM    884  O   TYR A  60      -7.925  33.272   7.162  1.00  0.00           O  
ATOM    885  CB  TYR A  60      -5.647  35.481   7.638  1.00  0.00           C  
ATOM    886  CG  TYR A  60      -5.152  36.845   7.212  1.00  0.00           C  
ATOM    887  CD1 TYR A  60      -6.011  37.934   7.237  1.00  0.00           C  
ATOM    888  CD2 TYR A  60      -3.838  37.008   6.797  1.00  0.00           C  
ATOM    889  CE1 TYR A  60      -5.559  39.180   6.848  1.00  0.00           C  
ATOM    890  CE2 TYR A  60      -3.387  38.254   6.408  1.00  0.00           C  
ATOM    891  CZ  TYR A  60      -4.242  39.337   6.432  1.00  0.00           C  
ATOM    892  OH  TYR A  60      -3.791  40.578   6.045  1.00  0.00           O  
ATOM    893  H   TYR A  60      -7.850  35.460   5.779  1.00  0.00           H  
ATOM    894  HA  TYR A  60      -5.121  34.269   5.949  1.00  0.00           H  
ATOM    895 1HB  TYR A  60      -6.510  35.620   8.290  1.00  0.00           H  
ATOM    896 2HB  TYR A  60      -4.864  35.005   8.229  1.00  0.00           H  
ATOM    897  HD1 TYR A  60      -7.043  37.806   7.564  1.00  0.00           H  
ATOM    898  HD2 TYR A  60      -3.163  36.152   6.776  1.00  0.00           H  
ATOM    899  HE1 TYR A  60      -6.234  40.035   6.867  1.00  0.00           H  
ATOM    900  HE2 TYR A  60      -2.354  38.382   6.080  1.00  0.00           H  
ATOM    901  HH  TYR A  60      -4.398  40.950   5.400  1.00  0.00           H  
ATOM    902  N   ALA A  61      -5.911  32.271   7.224  1.00  0.00           N  
ATOM    903  CA  ALA A  61      -6.373  31.106   7.971  1.00  0.00           C  
ATOM    904  C   ALA A  61      -6.416  31.393   9.466  1.00  0.00           C  
ATOM    905  O   ALA A  61      -5.741  32.299   9.954  1.00  0.00           O  
ATOM    906  CB  ALA A  61      -5.479  29.907   7.687  1.00  0.00           C  
ATOM    907  H   ALA A  61      -4.962  32.290   6.880  1.00  0.00           H  
ATOM    908  HA  ALA A  61      -7.387  30.876   7.646  1.00  0.00           H  
ATOM    909 1HB  ALA A  61      -5.837  29.046   8.252  1.00  0.00           H  
ATOM    910 2HB  ALA A  61      -5.505  29.679   6.622  1.00  0.00           H  
ATOM    911 3HB  ALA A  61      -4.458  30.137   7.985  1.00  0.00           H  
ATOM    912  N   GLU A  62      -7.213  30.615  10.190  1.00  0.00           N  
ATOM    913  CA  GLU A  62      -7.452  30.867  11.606  1.00  0.00           C  
ATOM    914  C   GLU A  62      -6.157  30.792  12.405  1.00  0.00           C  
ATOM    915  O   GLU A  62      -6.011  31.453  13.433  1.00  0.00           O  
ATOM    916  CB  GLU A  62      -8.466  29.866  12.163  1.00  0.00           C  
ATOM    917  CG  GLU A  62      -9.883  30.047  11.637  1.00  0.00           C  
ATOM    918  CD  GLU A  62     -10.838  29.011  12.162  1.00  0.00           C  
ATOM    919  OE1 GLU A  62     -10.392  28.089  12.802  1.00  0.00           O  
ATOM    920  OE2 GLU A  62     -12.015  29.143  11.922  1.00  0.00           O  
ATOM    921  H   GLU A  62      -7.666  29.828   9.747  1.00  0.00           H  
ATOM    922  HA  GLU A  62      -7.859  31.873  11.714  1.00  0.00           H  
ATOM    923 1HB  GLU A  62      -8.146  28.852  11.921  1.00  0.00           H  
ATOM    924 2HB  GLU A  62      -8.499  29.948  13.250  1.00  0.00           H  
ATOM    925 1HG  GLU A  62     -10.242  31.035  11.925  1.00  0.00           H  
ATOM    926 2HG  GLU A  62      -9.864  30.000  10.550  1.00  0.00           H  
ATOM    927  N   LYS A  63      -5.219  29.981  11.926  1.00  0.00           N  
ATOM    928  CA  LYS A  63      -3.945  29.796  12.610  1.00  0.00           C  
ATOM    929  C   LYS A  63      -3.092  31.056  12.536  1.00  0.00           C  
ATOM    930  O   LYS A  63      -2.232  31.285  13.386  1.00  0.00           O  
ATOM    931  CB  LYS A  63      -3.184  28.611  12.013  1.00  0.00           C  
ATOM    932  CG  LYS A  63      -3.814  27.253  12.295  1.00  0.00           C  
ATOM    933  CD  LYS A  63      -3.010  26.129  11.659  1.00  0.00           C  
ATOM    934  CE  LYS A  63      -3.644  24.772  11.931  1.00  0.00           C  
ATOM    935  NZ  LYS A  63      -2.886  23.665  11.287  1.00  0.00           N  
ATOM    936  H   LYS A  63      -5.393  29.481  11.066  1.00  0.00           H  
ATOM    937  HA  LYS A  63      -4.144  29.589  13.662  1.00  0.00           H  
ATOM    938 1HB  LYS A  63      -3.115  28.730  10.932  1.00  0.00           H  
ATOM    939 2HB  LYS A  63      -2.167  28.596  12.406  1.00  0.00           H  
ATOM    940 1HG  LYS A  63      -3.861  27.090  13.373  1.00  0.00           H  
ATOM    941 2HG  LYS A  63      -4.828  27.233  11.898  1.00  0.00           H  
ATOM    942 1HD  LYS A  63      -2.954  26.285  10.581  1.00  0.00           H  
ATOM    943 2HD  LYS A  63      -1.997  26.133  12.062  1.00  0.00           H  
ATOM    944 1HE  LYS A  63      -3.679  24.596  13.005  1.00  0.00           H  
ATOM    945 2HE  LYS A  63      -4.665  24.765  11.550  1.00  0.00           H  
ATOM    946 1HZ  LYS A  63      -3.337  22.785  11.491  1.00  0.00           H  
ATOM    947 2HZ  LYS A  63      -2.863  23.809  10.287  1.00  0.00           H  
ATOM    948 3HZ  LYS A  63      -1.942  23.649  11.647  1.00  0.00           H  
ATOM    949  N   PHE A  64      -3.336  31.871  11.516  1.00  0.00           N  
ATOM    950  CA  PHE A  64      -2.469  33.004  11.216  1.00  0.00           C  
ATOM    951  C   PHE A  64      -3.238  34.318  11.277  1.00  0.00           C  
ATOM    952  O   PHE A  64      -2.648  35.397  11.236  1.00  0.00           O  
ATOM    953  CB  PHE A  64      -1.836  32.842   9.833  1.00  0.00           C  
ATOM    954  CG  PHE A  64      -1.063  31.565   9.666  1.00  0.00           C  
ATOM    955  CD1 PHE A  64      -1.632  30.470   9.033  1.00  0.00           C  
ATOM    956  CD2 PHE A  64       0.234  31.455  10.143  1.00  0.00           C  
ATOM    957  CE1 PHE A  64      -0.922  29.295   8.879  1.00  0.00           C  
ATOM    958  CE2 PHE A  64       0.947  30.282   9.990  1.00  0.00           C  
ATOM    959  CZ  PHE A  64       0.368  29.200   9.358  1.00  0.00           C  
ATOM    960  H   PHE A  64      -4.143  31.701  10.932  1.00  0.00           H  
ATOM    961  HA  PHE A  64      -1.674  33.039  11.962  1.00  0.00           H  
ATOM    962 1HB  PHE A  64      -2.614  32.870   9.071  1.00  0.00           H  
ATOM    963 2HB  PHE A  64      -1.161  33.675   9.642  1.00  0.00           H  
ATOM    964  HD1 PHE A  64      -2.652  30.545   8.653  1.00  0.00           H  
ATOM    965  HD2 PHE A  64       0.692  32.309  10.644  1.00  0.00           H  
ATOM    966  HE1 PHE A  64      -1.381  28.442   8.380  1.00  0.00           H  
ATOM    967  HE2 PHE A  64       1.966  30.209  10.369  1.00  0.00           H  
ATOM    968  HZ  PHE A  64       0.928  28.274   9.238  1.00  0.00           H  
ATOM    969  N   LYS A  65      -4.560  34.219  11.375  1.00  0.00           N  
ATOM    970  CA  LYS A  65      -5.421  35.395  11.329  1.00  0.00           C  
ATOM    971  C   LYS A  65      -4.991  36.433  12.357  1.00  0.00           C  
ATOM    972  O   LYS A  65      -5.026  37.635  12.092  1.00  0.00           O  
ATOM    973  CB  LYS A  65      -6.880  34.999  11.560  1.00  0.00           C  
ATOM    974  CG  LYS A  65      -7.867  36.157  11.478  1.00  0.00           C  
ATOM    975  CD  LYS A  65      -9.300  35.674  11.640  1.00  0.00           C  
ATOM    976  CE  LYS A  65     -10.284  36.834  11.598  1.00  0.00           C  
ATOM    977  NZ  LYS A  65     -11.692  36.375  11.746  1.00  0.00           N  
ATOM    978  H   LYS A  65      -4.979  33.307  11.484  1.00  0.00           H  
ATOM    979  HA  LYS A  65      -5.335  35.849  10.341  1.00  0.00           H  
ATOM    980 1HB  LYS A  65      -7.177  34.254  10.822  1.00  0.00           H  
ATOM    981 2HB  LYS A  65      -6.982  34.543  12.545  1.00  0.00           H  
ATOM    982 1HG  LYS A  65      -7.645  36.881  12.263  1.00  0.00           H  
ATOM    983 2HG  LYS A  65      -7.766  36.652  10.513  1.00  0.00           H  
ATOM    984 1HD  LYS A  65      -9.542  34.974  10.839  1.00  0.00           H  
ATOM    985 2HD  LYS A  65      -9.404  35.157  12.594  1.00  0.00           H  
ATOM    986 1HE  LYS A  65     -10.056  37.533  12.402  1.00  0.00           H  
ATOM    987 2HE  LYS A  65     -10.185  37.361  10.649  1.00  0.00           H  
ATOM    988 1HZ  LYS A  65     -12.312  37.172  11.712  1.00  0.00           H  
ATOM    989 2HZ  LYS A  65     -11.920  35.740  10.994  1.00  0.00           H  
ATOM    990 3HZ  LYS A  65     -11.801  35.902  12.631  1.00  0.00           H  
ATOM    991  N   ASN A  66      -4.585  35.963  13.532  1.00  0.00           N  
ATOM    992  CA  ASN A  66      -4.334  36.845  14.665  1.00  0.00           C  
ATOM    993  C   ASN A  66      -2.841  36.979  14.939  1.00  0.00           C  
ATOM    994  O   ASN A  66      -2.429  37.256  16.065  1.00  0.00           O  
ATOM    995  CB  ASN A  66      -5.061  36.347  15.901  1.00  0.00           C  
ATOM    996  CG  ASN A  66      -6.555  36.442  15.770  1.00  0.00           C  
ATOM    997  OD1 ASN A  66      -7.085  37.446  15.279  1.00  0.00           O  
ATOM    998  ND2 ASN A  66      -7.245  35.416  16.198  1.00  0.00           N  
ATOM    999  H   ASN A  66      -4.447  34.969  13.642  1.00  0.00           H  
ATOM   1000  HA  ASN A  66      -4.708  37.840  14.419  1.00  0.00           H  
ATOM   1001 1HB  ASN A  66      -4.789  35.307  16.089  1.00  0.00           H  
ATOM   1002 2HB  ASN A  66      -4.746  36.929  16.767  1.00  0.00           H  
ATOM   1003 1HD2 ASN A  66      -8.244  35.423  16.136  1.00  0.00           H  
ATOM   1004 2HD2 ASN A  66      -6.775  34.625  16.588  1.00  0.00           H  
ATOM   1005  N   ARG A  67      -2.035  36.781  13.901  1.00  0.00           N  
ATOM   1006  CA  ARG A  67      -0.595  36.989  14.000  1.00  0.00           C  
ATOM   1007  C   ARG A  67      -0.032  37.564  12.707  1.00  0.00           C  
ATOM   1008  O   ARG A  67       0.811  38.461  12.730  1.00  0.00           O  
ATOM   1009  CB  ARG A  67       0.114  35.682  14.321  1.00  0.00           C  
ATOM   1010  CG  ARG A  67      -0.141  35.142  15.719  1.00  0.00           C  
ATOM   1011  CD  ARG A  67       0.933  34.213  16.154  1.00  0.00           C  
ATOM   1012  NE  ARG A  67       1.000  33.030  15.310  1.00  0.00           N  
ATOM   1013  CZ  ARG A  67       2.134  32.362  15.018  1.00  0.00           C  
ATOM   1014  NH1 ARG A  67       3.283  32.772  15.507  1.00  0.00           N  
ATOM   1015  NH2 ARG A  67       2.090  31.295  14.239  1.00  0.00           N  
ATOM   1016  H   ARG A  67      -2.429  36.478  13.022  1.00  0.00           H  
ATOM   1017  HA  ARG A  67      -0.402  37.696  14.807  1.00  0.00           H  
ATOM   1018 1HB  ARG A  67      -0.196  34.916  13.611  1.00  0.00           H  
ATOM   1019 2HB  ARG A  67       1.190  35.814  14.210  1.00  0.00           H  
ATOM   1020 1HG  ARG A  67      -0.183  35.971  16.427  1.00  0.00           H  
ATOM   1021 2HG  ARG A  67      -1.088  34.603  15.735  1.00  0.00           H  
ATOM   1022 1HD  ARG A  67       1.896  34.721  16.106  1.00  0.00           H  
ATOM   1023 2HD  ARG A  67       0.744  33.891  17.177  1.00  0.00           H  
ATOM   1024  HE  ARG A  67       0.136  32.685  14.915  1.00  0.00           H  
ATOM   1025 1HH1 ARG A  67       3.316  33.588  16.102  1.00  0.00           H  
ATOM   1026 2HH1 ARG A  67       4.132  32.272  15.288  1.00  0.00           H  
ATOM   1027 1HH2 ARG A  67       1.206  30.980  13.863  1.00  0.00           H  
ATOM   1028 2HH2 ARG A  67       2.938  30.795  14.020  1.00  0.00           H  
ATOM   1029  N   VAL A  68      -0.503  37.043  11.579  1.00  0.00           N  
ATOM   1030  CA  VAL A  68       0.067  37.384  10.281  1.00  0.00           C  
ATOM   1031  C   VAL A  68      -0.829  38.357   9.524  1.00  0.00           C  
ATOM   1032  O   VAL A  68      -2.051  38.208   9.511  1.00  0.00           O  
ATOM   1033  CB  VAL A  68       0.268  36.113   9.435  1.00  0.00           C  
ATOM   1034  CG1 VAL A  68       0.852  36.465   8.075  1.00  0.00           C  
ATOM   1035  CG2 VAL A  68       1.173  35.138  10.174  1.00  0.00           C  
ATOM   1036  H   VAL A  68      -1.276  36.394  11.622  1.00  0.00           H  
ATOM   1037  HA  VAL A  68       1.037  37.856  10.442  1.00  0.00           H  
ATOM   1038  HB  VAL A  68      -0.701  35.648   9.258  1.00  0.00           H  
ATOM   1039 1HG1 VAL A  68       0.988  35.555   7.490  1.00  0.00           H  
ATOM   1040 2HG1 VAL A  68       0.171  37.135   7.549  1.00  0.00           H  
ATOM   1041 3HG1 VAL A  68       1.815  36.957   8.208  1.00  0.00           H  
ATOM   1042 1HG2 VAL A  68       1.310  34.241   9.570  1.00  0.00           H  
ATOM   1043 2HG2 VAL A  68       2.140  35.606  10.356  1.00  0.00           H  
ATOM   1044 3HG2 VAL A  68       0.716  34.868  11.126  1.00  0.00           H  
ATOM   1045  N   THR A  69      -0.215  39.352   8.895  1.00  0.00           N  
ATOM   1046  CA  THR A  69      -0.945  40.297   8.059  1.00  0.00           C  
ATOM   1047  C   THR A  69      -0.179  40.609   6.780  1.00  0.00           C  
ATOM   1048  O   THR A  69       1.052  40.630   6.772  1.00  0.00           O  
ATOM   1049  CB  THR A  69      -1.233  41.604   8.821  1.00  0.00           C  
ATOM   1050  OG1 THR A  69      -2.089  42.442   8.033  1.00  0.00           O  
ATOM   1051  CG2 THR A  69       0.062  42.345   9.117  1.00  0.00           C  
ATOM   1052  H   THR A  69       0.785  39.457   8.998  1.00  0.00           H  
ATOM   1053  HA  THR A  69      -1.898  39.847   7.779  1.00  0.00           H  
ATOM   1054  HB  THR A  69      -1.737  41.374   9.760  1.00  0.00           H  
ATOM   1055  HG1 THR A  69      -2.623  41.895   7.451  1.00  0.00           H  
ATOM   1056 1HG2 THR A  69      -0.161  43.266   9.657  1.00  0.00           H  
ATOM   1057 2HG2 THR A  69       0.710  41.715   9.726  1.00  0.00           H  
ATOM   1058 3HG2 THR A  69       0.565  42.586   8.182  1.00  0.00           H  
ATOM   1059  N   MET A  70      -0.913  40.851   5.700  1.00  0.00           N  
ATOM   1060  CA  MET A  70      -0.309  41.009   4.382  1.00  0.00           C  
ATOM   1061  C   MET A  70      -0.607  42.385   3.801  1.00  0.00           C  
ATOM   1062  O   MET A  70      -1.614  43.007   4.137  1.00  0.00           O  
ATOM   1063  CB  MET A  70      -0.805  39.913   3.440  1.00  0.00           C  
ATOM   1064  CG  MET A  70      -0.453  38.499   3.878  1.00  0.00           C  
ATOM   1065  SD  MET A  70      -1.302  37.238   2.906  1.00  0.00           S  
ATOM   1066  CE  MET A  70      -0.978  35.778   3.890  1.00  0.00           C  
ATOM   1067  H   MET A  70      -1.916  40.928   5.794  1.00  0.00           H  
ATOM   1068  HA  MET A  70       0.772  40.920   4.485  1.00  0.00           H  
ATOM   1069 1HB  MET A  70      -1.889  39.975   3.350  1.00  0.00           H  
ATOM   1070 2HB  MET A  70      -0.385  40.070   2.446  1.00  0.00           H  
ATOM   1071 1HG  MET A  70       0.621  38.345   3.779  1.00  0.00           H  
ATOM   1072 2HG  MET A  70      -0.722  38.365   4.925  1.00  0.00           H  
ATOM   1073 1HE  MET A  70      -1.441  34.911   3.417  1.00  0.00           H  
ATOM   1074 2HE  MET A  70       0.099  35.620   3.964  1.00  0.00           H  
ATOM   1075 3HE  MET A  70      -1.395  35.912   4.889  1.00  0.00           H  
ATOM   1076  N   THR A  71       0.276  42.856   2.927  1.00  0.00           N  
ATOM   1077  CA  THR A  71       0.046  44.098   2.199  1.00  0.00           C  
ATOM   1078  C   THR A  71       0.779  44.098   0.864  1.00  0.00           C  
ATOM   1079  O   THR A  71       1.317  43.075   0.440  1.00  0.00           O  
ATOM   1080  CB  THR A  71       0.485  45.317   3.030  1.00  0.00           C  
ATOM   1081  OG1 THR A  71       0.046  46.521   2.387  1.00  0.00           O  
ATOM   1082  CG2 THR A  71       1.998  45.347   3.176  1.00  0.00           C  
ATOM   1083  H   THR A  71       1.128  42.340   2.762  1.00  0.00           H  
ATOM   1084  HA  THR A  71      -1.022  44.187   1.996  1.00  0.00           H  
ATOM   1085  HB  THR A  71       0.031  45.265   4.020  1.00  0.00           H  
ATOM   1086  HG1 THR A  71      -0.266  47.142   3.049  1.00  0.00           H  
ATOM   1087 1HG2 THR A  71       2.290  46.215   3.766  1.00  0.00           H  
ATOM   1088 2HG2 THR A  71       2.334  44.438   3.675  1.00  0.00           H  
ATOM   1089 3HG2 THR A  71       2.457  45.409   2.190  1.00  0.00           H  
ATOM   1090  N   ARG A  72       0.797  45.252   0.205  1.00  0.00           N  
ATOM   1091  CA  ARG A  72       1.344  45.355  -1.143  1.00  0.00           C  
ATOM   1092  C   ARG A  72       1.693  46.798  -1.486  1.00  0.00           C  
ATOM   1093  O   ARG A  72       1.033  47.732  -1.030  1.00  0.00           O  
ATOM   1094  CB  ARG A  72       0.353  44.819  -2.166  1.00  0.00           C  
ATOM   1095  CG  ARG A  72      -1.009  45.495  -2.151  1.00  0.00           C  
ATOM   1096  CD  ARG A  72      -1.079  46.610  -3.129  1.00  0.00           C  
ATOM   1097  NE  ARG A  72      -2.448  47.041  -3.364  1.00  0.00           N  
ATOM   1098  CZ  ARG A  72      -3.099  47.959  -2.624  1.00  0.00           C  
ATOM   1099  NH1 ARG A  72      -2.494  48.533  -1.608  1.00  0.00           N  
ATOM   1100  NH2 ARG A  72      -4.346  48.282  -2.919  1.00  0.00           N  
ATOM   1101  H   ARG A  72       0.422  46.078   0.648  1.00  0.00           H  
ATOM   1102  HA  ARG A  72       2.254  44.757  -1.194  1.00  0.00           H  
ATOM   1103 1HB  ARG A  72       0.766  44.932  -3.167  1.00  0.00           H  
ATOM   1104 2HB  ARG A  72       0.195  43.754  -1.995  1.00  0.00           H  
ATOM   1105 1HG  ARG A  72      -1.779  44.766  -2.406  1.00  0.00           H  
ATOM   1106 2HG  ARG A  72      -1.206  45.897  -1.157  1.00  0.00           H  
ATOM   1107 1HD  ARG A  72      -0.515  47.462  -2.751  1.00  0.00           H  
ATOM   1108 2HD  ARG A  72      -0.656  46.288  -4.080  1.00  0.00           H  
ATOM   1109  HE  ARG A  72      -2.947  46.621  -4.138  1.00  0.00           H  
ATOM   1110 1HH1 ARG A  72      -1.541  48.286  -1.382  1.00  0.00           H  
ATOM   1111 2HH1 ARG A  72      -2.982  49.221  -1.053  1.00  0.00           H  
ATOM   1112 1HH2 ARG A  72      -4.811  47.841  -3.701  1.00  0.00           H  
ATOM   1113 2HH2 ARG A  72      -4.834  48.970  -2.365  1.00  0.00           H  
ATOM   1114  N   ASP A  73       2.733  46.974  -2.294  1.00  0.00           N  
ATOM   1115  CA  ASP A  73       3.126  48.298  -2.760  1.00  0.00           C  
ATOM   1116  C   ASP A  73       3.282  48.325  -4.275  1.00  0.00           C  
ATOM   1117  O   ASP A  73       4.250  47.793  -4.819  1.00  0.00           O  
ATOM   1118  CB  ASP A  73       4.436  48.733  -2.099  1.00  0.00           C  
ATOM   1119  CG  ASP A  73       4.835  50.159  -2.454  1.00  0.00           C  
ATOM   1120  OD1 ASP A  73       4.268  50.702  -3.373  1.00  0.00           O  
ATOM   1121  OD2 ASP A  73       5.701  50.692  -1.803  1.00  0.00           O  
ATOM   1122  H   ASP A  73       3.266  46.169  -2.592  1.00  0.00           H  
ATOM   1123  HA  ASP A  73       2.345  49.007  -2.485  1.00  0.00           H  
ATOM   1124 1HB  ASP A  73       4.340  48.657  -1.015  1.00  0.00           H  
ATOM   1125 2HB  ASP A  73       5.239  48.060  -2.403  1.00  0.00           H  
ATOM   1126  N   THR A  74       2.323  48.947  -4.952  1.00  0.00           N  
ATOM   1127  CA  THR A  74       2.211  48.833  -6.401  1.00  0.00           C  
ATOM   1128  C   THR A  74       3.265  49.679  -7.104  1.00  0.00           C  
ATOM   1129  O   THR A  74       3.534  49.494  -8.291  1.00  0.00           O  
ATOM   1130  CB  THR A  74       0.809  49.248  -6.883  1.00  0.00           C  
ATOM   1131  OG1 THR A  74       0.580  50.627  -6.566  1.00  0.00           O  
ATOM   1132  CG2 THR A  74      -0.259  48.395  -6.216  1.00  0.00           C  
ATOM   1133  H   THR A  74       1.655  49.514  -4.450  1.00  0.00           H  
ATOM   1134  HA  THR A  74       2.375  47.792  -6.680  1.00  0.00           H  
ATOM   1135  HB  THR A  74       0.743  49.122  -7.964  1.00  0.00           H  
ATOM   1136  HG1 THR A  74       1.349  51.144  -6.817  1.00  0.00           H  
ATOM   1137 1HG2 THR A  74      -1.243  48.702  -6.569  1.00  0.00           H  
ATOM   1138 2HG2 THR A  74      -0.095  47.346  -6.465  1.00  0.00           H  
ATOM   1139 3HG2 THR A  74      -0.205  48.523  -5.136  1.00  0.00           H  
ATOM   1140  N   SER A  75       3.859  50.609  -6.364  1.00  0.00           N  
ATOM   1141  CA  SER A  75       4.878  51.493  -6.917  1.00  0.00           C  
ATOM   1142  C   SER A  75       6.190  50.751  -7.138  1.00  0.00           C  
ATOM   1143  O   SER A  75       7.063  51.217  -7.870  1.00  0.00           O  
ATOM   1144  CB  SER A  75       5.104  52.673  -5.992  1.00  0.00           C  
ATOM   1145  OG  SER A  75       5.766  52.275  -4.823  1.00  0.00           O  
ATOM   1146  H   SER A  75       3.598  50.707  -5.393  1.00  0.00           H  
ATOM   1147  HA  SER A  75       4.528  51.864  -7.882  1.00  0.00           H  
ATOM   1148 1HB  SER A  75       5.693  53.431  -6.507  1.00  0.00           H  
ATOM   1149 2HB  SER A  75       4.146  53.122  -5.735  1.00  0.00           H  
ATOM   1150  HG  SER A  75       5.103  51.849  -4.275  1.00  0.00           H  
ATOM   1151  N   ILE A  76       6.323  49.592  -6.501  1.00  0.00           N  
ATOM   1152  CA  ILE A  76       7.505  48.755  -6.671  1.00  0.00           C  
ATOM   1153  C   ILE A  76       7.120  47.319  -7.000  1.00  0.00           C  
ATOM   1154  O   ILE A  76       7.984  46.470  -7.222  1.00  0.00           O  
ATOM   1155  CB  ILE A  76       8.379  48.776  -5.404  1.00  0.00           C  
ATOM   1156  CG1 ILE A  76       7.601  48.215  -4.210  1.00  0.00           C  
ATOM   1157  CG2 ILE A  76       8.860  50.189  -5.112  1.00  0.00           C  
ATOM   1158  CD1 ILE A  76       8.449  47.998  -2.977  1.00  0.00           C  
ATOM   1159  H   ILE A  76       5.586  49.283  -5.884  1.00  0.00           H  
ATOM   1160  HA  ILE A  76       8.091  49.150  -7.500  1.00  0.00           H  
ATOM   1161  HB  ILE A  76       9.244  48.130  -5.548  1.00  0.00           H  
ATOM   1162 1HG1 ILE A  76       6.790  48.895  -3.952  1.00  0.00           H  
ATOM   1163 2HG1 ILE A  76       7.151  47.260  -4.485  1.00  0.00           H  
ATOM   1164 1HG2 ILE A  76       9.476  50.185  -4.213  1.00  0.00           H  
ATOM   1165 2HG2 ILE A  76       9.449  50.553  -5.954  1.00  0.00           H  
ATOM   1166 3HG2 ILE A  76       8.001  50.842  -4.961  1.00  0.00           H  
ATOM   1167 1HD1 ILE A  76       7.828  47.598  -2.174  1.00  0.00           H  
ATOM   1168 2HD1 ILE A  76       9.248  47.291  -3.204  1.00  0.00           H  
ATOM   1169 3HD1 ILE A  76       8.882  48.946  -2.662  1.00  0.00           H  
ATOM   1170  N   SER A  77       5.819  47.052  -7.031  1.00  0.00           N  
ATOM   1171  CA  SER A  77       5.314  45.744  -7.431  1.00  0.00           C  
ATOM   1172  C   SER A  77       5.796  44.654  -6.483  1.00  0.00           C  
ATOM   1173  O   SER A  77       6.193  43.572  -6.916  1.00  0.00           O  
ATOM   1174  CB  SER A  77       5.752  45.426  -8.847  1.00  0.00           C  
ATOM   1175  OG  SER A  77       5.257  46.375  -9.751  1.00  0.00           O  
ATOM   1176  H   SER A  77       5.162  47.774  -6.770  1.00  0.00           H  
ATOM   1177  HA  SER A  77       4.224  45.769  -7.397  1.00  0.00           H  
ATOM   1178 1HB  SER A  77       6.841  45.407  -8.895  1.00  0.00           H  
ATOM   1179 2HB  SER A  77       5.395  44.435  -9.124  1.00  0.00           H  
ATOM   1180  HG  SER A  77       4.941  47.108  -9.218  1.00  0.00           H  
ATOM   1181  N   THR A  78       5.760  44.945  -5.187  1.00  0.00           N  
ATOM   1182  CA  THR A  78       6.222  44.001  -4.176  1.00  0.00           C  
ATOM   1183  C   THR A  78       5.155  43.763  -3.116  1.00  0.00           C  
ATOM   1184  O   THR A  78       4.594  44.708  -2.562  1.00  0.00           O  
ATOM   1185  CB  THR A  78       7.516  44.497  -3.505  1.00  0.00           C  
ATOM   1186  OG1 THR A  78       8.542  44.652  -4.494  1.00  0.00           O  
ATOM   1187  CG2 THR A  78       7.982  43.508  -2.448  1.00  0.00           C  
ATOM   1188  H   THR A  78       5.403  45.843  -4.894  1.00  0.00           H  
ATOM   1189  HA  THR A  78       6.432  43.048  -4.663  1.00  0.00           H  
ATOM   1190  HB  THR A  78       7.335  45.464  -3.035  1.00  0.00           H  
ATOM   1191  HG1 THR A  78       8.296  45.352  -5.103  1.00  0.00           H  
ATOM   1192 1HG2 THR A  78       8.897  43.876  -1.984  1.00  0.00           H  
ATOM   1193 2HG2 THR A  78       7.209  43.397  -1.688  1.00  0.00           H  
ATOM   1194 3HG2 THR A  78       8.174  42.542  -2.913  1.00  0.00           H  
ATOM   1195  N   ALA A  79       4.878  42.493  -2.837  1.00  0.00           N  
ATOM   1196  CA  ALA A  79       3.968  42.127  -1.759  1.00  0.00           C  
ATOM   1197  C   ALA A  79       4.728  41.829  -0.473  1.00  0.00           C  
ATOM   1198  O   ALA A  79       5.897  41.445  -0.507  1.00  0.00           O  
ATOM   1199  CB  ALA A  79       3.123  40.927  -2.164  1.00  0.00           C  
ATOM   1200  H   ALA A  79       5.309  41.764  -3.386  1.00  0.00           H  
ATOM   1201  HA  ALA A  79       3.309  42.974  -1.569  1.00  0.00           H  
ATOM   1202 1HB  ALA A  79       2.449  40.665  -1.348  1.00  0.00           H  
ATOM   1203 2HB  ALA A  79       2.541  41.175  -3.051  1.00  0.00           H  
ATOM   1204 3HB  ALA A  79       3.774  40.082  -2.381  1.00  0.00           H  
ATOM   1205  N   TYR A  80       4.058  42.010   0.660  1.00  0.00           N  
ATOM   1206  CA  TYR A  80       4.680  41.793   1.961  1.00  0.00           C  
ATOM   1207  C   TYR A  80       3.791  40.945   2.862  1.00  0.00           C  
ATOM   1208  O   TYR A  80       2.575  41.133   2.906  1.00  0.00           O  
ATOM   1209  CB  TYR A  80       4.994  43.131   2.633  1.00  0.00           C  
ATOM   1210  CG  TYR A  80       5.983  43.982   1.868  1.00  0.00           C  
ATOM   1211  CD1 TYR A  80       5.529  44.949   0.984  1.00  0.00           C  
ATOM   1212  CD2 TYR A  80       7.345  43.794   2.050  1.00  0.00           C  
ATOM   1213  CE1 TYR A  80       6.433  45.726   0.285  1.00  0.00           C  
ATOM   1214  CE2 TYR A  80       8.249  44.571   1.352  1.00  0.00           C  
ATOM   1215  CZ  TYR A  80       7.797  45.533   0.472  1.00  0.00           C  
ATOM   1216  OH  TYR A  80       8.697  46.306  -0.224  1.00  0.00           O  
ATOM   1217  H   TYR A  80       3.093  42.304   0.619  1.00  0.00           H  
ATOM   1218  HA  TYR A  80       5.613  41.250   1.812  1.00  0.00           H  
ATOM   1219 1HB  TYR A  80       4.073  43.704   2.752  1.00  0.00           H  
ATOM   1220 2HB  TYR A  80       5.398  42.952   3.629  1.00  0.00           H  
ATOM   1221  HD1 TYR A  80       4.458  45.097   0.841  1.00  0.00           H  
ATOM   1222  HD2 TYR A  80       7.703  43.033   2.744  1.00  0.00           H  
ATOM   1223  HE1 TYR A  80       6.076  46.486  -0.409  1.00  0.00           H  
ATOM   1224  HE2 TYR A  80       9.320  44.422   1.494  1.00  0.00           H  
ATOM   1225  HH  TYR A  80       9.590  46.021  -0.017  1.00  0.00           H  
ATOM   1226  N   MET A  81       4.405  40.011   3.579  1.00  0.00           N  
ATOM   1227  CA  MET A  81       3.698  39.231   4.588  1.00  0.00           C  
ATOM   1228  C   MET A  81       4.403  39.306   5.936  1.00  0.00           C  
ATOM   1229  O   MET A  81       5.460  38.703   6.129  1.00  0.00           O  
ATOM   1230  CB  MET A  81       3.565  37.779   4.136  1.00  0.00           C  
ATOM   1231  CG  MET A  81       2.861  36.870   5.134  1.00  0.00           C  
ATOM   1232  SD  MET A  81       2.730  35.168   4.552  1.00  0.00           S  
ATOM   1233  CE  MET A  81       4.440  34.647   4.641  1.00  0.00           C  
ATOM   1234  H   MET A  81       5.387  39.836   3.422  1.00  0.00           H  
ATOM   1235  HA  MET A  81       2.701  39.652   4.714  1.00  0.00           H  
ATOM   1236 1HB  MET A  81       3.010  37.739   3.199  1.00  0.00           H  
ATOM   1237 2HB  MET A  81       4.556  37.364   3.947  1.00  0.00           H  
ATOM   1238 1HG  MET A  81       3.409  36.871   6.076  1.00  0.00           H  
ATOM   1239 2HG  MET A  81       1.856  37.247   5.324  1.00  0.00           H  
ATOM   1240 1HE  MET A  81       4.523  33.611   4.311  1.00  0.00           H  
ATOM   1241 2HE  MET A  81       5.049  35.283   3.996  1.00  0.00           H  
ATOM   1242 3HE  MET A  81       4.793  34.729   5.669  1.00  0.00           H  
ATOM   1243  N   GLU A  82       3.814  40.048   6.867  1.00  0.00           N  
ATOM   1244  CA  GLU A  82       4.417  40.255   8.178  1.00  0.00           C  
ATOM   1245  C   GLU A  82       3.869  39.267   9.199  1.00  0.00           C  
ATOM   1246  O   GLU A  82       2.656  39.097   9.324  1.00  0.00           O  
ATOM   1247  CB  GLU A  82       4.172  41.688   8.658  1.00  0.00           C  
ATOM   1248  CG  GLU A  82       4.818  42.022   9.995  1.00  0.00           C  
ATOM   1249  CD  GLU A  82       4.627  43.459  10.394  1.00  0.00           C  
ATOM   1250  OE1 GLU A  82       4.031  44.190   9.640  1.00  0.00           O  
ATOM   1251  OE2 GLU A  82       5.078  43.825  11.453  1.00  0.00           O  
ATOM   1252  H   GLU A  82       2.924  40.480   6.661  1.00  0.00           H  
ATOM   1253  HA  GLU A  82       5.492  40.094   8.093  1.00  0.00           H  
ATOM   1254 1HB  GLU A  82       4.555  42.390   7.917  1.00  0.00           H  
ATOM   1255 2HB  GLU A  82       3.100  41.862   8.751  1.00  0.00           H  
ATOM   1256 1HG  GLU A  82       4.386  41.383  10.765  1.00  0.00           H  
ATOM   1257 2HG  GLU A  82       5.883  41.804   9.937  1.00  0.00           H  
ATOM   1258  N   LEU A  83       4.769  38.617   9.929  1.00  0.00           N  
ATOM   1259  CA  LEU A  83       4.377  37.648  10.945  1.00  0.00           C  
ATOM   1260  C   LEU A  83       4.767  38.123  12.339  1.00  0.00           C  
ATOM   1261  O   LEU A  83       5.938  38.074  12.717  1.00  0.00           O  
ATOM   1262  CB  LEU A  83       5.027  36.288  10.661  1.00  0.00           C  
ATOM   1263  CG  LEU A  83       4.665  35.646   9.316  1.00  0.00           C  
ATOM   1264  CD1 LEU A  83       5.590  36.180   8.231  1.00  0.00           C  
ATOM   1265  CD2 LEU A  83       4.773  34.132   9.431  1.00  0.00           C  
ATOM   1266  H   LEU A  83       5.751  38.798   9.775  1.00  0.00           H  
ATOM   1267  HA  LEU A  83       3.294  37.532  10.913  1.00  0.00           H  
ATOM   1268 1HB  LEU A  83       6.109  36.408  10.690  1.00  0.00           H  
ATOM   1269 2HB  LEU A  83       4.739  35.593  11.449  1.00  0.00           H  
ATOM   1270  HG  LEU A  83       3.643  35.917   9.047  1.00  0.00           H  
ATOM   1271 1HD1 LEU A  83       5.332  35.723   7.276  1.00  0.00           H  
ATOM   1272 2HD1 LEU A  83       5.478  37.262   8.158  1.00  0.00           H  
ATOM   1273 3HD1 LEU A  83       6.622  35.938   8.482  1.00  0.00           H  
ATOM   1274 1HD2 LEU A  83       4.514  33.675   8.475  1.00  0.00           H  
ATOM   1275 2HD2 LEU A  83       5.794  33.860   9.699  1.00  0.00           H  
ATOM   1276 3HD2 LEU A  83       4.088  33.776  10.201  1.00  0.00           H  
ATOM   1277  N   SER A  84       3.780  38.583  13.100  1.00  0.00           N  
ATOM   1278  CA  SER A  84       4.015  39.047  14.462  1.00  0.00           C  
ATOM   1279  C   SER A  84       3.843  37.915  15.467  1.00  0.00           C  
ATOM   1280  O   SER A  84       3.244  36.885  15.159  1.00  0.00           O  
ATOM   1281  CB  SER A  84       3.067  40.182  14.798  1.00  0.00           C  
ATOM   1282  OG  SER A  84       1.744  39.726  14.870  1.00  0.00           O  
ATOM   1283  H   SER A  84       2.842  38.612  12.725  1.00  0.00           H  
ATOM   1284  HA  SER A  84       5.040  39.413  14.531  1.00  0.00           H  
ATOM   1285 1HB  SER A  84       3.354  40.626  15.750  1.00  0.00           H  
ATOM   1286 2HB  SER A  84       3.146  40.958  14.038  1.00  0.00           H  
ATOM   1287  HG  SER A  84       1.535  39.381  13.999  1.00  0.00           H  
ATOM   1288  N   ARG A  85       4.371  38.114  16.670  1.00  0.00           N  
ATOM   1289  CA  ARG A  85       4.286  37.106  17.720  1.00  0.00           C  
ATOM   1290  C   ARG A  85       4.906  35.789  17.270  1.00  0.00           C  
ATOM   1291  O   ARG A  85       4.273  34.736  17.346  1.00  0.00           O  
ATOM   1292  CB  ARG A  85       2.837  36.870  18.120  1.00  0.00           C  
ATOM   1293  CG  ARG A  85       2.123  38.089  18.684  1.00  0.00           C  
ATOM   1294  CD  ARG A  85       0.737  37.766  19.107  1.00  0.00           C  
ATOM   1295  NE  ARG A  85       0.058  38.923  19.669  1.00  0.00           N  
ATOM   1296  CZ  ARG A  85      -1.228  38.934  20.071  1.00  0.00           C  
ATOM   1297  NH1 ARG A  85      -1.959  37.847  19.968  1.00  0.00           N  
ATOM   1298  NH2 ARG A  85      -1.754  40.039  20.571  1.00  0.00           N  
ATOM   1299  H   ARG A  85       4.844  38.985  16.862  1.00  0.00           H  
ATOM   1300  HA  ARG A  85       4.833  37.467  18.591  1.00  0.00           H  
ATOM   1301 1HB  ARG A  85       2.272  36.529  17.254  1.00  0.00           H  
ATOM   1302 2HB  ARG A  85       2.791  36.083  18.873  1.00  0.00           H  
ATOM   1303 1HG  ARG A  85       2.669  38.461  19.551  1.00  0.00           H  
ATOM   1304 2HG  ARG A  85       2.077  38.868  17.922  1.00  0.00           H  
ATOM   1305 1HD  ARG A  85       0.165  37.421  18.246  1.00  0.00           H  
ATOM   1306 2HD  ARG A  85       0.760  36.983  19.864  1.00  0.00           H  
ATOM   1307  HE  ARG A  85       0.589  39.778  19.765  1.00  0.00           H  
ATOM   1308 1HH1 ARG A  85      -1.557  37.002  19.586  1.00  0.00           H  
ATOM   1309 2HH1 ARG A  85      -2.922  37.856  20.269  1.00  0.00           H  
ATOM   1310 1HH2 ARG A  85      -1.191  40.876  20.651  1.00  0.00           H  
ATOM   1311 2HH2 ARG A  85      -2.717  40.048  20.872  1.00  0.00           H  
ATOM   1312  N   LEU A  86       6.148  35.854  16.803  1.00  0.00           N  
ATOM   1313  CA  LEU A  86       6.826  34.682  16.262  1.00  0.00           C  
ATOM   1314  C   LEU A  86       7.118  33.662  17.354  1.00  0.00           C  
ATOM   1315  O   LEU A  86       7.321  34.021  18.514  1.00  0.00           O  
ATOM   1316  CB  LEU A  86       8.134  35.096  15.576  1.00  0.00           C  
ATOM   1317  CG  LEU A  86       7.980  35.918  14.290  1.00  0.00           C  
ATOM   1318  CD1 LEU A  86       9.346  36.414  13.837  1.00  0.00           C  
ATOM   1319  CD2 LEU A  86       7.326  35.061  13.216  1.00  0.00           C  
ATOM   1320  H   LEU A  86       6.635  36.739  16.823  1.00  0.00           H  
ATOM   1321  HA  LEU A  86       6.174  34.217  15.523  1.00  0.00           H  
ATOM   1322 1HB  LEU A  86       8.722  35.686  16.277  1.00  0.00           H  
ATOM   1323 2HB  LEU A  86       8.697  34.196  15.329  1.00  0.00           H  
ATOM   1324  HG  LEU A  86       7.357  36.790  14.488  1.00  0.00           H  
ATOM   1325 1HD1 LEU A  86       9.237  36.998  12.924  1.00  0.00           H  
ATOM   1326 2HD1 LEU A  86       9.783  37.040  14.617  1.00  0.00           H  
ATOM   1327 3HD1 LEU A  86       9.998  35.563  13.647  1.00  0.00           H  
ATOM   1328 1HD2 LEU A  86       7.216  35.646  12.301  1.00  0.00           H  
ATOM   1329 2HD2 LEU A  86       7.949  34.189  13.016  1.00  0.00           H  
ATOM   1330 3HD2 LEU A  86       6.344  34.735  13.558  1.00  0.00           H  
ATOM   1331  N   ARG A  87       7.139  32.388  16.977  1.00  0.00           N  
ATOM   1332  CA  ARG A  87       7.503  31.321  17.901  1.00  0.00           C  
ATOM   1333  C   ARG A  87       8.385  30.281  17.222  1.00  0.00           C  
ATOM   1334  O   ARG A  87       8.555  30.298  16.003  1.00  0.00           O  
ATOM   1335  CB  ARG A  87       6.258  30.643  18.453  1.00  0.00           C  
ATOM   1336  CG  ARG A  87       5.323  30.069  17.401  1.00  0.00           C  
ATOM   1337  CD  ARG A  87       4.058  29.573  18.002  1.00  0.00           C  
ATOM   1338  NE  ARG A  87       4.249  28.319  18.712  1.00  0.00           N  
ATOM   1339  CZ  ARG A  87       3.395  27.819  19.626  1.00  0.00           C  
ATOM   1340  NH1 ARG A  87       2.298  28.476  19.929  1.00  0.00           N  
ATOM   1341  NH2 ARG A  87       3.660  26.667  20.218  1.00  0.00           N  
ATOM   1342  H   ARG A  87       6.897  32.153  16.025  1.00  0.00           H  
ATOM   1343  HA  ARG A  87       8.059  31.757  18.732  1.00  0.00           H  
ATOM   1344 1HB  ARG A  87       6.550  29.829  19.114  1.00  0.00           H  
ATOM   1345 2HB  ARG A  87       5.687  31.358  19.046  1.00  0.00           H  
ATOM   1346 1HG  ARG A  87       5.076  30.841  16.672  1.00  0.00           H  
ATOM   1347 2HG  ARG A  87       5.812  29.235  16.896  1.00  0.00           H  
ATOM   1348 1HD  ARG A  87       3.678  30.310  18.709  1.00  0.00           H  
ATOM   1349 2HD  ARG A  87       3.321  29.411  17.216  1.00  0.00           H  
ATOM   1350  HE  ARG A  87       5.083  27.784  18.506  1.00  0.00           H  
ATOM   1351 1HH1 ARG A  87       2.095  29.357  19.476  1.00  0.00           H  
ATOM   1352 2HH1 ARG A  87       1.657  28.102  20.614  1.00  0.00           H  
ATOM   1353 1HH2 ARG A  87       4.504  26.162  19.985  1.00  0.00           H  
ATOM   1354 2HH2 ARG A  87       3.020  26.293  20.902  1.00  0.00           H  
ATOM   1355  N   SER A  88       8.943  29.375  18.018  1.00  0.00           N  
ATOM   1356  CA  SER A  88       9.893  28.391  17.512  1.00  0.00           C  
ATOM   1357  C   SER A  88       9.232  27.454  16.509  1.00  0.00           C  
ATOM   1358  O   SER A  88       9.901  26.872  15.655  1.00  0.00           O  
ATOM   1359  CB  SER A  88      10.475  27.589  18.659  1.00  0.00           C  
ATOM   1360  OG  SER A  88       9.492  26.797  19.267  1.00  0.00           O  
ATOM   1361  H   SER A  88       8.705  29.369  18.999  1.00  0.00           H  
ATOM   1362  HA  SER A  88      10.702  28.920  17.006  1.00  0.00           H  
ATOM   1363 1HB  SER A  88      11.279  26.955  18.288  1.00  0.00           H  
ATOM   1364 2HB  SER A  88      10.906  28.267  19.395  1.00  0.00           H  
ATOM   1365  HG  SER A  88       9.394  26.021  18.709  1.00  0.00           H  
ATOM   1366  N   ASP A  89       7.916  27.313  16.617  1.00  0.00           N  
ATOM   1367  CA  ASP A  89       7.174  26.380  15.777  1.00  0.00           C  
ATOM   1368  C   ASP A  89       6.838  27.001  14.428  1.00  0.00           C  
ATOM   1369  O   ASP A  89       6.159  26.388  13.603  1.00  0.00           O  
ATOM   1370  CB  ASP A  89       5.886  25.936  16.476  1.00  0.00           C  
ATOM   1371  CG  ASP A  89       6.146  25.103  17.724  1.00  0.00           C  
ATOM   1372  OD1 ASP A  89       7.093  24.352  17.726  1.00  0.00           O  
ATOM   1373  OD2 ASP A  89       5.396  25.225  18.662  1.00  0.00           O  
ATOM   1374  H   ASP A  89       7.416  27.866  17.298  1.00  0.00           H  
ATOM   1375  HA  ASP A  89       7.796  25.502  15.603  1.00  0.00           H  
ATOM   1376 1HB  ASP A  89       5.304  26.814  16.758  1.00  0.00           H  
ATOM   1377 2HB  ASP A  89       5.280  25.350  15.785  1.00  0.00           H  
ATOM   1378  N   ASP A  90       7.317  28.220  14.207  1.00  0.00           N  
ATOM   1379  CA  ASP A  90       7.171  28.879  12.915  1.00  0.00           C  
ATOM   1380  C   ASP A  90       8.361  28.586  12.010  1.00  0.00           C  
ATOM   1381  O   ASP A  90       8.381  28.985  10.845  1.00  0.00           O  
ATOM   1382  CB  ASP A  90       7.022  30.391  13.097  1.00  0.00           C  
ATOM   1383  CG  ASP A  90       5.705  30.781  13.756  1.00  0.00           C  
ATOM   1384  OD1 ASP A  90       4.709  30.166  13.458  1.00  0.00           O  
ATOM   1385  OD2 ASP A  90       5.709  31.690  14.551  1.00  0.00           O  
ATOM   1386  H   ASP A  90       7.795  28.704  14.954  1.00  0.00           H  
ATOM   1387  HA  ASP A  90       6.272  28.496  12.431  1.00  0.00           H  
ATOM   1388 1HB  ASP A  90       7.843  30.767  13.708  1.00  0.00           H  
ATOM   1389 2HB  ASP A  90       7.084  30.883  12.126  1.00  0.00           H  
ATOM   1390  N   THR A  91       9.352  27.886  12.552  1.00  0.00           N  
ATOM   1391  CA  THR A  91      10.496  27.441  11.764  1.00  0.00           C  
ATOM   1392  C   THR A  91      10.047  26.758  10.479  1.00  0.00           C  
ATOM   1393  O   THR A  91       9.639  25.597  10.491  1.00  0.00           O  
ATOM   1394  CB  THR A  91      11.388  26.483  12.575  1.00  0.00           C  
ATOM   1395  OG1 THR A  91      11.853  27.146  13.758  1.00  0.00           O  
ATOM   1396  CG2 THR A  91      12.582  26.037  11.746  1.00  0.00           C  
ATOM   1397  H   THR A  91       9.312  27.656  13.534  1.00  0.00           H  
ATOM   1398  HA  THR A  91      11.089  28.315  11.492  1.00  0.00           H  
ATOM   1399  HB  THR A  91      10.809  25.608  12.869  1.00  0.00           H  
ATOM   1400  HG1 THR A  91      11.188  27.072  14.448  1.00  0.00           H  
ATOM   1401 1HG2 THR A  91      13.201  25.360  12.335  1.00  0.00           H  
ATOM   1402 2HG2 THR A  91      12.232  25.522  10.851  1.00  0.00           H  
ATOM   1403 3HG2 THR A  91      13.170  26.907  11.457  1.00  0.00           H  
ATOM   1404  N   ALA A  92      10.126  27.485   9.370  1.00  0.00           N  
ATOM   1405  CA  ALA A  92       9.653  26.979   8.087  1.00  0.00           C  
ATOM   1406  C   ALA A  92      10.158  27.840   6.935  1.00  0.00           C  
ATOM   1407  O   ALA A  92      10.645  28.951   7.145  1.00  0.00           O  
ATOM   1408  CB  ALA A  92       8.133  26.913   8.070  1.00  0.00           C  
ATOM   1409  H   ALA A  92      10.523  28.413   9.417  1.00  0.00           H  
ATOM   1410  HA  ALA A  92      10.052  25.974   7.952  1.00  0.00           H  
ATOM   1411 1HB  ALA A  92       7.796  26.533   7.106  1.00  0.00           H  
ATOM   1412 2HB  ALA A  92       7.789  26.248   8.863  1.00  0.00           H  
ATOM   1413 3HB  ALA A  92       7.724  27.909   8.231  1.00  0.00           H  
ATOM   1414  N   VAL A  93      10.039  27.320   5.718  1.00  0.00           N  
ATOM   1415  CA  VAL A  93      10.326  28.100   4.521  1.00  0.00           C  
ATOM   1416  C   VAL A  93       9.043  28.581   3.855  1.00  0.00           C  
ATOM   1417  O   VAL A  93       8.191  27.778   3.475  1.00  0.00           O  
ATOM   1418  CB  VAL A  93      11.137  27.259   3.517  1.00  0.00           C  
ATOM   1419  CG1 VAL A  93      11.442  28.070   2.267  1.00  0.00           C  
ATOM   1420  CG2 VAL A  93      12.422  26.771   4.170  1.00  0.00           C  
ATOM   1421  H   VAL A  93       9.741  26.360   5.620  1.00  0.00           H  
ATOM   1422  HA  VAL A  93      10.918  28.970   4.808  1.00  0.00           H  
ATOM   1423  HB  VAL A  93      10.539  26.403   3.207  1.00  0.00           H  
ATOM   1424 1HG1 VAL A  93      12.016  27.461   1.568  1.00  0.00           H  
ATOM   1425 2HG1 VAL A  93      10.509  28.378   1.796  1.00  0.00           H  
ATOM   1426 3HG1 VAL A  93      12.022  28.953   2.537  1.00  0.00           H  
ATOM   1427 1HG2 VAL A  93      12.990  26.177   3.455  1.00  0.00           H  
ATOM   1428 2HG2 VAL A  93      13.018  27.628   4.486  1.00  0.00           H  
ATOM   1429 3HG2 VAL A  93      12.179  26.159   5.038  1.00  0.00           H  
ATOM   1430  N   TYR A  94       8.911  29.896   3.717  1.00  0.00           N  
ATOM   1431  CA  TYR A  94       7.647  30.500   3.314  1.00  0.00           C  
ATOM   1432  C   TYR A  94       7.657  30.863   1.835  1.00  0.00           C  
ATOM   1433  O   TYR A  94       8.642  31.395   1.323  1.00  0.00           O  
ATOM   1434  CB  TYR A  94       7.351  31.740   4.162  1.00  0.00           C  
ATOM   1435  CG  TYR A  94       7.131  31.437   5.628  1.00  0.00           C  
ATOM   1436  CD1 TYR A  94       8.180  30.970   6.405  1.00  0.00           C  
ATOM   1437  CD2 TYR A  94       5.879  31.628   6.195  1.00  0.00           C  
ATOM   1438  CE1 TYR A  94       7.978  30.694   7.744  1.00  0.00           C  
ATOM   1439  CE2 TYR A  94       5.678  31.353   7.533  1.00  0.00           C  
ATOM   1440  CZ  TYR A  94       6.722  30.887   8.306  1.00  0.00           C  
ATOM   1441  OH  TYR A  94       6.521  30.612   9.640  1.00  0.00           O  
ATOM   1442  H   TYR A  94       9.706  30.492   3.896  1.00  0.00           H  
ATOM   1443  HA  TYR A  94       6.850  29.773   3.470  1.00  0.00           H  
ATOM   1444 1HB  TYR A  94       8.181  32.443   4.081  1.00  0.00           H  
ATOM   1445 2HB  TYR A  94       6.461  32.238   3.780  1.00  0.00           H  
ATOM   1446  HD1 TYR A  94       9.164  30.819   5.960  1.00  0.00           H  
ATOM   1447  HD2 TYR A  94       5.055  31.995   5.584  1.00  0.00           H  
ATOM   1448  HE1 TYR A  94       8.803  30.326   8.355  1.00  0.00           H  
ATOM   1449  HE2 TYR A  94       4.694  31.502   7.978  1.00  0.00           H  
ATOM   1450  HH  TYR A  94       7.242  30.069   9.966  1.00  0.00           H  
ATOM   1451  N   TYR A  95       6.555  30.573   1.152  1.00  0.00           N  
ATOM   1452  CA  TYR A  95       6.488  30.725  -0.297  1.00  0.00           C  
ATOM   1453  C   TYR A  95       5.360  31.665  -0.701  1.00  0.00           C  
ATOM   1454  O   TYR A  95       4.286  31.656  -0.099  1.00  0.00           O  
ATOM   1455  CB  TYR A  95       6.311  29.362  -0.970  1.00  0.00           C  
ATOM   1456  CG  TYR A  95       7.393  28.364  -0.623  1.00  0.00           C  
ATOM   1457  CD1 TYR A  95       7.152  27.379   0.323  1.00  0.00           C  
ATOM   1458  CD2 TYR A  95       8.628  28.433  -1.252  1.00  0.00           C  
ATOM   1459  CE1 TYR A  95       8.140  26.468   0.640  1.00  0.00           C  
ATOM   1460  CE2 TYR A  95       9.616  27.522  -0.935  1.00  0.00           C  
ATOM   1461  CZ  TYR A  95       9.376  26.543   0.007  1.00  0.00           C  
ATOM   1462  OH  TYR A  95      10.361  25.635   0.322  1.00  0.00           O  
ATOM   1463  H   TYR A  95       5.742  30.238   1.649  1.00  0.00           H  
ATOM   1464  HA  TYR A  95       7.424  31.165  -0.641  1.00  0.00           H  
ATOM   1465 1HB  TYR A  95       5.349  28.935  -0.681  1.00  0.00           H  
ATOM   1466 2HB  TYR A  95       6.300  29.490  -2.052  1.00  0.00           H  
ATOM   1467  HD1 TYR A  95       6.181  27.325   0.818  1.00  0.00           H  
ATOM   1468  HD2 TYR A  95       8.818  29.208  -1.995  1.00  0.00           H  
ATOM   1469  HE1 TYR A  95       7.951  25.695   1.384  1.00  0.00           H  
ATOM   1470  HE2 TYR A  95      10.587  27.577  -1.429  1.00  0.00           H  
ATOM   1471  HH  TYR A  95       9.963  24.864   0.734  1.00  0.00           H  
ATOM   1472  N   CYS A  96       5.610  32.475  -1.724  1.00  0.00           N  
ATOM   1473  CA  CYS A  96       4.544  33.199  -2.406  1.00  0.00           C  
ATOM   1474  C   CYS A  96       4.232  32.575  -3.760  1.00  0.00           C  
ATOM   1475  O   CYS A  96       4.926  32.826  -4.745  1.00  0.00           O  
ATOM   1476  CB  CYS A  96       4.930  34.665  -2.603  1.00  0.00           C  
ATOM   1477  SG  CYS A  96       3.630  35.677  -3.350  1.00  0.00           S  
ATOM   1478  H   CYS A  96       6.563  32.592  -2.037  1.00  0.00           H  
ATOM   1479  HA  CYS A  96       3.646  33.156  -1.788  1.00  0.00           H  
ATOM   1480 1HB  CYS A  96       5.189  35.106  -1.640  1.00  0.00           H  
ATOM   1481 2HB  CYS A  96       5.813  34.726  -3.239  1.00  0.00           H  
ATOM   1482  HG  CYS A  96       2.669  35.314  -2.507  1.00  0.00           H  
ATOM   1483  N   ALA A  97       3.183  31.760  -3.803  1.00  0.00           N  
ATOM   1484  CA  ALA A  97       2.863  30.986  -4.996  1.00  0.00           C  
ATOM   1485  C   ALA A  97       1.380  31.079  -5.331  1.00  0.00           C  
ATOM   1486  O   ALA A  97       0.837  32.173  -5.487  1.00  0.00           O  
ATOM   1487  CB  ALA A  97       3.273  29.532  -4.810  1.00  0.00           C  
ATOM   1488  H   ALA A  97       2.593  31.675  -2.987  1.00  0.00           H  
ATOM   1489  HA  ALA A  97       3.422  31.406  -5.832  1.00  0.00           H  
ATOM   1490 1HB  ALA A  97       3.027  28.967  -5.709  1.00  0.00           H  
ATOM   1491 2HB  ALA A  97       4.346  29.477  -4.628  1.00  0.00           H  
ATOM   1492 3HB  ALA A  97       2.739  29.110  -3.960  1.00  0.00           H  
ATOM   1493  N   ARG A  98       0.730  29.926  -5.442  1.00  0.00           N  
ATOM   1494  CA  ARG A  98      -0.688  29.875  -5.778  1.00  0.00           C  
ATOM   1495  C   ARG A  98      -1.309  28.551  -5.350  1.00  0.00           C  
ATOM   1496  O   ARG A  98      -0.786  27.481  -5.658  1.00  0.00           O  
ATOM   1497  CB  ARG A  98      -0.890  30.065  -7.274  1.00  0.00           C  
ATOM   1498  CG  ARG A  98      -2.334  29.973  -7.741  1.00  0.00           C  
ATOM   1499  CD  ARG A  98      -2.506  30.531  -9.107  1.00  0.00           C  
ATOM   1500  NE  ARG A  98      -2.369  31.979  -9.123  1.00  0.00           N  
ATOM   1501  CZ  ARG A  98      -2.734  32.771 -10.150  1.00  0.00           C  
ATOM   1502  NH1 ARG A  98      -3.256  32.242 -11.234  1.00  0.00           N  
ATOM   1503  NH2 ARG A  98      -2.568  34.079 -10.066  1.00  0.00           N  
ATOM   1504  H   ARG A  98       1.230  29.062  -5.288  1.00  0.00           H  
ATOM   1505  HA  ARG A  98      -1.198  30.683  -5.253  1.00  0.00           H  
ATOM   1506 1HB  ARG A  98      -0.510  31.042  -7.571  1.00  0.00           H  
ATOM   1507 2HB  ARG A  98      -0.319  29.312  -7.817  1.00  0.00           H  
ATOM   1508 1HG  ARG A  98      -2.646  28.929  -7.756  1.00  0.00           H  
ATOM   1509 2HG  ARG A  98      -2.974  30.533  -7.059  1.00  0.00           H  
ATOM   1510 1HD  ARG A  98      -1.751  30.110  -9.770  1.00  0.00           H  
ATOM   1511 2HD  ARG A  98      -3.498  30.279  -9.480  1.00  0.00           H  
ATOM   1512  HE  ARG A  98      -1.971  32.422  -8.306  1.00  0.00           H  
ATOM   1513 1HH1 ARG A  98      -3.384  31.242 -11.297  1.00  0.00           H  
ATOM   1514 2HH1 ARG A  98      -3.530  32.836 -12.003  1.00  0.00           H  
ATOM   1515 1HH2 ARG A  98      -2.166  34.486  -9.233  1.00  0.00           H  
ATOM   1516 2HH2 ARG A  98      -2.841  34.673 -10.836  1.00  0.00           H  
ATOM   1517  N   SER A  99      -2.427  28.632  -4.636  1.00  0.00           N  
ATOM   1518  CA  SER A  99      -3.103  27.441  -4.136  1.00  0.00           C  
ATOM   1519  C   SER A  99      -4.364  27.145  -4.938  1.00  0.00           C  
ATOM   1520  O   SER A  99      -4.757  25.989  -5.091  1.00  0.00           O  
ATOM   1521  CB  SER A  99      -3.454  27.618  -2.671  1.00  0.00           C  
ATOM   1522  OG  SER A  99      -4.354  28.677  -2.495  1.00  0.00           O  
ATOM   1523  H   SER A  99      -2.818  29.541  -4.436  1.00  0.00           H  
ATOM   1524  HA  SER A  99      -2.427  26.591  -4.235  1.00  0.00           H  
ATOM   1525 1HB  SER A  99      -3.894  26.696  -2.289  1.00  0.00           H  
ATOM   1526 2HB  SER A  99      -2.547  27.809  -2.100  1.00  0.00           H  
ATOM   1527  HG  SER A  99      -4.155  29.312  -3.187  1.00  0.00           H  
ATOM   1528  N   GLY A 100      -4.995  28.197  -5.448  1.00  0.00           N  
ATOM   1529  CA  GLY A 100      -6.187  28.049  -6.274  1.00  0.00           C  
ATOM   1530  C   GLY A 100      -6.231  29.103  -7.373  1.00  0.00           C  
ATOM   1531  O   GLY A 100      -5.195  29.622  -7.789  1.00  0.00           O  
ATOM   1532  H   GLY A 100      -4.639  29.124  -5.259  1.00  0.00           H  
ATOM   1533 1HA  GLY A 100      -6.201  27.054  -6.717  1.00  0.00           H  
ATOM   1534 2HA  GLY A 100      -7.075  28.135  -5.648  1.00  0.00           H  
ATOM   1535  N   GLY A 101      -7.435  29.414  -7.840  1.00  0.00           N  
ATOM   1536  CA  GLY A 101      -7.619  30.434  -8.865  1.00  0.00           C  
ATOM   1537  C   GLY A 101      -7.283  29.892 -10.249  1.00  0.00           C  
ATOM   1538  O   GLY A 101      -7.338  28.685 -10.483  1.00  0.00           O  
ATOM   1539  H   GLY A 101      -8.244  28.932  -7.476  1.00  0.00           H  
ATOM   1540 1HA  GLY A 101      -8.651  30.785  -8.849  1.00  0.00           H  
ATOM   1541 2HA  GLY A 101      -6.984  31.292  -8.643  1.00  0.00           H  
ATOM   1542  N   PRO A 102      -6.934  30.791 -11.163  1.00  0.00           N  
ATOM   1543  CA  PRO A 102      -6.575  30.403 -12.521  1.00  0.00           C  
ATOM   1544  C   PRO A 102      -5.422  29.406 -12.522  1.00  0.00           C  
ATOM   1545  O   PRO A 102      -4.440  29.578 -11.801  1.00  0.00           O  
ATOM   1546  CB  PRO A 102      -6.171  31.733 -13.164  1.00  0.00           C  
ATOM   1547  CG  PRO A 102      -6.936  32.757 -12.397  1.00  0.00           C  
ATOM   1548  CD  PRO A 102      -6.921  32.250 -10.979  1.00  0.00           C  
ATOM   1549  HA  PRO A 102      -7.456  29.975 -13.021  1.00  0.00           H  
ATOM   1550 1HB  PRO A 102      -5.082  31.871 -13.093  1.00  0.00           H  
ATOM   1551 2HB  PRO A 102      -6.424  31.726 -14.235  1.00  0.00           H  
ATOM   1552 1HG  PRO A 102      -6.459  33.743 -12.499  1.00  0.00           H  
ATOM   1553 2HG  PRO A 102      -7.954  32.853 -12.802  1.00  0.00           H  
ATOM   1554 1HD  PRO A 102      -6.005  32.594 -10.476  1.00  0.00           H  
ATOM   1555 2HD  PRO A 102      -7.815  32.614 -10.450  1.00  0.00           H  
ATOM   1556  N   TYR A 103      -5.549  28.365 -13.337  1.00  0.00           N  
ATOM   1557  CA  TYR A 103      -4.597  27.260 -13.322  1.00  0.00           C  
ATOM   1558  C   TYR A 103      -3.776  27.222 -14.604  1.00  0.00           C  
ATOM   1559  O   TYR A 103      -3.553  26.157 -15.179  1.00  0.00           O  
ATOM   1560  CB  TYR A 103      -5.326  25.929 -13.119  1.00  0.00           C  
ATOM   1561  CG  TYR A 103      -6.008  25.805 -11.775  1.00  0.00           C  
ATOM   1562  CD1 TYR A 103      -7.366  25.530 -11.708  1.00  0.00           C  
ATOM   1563  CD2 TYR A 103      -5.275  25.966 -10.608  1.00  0.00           C  
ATOM   1564  CE1 TYR A 103      -7.989  25.417 -10.480  1.00  0.00           C  
ATOM   1565  CE2 TYR A 103      -5.898  25.853  -9.380  1.00  0.00           C  
ATOM   1566  CZ  TYR A 103      -7.249  25.579  -9.314  1.00  0.00           C  
ATOM   1567  OH  TYR A 103      -7.869  25.466  -8.091  1.00  0.00           O  
ATOM   1568  H   TYR A 103      -6.324  28.337 -13.985  1.00  0.00           H  
ATOM   1569  HA  TYR A 103      -3.907  27.409 -12.491  1.00  0.00           H  
ATOM   1570 1HB  TYR A 103      -6.081  25.805 -13.897  1.00  0.00           H  
ATOM   1571 2HB  TYR A 103      -4.617  25.108 -13.218  1.00  0.00           H  
ATOM   1572  HD1 TYR A 103      -7.942  25.404 -12.626  1.00  0.00           H  
ATOM   1573  HD2 TYR A 103      -4.208  26.183 -10.660  1.00  0.00           H  
ATOM   1574  HE1 TYR A 103      -9.055  25.201 -10.429  1.00  0.00           H  
ATOM   1575  HE2 TYR A 103      -5.322  25.980  -8.463  1.00  0.00           H  
ATOM   1576  HH  TYR A 103      -7.312  24.959  -7.497  1.00  0.00           H  
ATOM   1577  N   PHE A 104      -3.326  28.391 -15.047  1.00  0.00           N  
ATOM   1578  CA  PHE A 104      -2.450  28.485 -16.209  1.00  0.00           C  
ATOM   1579  C   PHE A 104      -1.249  29.376 -15.922  1.00  0.00           C  
ATOM   1580  O   PHE A 104      -0.633  29.918 -16.840  1.00  0.00           O  
ATOM   1581  CB  PHE A 104      -3.218  29.028 -17.415  1.00  0.00           C  
ATOM   1582  CG  PHE A 104      -4.423  28.210 -17.785  1.00  0.00           C  
ATOM   1583  CD1 PHE A 104      -5.698  28.629 -17.434  1.00  0.00           C  
ATOM   1584  CD2 PHE A 104      -4.284  27.021 -18.483  1.00  0.00           C  
ATOM   1585  CE1 PHE A 104      -6.807  27.878 -17.774  1.00  0.00           C  
ATOM   1586  CE2 PHE A 104      -5.391  26.268 -18.825  1.00  0.00           C  
ATOM   1587  CZ  PHE A 104      -6.653  26.697 -18.469  1.00  0.00           C  
ATOM   1588  H   PHE A 104      -3.599  29.237 -14.567  1.00  0.00           H  
ATOM   1589  HA  PHE A 104      -2.086  27.485 -16.449  1.00  0.00           H  
ATOM   1590 1HB  PHE A 104      -3.548  30.045 -17.208  1.00  0.00           H  
ATOM   1591 2HB  PHE A 104      -2.557  29.069 -18.279  1.00  0.00           H  
ATOM   1592  HD1 PHE A 104      -5.819  29.563 -16.885  1.00  0.00           H  
ATOM   1593  HD2 PHE A 104      -3.286  26.681 -18.764  1.00  0.00           H  
ATOM   1594  HE1 PHE A 104      -7.803  28.218 -17.492  1.00  0.00           H  
ATOM   1595  HE2 PHE A 104      -5.268  25.335 -19.375  1.00  0.00           H  
ATOM   1596  HZ  PHE A 104      -7.527  26.104 -18.737  1.00  0.00           H  
ATOM   1597  N   PHE A 105      -0.919  29.524 -14.643  1.00  0.00           N  
ATOM   1598  CA  PHE A 105       0.081  30.495 -14.217  1.00  0.00           C  
ATOM   1599  C   PHE A 105       0.942  29.939 -13.090  1.00  0.00           C  
ATOM   1600  O   PHE A 105       0.602  30.068 -11.914  1.00  0.00           O  
ATOM   1601  CB  PHE A 105      -0.592  31.790 -13.760  1.00  0.00           C  
ATOM   1602  CG  PHE A 105      -1.448  32.433 -14.814  1.00  0.00           C  
ATOM   1603  CD1 PHE A 105      -2.819  32.223 -14.838  1.00  0.00           C  
ATOM   1604  CD2 PHE A 105      -0.884  33.248 -15.784  1.00  0.00           C  
ATOM   1605  CE1 PHE A 105      -3.607  32.814 -15.808  1.00  0.00           C  
ATOM   1606  CE2 PHE A 105      -1.670  33.841 -16.753  1.00  0.00           C  
ATOM   1607  CZ  PHE A 105      -3.033  33.623 -16.765  1.00  0.00           C  
ATOM   1608  H   PHE A 105      -1.374  28.948 -13.949  1.00  0.00           H  
ATOM   1609  HA  PHE A 105       0.729  30.719 -15.065  1.00  0.00           H  
ATOM   1610 1HB  PHE A 105      -1.218  31.588 -12.891  1.00  0.00           H  
ATOM   1611 2HB  PHE A 105       0.168  32.508 -13.455  1.00  0.00           H  
ATOM   1612  HD1 PHE A 105      -3.273  31.584 -14.081  1.00  0.00           H  
ATOM   1613  HD2 PHE A 105       0.193  33.420 -15.774  1.00  0.00           H  
ATOM   1614  HE1 PHE A 105      -4.683  32.640 -15.815  1.00  0.00           H  
ATOM   1615  HE2 PHE A 105      -1.214  34.480 -17.509  1.00  0.00           H  
ATOM   1616  HZ  PHE A 105      -3.653  34.088 -17.530  1.00  0.00           H  
ATOM   1617  N   ASP A 106       2.060  29.321 -13.456  1.00  0.00           N  
ATOM   1618  CA  ASP A 106       2.950  28.705 -12.479  1.00  0.00           C  
ATOM   1619  C   ASP A 106       3.757  29.756 -11.729  1.00  0.00           C  
ATOM   1620  O   ASP A 106       4.933  29.975 -12.021  1.00  0.00           O  
ATOM   1621  CB  ASP A 106       3.898  27.718 -13.165  1.00  0.00           C  
ATOM   1622  CG  ASP A 106       4.681  26.864 -12.177  1.00  0.00           C  
ATOM   1623  OD1 ASP A 106       4.180  26.622 -11.104  1.00  0.00           O  
ATOM   1624  OD2 ASP A 106       5.772  26.462 -12.504  1.00  0.00           O  
ATOM   1625  H   ASP A 106       2.299  29.277 -14.436  1.00  0.00           H  
ATOM   1626  HA  ASP A 106       2.344  28.159 -11.755  1.00  0.00           H  
ATOM   1627 1HB  ASP A 106       3.327  27.059 -13.819  1.00  0.00           H  
ATOM   1628 2HB  ASP A 106       4.605  28.266 -13.789  1.00  0.00           H  
ATOM   1629  N   TYR A 107       3.119  30.404 -10.761  1.00  0.00           N  
ATOM   1630  CA  TYR A 107       3.779  31.430  -9.962  1.00  0.00           C  
ATOM   1631  C   TYR A 107       4.410  30.833  -8.711  1.00  0.00           C  
ATOM   1632  O   TYR A 107       3.745  30.144  -7.937  1.00  0.00           O  
ATOM   1633  CB  TYR A 107       2.788  32.533  -9.582  1.00  0.00           C  
ATOM   1634  CG  TYR A 107       2.285  33.334 -10.762  1.00  0.00           C  
ATOM   1635  CD1 TYR A 107       3.044  33.415 -11.920  1.00  0.00           C  
ATOM   1636  CD2 TYR A 107       1.064  33.988 -10.686  1.00  0.00           C  
ATOM   1637  CE1 TYR A 107       2.584  34.146 -12.998  1.00  0.00           C  
ATOM   1638  CE2 TYR A 107       0.604  34.720 -11.764  1.00  0.00           C  
ATOM   1639  CZ  TYR A 107       1.359  34.800 -12.916  1.00  0.00           C  
ATOM   1640  OH  TYR A 107       0.901  35.529 -13.989  1.00  0.00           O  
ATOM   1641  H   TYR A 107       2.152  30.181 -10.573  1.00  0.00           H  
ATOM   1642  HA  TYR A 107       4.579  31.871 -10.557  1.00  0.00           H  
ATOM   1643 1HB  TYR A 107       1.927  32.091  -9.078  1.00  0.00           H  
ATOM   1644 2HB  TYR A 107       3.260  33.220  -8.881  1.00  0.00           H  
ATOM   1645  HD1 TYR A 107       4.003  32.901 -11.980  1.00  0.00           H  
ATOM   1646  HD2 TYR A 107       0.468  33.926  -9.776  1.00  0.00           H  
ATOM   1647  HE1 TYR A 107       3.180  34.210 -13.908  1.00  0.00           H  
ATOM   1648  HE2 TYR A 107      -0.355  35.235 -11.704  1.00  0.00           H  
ATOM   1649  HH  TYR A 107       1.514  35.436 -14.723  1.00  0.00           H  
ATOM   1650  N   TRP A 108       5.697  31.103  -8.516  1.00  0.00           N  
ATOM   1651  CA  TRP A 108       6.397  30.669  -7.314  1.00  0.00           C  
ATOM   1652  C   TRP A 108       7.709  31.424  -7.138  1.00  0.00           C  
ATOM   1653  O   TRP A 108       8.301  31.893  -8.109  1.00  0.00           O  
ATOM   1654  CB  TRP A 108       6.673  29.166  -7.370  1.00  0.00           C  
ATOM   1655  CG  TRP A 108       7.302  28.721  -8.656  1.00  0.00           C  
ATOM   1656  CD1 TRP A 108       6.653  28.327  -9.787  1.00  0.00           C  
ATOM   1657  CD2 TRP A 108       8.717  28.622  -8.951  1.00  0.00           C  
ATOM   1658  NE1 TRP A 108       7.560  27.990 -10.761  1.00  0.00           N  
ATOM   1659  CE2 TRP A 108       8.828  28.166 -10.267  1.00  0.00           C  
ATOM   1660  CE3 TRP A 108       9.879  28.882  -8.214  1.00  0.00           C  
ATOM   1661  CZ2 TRP A 108      10.059  27.959 -10.870  1.00  0.00           C  
ATOM   1662  CZ3 TRP A 108      11.113  28.675  -8.819  1.00  0.00           C  
ATOM   1663  CH2 TRP A 108      11.200  28.227 -10.113  1.00  0.00           C  
ATOM   1664  H   TRP A 108       6.202  31.621  -9.220  1.00  0.00           H  
ATOM   1665  HA  TRP A 108       5.764  30.876  -6.451  1.00  0.00           H  
ATOM   1666 1HB  TRP A 108       7.335  28.886  -6.550  1.00  0.00           H  
ATOM   1667 2HB  TRP A 108       5.740  28.619  -7.238  1.00  0.00           H  
ATOM   1668  HD1 TRP A 108       5.571  28.285  -9.902  1.00  0.00           H  
ATOM   1669  HE1 TRP A 108       7.333  27.665 -11.690  1.00  0.00           H  
ATOM   1670  HE3 TRP A 108       9.816  29.241  -7.187  1.00  0.00           H  
ATOM   1671  HZ2 TRP A 108      10.148  27.603 -11.896  1.00  0.00           H  
ATOM   1672  HZ3 TRP A 108      12.013  28.879  -8.239  1.00  0.00           H  
ATOM   1673  HH2 TRP A 108      12.184  28.076 -10.557  1.00  0.00           H  
ATOM   1674  N   GLY A 109       8.157  31.538  -5.892  1.00  0.00           N  
ATOM   1675  CA  GLY A 109       9.443  32.157  -5.595  1.00  0.00           C  
ATOM   1676  C   GLY A 109      10.439  31.134  -5.066  1.00  0.00           C  
ATOM   1677  O   GLY A 109      10.152  29.937  -5.027  1.00  0.00           O  
ATOM   1678  H   GLY A 109       7.593  31.186  -5.132  1.00  0.00           H  
ATOM   1679 1HA  GLY A 109       9.840  32.624  -6.497  1.00  0.00           H  
ATOM   1680 2HA  GLY A 109       9.304  32.949  -4.859  1.00  0.00           H  
ATOM   1681  N   GLN A 110      11.610  31.611  -4.658  1.00  0.00           N  
ATOM   1682  CA  GLN A 110      12.683  30.730  -4.213  1.00  0.00           C  
ATOM   1683  C   GLN A 110      12.460  30.271  -2.778  1.00  0.00           C  
ATOM   1684  O   GLN A 110      13.067  29.300  -2.325  1.00  0.00           O  
ATOM   1685  CB  GLN A 110      14.038  31.433  -4.333  1.00  0.00           C  
ATOM   1686  CG  GLN A 110      14.345  32.391  -3.195  1.00  0.00           C  
ATOM   1687  CD  GLN A 110      13.800  33.784  -3.448  1.00  0.00           C  
ATOM   1688  OE1 GLN A 110      12.751  33.950  -4.077  1.00  0.00           O  
ATOM   1689  NE2 GLN A 110      14.510  34.794  -2.960  1.00  0.00           N  
ATOM   1690  H   GLN A 110      11.761  32.609  -4.656  1.00  0.00           H  
ATOM   1691  HA  GLN A 110      12.692  29.846  -4.851  1.00  0.00           H  
ATOM   1692 1HB  GLN A 110      14.833  30.688  -4.368  1.00  0.00           H  
ATOM   1693 2HB  GLN A 110      14.075  31.995  -5.265  1.00  0.00           H  
ATOM   1694 1HG  GLN A 110      13.893  32.009  -2.279  1.00  0.00           H  
ATOM   1695 2HG  GLN A 110      15.426  32.464  -3.075  1.00  0.00           H  
ATOM   1696 1HE2 GLN A 110      14.200  35.736  -3.096  1.00  0.00           H  
ATOM   1697 2HE2 GLN A 110      15.355  34.615  -2.456  1.00  0.00           H  
ATOM   1698  N   GLY A 111      11.587  30.975  -2.066  1.00  0.00           N  
ATOM   1699  CA  GLY A 111      11.253  30.617  -0.693  1.00  0.00           C  
ATOM   1700  C   GLY A 111      12.020  31.478   0.303  1.00  0.00           C  
ATOM   1701  O   GLY A 111      13.146  31.897   0.036  1.00  0.00           O  
ATOM   1702  H   GLY A 111      11.142  31.778  -2.487  1.00  0.00           H  
ATOM   1703 1HA  GLY A 111      10.181  30.740  -0.535  1.00  0.00           H  
ATOM   1704 2HA  GLY A 111      11.484  29.566  -0.524  1.00  0.00           H  
ATOM   1705  N   THR A 112      11.404  31.738   1.451  1.00  0.00           N  
ATOM   1706  CA  THR A 112      12.037  32.530   2.498  1.00  0.00           C  
ATOM   1707  C   THR A 112      12.084  31.766   3.815  1.00  0.00           C  
ATOM   1708  O   THR A 112      11.054  31.542   4.450  1.00  0.00           O  
ATOM   1709  CB  THR A 112      11.303  33.868   2.702  1.00  0.00           C  
ATOM   1710  OG1 THR A 112      11.302  34.608   1.474  1.00  0.00           O  
ATOM   1711  CG2 THR A 112      11.984  34.691   3.785  1.00  0.00           C  
ATOM   1712  H   THR A 112      10.473  31.378   1.602  1.00  0.00           H  
ATOM   1713  HA  THR A 112      13.063  32.744   2.197  1.00  0.00           H  
ATOM   1714  HB  THR A 112      10.271  33.676   2.995  1.00  0.00           H  
ATOM   1715  HG1 THR A 112      12.136  35.076   1.382  1.00  0.00           H  
ATOM   1716 1HG2 THR A 112      11.451  35.633   3.915  1.00  0.00           H  
ATOM   1717 2HG2 THR A 112      11.976  34.136   4.723  1.00  0.00           H  
ATOM   1718 3HG2 THR A 112      13.013  34.895   3.493  1.00  0.00           H  
ATOM   1719  N   LEU A 113      13.285  31.368   4.220  1.00  0.00           N  
ATOM   1720  CA  LEU A 113      13.470  30.645   5.472  1.00  0.00           C  
ATOM   1721  C   LEU A 113      13.362  31.580   6.670  1.00  0.00           C  
ATOM   1722  O   LEU A 113      14.130  32.534   6.796  1.00  0.00           O  
ATOM   1723  CB  LEU A 113      14.835  29.945   5.483  1.00  0.00           C  
ATOM   1724  CG  LEU A 113      15.205  29.229   6.789  1.00  0.00           C  
ATOM   1725  CD1 LEU A 113      14.231  28.085   7.035  1.00  0.00           C  
ATOM   1726  CD2 LEU A 113      16.636  28.719   6.700  1.00  0.00           C  
ATOM   1727  H   LEU A 113      14.090  31.572   3.646  1.00  0.00           H  
ATOM   1728  HA  LEU A 113      12.689  29.890   5.555  1.00  0.00           H  
ATOM   1729 1HB  LEU A 113      14.853  29.207   4.684  1.00  0.00           H  
ATOM   1730 2HB  LEU A 113      15.608  30.687   5.282  1.00  0.00           H  
ATOM   1731  HG  LEU A 113      15.119  29.926   7.623  1.00  0.00           H  
ATOM   1732 1HD1 LEU A 113      14.494  27.576   7.962  1.00  0.00           H  
ATOM   1733 2HD1 LEU A 113      13.218  28.481   7.113  1.00  0.00           H  
ATOM   1734 3HD1 LEU A 113      14.282  27.379   6.207  1.00  0.00           H  
ATOM   1735 1HD2 LEU A 113      16.899  28.211   7.628  1.00  0.00           H  
ATOM   1736 2HD2 LEU A 113      16.723  28.021   5.867  1.00  0.00           H  
ATOM   1737 3HD2 LEU A 113      17.312  29.559   6.542  1.00  0.00           H  
ATOM   1738  N   VAL A 114      12.405  31.301   7.548  1.00  0.00           N  
ATOM   1739  CA  VAL A 114      12.234  32.080   8.769  1.00  0.00           C  
ATOM   1740  C   VAL A 114      12.451  31.218  10.006  1.00  0.00           C  
ATOM   1741  O   VAL A 114      11.787  30.197  10.187  1.00  0.00           O  
ATOM   1742  CB  VAL A 114      10.823  32.696   8.817  1.00  0.00           C  
ATOM   1743  CG1 VAL A 114      10.621  33.462  10.116  1.00  0.00           C  
ATOM   1744  CG2 VAL A 114      10.615  33.606   7.616  1.00  0.00           C  
ATOM   1745  H   VAL A 114      11.778  30.530   7.364  1.00  0.00           H  
ATOM   1746  HA  VAL A 114      12.969  32.886   8.771  1.00  0.00           H  
ATOM   1747  HB  VAL A 114      10.086  31.894   8.798  1.00  0.00           H  
ATOM   1748 1HG1 VAL A 114       9.619  33.891  10.133  1.00  0.00           H  
ATOM   1749 2HG1 VAL A 114      10.739  32.783  10.960  1.00  0.00           H  
ATOM   1750 3HG1 VAL A 114      11.358  34.262  10.185  1.00  0.00           H  
ATOM   1751 1HG2 VAL A 114       9.615  34.038   7.656  1.00  0.00           H  
ATOM   1752 2HG2 VAL A 114      11.357  34.405   7.632  1.00  0.00           H  
ATOM   1753 3HG2 VAL A 114      10.724  33.028   6.698  1.00  0.00           H  
ATOM   1754  N   THR A 115      13.384  31.635  10.855  1.00  0.00           N  
ATOM   1755  CA  THR A 115      13.651  30.933  12.105  1.00  0.00           C  
ATOM   1756  C   THR A 115      13.443  31.847  13.305  1.00  0.00           C  
ATOM   1757  O   THR A 115      12.334  32.054  13.716  1.00  0.00           O  
ATOM   1758  OXT THR A 115      14.387  32.359  13.841  1.00  0.00           O  
ATOM   1759  CB  THR A 115      15.084  30.368  12.127  1.00  0.00           C  
ATOM   1760  OG1 THR A 115      15.250  29.436  11.051  1.00  0.00           O  
ATOM   1761  CG2 THR A 115      15.359  29.665  13.448  1.00  0.00           C  
ATOM   1762  H   THR A 115      13.922  32.459  10.629  1.00  0.00           H  
ATOM   1763  HA  THR A 115      12.953  30.100  12.190  1.00  0.00           H  
ATOM   1764  HB  THR A 115      15.798  31.181  11.999  1.00  0.00           H  
ATOM   1765  HG1 THR A 115      15.417  28.561  11.409  1.00  0.00           H  
ATOM   1766 1HG2 THR A 115      16.376  29.273  13.446  1.00  0.00           H  
ATOM   1767 2HG2 THR A 115      15.245  30.374  14.268  1.00  0.00           H  
ATOM   1768 3HG2 THR A 115      14.654  28.845  13.577  1.00  0.00           H  
ATOM   1769  N   ASP C 116      -9.593  22.776   6.388  1.00  0.00           N  
ATOM   1770  CA  ASP C 116      -9.142  22.096   7.596  1.00  0.00           C  
ATOM   1771  C   ASP C 116      -9.338  20.589   7.485  1.00  0.00           C  
ATOM   1772  O   ASP C 116     -10.056  19.986   8.283  1.00  0.00           O  
ATOM   1773  CB  ASP C 116      -9.892  22.625   8.821  1.00  0.00           C  
ATOM   1774  CG  ASP C 116      -9.306  22.127  10.135  1.00  0.00           C  
ATOM   1775  OD1 ASP C 116      -8.208  21.623  10.121  1.00  0.00           O  
ATOM   1776  OD2 ASP C 116      -9.962  22.256  11.141  1.00  0.00           O  
ATOM   1777 1H   ASP C 116      -9.453  23.762   6.488  1.00  0.00           H  
ATOM   1778 2H   ASP C 116      -9.070  22.444   5.603  1.00  0.00           H  
ATOM   1779 3H   ASP C 116     -10.565  22.591   6.243  1.00  0.00           H  
ATOM   1780  HA  ASP C 116      -8.078  22.293   7.728  1.00  0.00           H  
ATOM   1781 1HB  ASP C 116      -9.869  23.715   8.819  1.00  0.00           H  
ATOM   1782 2HB  ASP C 116     -10.938  22.320   8.767  1.00  0.00           H  
ATOM   1783  N   ILE C 117      -8.694  19.986   6.491  1.00  0.00           N  
ATOM   1784  CA  ILE C 117      -8.772  18.544   6.292  1.00  0.00           C  
ATOM   1785  C   ILE C 117      -7.389  17.907   6.329  1.00  0.00           C  
ATOM   1786  O   ILE C 117      -6.459  18.382   5.676  1.00  0.00           O  
ATOM   1787  CB  ILE C 117      -9.457  18.210   4.954  1.00  0.00           C  
ATOM   1788  CG1 ILE C 117     -10.897  18.730   4.947  1.00  0.00           C  
ATOM   1789  CG2 ILE C 117      -9.427  16.711   4.701  1.00  0.00           C  
ATOM   1790  CD1 ILE C 117     -11.586  18.598   3.608  1.00  0.00           C  
ATOM   1791  H   ILE C 117      -8.137  20.541   5.858  1.00  0.00           H  
ATOM   1792  HA  ILE C 117      -9.366  18.115   7.099  1.00  0.00           H  
ATOM   1793  HB  ILE C 117      -8.935  18.717   4.143  1.00  0.00           H  
ATOM   1794 1HG1 ILE C 117     -11.483  18.187   5.687  1.00  0.00           H  
ATOM   1795 2HG1 ILE C 117     -10.905  19.782   5.231  1.00  0.00           H  
ATOM   1796 1HG2 ILE C 117      -9.915  16.493   3.751  1.00  0.00           H  
ATOM   1797 2HG2 ILE C 117      -8.394  16.369   4.664  1.00  0.00           H  
ATOM   1798 3HG2 ILE C 117      -9.952  16.195   5.505  1.00  0.00           H  
ATOM   1799 1HD1 ILE C 117     -12.602  18.988   3.682  1.00  0.00           H  
ATOM   1800 2HD1 ILE C 117     -11.034  19.164   2.857  1.00  0.00           H  
ATOM   1801 3HD1 ILE C 117     -11.621  17.549   3.319  1.00  0.00           H  
ATOM   1802  N   VAL C 118      -7.259  16.829   7.095  1.00  0.00           N  
ATOM   1803  CA  VAL C 118      -5.985  16.133   7.229  1.00  0.00           C  
ATOM   1804  C   VAL C 118      -5.708  15.254   6.016  1.00  0.00           C  
ATOM   1805  O   VAL C 118      -6.524  14.407   5.653  1.00  0.00           O  
ATOM   1806  CB  VAL C 118      -5.981  15.265   8.501  1.00  0.00           C  
ATOM   1807  CG1 VAL C 118      -4.693  14.462   8.594  1.00  0.00           C  
ATOM   1808  CG2 VAL C 118      -6.158  16.145   9.729  1.00  0.00           C  
ATOM   1809  H   VAL C 118      -8.064  16.484   7.598  1.00  0.00           H  
ATOM   1810  HA  VAL C 118      -5.191  16.877   7.310  1.00  0.00           H  
ATOM   1811  HB  VAL C 118      -6.802  14.550   8.444  1.00  0.00           H  
ATOM   1812 1HG1 VAL C 118      -4.707  13.854   9.499  1.00  0.00           H  
ATOM   1813 2HG1 VAL C 118      -4.605  13.813   7.722  1.00  0.00           H  
ATOM   1814 3HG1 VAL C 118      -3.842  15.142   8.628  1.00  0.00           H  
ATOM   1815 1HG2 VAL C 118      -6.155  15.525  10.625  1.00  0.00           H  
ATOM   1816 2HG2 VAL C 118      -5.340  16.864   9.782  1.00  0.00           H  
ATOM   1817 3HG2 VAL C 118      -7.106  16.679   9.661  1.00  0.00           H  
ATOM   1818  N   MET C 119      -4.553  15.459   5.394  1.00  0.00           N  
ATOM   1819  CA  MET C 119      -4.195  14.731   4.182  1.00  0.00           C  
ATOM   1820  C   MET C 119      -2.881  13.981   4.358  1.00  0.00           C  
ATOM   1821  O   MET C 119      -1.807  14.584   4.369  1.00  0.00           O  
ATOM   1822  CB  MET C 119      -4.107  15.690   2.997  1.00  0.00           C  
ATOM   1823  CG  MET C 119      -5.389  16.460   2.713  1.00  0.00           C  
ATOM   1824  SD  MET C 119      -5.233  17.575   1.304  1.00  0.00           S  
ATOM   1825  CE  MET C 119      -5.420  16.427  -0.058  1.00  0.00           C  
ATOM   1826  H   MET C 119      -3.906  16.138   5.769  1.00  0.00           H  
ATOM   1827  HA  MET C 119      -4.971  13.993   3.980  1.00  0.00           H  
ATOM   1828 1HB  MET C 119      -3.314  16.415   3.174  1.00  0.00           H  
ATOM   1829 2HB  MET C 119      -3.846  15.133   2.096  1.00  0.00           H  
ATOM   1830 1HG  MET C 119      -6.197  15.758   2.510  1.00  0.00           H  
ATOM   1831 2HG  MET C 119      -5.662  17.048   3.589  1.00  0.00           H  
ATOM   1832 1HE  MET C 119      -5.347  16.968  -1.002  1.00  0.00           H  
ATOM   1833 2HE  MET C 119      -4.634  15.673  -0.009  1.00  0.00           H  
ATOM   1834 3HE  MET C 119      -6.394  15.941   0.007  1.00  0.00           H  
ATOM   1835  N   THR C 120      -2.971  12.663   4.497  1.00  0.00           N  
ATOM   1836  CA  THR C 120      -1.797  11.837   4.749  1.00  0.00           C  
ATOM   1837  C   THR C 120      -1.306  11.173   3.469  1.00  0.00           C  
ATOM   1838  O   THR C 120      -2.013  10.364   2.867  1.00  0.00           O  
ATOM   1839  CB  THR C 120      -2.093  10.760   5.809  1.00  0.00           C  
ATOM   1840  OG1 THR C 120      -2.452  11.390   7.046  1.00  0.00           O  
ATOM   1841  CG2 THR C 120      -0.874   9.878   6.029  1.00  0.00           C  
ATOM   1842  H   THR C 120      -3.877  12.222   4.426  1.00  0.00           H  
ATOM   1843  HA  THR C 120      -0.997  12.476   5.123  1.00  0.00           H  
ATOM   1844  HB  THR C 120      -2.927  10.142   5.476  1.00  0.00           H  
ATOM   1845  HG1 THR C 120      -3.399  11.305   7.184  1.00  0.00           H  
ATOM   1846 1HG2 THR C 120      -1.102   9.123   6.781  1.00  0.00           H  
ATOM   1847 2HG2 THR C 120      -0.605   9.389   5.093  1.00  0.00           H  
ATOM   1848 3HG2 THR C 120      -0.040  10.489   6.371  1.00  0.00           H  
ATOM   1849  N   GLN C 121      -0.091  11.519   3.057  1.00  0.00           N  
ATOM   1850  CA  GLN C 121       0.513  10.927   1.869  1.00  0.00           C  
ATOM   1851  C   GLN C 121       1.335   9.695   2.225  1.00  0.00           C  
ATOM   1852  O   GLN C 121       1.786   9.545   3.360  1.00  0.00           O  
ATOM   1853  CB  GLN C 121       1.392  11.952   1.147  1.00  0.00           C  
ATOM   1854  CG  GLN C 121       0.626  13.127   0.564  1.00  0.00           C  
ATOM   1855  CD  GLN C 121       1.532  14.105  -0.161  1.00  0.00           C  
ATOM   1856  OE1 GLN C 121       1.300  15.317  -0.144  1.00  0.00           O  
ATOM   1857  NE2 GLN C 121       2.571  13.584  -0.803  1.00  0.00           N  
ATOM   1858  H   GLN C 121       0.427  12.210   3.580  1.00  0.00           H  
ATOM   1859  HA  GLN C 121      -0.285  10.615   1.194  1.00  0.00           H  
ATOM   1860 1HB  GLN C 121       2.136  12.345   1.840  1.00  0.00           H  
ATOM   1861 2HB  GLN C 121       1.928  11.463   0.334  1.00  0.00           H  
ATOM   1862 1HG  GLN C 121      -0.110  12.752  -0.147  1.00  0.00           H  
ATOM   1863 2HG  GLN C 121       0.127  13.660   1.373  1.00  0.00           H  
ATOM   1864 1HE2 GLN C 121       3.203  14.180  -1.300  1.00  0.00           H  
ATOM   1865 2HE2 GLN C 121       2.722  12.595  -0.791  1.00  0.00           H  
ATOM   1866  N   SER C 122       1.528   8.816   1.247  1.00  0.00           N  
ATOM   1867  CA  SER C 122       2.341   7.622   1.440  1.00  0.00           C  
ATOM   1868  C   SER C 122       2.915   7.126   0.119  1.00  0.00           C  
ATOM   1869  O   SER C 122       2.226   7.111  -0.901  1.00  0.00           O  
ATOM   1870  CB  SER C 122       1.515   6.526   2.086  1.00  0.00           C  
ATOM   1871  OG  SER C 122       2.264   5.350   2.228  1.00  0.00           O  
ATOM   1872  H   SER C 122       1.099   8.979   0.347  1.00  0.00           H  
ATOM   1873  HA  SER C 122       3.172   7.872   2.102  1.00  0.00           H  
ATOM   1874 1HB  SER C 122       1.168   6.860   3.063  1.00  0.00           H  
ATOM   1875 2HB  SER C 122       0.635   6.328   1.476  1.00  0.00           H  
ATOM   1876  HG  SER C 122       2.537   5.101   1.342  1.00  0.00           H  
ATOM   1877  N   PRO C 123       4.181   6.722   0.144  1.00  0.00           N  
ATOM   1878  CA  PRO C 123       4.965   6.736   1.373  1.00  0.00           C  
ATOM   1879  C   PRO C 123       5.537   8.121   1.646  1.00  0.00           C  
ATOM   1880  O   PRO C 123       5.238   9.078   0.932  1.00  0.00           O  
ATOM   1881  CB  PRO C 123       6.071   5.715   1.087  1.00  0.00           C  
ATOM   1882  CG  PRO C 123       6.338   5.863  -0.372  1.00  0.00           C  
ATOM   1883  CD  PRO C 123       4.982   6.114  -0.977  1.00  0.00           C  
ATOM   1884  HA  PRO C 123       4.332   6.406   2.210  1.00  0.00           H  
ATOM   1885 1HB  PRO C 123       6.954   5.933   1.706  1.00  0.00           H  
ATOM   1886 2HB  PRO C 123       5.730   4.705   1.358  1.00  0.00           H  
ATOM   1887 1HG  PRO C 123       7.039   6.692  -0.548  1.00  0.00           H  
ATOM   1888 2HG  PRO C 123       6.815   4.954  -0.766  1.00  0.00           H  
ATOM   1889 1HD  PRO C 123       5.079   6.814  -1.820  1.00  0.00           H  
ATOM   1890 2HD  PRO C 123       4.548   5.161  -1.312  1.00  0.00           H  
ATOM   1891  N   LEU C 124       6.359   8.222   2.684  1.00  0.00           N  
ATOM   1892  CA  LEU C 124       7.111   9.442   2.951  1.00  0.00           C  
ATOM   1893  C   LEU C 124       8.172   9.680   1.883  1.00  0.00           C  
ATOM   1894  O   LEU C 124       8.478  10.822   1.542  1.00  0.00           O  
ATOM   1895  CB  LEU C 124       7.775   9.366   4.331  1.00  0.00           C  
ATOM   1896  CG  LEU C 124       6.820   9.411   5.532  1.00  0.00           C  
ATOM   1897  CD1 LEU C 124       7.596   9.122   6.809  1.00  0.00           C  
ATOM   1898  CD2 LEU C 124       6.150  10.775   5.596  1.00  0.00           C  
ATOM   1899  H   LEU C 124       6.467   7.433   3.305  1.00  0.00           H  
ATOM   1900  HA  LEU C 124       6.419  10.284   2.940  1.00  0.00           H  
ATOM   1901 1HB  LEU C 124       8.341   8.438   4.394  1.00  0.00           H  
ATOM   1902 2HB  LEU C 124       8.470  10.199   4.430  1.00  0.00           H  
ATOM   1903  HG  LEU C 124       6.060   8.638   5.421  1.00  0.00           H  
ATOM   1904 1HD1 LEU C 124       6.918   9.154   7.662  1.00  0.00           H  
ATOM   1905 2HD1 LEU C 124       8.049   8.133   6.744  1.00  0.00           H  
ATOM   1906 3HD1 LEU C 124       8.376   9.871   6.938  1.00  0.00           H  
ATOM   1907 1HD2 LEU C 124       5.471  10.808   6.448  1.00  0.00           H  
ATOM   1908 2HD2 LEU C 124       6.909  11.549   5.707  1.00  0.00           H  
ATOM   1909 3HD2 LEU C 124       5.588  10.948   4.678  1.00  0.00           H  
ATOM   1910  N   SER C 125       8.730   8.594   1.359  1.00  0.00           N  
ATOM   1911  CA  SER C 125       9.719   8.681   0.292  1.00  0.00           C  
ATOM   1912  C   SER C 125       9.692   7.437  -0.587  1.00  0.00           C  
ATOM   1913  O   SER C 125       9.497   6.324  -0.098  1.00  0.00           O  
ATOM   1914  CB  SER C 125      11.105   8.866   0.878  1.00  0.00           C  
ATOM   1915  OG  SER C 125      12.076   8.914  -0.131  1.00  0.00           O  
ATOM   1916  H   SER C 125       8.462   7.685   1.709  1.00  0.00           H  
ATOM   1917  HA  SER C 125       9.483   9.545  -0.331  1.00  0.00           H  
ATOM   1918 1HB  SER C 125      11.134   9.788   1.459  1.00  0.00           H  
ATOM   1919 2HB  SER C 125      11.325   8.044   1.559  1.00  0.00           H  
ATOM   1920  HG  SER C 125      11.673   9.389  -0.862  1.00  0.00           H  
ATOM   1921  N   LEU C 126       9.888   7.632  -1.886  1.00  0.00           N  
ATOM   1922  CA  LEU C 126       9.651   6.577  -2.864  1.00  0.00           C  
ATOM   1923  C   LEU C 126      10.759   6.533  -3.908  1.00  0.00           C  
ATOM   1924  O   LEU C 126      10.658   7.163  -4.961  1.00  0.00           O  
ATOM   1925  CB  LEU C 126       8.297   6.789  -3.554  1.00  0.00           C  
ATOM   1926  CG  LEU C 126       7.886   5.706  -4.560  1.00  0.00           C  
ATOM   1927  CD1 LEU C 126       7.742   4.372  -3.840  1.00  0.00           C  
ATOM   1928  CD2 LEU C 126       6.583   6.107  -5.234  1.00  0.00           C  
ATOM   1929  H   LEU C 126      10.211   8.534  -2.205  1.00  0.00           H  
ATOM   1930  HA  LEU C 126       9.632   5.620  -2.343  1.00  0.00           H  
ATOM   1931 1HB  LEU C 126       7.523   6.843  -2.791  1.00  0.00           H  
ATOM   1932 2HB  LEU C 126       8.323   7.741  -4.084  1.00  0.00           H  
ATOM   1933  HG  LEU C 126       8.666   5.595  -5.314  1.00  0.00           H  
ATOM   1934 1HD1 LEU C 126       7.450   3.602  -4.555  1.00  0.00           H  
ATOM   1935 2HD1 LEU C 126       8.694   4.100  -3.384  1.00  0.00           H  
ATOM   1936 3HD1 LEU C 126       6.979   4.457  -3.067  1.00  0.00           H  
ATOM   1937 1HD2 LEU C 126       6.291   5.338  -5.950  1.00  0.00           H  
ATOM   1938 2HD2 LEU C 126       5.802   6.217  -4.481  1.00  0.00           H  
ATOM   1939 3HD2 LEU C 126       6.720   7.055  -5.756  1.00  0.00           H  
ATOM   1940  N   PRO C 127      11.816   5.786  -3.611  1.00  0.00           N  
ATOM   1941  CA  PRO C 127      12.847   5.489  -4.598  1.00  0.00           C  
ATOM   1942  C   PRO C 127      12.280   4.682  -5.759  1.00  0.00           C  
ATOM   1943  O   PRO C 127      11.581   3.689  -5.555  1.00  0.00           O  
ATOM   1944  CB  PRO C 127      13.871   4.680  -3.795  1.00  0.00           C  
ATOM   1945  CG  PRO C 127      13.544   4.985  -2.374  1.00  0.00           C  
ATOM   1946  CD  PRO C 127      12.045   5.122  -2.355  1.00  0.00           C  
ATOM   1947  HA  PRO C 127      13.285   6.431  -4.960  1.00  0.00           H  
ATOM   1948 1HB  PRO C 127      13.776   3.610  -4.035  1.00  0.00           H  
ATOM   1949 2HB  PRO C 127      14.891   4.983  -4.074  1.00  0.00           H  
ATOM   1950 1HG  PRO C 127      13.904   4.178  -1.719  1.00  0.00           H  
ATOM   1951 2HG  PRO C 127      14.057   5.905  -2.055  1.00  0.00           H  
ATOM   1952 1HD  PRO C 127      11.586   4.123  -2.307  1.00  0.00           H  
ATOM   1953 2HD  PRO C 127      11.742   5.730  -1.490  1.00  0.00           H  
ATOM   1954  N   VAL C 128      12.584   5.114  -6.978  1.00  0.00           N  
ATOM   1955  CA  VAL C 128      12.064   4.463  -8.175  1.00  0.00           C  
ATOM   1956  C   VAL C 128      13.175   4.187  -9.179  1.00  0.00           C  
ATOM   1957  O   VAL C 128      13.980   5.067  -9.486  1.00  0.00           O  
ATOM   1958  CB  VAL C 128      10.985   5.341  -8.835  1.00  0.00           C  
ATOM   1959  CG1 VAL C 128      10.463   4.681 -10.103  1.00  0.00           C  
ATOM   1960  CG2 VAL C 128       9.852   5.595  -7.853  1.00  0.00           C  
ATOM   1961  H   VAL C 128      13.192   5.914  -7.079  1.00  0.00           H  
ATOM   1962  HA  VAL C 128      11.613   3.514  -7.883  1.00  0.00           H  
ATOM   1963  HB  VAL C 128      11.433   6.291  -9.128  1.00  0.00           H  
ATOM   1964 1HG1 VAL C 128       9.702   5.316 -10.557  1.00  0.00           H  
ATOM   1965 2HG1 VAL C 128      11.285   4.542 -10.805  1.00  0.00           H  
ATOM   1966 3HG1 VAL C 128      10.028   3.713  -9.856  1.00  0.00           H  
ATOM   1967 1HG2 VAL C 128       9.093   6.218  -8.327  1.00  0.00           H  
ATOM   1968 2HG2 VAL C 128       9.408   4.645  -7.556  1.00  0.00           H  
ATOM   1969 3HG2 VAL C 128      10.241   6.106  -6.972  1.00  0.00           H  
ATOM   1970  N   THR C 129      13.215   2.961  -9.689  1.00  0.00           N  
ATOM   1971  CA  THR C 129      14.128   2.609 -10.769  1.00  0.00           C  
ATOM   1972  C   THR C 129      13.839   3.425 -12.023  1.00  0.00           C  
ATOM   1973  O   THR C 129      12.693   3.525 -12.459  1.00  0.00           O  
ATOM   1974  CB  THR C 129      14.044   1.107 -11.099  1.00  0.00           C  
ATOM   1975  OG1 THR C 129      14.385   0.340  -9.936  1.00  0.00           O  
ATOM   1976  CG2 THR C 129      14.998   0.755 -12.231  1.00  0.00           C  
ATOM   1977  H   THR C 129      12.595   2.254  -9.318  1.00  0.00           H  
ATOM   1978  HA  THR C 129      15.146   2.833 -10.449  1.00  0.00           H  
ATOM   1979  HB  THR C 129      13.027   0.856 -11.397  1.00  0.00           H  
ATOM   1980  HG1 THR C 129      14.616  -0.554 -10.200  1.00  0.00           H  
ATOM   1981 1HG2 THR C 129      14.924  -0.310 -12.450  1.00  0.00           H  
ATOM   1982 2HG2 THR C 129      14.734   1.328 -13.120  1.00  0.00           H  
ATOM   1983 3HG2 THR C 129      16.018   0.995 -11.934  1.00  0.00           H  
ATOM   1984  N   PRO C 130      14.886   4.006 -12.598  1.00  0.00           N  
ATOM   1985  CA  PRO C 130      14.745   4.825 -13.796  1.00  0.00           C  
ATOM   1986  C   PRO C 130      14.015   4.069 -14.898  1.00  0.00           C  
ATOM   1987  O   PRO C 130      14.400   2.958 -15.262  1.00  0.00           O  
ATOM   1988  CB  PRO C 130      16.197   5.124 -14.182  1.00  0.00           C  
ATOM   1989  CG  PRO C 130      16.931   5.110 -12.885  1.00  0.00           C  
ATOM   1990  CD  PRO C 130      16.292   3.991 -12.106  1.00  0.00           C  
ATOM   1991  HA  PRO C 130      14.207   5.750 -13.540  1.00  0.00           H  
ATOM   1992 1HB  PRO C 130      16.563   4.364 -14.888  1.00  0.00           H  
ATOM   1993 2HB  PRO C 130      16.257   6.095 -14.696  1.00  0.00           H  
ATOM   1994 1HG  PRO C 130      18.005   4.946 -13.058  1.00  0.00           H  
ATOM   1995 2HG  PRO C 130      16.835   6.084 -12.383  1.00  0.00           H  
ATOM   1996 1HD  PRO C 130      16.795   3.043 -12.345  1.00  0.00           H  
ATOM   1997 2HD  PRO C 130      16.362   4.207 -11.029  1.00  0.00           H  
ATOM   1998  N   GLY C 131      12.959   4.677 -15.427  1.00  0.00           N  
ATOM   1999  CA  GLY C 131      12.180   4.067 -16.498  1.00  0.00           C  
ATOM   2000  C   GLY C 131      10.880   3.477 -15.967  1.00  0.00           C  
ATOM   2001  O   GLY C 131       9.935   3.250 -16.723  1.00  0.00           O  
ATOM   2002  H   GLY C 131      12.688   5.585 -15.078  1.00  0.00           H  
ATOM   2003 1HA  GLY C 131      11.959   4.816 -17.259  1.00  0.00           H  
ATOM   2004 2HA  GLY C 131      12.769   3.286 -16.977  1.00  0.00           H  
ATOM   2005  N   GLU C 132      10.838   3.230 -14.662  1.00  0.00           N  
ATOM   2006  CA  GLU C 132       9.641   2.698 -14.021  1.00  0.00           C  
ATOM   2007  C   GLU C 132       8.742   3.818 -13.516  1.00  0.00           C  
ATOM   2008  O   GLU C 132       9.216   4.901 -13.172  1.00  0.00           O  
ATOM   2009  CB  GLU C 132      10.023   1.775 -12.861  1.00  0.00           C  
ATOM   2010  CG  GLU C 132      10.836   0.555 -13.269  1.00  0.00           C  
ATOM   2011  CD  GLU C 132      10.049  -0.421 -14.098  1.00  0.00           C  
ATOM   2012  OE1 GLU C 132       8.867  -0.537 -13.883  1.00  0.00           O  
ATOM   2013  OE2 GLU C 132      10.632  -1.053 -14.948  1.00  0.00           O  
ATOM   2014  H   GLU C 132      11.656   3.416 -14.099  1.00  0.00           H  
ATOM   2015  HA  GLU C 132       9.083   2.119 -14.758  1.00  0.00           H  
ATOM   2016 1HB  GLU C 132      10.605   2.335 -12.128  1.00  0.00           H  
ATOM   2017 2HB  GLU C 132       9.120   1.424 -12.363  1.00  0.00           H  
ATOM   2018 1HG  GLU C 132      11.703   0.884 -13.842  1.00  0.00           H  
ATOM   2019 2HG  GLU C 132      11.197   0.055 -12.372  1.00  0.00           H  
ATOM   2020  N   PRO C 133       7.440   3.552 -13.475  1.00  0.00           N  
ATOM   2021  CA  PRO C 133       6.468   4.550 -13.047  1.00  0.00           C  
ATOM   2022  C   PRO C 133       6.448   4.685 -11.530  1.00  0.00           C  
ATOM   2023  O   PRO C 133       6.736   3.730 -10.808  1.00  0.00           O  
ATOM   2024  CB  PRO C 133       5.144   3.993 -13.581  1.00  0.00           C  
ATOM   2025  CG  PRO C 133       5.332   2.514 -13.552  1.00  0.00           C  
ATOM   2026  CD  PRO C 133       6.771   2.311 -13.945  1.00  0.00           C  
ATOM   2027  HA  PRO C 133       6.708   5.515 -13.518  1.00  0.00           H  
ATOM   2028 1HB  PRO C 133       4.311   4.330 -12.948  1.00  0.00           H  
ATOM   2029 2HB  PRO C 133       4.955   4.379 -14.594  1.00  0.00           H  
ATOM   2030 1HG  PRO C 133       5.107   2.123 -12.549  1.00  0.00           H  
ATOM   2031 2HG  PRO C 133       4.631   2.029 -14.247  1.00  0.00           H  
ATOM   2032 1HD  PRO C 133       7.169   1.423 -13.434  1.00  0.00           H  
ATOM   2033 2HD  PRO C 133       6.840   2.195 -15.037  1.00  0.00           H  
ATOM   2034  N   ALA C 134       6.106   5.877 -11.051  1.00  0.00           N  
ATOM   2035  CA  ALA C 134       5.913   6.102  -9.624  1.00  0.00           C  
ATOM   2036  C   ALA C 134       4.432   6.185  -9.275  1.00  0.00           C  
ATOM   2037  O   ALA C 134       3.587   6.368 -10.152  1.00  0.00           O  
ATOM   2038  CB  ALA C 134       6.631   7.370  -9.186  1.00  0.00           C  
ATOM   2039  H   ALA C 134       5.977   6.646 -11.693  1.00  0.00           H  
ATOM   2040  HA  ALA C 134       6.335   5.253  -9.086  1.00  0.00           H  
ATOM   2041 1HB  ALA C 134       6.477   7.525  -8.118  1.00  0.00           H  
ATOM   2042 2HB  ALA C 134       7.698   7.272  -9.388  1.00  0.00           H  
ATOM   2043 3HB  ALA C 134       6.235   8.221  -9.736  1.00  0.00           H  
ATOM   2044  N   SER C 135       4.124   6.050  -7.990  1.00  0.00           N  
ATOM   2045  CA  SER C 135       2.745   6.118  -7.521  1.00  0.00           C  
ATOM   2046  C   SER C 135       2.668   6.707  -6.119  1.00  0.00           C  
ATOM   2047  O   SER C 135       3.127   6.098  -5.153  1.00  0.00           O  
ATOM   2048  CB  SER C 135       2.121   4.736  -7.534  1.00  0.00           C  
ATOM   2049  OG  SER C 135       0.794   4.780  -7.086  1.00  0.00           O  
ATOM   2050  H   SER C 135       4.864   5.897  -7.320  1.00  0.00           H  
ATOM   2051  HA  SER C 135       2.182   6.764  -8.196  1.00  0.00           H  
ATOM   2052 1HB  SER C 135       2.153   4.331  -8.545  1.00  0.00           H  
ATOM   2053 2HB  SER C 135       2.700   4.070  -6.896  1.00  0.00           H  
ATOM   2054  HG  SER C 135       0.814   5.238  -6.243  1.00  0.00           H  
ATOM   2055  N   ILE C 136       2.084   7.896  -6.014  1.00  0.00           N  
ATOM   2056  CA  ILE C 136       2.027   8.612  -4.744  1.00  0.00           C  
ATOM   2057  C   ILE C 136       0.598   8.694  -4.222  1.00  0.00           C  
ATOM   2058  O   ILE C 136      -0.273   9.285  -4.860  1.00  0.00           O  
ATOM   2059  CB  ILE C 136       2.604  10.032  -4.888  1.00  0.00           C  
ATOM   2060  CG1 ILE C 136       4.047   9.973  -5.394  1.00  0.00           C  
ATOM   2061  CG2 ILE C 136       2.531  10.772  -3.561  1.00  0.00           C  
ATOM   2062  CD1 ILE C 136       4.169  10.020  -6.900  1.00  0.00           C  
ATOM   2063  H   ILE C 136       1.670   8.315  -6.834  1.00  0.00           H  
ATOM   2064  HA  ILE C 136       2.625   8.069  -4.014  1.00  0.00           H  
ATOM   2065  HB  ILE C 136       2.031  10.584  -5.633  1.00  0.00           H  
ATOM   2066 1HG1 ILE C 136       4.612  10.808  -4.980  1.00  0.00           H  
ATOM   2067 2HG1 ILE C 136       4.519   9.055  -5.043  1.00  0.00           H  
ATOM   2068 1HG2 ILE C 136       2.943  11.774  -3.681  1.00  0.00           H  
ATOM   2069 2HG2 ILE C 136       1.492  10.844  -3.241  1.00  0.00           H  
ATOM   2070 3HG2 ILE C 136       3.106  10.230  -2.810  1.00  0.00           H  
ATOM   2071 1HD1 ILE C 136       5.221   9.973  -7.182  1.00  0.00           H  
ATOM   2072 2HD1 ILE C 136       3.639   9.171  -7.335  1.00  0.00           H  
ATOM   2073 3HD1 ILE C 136       3.735  10.947  -7.271  1.00  0.00           H  
ATOM   2074  N   SER C 137       0.364   8.097  -3.059  1.00  0.00           N  
ATOM   2075  CA  SER C 137      -0.976   8.033  -2.487  1.00  0.00           C  
ATOM   2076  C   SER C 137      -1.218   9.186  -1.521  1.00  0.00           C  
ATOM   2077  O   SER C 137      -0.311   9.609  -0.805  1.00  0.00           O  
ATOM   2078  CB  SER C 137      -1.175   6.711  -1.770  1.00  0.00           C  
ATOM   2079  OG  SER C 137      -2.421   6.670  -1.131  1.00  0.00           O  
ATOM   2080  H   SER C 137       1.133   7.677  -2.557  1.00  0.00           H  
ATOM   2081  HA  SER C 137      -1.702   8.107  -3.297  1.00  0.00           H  
ATOM   2082 1HB  SER C 137      -1.104   5.894  -2.488  1.00  0.00           H  
ATOM   2083 2HB  SER C 137      -0.382   6.572  -1.037  1.00  0.00           H  
ATOM   2084  HG  SER C 137      -2.394   7.351  -0.454  1.00  0.00           H  
ATOM   2085  N   CYS C 138      -2.448   9.690  -1.507  1.00  0.00           N  
ATOM   2086  CA  CYS C 138      -2.847  10.707  -0.541  1.00  0.00           C  
ATOM   2087  C   CYS C 138      -4.268  10.469  -0.047  1.00  0.00           C  
ATOM   2088  O   CYS C 138      -5.225  10.545  -0.818  1.00  0.00           O  
ATOM   2089  CB  CYS C 138      -2.755  12.102  -1.159  1.00  0.00           C  
ATOM   2090  SG  CYS C 138      -3.235  13.439  -0.039  1.00  0.00           S  
ATOM   2091  H   CYS C 138      -3.122   9.361  -2.182  1.00  0.00           H  
ATOM   2092  HA  CYS C 138      -2.170  10.659   0.312  1.00  0.00           H  
ATOM   2093 1HB  CYS C 138      -1.732  12.288  -1.488  1.00  0.00           H  
ATOM   2094 2HB  CYS C 138      -3.396  12.153  -2.039  1.00  0.00           H  
ATOM   2095  N   ARG C 139      -4.400  10.179   1.243  1.00  0.00           N  
ATOM   2096  CA  ARG C 139      -5.706   9.935   1.844  1.00  0.00           C  
ATOM   2097  C   ARG C 139      -6.128  11.095   2.736  1.00  0.00           C  
ATOM   2098  O   ARG C 139      -5.462  11.404   3.725  1.00  0.00           O  
ATOM   2099  CB  ARG C 139      -5.687   8.651   2.661  1.00  0.00           C  
ATOM   2100  CG  ARG C 139      -6.938   8.401   3.488  1.00  0.00           C  
ATOM   2101  CD  ARG C 139      -6.957   7.028   4.054  1.00  0.00           C  
ATOM   2102  NE  ARG C 139      -7.313   6.034   3.054  1.00  0.00           N  
ATOM   2103  CZ  ARG C 139      -7.163   4.704   3.211  1.00  0.00           C  
ATOM   2104  NH1 ARG C 139      -6.664   4.226   4.329  1.00  0.00           N  
ATOM   2105  NH2 ARG C 139      -7.517   3.880   2.240  1.00  0.00           N  
ATOM   2106  H   ARG C 139      -3.574  10.127   1.823  1.00  0.00           H  
ATOM   2107  HA  ARG C 139      -6.440   9.827   1.045  1.00  0.00           H  
ATOM   2108 1HB  ARG C 139      -5.556   7.799   1.996  1.00  0.00           H  
ATOM   2109 2HB  ARG C 139      -4.838   8.667   3.344  1.00  0.00           H  
ATOM   2110 1HG  ARG C 139      -6.978   9.113   4.313  1.00  0.00           H  
ATOM   2111 2HG  ARG C 139      -7.821   8.525   2.859  1.00  0.00           H  
ATOM   2112 1HD  ARG C 139      -5.970   6.782   4.444  1.00  0.00           H  
ATOM   2113 2HD  ARG C 139      -7.688   6.977   4.860  1.00  0.00           H  
ATOM   2114  HE  ARG C 139      -7.700   6.363   2.180  1.00  0.00           H  
ATOM   2115 1HH1 ARG C 139      -6.393   4.855   5.071  1.00  0.00           H  
ATOM   2116 2HH1 ARG C 139      -6.552   3.229   4.446  1.00  0.00           H  
ATOM   2117 1HH2 ARG C 139      -7.900   4.248   1.380  1.00  0.00           H  
ATOM   2118 2HH2 ARG C 139      -7.405   2.884   2.357  1.00  0.00           H  
ATOM   2119  N   SER C 140      -7.237  11.734   2.382  1.00  0.00           N  
ATOM   2120  CA  SER C 140      -7.790  12.815   3.189  1.00  0.00           C  
ATOM   2121  C   SER C 140      -8.701  12.274   4.284  1.00  0.00           C  
ATOM   2122  O   SER C 140      -9.230  11.169   4.175  1.00  0.00           O  
ATOM   2123  CB  SER C 140      -8.559  13.782   2.311  1.00  0.00           C  
ATOM   2124  OG  SER C 140      -9.696  13.170   1.766  1.00  0.00           O  
ATOM   2125  H   SER C 140      -7.710  11.464   1.531  1.00  0.00           H  
ATOM   2126  HA  SER C 140      -6.965  13.350   3.663  1.00  0.00           H  
ATOM   2127 1HB  SER C 140      -8.857  14.650   2.899  1.00  0.00           H  
ATOM   2128 2HB  SER C 140      -7.914  14.137   1.509  1.00  0.00           H  
ATOM   2129  HG  SER C 140     -10.449  13.658   2.107  1.00  0.00           H  
ATOM   2130  N   SER C 141      -8.879  13.061   5.340  1.00  0.00           N  
ATOM   2131  CA  SER C 141      -9.744  12.672   6.447  1.00  0.00           C  
ATOM   2132  C   SER C 141     -11.209  12.929   6.118  1.00  0.00           C  
ATOM   2133  O   SER C 141     -12.103  12.305   6.690  1.00  0.00           O  
ATOM   2134  CB  SER C 141      -9.359  13.431   7.702  1.00  0.00           C  
ATOM   2135  OG  SER C 141      -9.627  14.799   7.564  1.00  0.00           O  
ATOM   2136  H   SER C 141      -8.403  13.951   5.377  1.00  0.00           H  
ATOM   2137  HA  SER C 141      -9.616  11.604   6.629  1.00  0.00           H  
ATOM   2138 1HB  SER C 141      -9.913  13.033   8.552  1.00  0.00           H  
ATOM   2139 2HB  SER C 141      -8.299  13.284   7.905  1.00  0.00           H  
ATOM   2140  HG  SER C 141     -10.434  14.962   8.058  1.00  0.00           H  
ATOM   2141  N   GLN C 142     -11.449  13.850   5.191  1.00  0.00           N  
ATOM   2142  CA  GLN C 142     -12.805  14.165   4.757  1.00  0.00           C  
ATOM   2143  C   GLN C 142     -12.919  14.133   3.239  1.00  0.00           C  
ATOM   2144  O   GLN C 142     -11.929  14.310   2.529  1.00  0.00           O  
ATOM   2145  CB  GLN C 142     -13.232  15.538   5.285  1.00  0.00           C  
ATOM   2146  CG  GLN C 142     -13.289  15.633   6.800  1.00  0.00           C  
ATOM   2147  CD  GLN C 142     -13.808  16.976   7.276  1.00  0.00           C  
ATOM   2148  OE1 GLN C 142     -13.897  17.933   6.503  1.00  0.00           O  
ATOM   2149  NE2 GLN C 142     -14.155  17.055   8.556  1.00  0.00           N  
ATOM   2150  H   GLN C 142     -10.673  14.346   4.777  1.00  0.00           H  
ATOM   2151  HA  GLN C 142     -13.481  13.412   5.161  1.00  0.00           H  
ATOM   2152 1HB  GLN C 142     -12.537  16.297   4.926  1.00  0.00           H  
ATOM   2153 2HB  GLN C 142     -14.218  15.787   4.894  1.00  0.00           H  
ATOM   2154 1HG  GLN C 142     -13.953  14.856   7.177  1.00  0.00           H  
ATOM   2155 2HG  GLN C 142     -12.285  15.493   7.200  1.00  0.00           H  
ATOM   2156 1HE2 GLN C 142     -14.505  17.916   8.928  1.00  0.00           H  
ATOM   2157 2HE2 GLN C 142     -14.067  16.254   9.149  1.00  0.00           H  
ATOM   2158  N   ASN C 143     -14.132  13.908   2.746  1.00  0.00           N  
ATOM   2159  CA  ASN C 143     -14.387  13.901   1.310  1.00  0.00           C  
ATOM   2160  C   ASN C 143     -14.201  15.290   0.712  1.00  0.00           C  
ATOM   2161  O   ASN C 143     -14.835  16.252   1.144  1.00  0.00           O  
ATOM   2162  CB  ASN C 143     -15.780  13.375   1.017  1.00  0.00           C  
ATOM   2163  CG  ASN C 143     -16.004  13.115  -0.447  1.00  0.00           C  
ATOM   2164  OD1 ASN C 143     -15.530  13.871  -1.303  1.00  0.00           O  
ATOM   2165  ND2 ASN C 143     -16.717  12.061  -0.750  1.00  0.00           N  
ATOM   2166  H   ASN C 143     -14.897  13.736   3.382  1.00  0.00           H  
ATOM   2167  HA  ASN C 143     -13.659  13.243   0.832  1.00  0.00           H  
ATOM   2168 1HB  ASN C 143     -15.942  12.448   1.568  1.00  0.00           H  
ATOM   2169 2HB  ASN C 143     -16.521  14.095   1.364  1.00  0.00           H  
ATOM   2170 1HD2 ASN C 143     -16.898  11.839  -1.709  1.00  0.00           H  
ATOM   2171 2HD2 ASN C 143     -17.080  11.478  -0.025  1.00  0.00           H  
ATOM   2172  N   ILE C 144     -13.328  15.387  -0.285  1.00  0.00           N  
ATOM   2173  CA  ILE C 144     -12.946  16.677  -0.846  1.00  0.00           C  
ATOM   2174  C   ILE C 144     -13.544  16.873  -2.233  1.00  0.00           C  
ATOM   2175  O   ILE C 144     -13.055  17.683  -3.022  1.00  0.00           O  
ATOM   2176  CB  ILE C 144     -11.414  16.811  -0.923  1.00  0.00           C  
ATOM   2177  CG1 ILE C 144     -10.830  15.736  -1.845  1.00  0.00           C  
ATOM   2178  CG2 ILE C 144     -10.802  16.716   0.466  1.00  0.00           C  
ATOM   2179  CD1 ILE C 144      -9.378  15.961  -2.201  1.00  0.00           C  
ATOM   2180  H   ILE C 144     -12.919  14.545  -0.665  1.00  0.00           H  
ATOM   2181  HA  ILE C 144     -13.328  17.463  -0.196  1.00  0.00           H  
ATOM   2182  HB  ILE C 144     -11.155  17.775  -1.360  1.00  0.00           H  
ATOM   2183 1HG1 ILE C 144     -10.918  14.761  -1.367  1.00  0.00           H  
ATOM   2184 2HG1 ILE C 144     -11.405  15.699  -2.770  1.00  0.00           H  
ATOM   2185 1HG2 ILE C 144      -9.719  16.811   0.393  1.00  0.00           H  
ATOM   2186 2HG2 ILE C 144     -11.195  17.515   1.092  1.00  0.00           H  
ATOM   2187 3HG2 ILE C 144     -11.052  15.752   0.908  1.00  0.00           H  
ATOM   2188 1HD1 ILE C 144      -9.036  15.159  -2.856  1.00  0.00           H  
ATOM   2189 2HD1 ILE C 144      -9.273  16.918  -2.712  1.00  0.00           H  
ATOM   2190 3HD1 ILE C 144      -8.778  15.967  -1.292  1.00  0.00           H  
ATOM   2191  N   VAL C 145     -14.604  16.128  -2.526  1.00  0.00           N  
ATOM   2192  CA  VAL C 145     -15.365  16.326  -3.754  1.00  0.00           C  
ATOM   2193  C   VAL C 145     -16.480  17.344  -3.553  1.00  0.00           C  
ATOM   2194  O   VAL C 145     -17.360  17.157  -2.713  1.00  0.00           O  
ATOM   2195  CB  VAL C 145     -15.970  14.992  -4.229  1.00  0.00           C  
ATOM   2196  CG1 VAL C 145     -16.803  15.202  -5.485  1.00  0.00           C  
ATOM   2197  CG2 VAL C 145     -14.863  13.980  -4.479  1.00  0.00           C  
ATOM   2198  H   VAL C 145     -14.891  15.405  -1.881  1.00  0.00           H  
ATOM   2199  HA  VAL C 145     -14.688  16.697  -4.525  1.00  0.00           H  
ATOM   2200  HB  VAL C 145     -16.642  14.614  -3.458  1.00  0.00           H  
ATOM   2201 1HG1 VAL C 145     -17.223  14.249  -5.807  1.00  0.00           H  
ATOM   2202 2HG1 VAL C 145     -17.611  15.902  -5.274  1.00  0.00           H  
ATOM   2203 3HG1 VAL C 145     -16.171  15.604  -6.277  1.00  0.00           H  
ATOM   2204 1HG2 VAL C 145     -15.298  13.039  -4.814  1.00  0.00           H  
ATOM   2205 2HG2 VAL C 145     -14.188  14.361  -5.246  1.00  0.00           H  
ATOM   2206 3HG2 VAL C 145     -14.306  13.815  -3.556  1.00  0.00           H  
ATOM   2207  N   HIS C 146     -16.438  18.422  -4.329  1.00  0.00           N  
ATOM   2208  CA  HIS C 146     -17.371  19.528  -4.155  1.00  0.00           C  
ATOM   2209  C   HIS C 146     -18.721  19.216  -4.786  1.00  0.00           C  
ATOM   2210  O   HIS C 146     -18.804  18.464  -5.758  1.00  0.00           O  
ATOM   2211  CB  HIS C 146     -16.803  20.816  -4.761  1.00  0.00           C  
ATOM   2212  CG  HIS C 146     -17.498  22.057  -4.296  1.00  0.00           C  
ATOM   2213  ND1 HIS C 146     -18.789  22.370  -4.667  1.00  0.00           N  
ATOM   2214  CD2 HIS C 146     -17.083  23.065  -3.493  1.00  0.00           C  
ATOM   2215  CE1 HIS C 146     -19.138  23.517  -4.110  1.00  0.00           C  
ATOM   2216  NE2 HIS C 146     -18.121  23.958  -3.393  1.00  0.00           N  
ATOM   2217  H   HIS C 146     -15.742  18.475  -5.059  1.00  0.00           H  
ATOM   2218  HA  HIS C 146     -17.536  19.701  -3.092  1.00  0.00           H  
ATOM   2219 1HB  HIS C 146     -15.746  20.902  -4.508  1.00  0.00           H  
ATOM   2220 2HB  HIS C 146     -16.877  20.770  -5.847  1.00  0.00           H  
ATOM   2221  HD2 HIS C 146     -16.107  23.151  -3.015  1.00  0.00           H  
ATOM   2222  HE1 HIS C 146     -20.102  24.013  -4.222  1.00  0.00           H  
ATOM   2223  HE2 HIS C 146     -18.103  24.814  -2.857  1.00  0.00           H  
ATOM   2224  N   ASN C 147     -19.778  19.797  -4.229  1.00  0.00           N  
ATOM   2225  CA  ASN C 147     -21.139  19.462  -4.633  1.00  0.00           C  
ATOM   2226  C   ASN C 147     -21.459  20.026  -6.011  1.00  0.00           C  
ATOM   2227  O   ASN C 147     -22.473  19.676  -6.615  1.00  0.00           O  
ATOM   2228  CB  ASN C 147     -22.138  19.960  -3.605  1.00  0.00           C  
ATOM   2229  CG  ASN C 147     -22.092  19.174  -2.325  1.00  0.00           C  
ATOM   2230  OD1 ASN C 147     -21.672  18.011  -2.310  1.00  0.00           O  
ATOM   2231  ND2 ASN C 147     -22.514  19.786  -1.248  1.00  0.00           N  
ATOM   2232  H   ASN C 147     -19.636  20.489  -3.507  1.00  0.00           H  
ATOM   2233  HA  ASN C 147     -21.222  18.376  -4.701  1.00  0.00           H  
ATOM   2234 1HB  ASN C 147     -21.939  21.009  -3.382  1.00  0.00           H  
ATOM   2235 2HB  ASN C 147     -23.145  19.900  -4.019  1.00  0.00           H  
ATOM   2236 1HD2 ASN C 147     -22.506  19.312  -0.367  1.00  0.00           H  
ATOM   2237 2HD2 ASN C 147     -22.845  20.728  -1.306  1.00  0.00           H  
ATOM   2238  N   ASN C 148     -20.589  20.901  -6.503  1.00  0.00           N  
ATOM   2239  CA  ASN C 148     -20.750  21.476  -7.833  1.00  0.00           C  
ATOM   2240  C   ASN C 148     -20.219  20.536  -8.908  1.00  0.00           C  
ATOM   2241  O   ASN C 148     -20.218  20.870 -10.093  1.00  0.00           O  
ATOM   2242  CB  ASN C 148     -20.064  22.827  -7.918  1.00  0.00           C  
ATOM   2243  CG  ASN C 148     -18.567  22.721  -7.825  1.00  0.00           C  
ATOM   2244  OD1 ASN C 148     -18.010  21.617  -7.817  1.00  0.00           O  
ATOM   2245  ND2 ASN C 148     -17.905  23.848  -7.753  1.00  0.00           N  
ATOM   2246  H   ASN C 148     -19.796  21.176  -5.941  1.00  0.00           H  
ATOM   2247  HA  ASN C 148     -21.816  21.615  -8.024  1.00  0.00           H  
ATOM   2248 1HB  ASN C 148     -20.324  23.309  -8.861  1.00  0.00           H  
ATOM   2249 2HB  ASN C 148     -20.422  23.468  -7.112  1.00  0.00           H  
ATOM   2250 1HD2 ASN C 148     -16.907  23.838  -7.690  1.00  0.00           H  
ATOM   2251 2HD2 ASN C 148     -18.397  24.718  -7.763  1.00  0.00           H  
ATOM   2252  N   GLY C 149     -19.767  19.360  -8.487  1.00  0.00           N  
ATOM   2253  CA  GLY C 149     -19.386  18.307  -9.420  1.00  0.00           C  
ATOM   2254  C   GLY C 149     -17.900  18.373  -9.749  1.00  0.00           C  
ATOM   2255  O   GLY C 149     -17.405  17.613 -10.581  1.00  0.00           O  
ATOM   2256  H   GLY C 149     -19.685  19.191  -7.494  1.00  0.00           H  
ATOM   2257 1HA  GLY C 149     -19.624  17.334  -8.988  1.00  0.00           H  
ATOM   2258 2HA  GLY C 149     -19.970  18.403 -10.335  1.00  0.00           H  
ATOM   2259  N   ILE C 150     -17.194  19.287  -9.092  1.00  0.00           N  
ATOM   2260  CA  ILE C 150     -15.764  19.459  -9.319  1.00  0.00           C  
ATOM   2261  C   ILE C 150     -14.954  18.963  -8.129  1.00  0.00           C  
ATOM   2262  O   ILE C 150     -15.182  19.380  -6.993  1.00  0.00           O  
ATOM   2263  CB  ILE C 150     -15.425  20.936  -9.592  1.00  0.00           C  
ATOM   2264  CG1 ILE C 150     -16.166  21.432 -10.836  1.00  0.00           C  
ATOM   2265  CG2 ILE C 150     -13.924  21.115  -9.756  1.00  0.00           C  
ATOM   2266  CD1 ILE C 150     -16.079  22.927 -11.043  1.00  0.00           C  
ATOM   2267  H   ILE C 150     -17.660  19.877  -8.418  1.00  0.00           H  
ATOM   2268  HA  ILE C 150     -15.480  18.873 -10.193  1.00  0.00           H  
ATOM   2269  HB  ILE C 150     -15.766  21.547  -8.757  1.00  0.00           H  
ATOM   2270 1HG1 ILE C 150     -15.762  20.942 -11.721  1.00  0.00           H  
ATOM   2271 2HG1 ILE C 150     -17.220  21.160 -10.765  1.00  0.00           H  
ATOM   2272 1HG2 ILE C 150     -13.702  22.165  -9.949  1.00  0.00           H  
ATOM   2273 2HG2 ILE C 150     -13.418  20.799  -8.844  1.00  0.00           H  
ATOM   2274 3HG2 ILE C 150     -13.574  20.511 -10.593  1.00  0.00           H  
ATOM   2275 1HD1 ILE C 150     -16.628  23.203 -11.943  1.00  0.00           H  
ATOM   2276 2HD1 ILE C 150     -16.512  23.440 -10.182  1.00  0.00           H  
ATOM   2277 3HD1 ILE C 150     -15.035  23.219 -11.152  1.00  0.00           H  
ATOM   2278  N   THR C 151     -14.006  18.070  -8.395  1.00  0.00           N  
ATOM   2279  CA  THR C 151     -13.045  17.649  -7.383  1.00  0.00           C  
ATOM   2280  C   THR C 151     -11.766  18.474  -7.461  1.00  0.00           C  
ATOM   2281  O   THR C 151     -11.007  18.371  -8.425  1.00  0.00           O  
ATOM   2282  CB  THR C 151     -12.705  16.154  -7.530  1.00  0.00           C  
ATOM   2283  OG1 THR C 151     -13.901  15.374  -7.398  1.00  0.00           O  
ATOM   2284  CG2 THR C 151     -11.706  15.727  -6.465  1.00  0.00           C  
ATOM   2285  H   THR C 151     -13.951  17.673  -9.322  1.00  0.00           H  
ATOM   2286  HA  THR C 151     -13.487  17.805  -6.399  1.00  0.00           H  
ATOM   2287  HB  THR C 151     -12.276  15.973  -8.515  1.00  0.00           H  
ATOM   2288  HG1 THR C 151     -14.210  15.114  -8.269  1.00  0.00           H  
ATOM   2289 1HG2 THR C 151     -11.478  14.668  -6.584  1.00  0.00           H  
ATOM   2290 2HG2 THR C 151     -10.791  16.310  -6.570  1.00  0.00           H  
ATOM   2291 3HG2 THR C 151     -12.133  15.897  -5.477  1.00  0.00           H  
ATOM   2292  N   TYR C 152     -11.534  19.293  -6.441  1.00  0.00           N  
ATOM   2293  CA  TYR C 152     -10.422  20.236  -6.454  1.00  0.00           C  
ATOM   2294  C   TYR C 152      -9.143  19.587  -5.943  1.00  0.00           C  
ATOM   2295  O   TYR C 152      -8.664  19.909  -4.855  1.00  0.00           O  
ATOM   2296  CB  TYR C 152     -10.761  21.473  -5.619  1.00  0.00           C  
ATOM   2297  CG  TYR C 152     -11.879  22.312  -6.196  1.00  0.00           C  
ATOM   2298  CD1 TYR C 152     -13.190  22.086  -5.802  1.00  0.00           C  
ATOM   2299  CD2 TYR C 152     -11.594  23.308  -7.119  1.00  0.00           C  
ATOM   2300  CE1 TYR C 152     -14.212  22.852  -6.329  1.00  0.00           C  
ATOM   2301  CE2 TYR C 152     -12.616  24.074  -7.645  1.00  0.00           C  
ATOM   2302  CZ  TYR C 152     -13.920  23.849  -7.254  1.00  0.00           C  
ATOM   2303  OH  TYR C 152     -14.937  24.612  -7.779  1.00  0.00           O  
ATOM   2304  H   TYR C 152     -12.143  19.261  -5.636  1.00  0.00           H  
ATOM   2305  HA  TYR C 152     -10.246  20.549  -7.484  1.00  0.00           H  
ATOM   2306 1HB  TYR C 152     -11.050  21.166  -4.613  1.00  0.00           H  
ATOM   2307 2HB  TYR C 152      -9.876  22.103  -5.527  1.00  0.00           H  
ATOM   2308  HD1 TYR C 152     -13.414  21.303  -5.077  1.00  0.00           H  
ATOM   2309  HD2 TYR C 152     -10.564  23.485  -7.429  1.00  0.00           H  
ATOM   2310  HE1 TYR C 152     -15.241  22.674  -6.020  1.00  0.00           H  
ATOM   2311  HE2 TYR C 152     -12.392  24.856  -8.371  1.00  0.00           H  
ATOM   2312  HH  TYR C 152     -14.567  25.282  -8.359  1.00  0.00           H  
ATOM   2313  N   LEU C 153      -8.593  18.672  -6.733  1.00  0.00           N  
ATOM   2314  CA  LEU C 153      -7.344  18.006  -6.381  1.00  0.00           C  
ATOM   2315  C   LEU C 153      -6.172  18.583  -7.165  1.00  0.00           C  
ATOM   2316  O   LEU C 153      -6.192  18.615  -8.395  1.00  0.00           O  
ATOM   2317  CB  LEU C 153      -7.453  16.500  -6.648  1.00  0.00           C  
ATOM   2318  CG  LEU C 153      -6.181  15.684  -6.387  1.00  0.00           C  
ATOM   2319  CD1 LEU C 153      -5.867  15.693  -4.897  1.00  0.00           C  
ATOM   2320  CD2 LEU C 153      -6.374  14.264  -6.896  1.00  0.00           C  
ATOM   2321  H   LEU C 153      -9.051  18.431  -7.600  1.00  0.00           H  
ATOM   2322  HA  LEU C 153      -7.157  18.162  -5.319  1.00  0.00           H  
ATOM   2323 1HB  LEU C 153      -8.243  16.092  -6.018  1.00  0.00           H  
ATOM   2324 2HB  LEU C 153      -7.735  16.351  -7.690  1.00  0.00           H  
ATOM   2325  HG  LEU C 153      -5.340  16.145  -6.907  1.00  0.00           H  
ATOM   2326 1HD1 LEU C 153      -4.963  15.114  -4.712  1.00  0.00           H  
ATOM   2327 2HD1 LEU C 153      -5.714  16.720  -4.563  1.00  0.00           H  
ATOM   2328 3HD1 LEU C 153      -6.699  15.253  -4.348  1.00  0.00           H  
ATOM   2329 1HD2 LEU C 153      -5.469  13.684  -6.712  1.00  0.00           H  
ATOM   2330 2HD2 LEU C 153      -7.214  13.802  -6.376  1.00  0.00           H  
ATOM   2331 3HD2 LEU C 153      -6.579  14.286  -7.967  1.00  0.00           H  
ATOM   2332  N   GLU C 154      -5.153  19.039  -6.445  1.00  0.00           N  
ATOM   2333  CA  GLU C 154      -3.960  19.594  -7.072  1.00  0.00           C  
ATOM   2334  C   GLU C 154      -2.695  18.953  -6.515  1.00  0.00           C  
ATOM   2335  O   GLU C 154      -2.658  18.534  -5.358  1.00  0.00           O  
ATOM   2336  CB  GLU C 154      -3.906  21.110  -6.869  1.00  0.00           C  
ATOM   2337  CG  GLU C 154      -5.147  21.852  -7.346  1.00  0.00           C  
ATOM   2338  CD  GLU C 154      -5.071  23.334  -7.103  1.00  0.00           C  
ATOM   2339  OE1 GLU C 154      -3.991  23.872  -7.158  1.00  0.00           O  
ATOM   2340  OE2 GLU C 154      -6.095  23.929  -6.861  1.00  0.00           O  
ATOM   2341  H   GLU C 154      -5.206  18.999  -5.437  1.00  0.00           H  
ATOM   2342  HA  GLU C 154      -4.003  19.386  -8.142  1.00  0.00           H  
ATOM   2343 1HB  GLU C 154      -3.771  21.331  -5.810  1.00  0.00           H  
ATOM   2344 2HB  GLU C 154      -3.047  21.518  -7.401  1.00  0.00           H  
ATOM   2345 1HG  GLU C 154      -5.274  21.677  -8.414  1.00  0.00           H  
ATOM   2346 2HG  GLU C 154      -6.018  21.448  -6.833  1.00  0.00           H  
ATOM   2347  N   TRP C 155      -1.660  18.879  -7.345  1.00  0.00           N  
ATOM   2348  CA  TRP C 155      -0.379  18.325  -6.925  1.00  0.00           C  
ATOM   2349  C   TRP C 155       0.757  19.305  -7.186  1.00  0.00           C  
ATOM   2350  O   TRP C 155       0.731  20.055  -8.162  1.00  0.00           O  
ATOM   2351  CB  TRP C 155      -0.101  17.010  -7.656  1.00  0.00           C  
ATOM   2352  CG  TRP C 155      -1.015  15.894  -7.249  1.00  0.00           C  
ATOM   2353  CD1 TRP C 155      -2.265  15.646  -7.732  1.00  0.00           C  
ATOM   2354  CD2 TRP C 155      -0.753  14.862  -6.267  1.00  0.00           C  
ATOM   2355  NE1 TRP C 155      -2.797  14.538  -7.121  1.00  0.00           N  
ATOM   2356  CE2 TRP C 155      -1.885  14.044  -6.223  1.00  0.00           C  
ATOM   2357  CE3 TRP C 155       0.336  14.571  -5.435  1.00  0.00           C  
ATOM   2358  CZ2 TRP C 155      -1.967  12.950  -5.376  1.00  0.00           C  
ATOM   2359  CZ3 TRP C 155       0.254  13.473  -4.587  1.00  0.00           C  
ATOM   2360  CH2 TRP C 155      -0.868  12.683  -4.560  1.00  0.00           C  
ATOM   2361  H   TRP C 155      -1.764  19.215  -8.292  1.00  0.00           H  
ATOM   2362  HA  TRP C 155      -0.423  18.126  -5.854  1.00  0.00           H  
ATOM   2363 1HB  TRP C 155      -0.204  17.162  -8.730  1.00  0.00           H  
ATOM   2364 2HB  TRP C 155       0.926  16.698  -7.466  1.00  0.00           H  
ATOM   2365  HD1 TRP C 155      -2.768  16.241  -8.492  1.00  0.00           H  
ATOM   2366  HE1 TRP C 155      -3.711  14.149  -7.302  1.00  0.00           H  
ATOM   2367  HE3 TRP C 155       1.230  15.193  -5.455  1.00  0.00           H  
ATOM   2368  HZ2 TRP C 155      -2.850  12.311  -5.340  1.00  0.00           H  
ATOM   2369  HZ3 TRP C 155       1.105  13.254  -3.943  1.00  0.00           H  
ATOM   2370  HH2 TRP C 155      -0.899  11.829  -3.883  1.00  0.00           H  
ATOM   2371  N   TYR C 156       1.755  19.294  -6.308  1.00  0.00           N  
ATOM   2372  CA  TYR C 156       2.918  20.160  -6.458  1.00  0.00           C  
ATOM   2373  C   TYR C 156       4.192  19.346  -6.635  1.00  0.00           C  
ATOM   2374  O   TYR C 156       4.322  18.251  -6.086  1.00  0.00           O  
ATOM   2375  CB  TYR C 156       3.048  21.096  -5.254  1.00  0.00           C  
ATOM   2376  CG  TYR C 156       1.937  22.117  -5.151  1.00  0.00           C  
ATOM   2377  CD1 TYR C 156       0.668  21.723  -4.751  1.00  0.00           C  
ATOM   2378  CD2 TYR C 156       2.186  23.446  -5.455  1.00  0.00           C  
ATOM   2379  CE1 TYR C 156      -0.347  22.655  -4.657  1.00  0.00           C  
ATOM   2380  CE2 TYR C 156       1.172  24.379  -5.360  1.00  0.00           C  
ATOM   2381  CZ  TYR C 156      -0.091  23.987  -4.963  1.00  0.00           C  
ATOM   2382  OH  TYR C 156      -1.102  24.916  -4.869  1.00  0.00           O  
ATOM   2383  H   TYR C 156       1.706  18.670  -5.515  1.00  0.00           H  
ATOM   2384  HA  TYR C 156       2.785  20.765  -7.356  1.00  0.00           H  
ATOM   2385 1HB  TYR C 156       3.057  20.507  -4.335  1.00  0.00           H  
ATOM   2386 2HB  TYR C 156       3.996  21.630  -5.310  1.00  0.00           H  
ATOM   2387  HD1 TYR C 156       0.472  20.677  -4.512  1.00  0.00           H  
ATOM   2388  HD2 TYR C 156       3.183  23.756  -5.770  1.00  0.00           H  
ATOM   2389  HE1 TYR C 156      -1.343  22.346  -4.343  1.00  0.00           H  
ATOM   2390  HE2 TYR C 156       1.368  25.424  -5.600  1.00  0.00           H  
ATOM   2391  HH  TYR C 156      -0.802  25.752  -5.234  1.00  0.00           H  
ATOM   2392  N   LEU C 157       5.132  19.885  -7.404  1.00  0.00           N  
ATOM   2393  CA  LEU C 157       6.397  19.206  -7.659  1.00  0.00           C  
ATOM   2394  C   LEU C 157       7.577  20.046  -7.188  1.00  0.00           C  
ATOM   2395  O   LEU C 157       7.908  21.065  -7.794  1.00  0.00           O  
ATOM   2396  CB  LEU C 157       6.543  18.902  -9.155  1.00  0.00           C  
ATOM   2397  CG  LEU C 157       7.681  17.945  -9.531  1.00  0.00           C  
ATOM   2398  CD1 LEU C 157       7.444  17.397 -10.932  1.00  0.00           C  
ATOM   2399  CD2 LEU C 157       9.011  18.681  -9.450  1.00  0.00           C  
ATOM   2400  H   LEU C 157       4.966  20.789  -7.823  1.00  0.00           H  
ATOM   2401  HA  LEU C 157       6.402  18.267  -7.108  1.00  0.00           H  
ATOM   2402 1HB  LEU C 157       5.612  18.465  -9.513  1.00  0.00           H  
ATOM   2403 2HB  LEU C 157       6.708  19.839  -9.686  1.00  0.00           H  
ATOM   2404  HG  LEU C 157       7.691  17.101  -8.841  1.00  0.00           H  
ATOM   2405 1HD1 LEU C 157       8.253  16.718 -11.199  1.00  0.00           H  
ATOM   2406 2HD1 LEU C 157       6.496  16.860 -10.956  1.00  0.00           H  
ATOM   2407 3HD1 LEU C 157       7.412  18.221 -11.644  1.00  0.00           H  
ATOM   2408 1HD2 LEU C 157       9.820  18.001  -9.717  1.00  0.00           H  
ATOM   2409 2HD2 LEU C 157       9.003  19.524 -10.141  1.00  0.00           H  
ATOM   2410 3HD2 LEU C 157       9.163  19.046  -8.434  1.00  0.00           H  
ATOM   2411  N   GLN C 158       8.210  19.612  -6.103  1.00  0.00           N  
ATOM   2412  CA  GLN C 158       9.357  20.322  -5.549  1.00  0.00           C  
ATOM   2413  C   GLN C 158      10.662  19.628  -5.914  1.00  0.00           C  
ATOM   2414  O   GLN C 158      11.070  18.668  -5.260  1.00  0.00           O  
ATOM   2415  CB  GLN C 158       9.233  20.436  -4.027  1.00  0.00           C  
ATOM   2416  CG  GLN C 158      10.371  21.194  -3.365  1.00  0.00           C  
ATOM   2417  CD  GLN C 158      10.139  21.406  -1.882  1.00  0.00           C  
ATOM   2418  OE1 GLN C 158       9.571  20.550  -1.199  1.00  0.00           O  
ATOM   2419  NE2 GLN C 158      10.578  22.552  -1.373  1.00  0.00           N  
ATOM   2420  H   GLN C 158       7.887  18.769  -5.650  1.00  0.00           H  
ATOM   2421  HA  GLN C 158       9.379  21.326  -5.973  1.00  0.00           H  
ATOM   2422 1HB  GLN C 158       8.301  20.942  -3.775  1.00  0.00           H  
ATOM   2423 2HB  GLN C 158       9.193  19.439  -3.590  1.00  0.00           H  
ATOM   2424 1HG  GLN C 158      11.293  20.625  -3.489  1.00  0.00           H  
ATOM   2425 2HG  GLN C 158      10.469  22.170  -3.840  1.00  0.00           H  
ATOM   2426 1HE2 GLN C 158      10.454  22.749  -0.400  1.00  0.00           H  
ATOM   2427 2HE2 GLN C 158      11.034  23.219  -1.963  1.00  0.00           H  
ATOM   2428  N   LYS C 159      11.315  20.119  -6.962  1.00  0.00           N  
ATOM   2429  CA  LYS C 159      12.679  19.710  -7.276  1.00  0.00           C  
ATOM   2430  C   LYS C 159      13.657  20.195  -6.215  1.00  0.00           C  
ATOM   2431  O   LYS C 159      13.580  21.336  -5.760  1.00  0.00           O  
ATOM   2432  CB  LYS C 159      13.092  20.235  -8.652  1.00  0.00           C  
ATOM   2433  CG  LYS C 159      14.480  19.797  -9.101  1.00  0.00           C  
ATOM   2434  CD  LYS C 159      14.769  20.251 -10.524  1.00  0.00           C  
ATOM   2435  CE  LYS C 159      16.182  19.880 -10.948  1.00  0.00           C  
ATOM   2436  NZ  LYS C 159      16.452  20.246 -12.365  1.00  0.00           N  
ATOM   2437  H   LYS C 159      10.854  20.793  -7.557  1.00  0.00           H  
ATOM   2438  HA  LYS C 159      12.718  18.620  -7.293  1.00  0.00           H  
ATOM   2439 1HB  LYS C 159      12.376  19.897  -9.401  1.00  0.00           H  
ATOM   2440 2HB  LYS C 159      13.071  21.325  -8.647  1.00  0.00           H  
ATOM   2441 1HG  LYS C 159      15.230  20.222  -8.434  1.00  0.00           H  
ATOM   2442 2HG  LYS C 159      14.551  18.711  -9.054  1.00  0.00           H  
ATOM   2443 1HD  LYS C 159      14.058  19.784 -11.207  1.00  0.00           H  
ATOM   2444 2HD  LYS C 159      14.652  21.333 -10.591  1.00  0.00           H  
ATOM   2445 1HE  LYS C 159      16.900  20.394 -10.311  1.00  0.00           H  
ATOM   2446 2HE  LYS C 159      16.327  18.806 -10.830  1.00  0.00           H  
ATOM   2447 1HZ  LYS C 159      17.397  19.983 -12.607  1.00  0.00           H  
ATOM   2448 2HZ  LYS C 159      15.803  19.760 -12.969  1.00  0.00           H  
ATOM   2449 3HZ  LYS C 159      16.339  21.242 -12.484  1.00  0.00           H  
ATOM   2450  N   PRO C 160      14.578  19.321  -5.823  1.00  0.00           N  
ATOM   2451  CA  PRO C 160      15.564  19.653  -4.801  1.00  0.00           C  
ATOM   2452  C   PRO C 160      16.276  20.960  -5.126  1.00  0.00           C  
ATOM   2453  O   PRO C 160      16.887  21.098  -6.185  1.00  0.00           O  
ATOM   2454  CB  PRO C 160      16.524  18.460  -4.847  1.00  0.00           C  
ATOM   2455  CG  PRO C 160      15.662  17.313  -5.252  1.00  0.00           C  
ATOM   2456  CD  PRO C 160      14.715  17.896  -6.266  1.00  0.00           C  
ATOM   2457  HA  PRO C 160      15.063  19.718  -3.823  1.00  0.00           H  
ATOM   2458 1HB  PRO C 160      17.335  18.658  -5.563  1.00  0.00           H  
ATOM   2459 2HB  PRO C 160      16.992  18.316  -3.862  1.00  0.00           H  
ATOM   2460 1HG  PRO C 160      16.280  16.503  -5.666  1.00  0.00           H  
ATOM   2461 2HG  PRO C 160      15.143  16.901  -4.375  1.00  0.00           H  
ATOM   2462 1HD  PRO C 160      15.162  17.828  -7.269  1.00  0.00           H  
ATOM   2463 2HD  PRO C 160      13.759  17.353  -6.230  1.00  0.00           H  
ATOM   2464  N   GLY C 161      16.192  21.918  -4.208  1.00  0.00           N  
ATOM   2465  CA  GLY C 161      16.817  23.221  -4.402  1.00  0.00           C  
ATOM   2466  C   GLY C 161      15.791  24.268  -4.814  1.00  0.00           C  
ATOM   2467  O   GLY C 161      16.045  25.469  -4.723  1.00  0.00           O  
ATOM   2468  H   GLY C 161      15.682  21.738  -3.355  1.00  0.00           H  
ATOM   2469 1HA  GLY C 161      17.307  23.530  -3.478  1.00  0.00           H  
ATOM   2470 2HA  GLY C 161      17.590  23.144  -5.165  1.00  0.00           H  
ATOM   2471  N   GLN C 162      14.630  23.806  -5.267  1.00  0.00           N  
ATOM   2472  CA  GLN C 162      13.582  24.701  -5.742  1.00  0.00           C  
ATOM   2473  C   GLN C 162      12.357  24.643  -4.839  1.00  0.00           C  
ATOM   2474  O   GLN C 162      12.289  23.826  -3.921  1.00  0.00           O  
ATOM   2475  CB  GLN C 162      13.189  24.351  -7.180  1.00  0.00           C  
ATOM   2476  CG  GLN C 162      14.335  24.424  -8.174  1.00  0.00           C  
ATOM   2477  CD  GLN C 162      14.863  25.836  -8.346  1.00  0.00           C  
ATOM   2478  OE1 GLN C 162      14.097  26.777  -8.572  1.00  0.00           O  
ATOM   2479  NE2 GLN C 162      16.177  25.992  -8.240  1.00  0.00           N  
ATOM   2480  H   GLN C 162      14.470  22.809  -5.282  1.00  0.00           H  
ATOM   2481  HA  GLN C 162      13.965  25.722  -5.725  1.00  0.00           H  
ATOM   2482 1HB  GLN C 162      12.782  23.340  -7.209  1.00  0.00           H  
ATOM   2483 2HB  GLN C 162      12.406  25.029  -7.518  1.00  0.00           H  
ATOM   2484 1HG  GLN C 162      15.151  23.795  -7.819  1.00  0.00           H  
ATOM   2485 2HG  GLN C 162      13.985  24.070  -9.143  1.00  0.00           H  
ATOM   2486 1HE2 GLN C 162      16.583  26.901  -8.344  1.00  0.00           H  
ATOM   2487 2HE2 GLN C 162      16.762  25.202  -8.056  1.00  0.00           H  
ATOM   2488  N   SER C 163      11.390  25.515  -5.106  1.00  0.00           N  
ATOM   2489  CA  SER C 163      10.112  25.479  -4.405  1.00  0.00           C  
ATOM   2490  C   SER C 163       9.096  24.628  -5.154  1.00  0.00           C  
ATOM   2491  O   SER C 163       9.248  24.371  -6.349  1.00  0.00           O  
ATOM   2492  CB  SER C 163       9.574  26.886  -4.228  1.00  0.00           C  
ATOM   2493  OG  SER C 163       9.252  27.459  -5.465  1.00  0.00           O  
ATOM   2494  H   SER C 163      11.544  26.220  -5.812  1.00  0.00           H  
ATOM   2495  HA  SER C 163      10.269  25.037  -3.420  1.00  0.00           H  
ATOM   2496 1HB  SER C 163       8.688  26.860  -3.594  1.00  0.00           H  
ATOM   2497 2HB  SER C 163      10.320  27.500  -3.723  1.00  0.00           H  
ATOM   2498  HG  SER C 163       9.469  28.392  -5.390  1.00  0.00           H  
ATOM   2499  N   PRO C 164       8.059  24.193  -4.447  1.00  0.00           N  
ATOM   2500  CA  PRO C 164       7.000  23.393  -5.051  1.00  0.00           C  
ATOM   2501  C   PRO C 164       6.360  24.123  -6.225  1.00  0.00           C  
ATOM   2502  O   PRO C 164       5.866  25.240  -6.078  1.00  0.00           O  
ATOM   2503  CB  PRO C 164       6.011  23.202  -3.897  1.00  0.00           C  
ATOM   2504  CG  PRO C 164       6.852  23.314  -2.672  1.00  0.00           C  
ATOM   2505  CD  PRO C 164       7.852  24.391  -3.001  1.00  0.00           C  
ATOM   2506  HA  PRO C 164       7.417  22.428  -5.376  1.00  0.00           H  
ATOM   2507 1HB  PRO C 164       5.224  23.969  -3.946  1.00  0.00           H  
ATOM   2508 2HB  PRO C 164       5.514  22.225  -3.986  1.00  0.00           H  
ATOM   2509 1HG  PRO C 164       6.227  23.568  -1.803  1.00  0.00           H  
ATOM   2510 2HG  PRO C 164       7.329  22.348  -2.449  1.00  0.00           H  
ATOM   2511 1HD  PRO C 164       7.417  25.376  -2.778  1.00  0.00           H  
ATOM   2512 2HD  PRO C 164       8.770  24.230  -2.417  1.00  0.00           H  
ATOM   2513  N   GLN C 165       6.372  23.484  -7.390  1.00  0.00           N  
ATOM   2514  CA  GLN C 165       5.757  24.054  -8.583  1.00  0.00           C  
ATOM   2515  C   GLN C 165       4.390  23.436  -8.846  1.00  0.00           C  
ATOM   2516  O   GLN C 165       4.124  22.303  -8.448  1.00  0.00           O  
ATOM   2517  CB  GLN C 165       6.664  23.856  -9.800  1.00  0.00           C  
ATOM   2518  CG  GLN C 165       8.000  24.573  -9.705  1.00  0.00           C  
ATOM   2519  CD  GLN C 165       8.829  24.423 -10.966  1.00  0.00           C  
ATOM   2520  OE1 GLN C 165       9.916  23.840 -10.947  1.00  0.00           O  
ATOM   2521  NE2 GLN C 165       8.319  24.951 -12.074  1.00  0.00           N  
ATOM   2522  H   GLN C 165       6.819  22.580  -7.451  1.00  0.00           H  
ATOM   2523  HA  GLN C 165       5.618  25.123  -8.423  1.00  0.00           H  
ATOM   2524 1HB  GLN C 165       6.862  22.793  -9.938  1.00  0.00           H  
ATOM   2525 2HB  GLN C 165       6.155  24.212 -10.695  1.00  0.00           H  
ATOM   2526 1HG  GLN C 165       7.820  25.635  -9.537  1.00  0.00           H  
ATOM   2527 2HG  GLN C 165       8.567  24.154  -8.872  1.00  0.00           H  
ATOM   2528 1HE2 GLN C 165       8.821  24.883 -12.937  1.00  0.00           H  
ATOM   2529 2HE2 GLN C 165       7.434  25.416 -12.045  1.00  0.00           H  
ATOM   2530  N   LEU C 166       3.527  24.189  -9.520  1.00  0.00           N  
ATOM   2531  CA  LEU C 166       2.189  23.712  -9.849  1.00  0.00           C  
ATOM   2532  C   LEU C 166       2.239  22.613 -10.903  1.00  0.00           C  
ATOM   2533  O   LEU C 166       2.677  22.841 -12.031  1.00  0.00           O  
ATOM   2534  CB  LEU C 166       1.321  24.872 -10.352  1.00  0.00           C  
ATOM   2535  CG  LEU C 166       0.835  25.854  -9.277  1.00  0.00           C  
ATOM   2536  CD1 LEU C 166       0.233  27.082  -9.946  1.00  0.00           C  
ATOM   2537  CD2 LEU C 166      -0.183  25.163  -8.382  1.00  0.00           C  
ATOM   2538  H   LEU C 166       3.804  25.115  -9.812  1.00  0.00           H  
ATOM   2539  HA  LEU C 166       1.737  23.301  -8.946  1.00  0.00           H  
ATOM   2540 1HB  LEU C 166       1.891  25.440 -11.085  1.00  0.00           H  
ATOM   2541 2HB  LEU C 166       0.441  24.460 -10.846  1.00  0.00           H  
ATOM   2542  HG  LEU C 166       1.683  26.184  -8.676  1.00  0.00           H  
ATOM   2543 1HD1 LEU C 166      -0.112  27.779  -9.183  1.00  0.00           H  
ATOM   2544 2HD1 LEU C 166       0.988  27.567 -10.565  1.00  0.00           H  
ATOM   2545 3HD1 LEU C 166      -0.609  26.780 -10.569  1.00  0.00           H  
ATOM   2546 1HD2 LEU C 166      -0.527  25.861  -7.618  1.00  0.00           H  
ATOM   2547 2HD2 LEU C 166      -1.031  24.834  -8.982  1.00  0.00           H  
ATOM   2548 3HD2 LEU C 166       0.280  24.300  -7.903  1.00  0.00           H  
ATOM   2549  N   LEU C 167       1.788  21.421 -10.529  1.00  0.00           N  
ATOM   2550  CA  LEU C 167       1.928  20.247 -11.383  1.00  0.00           C  
ATOM   2551  C   LEU C 167       0.578  19.802 -11.932  1.00  0.00           C  
ATOM   2552  O   LEU C 167       0.363  19.794 -13.144  1.00  0.00           O  
ATOM   2553  CB  LEU C 167       2.573  19.096 -10.601  1.00  0.00           C  
ATOM   2554  CG  LEU C 167       2.902  17.839 -11.417  1.00  0.00           C  
ATOM   2555  CD1 LEU C 167       4.022  18.151 -12.400  1.00  0.00           C  
ATOM   2556  CD2 LEU C 167       3.299  16.712 -10.475  1.00  0.00           C  
ATOM   2557  H   LEU C 167       1.337  21.324  -9.631  1.00  0.00           H  
ATOM   2558  HA  LEU C 167       2.572  20.505 -12.223  1.00  0.00           H  
ATOM   2559 1HB  LEU C 167       3.500  19.455 -10.157  1.00  0.00           H  
ATOM   2560 2HB  LEU C 167       1.899  18.802  -9.796  1.00  0.00           H  
ATOM   2561  HG  LEU C 167       2.027  17.540 -11.993  1.00  0.00           H  
ATOM   2562 1HD1 LEU C 167       4.256  17.258 -12.980  1.00  0.00           H  
ATOM   2563 2HD1 LEU C 167       3.705  18.947 -13.074  1.00  0.00           H  
ATOM   2564 3HD1 LEU C 167       4.909  18.470 -11.853  1.00  0.00           H  
ATOM   2565 1HD2 LEU C 167       3.532  15.819 -11.055  1.00  0.00           H  
ATOM   2566 2HD2 LEU C 167       4.175  17.010  -9.900  1.00  0.00           H  
ATOM   2567 3HD2 LEU C 167       2.474  16.498  -9.796  1.00  0.00           H  
ATOM   2568  N   ILE C 168      -0.328  19.432 -11.034  1.00  0.00           N  
ATOM   2569  CA  ILE C 168      -1.634  18.919 -11.429  1.00  0.00           C  
ATOM   2570  C   ILE C 168      -2.758  19.756 -10.834  1.00  0.00           C  
ATOM   2571  O   ILE C 168      -2.645  20.260  -9.717  1.00  0.00           O  
ATOM   2572  CB  ILE C 168      -1.801  17.451 -10.995  1.00  0.00           C  
ATOM   2573  CG1 ILE C 168      -0.689  16.586 -11.596  1.00  0.00           C  
ATOM   2574  CG2 ILE C 168      -3.168  16.927 -11.408  1.00  0.00           C  
ATOM   2575  CD1 ILE C 168      -0.712  16.525 -13.106  1.00  0.00           C  
ATOM   2576  H   ILE C 168      -0.106  19.508 -10.051  1.00  0.00           H  
ATOM   2577  HA  ILE C 168      -1.710  18.968 -12.515  1.00  0.00           H  
ATOM   2578  HB  ILE C 168      -1.707  17.379  -9.912  1.00  0.00           H  
ATOM   2579 1HG1 ILE C 168       0.280  16.973 -11.284  1.00  0.00           H  
ATOM   2580 2HG1 ILE C 168      -0.773  15.569 -11.213  1.00  0.00           H  
ATOM   2581 1HG2 ILE C 168      -3.270  15.888 -11.094  1.00  0.00           H  
ATOM   2582 2HG2 ILE C 168      -3.945  17.526 -10.935  1.00  0.00           H  
ATOM   2583 3HG2 ILE C 168      -3.271  16.990 -12.491  1.00  0.00           H  
ATOM   2584 1HD1 ILE C 168       0.105  15.894 -13.456  1.00  0.00           H  
ATOM   2585 2HD1 ILE C 168      -1.662  16.106 -13.439  1.00  0.00           H  
ATOM   2586 3HD1 ILE C 168      -0.594  17.528 -13.512  1.00  0.00           H  
ATOM   2587  N   TYR C 169      -3.843  19.902 -11.587  1.00  0.00           N  
ATOM   2588  CA  TYR C 169      -5.076  20.469 -11.053  1.00  0.00           C  
ATOM   2589  C   TYR C 169      -6.298  19.737 -11.594  1.00  0.00           C  
ATOM   2590  O   TYR C 169      -6.221  19.047 -12.610  1.00  0.00           O  
ATOM   2591  CB  TYR C 169      -5.164  21.961 -11.379  1.00  0.00           C  
ATOM   2592  CG  TYR C 169      -5.371  22.254 -12.848  1.00  0.00           C  
ATOM   2593  CD1 TYR C 169      -6.634  22.578 -13.320  1.00  0.00           C  
ATOM   2594  CD2 TYR C 169      -4.297  22.199 -13.724  1.00  0.00           C  
ATOM   2595  CE1 TYR C 169      -6.823  22.846 -14.662  1.00  0.00           C  
ATOM   2596  CE2 TYR C 169      -4.486  22.466 -15.066  1.00  0.00           C  
ATOM   2597  CZ  TYR C 169      -5.743  22.789 -15.535  1.00  0.00           C  
ATOM   2598  OH  TYR C 169      -5.931  23.055 -16.872  1.00  0.00           O  
ATOM   2599  H   TYR C 169      -3.813  19.612 -12.554  1.00  0.00           H  
ATOM   2600  HA  TYR C 169      -5.071  20.348  -9.969  1.00  0.00           H  
ATOM   2601 1HB  TYR C 169      -5.990  22.407 -10.823  1.00  0.00           H  
ATOM   2602 2HB  TYR C 169      -4.248  22.458 -11.059  1.00  0.00           H  
ATOM   2603  HD1 TYR C 169      -7.478  22.622 -12.631  1.00  0.00           H  
ATOM   2604  HD2 TYR C 169      -3.304  21.943 -13.354  1.00  0.00           H  
ATOM   2605  HE1 TYR C 169      -7.816  23.100 -15.032  1.00  0.00           H  
ATOM   2606  HE2 TYR C 169      -3.642  22.422 -15.755  1.00  0.00           H  
ATOM   2607  HH  TYR C 169      -5.078  23.137 -17.304  1.00  0.00           H  
ATOM   2608  N   LYS C 170      -7.426  19.894 -10.909  1.00  0.00           N  
ATOM   2609  CA  LYS C 170      -8.643  19.173 -11.262  1.00  0.00           C  
ATOM   2610  C   LYS C 170      -8.365  17.689 -11.466  1.00  0.00           C  
ATOM   2611  O   LYS C 170      -8.886  17.072 -12.395  1.00  0.00           O  
ATOM   2612  CB  LYS C 170      -9.271  19.768 -12.523  1.00  0.00           C  
ATOM   2613  CG  LYS C 170      -9.861  21.159 -12.336  1.00  0.00           C  
ATOM   2614  CD  LYS C 170     -10.435  21.696 -13.638  1.00  0.00           C  
ATOM   2615  CE  LYS C 170     -10.989  23.103 -13.462  1.00  0.00           C  
ATOM   2616  NZ  LYS C 170     -11.543  23.646 -14.731  1.00  0.00           N  
ATOM   2617  H   LYS C 170      -7.440  20.528 -10.123  1.00  0.00           H  
ATOM   2618  HA  LYS C 170      -9.353  19.269 -10.440  1.00  0.00           H  
ATOM   2619 1HB  LYS C 170      -8.519  19.827 -13.311  1.00  0.00           H  
ATOM   2620 2HB  LYS C 170     -10.066  19.112 -12.878  1.00  0.00           H  
ATOM   2621 1HG  LYS C 170     -10.654  21.120 -11.588  1.00  0.00           H  
ATOM   2622 2HG  LYS C 170      -9.086  21.839 -11.982  1.00  0.00           H  
ATOM   2623 1HD  LYS C 170      -9.655  21.715 -14.400  1.00  0.00           H  
ATOM   2624 2HD  LYS C 170     -11.237  21.041 -13.980  1.00  0.00           H  
ATOM   2625 1HE  LYS C 170     -11.778  23.091 -12.711  1.00  0.00           H  
ATOM   2626 2HE  LYS C 170     -10.197  23.765 -13.113  1.00  0.00           H  
ATOM   2627 1HZ  LYS C 170     -11.899  24.578 -14.572  1.00  0.00           H  
ATOM   2628 2HZ  LYS C 170     -10.814  23.679 -15.430  1.00  0.00           H  
ATOM   2629 3HZ  LYS C 170     -12.292  23.051 -15.055  1.00  0.00           H  
ATOM   2630  N   VAL C 171      -7.541  17.121 -10.592  1.00  0.00           N  
ATOM   2631  CA  VAL C 171      -7.369  15.675 -10.529  1.00  0.00           C  
ATOM   2632  C   VAL C 171      -6.440  15.182 -11.631  1.00  0.00           C  
ATOM   2633  O   VAL C 171      -5.426  14.539 -11.361  1.00  0.00           O  
ATOM   2634  CB  VAL C 171      -8.732  14.969 -10.655  1.00  0.00           C  
ATOM   2635  CG1 VAL C 171      -8.548  13.459 -10.688  1.00  0.00           C  
ATOM   2636  CG2 VAL C 171      -9.636  15.378  -9.503  1.00  0.00           C  
ATOM   2637  H   VAL C 171      -7.019  17.707  -9.955  1.00  0.00           H  
ATOM   2638  HA  VAL C 171      -6.931  15.420  -9.563  1.00  0.00           H  
ATOM   2639  HB  VAL C 171      -9.193  15.257 -11.600  1.00  0.00           H  
ATOM   2640 1HG1 VAL C 171      -9.522  12.976 -10.778  1.00  0.00           H  
ATOM   2641 2HG1 VAL C 171      -7.928  13.186 -11.542  1.00  0.00           H  
ATOM   2642 3HG1 VAL C 171      -8.065  13.131  -9.768  1.00  0.00           H  
ATOM   2643 1HG2 VAL C 171     -10.598  14.875  -9.599  1.00  0.00           H  
ATOM   2644 2HG2 VAL C 171      -9.171  15.095  -8.558  1.00  0.00           H  
ATOM   2645 3HG2 VAL C 171      -9.787  16.457  -9.524  1.00  0.00           H  
ATOM   2646  N   SER C 172      -6.794  15.486 -12.876  1.00  0.00           N  
ATOM   2647  CA  SER C 172      -6.170  14.846 -14.028  1.00  0.00           C  
ATOM   2648  C   SER C 172      -5.910  15.851 -15.142  1.00  0.00           C  
ATOM   2649  O   SER C 172      -5.819  15.484 -16.314  1.00  0.00           O  
ATOM   2650  CB  SER C 172      -7.050  13.724 -14.542  1.00  0.00           C  
ATOM   2651  OG  SER C 172      -8.299  14.211 -14.948  1.00  0.00           O  
ATOM   2652  H   SER C 172      -7.514  16.178 -13.027  1.00  0.00           H  
ATOM   2653  HA  SER C 172      -5.212  14.428 -13.714  1.00  0.00           H  
ATOM   2654 1HB  SER C 172      -6.558  13.231 -15.380  1.00  0.00           H  
ATOM   2655 2HB  SER C 172      -7.184  12.979 -13.758  1.00  0.00           H  
ATOM   2656  HG  SER C 172      -8.197  15.161 -15.037  1.00  0.00           H  
ATOM   2657  N   ASP C 173      -5.793  17.122 -14.771  1.00  0.00           N  
ATOM   2658  CA  ASP C 173      -5.378  18.159 -15.708  1.00  0.00           C  
ATOM   2659  C   ASP C 173      -3.980  18.668 -15.384  1.00  0.00           C  
ATOM   2660  O   ASP C 173      -3.588  18.735 -14.218  1.00  0.00           O  
ATOM   2661  CB  ASP C 173      -6.369  19.325 -15.691  1.00  0.00           C  
ATOM   2662  CG  ASP C 173      -7.747  18.940 -16.214  1.00  0.00           C  
ATOM   2663  OD1 ASP C 173      -7.829  18.024 -16.997  1.00  0.00           O  
ATOM   2664  OD2 ASP C 173      -8.703  19.566 -15.825  1.00  0.00           O  
ATOM   2665  H   ASP C 173      -5.996  17.376 -13.815  1.00  0.00           H  
ATOM   2666  HA  ASP C 173      -5.361  17.731 -16.712  1.00  0.00           H  
ATOM   2667 1HB  ASP C 173      -6.474  19.698 -14.672  1.00  0.00           H  
ATOM   2668 2HB  ASP C 173      -5.981  20.142 -16.300  1.00  0.00           H  
ATOM   2669  N   ARG C 174      -3.230  19.025 -16.421  1.00  0.00           N  
ATOM   2670  CA  ARG C 174      -1.830  19.402 -16.261  1.00  0.00           C  
ATOM   2671  C   ARG C 174      -1.618  20.878 -16.573  1.00  0.00           C  
ATOM   2672  O   ARG C 174      -2.265  21.433 -17.461  1.00  0.00           O  
ATOM   2673  CB  ARG C 174      -0.943  18.562 -17.167  1.00  0.00           C  
ATOM   2674  CG  ARG C 174      -0.824  17.099 -16.768  1.00  0.00           C  
ATOM   2675  CD  ARG C 174       0.017  16.336 -17.725  1.00  0.00           C  
ATOM   2676  NE  ARG C 174      -0.636  16.176 -19.015  1.00  0.00           N  
ATOM   2677  CZ  ARG C 174      -1.466  15.164 -19.331  1.00  0.00           C  
ATOM   2678  NH1 ARG C 174      -1.734  14.231 -18.444  1.00  0.00           N  
ATOM   2679  NH2 ARG C 174      -2.012  15.108 -20.534  1.00  0.00           N  
ATOM   2680  H   ARG C 174      -3.640  19.037 -17.344  1.00  0.00           H  
ATOM   2681  HA  ARG C 174      -1.540  19.222 -15.225  1.00  0.00           H  
ATOM   2682 1HB  ARG C 174      -1.327  18.596 -18.185  1.00  0.00           H  
ATOM   2683 2HB  ARG C 174       0.063  18.982 -17.183  1.00  0.00           H  
ATOM   2684 1HG  ARG C 174      -0.371  17.027 -15.780  1.00  0.00           H  
ATOM   2685 2HG  ARG C 174      -1.816  16.646 -16.747  1.00  0.00           H  
ATOM   2686 1HD  ARG C 174       0.958  16.862 -17.883  1.00  0.00           H  
ATOM   2687 2HD  ARG C 174       0.220  15.345 -17.321  1.00  0.00           H  
ATOM   2688  HE  ARG C 174      -0.454  16.875 -19.723  1.00  0.00           H  
ATOM   2689 1HH1 ARG C 174      -1.318  14.274 -17.525  1.00  0.00           H  
ATOM   2690 2HH1 ARG C 174      -2.357  13.473 -18.682  1.00  0.00           H  
ATOM   2691 1HH2 ARG C 174      -1.806  15.825 -21.216  1.00  0.00           H  
ATOM   2692 2HH2 ARG C 174      -2.634  14.350 -20.771  1.00  0.00           H  
ATOM   2693  N   PHE C 175      -0.707  21.508 -15.839  1.00  0.00           N  
ATOM   2694  CA  PHE C 175      -0.284  22.869 -16.145  1.00  0.00           C  
ATOM   2695  C   PHE C 175       0.602  22.905 -17.383  1.00  0.00           C  
ATOM   2696  O   PHE C 175       1.284  21.930 -17.699  1.00  0.00           O  
ATOM   2697  CB  PHE C 175       0.465  23.475 -14.957  1.00  0.00           C  
ATOM   2698  CG  PHE C 175      -0.425  23.853 -13.807  1.00  0.00           C  
ATOM   2699  CD1 PHE C 175      -0.840  22.899 -12.890  1.00  0.00           C  
ATOM   2700  CD2 PHE C 175      -0.850  25.162 -13.641  1.00  0.00           C  
ATOM   2701  CE1 PHE C 175      -1.659  23.245 -11.832  1.00  0.00           C  
ATOM   2702  CE2 PHE C 175      -1.668  25.511 -12.584  1.00  0.00           C  
ATOM   2703  CZ  PHE C 175      -2.073  24.551 -11.679  1.00  0.00           C  
ATOM   2704  H   PHE C 175      -0.298  21.031 -15.048  1.00  0.00           H  
ATOM   2705  HA  PHE C 175      -1.172  23.471 -16.341  1.00  0.00           H  
ATOM   2706 1HB  PHE C 175       1.206  22.765 -14.594  1.00  0.00           H  
ATOM   2707 2HB  PHE C 175       0.999  24.368 -15.281  1.00  0.00           H  
ATOM   2708  HD1 PHE C 175      -0.512  21.866 -13.011  1.00  0.00           H  
ATOM   2709  HD2 PHE C 175      -0.531  25.921 -14.356  1.00  0.00           H  
ATOM   2710  HE1 PHE C 175      -1.978  22.485 -11.119  1.00  0.00           H  
ATOM   2711  HE2 PHE C 175      -1.995  26.544 -12.464  1.00  0.00           H  
ATOM   2712  HZ  PHE C 175      -2.719  24.824 -10.846  1.00  0.00           H  
ATOM   2713  N   SER C 176       0.588  24.035 -18.082  1.00  0.00           N  
ATOM   2714  CA  SER C 176       1.398  24.204 -19.282  1.00  0.00           C  
ATOM   2715  C   SER C 176       2.875  23.980 -18.986  1.00  0.00           C  
ATOM   2716  O   SER C 176       3.463  24.671 -18.154  1.00  0.00           O  
ATOM   2717  CB  SER C 176       1.194  25.592 -19.859  1.00  0.00           C  
ATOM   2718  OG  SER C 176       2.031  25.805 -20.962  1.00  0.00           O  
ATOM   2719  H   SER C 176       0.000  24.797 -17.774  1.00  0.00           H  
ATOM   2720  HA  SER C 176       1.081  23.466 -20.020  1.00  0.00           H  
ATOM   2721 1HB  SER C 176       0.154  25.711 -20.160  1.00  0.00           H  
ATOM   2722 2HB  SER C 176       1.400  26.338 -19.092  1.00  0.00           H  
ATOM   2723  HG  SER C 176       2.622  26.519 -20.711  1.00  0.00           H  
ATOM   2724  N   GLY C 177       3.470  23.008 -19.670  1.00  0.00           N  
ATOM   2725  CA  GLY C 177       4.881  22.693 -19.483  1.00  0.00           C  
ATOM   2726  C   GLY C 177       5.057  21.364 -18.760  1.00  0.00           C  
ATOM   2727  O   GLY C 177       6.140  20.779 -18.770  1.00  0.00           O  
ATOM   2728  H   GLY C 177       2.930  22.475 -20.337  1.00  0.00           H  
ATOM   2729 1HA  GLY C 177       5.376  22.651 -20.454  1.00  0.00           H  
ATOM   2730 2HA  GLY C 177       5.359  23.488 -18.913  1.00  0.00           H  
ATOM   2731  N   VAL C 178       3.985  20.891 -18.132  1.00  0.00           N  
ATOM   2732  CA  VAL C 178       4.020  19.631 -17.400  1.00  0.00           C  
ATOM   2733  C   VAL C 178       3.946  18.441 -18.348  1.00  0.00           C  
ATOM   2734  O   VAL C 178       3.010  18.321 -19.138  1.00  0.00           O  
ATOM   2735  CB  VAL C 178       2.849  19.561 -16.401  1.00  0.00           C  
ATOM   2736  CG1 VAL C 178       2.802  18.196 -15.731  1.00  0.00           C  
ATOM   2737  CG2 VAL C 178       2.986  20.666 -15.365  1.00  0.00           C  
ATOM   2738  H   VAL C 178       3.124  21.419 -18.163  1.00  0.00           H  
ATOM   2739  HA  VAL C 178       4.957  19.579 -16.845  1.00  0.00           H  
ATOM   2740  HB  VAL C 178       1.912  19.684 -16.945  1.00  0.00           H  
ATOM   2741 1HG1 VAL C 178       1.969  18.164 -15.028  1.00  0.00           H  
ATOM   2742 2HG1 VAL C 178       2.668  17.423 -16.487  1.00  0.00           H  
ATOM   2743 3HG1 VAL C 178       3.735  18.022 -15.194  1.00  0.00           H  
ATOM   2744 1HG2 VAL C 178       2.154  20.611 -14.663  1.00  0.00           H  
ATOM   2745 2HG2 VAL C 178       3.925  20.546 -14.826  1.00  0.00           H  
ATOM   2746 3HG2 VAL C 178       2.975  21.636 -15.864  1.00  0.00           H  
ATOM   2747  N   PRO C 179       4.940  17.563 -18.265  1.00  0.00           N  
ATOM   2748  CA  PRO C 179       4.984  16.374 -19.108  1.00  0.00           C  
ATOM   2749  C   PRO C 179       3.728  15.529 -18.936  1.00  0.00           C  
ATOM   2750  O   PRO C 179       3.121  15.514 -17.866  1.00  0.00           O  
ATOM   2751  CB  PRO C 179       6.232  15.641 -18.605  1.00  0.00           C  
ATOM   2752  CG  PRO C 179       7.096  16.724 -18.056  1.00  0.00           C  
ATOM   2753  CD  PRO C 179       6.130  17.682 -17.410  1.00  0.00           C  
ATOM   2754  HA  PRO C 179       5.104  16.680 -20.158  1.00  0.00           H  
ATOM   2755 1HB  PRO C 179       5.949  14.894 -17.848  1.00  0.00           H  
ATOM   2756 2HB  PRO C 179       6.707  15.094 -19.433  1.00  0.00           H  
ATOM   2757 1HG  PRO C 179       7.820  16.306 -17.341  1.00  0.00           H  
ATOM   2758 2HG  PRO C 179       7.679  17.191 -18.863  1.00  0.00           H  
ATOM   2759 1HD  PRO C 179       5.928  17.360 -16.378  1.00  0.00           H  
ATOM   2760 2HD  PRO C 179       6.555  18.696 -17.424  1.00  0.00           H  
ATOM   2761  N   ASP C 180       3.344  14.827 -19.997  1.00  0.00           N  
ATOM   2762  CA  ASP C 180       2.091  14.082 -20.009  1.00  0.00           C  
ATOM   2763  C   ASP C 180       2.211  12.790 -19.211  1.00  0.00           C  
ATOM   2764  O   ASP C 180       1.236  12.056 -19.048  1.00  0.00           O  
ATOM   2765  CB  ASP C 180       1.669  13.764 -21.445  1.00  0.00           C  
ATOM   2766  CG  ASP C 180       1.229  14.999 -22.221  1.00  0.00           C  
ATOM   2767  OD1 ASP C 180       0.849  15.963 -21.599  1.00  0.00           O  
ATOM   2768  OD2 ASP C 180       1.278  14.966 -23.427  1.00  0.00           O  
ATOM   2769  H   ASP C 180       3.934  14.810 -20.816  1.00  0.00           H  
ATOM   2770  HA  ASP C 180       1.318  14.696 -19.547  1.00  0.00           H  
ATOM   2771 1HB  ASP C 180       2.501  13.298 -21.974  1.00  0.00           H  
ATOM   2772 2HB  ASP C 180       0.846  13.049 -21.433  1.00  0.00           H  
ATOM   2773  N   ARG C 181       3.414  12.516 -18.715  1.00  0.00           N  
ATOM   2774  CA  ARG C 181       3.646  11.354 -17.867  1.00  0.00           C  
ATOM   2775  C   ARG C 181       2.935  11.498 -16.528  1.00  0.00           C  
ATOM   2776  O   ARG C 181       2.724  10.515 -15.817  1.00  0.00           O  
ATOM   2777  CB  ARG C 181       5.136  11.155 -17.628  1.00  0.00           C  
ATOM   2778  CG  ARG C 181       5.780  12.186 -16.715  1.00  0.00           C  
ATOM   2779  CD  ARG C 181       7.260  12.054 -16.696  1.00  0.00           C  
ATOM   2780  NE  ARG C 181       7.845  12.324 -18.000  1.00  0.00           N  
ATOM   2781  CZ  ARG C 181       9.165  12.299 -18.266  1.00  0.00           C  
ATOM   2782  NH1 ARG C 181      10.023  12.016 -17.310  1.00  0.00           N  
ATOM   2783  NH2 ARG C 181       9.599  12.560 -19.487  1.00  0.00           N  
ATOM   2784  H   ARG C 181       4.186  13.130 -18.932  1.00  0.00           H  
ATOM   2785  HA  ARG C 181       3.255  10.471 -18.374  1.00  0.00           H  
ATOM   2786 1HB  ARG C 181       5.305  10.173 -17.188  1.00  0.00           H  
ATOM   2787 2HB  ARG C 181       5.664  11.182 -18.581  1.00  0.00           H  
ATOM   2788 1HG  ARG C 181       5.530  13.188 -17.064  1.00  0.00           H  
ATOM   2789 2HG  ARG C 181       5.411  12.053 -15.698  1.00  0.00           H  
ATOM   2790 1HD  ARG C 181       7.679  12.762 -15.982  1.00  0.00           H  
ATOM   2791 2HD  ARG C 181       7.531  11.040 -16.405  1.00  0.00           H  
ATOM   2792  HE  ARG C 181       7.216  12.546 -18.761  1.00  0.00           H  
ATOM   2793 1HH1 ARG C 181       9.692  11.817 -16.377  1.00  0.00           H  
ATOM   2794 2HH1 ARG C 181      11.013  11.998 -17.509  1.00  0.00           H  
ATOM   2795 1HH2 ARG C 181       8.939  12.778 -20.221  1.00  0.00           H  
ATOM   2796 2HH2 ARG C 181      10.588  12.542 -19.686  1.00  0.00           H  
ATOM   2797  N   PHE C 182       2.567  12.729 -16.188  1.00  0.00           N  
ATOM   2798  CA  PHE C 182       1.907  13.009 -14.919  1.00  0.00           C  
ATOM   2799  C   PHE C 182       0.392  12.935 -15.057  1.00  0.00           C  
ATOM   2800  O   PHE C 182      -0.191  13.562 -15.941  1.00  0.00           O  
ATOM   2801  CB  PHE C 182       2.311  14.391 -14.400  1.00  0.00           C  
ATOM   2802  CG  PHE C 182       3.763  14.500 -14.034  1.00  0.00           C  
ATOM   2803  CD1 PHE C 182       4.673  15.074 -14.909  1.00  0.00           C  
ATOM   2804  CD2 PHE C 182       4.223  14.029 -12.813  1.00  0.00           C  
ATOM   2805  CE1 PHE C 182       6.010  15.175 -14.573  1.00  0.00           C  
ATOM   2806  CE2 PHE C 182       5.558  14.130 -12.474  1.00  0.00           C  
ATOM   2807  CZ  PHE C 182       6.453  14.703 -13.355  1.00  0.00           C  
ATOM   2808  H   PHE C 182       2.749  13.490 -16.827  1.00  0.00           H  
ATOM   2809  HA  PHE C 182       2.222  12.258 -14.192  1.00  0.00           H  
ATOM   2810 1HB  PHE C 182       2.094  15.141 -15.159  1.00  0.00           H  
ATOM   2811 2HB  PHE C 182       1.718  14.636 -13.520  1.00  0.00           H  
ATOM   2812  HD1 PHE C 182       4.323  15.448 -15.871  1.00  0.00           H  
ATOM   2813  HD2 PHE C 182       3.517  13.575 -12.117  1.00  0.00           H  
ATOM   2814  HE1 PHE C 182       6.714  15.628 -15.270  1.00  0.00           H  
ATOM   2815  HE2 PHE C 182       5.907  13.756 -11.511  1.00  0.00           H  
ATOM   2816  HZ  PHE C 182       7.506  14.782 -13.090  1.00  0.00           H  
ATOM   2817  N   SER C 183      -0.240  12.166 -14.178  1.00  0.00           N  
ATOM   2818  CA  SER C 183      -1.692  12.025 -14.187  1.00  0.00           C  
ATOM   2819  C   SER C 183      -2.205  11.526 -12.843  1.00  0.00           C  
ATOM   2820  O   SER C 183      -1.714  10.530 -12.311  1.00  0.00           O  
ATOM   2821  CB  SER C 183      -2.117  11.072 -15.287  1.00  0.00           C  
ATOM   2822  OG  SER C 183      -3.506  10.892 -15.286  1.00  0.00           O  
ATOM   2823  H   SER C 183       0.298  11.665 -13.485  1.00  0.00           H  
ATOM   2824  HA  SER C 183      -2.133  13.004 -14.380  1.00  0.00           H  
ATOM   2825 1HB  SER C 183      -1.799  11.466 -16.252  1.00  0.00           H  
ATOM   2826 2HB  SER C 183      -1.623  10.112 -15.146  1.00  0.00           H  
ATOM   2827  HG  SER C 183      -3.765  10.837 -14.363  1.00  0.00           H  
ATOM   2828  N   GLY C 184      -3.196  12.223 -12.298  1.00  0.00           N  
ATOM   2829  CA  GLY C 184      -3.766  11.863 -11.005  1.00  0.00           C  
ATOM   2830  C   GLY C 184      -5.132  11.207 -11.169  1.00  0.00           C  
ATOM   2831  O   GLY C 184      -5.803  11.394 -12.184  1.00  0.00           O  
ATOM   2832  H   GLY C 184      -3.564  13.024 -12.791  1.00  0.00           H  
ATOM   2833 1HA  GLY C 184      -3.091  11.181 -10.487  1.00  0.00           H  
ATOM   2834 2HA  GLY C 184      -3.859  12.755 -10.387  1.00  0.00           H  
ATOM   2835  N   SER C 185      -5.538  10.439 -10.163  1.00  0.00           N  
ATOM   2836  CA  SER C 185      -6.860   9.825 -10.154  1.00  0.00           C  
ATOM   2837  C   SER C 185      -7.321   9.529  -8.733  1.00  0.00           C  
ATOM   2838  O   SER C 185      -6.678   9.936  -7.765  1.00  0.00           O  
ATOM   2839  CB  SER C 185      -6.848   8.546 -10.968  1.00  0.00           C  
ATOM   2840  OG  SER C 185      -8.146   8.047 -11.140  1.00  0.00           O  
ATOM   2841  H   SER C 185      -4.915  10.277  -9.386  1.00  0.00           H  
ATOM   2842  HA  SER C 185      -7.569  10.522 -10.605  1.00  0.00           H  
ATOM   2843 1HB  SER C 185      -6.397   8.739 -11.942  1.00  0.00           H  
ATOM   2844 2HB  SER C 185      -6.233   7.801 -10.465  1.00  0.00           H  
ATOM   2845  HG  SER C 185      -8.229   7.842 -12.074  1.00  0.00           H  
ATOM   2846  N   GLY C 186      -8.437   8.819  -8.614  1.00  0.00           N  
ATOM   2847  CA  GLY C 186      -8.989   8.472  -7.309  1.00  0.00           C  
ATOM   2848  C   GLY C 186     -10.418   8.980  -7.163  1.00  0.00           C  
ATOM   2849  O   GLY C 186     -11.063   9.339  -8.148  1.00  0.00           O  
ATOM   2850  H   GLY C 186      -8.916   8.512  -9.448  1.00  0.00           H  
ATOM   2851 1HA  GLY C 186      -8.969   7.390  -7.182  1.00  0.00           H  
ATOM   2852 2HA  GLY C 186      -8.365   8.900  -6.525  1.00  0.00           H  
ATOM   2853  N   SER C 187     -10.907   9.007  -5.928  1.00  0.00           N  
ATOM   2854  CA  SER C 187     -12.273   9.439  -5.654  1.00  0.00           C  
ATOM   2855  C   SER C 187     -12.508   9.608  -4.159  1.00  0.00           C  
ATOM   2856  O   SER C 187     -12.021   8.816  -3.351  1.00  0.00           O  
ATOM   2857  CB  SER C 187     -13.260   8.437  -6.220  1.00  0.00           C  
ATOM   2858  OG  SER C 187     -14.578   8.814  -5.933  1.00  0.00           O  
ATOM   2859  H   SER C 187     -10.318   8.722  -5.159  1.00  0.00           H  
ATOM   2860  HA  SER C 187     -12.434  10.403  -6.137  1.00  0.00           H  
ATOM   2861 1HB  SER C 187     -13.126   8.365  -7.300  1.00  0.00           H  
ATOM   2862 2HB  SER C 187     -13.060   7.452  -5.800  1.00  0.00           H  
ATOM   2863  HG  SER C 187     -15.018   8.905  -6.782  1.00  0.00           H  
ATOM   2864  N   GLY C 188     -13.257  10.643  -3.796  1.00  0.00           N  
ATOM   2865  CA  GLY C 188     -13.706  10.819  -2.420  1.00  0.00           C  
ATOM   2866  C   GLY C 188     -12.565  11.276  -1.522  1.00  0.00           C  
ATOM   2867  O   GLY C 188     -12.361  12.474  -1.321  1.00  0.00           O  
ATOM   2868  H   GLY C 188     -13.522  11.326  -4.491  1.00  0.00           H  
ATOM   2869 1HA  GLY C 188     -14.513  11.552  -2.391  1.00  0.00           H  
ATOM   2870 2HA  GLY C 188     -14.113   9.879  -2.048  1.00  0.00           H  
ATOM   2871  N   THR C 189     -11.821  10.316  -0.983  1.00  0.00           N  
ATOM   2872  CA  THR C 189     -10.767  10.612  -0.020  1.00  0.00           C  
ATOM   2873  C   THR C 189      -9.432  10.031  -0.470  1.00  0.00           C  
ATOM   2874  O   THR C 189      -8.371  10.486  -0.042  1.00  0.00           O  
ATOM   2875  CB  THR C 189     -11.123  10.071   1.376  1.00  0.00           C  
ATOM   2876  OG1 THR C 189     -11.261   8.645   1.318  1.00  0.00           O  
ATOM   2877  CG2 THR C 189     -12.424  10.683   1.870  1.00  0.00           C  
ATOM   2878  H   THR C 189     -11.991   9.356  -1.246  1.00  0.00           H  
ATOM   2879  HA  THR C 189     -10.656  11.695   0.049  1.00  0.00           H  
ATOM   2880  HB  THR C 189     -10.324  10.316   2.076  1.00  0.00           H  
ATOM   2881  HG1 THR C 189     -10.417   8.251   1.083  1.00  0.00           H  
ATOM   2882 1HG2 THR C 189     -12.660  10.289   2.859  1.00  0.00           H  
ATOM   2883 2HG2 THR C 189     -12.319  11.766   1.926  1.00  0.00           H  
ATOM   2884 3HG2 THR C 189     -13.229  10.433   1.179  1.00  0.00           H  
ATOM   2885  N   ASP C 190      -9.492   9.024  -1.334  1.00  0.00           N  
ATOM   2886  CA  ASP C 190      -8.294   8.318  -1.773  1.00  0.00           C  
ATOM   2887  C   ASP C 190      -7.903   8.724  -3.188  1.00  0.00           C  
ATOM   2888  O   ASP C 190      -8.618   8.432  -4.147  1.00  0.00           O  
ATOM   2889  CB  ASP C 190      -8.509   6.804  -1.710  1.00  0.00           C  
ATOM   2890  CG  ASP C 190      -8.571   6.273  -0.284  1.00  0.00           C  
ATOM   2891  OD1 ASP C 190      -8.282   7.020   0.620  1.00  0.00           O  
ATOM   2892  OD2 ASP C 190      -8.907   5.126  -0.114  1.00  0.00           O  
ATOM   2893  H   ASP C 190     -10.391   8.739  -1.696  1.00  0.00           H  
ATOM   2894  HA  ASP C 190      -7.473   8.582  -1.104  1.00  0.00           H  
ATOM   2895 1HB  ASP C 190      -9.438   6.548  -2.219  1.00  0.00           H  
ATOM   2896 2HB  ASP C 190      -7.698   6.299  -2.235  1.00  0.00           H  
ATOM   2897  N   PHE C 191      -6.765   9.398  -3.313  1.00  0.00           N  
ATOM   2898  CA  PHE C 191      -6.279   9.848  -4.612  1.00  0.00           C  
ATOM   2899  C   PHE C 191      -4.813   9.483  -4.808  1.00  0.00           C  
ATOM   2900  O   PHE C 191      -4.050   9.400  -3.845  1.00  0.00           O  
ATOM   2901  CB  PHE C 191      -6.457  11.360  -4.754  1.00  0.00           C  
ATOM   2902  CG  PHE C 191      -7.884  11.816  -4.637  1.00  0.00           C  
ATOM   2903  CD1 PHE C 191      -8.407  12.195  -3.410  1.00  0.00           C  
ATOM   2904  CD2 PHE C 191      -8.705  11.866  -5.753  1.00  0.00           C  
ATOM   2905  CE1 PHE C 191      -9.720  12.615  -3.301  1.00  0.00           C  
ATOM   2906  CE2 PHE C 191     -10.017  12.286  -5.647  1.00  0.00           C  
ATOM   2907  CZ  PHE C 191     -10.524  12.661  -4.419  1.00  0.00           C  
ATOM   2908  H   PHE C 191      -6.222   9.604  -2.486  1.00  0.00           H  
ATOM   2909  HA  PHE C 191      -6.862   9.353  -5.390  1.00  0.00           H  
ATOM   2910 1HB  PHE C 191      -5.874  11.869  -3.988  1.00  0.00           H  
ATOM   2911 2HB  PHE C 191      -6.076  11.681  -5.723  1.00  0.00           H  
ATOM   2912  HD1 PHE C 191      -7.770  12.160  -2.526  1.00  0.00           H  
ATOM   2913  HD2 PHE C 191      -8.304  11.570  -6.723  1.00  0.00           H  
ATOM   2914  HE1 PHE C 191     -10.118  12.910  -2.331  1.00  0.00           H  
ATOM   2915  HE2 PHE C 191     -10.652  12.322  -6.532  1.00  0.00           H  
ATOM   2916  HZ  PHE C 191     -11.559  12.990  -4.334  1.00  0.00           H  
ATOM   2917  N   THR C 192      -4.425   9.266  -6.060  1.00  0.00           N  
ATOM   2918  CA  THR C 192      -3.080   8.800  -6.375  1.00  0.00           C  
ATOM   2919  C   THR C 192      -2.495   9.562  -7.557  1.00  0.00           C  
ATOM   2920  O   THR C 192      -3.183   9.816  -8.546  1.00  0.00           O  
ATOM   2921  CB  THR C 192      -3.074   7.290  -6.680  1.00  0.00           C  
ATOM   2922  OG1 THR C 192      -3.585   6.570  -5.551  1.00  0.00           O  
ATOM   2923  CG2 THR C 192      -1.663   6.813  -6.985  1.00  0.00           C  
ATOM   2924  H   THR C 192      -5.079   9.429  -6.813  1.00  0.00           H  
ATOM   2925  HA  THR C 192      -2.441   8.977  -5.510  1.00  0.00           H  
ATOM   2926  HB  THR C 192      -3.713   7.090  -7.540  1.00  0.00           H  
ATOM   2927  HG1 THR C 192      -3.062   6.782  -4.773  1.00  0.00           H  
ATOM   2928 1HG2 THR C 192      -1.678   5.744  -7.198  1.00  0.00           H  
ATOM   2929 2HG2 THR C 192      -1.276   7.351  -7.851  1.00  0.00           H  
ATOM   2930 3HG2 THR C 192      -1.021   7.002  -6.125  1.00  0.00           H  
ATOM   2931  N   LEU C 193      -1.222   9.927  -7.448  1.00  0.00           N  
ATOM   2932  CA  LEU C 193      -0.500  10.529  -8.562  1.00  0.00           C  
ATOM   2933  C   LEU C 193       0.387   9.506  -9.260  1.00  0.00           C  
ATOM   2934  O   LEU C 193       1.225   8.863  -8.629  1.00  0.00           O  
ATOM   2935  CB  LEU C 193       0.355  11.702  -8.067  1.00  0.00           C  
ATOM   2936  CG  LEU C 193       1.249  12.366  -9.122  1.00  0.00           C  
ATOM   2937  CD1 LEU C 193       0.378  13.033 -10.178  1.00  0.00           C  
ATOM   2938  CD2 LEU C 193       2.164  13.378  -8.449  1.00  0.00           C  
ATOM   2939  H   LEU C 193      -0.743   9.783  -6.570  1.00  0.00           H  
ATOM   2940  HA  LEU C 193      -1.225  10.904  -9.282  1.00  0.00           H  
ATOM   2941 1HB  LEU C 193      -0.306  12.468  -7.663  1.00  0.00           H  
ATOM   2942 2HB  LEU C 193       1.000  11.348  -7.262  1.00  0.00           H  
ATOM   2943  HG  LEU C 193       1.852  11.606  -9.619  1.00  0.00           H  
ATOM   2944 1HD1 LEU C 193       1.013  13.505 -10.928  1.00  0.00           H  
ATOM   2945 2HD1 LEU C 193      -0.252  12.283 -10.657  1.00  0.00           H  
ATOM   2946 3HD1 LEU C 193      -0.249  13.789  -9.708  1.00  0.00           H  
ATOM   2947 1HD2 LEU C 193       2.800  13.849  -9.199  1.00  0.00           H  
ATOM   2948 2HD2 LEU C 193       1.562  14.140  -7.953  1.00  0.00           H  
ATOM   2949 3HD2 LEU C 193       2.787  12.871  -7.712  1.00  0.00           H  
ATOM   2950  N   LYS C 194       0.196   9.360 -10.567  1.00  0.00           N  
ATOM   2951  CA  LYS C 194       1.017   8.456 -11.365  1.00  0.00           C  
ATOM   2952  C   LYS C 194       2.071   9.221 -12.154  1.00  0.00           C  
ATOM   2953  O   LYS C 194       1.793  10.284 -12.711  1.00  0.00           O  
ATOM   2954  CB  LYS C 194       0.142   7.635 -12.313  1.00  0.00           C  
ATOM   2955  CG  LYS C 194      -0.935   6.810 -11.621  1.00  0.00           C  
ATOM   2956  CD  LYS C 194      -0.322   5.733 -10.738  1.00  0.00           C  
ATOM   2957  CE  LYS C 194      -1.390   4.812 -10.165  1.00  0.00           C  
ATOM   2958  NZ  LYS C 194      -0.806   3.760  -9.290  1.00  0.00           N  
ATOM   2959  H   LYS C 194      -0.536   9.889 -11.020  1.00  0.00           H  
ATOM   2960  HA  LYS C 194       1.535   7.774 -10.691  1.00  0.00           H  
ATOM   2961 1HB  LYS C 194      -0.351   8.301 -13.022  1.00  0.00           H  
ATOM   2962 2HB  LYS C 194       0.769   6.953 -12.888  1.00  0.00           H  
ATOM   2963 1HG  LYS C 194      -1.555   7.463 -11.006  1.00  0.00           H  
ATOM   2964 2HG  LYS C 194      -1.568   6.337 -12.370  1.00  0.00           H  
ATOM   2965 1HD  LYS C 194       0.382   5.139 -11.322  1.00  0.00           H  
ATOM   2966 2HD  LYS C 194       0.219   6.201  -9.916  1.00  0.00           H  
ATOM   2967 1HE  LYS C 194      -2.101   5.398  -9.584  1.00  0.00           H  
ATOM   2968 2HE  LYS C 194      -1.930   4.331 -10.980  1.00  0.00           H  
ATOM   2969 1HZ  LYS C 194      -1.545   3.171  -8.932  1.00  0.00           H  
ATOM   2970 2HZ  LYS C 194      -0.158   3.198  -9.825  1.00  0.00           H  
ATOM   2971 3HZ  LYS C 194      -0.319   4.194  -8.520  1.00  0.00           H  
ATOM   2972  N   ILE C 195       3.281   8.675 -12.199  1.00  0.00           N  
ATOM   2973  CA  ILE C 195       4.373   9.293 -12.942  1.00  0.00           C  
ATOM   2974  C   ILE C 195       5.047   8.288 -13.868  1.00  0.00           C  
ATOM   2975  O   ILE C 195       5.954   7.563 -13.458  1.00  0.00           O  
ATOM   2976  CB  ILE C 195       5.419   9.892 -11.985  1.00  0.00           C  
ATOM   2977  CG1 ILE C 195       4.748  10.835 -10.983  1.00  0.00           C  
ATOM   2978  CG2 ILE C 195       6.500  10.622 -12.767  1.00  0.00           C  
ATOM   2979  CD1 ILE C 195       5.672  11.324  -9.891  1.00  0.00           C  
ATOM   2980  H   ILE C 195       3.449   7.810 -11.705  1.00  0.00           H  
ATOM   2981  HA  ILE C 195       3.964  10.097 -13.553  1.00  0.00           H  
ATOM   2982  HB  ILE C 195       5.881   9.094 -11.405  1.00  0.00           H  
ATOM   2983 1HG1 ILE C 195       4.353  11.703 -11.510  1.00  0.00           H  
ATOM   2984 2HG1 ILE C 195       3.906  10.328 -10.513  1.00  0.00           H  
ATOM   2985 1HG2 ILE C 195       7.231  11.040 -12.075  1.00  0.00           H  
ATOM   2986 2HG2 ILE C 195       6.996   9.925 -13.441  1.00  0.00           H  
ATOM   2987 3HG2 ILE C 195       6.048  11.427 -13.347  1.00  0.00           H  
ATOM   2988 1HD1 ILE C 195       5.125  11.987  -9.221  1.00  0.00           H  
ATOM   2989 2HD1 ILE C 195       6.053  10.472  -9.327  1.00  0.00           H  
ATOM   2990 3HD1 ILE C 195       6.505  11.867 -10.336  1.00  0.00           H  
ATOM   2991  N   SER C 196       4.599   8.249 -15.118  1.00  0.00           N  
ATOM   2992  CA  SER C 196       5.084   7.263 -16.075  1.00  0.00           C  
ATOM   2993  C   SER C 196       6.547   7.506 -16.423  1.00  0.00           C  
ATOM   2994  O   SER C 196       6.931   8.616 -16.792  1.00  0.00           O  
ATOM   2995  CB  SER C 196       4.242   7.300 -17.336  1.00  0.00           C  
ATOM   2996  OG  SER C 196       4.747   6.422 -18.303  1.00  0.00           O  
ATOM   2997  H   SER C 196       3.904   8.920 -15.412  1.00  0.00           H  
ATOM   2998  HA  SER C 196       4.999   6.272 -15.625  1.00  0.00           H  
ATOM   2999 1HB  SER C 196       3.214   7.029 -17.095  1.00  0.00           H  
ATOM   3000 2HB  SER C 196       4.228   8.314 -17.733  1.00  0.00           H  
ATOM   3001  HG  SER C 196       4.367   6.702 -19.139  1.00  0.00           H  
ATOM   3002  N   ARG C 197       7.360   6.461 -16.305  1.00  0.00           N  
ATOM   3003  CA  ARG C 197       8.760   6.531 -16.705  1.00  0.00           C  
ATOM   3004  C   ARG C 197       9.499   7.620 -15.938  1.00  0.00           C  
ATOM   3005  O   ARG C 197       9.831   8.667 -16.494  1.00  0.00           O  
ATOM   3006  CB  ARG C 197       8.877   6.798 -18.199  1.00  0.00           C  
ATOM   3007  CG  ARG C 197       8.280   5.720 -19.090  1.00  0.00           C  
ATOM   3008  CD  ARG C 197       8.499   6.014 -20.529  1.00  0.00           C  
ATOM   3009  NE  ARG C 197       7.937   4.982 -21.385  1.00  0.00           N  
ATOM   3010  CZ  ARG C 197       7.937   5.021 -22.732  1.00  0.00           C  
ATOM   3011  NH1 ARG C 197       8.472   6.044 -23.360  1.00  0.00           N  
ATOM   3012  NH2 ARG C 197       7.399   4.030 -23.421  1.00  0.00           N  
ATOM   3013  H   ARG C 197       6.998   5.597 -15.928  1.00  0.00           H  
ATOM   3014  HA  ARG C 197       9.231   5.572 -16.485  1.00  0.00           H  
ATOM   3015 1HB  ARG C 197       8.381   7.737 -18.440  1.00  0.00           H  
ATOM   3016 2HB  ARG C 197       9.928   6.903 -18.468  1.00  0.00           H  
ATOM   3017 1HG  ARG C 197       8.745   4.760 -18.861  1.00  0.00           H  
ATOM   3018 2HG  ARG C 197       7.206   5.654 -18.912  1.00  0.00           H  
ATOM   3019 1HD  ARG C 197       8.026   6.962 -20.782  1.00  0.00           H  
ATOM   3020 2HD  ARG C 197       9.568   6.077 -20.729  1.00  0.00           H  
ATOM   3021  HE  ARG C 197       7.516   4.178 -20.938  1.00  0.00           H  
ATOM   3022 1HH1 ARG C 197       8.883   6.802 -22.832  1.00  0.00           H  
ATOM   3023 2HH1 ARG C 197       8.472   6.074 -24.369  1.00  0.00           H  
ATOM   3024 1HH2 ARG C 197       6.988   3.243 -22.939  1.00  0.00           H  
ATOM   3025 2HH2 ARG C 197       7.399   4.059 -24.430  1.00  0.00           H  
ATOM   3026  N   VAL C 198       9.753   7.367 -14.659  1.00  0.00           N  
ATOM   3027  CA  VAL C 198      10.434   8.335 -13.808  1.00  0.00           C  
ATOM   3028  C   VAL C 198      11.861   8.578 -14.282  1.00  0.00           C  
ATOM   3029  O   VAL C 198      12.638   7.638 -14.451  1.00  0.00           O  
ATOM   3030  CB  VAL C 198      10.459   7.840 -12.349  1.00  0.00           C  
ATOM   3031  CG1 VAL C 198      11.314   8.758 -11.489  1.00  0.00           C  
ATOM   3032  CG2 VAL C 198       9.040   7.759 -11.806  1.00  0.00           C  
ATOM   3033  H   VAL C 198       9.467   6.482 -14.266  1.00  0.00           H  
ATOM   3034  HA  VAL C 198       9.887   9.278 -13.848  1.00  0.00           H  
ATOM   3035  HB  VAL C 198      10.918   6.852 -12.319  1.00  0.00           H  
ATOM   3036 1HG1 VAL C 198      11.321   8.393 -10.462  1.00  0.00           H  
ATOM   3037 2HG1 VAL C 198      12.334   8.773 -11.875  1.00  0.00           H  
ATOM   3038 3HG1 VAL C 198      10.902   9.767 -11.513  1.00  0.00           H  
ATOM   3039 1HG2 VAL C 198       9.065   7.408 -10.775  1.00  0.00           H  
ATOM   3040 2HG2 VAL C 198       8.580   8.746 -11.842  1.00  0.00           H  
ATOM   3041 3HG2 VAL C 198       8.458   7.065 -12.412  1.00  0.00           H  
ATOM   3042  N   GLU C 199      12.201   9.844 -14.497  1.00  0.00           N  
ATOM   3043  CA  GLU C 199      13.564  10.224 -14.847  1.00  0.00           C  
ATOM   3044  C   GLU C 199      14.200  11.068 -13.750  1.00  0.00           C  
ATOM   3045  O   GLU C 199      13.578  11.340 -12.724  1.00  0.00           O  
ATOM   3046  CB  GLU C 199      13.581  10.992 -16.170  1.00  0.00           C  
ATOM   3047  CG  GLU C 199      13.153  10.173 -17.379  1.00  0.00           C  
ATOM   3048  CD  GLU C 199      13.210  10.951 -18.664  1.00  0.00           C  
ATOM   3049  OE1 GLU C 199      14.003  10.610 -19.508  1.00  0.00           O  
ATOM   3050  OE2 GLU C 199      12.460  11.889 -18.801  1.00  0.00           O  
ATOM   3051  H   GLU C 199      11.496  10.563 -14.415  1.00  0.00           H  
ATOM   3052  HA  GLU C 199      14.157   9.316 -14.963  1.00  0.00           H  
ATOM   3053 1HB  GLU C 199      12.918  11.854 -16.099  1.00  0.00           H  
ATOM   3054 2HB  GLU C 199      14.587  11.368 -16.360  1.00  0.00           H  
ATOM   3055 1HG  GLU C 199      13.805   9.304 -17.465  1.00  0.00           H  
ATOM   3056 2HG  GLU C 199      12.136   9.816 -17.221  1.00  0.00           H  
ATOM   3057  N   ALA C 200      15.444  11.479 -13.973  1.00  0.00           N  
ATOM   3058  CA  ALA C 200      16.179  12.265 -12.989  1.00  0.00           C  
ATOM   3059  C   ALA C 200      15.451  13.564 -12.666  1.00  0.00           C  
ATOM   3060  O   ALA C 200      15.481  14.037 -11.530  1.00  0.00           O  
ATOM   3061  CB  ALA C 200      17.586  12.558 -13.489  1.00  0.00           C  
ATOM   3062  H   ALA C 200      15.891  11.242 -14.847  1.00  0.00           H  
ATOM   3063  HA  ALA C 200      16.245  11.682 -12.071  1.00  0.00           H  
ATOM   3064 1HB  ALA C 200      18.122  13.145 -12.744  1.00  0.00           H  
ATOM   3065 2HB  ALA C 200      18.114  11.620 -13.661  1.00  0.00           H  
ATOM   3066 3HB  ALA C 200      17.531  13.119 -14.421  1.00  0.00           H  
ATOM   3067  N   GLU C 201      14.796  14.135 -13.671  1.00  0.00           N  
ATOM   3068  CA  GLU C 201      14.136  15.426 -13.520  1.00  0.00           C  
ATOM   3069  C   GLU C 201      12.776  15.274 -12.851  1.00  0.00           C  
ATOM   3070  O   GLU C 201      12.080  16.260 -12.607  1.00  0.00           O  
ATOM   3071  CB  GLU C 201      13.973  16.105 -14.882  1.00  0.00           C  
ATOM   3072  CG  GLU C 201      15.280  16.548 -15.524  1.00  0.00           C  
ATOM   3073  CD  GLU C 201      15.970  17.638 -14.753  1.00  0.00           C  
ATOM   3074  OE1 GLU C 201      15.293  18.493 -14.234  1.00  0.00           O  
ATOM   3075  OE2 GLU C 201      17.176  17.616 -14.683  1.00  0.00           O  
ATOM   3076  H   GLU C 201      14.755  13.663 -14.563  1.00  0.00           H  
ATOM   3077  HA  GLU C 201      14.757  16.060 -12.886  1.00  0.00           H  
ATOM   3078 1HB  GLU C 201      13.476  15.422 -15.571  1.00  0.00           H  
ATOM   3079 2HB  GLU C 201      13.337  16.984 -14.776  1.00  0.00           H  
ATOM   3080 1HG  GLU C 201      15.947  15.690 -15.594  1.00  0.00           H  
ATOM   3081 2HG  GLU C 201      15.075  16.898 -16.535  1.00  0.00           H  
ATOM   3082  N   ASP C 202      12.402  14.034 -12.557  1.00  0.00           N  
ATOM   3083  CA  ASP C 202      11.169  13.757 -11.830  1.00  0.00           C  
ATOM   3084  C   ASP C 202      11.434  13.582 -10.340  1.00  0.00           C  
ATOM   3085  O   ASP C 202      10.507  13.397  -9.552  1.00  0.00           O  
ATOM   3086  CB  ASP C 202      10.490  12.502 -12.384  1.00  0.00           C  
ATOM   3087  CG  ASP C 202      10.000  12.676 -13.815  1.00  0.00           C  
ATOM   3088  OD1 ASP C 202       9.541  13.746 -14.139  1.00  0.00           O  
ATOM   3089  OD2 ASP C 202      10.088  11.738 -14.571  1.00  0.00           O  
ATOM   3090  H   ASP C 202      12.988  13.262 -12.844  1.00  0.00           H  
ATOM   3091  HA  ASP C 202      10.494  14.604 -11.959  1.00  0.00           H  
ATOM   3092 1HB  ASP C 202      11.189  11.666 -12.354  1.00  0.00           H  
ATOM   3093 2HB  ASP C 202       9.639  12.240 -11.754  1.00  0.00           H  
ATOM   3094  N   VAL C 203      12.706  13.641  -9.961  1.00  0.00           N  
ATOM   3095  CA  VAL C 203      13.094  13.526  -8.560  1.00  0.00           C  
ATOM   3096  C   VAL C 203      12.729  14.785  -7.782  1.00  0.00           C  
ATOM   3097  O   VAL C 203      13.085  15.895  -8.178  1.00  0.00           O  
ATOM   3098  CB  VAL C 203      14.609  13.275  -8.443  1.00  0.00           C  
ATOM   3099  CG1 VAL C 203      15.042  13.303  -6.985  1.00  0.00           C  
ATOM   3100  CG2 VAL C 203      14.963  11.942  -9.085  1.00  0.00           C  
ATOM   3101  H   VAL C 203      13.423  13.769 -10.660  1.00  0.00           H  
ATOM   3102  HA  VAL C 203      12.563  12.679  -8.122  1.00  0.00           H  
ATOM   3103  HB  VAL C 203      15.141  14.078  -8.952  1.00  0.00           H  
ATOM   3104 1HG1 VAL C 203      16.116  13.124  -6.921  1.00  0.00           H  
ATOM   3105 2HG1 VAL C 203      14.812  14.278  -6.556  1.00  0.00           H  
ATOM   3106 3HG1 VAL C 203      14.513  12.528  -6.432  1.00  0.00           H  
ATOM   3107 1HG2 VAL C 203      16.036  11.771  -9.000  1.00  0.00           H  
ATOM   3108 2HG2 VAL C 203      14.426  11.140  -8.579  1.00  0.00           H  
ATOM   3109 3HG2 VAL C 203      14.682  11.960 -10.138  1.00  0.00           H  
ATOM   3110  N   GLY C 204      12.018  14.605  -6.675  1.00  0.00           N  
ATOM   3111  CA  GLY C 204      11.589  15.727  -5.849  1.00  0.00           C  
ATOM   3112  C   GLY C 204      10.464  15.319  -4.906  1.00  0.00           C  
ATOM   3113  O   GLY C 204      10.052  14.159  -4.881  1.00  0.00           O  
ATOM   3114  H   GLY C 204      11.767  13.666  -6.398  1.00  0.00           H  
ATOM   3115 1HA  GLY C 204      12.436  16.099  -5.272  1.00  0.00           H  
ATOM   3116 2HA  GLY C 204      11.254  16.542  -6.489  1.00  0.00           H  
ATOM   3117  N   VAL C 205       9.971  16.279  -4.131  1.00  0.00           N  
ATOM   3118  CA  VAL C 205       8.901  16.019  -3.175  1.00  0.00           C  
ATOM   3119  C   VAL C 205       7.547  16.431  -3.739  1.00  0.00           C  
ATOM   3120  O   VAL C 205       7.353  17.580  -4.135  1.00  0.00           O  
ATOM   3121  CB  VAL C 205       9.161  16.780  -1.862  1.00  0.00           C  
ATOM   3122  CG1 VAL C 205       8.044  16.515  -0.863  1.00  0.00           C  
ATOM   3123  CG2 VAL C 205      10.508  16.372  -1.285  1.00  0.00           C  
ATOM   3124  H   VAL C 205      10.348  17.213  -4.206  1.00  0.00           H  
ATOM   3125  HA  VAL C 205       8.880  14.949  -2.963  1.00  0.00           H  
ATOM   3126  HB  VAL C 205       9.161  17.850  -2.067  1.00  0.00           H  
ATOM   3127 1HG1 VAL C 205       8.243  17.061   0.059  1.00  0.00           H  
ATOM   3128 2HG1 VAL C 205       7.094  16.847  -1.283  1.00  0.00           H  
ATOM   3129 3HG1 VAL C 205       7.993  15.448  -0.649  1.00  0.00           H  
ATOM   3130 1HG2 VAL C 205      10.685  16.914  -0.357  1.00  0.00           H  
ATOM   3131 2HG2 VAL C 205      10.509  15.300  -1.085  1.00  0.00           H  
ATOM   3132 3HG2 VAL C 205      11.296  16.609  -1.999  1.00  0.00           H  
ATOM   3133  N   TYR C 206       6.613  15.487  -3.772  1.00  0.00           N  
ATOM   3134  CA  TYR C 206       5.298  15.730  -4.353  1.00  0.00           C  
ATOM   3135  C   TYR C 206       4.251  15.953  -3.270  1.00  0.00           C  
ATOM   3136  O   TYR C 206       4.187  15.210  -2.291  1.00  0.00           O  
ATOM   3137  CB  TYR C 206       4.888  14.564  -5.255  1.00  0.00           C  
ATOM   3138  CG  TYR C 206       5.713  14.450  -6.518  1.00  0.00           C  
ATOM   3139  CD1 TYR C 206       6.958  13.838  -6.480  1.00  0.00           C  
ATOM   3140  CD2 TYR C 206       5.226  14.957  -7.713  1.00  0.00           C  
ATOM   3141  CE1 TYR C 206       7.711  13.733  -7.633  1.00  0.00           C  
ATOM   3142  CE2 TYR C 206       5.980  14.853  -8.866  1.00  0.00           C  
ATOM   3143  CZ  TYR C 206       7.218  14.244  -8.828  1.00  0.00           C  
ATOM   3144  OH  TYR C 206       7.969  14.140  -9.976  1.00  0.00           O  
ATOM   3145  H   TYR C 206       6.820  14.577  -3.385  1.00  0.00           H  
ATOM   3146  HA  TYR C 206       5.349  16.637  -4.956  1.00  0.00           H  
ATOM   3147 1HB  TYR C 206       4.978  13.627  -4.704  1.00  0.00           H  
ATOM   3148 2HB  TYR C 206       3.843  14.676  -5.542  1.00  0.00           H  
ATOM   3149  HD1 TYR C 206       7.340  13.439  -5.540  1.00  0.00           H  
ATOM   3150  HD2 TYR C 206       4.249  15.439  -7.743  1.00  0.00           H  
ATOM   3151  HE1 TYR C 206       8.689  13.252  -7.603  1.00  0.00           H  
ATOM   3152  HE2 TYR C 206       5.598  15.252  -9.805  1.00  0.00           H  
ATOM   3153  HH  TYR C 206       8.845  13.815  -9.756  1.00  0.00           H  
ATOM   3154  N   TYR C 207       3.429  16.982  -3.451  1.00  0.00           N  
ATOM   3155  CA  TYR C 207       2.401  17.323  -2.476  1.00  0.00           C  
ATOM   3156  C   TYR C 207       1.006  17.149  -3.063  1.00  0.00           C  
ATOM   3157  O   TYR C 207       0.764  17.483  -4.222  1.00  0.00           O  
ATOM   3158  CB  TYR C 207       2.591  18.756  -1.976  1.00  0.00           C  
ATOM   3159  CG  TYR C 207       3.939  19.006  -1.338  1.00  0.00           C  
ATOM   3160  CD1 TYR C 207       5.015  19.400  -2.121  1.00  0.00           C  
ATOM   3161  CD2 TYR C 207       4.100  18.843   0.030  1.00  0.00           C  
ATOM   3162  CE1 TYR C 207       6.246  19.628  -1.538  1.00  0.00           C  
ATOM   3163  CE2 TYR C 207       5.332  19.071   0.613  1.00  0.00           C  
ATOM   3164  CZ  TYR C 207       6.402  19.462  -0.166  1.00  0.00           C  
ATOM   3165  OH  TYR C 207       7.628  19.690   0.414  1.00  0.00           O  
ATOM   3166  H   TYR C 207       3.520  17.543  -4.286  1.00  0.00           H  
ATOM   3167  HA  TYR C 207       2.489  16.643  -1.628  1.00  0.00           H  
ATOM   3168 1HB  TYR C 207       2.474  19.451  -2.809  1.00  0.00           H  
ATOM   3169 2HB  TYR C 207       1.819  18.991  -1.243  1.00  0.00           H  
ATOM   3170  HD1 TYR C 207       4.888  19.528  -3.196  1.00  0.00           H  
ATOM   3171  HD2 TYR C 207       3.256  18.533   0.645  1.00  0.00           H  
ATOM   3172  HE1 TYR C 207       7.091  19.937  -2.153  1.00  0.00           H  
ATOM   3173  HE2 TYR C 207       5.459  18.942   1.688  1.00  0.00           H  
ATOM   3174  HH  TYR C 207       8.256  19.960  -0.261  1.00  0.00           H  
ATOM   3175  N   CYS C 208       0.091  16.623  -2.255  1.00  0.00           N  
ATOM   3176  CA  CYS C 208      -1.329  16.650  -2.586  1.00  0.00           C  
ATOM   3177  C   CYS C 208      -2.024  17.838  -1.934  1.00  0.00           C  
ATOM   3178  O   CYS C 208      -1.572  18.349  -0.910  1.00  0.00           O  
ATOM   3179  CB  CYS C 208      -2.010  15.357  -2.136  1.00  0.00           C  
ATOM   3180  SG  CYS C 208      -1.955  15.076  -0.350  1.00  0.00           S  
ATOM   3181  H   CYS C 208       0.386  16.195  -1.390  1.00  0.00           H  
ATOM   3182  HA  CYS C 208      -1.430  16.738  -3.668  1.00  0.00           H  
ATOM   3183 1HB  CYS C 208      -3.056  15.371  -2.443  1.00  0.00           H  
ATOM   3184 2HB  CYS C 208      -1.537  14.507  -2.626  1.00  0.00           H  
ATOM   3185  N   PHE C 209      -3.126  18.274  -2.535  1.00  0.00           N  
ATOM   3186  CA  PHE C 209      -3.798  19.497  -2.110  1.00  0.00           C  
ATOM   3187  C   PHE C 209      -5.292  19.435  -2.401  1.00  0.00           C  
ATOM   3188  O   PHE C 209      -5.706  19.031  -3.488  1.00  0.00           O  
ATOM   3189  CB  PHE C 209      -3.187  20.713  -2.810  1.00  0.00           C  
ATOM   3190  CG  PHE C 209      -3.932  21.993  -2.560  1.00  0.00           C  
ATOM   3191  CD1 PHE C 209      -3.731  22.713  -1.393  1.00  0.00           C  
ATOM   3192  CD2 PHE C 209      -4.837  22.479  -3.492  1.00  0.00           C  
ATOM   3193  CE1 PHE C 209      -4.416  23.891  -1.162  1.00  0.00           C  
ATOM   3194  CE2 PHE C 209      -5.522  23.656  -3.265  1.00  0.00           C  
ATOM   3195  CZ  PHE C 209      -5.312  24.363  -2.098  1.00  0.00           C  
ATOM   3196  H   PHE C 209      -3.509  17.745  -3.306  1.00  0.00           H  
ATOM   3197  HA  PHE C 209      -3.663  19.609  -1.033  1.00  0.00           H  
ATOM   3198 1HB  PHE C 209      -2.159  20.847  -2.475  1.00  0.00           H  
ATOM   3199 2HB  PHE C 209      -3.161  20.538  -3.884  1.00  0.00           H  
ATOM   3200  HD1 PHE C 209      -3.022  22.341  -0.653  1.00  0.00           H  
ATOM   3201  HD2 PHE C 209      -5.004  21.920  -4.414  1.00  0.00           H  
ATOM   3202  HE1 PHE C 209      -4.248  24.448  -0.240  1.00  0.00           H  
ATOM   3203  HE2 PHE C 209      -6.230  24.028  -4.006  1.00  0.00           H  
ATOM   3204  HZ  PHE C 209      -5.853  25.291  -1.917  1.00  0.00           H  
ATOM   3205  N   GLN C 210      -6.097  19.836  -1.423  1.00  0.00           N  
ATOM   3206  CA  GLN C 210      -7.534  19.975  -1.623  1.00  0.00           C  
ATOM   3207  C   GLN C 210      -7.967  21.432  -1.516  1.00  0.00           C  
ATOM   3208  O   GLN C 210      -7.643  22.116  -0.545  1.00  0.00           O  
ATOM   3209  CB  GLN C 210      -8.302  19.126  -0.606  1.00  0.00           C  
ATOM   3210  CG  GLN C 210      -8.178  19.610   0.828  1.00  0.00           C  
ATOM   3211  CD  GLN C 210      -9.157  20.722   1.151  1.00  0.00           C  
ATOM   3212  OE1 GLN C 210     -10.079  21.000   0.378  1.00  0.00           O  
ATOM   3213  NE2 GLN C 210      -8.964  21.366   2.296  1.00  0.00           N  
ATOM   3214  H   GLN C 210      -5.703  20.050  -0.518  1.00  0.00           H  
ATOM   3215  HA  GLN C 210      -7.780  19.625  -2.626  1.00  0.00           H  
ATOM   3216 1HB  GLN C 210      -9.360  19.114  -0.867  1.00  0.00           H  
ATOM   3217 2HB  GLN C 210      -7.943  18.098  -0.647  1.00  0.00           H  
ATOM   3218 1HG  GLN C 210      -8.375  18.775   1.501  1.00  0.00           H  
ATOM   3219 2HG  GLN C 210      -7.168  19.986   0.988  1.00  0.00           H  
ATOM   3220 1HE2 GLN C 210      -9.579  22.110   2.563  1.00  0.00           H  
ATOM   3221 2HE2 GLN C 210      -8.204  21.108   2.893  1.00  0.00           H  
ATOM   3222  N   GLY C 211      -8.701  21.902  -2.519  1.00  0.00           N  
ATOM   3223  CA  GLY C 211      -9.203  23.270  -2.526  1.00  0.00           C  
ATOM   3224  C   GLY C 211     -10.725  23.298  -2.495  1.00  0.00           C  
ATOM   3225  O   GLY C 211     -11.355  24.113  -3.170  1.00  0.00           O  
ATOM   3226  H   GLY C 211      -8.916  21.295  -3.297  1.00  0.00           H  
ATOM   3227 1HA  GLY C 211      -8.808  23.807  -1.663  1.00  0.00           H  
ATOM   3228 2HA  GLY C 211      -8.844  23.785  -3.416  1.00  0.00           H  
ATOM   3229  N   SER C 212     -11.313  22.404  -1.708  1.00  0.00           N  
ATOM   3230  CA  SER C 212     -12.764  22.299  -1.618  1.00  0.00           C  
ATOM   3231  C   SER C 212     -13.280  22.904  -0.318  1.00  0.00           C  
ATOM   3232  O   SER C 212     -14.385  23.445  -0.270  1.00  0.00           O  
ATOM   3233  CB  SER C 212     -13.190  20.847  -1.714  1.00  0.00           C  
ATOM   3234  OG  SER C 212     -12.853  20.306  -2.962  1.00  0.00           O  
ATOM   3235  H   SER C 212     -10.740  21.780  -1.159  1.00  0.00           H  
ATOM   3236  HA  SER C 212     -13.204  22.850  -2.450  1.00  0.00           H  
ATOM   3237 1HB  SER C 212     -12.706  20.273  -0.924  1.00  0.00           H  
ATOM   3238 2HB  SER C 212     -14.266  20.772  -1.561  1.00  0.00           H  
ATOM   3239  HG  SER C 212     -12.840  19.354  -2.843  1.00  0.00           H  
ATOM   3240  N   HIS C 213     -12.474  22.809   0.734  1.00  0.00           N  
ATOM   3241  CA  HIS C 213     -12.866  23.308   2.046  1.00  0.00           C  
ATOM   3242  C   HIS C 213     -11.879  24.350   2.556  1.00  0.00           C  
ATOM   3243  O   HIS C 213     -10.683  24.276   2.276  1.00  0.00           O  
ATOM   3244  CB  HIS C 213     -12.969  22.158   3.054  1.00  0.00           C  
ATOM   3245  CG  HIS C 213     -14.040  21.165   2.726  1.00  0.00           C  
ATOM   3246  ND1 HIS C 213     -13.912  20.242   1.709  1.00  0.00           N  
ATOM   3247  CD2 HIS C 213     -15.256  20.949   3.279  1.00  0.00           C  
ATOM   3248  CE1 HIS C 213     -15.005  19.501   1.651  1.00  0.00           C  
ATOM   3249  NE2 HIS C 213     -15.836  19.911   2.593  1.00  0.00           N  
ATOM   3250  H   HIS C 213     -11.567  22.380   0.621  1.00  0.00           H  
ATOM   3251  HA  HIS C 213     -13.843  23.784   1.978  1.00  0.00           H  
ATOM   3252 1HB  HIS C 213     -12.016  21.630   3.102  1.00  0.00           H  
ATOM   3253 2HB  HIS C 213     -13.169  22.561   4.046  1.00  0.00           H  
ATOM   3254  HD2 HIS C 213     -15.694  21.498   4.113  1.00  0.00           H  
ATOM   3255  HE1 HIS C 213     -15.190  18.691   0.947  1.00  0.00           H  
ATOM   3256  HE2 HIS C 213     -16.750  19.526   2.783  1.00  0.00           H  
ATOM   3257  N   ILE C 214     -12.388  25.322   3.306  1.00  0.00           N  
ATOM   3258  CA  ILE C 214     -11.574  26.440   3.767  1.00  0.00           C  
ATOM   3259  C   ILE C 214     -11.327  26.359   5.268  1.00  0.00           C  
ATOM   3260  O   ILE C 214     -12.259  26.173   6.051  1.00  0.00           O  
ATOM   3261  CB  ILE C 214     -12.243  27.784   3.428  1.00  0.00           C  
ATOM   3262  CG1 ILE C 214     -12.356  27.957   1.911  1.00  0.00           C  
ATOM   3263  CG2 ILE C 214     -11.463  28.937   4.042  1.00  0.00           C  
ATOM   3264  CD1 ILE C 214     -13.212  29.131   1.492  1.00  0.00           C  
ATOM   3265  H   ILE C 214     -13.364  25.286   3.562  1.00  0.00           H  
ATOM   3266  HA  ILE C 214     -10.610  26.398   3.261  1.00  0.00           H  
ATOM   3267  HB  ILE C 214     -13.259  27.795   3.823  1.00  0.00           H  
ATOM   3268 1HG1 ILE C 214     -11.362  28.090   1.486  1.00  0.00           H  
ATOM   3269 2HG1 ILE C 214     -12.780  27.053   1.472  1.00  0.00           H  
ATOM   3270 1HG2 ILE C 214     -11.950  29.879   3.792  1.00  0.00           H  
ATOM   3271 2HG2 ILE C 214     -11.434  28.820   5.124  1.00  0.00           H  
ATOM   3272 3HG2 ILE C 214     -10.446  28.938   3.649  1.00  0.00           H  
ATOM   3273 1HD1 ILE C 214     -13.244  29.187   0.404  1.00  0.00           H  
ATOM   3274 2HD1 ILE C 214     -14.223  29.000   1.879  1.00  0.00           H  
ATOM   3275 3HD1 ILE C 214     -12.787  30.051   1.890  1.00  0.00           H  
ATOM   3276  N   PRO C 215     -10.067  26.500   5.664  1.00  0.00           N  
ATOM   3277  CA  PRO C 215      -8.990  26.760   4.716  1.00  0.00           C  
ATOM   3278  C   PRO C 215      -8.526  25.474   4.044  1.00  0.00           C  
ATOM   3279  O   PRO C 215      -8.607  24.393   4.627  1.00  0.00           O  
ATOM   3280  CB  PRO C 215      -7.893  27.365   5.597  1.00  0.00           C  
ATOM   3281  CG  PRO C 215      -8.067  26.689   6.914  1.00  0.00           C  
ATOM   3282  CD  PRO C 215      -9.558  26.544   7.065  1.00  0.00           C  
ATOM   3283  HA  PRO C 215      -9.337  27.485   3.965  1.00  0.00           H  
ATOM   3284 1HB  PRO C 215      -6.906  27.179   5.149  1.00  0.00           H  
ATOM   3285 2HB  PRO C 215      -8.018  28.456   5.657  1.00  0.00           H  
ATOM   3286 1HG  PRO C 215      -7.545  25.721   6.916  1.00  0.00           H  
ATOM   3287 2HG  PRO C 215      -7.618  27.295   7.714  1.00  0.00           H  
ATOM   3288 1HD  PRO C 215      -9.783  25.608   7.598  1.00  0.00           H  
ATOM   3289 2HD  PRO C 215      -9.958  27.409   7.615  1.00  0.00           H  
ATOM   3290  N   PRO C 216      -8.039  25.598   2.814  1.00  0.00           N  
ATOM   3291  CA  PRO C 216      -7.520  24.452   2.077  1.00  0.00           C  
ATOM   3292  C   PRO C 216      -6.186  23.988   2.648  1.00  0.00           C  
ATOM   3293  O   PRO C 216      -5.466  24.763   3.277  1.00  0.00           O  
ATOM   3294  CB  PRO C 216      -7.365  24.999   0.654  1.00  0.00           C  
ATOM   3295  CG  PRO C 216      -7.110  26.454   0.847  1.00  0.00           C  
ATOM   3296  CD  PRO C 216      -7.982  26.836   2.014  1.00  0.00           C  
ATOM   3297  HA  PRO C 216      -8.258  23.637   2.107  1.00  0.00           H  
ATOM   3298 1HB  PRO C 216      -6.539  24.485   0.141  1.00  0.00           H  
ATOM   3299 2HB  PRO C 216      -8.278  24.799   0.073  1.00  0.00           H  
ATOM   3300 1HG  PRO C 216      -6.041  26.630   1.042  1.00  0.00           H  
ATOM   3301 2HG  PRO C 216      -7.361  27.009  -0.069  1.00  0.00           H  
ATOM   3302 1HD  PRO C 216      -7.509  27.656   2.573  1.00  0.00           H  
ATOM   3303 2HD  PRO C 216      -8.974  27.138   1.647  1.00  0.00           H  
ATOM   3304  N   THR C 217      -5.862  22.718   2.425  1.00  0.00           N  
ATOM   3305  CA  THR C 217      -4.767  22.071   3.136  1.00  0.00           C  
ATOM   3306  C   THR C 217      -3.916  21.232   2.191  1.00  0.00           C  
ATOM   3307  O   THR C 217      -4.369  20.838   1.117  1.00  0.00           O  
ATOM   3308  CB  THR C 217      -5.295  21.185   4.280  1.00  0.00           C  
ATOM   3309  OG1 THR C 217      -6.213  20.218   3.754  1.00  0.00           O  
ATOM   3310  CG2 THR C 217      -6.002  22.032   5.327  1.00  0.00           C  
ATOM   3311  H   THR C 217      -6.389  22.189   1.745  1.00  0.00           H  
ATOM   3312  HA  THR C 217      -4.129  22.843   3.567  1.00  0.00           H  
ATOM   3313  HB  THR C 217      -4.463  20.660   4.748  1.00  0.00           H  
ATOM   3314  HG1 THR C 217      -6.318  19.501   4.385  1.00  0.00           H  
ATOM   3315 1HG2 THR C 217      -6.368  21.390   6.128  1.00  0.00           H  
ATOM   3316 2HG2 THR C 217      -5.304  22.762   5.737  1.00  0.00           H  
ATOM   3317 3HG2 THR C 217      -6.841  22.553   4.868  1.00  0.00           H  
ATOM   3318  N   PHE C 218      -2.680  20.963   2.598  1.00  0.00           N  
ATOM   3319  CA  PHE C 218      -1.769  20.155   1.796  1.00  0.00           C  
ATOM   3320  C   PHE C 218      -1.481  18.819   2.468  1.00  0.00           C  
ATOM   3321  O   PHE C 218      -1.885  18.586   3.608  1.00  0.00           O  
ATOM   3322  CB  PHE C 218      -0.457  20.905   1.559  1.00  0.00           C  
ATOM   3323  CG  PHE C 218      -0.629  22.218   0.848  1.00  0.00           C  
ATOM   3324  CD1 PHE C 218      -1.100  23.332   1.525  1.00  0.00           C  
ATOM   3325  CD2 PHE C 218      -0.322  22.340  -0.498  1.00  0.00           C  
ATOM   3326  CE1 PHE C 218      -1.260  24.540   0.873  1.00  0.00           C  
ATOM   3327  CE2 PHE C 218      -0.479  23.546  -1.153  1.00  0.00           C  
ATOM   3328  CZ  PHE C 218      -0.949  24.647  -0.466  1.00  0.00           C  
ATOM   3329  H   PHE C 218      -2.363  21.327   3.485  1.00  0.00           H  
ATOM   3330  HA  PHE C 218      -2.238  19.958   0.831  1.00  0.00           H  
ATOM   3331 1HB  PHE C 218       0.030  21.097   2.514  1.00  0.00           H  
ATOM   3332 2HB  PHE C 218       0.215  20.284   0.968  1.00  0.00           H  
ATOM   3333  HD1 PHE C 218      -1.345  23.248   2.585  1.00  0.00           H  
ATOM   3334  HD2 PHE C 218       0.049  21.470  -1.041  1.00  0.00           H  
ATOM   3335  HE1 PHE C 218      -1.631  25.408   1.417  1.00  0.00           H  
ATOM   3336  HE2 PHE C 218      -0.233  23.629  -2.211  1.00  0.00           H  
ATOM   3337  HZ  PHE C 218      -1.075  25.598  -0.981  1.00  0.00           H  
ATOM   3338  N   GLY C 219      -0.779  17.943   1.757  1.00  0.00           N  
ATOM   3339  CA  GLY C 219      -0.157  16.777   2.373  1.00  0.00           C  
ATOM   3340  C   GLY C 219       1.249  17.098   2.864  1.00  0.00           C  
ATOM   3341  O   GLY C 219       1.752  18.203   2.657  1.00  0.00           O  
ATOM   3342  H   GLY C 219      -0.674  18.088   0.763  1.00  0.00           H  
ATOM   3343 1HA  GLY C 219      -0.769  16.438   3.209  1.00  0.00           H  
ATOM   3344 2HA  GLY C 219      -0.117  15.962   1.652  1.00  0.00           H  
ATOM   3345  N   GLN C 220       1.880  16.126   3.514  1.00  0.00           N  
ATOM   3346  CA  GLN C 220       3.190  16.334   4.118  1.00  0.00           C  
ATOM   3347  C   GLN C 220       4.301  16.200   3.083  1.00  0.00           C  
ATOM   3348  O   GLN C 220       5.428  16.640   3.308  1.00  0.00           O  
ATOM   3349  CB  GLN C 220       3.417  15.340   5.260  1.00  0.00           C  
ATOM   3350  CG  GLN C 220       3.822  13.948   4.803  1.00  0.00           C  
ATOM   3351  CD  GLN C 220       2.625  13.057   4.533  1.00  0.00           C  
ATOM   3352  OE1 GLN C 220       1.564  13.529   4.115  1.00  0.00           O  
ATOM   3353  NE2 GLN C 220       2.788  11.760   4.771  1.00  0.00           N  
ATOM   3354  H   GLN C 220       1.440  15.221   3.592  1.00  0.00           H  
ATOM   3355  HA  GLN C 220       3.229  17.345   4.523  1.00  0.00           H  
ATOM   3356 1HB  GLN C 220       4.198  15.717   5.921  1.00  0.00           H  
ATOM   3357 2HB  GLN C 220       2.505  15.248   5.849  1.00  0.00           H  
ATOM   3358 1HG  GLN C 220       4.400  14.033   3.883  1.00  0.00           H  
ATOM   3359 2HG  GLN C 220       4.426  13.483   5.582  1.00  0.00           H  
ATOM   3360 1HE2 GLN C 220       2.033  11.123   4.611  1.00  0.00           H  
ATOM   3361 2HE2 GLN C 220       3.665  11.420   5.109  1.00  0.00           H  
ATOM   3362  N   GLY C 221       3.975  15.589   1.949  1.00  0.00           N  
ATOM   3363  CA  GLY C 221       4.909  15.497   0.833  1.00  0.00           C  
ATOM   3364  C   GLY C 221       5.503  14.099   0.725  1.00  0.00           C  
ATOM   3365  O   GLY C 221       5.767  13.446   1.735  1.00  0.00           O  
ATOM   3366  H   GLY C 221       3.057  15.178   1.858  1.00  0.00           H  
ATOM   3367 1HA  GLY C 221       4.394  15.750  -0.094  1.00  0.00           H  
ATOM   3368 2HA  GLY C 221       5.707  16.226   0.966  1.00  0.00           H  
ATOM   3369  N   THR C 222       5.711  13.643  -0.505  1.00  0.00           N  
ATOM   3370  CA  THR C 222       6.380  12.371  -0.748  1.00  0.00           C  
ATOM   3371  C   THR C 222       7.652  12.564  -1.563  1.00  0.00           C  
ATOM   3372  O   THR C 222       7.606  13.023  -2.705  1.00  0.00           O  
ATOM   3373  CB  THR C 222       5.446  11.383  -1.472  1.00  0.00           C  
ATOM   3374  OG1 THR C 222       4.324  11.080  -0.634  1.00  0.00           O  
ATOM   3375  CG2 THR C 222       6.186  10.097  -1.807  1.00  0.00           C  
ATOM   3376  H   THR C 222       5.398  14.192  -1.293  1.00  0.00           H  
ATOM   3377  HA  THR C 222       6.659  11.937   0.213  1.00  0.00           H  
ATOM   3378  HB  THR C 222       5.082  11.836  -2.394  1.00  0.00           H  
ATOM   3379  HG1 THR C 222       4.552  10.356  -0.045  1.00  0.00           H  
ATOM   3380 1HG2 THR C 222       5.511   9.411  -2.319  1.00  0.00           H  
ATOM   3381 2HG2 THR C 222       7.034  10.323  -2.454  1.00  0.00           H  
ATOM   3382 3HG2 THR C 222       6.545   9.634  -0.889  1.00  0.00           H  
ATOM   3383  N   LYS C 223       8.788  12.210  -0.971  1.00  0.00           N  
ATOM   3384  CA  LYS C 223      10.080  12.398  -1.619  1.00  0.00           C  
ATOM   3385  C   LYS C 223      10.363  11.282  -2.617  1.00  0.00           C  
ATOM   3386  O   LYS C 223      10.955  10.260  -2.269  1.00  0.00           O  
ATOM   3387  CB  LYS C 223      11.197  12.466  -0.576  1.00  0.00           C  
ATOM   3388  CG  LYS C 223      12.581  12.736  -1.153  1.00  0.00           C  
ATOM   3389  CD  LYS C 223      13.634  12.800  -0.057  1.00  0.00           C  
ATOM   3390  CE  LYS C 223      15.016  13.075  -0.631  1.00  0.00           C  
ATOM   3391  NZ  LYS C 223      16.064  13.095   0.425  1.00  0.00           N  
ATOM   3392  H   LYS C 223       8.755  11.801  -0.048  1.00  0.00           H  
ATOM   3393  HA  LYS C 223      10.059  13.339  -2.169  1.00  0.00           H  
ATOM   3394 1HB  LYS C 223      10.975  13.255   0.143  1.00  0.00           H  
ATOM   3395 2HB  LYS C 223      11.241  11.525  -0.028  1.00  0.00           H  
ATOM   3396 1HG  LYS C 223      12.844  11.942  -1.853  1.00  0.00           H  
ATOM   3397 2HG  LYS C 223      12.572  13.683  -1.692  1.00  0.00           H  
ATOM   3398 1HD  LYS C 223      13.378  13.592   0.648  1.00  0.00           H  
ATOM   3399 2HD  LYS C 223      13.657  11.852   0.481  1.00  0.00           H  
ATOM   3400 1HE  LYS C 223      15.266  12.305  -1.360  1.00  0.00           H  
ATOM   3401 2HE  LYS C 223      15.013  14.039  -1.140  1.00  0.00           H  
ATOM   3402 1HZ  LYS C 223      16.963  13.280   0.004  1.00  0.00           H  
ATOM   3403 2HZ  LYS C 223      15.851  13.819   1.097  1.00  0.00           H  
ATOM   3404 3HZ  LYS C 223      16.089  12.199   0.892  1.00  0.00           H  
ATOM   3405  N   VAL C 224       9.937  11.484  -3.859  1.00  0.00           N  
ATOM   3406  CA  VAL C 224      10.219  10.535  -4.930  1.00  0.00           C  
ATOM   3407  C   VAL C 224      11.626  10.728  -5.481  1.00  0.00           C  
ATOM   3408  O   VAL C 224      12.002  11.832  -5.875  1.00  0.00           O  
ATOM   3409  CB  VAL C 224       9.197  10.697  -6.070  1.00  0.00           C  
ATOM   3410  CG1 VAL C 224       9.533   9.763  -7.223  1.00  0.00           C  
ATOM   3411  CG2 VAL C 224       7.793  10.428  -5.549  1.00  0.00           C  
ATOM   3412  H   VAL C 224       9.405  12.317  -4.067  1.00  0.00           H  
ATOM   3413  HA  VAL C 224      10.137   9.525  -4.527  1.00  0.00           H  
ATOM   3414  HB  VAL C 224       9.253  11.715  -6.455  1.00  0.00           H  
ATOM   3415 1HG1 VAL C 224       8.800   9.891  -8.020  1.00  0.00           H  
ATOM   3416 2HG1 VAL C 224      10.527   9.997  -7.603  1.00  0.00           H  
ATOM   3417 3HG1 VAL C 224       9.511   8.731  -6.874  1.00  0.00           H  
ATOM   3418 1HG2 VAL C 224       7.075  10.545  -6.361  1.00  0.00           H  
ATOM   3419 2HG2 VAL C 224       7.738   9.411  -5.159  1.00  0.00           H  
ATOM   3420 3HG2 VAL C 224       7.559  11.135  -4.753  1.00  0.00           H  
ATOM   3421  N   GLU C 225      12.399   9.648  -5.508  1.00  0.00           N  
ATOM   3422  CA  GLU C 225      13.811   9.726  -5.863  1.00  0.00           C  
ATOM   3423  C   GLU C 225      14.256   8.484  -6.626  1.00  0.00           C  
ATOM   3424  O   GLU C 225      13.432   7.662  -7.026  1.00  0.00           O  
ATOM   3425  CB  GLU C 225      14.669   9.899  -4.608  1.00  0.00           C  
ATOM   3426  CG  GLU C 225      14.585   8.741  -3.624  1.00  0.00           C  
ATOM   3427  CD  GLU C 225      15.419   8.958  -2.392  1.00  0.00           C  
ATOM   3428  OE1 GLU C 225      15.969  10.023  -2.250  1.00  0.00           O  
ATOM   3429  OE2 GLU C 225      15.506   8.057  -1.591  1.00  0.00           O  
ATOM   3430  H   GLU C 225      11.999   8.751  -5.275  1.00  0.00           H  
ATOM   3431  HA  GLU C 225      13.958  10.592  -6.509  1.00  0.00           H  
ATOM   3432 1HB  GLU C 225      15.713  10.020  -4.894  1.00  0.00           H  
ATOM   3433 2HB  GLU C 225      14.367  10.806  -4.083  1.00  0.00           H  
ATOM   3434 1HG  GLU C 225      13.545   8.606  -3.326  1.00  0.00           H  
ATOM   3435 2HG  GLU C 225      14.912   7.830  -4.123  1.00  0.00           H  
ATOM   3436  N   ILE C 226      15.563   8.355  -6.824  1.00  0.00           N  
ATOM   3437  CA  ILE C 226      16.122   7.199  -7.515  1.00  0.00           C  
ATOM   3438  C   ILE C 226      17.182   6.509  -6.666  1.00  0.00           C  
ATOM   3439  O   ILE C 226      16.854   5.762  -5.786  1.00  0.00           O  
ATOM   3440  OXT ILE C 226      18.346   6.713  -6.877  1.00  0.00           O  
ATOM   3441  CB  ILE C 226      16.734   7.611  -8.867  1.00  0.00           C  
ATOM   3442  CG1 ILE C 226      15.655   8.185  -9.789  1.00  0.00           C  
ATOM   3443  CG2 ILE C 226      17.422   6.423  -9.523  1.00  0.00           C  
ATOM   3444  CD1 ILE C 226      16.201   8.815 -11.049  1.00  0.00           C  
ATOM   3445  H   ILE C 226      16.186   9.075  -6.487  1.00  0.00           H  
ATOM   3446  HA  ILE C 226      15.320   6.487  -7.703  1.00  0.00           H  
ATOM   3447  HB  ILE C 226      17.467   8.401  -8.709  1.00  0.00           H  
ATOM   3448 1HG1 ILE C 226      14.963   7.394 -10.075  1.00  0.00           H  
ATOM   3449 2HG1 ILE C 226      15.082   8.941  -9.251  1.00  0.00           H  
ATOM   3450 1HG2 ILE C 226      17.848   6.731 -10.477  1.00  0.00           H  
ATOM   3451 2HG2 ILE C 226      18.216   6.058  -8.872  1.00  0.00           H  
ATOM   3452 3HG2 ILE C 226      16.695   5.628  -9.690  1.00  0.00           H  
ATOM   3453 1HD1 ILE C 226      15.377   9.200 -11.650  1.00  0.00           H  
ATOM   3454 2HD1 ILE C 226      16.871   9.635 -10.786  1.00  0.00           H  
ATOM   3455 3HD1 ILE C 226      16.749   8.068 -11.622  1.00  0.00           H  
TER                                                                             
# All scores below are weighted scores, not raw scores.
#BEGIN_POSE_ENERGIES_TABLE ex1-1wt5_renum_0003.pdb
label fa_atr fa_rep fa_sol fa_intra_rep fa_elec pro_close hbond_sr_bb hbond_lr_bb hbond_bb_sc hbond_sc dslf_fa13 rama omega fa_dun p_aa_pp ref total
weights 0.8 0.44 0.75 0.004 0.7 1 1.17 1.17 1.17 1.1 1 0.2 0.5 0.56 0.32 1 NA
pose -837.865 95.6452 453.632 2.06055 -94.0633 1.22933 -23.0954 -81.8607 -34.893 -28.4381 -0.18071 -7.64329 29.8157 199.743 -42.7604 5.37176 -363.303
GLN_p:NtermProteinFull_1 -0.51263 0.05782 0.39823 0.00565 0.12867 0 0 0 0 0 0 0 0.02979 1.48688 0 -1.17797 0.41644
VAL_2 -1.96838 0.21732 0.75219 0.01359 0.00728 0 0 0 0 0 0 -0.15489 4e-05 0.02323 -0.23794 0.74484 -0.60271
GLN_3 -3.13809 0.22705 2.31558 0.00899 -0.49996 0 0 0 -0.46942 0 0 0.4666 0.00267 2.13607 -0.48915 -1.17797 -0.61763
LEU_4 -4.93706 0.58178 2.43563 0.02832 -0.3907 0 0 0 -0.46942 0 0 -0.21757 0.09187 2.00869 -0.14238 0.60233 -0.40851
VAL_5 -2.59285 0.11378 1.58815 0.01299 -0.42569 0 0 0 0 0 0 -0.0566 0.03016 0.00512 -0.24001 0.74484 -0.82009
GLN_6 -6.0891 0.37629 4.75346 0.01063 -1.10326 0 0 0 -1.53575 -0.63962 0 -0.09797 0.03198 3.23227 -0.07478 -1.17797 -2.31381
SER_7 -2.5343 0.29901 2.65322 0.00127 -0.44389 0 0 0 -0.95805 0 0 -0.27293 0.24457 0.32252 -0.25874 0.17658 -0.77073
GLY_8 -1.04943 0.112 0.8749 0.00012 0.05775 0 0 0 0 0 0 -0.08486 0.11821 0 -0.35376 0.14053 -0.18453
ALA_9 -1.29623 0.24406 0.60236 0.00078 0.05921 0 0 0 0 0 0 -0.33291 0.02642 0 -0.12161 0.59294 -0.22498
GLU_10 -2.39176 0.10355 2.00869 0.00469 -0.56393 0 0 0 0 0 0 -0.02072 0.02453 2.32535 -0.01934 -1.55374 -0.08268
VAL_11 -1.71086 0.09644 1.0556 0.01271 -0.20352 0 0 0 0 0 0 -0.22026 0.18967 0.02359 -0.36541 0.74484 -0.37717
LYS_12 -3.13517 0.22379 1.82699 0.0051 -0.49515 0 0 0 0 0 0 -0.02693 0.09002 1.11704 -0.02753 -0.28737 -0.70921
LYS_13 -1.58377 0.38013 0.95747 0.00315 -0.11519 0.00054 0 0 0 0 0 -0.10991 0.00798 0.71961 -0.05146 -0.28737 -0.07883
PRO_14 -1.28199 0.41426 0.55266 0.00125 0.00769 0.0075 0 0 0 0 0 -0.19804 0.02034 0.06799 -0.52373 -0.21929 -1.15135
GLY_15 -1.54654 0.11821 0.90846 0 -0.06565 0 0 0 0 0 0 -0.35736 0.01266 0 -0.79884 0.14053 -1.58853
ALA_16 -2.91667 0.45824 1.53364 0.00073 -0.14764 0 0 0 0 0 0 0.18936 0.02938 0 0.17886 0.59294 -0.08117
SER_17 -2.19203 0.25759 1.69857 0.0014 -0.53872 0 0 0 0 -0.2943 0 -0.01585 0.02015 0.54586 0.02369 0.17658 -0.31705
VAL_18 -3.90454 0.47762 1.46982 0.01914 -0.63057 0 0 0 0 0 0 -0.13603 0.05248 1.02659 -0.32398 0.74484 -1.20464
LYS_19 -2.6611 0.19853 1.14886 0.00868 -0.34832 0 0 0 0 0 0 0.11896 0 1.83586 0.05241 -0.28737 0.06651
VAL_20 -3.95903 0.10989 1.79162 0.01295 -0.48669 0 0 0 0 0 0 -0.23092 0.03276 0.00799 -0.21747 0.74484 -2.19406
SER_21 -3.07767 0.43695 2.02537 0.00245 -0.58246 0 0 0 -0.38107 0 0 -0.10036 0.09674 0.41188 -0.21521 0.17658 -1.2068
CYS_22 -3.80644 0.32678 2.27037 0.00424 -0.51342 0 0 0 0 0 0 0.22138 0 0.03044 -0.3605 0.35499 -1.47216
LYS_23 -3.14356 0.0842 2.0339 0.00492 -0.5628 0 0 0 0 0 0 -0.12726 0.00795 0.9308 -0.02533 -0.28737 -1.08457
ALA_24 -2.23919 0.16276 0.92643 0.00076 -0.27087 0 0 0 0 0 0 -0.29738 0.06331 0 -0.11334 0.59294 -1.17459
SER_25 -2.01153 0.16667 1.3753 0.00165 -0.34658 0 0 0 0 0 0 0.27382 0.03253 0.03929 -0.34972 0.17658 -0.64198
GLY_26 -0.98494 0.09651 0.51259 0 -0.15025 0 0 0 0 0 0 -0.32807 0.0004 0 -0.80307 0.14053 -1.5163
TYR_27 -6.15634 0.49193 2.13481 0.02865 0.0853 0 0 0 0 0 0 -0.11105 0.07409 1.09928 -0.30345 0.1317 -2.52506
THR_28 -2.78341 0.48246 1.73293 0.00902 -0.08663 0 0 0 0 0 0 -0.11565 0.71707 0.05237 0.0257 0.16454 0.19839
PHE_29 -6.50658 0.74397 1.57585 0.02521 0.11662 0 0 0 0 0 0 -0.06448 0.90246 1.901 0.05929 0.43057 -0.8161
THR_30 -3.01319 0.35936 1.41221 0.00525 0.10951 0 0 0 0 0 0 -0.13414 0.03501 0.00355 -0.10518 0.16454 -1.16307
SER_31 -2.79404 0.38446 1.73496 0.00081 -0.0205 0 0 0 0 0 0 0.03141 0.27987 0.73489 -0.02877 0.17658 0.49967
TYR_32 -6.04684 0.5519 2.31048 0.02301 0.24508 0 0 0 0 0 0 -0.1401 7e-05 1.41006 -0.23638 0.1317 -1.75103
TRP_33 -5.47125 0.27682 2.36042 0.03903 -0.25951 0 0 0 -0.65444 0 0 -0.17129 0.09322 2.67704 -0.14452 0.92933 -0.32516
MET_34 -3.99137 0.65443 2.06648 0.00382 -0.49285 0 0 0 0 0 0 0.02304 0.06259 1.16121 -0.0395 0.15868 -0.39348
HIS_35 -6.63049 1.03294 3.62396 0.00759 -1.23887 0 0 0 -1.10651 -0.6399 0 -0.06799 0.46077 2.36864 0.04019 0.3575 -1.79218
TRP_36 -8.3264 0.53413 3.41297 0.02165 -0.42457 0 0 0 0 0 0 -0.02451 0.24898 1.16778 -0.04013 0.92933 -2.50077
VAL_37 -4.18615 0.41673 1.75191 0.01349 -0.30964 0 0 0 0 0 0 0.0801 0.23681 0.0298 -0.07621 0.74484 -1.29831
ARG_38 -7.20004 0.69763 4.5537 0.01283 -1.8909 0 0 0 0 -2.09095 0 -0.13327 0.00148 1.76932 -0.1245 -0.14916 -4.55386
GLN_39 -4.79688 0.58711 3.29152 0.00706 -1.05723 0 0 0 0 -1.79449 0 0.08013 0.06616 2.27412 0.02378 -1.17797 -2.49668
ALA_40 -2.75953 0.38174 1.38504 0.00069 -0.5837 3e-05 0 0 0 0 0 0.01417 3e-05 0 0.0778 0.59294 -0.89079
PRO_41 -1.31029 0.46273 0.58277 0.0015 0.00366 0.00907 0 0 0 0 0 -0.03166 0.22324 0.10351 -0.44604 -0.21929 -0.6208
GLY_42 -1.02269 0.07303 0.69962 0 0.06725 0 0 0 0 0 0 -0.40237 0.02775 0 -0.79883 0.14053 -1.21571
GLN_43 -2.34817 0.41472 1.35819 0.00478 0.11893 0 0 0 0 0 0 0.21678 0.00066 1.73166 -0.38712 -1.17797 -0.06753
GLY_44 -2.42198 0.13118 1.39544 8e-05 -0.07956 0 0 0 0 0 0 0.10127 0.00834 0 -0.80558 0.14053 -1.53029
LEU_45 -4.68754 0.42039 0.85095 0.00762 0.01681 0 0 0 0 0 0 -0.28831 0.02897 0.22391 -0.02971 0.60233 -2.85458
GLU_46 -4.35777 0.13454 3.41342 0.0057 -1.83734 0 0 0 0 -0.87734 0 0.06068 0.02578 2.37193 0.0977 -1.55374 -2.51644
TRP_47 -7.25182 0.52825 2.61961 0.02238 -0.21457 0 0 0 0 -0.46713 0 -0.22303 0.04697 2.56215 -0.03144 0.92933 -1.47932
MET_48 -6.1329 0.52627 1.98543 0.00396 -0.31197 0 0 0 0 0 0 0.25627 0.10497 0.92214 -0.06526 0.15868 -2.55243
GLY_49 -3.35034 0.26769 1.75777 0.00025 -0.40522 0 0 0 0 0 0 0.24308 0.00852 0 -0.79934 0.14053 -2.13705
ASN_50 -4.67874 0.34466 3.16424 0.01255 -0.5661 0 0 0 0 -0.6323 0 0.02715 0.04085 1.43922 -0.13957 -0.94198 -1.93001
ILE_51 -4.58859 0.29698 1.66323 0.01819 -0.41673 0 0 0 0 0 0 0.05059 0.45807 0.27066 -0.01331 0.8318 -1.4291
TYR_52 -8.07676 0.83274 3.54739 0.02855 -0.91617 0 0 0 0 0 0 0.04611 0.05249 2.43418 -0.1567 0.1317 -2.07648
PRO_53 -4.72547 0.86244 1.21312 0.001 -0.25565 0.00075 0 0 -0.8653 0 0 -0.12793 0.02926 0.36963 -0.32181 -0.21929 -4.03924
GLY_54 -2.14258 0.51487 1.11212 1e-05 -0.05205 0 0 0 0 0 0 -0.01695 0.00456 0 0.16788 0.14053 -0.27162
SER_55 -2.46569 0.52999 1.86383 0.00221 -0.24818 0 0 0 -0.31212 0 0 0.32673 0.21842 0.34258 -0.16569 0.17658 0.26866
GLY_56 -1.60215 0.09879 1.14985 0 -0.11798 0 0 0 0 0 0 -0.40504 0.01301 0 -0.80234 0.14053 -1.52534
GLY_57 -1.51643 0.18535 1.28535 3e-05 -0.0434 0 0 0 -0.31212 0 0 0.1632 0.01644 0 0.33744 0.14053 0.2564
THR_58 -2.88664 0.27328 1.91096 0.00494 -0.58773 0 0 0 0 -0.5487 0 -0.18205 0.05711 0.09153 -0.19488 0.16454 -1.89765
ASN_59 -3.43844 0.26752 2.44777 0.0027 -0.63253 0 0 0 0 -0.6323 0 0.12135 0.08665 1.4888 0.29487 -0.94198 -0.9356
TYR_60 -5.16207 0.41621 2.74817 0.02416 -0.59887 0 0 0 -0.73088 -0.97705 0 -0.1517 0.82875 2.08885 -0.21189 0.1317 -1.59461
ALA_61 -3.17252 0.43722 1.49457 0.00074 -0.33533 0 0 0 0 0 0 -0.2302 0.20255 0 -0.06185 0.59294 -1.07189
GLU_62 -1.27174 0.22342 0.67996 0.00456 0.19676 0 0 0 0 0 0 -0.27331 0.00857 2.16568 -0.13465 -1.55374 0.0455
LYS_63 -2.33709 0.32589 1.41751 0.00315 -0.44354 0 0 0 0 0 0 -0.27837 0.41545 0.68501 -0.04031 -0.28737 -0.53967
PHE_64 -7.01246 0.9962 2.70543 0.02371 -0.23725 0 0 0 0 0 0 0.04523 0.13583 1.50481 -0.14773 0.43057 -1.55567
LYS_65 -2.85952 0.31625 1.58554 0.00538 0.04957 0 0 0 0 0 0 -0.12828 0.41484 0.88013 -0.04738 -0.28737 -0.07085
ASN_66 -1.62519 0.29947 1.20414 0.00432 -0.12027 0 0 0 0 0 0 -0.17236 0.13789 1.52579 -0.39075 -0.94198 -0.07893
ARG_67 -4.91432 0.26514 3.99737 0.01134 -1.77192 0 0 0 -0.17573 -1.1368 0 0.38029 0.29285 2.35675 -0.57867 -0.14916 -1.42285
VAL_68 -4.10722 0.46335 1.30185 0.01235 0.07066 0 0 0 0 0 0 -0.15226 0.09334 0.12671 -0.19422 0.74484 -1.64059
THR_69 -2.71335 0.29208 1.84285 0.01159 -0.74486 0 0 0 0 -0.42834 0 -0.11323 0.26221 0.68332 -0.15977 0.16454 -0.90295
MET_70 -4.84172 0.30706 2.1091 0.00251 -0.2422 0 0 0 -0.73088 0 0 -0.07004 0.1871 1.57894 -0.05488 0.15868 -1.59633
THR_71 -2.51555 0.29237 1.4384 0.01042 -0.84712 0 0 0 -0.20887 0 0 0.20029 0.20404 0.09384 -0.46811 0.16454 -1.63574
ARG_72 -3.93098 0.3025 1.90367 0.02031 -0.94833 0 0 0 -1.07417 0 0 0.02918 0.06113 3.38495 -0.09867 -0.14916 -0.49956
ASP_73 -4.28025 0.31983 3.33018 0.01474 -1.33268 0 0 0 -0.09361 -0.24222 0 0.01609 0.69185 1.42169 -0.13859 -1.28682 -1.57978
THR_74 -2.42406 0.34287 1.32286 0.00652 0.17756 0 0 0 0 0 0 -0.19571 0.00099 0.04321 -0.0009 0.16454 -0.56212
SER_75 -1.84224 0.37025 1.74062 0.00178 -0.83263 0 0 0 -0.09361 -0.24222 0 -0.29733 0.03477 0.15413 -0.15444 0.17658 -0.98432
ILE_76 -3.52146 0.69494 2.56499 0.01623 0.09944 0 0 0 0 0 0 0.27169 0.10914 0.07604 -0.24844 0.8318 0.89436
SER_77 -3.5008 0.39598 1.98479 0.00412 0.13802 0 0 0 0 0 0 0.15596 0.01011 0.09804 0.03466 0.17658 -0.50254
THR_78 -5.21121 0.33315 2.95501 0.0082 -0.24983 0 0 0 0 0 0 0.01002 0.16165 0.05677 -0.12146 0.16454 -1.89316
ALA_79 -3.74039 0.2354 1.59146 0.00066 -0.51206 0 0 0 0 0 0 -0.08046 0.01225 0 0.04993 0.59294 -1.85027
TYR_80 -5.65232 0.444 2.21265 0.02339 -0.40785 0 0 0 0 0 0 -0.10026 0.23719 1.35092 -0.16386 0.1317 -1.92444
MET_81 -5.70541 0.47887 1.87434 0.00671 -0.46724 0 0 0 0 0 0 0.09543 0.04581 1.0603 -0.06845 0.15868 -2.52096
GLU_82 -4.16496 0.40175 2.66308 0.00665 -1.12138 0 0 0 0 -0.2943 0 -0.08339 0.00038 2.07008 0.05876 -1.55374 -2.01707
LEU_83 -5.05853 0.7817 1.60584 0.01364 -0.31586 0 0 0 0 0 0 0.11333 0.00551 2.35539 -0.08502 0.60233 0.01833
SER_84 -2.76494 0.24373 2.14339 0.00167 -0.47098 0 0 0 0 0 0 -0.16002 0.0012 0.1718 -0.23348 0.17658 -0.89105
ARG_85 -2.60893 0.25733 1.74288 0.00981 -0.25225 0 0 0 -0.17573 0 0 -0.00991 0.0783 0.95883 -0.16242 -0.14916 -0.31126
LEU_86 -5.08047 0.47792 2.3451 0.00666 -0.41138 0 0 0 0 0 0 -0.25024 0.10385 0.17074 0.0762 0.60233 -1.9593
ARG_87 -3.99418 0.44885 3.15913 0.01159 -0.88336 0 0 0 -0.36797 -0.10162 0 0.00948 0.12419 2.1268 -0.06013 -0.14916 0.3236
SER_88 -1.564 0.3493 1.43116 0.00196 -0.55678 0 0 0 0 0 0 -0.26694 0.08426 0.11581 -0.10258 0.17658 -0.33124
ASP_89 -2.70558 0.47073 2.38414 0.00326 -1.00167 0 0 0 0 -0.10162 0 -0.24278 0.15597 1.87993 -0.27168 -1.28682 -0.71611
ASP_90 -5.01303 0.7406 4.82143 0.00293 -2.56074 0 0 0 -1.08231 -1.73651 0 -0.2578 0.13827 1.71795 -0.15512 -1.28682 -4.67114
THR_91 -2.10505 0.2642 1.75221 0.00858 -0.33784 0 0 0 0 0 0 0.52245 0.07036 0.03446 -0.58733 0.16454 -0.21343
ALA_92 -3.89823 0.25059 1.79506 0.00071 -0.36539 0 0 0 0 0 0 0.08858 0.30172 0 -0.16639 0.59294 -1.40039
VAL_93 -4.7525 0.36196 2.03551 0.01235 -0.37039 0 0 0 0 0 0 -0.20878 0.58114 0.03726 -0.29985 0.74484 -1.85847
TYR_94 -8.01159 0.95926 3.58323 0.03041 -1.21159 0 0 0 -0.71433 -0.6139 0 -0.12801 0.25858 2.06314 -0.08479 0.1317 -3.73791
TYR_95 -7.13353 0.90548 3.29479 0.02336 -0.71421 0 0 0 0 -0.46909 0 -0.1495 0.99812 1.62141 -0.17174 0.1317 -1.66322
CYS_96 -3.46973 0.44751 2.00468 0.00207 -0.40004 0 0 0 -0.48122 0 0 0.03968 0.22954 0.34637 -0.09575 0.35499 -1.02189
ALA_97 -2.56523 0.33431 1.42479 0.00049 -0.40816 0 0 0 0 0 0 0.68297 0.00409 0 -0.53377 0.59294 -0.46755
ARG_98 -6.26481 0.70047 4.5303 0.01168 -0.78717 0 0 0 -1.61803 0 0 0.20112 0.01196 2.17398 -0.20098 -0.14916 -1.39065
SER_99 -3.35559 0.39558 2.45335 0.00278 -0.485 0 0 0 -0.64638 -1.10703 0 0.11353 0.02212 0.29966 -0.05904 0.17658 -2.18945
GLY_100 -2.25645 0.5045 1.56803 0.00016 -0.1163 0 0 0 -0.46013 0 0 0.3423 0.01639 0 -0.59111 0.14053 -0.8521
GLY_101 -1.53234 0.15131 1.06513 8e-05 0.20398 0.00014 0 0 0 0 0 -0.01934 0.00237 0 -0.81136 0.14053 -0.7995
PRO_102 -2.54905 0.23828 1.3715 0.00117 -0.15964 0.00457 0 0 -0.34293 0 0 -0.27249 0.26809 0.08351 -0.56208 -0.21929 -2.13835
TYR_103 -6.66206 0.64239 2.66613 0.02534 -0.6023 0 0 0 0 -0.32357 0 0.11111 0.09623 1.76401 -0.29924 0.1317 -2.45027
PHE_104 -2.70722 0.20403 1.03548 0.02442 0.13651 0 0 0 0 0 0 0.11808 0.40411 1.43358 -0.18871 0.43057 0.89084
PHE_105 -5.17436 0.58216 2.04266 0.02465 0.00908 0 0 0 0 0 0 0.16241 0.02296 1.73434 -0.12311 0.43057 -0.28865
ASP_106 -3.63033 0.30833 3.11049 0.00646 -1.00344 0 0 0 -0.39941 -0.5225 0 -0.03994 0.0004 1.84444 -0.36903 -1.28682 -1.98135
TYR_107 -7.28813 0.55692 2.71537 0.03292 -0.10664 0 0 0 0 0 0 -0.12565 0.08914 3.11097 -0.08355 0.1317 -0.96695
TRP_108 -6.89367 0.52646 4.39015 0.02667 -0.59193 0 0 0 0 -0.08165 0 0.01818 0.08613 1.59992 -0.15047 0.92933 -0.14087
GLY_109 -2.56416 0.24882 1.771 0.00013 -0.40312 0 0 0 -0.45439 0 0 0.12936 0.0864 0 -0.41569 0.14053 -1.46112
GLN_110 -3.10099 0.19618 2.49077 0.02211 -0.44003 0 0 0 -1.05453 0 0 -0.23651 0.01664 2.86916 -0.04488 -1.17797 -0.46005
GLY_111 -2.43674 0.37326 1.49339 6e-05 0.13111 0 0 0 0 0 0 0.09864 0.00586 0 -0.79213 0.14053 -0.98603
THR_112 -4.61996 0.19319 3.36272 0.00842 -0.79757 0 0 0 -0.57697 -0.63962 0 0.13845 0.00404 0.0472 -0.02422 0.16454 -2.73979
LEU_113 -3.17622 0.2914 1.39614 0.00931 -0.21175 0 0 0 0 0 0 -0.14656 0.04257 0.38133 -0.06737 0.60233 -0.87883
VAL_114 -3.57249 0.27571 1.72614 0.01291 -0.21405 0 0 0 0 0 0 -0.21701 0.0343 0.01983 -0.38841 0.74484 -1.57822
THR_p:CtermProteinFull_115 -2.64228 0.06926 2.54111 0.01781 -0.33288 0 0 0 0 0 0 0 0 0.05292 0 0.16454 -0.12952
ASP_p:NtermProteinFull_116 -1.67016 0.13194 2.39173 0.0101 0.04765 0 0 0 0 0 0 0 0.00973 1.48981 0 -1.28682 1.12399
ILE_117 -4.66919 0.40775 2.50164 0.0184 0.0227 0 0 0 -0.68519 0 0 -0.16596 0.00199 0.19563 -0.35263 0.8318 -1.89305
VAL_118 -2.14853 0.23119 1.48042 0.01348 -0.43289 0 0 0 -0.13233 0 0 -0.26706 0.04684 0.00763 -0.18345 0.74484 -0.63985
MET_119 -4.76431 0.22183 2.45973 0.00349 -0.06752 0 0 0 0 0 0 0.07386 0.06235 1.38349 -0.08094 0.15868 -0.54935
THR_120 -2.39681 0.02536 1.81511 0.00883 -0.41942 0 0 0 0 0 0 0.01351 0.01751 0.02599 -0.03759 0.16454 -0.78295
GLN_121 -6.78032 0.70564 5.25449 0.00983 -1.22067 0 0 0 -1.60404 -0.46227 0 -0.1443 0.03092 3.18852 -0.02892 -1.17797 -2.22909
SER_122 -2.06075 0.78689 1.6545 0.00437 -0.45405 0.0131 0 0 0 0 0 0.06872 0.00357 0.14911 -0.16515 0.17658 0.17689
PRO_123 -2.88724 1.11088 1.51392 0.00224 -0.48246 0.28593 0 0 -0.32852 0 0 0.26989 0.3397 0.03727 -0.27285 -0.21929 -0.63053
LEU_124 -1.86104 0.08838 1.19233 0.0066 -0.17011 0 0 0 0 0 0 -0.14428 0.03069 0.13893 -0.12669 0.60233 -0.24286
SER_125 -2.77287 0.26159 1.77658 0.0019 -0.34168 0 0 0 0 0 0 -0.00788 0.6322 0.2515 -0.20057 0.17658 -0.22266
LEU_126 -4.18268 0.30563 1.40115 0.01 -0.4446 0.0529 0 0 0 0 0 0.37149 0.47934 0.48315 -0.04007 0.60233 -0.96136
PRO_127 -2.41022 0.27167 1.18969 0.00149 -0.15123 0.40697 0 0 0 0 0 -0.21819 0.02796 0.54567 -0.42918 -0.21929 -0.98467
VAL_128 -3.85514 0.4039 1.45122 0.0126 -0.13037 0 0 0 0 0 0 -0.16138 0.25138 0.06166 -0.38916 0.74484 -1.61043
THR_129 -2.10668 0.52168 1.15925 0.00848 -0.23429 0.00454 0 0 0 0 0 -0.19411 0.00191 0.06591 0.02704 0.16454 -0.58172
PRO_130 -1.86276 0.61815 0.54702 0.00126 -0.0775 0.03005 0 0 0 0 0 -0.15882 0.00179 0.09692 -0.51866 -0.21929 -1.54184
GLY_131 -1.75329 0.11545 1.02018 1e-05 -0.13932 0 0 0 0 0 0 -0.24133 0.01268 0 -0.80315 0.14053 -1.64824
GLU_132 -3.32016 0.36071 2.04621 0.0053 -0.2813 0.00146 0 0 0 0 0 -0.13226 0.01474 2.29921 -0.02954 -1.55374 -0.58938
PRO_133 -2.18319 0.31907 0.90773 0.00216 -0.06302 0.07122 0 0 0 0 0 -0.14582 0.21148 0.09127 -0.43191 -0.21929 -1.4403
ALA_134 -2.94777 0.33656 0.91934 0.00063 -0.2505 0 0 0 0 0 0 0.07004 0.0007 0 0.13662 0.59294 -1.14143
SER_135 -2.00192 0.16664 1.63365 0.00522 -0.51764 0 0 0 0 -0.48644 0 0.27211 0.09118 0.06883 -0.07562 0.17658 -0.66741
ILE_136 -4.87909 0.29835 1.60615 0.01865 -0.59276 0 0 0 0 0 0 -0.20212 0.06834 1.923 -0.4059 0.8318 -1.33357
SER_137 -2.50656 0.17697 1.80345 0.00385 -0.73857 0 0 0 0 0 0 -0.07508 0.18074 0.52521 -0.00691 0.17658 -0.46031
CYD_138 -3.21558 0.22495 1.95565 0.00162 -0.63123 0 0 0 0 0 -0.09035 0.10032 0.00034 0.11865 -0.20134 0.35499 -1.38198
ARG_139 -3.29856 0.15448 2.83208 0.01256 -1.77524 0 0 0 0 -0.7275 0 -0.00038 0.05672 1.83222 0.03298 -0.14916 -1.02981
SER_140 -3.29112 0.25946 2.49356 0.00136 -0.57413 0 0 0 -0.36933 0 0 -0.20492 0.00559 0.23877 -0.15806 0.17658 -1.42224
SER_141 -2.08419 0.1331 1.64867 0.00145 -0.34245 0 0 0 -0.13233 0 0 -0.23267 0.01442 0.16089 -0.10604 0.17658 -0.76257
GLN_142 -3.07918 0.31258 1.93791 0.00383 -0.30513 0 0 0 -0.36933 0 0 -0.09354 0.02653 2.04968 -0.0225 -1.17797 -0.71713
ASN_143 -2.89448 0.21055 2.14343 0.00972 -0.07734 0 0 0 -0.3365 0 0 -0.15044 0.24147 1.68827 0.01129 -0.94198 -0.096
ILE_144 -4.12178 0.37123 1.77112 0.01718 -0.34058 0 0 0 -0.46612 0 0 0.14735 0.26188 0.0871 0.10517 0.8318 -1.33566
VAL_145 -2.80321 0.21672 1.8941 0.01286 -0.19257 0 0 0 -0.3365 0 0 -0.2192 0.16836 0.00814 -0.22024 0.74484 -0.7267
HIS_146 -5.06563 0.64893 2.88486 0.00502 -0.70813 0 0 0 -0.30489 0 0 -0.1872 0.27024 2.08677 0.0034 0.3575 -0.00913
ASN_147 -1.53994 0.40486 0.90162 0.00349 0.05585 0 0 0 0 0 0 -0.17743 0.03039 1.21036 -0.04982 -0.94198 -0.10261
ASN_148 -4.21554 0.68428 3.11524 0.01711 -0.36122 0 0 0 -0.44122 -0.40963 0 -0.20903 0.29802 1.83598 -0.21158 -0.94198 -0.83957
GLY_149 -1.31264 0.42579 0.88557 0 0.05273 0 0 0 0 0 0 -0.40311 0.00052 0 -0.80257 0.14053 -1.01319
ILE_150 -4.05437 0.28709 2.31893 0.01716 -0.23796 0 0 0 -0.13633 0 0 -0.23571 0.34831 0.20739 -0.37455 0.8318 -1.02826
THR_151 -2.84312 0.2087 1.30443 0.00808 -0.30072 0 0 0 0 0 0 0.05059 0.20701 0.04899 0.04532 0.16454 -1.10619
TYR_152 -5.01072 0.20786 2.55463 0.02482 -0.42593 0 0 0 0 -0.40963 0 0.03266 0.01965 1.59146 -0.06551 0.1317 -1.34901
LEU_153 -5.02523 0.64638 1.91646 0.00871 -0.32625 0 0 0 0 0 0 -0.04677 0.00618 0.36885 -0.14197 0.60233 -1.99132
GLU_154 -5.99444 0.58996 4.17957 0.00462 -0.68393 0 0 0 0 -0.32357 0 -0.04961 0.01753 2.64099 0.0347 -1.55374 -1.13791
TRP_155 -9.28026 1.086 3.29687 0.02185 -0.50394 0 0 0 0 0 0 -0.09201 0.01064 1.11578 -0.07358 0.92933 -3.48933
TYR_156 -6.85574 0.88592 2.9094 0.02636 -0.6373 0 0 0 -0.62066 0 0 -0.15397 0.00033 1.61468 -0.19423 0.1317 -2.89352
LEU_157 -4.21632 0.25736 1.56368 0.03748 -0.46876 0 0 0 0 0 0 0.13044 5e-05 1.56519 -0.0954 0.60233 -0.62395
GLN_158 -5.88715 0.2374 3.66062 0.00653 -1.14232 0 0 0 -0.25232 -1.74321 0 0.11903 0.60756 2.41395 -0.04387 -1.17797 -3.20176
LYS_159 -3.06685 0.4867 2.14255 0.00498 -1.27726 0.00519 0 0 0 -0.26992 0 -0.2844 0.00332 0.99943 0.00143 -0.28737 -1.5422
PRO_160 -1.69318 0.57281 0.60792 0.00135 -0.03884 0.07338 0 0 0 0 0 -0.06848 0.00193 0.15526 -0.48371 -0.21929 -1.09084
GLY_161 -0.92205 0.05687 0.66052 1e-05 0.06927 0 0 0 0 0 0 -0.27551 0.0287 0 -0.80164 0.14053 -1.04331
GLN_162 -2.76183 0.24315 1.7594 0.00491 -0.19844 0 0 0 -0.25232 0 0 0.11229 0.18776 1.57387 -0.09528 -1.17797 -0.60446
SER_163 -3.01174 0.50383 2.17193 0.00133 -0.14387 0.00072 0 0 -0.45439 0 0 -0.14683 0.00888 0.20668 -0.20857 0.17658 -0.89545
PRO_164 -3.79954 0.39123 0.9624 0.00142 0.04391 0.01637 0 0 0 0 0 -0.10657 0.01758 0.09869 -0.45447 -0.21929 -3.04826
GLN_165 -4.8136 0.20877 3.26321 0.00377 -0.90337 0 0 0 0 -0.44086 0 -0.11452 0.00149 2.86614 -0.05261 -1.17797 -1.15953
LEU_166 -4.52968 0.72126 1.61428 0.00656 -0.29223 0 0 0 -0.39941 0 0 -0.09739 0.28204 1.29763 -0.0733 0.60233 -0.8679
LEU_167 -5.67584 0.87278 1.15296 0.00715 -0.15109 0 0 0 0 0 0 0.43597 0.05299 0.91422 -0.17615 0.60233 -1.96468
ILE_168 -5.82744 0.87273 2.03604 0.02096 -0.2463 0 0 0 0 0 0 -0.04769 0.6226 1.3123 -0.10916 0.8318 -0.53416
TYR_169 -8.42951 1.68739 2.97131 0.02883 -0.34602 0 0 0 0 0 0 -0.14423 0.1017 1.47135 -0.26063 0.1317 -2.78812
LYS_170 -3.37176 1.62233 1.93406 0.00502 -0.09274 0 0 0 0 0 0 -0.02091 0.5734 1.0001 -0.31659 -0.28737 1.04553
VAL_171 -3.80993 1.35131 1.69226 0.01329 -0.22471 0 0 0 0 0 0 0.72902 0.89152 0.08776 -0.15838 0.74484 1.31698
SER_172 -1.95691 0.56933 1.5668 0.00582 -0.47658 0 0 0 0 0 0 0.32934 0.3084 0.3041 -0.21331 0.17658 0.61356
ASP_173 -4.42069 0.53482 3.0814 0.00292 -0.44451 0 0 0 0 0 0 0.15084 0.19441 1.63559 0.20919 -1.28682 -0.34284
ARG_174 -4.80946 0.49911 3.10496 0.01088 -0.91123 0 0 0 -0.26387 0 0 -0.09937 0.31631 2.2727 -0.02274 -0.14916 -0.05187
PHE_175 -7.10808 1.44577 2.05978 0.02352 -0.20742 0 0 0 0 0 0 -0.19654 0.00107 1.7461 0.13578 0.43057 -1.66945
SER_176 -0.70051 0.09102 0.49534 0.00187 -0.03705 0 0 0 0 0 0 -0.0219 8e-05 0.2087 0.15285 0.17658 0.36699
GLY_177 -0.89742 0.06129 0.56321 1e-05 -0.06744 0 0 0 0 0 0 -0.19759 5e-05 0 -0.80295 0.14053 -1.20031
VAL_178 -3.84234 0.82059 1.26429 0.01402 0.10346 0.00243 0 0 0 0 0 -0.25617 0.00125 0.04339 -0.18864 0.74484 -1.29288
PRO_179 -3.31631 1.05378 1.55273 0.00109 -0.18809 0.00539 0 0 0 0 0 -0.25733 0.18307 0.13832 -0.71654 -0.21929 -1.76318
ASP_180 -2.5777 0.4982 2.22849 0.00346 -0.27295 0 0 0 0 0 0 -0.20921 0.06972 1.66958 -0.186 -1.28682 -0.06324
ARG_181 -5.74851 0.85373 3.857 0.01366 -1.71144 0 0 0 0 -0.97216 0 -0.23729 0.01144 2.20837 -0.06145 -0.14916 -1.93582
PHE_182 -6.76189 1.00783 1.64182 0.02301 -0.54074 0 0 0 -0.26387 0 0 -0.13804 0.00495 1.59862 -0.03632 0.43057 -3.03407
SER_183 -2.0923 0.03688 1.52465 0.0076 -0.56178 0 0 0 0 0 0 0.20761 0.0037 0.05266 -0.26924 0.17658 -0.91365
GLY_184 -1.77239 0.15202 1.22087 9e-05 -0.29657 0 0 0 0 0 0 0.2499 0.08362 0 0.18992 0.14053 -0.03202
SER_185 -1.9079 0.08474 1.35353 0.00115 -0.7446 0 0 0 -0.12033 0 0 0.16721 0.0004 0.67264 -0.29903 0.17658 -0.61558
GLY_186 -1.18692 0.21552 0.6345 0.00013 -0.58461 0 0 0 -0.12033 0 0 0.22764 0.01292 0 -0.8122 0.14053 -1.47282
SER_187 -2.02764 0.16136 1.21487 0.00152 -0.48676 0 0 0 0 0 0 0.13821 0.34621 0.13371 -0.32426 0.17658 -0.6662
GLY_188 -2.41425 0.12805 1.5898 2e-05 -0.13933 0 0 0 0 0 0 0.49512 0.12555 0 -0.66705 0.14053 -0.74156
THR_189 -3.76008 0.36924 2.77121 0.00474 -0.5693 0 0 0 0 0 0 0.05157 0.09074 0.0239 -0.43542 0.16454 -1.28886
ASP_190 -3.64182 0.22111 3.17601 0.00359 -1.91414 0 0 0 0 -0.7275 0 -0.09493 0.00012 2.61911 -0.09937 -1.28682 -1.74465
PHE_191 -7.00037 0.84534 2.43625 0.02384 -0.31037 0 0 0 0 0 0 -0.14071 0.14113 1.3068 -0.17138 0.43057 -2.4389
THR_192 -3.32569 0.27056 2.26399 0.00772 -0.25806 0 0 0 0 0 0 -0.04105 0.24031 0.2083 -0.14673 0.16454 -0.61611
LEU_193 -5.98613 0.39579 1.54849 0.00902 -0.54862 0 0 0 0 0 0 -0.05657 0.03536 0.35681 -0.14208 0.60233 -3.7856
LYS_194 -3.57189 0.21629 2.66563 0.00543 -0.71123 0 0 0 0 -0.48644 0 -0.10393 0.00707 1.26424 -0.04717 -0.28737 -1.04939
ILE_195 -5.30421 0.71791 1.4493 0.01756 -0.29058 0 0 0 0 0 0 0.14473 0.1195 0.26592 -0.23249 0.8318 -2.28056
SER_196 -2.39641 0.47761 1.5188 0.00174 -0.22483 0 0 0 0 0 0 -0.1609 0.11722 0.2334 0.0889 0.17658 -0.16789
ARG_197 -2.83278 0.4232 1.89768 0.00947 -0.03373 0 0 0 0 0 0 0.35376 0.00492 0.95327 -0.44813 -0.14916 0.17849
VAL_198 -4.18403 0.35425 1.7924 0.01468 -0.3587 0 0 0 0 0 0 -0.24491 0.12953 0.06554 -0.03615 0.74484 -1.72254
GLU_199 -3.59704 0.3627 2.72556 0.00265 -1.10607 0 0 0 -0.53681 -0.48131 0 0.34174 0.01264 2.45553 0.07412 -1.55374 -1.30003
ALA_200 -1.72411 0.38369 0.89689 0.00077 0.09496 0 0 0 0 0 0 -0.21942 0.09199 0 -0.19648 0.59294 -0.07877
GLU_201 -1.91264 0.3113 1.77747 0.00532 -0.99615 0 0 0 0 -0.26992 0 -0.17966 0.09978 2.37057 -0.05341 -1.55374 -0.40108
ASP_202 -4.84189 0.58206 4.24333 0.00297 -1.54177 0 0 0 -1.30523 -0.49085 0 -0.23618 0.01489 1.68219 -0.15198 -1.28682 -3.32928
VAL_203 -3.1628 0.27041 1.45366 0.01424 -0.07772 0 0 0 0 0 0 -0.28151 0.00321 0.04544 -0.13126 0.74484 -1.12149
GLY_204 -2.66865 0.22862 1.56674 0.00027 -0.3111 0 0 0 0 0 0 0.13379 0.00159 0 -0.80841 0.14053 -1.71663
VAL_205 -4.69064 0.25371 2.09262 0.01239 -0.35289 0 0 0 0 0 0 -0.21856 0.05627 0.03952 -0.27627 0.74484 -2.339
TYR_206 -7.51639 0.79753 3.14133 0.02425 -1.10922 0 0 0 -0.76842 0 0 -0.10219 0.00879 1.519 -0.05854 0.1317 -3.93217
TYR_207 -8.18242 0.85563 3.75849 0.02455 -0.72573 0 0 0 0 -0.41782 0 -0.15297 0.7929 1.47455 -0.15786 0.1317 -2.59899
CYD_208 -3.98823 0.2733 2.17908 0.00138 -0.51299 0 0 0 -0.38846 0 -0.09035 -0.16584 0.27581 1.17259 -0.16989 0.35499 -1.05862
PHE_209 -8.12858 1.03216 2.96556 0.0278 -0.36386 0 0 0 0 0 0 0.06987 0.26515 1.58337 -0.0219 0.43057 -2.13984
GLN_210 -6.72139 0.38389 4.2472 0.03688 -0.75318 0 0 0 -1.13112 -0.61088 0 0.01182 0.00862 4.60739 0.07157 -1.17797 -1.02717
GLY_211 -2.15978 0.07834 1.15281 4e-05 -0.0313 0 0 0 0 0 0 0.37917 0.01621 0 0.2893 0.14053 -0.13468
SER_212 -3.00822 0.16264 2.31219 0.00065 -0.50776 0 0 0 -0.79893 0 0 0.1068 0.02054 0.55492 -0.05879 0.17658 -1.03938
HIS_213 -3.92069 0.39113 2.44911 0.00218 -0.18135 0 0 0 -0.79832 0 0 -0.10773 0.12457 1.65079 -0.00198 0.3575 -0.03478
ILE_214 -1.45017 1.2216 0.5182 0.01812 -0.00812 0.01386 0 0 0 0 0 -0.21432 0.01769 0.25632 -0.34083 0.8318 0.86414
PRO_215 -2.80254 1.59306 1.47078 0.00237 -0.51572 0.19831 0 0 0 0 0 -0.08285 0.02094 0.06622 -0.35479 -0.21929 -0.62352
PRO_216 -4.35368 0.96649 1.57211 0.00195 -0.00916 0.02494 0 0 0 0 0 -0.2328 0.82831 0.17885 -0.5751 -0.21929 -1.81739
THR_217 -4.2251 0.22795 3.42166 0.0032 -0.51922 0 0 0 -0.68519 -0.61088 0 -0.19974 0.00364 0.32686 -0.23853 0.16454 -2.33082
PHE_218 -6.26914 0.73194 1.47051 0.02724 -0.13405 0 0 0 0 0 0 0.12848 1.16058 1.73503 -0.17282 0.43057 -0.89165
GLY_219 -2.5082 0.19914 1.71286 0.00012 -0.25924 0 0 0 0 0 0 -0.05231 0.09866 0 -0.26515 0.14053 -0.93359
GLN_220 -4.0522 0.36165 2.97272 0.02146 -0.39127 0 0 0 -1.21558 0 0 -0.23065 0.14483 2.93194 -0.04919 -1.17797 -0.68426
GLY_221 -2.72092 0.42914 1.69618 4e-05 0.06737 0 0 0 0 0 0 0.16934 0.14506 0 -0.78388 0.14053 -0.85715
THR_222 -5.09179 0.36081 3.28477 0.0104 -0.87772 0 0 0 -0.32852 -0.46227 0 0.04015 0.03637 0.16282 -0.0405 0.16454 -2.74093
LYS_223 -3.8009 0.10461 2.2785 0.00688 -0.92249 0 0 0 0 0 0 0.16195 0.08041 1.0337 -0.02892 -0.28737 -1.37363
VAL_224 -4.42288 0.31672 1.61892 0.0132 -0.38473 0 0 0 0 0 0 -0.26316 0.2647 0.01057 -0.18164 0.74484 -2.28345
GLU_225 -3.96701 0.29854 2.48066 0.00758 -0.50091 0 0 0 0 0 0 0.59678 0.00833 2.11713 0.07432 -1.55374 -0.43833
ILE_p:CtermProteinFull_226 -2.61815 0.24192 1.07513 0.03201 -0.05275 0 0 0 0 0 0 0 0 0.1707 0 0.8318 -0.31933
#END_POSE_ENERGIES_TABLE ex1-1wt5_renum_0003.pdb
chainbreak  0.00567377
loop_cenrms  0
loop_rms  0
total_energy  -363.303
