# Supplementary material for: Improving Loop Modeling of the Antibody Complementarity-Determining Region 3 Using Knowledge-Based Restraints
Source: PLoS One. 2016 May 16;11(5):e0154811. doi: 10.1371/journal.pone.0154811 (PMC4868311; doi:10.1371/journal.pone.0154811)
Supplement: S4 File — This archive contains example input and output files needed to run the Rosetta protocol described in S3 File. (ZIP) [file pone.0154811.s007.zip › HCDR3_prot_capture/output/ex1-1wt5_renum_0004.pdb]

ATOM      1  N   GLN A   1       8.894  33.713 -19.638  1.00  0.00           N  
ATOM      2  CA  GLN A   1       8.841  32.972 -18.383  1.00  0.00           C  
ATOM      3  C   GLN A   1       8.504  33.890 -17.215  1.00  0.00           C  
ATOM      4  O   GLN A   1       8.350  35.099 -17.387  1.00  0.00           O  
ATOM      5  CB  GLN A   1      10.172  32.262 -18.123  1.00  0.00           C  
ATOM      6  CG  GLN A   1      10.578  31.283 -19.211  1.00  0.00           C  
ATOM      7  CD  GLN A   1       9.619  30.113 -19.324  1.00  0.00           C  
ATOM      8  OE1 GLN A   1       9.418  29.362 -18.366  1.00  0.00           O  
ATOM      9  NE2 GLN A   1       9.021  29.951 -20.499  1.00  0.00           N  
ATOM     10 1H   GLN A   1       9.116  33.088 -20.386  1.00  0.00           H  
ATOM     11 2H   GLN A   1       8.006  34.139 -19.812  1.00  0.00           H  
ATOM     12 3H   GLN A   1       9.597  34.422 -19.577  1.00  0.00           H  
ATOM     13  HA  GLN A   1       8.055  32.221 -18.459  1.00  0.00           H  
ATOM     14 1HB  GLN A   1      10.966  33.002 -18.024  1.00  0.00           H  
ATOM     15 2HB  GLN A   1      10.115  31.715 -17.183  1.00  0.00           H  
ATOM     16 1HG  GLN A   1      10.595  31.805 -20.168  1.00  0.00           H  
ATOM     17 2HG  GLN A   1      11.569  30.891 -18.982  1.00  0.00           H  
ATOM     18 1HE2 GLN A   1       8.377  29.196 -20.633  1.00  0.00           H  
ATOM     19 2HE2 GLN A   1       9.213  30.583 -21.250  1.00  0.00           H  
ATOM     20  N   VAL A   2       8.391  33.308 -16.026  1.00  0.00           N  
ATOM     21  CA  VAL A   2       8.019  34.063 -14.836  1.00  0.00           C  
ATOM     22  C   VAL A   2       9.106  33.986 -13.772  1.00  0.00           C  
ATOM     23  O   VAL A   2       9.652  32.916 -13.505  1.00  0.00           O  
ATOM     24  CB  VAL A   2       6.697  33.527 -14.255  1.00  0.00           C  
ATOM     25  CG1 VAL A   2       6.401  34.180 -12.913  1.00  0.00           C  
ATOM     26  CG2 VAL A   2       5.561  33.775 -15.237  1.00  0.00           C  
ATOM     27  H   VAL A   2       8.568  32.317 -15.944  1.00  0.00           H  
ATOM     28  HA  VAL A   2       7.879  35.108 -15.118  1.00  0.00           H  
ATOM     29  HB  VAL A   2       6.796  32.457 -14.077  1.00  0.00           H  
ATOM     30 1HG1 VAL A   2       5.463  33.789 -12.517  1.00  0.00           H  
ATOM     31 2HG1 VAL A   2       7.209  33.960 -12.215  1.00  0.00           H  
ATOM     32 3HG1 VAL A   2       6.317  35.259 -13.043  1.00  0.00           H  
ATOM     33 1HG2 VAL A   2       4.630  33.393 -14.820  1.00  0.00           H  
ATOM     34 2HG2 VAL A   2       5.466  34.846 -15.420  1.00  0.00           H  
ATOM     35 3HG2 VAL A   2       5.775  33.265 -16.176  1.00  0.00           H  
ATOM     36  N   GLN A   3       9.415  35.128 -13.166  1.00  0.00           N  
ATOM     37  CA  GLN A   3      10.399  35.182 -12.091  1.00  0.00           C  
ATOM     38  C   GLN A   3       9.922  36.073 -10.951  1.00  0.00           C  
ATOM     39  O   GLN A   3       9.773  37.283 -11.117  1.00  0.00           O  
ATOM     40  CB  GLN A   3      11.744  35.688 -12.622  1.00  0.00           C  
ATOM     41  CG  GLN A   3      12.832  35.785 -11.566  1.00  0.00           C  
ATOM     42  CD  GLN A   3      13.247  34.426 -11.035  1.00  0.00           C  
ATOM     43  OE1 GLN A   3      13.768  33.588 -11.775  1.00  0.00           O  
ATOM     44  NE2 GLN A   3      13.017  34.201  -9.747  1.00  0.00           N  
ATOM     45  H   GLN A   3       8.957  35.979 -13.456  1.00  0.00           H  
ATOM     46  HA  GLN A   3      10.537  34.176 -11.697  1.00  0.00           H  
ATOM     47 1HB  GLN A   3      12.098  35.023 -13.409  1.00  0.00           H  
ATOM     48 2HB  GLN A   3      11.613  36.676 -13.062  1.00  0.00           H  
ATOM     49 1HG  GLN A   3      13.708  36.262 -12.006  1.00  0.00           H  
ATOM     50 2HG  GLN A   3      12.462  36.380 -10.731  1.00  0.00           H  
ATOM     51 1HE2 GLN A   3      13.269  33.322  -9.339  1.00  0.00           H  
ATOM     52 2HE2 GLN A   3      12.592  34.908  -9.182  1.00  0.00           H  
ATOM     53  N   LEU A   4       9.683  35.466  -9.794  1.00  0.00           N  
ATOM     54  CA  LEU A   4       9.256  36.208  -8.613  1.00  0.00           C  
ATOM     55  C   LEU A   4      10.449  36.621  -7.761  1.00  0.00           C  
ATOM     56  O   LEU A   4      11.450  35.908  -7.690  1.00  0.00           O  
ATOM     57  CB  LEU A   4       8.290  35.361  -7.776  1.00  0.00           C  
ATOM     58  CG  LEU A   4       6.988  34.951  -8.474  1.00  0.00           C  
ATOM     59  CD1 LEU A   4       6.171  34.063  -7.546  1.00  0.00           C  
ATOM     60  CD2 LEU A   4       6.207  36.196  -8.867  1.00  0.00           C  
ATOM     61  H   LEU A   4       9.800  34.465  -9.730  1.00  0.00           H  
ATOM     62  HA  LEU A   4       8.739  37.109  -8.940  1.00  0.00           H  
ATOM     63 1HB  LEU A   4       8.803  34.450  -7.469  1.00  0.00           H  
ATOM     64 2HB  LEU A   4       8.023  35.922  -6.880  1.00  0.00           H  
ATOM     65  HG  LEU A   4       7.221  34.372  -9.369  1.00  0.00           H  
ATOM     66 1HD1 LEU A   4       5.245  33.771  -8.043  1.00  0.00           H  
ATOM     67 2HD1 LEU A   4       6.745  33.170  -7.297  1.00  0.00           H  
ATOM     68 3HD1 LEU A   4       5.935  34.609  -6.634  1.00  0.00           H  
ATOM     69 1HD2 LEU A   4       5.282  35.905  -9.364  1.00  0.00           H  
ATOM     70 2HD2 LEU A   4       5.972  36.775  -7.973  1.00  0.00           H  
ATOM     71 3HD2 LEU A   4       6.808  36.804  -9.544  1.00  0.00           H  
ATOM     72  N   VAL A   5      10.337  37.776  -7.115  1.00  0.00           N  
ATOM     73  CA  VAL A   5      11.365  38.241  -6.192  1.00  0.00           C  
ATOM     74  C   VAL A   5      10.769  38.593  -4.835  1.00  0.00           C  
ATOM     75  O   VAL A   5      10.141  39.640  -4.675  1.00  0.00           O  
ATOM     76  CB  VAL A   5      12.083  39.475  -6.769  1.00  0.00           C  
ATOM     77  CG1 VAL A   5      13.160  39.962  -5.811  1.00  0.00           C  
ATOM     78  CG2 VAL A   5      12.682  39.138  -8.126  1.00  0.00           C  
ATOM     79  H   VAL A   5       9.518  38.348  -7.268  1.00  0.00           H  
ATOM     80  HA  VAL A   5      12.095  37.443  -6.056  1.00  0.00           H  
ATOM     81  HB  VAL A   5      11.362  40.285  -6.881  1.00  0.00           H  
ATOM     82 1HG1 VAL A   5      13.657  40.835  -6.235  1.00  0.00           H  
ATOM     83 2HG1 VAL A   5      12.704  40.232  -4.858  1.00  0.00           H  
ATOM     84 3HG1 VAL A   5      13.891  39.170  -5.653  1.00  0.00           H  
ATOM     85 1HG2 VAL A   5      13.188  40.015  -8.529  1.00  0.00           H  
ATOM     86 2HG2 VAL A   5      13.399  38.324  -8.016  1.00  0.00           H  
ATOM     87 3HG2 VAL A   5      11.888  38.832  -8.808  1.00  0.00           H  
ATOM     88  N   GLN A   6      10.968  37.713  -3.860  1.00  0.00           N  
ATOM     89  CA  GLN A   6      10.446  37.927  -2.516  1.00  0.00           C  
ATOM     90  C   GLN A   6      11.431  38.717  -1.663  1.00  0.00           C  
ATOM     91  O   GLN A   6      12.635  38.706  -1.917  1.00  0.00           O  
ATOM     92  CB  GLN A   6      10.129  36.588  -1.844  1.00  0.00           C  
ATOM     93  CG  GLN A   6       9.001  35.813  -2.503  1.00  0.00           C  
ATOM     94  CD  GLN A   6       8.635  34.558  -1.733  1.00  0.00           C  
ATOM     95  OE1 GLN A   6       8.120  33.592  -2.303  1.00  0.00           O  
ATOM     96  NE2 GLN A   6       8.897  34.566  -0.431  1.00  0.00           N  
ATOM     97  H   GLN A   6      11.494  36.873  -4.056  1.00  0.00           H  
ATOM     98  HA  GLN A   6       9.526  38.506  -2.590  1.00  0.00           H  
ATOM     99 1HB  GLN A   6      11.019  35.958  -1.850  1.00  0.00           H  
ATOM    100 2HB  GLN A   6       9.857  36.759  -0.803  1.00  0.00           H  
ATOM    101 1HG  GLN A   6       8.119  36.451  -2.557  1.00  0.00           H  
ATOM    102 2HG  GLN A   6       9.312  35.520  -3.506  1.00  0.00           H  
ATOM    103 1HE2 GLN A   6       8.678  33.766   0.128  1.00  0.00           H  
ATOM    104 2HE2 GLN A   6       9.315  35.371  -0.010  1.00  0.00           H  
ATOM    105  N   SER A   7      10.911  39.402  -0.650  1.00  0.00           N  
ATOM    106  CA  SER A   7      11.740  40.218   0.228  1.00  0.00           C  
ATOM    107  C   SER A   7      12.654  39.352   1.085  1.00  0.00           C  
ATOM    108  O   SER A   7      12.428  38.151   1.233  1.00  0.00           O  
ATOM    109  CB  SER A   7      10.866  41.081   1.118  1.00  0.00           C  
ATOM    110  OG  SER A   7      10.098  40.292   1.984  1.00  0.00           O  
ATOM    111  H   SER A   7       9.916  39.355  -0.483  1.00  0.00           H  
ATOM    112  HA  SER A   7      12.363  40.867  -0.389  1.00  0.00           H  
ATOM    113 1HB  SER A   7      11.493  41.758   1.698  1.00  0.00           H  
ATOM    114 2HB  SER A   7      10.210  41.692   0.500  1.00  0.00           H  
ATOM    115  HG  SER A   7      10.595  40.238   2.804  1.00  0.00           H  
ATOM    116  N   GLY A   8      13.688  39.969   1.648  1.00  0.00           N  
ATOM    117  CA  GLY A   8      14.710  39.234   2.384  1.00  0.00           C  
ATOM    118  C   GLY A   8      14.205  38.812   3.757  1.00  0.00           C  
ATOM    119  O   GLY A   8      13.111  39.196   4.172  1.00  0.00           O  
ATOM    120  H   GLY A   8      13.767  40.972   1.565  1.00  0.00           H  
ATOM    121 1HA  GLY A   8      15.006  38.353   1.814  1.00  0.00           H  
ATOM    122 2HA  GLY A   8      15.597  39.858   2.495  1.00  0.00           H  
ATOM    123  N   ALA A   9      15.007  38.019   4.459  1.00  0.00           N  
ATOM    124  CA  ALA A   9      14.606  37.473   5.751  1.00  0.00           C  
ATOM    125  C   ALA A   9      14.557  38.560   6.817  1.00  0.00           C  
ATOM    126  O   ALA A   9      15.342  39.508   6.787  1.00  0.00           O  
ATOM    127  CB  ALA A   9      15.555  36.361   6.173  1.00  0.00           C  
ATOM    128  H   ALA A   9      15.918  37.788   4.089  1.00  0.00           H  
ATOM    129  HA  ALA A   9      13.602  37.061   5.648  1.00  0.00           H  
ATOM    130 1HB  ALA A   9      15.242  35.964   7.139  1.00  0.00           H  
ATOM    131 2HB  ALA A   9      15.535  35.564   5.430  1.00  0.00           H  
ATOM    132 3HB  ALA A   9      16.566  36.756   6.253  1.00  0.00           H  
ATOM    133  N   GLU A  10      13.630  38.418   7.758  1.00  0.00           N  
ATOM    134  CA  GLU A  10      13.506  39.364   8.860  1.00  0.00           C  
ATOM    135  C   GLU A  10      13.297  38.641  10.185  1.00  0.00           C  
ATOM    136  O   GLU A  10      12.613  37.619  10.245  1.00  0.00           O  
ATOM    137  CB  GLU A  10      12.347  40.330   8.607  1.00  0.00           C  
ATOM    138  CG  GLU A  10      12.559  41.270   7.429  1.00  0.00           C  
ATOM    139  CD  GLU A  10      11.466  42.294   7.294  1.00  0.00           C  
ATOM    140  OE1 GLU A  10      10.565  42.283   8.098  1.00  0.00           O  
ATOM    141  OE2 GLU A  10      11.533  43.089   6.387  1.00  0.00           O  
ATOM    142  H   GLU A  10      12.995  37.634   7.708  1.00  0.00           H  
ATOM    143  HA  GLU A  10      14.431  39.938   8.929  1.00  0.00           H  
ATOM    144 1HB  GLU A  10      11.434  39.763   8.422  1.00  0.00           H  
ATOM    145 2HB  GLU A  10      12.180  40.939   9.495  1.00  0.00           H  
ATOM    146 1HG  GLU A  10      13.510  41.786   7.555  1.00  0.00           H  
ATOM    147 2HG  GLU A  10      12.614  40.683   6.514  1.00  0.00           H  
ATOM    148  N   VAL A  11      13.891  39.178  11.246  1.00  0.00           N  
ATOM    149  CA  VAL A  11      13.732  38.612  12.580  1.00  0.00           C  
ATOM    150  C   VAL A  11      13.033  39.591  13.515  1.00  0.00           C  
ATOM    151  O   VAL A  11      13.470  40.731  13.674  1.00  0.00           O  
ATOM    152  CB  VAL A  11      15.106  38.237  13.168  1.00  0.00           C  
ATOM    153  CG1 VAL A  11      14.949  37.684  14.577  1.00  0.00           C  
ATOM    154  CG2 VAL A  11      15.797  37.226  12.266  1.00  0.00           C  
ATOM    155  H   VAL A  11      14.466  39.999  11.125  1.00  0.00           H  
ATOM    156  HA  VAL A  11      13.126  37.708  12.503  1.00  0.00           H  
ATOM    157  HB  VAL A  11      15.717  39.137  13.242  1.00  0.00           H  
ATOM    158 1HG1 VAL A  11      15.930  37.425  14.977  1.00  0.00           H  
ATOM    159 2HG1 VAL A  11      14.485  38.437  15.214  1.00  0.00           H  
ATOM    160 3HG1 VAL A  11      14.322  36.793  14.551  1.00  0.00           H  
ATOM    161 1HG2 VAL A  11      16.767  36.966  12.687  1.00  0.00           H  
ATOM    162 2HG2 VAL A  11      15.183  36.329  12.187  1.00  0.00           H  
ATOM    163 3HG2 VAL A  11      15.936  37.658  11.275  1.00  0.00           H  
ATOM    164  N   LYS A  12      11.946  39.139  14.130  1.00  0.00           N  
ATOM    165  CA  LYS A  12      11.103  40.014  14.937  1.00  0.00           C  
ATOM    166  C   LYS A  12      10.820  39.400  16.302  1.00  0.00           C  
ATOM    167  O   LYS A  12      10.857  38.181  16.465  1.00  0.00           O  
ATOM    168  CB  LYS A  12       9.791  40.312  14.211  1.00  0.00           C  
ATOM    169  CG  LYS A  12       9.961  40.976  12.851  1.00  0.00           C  
ATOM    170  CD  LYS A  12      10.495  42.394  12.991  1.00  0.00           C  
ATOM    171  CE  LYS A  12      10.642  43.067  11.635  1.00  0.00           C  
ATOM    172  NZ  LYS A  12      11.207  44.439  11.753  1.00  0.00           N  
ATOM    173  H   LYS A  12      11.696  38.165  14.037  1.00  0.00           H  
ATOM    174  HA  LYS A  12      11.634  40.954  15.098  1.00  0.00           H  
ATOM    175 1HB  LYS A  12       9.238  39.384  14.064  1.00  0.00           H  
ATOM    176 2HB  LYS A  12       9.174  40.966  14.828  1.00  0.00           H  
ATOM    177 1HG  LYS A  12      10.656  40.393  12.246  1.00  0.00           H  
ATOM    178 2HG  LYS A  12       8.999  41.008  12.339  1.00  0.00           H  
ATOM    179 1HD  LYS A  12       9.812  42.981  13.607  1.00  0.00           H  
ATOM    180 2HD  LYS A  12      11.468  42.369  13.481  1.00  0.00           H  
ATOM    181 1HE  LYS A  12      11.297  42.471  11.002  1.00  0.00           H  
ATOM    182 2HE  LYS A  12       9.667  43.131  11.152  1.00  0.00           H  
ATOM    183 1HZ  LYS A  12      11.288  44.850  10.833  1.00  0.00           H  
ATOM    184 2HZ  LYS A  12      10.597  45.007  12.323  1.00  0.00           H  
ATOM    185 3HZ  LYS A  12      12.120  44.392  12.181  1.00  0.00           H  
ATOM    186  N   LYS A  13      10.535  40.253  17.281  1.00  0.00           N  
ATOM    187  CA  LYS A  13      10.160  39.793  18.612  1.00  0.00           C  
ATOM    188  C   LYS A  13       8.665  39.514  18.698  1.00  0.00           C  
ATOM    189  O   LYS A  13       7.878  40.053  17.920  1.00  0.00           O  
ATOM    190  CB  LYS A  13      10.565  40.822  19.669  1.00  0.00           C  
ATOM    191  CG  LYS A  13      12.069  41.014  19.816  1.00  0.00           C  
ATOM    192  CD  LYS A  13      12.392  42.025  20.906  1.00  0.00           C  
ATOM    193  CE  LYS A  13      13.894  42.217  21.055  1.00  0.00           C  
ATOM    194  NZ  LYS A  13      14.226  43.215  22.108  1.00  0.00           N  
ATOM    195  H   LYS A  13      10.580  41.245  17.098  1.00  0.00           H  
ATOM    196  HA  LYS A  13      10.685  38.859  18.816  1.00  0.00           H  
ATOM    197 1HB  LYS A  13      10.127  41.789  19.421  1.00  0.00           H  
ATOM    198 2HB  LYS A  13      10.169  40.522  20.639  1.00  0.00           H  
ATOM    199 1HG  LYS A  13      12.534  40.060  20.068  1.00  0.00           H  
ATOM    200 2HG  LYS A  13      12.485  41.363  18.872  1.00  0.00           H  
ATOM    201 1HD  LYS A  13      11.934  42.984  20.660  1.00  0.00           H  
ATOM    202 2HD  LYS A  13      11.984  41.680  21.855  1.00  0.00           H  
ATOM    203 1HE  LYS A  13      14.359  41.267  21.313  1.00  0.00           H  
ATOM    204 2HE  LYS A  13      14.314  42.555  20.107  1.00  0.00           H  
ATOM    205 1HZ  LYS A  13      15.229  43.314  22.175  1.00  0.00           H  
ATOM    206 2HZ  LYS A  13      13.816  44.107  21.868  1.00  0.00           H  
ATOM    207 3HZ  LYS A  13      13.859  42.904  22.995  1.00  0.00           H  
ATOM    208  N   PRO A  14       8.279  38.670  19.649  1.00  0.00           N  
ATOM    209  CA  PRO A  14       6.873  38.347  19.862  1.00  0.00           C  
ATOM    210  C   PRO A  14       6.042  39.608  20.061  1.00  0.00           C  
ATOM    211  O   PRO A  14       6.368  40.453  20.894  1.00  0.00           O  
ATOM    212  CB  PRO A  14       6.906  37.486  21.129  1.00  0.00           C  
ATOM    213  CG  PRO A  14       8.252  36.847  21.102  1.00  0.00           C  
ATOM    214  CD  PRO A  14       9.165  37.919  20.571  1.00  0.00           C  
ATOM    215  HA  PRO A  14       6.500  37.769  19.003  1.00  0.00           H  
ATOM    216 1HB  PRO A  14       6.751  38.117  22.017  1.00  0.00           H  
ATOM    217 2HB  PRO A  14       6.085  36.754  21.108  1.00  0.00           H  
ATOM    218 1HG  PRO A  14       8.533  36.512  22.111  1.00  0.00           H  
ATOM    219 2HG  PRO A  14       8.234  35.951  20.464  1.00  0.00           H  
ATOM    220 1HD  PRO A  14       9.516  38.548  21.403  1.00  0.00           H  
ATOM    221 2HD  PRO A  14      10.015  37.453  20.051  1.00  0.00           H  
ATOM    222  N   GLY A  15       4.967  39.729  19.290  1.00  0.00           N  
ATOM    223  CA  GLY A  15       4.083  40.885  19.385  1.00  0.00           C  
ATOM    224  C   GLY A  15       4.379  41.897  18.286  1.00  0.00           C  
ATOM    225  O   GLY A  15       3.574  42.788  18.015  1.00  0.00           O  
ATOM    226  H   GLY A  15       4.756  39.003  18.621  1.00  0.00           H  
ATOM    227 1HA  GLY A  15       3.046  40.556  19.312  1.00  0.00           H  
ATOM    228 2HA  GLY A  15       4.202  41.355  20.360  1.00  0.00           H  
ATOM    229  N   ALA A  16       5.540  41.756  17.656  1.00  0.00           N  
ATOM    230  CA  ALA A  16       5.978  42.700  16.634  1.00  0.00           C  
ATOM    231  C   ALA A  16       5.350  42.380  15.284  1.00  0.00           C  
ATOM    232  O   ALA A  16       4.554  41.449  15.163  1.00  0.00           O  
ATOM    233  CB  ALA A  16       7.496  42.698  16.526  1.00  0.00           C  
ATOM    234  H   ALA A  16       6.135  40.974  17.890  1.00  0.00           H  
ATOM    235  HA  ALA A  16       5.646  43.695  16.929  1.00  0.00           H  
ATOM    236 1HB  ALA A  16       7.807  43.407  15.760  1.00  0.00           H  
ATOM    237 2HB  ALA A  16       7.929  42.985  17.484  1.00  0.00           H  
ATOM    238 3HB  ALA A  16       7.839  41.700  16.258  1.00  0.00           H  
ATOM    239  N   SER A  17       5.714  43.158  14.269  1.00  0.00           N  
ATOM    240  CA  SER A  17       5.175  42.968  12.928  1.00  0.00           C  
ATOM    241  C   SER A  17       6.291  42.808  11.904  1.00  0.00           C  
ATOM    242  O   SER A  17       7.315  43.488  11.975  1.00  0.00           O  
ATOM    243  CB  SER A  17       4.293  44.143  12.549  1.00  0.00           C  
ATOM    244  OG  SER A  17       3.829  44.018  11.233  1.00  0.00           O  
ATOM    245  H   SER A  17       6.380  43.899  14.432  1.00  0.00           H  
ATOM    246  HA  SER A  17       4.572  42.060  12.922  1.00  0.00           H  
ATOM    247 1HB  SER A  17       3.447  44.197  13.233  1.00  0.00           H  
ATOM    248 2HB  SER A  17       4.857  45.069  12.652  1.00  0.00           H  
ATOM    249  HG  SER A  17       3.503  44.886  10.984  1.00  0.00           H  
ATOM    250  N   VAL A  18       6.087  41.905  10.950  1.00  0.00           N  
ATOM    251  CA  VAL A  18       7.082  41.645   9.917  1.00  0.00           C  
ATOM    252  C   VAL A  18       6.546  41.998   8.535  1.00  0.00           C  
ATOM    253  O   VAL A  18       5.374  41.768   8.235  1.00  0.00           O  
ATOM    254  CB  VAL A  18       7.499  40.162   9.938  1.00  0.00           C  
ATOM    255  CG1 VAL A  18       6.305  39.269   9.637  1.00  0.00           C  
ATOM    256  CG2 VAL A  18       8.618  39.925   8.935  1.00  0.00           C  
ATOM    257  H   VAL A  18       5.221  41.386  10.942  1.00  0.00           H  
ATOM    258  HA  VAL A  18       7.960  42.259  10.119  1.00  0.00           H  
ATOM    259  HB  VAL A  18       7.847  39.907  10.939  1.00  0.00           H  
ATOM    260 1HG1 VAL A  18       6.619  38.224   9.656  1.00  0.00           H  
ATOM    261 2HG1 VAL A  18       5.532  39.429  10.388  1.00  0.00           H  
ATOM    262 3HG1 VAL A  18       5.910  39.510   8.650  1.00  0.00           H  
ATOM    263 1HG2 VAL A  18       8.908  38.875   8.956  1.00  0.00           H  
ATOM    264 2HG2 VAL A  18       8.271  40.186   7.935  1.00  0.00           H  
ATOM    265 3HG2 VAL A  18       9.477  40.544   9.194  1.00  0.00           H  
ATOM    266  N   LYS A  19       7.410  42.560   7.697  1.00  0.00           N  
ATOM    267  CA  LYS A  19       7.019  42.967   6.352  1.00  0.00           C  
ATOM    268  C   LYS A  19       7.561  42.003   5.305  1.00  0.00           C  
ATOM    269  O   LYS A  19       8.772  41.889   5.119  1.00  0.00           O  
ATOM    270  CB  LYS A  19       7.506  44.388   6.061  1.00  0.00           C  
ATOM    271  CG  LYS A  19       7.093  44.926   4.697  1.00  0.00           C  
ATOM    272  CD  LYS A  19       7.584  46.352   4.494  1.00  0.00           C  
ATOM    273  CE  LYS A  19       7.184  46.887   3.127  1.00  0.00           C  
ATOM    274  NZ  LYS A  19       7.654  48.283   2.916  1.00  0.00           N  
ATOM    275  H   LYS A  19       8.363  42.708   7.998  1.00  0.00           H  
ATOM    276  HA  LYS A  19       5.931  42.952   6.289  1.00  0.00           H  
ATOM    277 1HB  LYS A  19       7.118  45.068   6.820  1.00  0.00           H  
ATOM    278 2HB  LYS A  19       8.594  44.419   6.118  1.00  0.00           H  
ATOM    279 1HG  LYS A  19       7.511  44.292   3.914  1.00  0.00           H  
ATOM    280 2HG  LYS A  19       6.007  44.909   4.612  1.00  0.00           H  
ATOM    281 1HD  LYS A  19       7.160  46.996   5.266  1.00  0.00           H  
ATOM    282 2HD  LYS A  19       8.670  46.378   4.580  1.00  0.00           H  
ATOM    283 1HE  LYS A  19       7.608  46.252   2.350  1.00  0.00           H  
ATOM    284 2HE  LYS A  19       6.099  46.864   3.031  1.00  0.00           H  
ATOM    285 1HZ  LYS A  19       7.369  48.600   2.000  1.00  0.00           H  
ATOM    286 2HZ  LYS A  19       7.252  48.884   3.621  1.00  0.00           H  
ATOM    287 3HZ  LYS A  19       8.662  48.313   2.983  1.00  0.00           H  
ATOM    288  N   VAL A  20       6.656  41.309   4.623  1.00  0.00           N  
ATOM    289  CA  VAL A  20       7.038  40.397   3.552  1.00  0.00           C  
ATOM    290  C   VAL A  20       6.339  40.755   2.247  1.00  0.00           C  
ATOM    291  O   VAL A  20       5.130  40.985   2.222  1.00  0.00           O  
ATOM    292  CB  VAL A  20       6.690  38.946   3.935  1.00  0.00           C  
ATOM    293  CG1 VAL A  20       7.037  37.997   2.799  1.00  0.00           C  
ATOM    294  CG2 VAL A  20       7.426  38.557   5.208  1.00  0.00           C  
ATOM    295  H   VAL A  20       5.678  41.417   4.852  1.00  0.00           H  
ATOM    296  HA  VAL A  20       8.116  40.470   3.402  1.00  0.00           H  
ATOM    297  HB  VAL A  20       5.615  38.872   4.099  1.00  0.00           H  
ATOM    298 1HG1 VAL A  20       6.784  36.976   3.087  1.00  0.00           H  
ATOM    299 2HG1 VAL A  20       6.472  38.272   1.909  1.00  0.00           H  
ATOM    300 3HG1 VAL A  20       8.104  38.059   2.586  1.00  0.00           H  
ATOM    301 1HG2 VAL A  20       7.175  37.530   5.474  1.00  0.00           H  
ATOM    302 2HG2 VAL A  20       8.501  38.637   5.046  1.00  0.00           H  
ATOM    303 3HG2 VAL A  20       7.131  39.224   6.018  1.00  0.00           H  
ATOM    304  N   SER A  21       7.106  40.802   1.163  1.00  0.00           N  
ATOM    305  CA  SER A  21       6.577  41.204  -0.134  1.00  0.00           C  
ATOM    306  C   SER A  21       7.104  40.307  -1.247  1.00  0.00           C  
ATOM    307  O   SER A  21       8.080  39.581  -1.061  1.00  0.00           O  
ATOM    308  CB  SER A  21       6.940  42.648  -0.421  1.00  0.00           C  
ATOM    309  OG  SER A  21       8.321  42.792  -0.604  1.00  0.00           O  
ATOM    310  H   SER A  21       8.082  40.552   1.240  1.00  0.00           H  
ATOM    311  HA  SER A  21       5.490  41.113  -0.108  1.00  0.00           H  
ATOM    312 1HB  SER A  21       6.415  42.984  -1.315  1.00  0.00           H  
ATOM    313 2HB  SER A  21       6.612  43.277   0.406  1.00  0.00           H  
ATOM    314  HG  SER A  21       8.478  42.674  -1.544  1.00  0.00           H  
ATOM    315  N   CYS A  22       6.453  40.363  -2.404  1.00  0.00           N  
ATOM    316  CA  CYS A  22       6.879  39.584  -3.560  1.00  0.00           C  
ATOM    317  C   CYS A  22       6.614  40.337  -4.858  1.00  0.00           C  
ATOM    318  O   CYS A  22       5.465  40.610  -5.206  1.00  0.00           O  
ATOM    319  CB  CYS A  22       6.153  38.239  -3.600  1.00  0.00           C  
ATOM    320  SG  CYS A  22       6.648  37.173  -4.974  1.00  0.00           S  
ATOM    321  H   CYS A  22       5.642  40.960  -2.484  1.00  0.00           H  
ATOM    322  HA  CYS A  22       7.950  39.399  -3.478  1.00  0.00           H  
ATOM    323 1HB  CYS A  22       6.337  37.699  -2.671  1.00  0.00           H  
ATOM    324 2HB  CYS A  22       5.079  38.407  -3.674  1.00  0.00           H  
ATOM    325  HG  CYS A  22       6.694  38.137  -5.888  1.00  0.00           H  
ATOM    326  N   LYS A  23       7.684  40.669  -5.572  1.00  0.00           N  
ATOM    327  CA  LYS A  23       7.568  41.366  -6.848  1.00  0.00           C  
ATOM    328  C   LYS A  23       7.219  40.400  -7.973  1.00  0.00           C  
ATOM    329  O   LYS A  23       7.889  39.384  -8.162  1.00  0.00           O  
ATOM    330  CB  LYS A  23       8.866  42.106  -7.174  1.00  0.00           C  
ATOM    331  CG  LYS A  23       8.816  42.928  -8.455  1.00  0.00           C  
ATOM    332  CD  LYS A  23      10.123  43.672  -8.685  1.00  0.00           C  
ATOM    333  CE  LYS A  23      10.079  44.485  -9.971  1.00  0.00           C  
ATOM    334  NZ  LYS A  23      11.351  45.220 -10.208  1.00  0.00           N  
ATOM    335  H   LYS A  23       8.602  40.434  -5.222  1.00  0.00           H  
ATOM    336  HA  LYS A  23       6.761  42.095  -6.772  1.00  0.00           H  
ATOM    337 1HB  LYS A  23       9.117  42.779  -6.354  1.00  0.00           H  
ATOM    338 2HB  LYS A  23       9.681  41.388  -7.269  1.00  0.00           H  
ATOM    339 1HG  LYS A  23       8.628  42.269  -9.303  1.00  0.00           H  
ATOM    340 2HG  LYS A  23       8.003  43.651  -8.392  1.00  0.00           H  
ATOM    341 1HD  LYS A  23      10.313  44.343  -7.847  1.00  0.00           H  
ATOM    342 2HD  LYS A  23      10.943  42.956  -8.747  1.00  0.00           H  
ATOM    343 1HE  LYS A  23       9.895  43.821 -10.814  1.00  0.00           H  
ATOM    344 2HE  LYS A  23       9.263  45.205  -9.918  1.00  0.00           H  
ATOM    345 1HZ  LYS A  23      11.282  45.746 -11.068  1.00  0.00           H  
ATOM    346 2HZ  LYS A  23      11.524  45.853  -9.440  1.00  0.00           H  
ATOM    347 3HZ  LYS A  23      12.114  44.561 -10.278  1.00  0.00           H  
ATOM    348  N   ALA A  24       6.168  40.722  -8.718  1.00  0.00           N  
ATOM    349  CA  ALA A  24       5.740  39.893  -9.839  1.00  0.00           C  
ATOM    350  C   ALA A  24       6.406  40.334 -11.136  1.00  0.00           C  
ATOM    351  O   ALA A  24       6.687  41.517 -11.329  1.00  0.00           O  
ATOM    352  CB  ALA A  24       4.225  39.936  -9.981  1.00  0.00           C  
ATOM    353  H   ALA A  24       5.651  41.563  -8.502  1.00  0.00           H  
ATOM    354  HA  ALA A  24       6.047  38.867  -9.638  1.00  0.00           H  
ATOM    355 1HB  ALA A  24       3.921  39.312 -10.822  1.00  0.00           H  
ATOM    356 2HB  ALA A  24       3.763  39.562  -9.067  1.00  0.00           H  
ATOM    357 3HB  ALA A  24       3.905  40.961 -10.156  1.00  0.00           H  
ATOM    358  N   SER A  25       6.655  39.377 -12.022  1.00  0.00           N  
ATOM    359  CA  SER A  25       7.228  39.673 -13.329  1.00  0.00           C  
ATOM    360  C   SER A  25       7.052  38.502 -14.287  1.00  0.00           C  
ATOM    361  O   SER A  25       7.439  37.374 -13.981  1.00  0.00           O  
ATOM    362  CB  SER A  25       8.701  40.007 -13.191  1.00  0.00           C  
ATOM    363  OG  SER A  25       9.279  40.259 -14.442  1.00  0.00           O  
ATOM    364  H   SER A  25       6.443  38.418 -11.784  1.00  0.00           H  
ATOM    365  HA  SER A  25       6.710  40.537 -13.747  1.00  0.00           H  
ATOM    366 1HB  SER A  25       8.817  40.881 -12.551  1.00  0.00           H  
ATOM    367 2HB  SER A  25       9.218  39.178 -12.709  1.00  0.00           H  
ATOM    368  HG  SER A  25       9.444  39.398 -14.835  1.00  0.00           H  
ATOM    369  N   GLY A  26       6.465  38.775 -15.447  1.00  0.00           N  
ATOM    370  CA  GLY A  26       6.348  37.775 -16.501  1.00  0.00           C  
ATOM    371  C   GLY A  26       4.894  37.379 -16.725  1.00  0.00           C  
ATOM    372  O   GLY A  26       4.595  36.530 -17.565  1.00  0.00           O  
ATOM    373  H   GLY A  26       6.091  39.700 -15.603  1.00  0.00           H  
ATOM    374 1HA  GLY A  26       6.768  38.170 -17.426  1.00  0.00           H  
ATOM    375 2HA  GLY A  26       6.932  36.895 -16.234  1.00  0.00           H  
ATOM    376  N   TYR A  27       3.994  37.998 -15.969  1.00  0.00           N  
ATOM    377  CA  TYR A  27       2.570  37.703 -16.077  1.00  0.00           C  
ATOM    378  C   TYR A  27       1.727  38.881 -15.607  1.00  0.00           C  
ATOM    379  O   TYR A  27       2.218  39.770 -14.911  1.00  0.00           O  
ATOM    380  CB  TYR A  27       2.221  36.447 -15.275  1.00  0.00           C  
ATOM    381  CG  TYR A  27       2.440  36.594 -13.786  1.00  0.00           C  
ATOM    382  CD1 TYR A  27       1.377  36.921 -12.957  1.00  0.00           C  
ATOM    383  CD2 TYR A  27       3.704  36.401 -13.248  1.00  0.00           C  
ATOM    384  CE1 TYR A  27       1.576  37.055 -11.597  1.00  0.00           C  
ATOM    385  CE2 TYR A  27       3.904  36.535 -11.888  1.00  0.00           C  
ATOM    386  CZ  TYR A  27       2.846  36.860 -11.064  1.00  0.00           C  
ATOM    387  OH  TYR A  27       3.045  36.993  -9.709  1.00  0.00           O  
ATOM    388  H   TYR A  27       4.304  38.690 -15.303  1.00  0.00           H  
ATOM    389  HA  TYR A  27       2.332  37.524 -17.126  1.00  0.00           H  
ATOM    390 1HB  TYR A  27       1.175  36.188 -15.442  1.00  0.00           H  
ATOM    391 2HB  TYR A  27       2.825  35.612 -15.627  1.00  0.00           H  
ATOM    392  HD1 TYR A  27       0.383  37.073 -13.380  1.00  0.00           H  
ATOM    393  HD2 TYR A  27       4.540  36.145 -13.899  1.00  0.00           H  
ATOM    394  HE1 TYR A  27       0.741  37.312 -10.946  1.00  0.00           H  
ATOM    395  HE2 TYR A  27       4.897  36.384 -11.465  1.00  0.00           H  
ATOM    396  HH  TYR A  27       2.267  37.391  -9.310  1.00  0.00           H  
ATOM    397  N   THR A  28       0.455  38.883 -15.991  1.00  0.00           N  
ATOM    398  CA  THR A  28      -0.462  39.947 -15.601  1.00  0.00           C  
ATOM    399  C   THR A  28      -0.806  39.863 -14.120  1.00  0.00           C  
ATOM    400  O   THR A  28      -1.872  39.373 -13.747  1.00  0.00           O  
ATOM    401  CB  THR A  28      -1.755  39.898 -16.436  1.00  0.00           C  
ATOM    402  OG1 THR A  28      -1.433  40.025 -17.827  1.00  0.00           O  
ATOM    403  CG2 THR A  28      -2.693  41.025 -16.032  1.00  0.00           C  
ATOM    404  H   THR A  28       0.114  38.127 -16.567  1.00  0.00           H  
ATOM    405  HA  THR A  28       0.026  40.906 -15.779  1.00  0.00           H  
ATOM    406  HB  THR A  28      -2.254  38.943 -16.278  1.00  0.00           H  
ATOM    407  HG1 THR A  28      -2.222  40.273 -18.316  1.00  0.00           H  
ATOM    408 1HG2 THR A  28      -3.602  40.975 -16.632  1.00  0.00           H  
ATOM    409 2HG2 THR A  28      -2.949  40.926 -14.977  1.00  0.00           H  
ATOM    410 3HG2 THR A  28      -2.203  41.984 -16.197  1.00  0.00           H  
ATOM    411  N   PHE A  29       0.103  40.343 -13.278  1.00  0.00           N  
ATOM    412  CA  PHE A  29      -0.085  40.287 -11.833  1.00  0.00           C  
ATOM    413  C   PHE A  29      -1.517  40.639 -11.450  1.00  0.00           C  
ATOM    414  O   PHE A  29      -2.134  39.963 -10.627  1.00  0.00           O  
ATOM    415  CB  PHE A  29       0.885  41.239 -11.131  1.00  0.00           C  
ATOM    416  CG  PHE A  29       0.633  41.381  -9.656  1.00  0.00           C  
ATOM    417  CD1 PHE A  29       1.001  40.376  -8.775  1.00  0.00           C  
ATOM    418  CD2 PHE A  29       0.027  42.520  -9.148  1.00  0.00           C  
ATOM    419  CE1 PHE A  29       0.770  40.506  -7.419  1.00  0.00           C  
ATOM    420  CE2 PHE A  29      -0.205  42.653  -7.793  1.00  0.00           C  
ATOM    421  CZ  PHE A  29       0.168  41.644  -6.927  1.00  0.00           C  
ATOM    422  H   PHE A  29       0.946  40.757 -13.648  1.00  0.00           H  
ATOM    423  HA  PHE A  29       0.119  39.270 -11.497  1.00  0.00           H  
ATOM    424 1HB  PHE A  29       1.905  40.885 -11.269  1.00  0.00           H  
ATOM    425 2HB  PHE A  29       0.817  42.227 -11.584  1.00  0.00           H  
ATOM    426  HD1 PHE A  29       1.479  39.476  -9.163  1.00  0.00           H  
ATOM    427  HD2 PHE A  29      -0.268  43.317  -9.832  1.00  0.00           H  
ATOM    428  HE1 PHE A  29       1.064  39.708  -6.737  1.00  0.00           H  
ATOM    429  HE2 PHE A  29      -0.681  43.554  -7.406  1.00  0.00           H  
ATOM    430  HZ  PHE A  29      -0.016  41.747  -5.859  1.00  0.00           H  
ATOM    431  N   THR A  30      -2.041  41.702 -12.052  1.00  0.00           N  
ATOM    432  CA  THR A  30      -3.244  42.353 -11.548  1.00  0.00           C  
ATOM    433  C   THR A  30      -4.457  41.439 -11.670  1.00  0.00           C  
ATOM    434  O   THR A  30      -5.423  41.569 -10.918  1.00  0.00           O  
ATOM    435  CB  THR A  30      -3.515  43.673 -12.293  1.00  0.00           C  
ATOM    436  OG1 THR A  30      -3.780  43.399 -13.675  1.00  0.00           O  
ATOM    437  CG2 THR A  30      -2.315  44.601 -12.186  1.00  0.00           C  
ATOM    438  H   THR A  30      -1.593  42.069 -12.880  1.00  0.00           H  
ATOM    439  HA  THR A  30      -3.098  42.579 -10.491  1.00  0.00           H  
ATOM    440  HB  THR A  30      -4.386  44.163 -11.860  1.00  0.00           H  
ATOM    441  HG1 THR A  30      -3.914  44.226 -14.144  1.00  0.00           H  
ATOM    442 1HG2 THR A  30      -2.524  45.529 -12.718  1.00  0.00           H  
ATOM    443 2HG2 THR A  30      -2.117  44.821 -11.137  1.00  0.00           H  
ATOM    444 3HG2 THR A  30      -1.442  44.120 -12.626  1.00  0.00           H  
ATOM    445  N   SER A  31      -4.400  40.513 -12.621  1.00  0.00           N  
ATOM    446  CA  SER A  31      -5.593  39.809 -13.078  1.00  0.00           C  
ATOM    447  C   SER A  31      -5.513  38.323 -12.755  1.00  0.00           C  
ATOM    448  O   SER A  31      -6.303  37.525 -13.261  1.00  0.00           O  
ATOM    449  CB  SER A  31      -5.773  40.003 -14.571  1.00  0.00           C  
ATOM    450  OG  SER A  31      -5.950  41.357 -14.884  1.00  0.00           O  
ATOM    451  H   SER A  31      -3.508  40.290 -13.038  1.00  0.00           H  
ATOM    452  HA  SER A  31      -6.459  40.226 -12.562  1.00  0.00           H  
ATOM    453 1HB  SER A  31      -4.900  39.616 -15.096  1.00  0.00           H  
ATOM    454 2HB  SER A  31      -6.637  39.433 -14.909  1.00  0.00           H  
ATOM    455  HG  SER A  31      -5.237  41.826 -14.443  1.00  0.00           H  
ATOM    456  N   TYR A  32      -4.555  37.956 -11.911  1.00  0.00           N  
ATOM    457  CA  TYR A  32      -4.389  36.568 -11.496  1.00  0.00           C  
ATOM    458  C   TYR A  32      -4.341  36.448  -9.978  1.00  0.00           C  
ATOM    459  O   TYR A  32      -3.950  37.387  -9.284  1.00  0.00           O  
ATOM    460  CB  TYR A  32      -3.122  35.973 -12.116  1.00  0.00           C  
ATOM    461  CG  TYR A  32      -3.195  35.811 -13.618  1.00  0.00           C  
ATOM    462  CD1 TYR A  32      -2.269  36.450 -14.430  1.00  0.00           C  
ATOM    463  CD2 TYR A  32      -4.188  35.026 -14.184  1.00  0.00           C  
ATOM    464  CE1 TYR A  32      -2.336  36.302 -15.802  1.00  0.00           C  
ATOM    465  CE2 TYR A  32      -4.255  34.878 -15.555  1.00  0.00           C  
ATOM    466  CZ  TYR A  32      -3.334  35.513 -16.363  1.00  0.00           C  
ATOM    467  OH  TYR A  32      -3.400  35.366 -17.730  1.00  0.00           O  
ATOM    468  H   TYR A  32      -3.926  38.657 -11.546  1.00  0.00           H  
ATOM    469  HA  TYR A  32      -5.249  35.997 -11.846  1.00  0.00           H  
ATOM    470 1HB  TYR A  32      -2.268  36.611 -11.883  1.00  0.00           H  
ATOM    471 2HB  TYR A  32      -2.929  34.994 -11.678  1.00  0.00           H  
ATOM    472  HD1 TYR A  32      -1.489  37.067 -13.985  1.00  0.00           H  
ATOM    473  HD2 TYR A  32      -4.917  34.525 -13.546  1.00  0.00           H  
ATOM    474  HE1 TYR A  32      -1.608  36.803 -16.440  1.00  0.00           H  
ATOM    475  HE2 TYR A  32      -5.036  34.261 -16.000  1.00  0.00           H  
ATOM    476  HH  TYR A  32      -4.184  34.862 -17.959  1.00  0.00           H  
ATOM    477  N   TRP A  33      -4.740  35.288  -9.469  1.00  0.00           N  
ATOM    478  CA  TRP A  33      -4.824  35.072  -8.029  1.00  0.00           C  
ATOM    479  C   TRP A  33      -3.467  34.700  -7.448  1.00  0.00           C  
ATOM    480  O   TRP A  33      -2.778  33.821  -7.966  1.00  0.00           O  
ATOM    481  CB  TRP A  33      -5.838  33.971  -7.714  1.00  0.00           C  
ATOM    482  CG  TRP A  33      -7.261  34.385  -7.935  1.00  0.00           C  
ATOM    483  CD1 TRP A  33      -7.891  34.530  -9.134  1.00  0.00           C  
ATOM    484  CD2 TRP A  33      -8.245  34.712  -6.923  1.00  0.00           C  
ATOM    485  NE1 TRP A  33      -9.192  34.924  -8.941  1.00  0.00           N  
ATOM    486  CE2 TRP A  33      -9.426  35.038  -7.594  1.00  0.00           C  
ATOM    487  CE3 TRP A  33      -8.217  34.752  -5.524  1.00  0.00           C  
ATOM    488  CZ2 TRP A  33     -10.578  35.405  -6.916  1.00  0.00           C  
ATOM    489  CZ3 TRP A  33      -9.373  35.118  -4.843  1.00  0.00           C  
ATOM    490  CH2 TRP A  33     -10.522  35.435  -5.522  1.00  0.00           C  
ATOM    491  H   TRP A  33      -4.992  34.537 -10.094  1.00  0.00           H  
ATOM    492  HA  TRP A  33      -5.157  35.998  -7.560  1.00  0.00           H  
ATOM    493 1HB  TRP A  33      -5.634  33.099  -8.336  1.00  0.00           H  
ATOM    494 2HB  TRP A  33      -5.728  33.663  -6.674  1.00  0.00           H  
ATOM    495  HD1 TRP A  33      -7.429  34.358 -10.105  1.00  0.00           H  
ATOM    496  HE1 TRP A  33      -9.867  35.101  -9.671  1.00  0.00           H  
ATOM    497  HE3 TRP A  33      -7.308  34.498  -4.980  1.00  0.00           H  
ATOM    498  HZ2 TRP A  33     -11.501  35.661  -7.437  1.00  0.00           H  
ATOM    499  HZ3 TRP A  33      -9.343  35.148  -3.754  1.00  0.00           H  
ATOM    500  HH2 TRP A  33     -11.411  35.718  -4.957  1.00  0.00           H  
ATOM    501  N   MET A  34      -3.086  35.375  -6.368  1.00  0.00           N  
ATOM    502  CA  MET A  34      -1.853  35.053  -5.659  1.00  0.00           C  
ATOM    503  C   MET A  34      -2.145  34.458  -4.288  1.00  0.00           C  
ATOM    504  O   MET A  34      -3.180  34.742  -3.685  1.00  0.00           O  
ATOM    505  CB  MET A  34      -0.981  36.300  -5.525  1.00  0.00           C  
ATOM    506  CG  MET A  34      -0.710  37.024  -6.836  1.00  0.00           C  
ATOM    507  SD  MET A  34       0.160  35.992  -8.033  1.00  0.00           S  
ATOM    508  CE  MET A  34       1.749  35.808  -7.228  1.00  0.00           C  
ATOM    509  H   MET A  34      -3.665  36.129  -6.030  1.00  0.00           H  
ATOM    510  HA  MET A  34      -1.308  34.305  -6.235  1.00  0.00           H  
ATOM    511 1HB  MET A  34      -1.459  37.006  -4.847  1.00  0.00           H  
ATOM    512 2HB  MET A  34      -0.019  36.027  -5.089  1.00  0.00           H  
ATOM    513 1HG  MET A  34      -1.654  37.342  -7.278  1.00  0.00           H  
ATOM    514 2HG  MET A  34      -0.108  37.911  -6.644  1.00  0.00           H  
ATOM    515 1HE  MET A  34       2.401  35.192  -7.848  1.00  0.00           H  
ATOM    516 2HE  MET A  34       2.202  36.790  -7.087  1.00  0.00           H  
ATOM    517 3HE  MET A  34       1.612  35.329  -6.258  1.00  0.00           H  
ATOM    518  N   HIS A  35      -1.227  33.631  -3.800  1.00  0.00           N  
ATOM    519  CA  HIS A  35      -1.432  32.911  -2.549  1.00  0.00           C  
ATOM    520  C   HIS A  35      -0.204  33.001  -1.653  1.00  0.00           C  
ATOM    521  O   HIS A  35       0.916  33.174  -2.134  1.00  0.00           O  
ATOM    522  CB  HIS A  35      -1.767  31.441  -2.819  1.00  0.00           C  
ATOM    523  CG  HIS A  35      -2.857  31.248  -3.828  1.00  0.00           C  
ATOM    524  ND1 HIS A  35      -4.189  31.442  -3.530  1.00  0.00           N  
ATOM    525  CD2 HIS A  35      -2.812  30.877  -5.129  1.00  0.00           C  
ATOM    526  CE1 HIS A  35      -4.918  31.200  -4.606  1.00  0.00           C  
ATOM    527  NE2 HIS A  35      -4.106  30.855  -5.589  1.00  0.00           N  
ATOM    528  H   HIS A  35      -0.365  33.498  -4.308  1.00  0.00           H  
ATOM    529  HA  HIS A  35      -2.268  33.353  -2.007  1.00  0.00           H  
ATOM    530 1HB  HIS A  35      -0.876  30.924  -3.177  1.00  0.00           H  
ATOM    531 2HB  HIS A  35      -2.073  30.960  -1.890  1.00  0.00           H  
ATOM    532  HD2 HIS A  35      -1.917  30.640  -5.704  1.00  0.00           H  
ATOM    533  HE1 HIS A  35      -6.003  31.273  -4.671  1.00  0.00           H  
ATOM    534  HE2 HIS A  35      -4.386  30.614  -6.529  1.00  0.00           H  
ATOM    535  N   TRP A  36      -0.419  32.882  -0.347  1.00  0.00           N  
ATOM    536  CA  TRP A  36       0.673  32.930   0.617  1.00  0.00           C  
ATOM    537  C   TRP A  36       0.699  31.676   1.482  1.00  0.00           C  
ATOM    538  O   TRP A  36      -0.323  31.269   2.032  1.00  0.00           O  
ATOM    539  CB  TRP A  36       0.543  34.166   1.509  1.00  0.00           C  
ATOM    540  CG  TRP A  36       0.774  35.456   0.781  1.00  0.00           C  
ATOM    541  CD1 TRP A  36      -0.180  36.306   0.306  1.00  0.00           C  
ATOM    542  CD2 TRP A  36       2.048  36.053   0.441  1.00  0.00           C  
ATOM    543  NE1 TRP A  36       0.409  37.385  -0.305  1.00  0.00           N  
ATOM    544  CE2 TRP A  36       1.773  37.247  -0.230  1.00  0.00           C  
ATOM    545  CE3 TRP A  36       3.381  35.676   0.650  1.00  0.00           C  
ATOM    546  CZ2 TRP A  36       2.781  38.074  -0.701  1.00  0.00           C  
ATOM    547  CZ3 TRP A  36       4.392  36.506   0.179  1.00  0.00           C  
ATOM    548  CH2 TRP A  36       4.098  37.674  -0.478  1.00  0.00           C  
ATOM    549  H   TRP A  36      -1.365  32.756  -0.014  1.00  0.00           H  
ATOM    550  HA  TRP A  36       1.614  32.991   0.071  1.00  0.00           H  
ATOM    551 1HB  TRP A  36      -0.454  34.195   1.949  1.00  0.00           H  
ATOM    552 2HB  TRP A  36       1.260  34.102   2.327  1.00  0.00           H  
ATOM    553  HD1 TRP A  36      -1.254  36.151   0.398  1.00  0.00           H  
ATOM    554  HE1 TRP A  36      -0.079  38.154  -0.739  1.00  0.00           H  
ATOM    555  HE3 TRP A  36       3.619  34.751   1.173  1.00  0.00           H  
ATOM    556  HZ2 TRP A  36       2.568  39.006  -1.225  1.00  0.00           H  
ATOM    557  HZ3 TRP A  36       5.426  36.204   0.345  1.00  0.00           H  
ATOM    558  HH2 TRP A  36       4.916  38.302  -0.834  1.00  0.00           H  
ATOM    559  N   VAL A  37       1.875  31.068   1.597  1.00  0.00           N  
ATOM    560  CA  VAL A  37       2.022  29.817   2.331  1.00  0.00           C  
ATOM    561  C   VAL A  37       3.405  29.705   2.959  1.00  0.00           C  
ATOM    562  O   VAL A  37       4.404  30.099   2.356  1.00  0.00           O  
ATOM    563  CB  VAL A  37       1.788  28.617   1.394  1.00  0.00           C  
ATOM    564  CG1 VAL A  37       2.754  28.662   0.220  1.00  0.00           C  
ATOM    565  CG2 VAL A  37       1.940  27.317   2.169  1.00  0.00           C  
ATOM    566  H   VAL A  37       2.688  31.484   1.166  1.00  0.00           H  
ATOM    567  HA  VAL A  37       1.274  29.792   3.125  1.00  0.00           H  
ATOM    568  HB  VAL A  37       0.780  28.680   0.983  1.00  0.00           H  
ATOM    569 1HG1 VAL A  37       2.575  27.807  -0.433  1.00  0.00           H  
ATOM    570 2HG1 VAL A  37       2.603  29.584  -0.341  1.00  0.00           H  
ATOM    571 3HG1 VAL A  37       3.779  28.626   0.590  1.00  0.00           H  
ATOM    572 1HG2 VAL A  37       1.773  26.474   1.500  1.00  0.00           H  
ATOM    573 2HG2 VAL A  37       2.946  27.257   2.584  1.00  0.00           H  
ATOM    574 3HG2 VAL A  37       1.211  27.289   2.978  1.00  0.00           H  
ATOM    575  N   ARG A  38       3.457  29.166   4.172  1.00  0.00           N  
ATOM    576  CA  ARG A  38       4.697  29.120   4.937  1.00  0.00           C  
ATOM    577  C   ARG A  38       5.126  27.683   5.205  1.00  0.00           C  
ATOM    578  O   ARG A  38       4.294  26.777   5.264  1.00  0.00           O  
ATOM    579  CB  ARG A  38       4.537  29.853   6.261  1.00  0.00           C  
ATOM    580  CG  ARG A  38       3.651  29.151   7.278  1.00  0.00           C  
ATOM    581  CD  ARG A  38       3.530  29.935   8.534  1.00  0.00           C  
ATOM    582  NE  ARG A  38       2.874  29.175   9.586  1.00  0.00           N  
ATOM    583  CZ  ARG A  38       2.713  29.604  10.853  1.00  0.00           C  
ATOM    584  NH1 ARG A  38       3.164  30.786  11.209  1.00  0.00           N  
ATOM    585  NH2 ARG A  38       2.102  28.836  11.738  1.00  0.00           N  
ATOM    586  H   ARG A  38       2.616  28.778   4.574  1.00  0.00           H  
ATOM    587  HA  ARG A  38       5.479  29.613   4.359  1.00  0.00           H  
ATOM    588 1HB  ARG A  38       5.515  29.995   6.718  1.00  0.00           H  
ATOM    589 2HB  ARG A  38       4.114  30.841   6.080  1.00  0.00           H  
ATOM    590 1HG  ARG A  38       2.653  29.017   6.860  1.00  0.00           H  
ATOM    591 2HG  ARG A  38       4.077  28.177   7.521  1.00  0.00           H  
ATOM    592 1HD  ARG A  38       4.522  30.216   8.884  1.00  0.00           H  
ATOM    593 2HD  ARG A  38       2.943  30.833   8.347  1.00  0.00           H  
ATOM    594  HE  ARG A  38       2.514  28.259   9.350  1.00  0.00           H  
ATOM    595 1HH1 ARG A  38       3.631  31.373  10.532  1.00  0.00           H  
ATOM    596 2HH1 ARG A  38       3.043  31.108  12.158  1.00  0.00           H  
ATOM    597 1HH2 ARG A  38       1.755  27.927  11.464  1.00  0.00           H  
ATOM    598 2HH2 ARG A  38       1.981  29.157  12.687  1.00  0.00           H  
ATOM    599  N   GLN A  39       6.429  27.480   5.366  1.00  0.00           N  
ATOM    600  CA  GLN A  39       6.967  26.160   5.674  1.00  0.00           C  
ATOM    601  C   GLN A  39       7.727  26.168   6.994  1.00  0.00           C  
ATOM    602  O   GLN A  39       8.674  26.934   7.171  1.00  0.00           O  
ATOM    603  CB  GLN A  39       7.884  25.679   4.546  1.00  0.00           C  
ATOM    604  CG  GLN A  39       8.492  24.306   4.780  1.00  0.00           C  
ATOM    605  CD  GLN A  39       9.280  23.810   3.583  1.00  0.00           C  
ATOM    606  OE1 GLN A  39       9.859  24.601   2.833  1.00  0.00           O  
ATOM    607  NE2 GLN A  39       9.307  22.495   3.397  1.00  0.00           N  
ATOM    608  H   GLN A  39       7.064  28.260   5.274  1.00  0.00           H  
ATOM    609  HA  GLN A  39       6.135  25.461   5.769  1.00  0.00           H  
ATOM    610 1HB  GLN A  39       7.323  25.643   3.612  1.00  0.00           H  
ATOM    611 2HB  GLN A  39       8.699  26.389   4.412  1.00  0.00           H  
ATOM    612 1HG  GLN A  39       9.166  24.361   5.635  1.00  0.00           H  
ATOM    613 2HG  GLN A  39       7.691  23.595   4.981  1.00  0.00           H  
ATOM    614 1HE2 GLN A  39       9.811  22.109   2.624  1.00  0.00           H  
ATOM    615 2HE2 GLN A  39       8.823  21.891   4.030  1.00  0.00           H  
ATOM    616  N   ALA A  40       7.305  25.312   7.918  1.00  0.00           N  
ATOM    617  CA  ALA A  40       7.923  25.244   9.238  1.00  0.00           C  
ATOM    618  C   ALA A  40       8.627  23.910   9.448  1.00  0.00           C  
ATOM    619  O   ALA A  40       8.152  22.868   8.996  1.00  0.00           O  
ATOM    620  CB  ALA A  40       6.880  25.468  10.323  1.00  0.00           C  
ATOM    621  H   ALA A  40       6.538  24.692   7.702  1.00  0.00           H  
ATOM    622  HA  ALA A  40       8.674  26.032   9.301  1.00  0.00           H  
ATOM    623 1HB  ALA A  40       7.356  25.415  11.302  1.00  0.00           H  
ATOM    624 2HB  ALA A  40       6.426  26.451  10.194  1.00  0.00           H  
ATOM    625 3HB  ALA A  40       6.110  24.701  10.251  1.00  0.00           H  
ATOM    626  N   PRO A  41       9.762  23.948  10.137  1.00  0.00           N  
ATOM    627  CA  PRO A  41      10.533  22.741  10.412  1.00  0.00           C  
ATOM    628  C   PRO A  41       9.683  21.693  11.118  1.00  0.00           C  
ATOM    629  O   PRO A  41       9.175  21.928  12.215  1.00  0.00           O  
ATOM    630  CB  PRO A  41      11.663  23.251  11.311  1.00  0.00           C  
ATOM    631  CG  PRO A  41      11.838  24.675  10.907  1.00  0.00           C  
ATOM    632  CD  PRO A  41      10.438  25.165  10.646  1.00  0.00           C  
ATOM    633  HA  PRO A  41      10.931  22.343   9.466  1.00  0.00           H  
ATOM    634 1HB  PRO A  41      11.382  23.139  12.369  1.00  0.00           H  
ATOM    635 2HB  PRO A  41      12.570  22.649  11.154  1.00  0.00           H  
ATOM    636 1HG  PRO A  41      12.341  25.238  11.707  1.00  0.00           H  
ATOM    637 2HG  PRO A  41      12.482  24.742  10.018  1.00  0.00           H  
ATOM    638 1HD  PRO A  41       9.991  25.517  11.588  1.00  0.00           H  
ATOM    639 2HD  PRO A  41      10.465  25.975   9.903  1.00  0.00           H  
ATOM    640  N   GLY A  42       9.530  20.536  10.483  1.00  0.00           N  
ATOM    641  CA  GLY A  42       8.868  19.399  11.110  1.00  0.00           C  
ATOM    642  C   GLY A  42       7.362  19.447  10.886  1.00  0.00           C  
ATOM    643  O   GLY A  42       6.628  18.570  11.342  1.00  0.00           O  
ATOM    644  H   GLY A  42       9.883  20.442   9.541  1.00  0.00           H  
ATOM    645 1HA  GLY A  42       9.271  18.472  10.702  1.00  0.00           H  
ATOM    646 2HA  GLY A  42       9.080  19.399  12.179  1.00  0.00           H  
ATOM    647  N   GLN A  43       6.906  20.476  10.180  1.00  0.00           N  
ATOM    648  CA  GLN A  43       5.482  20.662   9.928  1.00  0.00           C  
ATOM    649  C   GLN A  43       5.185  20.680   8.434  1.00  0.00           C  
ATOM    650  O   GLN A  43       4.237  20.045   7.972  1.00  0.00           O  
ATOM    651  CB  GLN A  43       4.988  21.959  10.575  1.00  0.00           C  
ATOM    652  CG  GLN A  43       5.128  21.992  12.088  1.00  0.00           C  
ATOM    653  CD  GLN A  43       4.279  20.937  12.771  1.00  0.00           C  
ATOM    654  OE1 GLN A  43       3.082  20.812  12.500  1.00  0.00           O  
ATOM    655  NE2 GLN A  43       4.895  20.170  13.663  1.00  0.00           N  
ATOM    656  H   GLN A  43       7.563  21.147   9.809  1.00  0.00           H  
ATOM    657  HA  GLN A  43       4.941  19.825  10.368  1.00  0.00           H  
ATOM    658 1HB  GLN A  43       5.543  22.803  10.167  1.00  0.00           H  
ATOM    659 2HB  GLN A  43       3.937  22.109  10.331  1.00  0.00           H  
ATOM    660 1HG  GLN A  43       6.171  21.814  12.350  1.00  0.00           H  
ATOM    661 2HG  GLN A  43       4.813  22.971  12.450  1.00  0.00           H  
ATOM    662 1HE2 GLN A  43       4.386  19.456  14.146  1.00  0.00           H  
ATOM    663 2HE2 GLN A  43       5.868  20.305  13.853  1.00  0.00           H  
ATOM    664  N   GLY A  44       6.001  21.412   7.683  1.00  0.00           N  
ATOM    665  CA  GLY A  44       5.821  21.522   6.240  1.00  0.00           C  
ATOM    666  C   GLY A  44       5.022  22.767   5.878  1.00  0.00           C  
ATOM    667  O   GLY A  44       4.981  23.734   6.640  1.00  0.00           O  
ATOM    668  H   GLY A  44       6.765  21.904   8.122  1.00  0.00           H  
ATOM    669 1HA  GLY A  44       6.795  21.556   5.753  1.00  0.00           H  
ATOM    670 2HA  GLY A  44       5.307  20.636   5.869  1.00  0.00           H  
ATOM    671  N   LEU A  45       4.387  22.738   4.711  1.00  0.00           N  
ATOM    672  CA  LEU A  45       3.645  23.891   4.214  1.00  0.00           C  
ATOM    673  C   LEU A  45       2.372  24.116   5.020  1.00  0.00           C  
ATOM    674  O   LEU A  45       1.711  23.163   5.433  1.00  0.00           O  
ATOM    675  CB  LEU A  45       3.292  23.696   2.734  1.00  0.00           C  
ATOM    676  CG  LEU A  45       4.476  23.720   1.759  1.00  0.00           C  
ATOM    677  CD1 LEU A  45       3.994  23.345   0.364  1.00  0.00           C  
ATOM    678  CD2 LEU A  45       5.111  25.103   1.766  1.00  0.00           C  
ATOM    679  H   LEU A  45       4.419  21.896   4.154  1.00  0.00           H  
ATOM    680  HA  LEU A  45       4.274  24.775   4.311  1.00  0.00           H  
ATOM    681 1HB  LEU A  45       2.789  22.737   2.620  1.00  0.00           H  
ATOM    682 2HB  LEU A  45       2.601  24.483   2.435  1.00  0.00           H  
ATOM    683  HG  LEU A  45       5.216  22.980   2.067  1.00  0.00           H  
ATOM    684 1HD1 LEU A  45       4.836  23.362  -0.328  1.00  0.00           H  
ATOM    685 2HD1 LEU A  45       3.563  22.345   0.385  1.00  0.00           H  
ATOM    686 3HD1 LEU A  45       3.240  24.060   0.036  1.00  0.00           H  
ATOM    687 1HD2 LEU A  45       5.954  25.119   1.073  1.00  0.00           H  
ATOM    688 2HD2 LEU A  45       4.373  25.843   1.457  1.00  0.00           H  
ATOM    689 3HD2 LEU A  45       5.463  25.337   2.770  1.00  0.00           H  
ATOM    690  N   GLU A  46       2.034  25.382   5.241  1.00  0.00           N  
ATOM    691  CA  GLU A  46       0.812  25.735   5.953  1.00  0.00           C  
ATOM    692  C   GLU A  46       0.157  26.969   5.345  1.00  0.00           C  
ATOM    693  O   GLU A  46       0.798  28.007   5.183  1.00  0.00           O  
ATOM    694  CB  GLU A  46       1.109  25.981   7.434  1.00  0.00           C  
ATOM    695  CG  GLU A  46      -0.119  26.278   8.282  1.00  0.00           C  
ATOM    696  CD  GLU A  46       0.202  26.440   9.741  1.00  0.00           C  
ATOM    697  OE1 GLU A  46       1.326  26.754  10.052  1.00  0.00           O  
ATOM    698  OE2 GLU A  46      -0.678  26.249  10.547  1.00  0.00           O  
ATOM    699  H   GLU A  46       2.639  26.118   4.906  1.00  0.00           H  
ATOM    700  HA  GLU A  46       0.111  24.904   5.871  1.00  0.00           H  
ATOM    701 1HB  GLU A  46       1.603  25.105   7.856  1.00  0.00           H  
ATOM    702 2HB  GLU A  46       1.795  26.823   7.532  1.00  0.00           H  
ATOM    703 1HG  GLU A  46      -0.584  27.195   7.920  1.00  0.00           H  
ATOM    704 2HG  GLU A  46      -0.837  25.468   8.160  1.00  0.00           H  
ATOM    705  N   TRP A  47      -1.123  26.849   5.011  1.00  0.00           N  
ATOM    706  CA  TRP A  47      -1.846  27.927   4.347  1.00  0.00           C  
ATOM    707  C   TRP A  47      -1.960  29.151   5.247  1.00  0.00           C  
ATOM    708  O   TRP A  47      -2.414  29.054   6.387  1.00  0.00           O  
ATOM    709  CB  TRP A  47      -3.244  27.459   3.937  1.00  0.00           C  
ATOM    710  CG  TRP A  47      -3.951  28.415   3.025  1.00  0.00           C  
ATOM    711  CD1 TRP A  47      -4.783  29.429   3.393  1.00  0.00           C  
ATOM    712  CD2 TRP A  47      -3.891  28.452   1.578  1.00  0.00           C  
ATOM    713  NE1 TRP A  47      -5.245  30.091   2.282  1.00  0.00           N  
ATOM    714  CE2 TRP A  47      -4.707  29.507   1.163  1.00  0.00           C  
ATOM    715  CE3 TRP A  47      -3.219  27.686   0.617  1.00  0.00           C  
ATOM    716  CZ2 TRP A  47      -4.877  29.820  -0.177  1.00  0.00           C  
ATOM    717  CZ3 TRP A  47      -3.388  28.001  -0.726  1.00  0.00           C  
ATOM    718  CH2 TRP A  47      -4.195  29.041  -1.112  1.00  0.00           C  
ATOM    719  H   TRP A  47      -1.609  25.989   5.222  1.00  0.00           H  
ATOM    720  HA  TRP A  47      -1.296  28.211   3.450  1.00  0.00           H  
ATOM    721 1HB  TRP A  47      -3.171  26.495   3.433  1.00  0.00           H  
ATOM    722 2HB  TRP A  47      -3.856  27.319   4.827  1.00  0.00           H  
ATOM    723  HD1 TRP A  47      -5.045  29.678   4.420  1.00  0.00           H  
ATOM    724  HE1 TRP A  47      -5.877  30.878   2.286  1.00  0.00           H  
ATOM    725  HE3 TRP A  47      -2.575  26.860   0.919  1.00  0.00           H  
ATOM    726  HZ2 TRP A  47      -5.513  30.642  -0.504  1.00  0.00           H  
ATOM    727  HZ3 TRP A  47      -2.862  27.399  -1.467  1.00  0.00           H  
ATOM    728  HH2 TRP A  47      -4.304  29.261  -2.174  1.00  0.00           H  
ATOM    729  N   MET A  48      -1.545  30.301   4.729  1.00  0.00           N  
ATOM    730  CA  MET A  48      -1.669  31.559   5.456  1.00  0.00           C  
ATOM    731  C   MET A  48      -2.852  32.373   4.949  1.00  0.00           C  
ATOM    732  O   MET A  48      -3.638  32.901   5.737  1.00  0.00           O  
ATOM    733  CB  MET A  48      -0.378  32.366   5.341  1.00  0.00           C  
ATOM    734  CG  MET A  48       0.806  31.770   6.090  1.00  0.00           C  
ATOM    735  SD  MET A  48       2.178  32.930   6.257  1.00  0.00           S  
ATOM    736  CE  MET A  48       2.821  32.936   4.586  1.00  0.00           C  
ATOM    737  H   MET A  48      -1.132  30.305   3.807  1.00  0.00           H  
ATOM    738  HA  MET A  48      -1.850  31.334   6.507  1.00  0.00           H  
ATOM    739 1HB  MET A  48      -0.098  32.455   4.292  1.00  0.00           H  
ATOM    740 2HB  MET A  48      -0.543  33.374   5.724  1.00  0.00           H  
ATOM    741 1HG  MET A  48       0.489  31.465   7.087  1.00  0.00           H  
ATOM    742 2HG  MET A  48       1.164  30.887   5.562  1.00  0.00           H  
ATOM    743 1HE  MET A  48       3.676  33.609   4.528  1.00  0.00           H  
ATOM    744 2HE  MET A  48       3.132  31.927   4.312  1.00  0.00           H  
ATOM    745 3HE  MET A  48       2.045  33.275   3.899  1.00  0.00           H  
ATOM    746  N   GLY A  49      -2.974  32.473   3.630  1.00  0.00           N  
ATOM    747  CA  GLY A  49      -4.073  33.207   3.015  1.00  0.00           C  
ATOM    748  C   GLY A  49      -3.832  33.413   1.525  1.00  0.00           C  
ATOM    749  O   GLY A  49      -2.981  32.756   0.927  1.00  0.00           O  
ATOM    750  H   GLY A  49      -2.287  32.029   3.038  1.00  0.00           H  
ATOM    751 1HA  GLY A  49      -5.004  32.660   3.165  1.00  0.00           H  
ATOM    752 2HA  GLY A  49      -4.185  34.173   3.506  1.00  0.00           H  
ATOM    753  N   ASN A  50      -4.588  34.330   0.930  1.00  0.00           N  
ATOM    754  CA  ASN A  50      -4.427  34.657  -0.482  1.00  0.00           C  
ATOM    755  C   ASN A  50      -4.882  36.081  -0.773  1.00  0.00           C  
ATOM    756  O   ASN A  50      -5.397  36.771   0.107  1.00  0.00           O  
ATOM    757  CB  ASN A  50      -5.183  33.667  -1.348  1.00  0.00           C  
ATOM    758  CG  ASN A  50      -6.672  33.748  -1.154  1.00  0.00           C  
ATOM    759  OD1 ASN A  50      -7.230  34.839  -0.989  1.00  0.00           O  
ATOM    760  ND2 ASN A  50      -7.326  32.615  -1.171  1.00  0.00           N  
ATOM    761  H   ASN A  50      -5.291  34.814   1.470  1.00  0.00           H  
ATOM    762  HA  ASN A  50      -3.367  34.599  -0.732  1.00  0.00           H  
ATOM    763 1HB  ASN A  50      -4.955  33.853  -2.398  1.00  0.00           H  
ATOM    764 2HB  ASN A  50      -4.854  32.654  -1.116  1.00  0.00           H  
ATOM    765 1HD2 ASN A  50      -8.319  32.609  -1.047  1.00  0.00           H  
ATOM    766 2HD2 ASN A  50      -6.834  31.756  -1.307  1.00  0.00           H  
ATOM    767  N   ILE A  51      -4.689  36.516  -2.013  1.00  0.00           N  
ATOM    768  CA  ILE A  51      -5.089  37.857  -2.425  1.00  0.00           C  
ATOM    769  C   ILE A  51      -5.400  37.905  -3.916  1.00  0.00           C  
ATOM    770  O   ILE A  51      -4.727  37.262  -4.721  1.00  0.00           O  
ATOM    771  CB  ILE A  51      -3.989  38.883  -2.097  1.00  0.00           C  
ATOM    772  CG1 ILE A  51      -4.457  40.298  -2.447  1.00  0.00           C  
ATOM    773  CG2 ILE A  51      -2.706  38.544  -2.839  1.00  0.00           C  
ATOM    774  CD1 ILE A  51      -3.594  41.390  -1.859  1.00  0.00           C  
ATOM    775  H   ILE A  51      -4.255  35.903  -2.688  1.00  0.00           H  
ATOM    776  HA  ILE A  51      -5.991  38.132  -1.880  1.00  0.00           H  
ATOM    777  HB  ILE A  51      -3.791  38.873  -1.025  1.00  0.00           H  
ATOM    778 1HG1 ILE A  51      -4.470  40.419  -3.530  1.00  0.00           H  
ATOM    779 2HG1 ILE A  51      -5.478  40.442  -2.092  1.00  0.00           H  
ATOM    780 1HG2 ILE A  51      -1.940  39.280  -2.596  1.00  0.00           H  
ATOM    781 2HG2 ILE A  51      -2.365  37.553  -2.542  1.00  0.00           H  
ATOM    782 3HG2 ILE A  51      -2.893  38.557  -3.913  1.00  0.00           H  
ATOM    783 1HD1 ILE A  51      -3.990  42.364  -2.151  1.00  0.00           H  
ATOM    784 2HD1 ILE A  51      -3.596  41.309  -0.771  1.00  0.00           H  
ATOM    785 3HD1 ILE A  51      -2.575  41.288  -2.228  1.00  0.00           H  
ATOM    786  N   TYR A  52      -6.424  38.670  -4.277  1.00  0.00           N  
ATOM    787  CA  TYR A  52      -6.734  38.925  -5.679  1.00  0.00           C  
ATOM    788  C   TYR A  52      -6.573  40.400  -6.020  1.00  0.00           C  
ATOM    789  O   TYR A  52      -7.439  41.218  -5.708  1.00  0.00           O  
ATOM    790  CB  TYR A  52      -8.153  38.456  -6.007  1.00  0.00           C  
ATOM    791  CG  TYR A  52      -8.505  38.556  -7.475  1.00  0.00           C  
ATOM    792  CD1 TYR A  52      -7.593  38.145  -8.436  1.00  0.00           C  
ATOM    793  CD2 TYR A  52      -9.739  39.059  -7.859  1.00  0.00           C  
ATOM    794  CE1 TYR A  52      -7.915  38.237  -9.777  1.00  0.00           C  
ATOM    795  CE2 TYR A  52     -10.060  39.150  -9.200  1.00  0.00           C  
ATOM    796  CZ  TYR A  52      -9.153  38.741 -10.156  1.00  0.00           C  
ATOM    797  OH  TYR A  52      -9.473  38.832 -11.491  1.00  0.00           O  
ATOM    798  H   TYR A  52      -7.003  39.087  -3.562  1.00  0.00           H  
ATOM    799  HA  TYR A  52      -6.031  38.364  -6.296  1.00  0.00           H  
ATOM    800 1HB  TYR A  52      -8.275  37.417  -5.698  1.00  0.00           H  
ATOM    801 2HB  TYR A  52      -8.872  39.051  -5.444  1.00  0.00           H  
ATOM    802  HD1 TYR A  52      -6.623  37.750  -8.134  1.00  0.00           H  
ATOM    803  HD2 TYR A  52     -10.455  39.383  -7.104  1.00  0.00           H  
ATOM    804  HE1 TYR A  52      -7.198  37.914 -10.532  1.00  0.00           H  
ATOM    805  HE2 TYR A  52     -11.030  39.546  -9.502  1.00  0.00           H  
ATOM    806  HH  TYR A  52      -8.741  38.503 -12.018  1.00  0.00           H  
ATOM    807  N   PRO A  53      -5.458  40.736  -6.661  1.00  0.00           N  
ATOM    808  CA  PRO A  53      -5.152  42.123  -6.989  1.00  0.00           C  
ATOM    809  C   PRO A  53      -6.229  42.730  -7.878  1.00  0.00           C  
ATOM    810  O   PRO A  53      -6.374  43.951  -7.949  1.00  0.00           O  
ATOM    811  CB  PRO A  53      -3.810  42.015  -7.721  1.00  0.00           C  
ATOM    812  CG  PRO A  53      -3.194  40.773  -7.175  1.00  0.00           C  
ATOM    813  CD  PRO A  53      -4.352  39.828  -6.995  1.00  0.00           C  
ATOM    814  HA  PRO A  53      -5.047  42.701  -6.059  1.00  0.00           H  
ATOM    815 1HB  PRO A  53      -3.977  41.967  -8.808  1.00  0.00           H  
ATOM    816 2HB  PRO A  53      -3.204  42.913  -7.530  1.00  0.00           H  
ATOM    817 1HG  PRO A  53      -2.436  40.386  -7.872  1.00  0.00           H  
ATOM    818 2HG  PRO A  53      -2.675  40.991  -6.230  1.00  0.00           H  
ATOM    819 1HD  PRO A  53      -4.535  39.289  -7.936  1.00  0.00           H  
ATOM    820 2HD  PRO A  53      -4.128  39.123  -6.181  1.00  0.00           H  
ATOM    821  N   GLY A  54      -6.984  41.871  -8.554  1.00  0.00           N  
ATOM    822  CA  GLY A  54      -7.993  42.322  -9.506  1.00  0.00           C  
ATOM    823  C   GLY A  54      -9.144  43.025  -8.797  1.00  0.00           C  
ATOM    824  O   GLY A  54      -9.963  43.689  -9.432  1.00  0.00           O  
ATOM    825  H   GLY A  54      -6.856  40.880  -8.406  1.00  0.00           H  
ATOM    826 1HA  GLY A  54      -7.536  43.000 -10.227  1.00  0.00           H  
ATOM    827 2HA  GLY A  54      -8.373  41.468 -10.065  1.00  0.00           H  
ATOM    828  N   SER A  55      -9.199  42.875  -7.478  1.00  0.00           N  
ATOM    829  CA  SER A  55     -10.255  43.489  -6.681  1.00  0.00           C  
ATOM    830  C   SER A  55      -9.699  44.082  -5.393  1.00  0.00           C  
ATOM    831  O   SER A  55     -10.222  45.070  -4.877  1.00  0.00           O  
ATOM    832  CB  SER A  55     -11.325  42.465  -6.356  1.00  0.00           C  
ATOM    833  OG  SER A  55     -10.823  41.464  -5.513  1.00  0.00           O  
ATOM    834  H   SER A  55      -8.492  42.322  -7.015  1.00  0.00           H  
ATOM    835  HA  SER A  55     -10.704  44.294  -7.264  1.00  0.00           H  
ATOM    836 1HB  SER A  55     -12.168  42.961  -5.875  1.00  0.00           H  
ATOM    837 2HB  SER A  55     -11.692  42.017  -7.278  1.00  0.00           H  
ATOM    838  HG  SER A  55     -11.521  40.809  -5.436  1.00  0.00           H  
ATOM    839  N   GLY A  56      -8.635  43.475  -4.879  1.00  0.00           N  
ATOM    840  CA  GLY A  56      -8.056  43.890  -3.607  1.00  0.00           C  
ATOM    841  C   GLY A  56      -8.552  43.014  -2.464  1.00  0.00           C  
ATOM    842  O   GLY A  56      -8.173  43.209  -1.309  1.00  0.00           O  
ATOM    843  H   GLY A  56      -8.217  42.706  -5.382  1.00  0.00           H  
ATOM    844 1HA  GLY A  56      -6.969  43.836  -3.667  1.00  0.00           H  
ATOM    845 2HA  GLY A  56      -8.315  44.930  -3.412  1.00  0.00           H  
ATOM    846  N   GLY A  57      -9.402  42.047  -2.792  1.00  0.00           N  
ATOM    847  CA  GLY A  57      -9.950  41.137  -1.794  1.00  0.00           C  
ATOM    848  C   GLY A  57      -8.876  40.203  -1.250  1.00  0.00           C  
ATOM    849  O   GLY A  57      -8.002  39.751  -1.989  1.00  0.00           O  
ATOM    850  H   GLY A  57      -9.675  41.939  -3.759  1.00  0.00           H  
ATOM    851 1HA  GLY A  57     -10.385  41.713  -0.976  1.00  0.00           H  
ATOM    852 2HA  GLY A  57     -10.755  40.552  -2.238  1.00  0.00           H  
ATOM    853  N   THR A  58      -8.948  39.918   0.046  1.00  0.00           N  
ATOM    854  CA  THR A  58      -7.980  39.040   0.691  1.00  0.00           C  
ATOM    855  C   THR A  58      -8.676  37.976   1.531  1.00  0.00           C  
ATOM    856  O   THR A  58      -9.800  38.174   1.994  1.00  0.00           O  
ATOM    857  CB  THR A  58      -7.007  39.842   1.575  1.00  0.00           C  
ATOM    858  OG1 THR A  58      -7.739  40.516   2.607  1.00  0.00           O  
ATOM    859  CG2 THR A  58      -6.251  40.866   0.742  1.00  0.00           C  
ATOM    860  H   THR A  58      -9.692  40.321   0.598  1.00  0.00           H  
ATOM    861  HA  THR A  58      -7.403  38.533  -0.082  1.00  0.00           H  
ATOM    862  HB  THR A  58      -6.293  39.162   2.040  1.00  0.00           H  
ATOM    863  HG1 THR A  58      -8.679  40.373   2.477  1.00  0.00           H  
ATOM    864 1HG2 THR A  58      -5.568  41.423   1.383  1.00  0.00           H  
ATOM    865 2HG2 THR A  58      -5.684  40.355  -0.036  1.00  0.00           H  
ATOM    866 3HG2 THR A  58      -6.959  41.554   0.283  1.00  0.00           H  
ATOM    867  N   ASN A  59      -8.002  36.848   1.725  1.00  0.00           N  
ATOM    868  CA  ASN A  59      -8.516  35.786   2.582  1.00  0.00           C  
ATOM    869  C   ASN A  59      -7.446  35.289   3.545  1.00  0.00           C  
ATOM    870  O   ASN A  59      -6.269  35.208   3.194  1.00  0.00           O  
ATOM    871  CB  ASN A  59      -9.055  34.640   1.746  1.00  0.00           C  
ATOM    872  CG  ASN A  59     -10.233  35.044   0.903  1.00  0.00           C  
ATOM    873  OD1 ASN A  59     -11.348  35.207   1.410  1.00  0.00           O  
ATOM    874  ND2 ASN A  59     -10.007  35.209  -0.375  1.00  0.00           N  
ATOM    875  H   ASN A  59      -7.110  36.723   1.268  1.00  0.00           H  
ATOM    876  HA  ASN A  59      -9.330  36.191   3.184  1.00  0.00           H  
ATOM    877 1HB  ASN A  59      -8.267  34.263   1.092  1.00  0.00           H  
ATOM    878 2HB  ASN A  59      -9.356  33.822   2.401  1.00  0.00           H  
ATOM    879 1HD2 ASN A  59     -10.753  35.478  -0.985  1.00  0.00           H  
ATOM    880 2HD2 ASN A  59      -9.088  35.066  -0.743  1.00  0.00           H  
ATOM    881  N   TYR A  60      -7.861  34.957   4.763  1.00  0.00           N  
ATOM    882  CA  TYR A  60      -6.927  34.566   5.812  1.00  0.00           C  
ATOM    883  C   TYR A  60      -7.374  33.281   6.497  1.00  0.00           C  
ATOM    884  O   TYR A  60      -8.569  33.015   6.619  1.00  0.00           O  
ATOM    885  CB  TYR A  60      -6.774  35.690   6.839  1.00  0.00           C  
ATOM    886  CG  TYR A  60      -6.506  37.046   6.225  1.00  0.00           C  
ATOM    887  CD1 TYR A  60      -7.564  37.883   5.902  1.00  0.00           C  
ATOM    888  CD2 TYR A  60      -5.202  37.453   5.985  1.00  0.00           C  
ATOM    889  CE1 TYR A  60      -7.319  39.121   5.341  1.00  0.00           C  
ATOM    890  CE2 TYR A  60      -4.956  38.691   5.424  1.00  0.00           C  
ATOM    891  CZ  TYR A  60      -6.009  39.524   5.103  1.00  0.00           C  
ATOM    892  OH  TYR A  60      -5.765  40.757   4.544  1.00  0.00           O  
ATOM    893  H   TYR A  60      -8.850  34.976   4.967  1.00  0.00           H  
ATOM    894  HA  TYR A  60      -5.955  34.376   5.355  1.00  0.00           H  
ATOM    895 1HB  TYR A  60      -7.683  35.761   7.438  1.00  0.00           H  
ATOM    896 2HB  TYR A  60      -5.954  35.455   7.516  1.00  0.00           H  
ATOM    897  HD1 TYR A  60      -8.589  37.563   6.090  1.00  0.00           H  
ATOM    898  HD2 TYR A  60      -4.370  36.795   6.238  1.00  0.00           H  
ATOM    899  HE1 TYR A  60      -8.150  39.779   5.087  1.00  0.00           H  
ATOM    900  HE2 TYR A  60      -3.931  39.010   5.235  1.00  0.00           H  
ATOM    901  HH  TYR A  60      -6.429  40.942   3.875  1.00  0.00           H  
ATOM    902  N   ALA A  61      -6.406  32.487   6.942  1.00  0.00           N  
ATOM    903  CA  ALA A  61      -6.687  31.354   7.816  1.00  0.00           C  
ATOM    904  C   ALA A  61      -6.976  31.813   9.239  1.00  0.00           C  
ATOM    905  O   ALA A  61      -6.720  32.964   9.594  1.00  0.00           O  
ATOM    906  CB  ALA A  61      -5.522  30.374   7.803  1.00  0.00           C  
ATOM    907  H   ALA A  61      -5.452  32.673   6.669  1.00  0.00           H  
ATOM    908  HA  ALA A  61      -7.577  30.849   7.440  1.00  0.00           H  
ATOM    909 1HB  ALA A  61      -5.747  29.534   8.460  1.00  0.00           H  
ATOM    910 2HB  ALA A  61      -5.364  30.009   6.788  1.00  0.00           H  
ATOM    911 3HB  ALA A  61      -4.621  30.876   8.152  1.00  0.00           H  
ATOM    912  N   GLU A  62      -7.513  30.908  10.050  1.00  0.00           N  
ATOM    913  CA  GLU A  62      -7.998  31.262  11.379  1.00  0.00           C  
ATOM    914  C   GLU A  62      -6.876  31.825  12.243  1.00  0.00           C  
ATOM    915  O   GLU A  62      -7.112  32.659  13.116  1.00  0.00           O  
ATOM    916  CB  GLU A  62      -8.618  30.041  12.063  1.00  0.00           C  
ATOM    917  CG  GLU A  62      -9.922  29.566  11.439  1.00  0.00           C  
ATOM    918  CD  GLU A  62     -10.473  28.334  12.101  1.00  0.00           C  
ATOM    919  OE1 GLU A  62      -9.793  27.771  12.925  1.00  0.00           O  
ATOM    920  OE2 GLU A  62     -11.576  27.955  11.782  1.00  0.00           O  
ATOM    921  H   GLU A  62      -7.587  29.950   9.738  1.00  0.00           H  
ATOM    922  HA  GLU A  62      -8.764  32.031  11.274  1.00  0.00           H  
ATOM    923 1HB  GLU A  62      -7.912  29.211  12.035  1.00  0.00           H  
ATOM    924 2HB  GLU A  62      -8.813  30.271  13.110  1.00  0.00           H  
ATOM    925 1HG  GLU A  62     -10.660  30.365  11.512  1.00  0.00           H  
ATOM    926 2HG  GLU A  62      -9.754  29.360  10.382  1.00  0.00           H  
ATOM    927  N   LYS A  63      -5.656  31.363  11.994  1.00  0.00           N  
ATOM    928  CA  LYS A  63      -4.504  31.773  12.788  1.00  0.00           C  
ATOM    929  C   LYS A  63      -4.068  33.189  12.435  1.00  0.00           C  
ATOM    930  O   LYS A  63      -3.360  33.841  13.203  1.00  0.00           O  
ATOM    931  CB  LYS A  63      -3.341  30.800  12.589  1.00  0.00           C  
ATOM    932  CG  LYS A  63      -3.585  29.405  13.149  1.00  0.00           C  
ATOM    933  CD  LYS A  63      -2.372  28.509  12.949  1.00  0.00           C  
ATOM    934  CE  LYS A  63      -2.637  27.097  13.450  1.00  0.00           C  
ATOM    935  NZ  LYS A  63      -1.448  26.217  13.291  1.00  0.00           N  
ATOM    936  H   LYS A  63      -5.522  30.710  11.234  1.00  0.00           H  
ATOM    937  HA  LYS A  63      -4.789  31.765  13.841  1.00  0.00           H  
ATOM    938 1HB  LYS A  63      -3.129  30.700  11.524  1.00  0.00           H  
ATOM    939 2HB  LYS A  63      -2.446  31.200  13.065  1.00  0.00           H  
ATOM    940 1HG  LYS A  63      -3.804  29.474  14.216  1.00  0.00           H  
ATOM    941 2HG  LYS A  63      -4.444  28.957  12.649  1.00  0.00           H  
ATOM    942 1HD  LYS A  63      -2.121  28.468  11.889  1.00  0.00           H  
ATOM    943 2HD  LYS A  63      -1.521  28.922  13.491  1.00  0.00           H  
ATOM    944 1HE  LYS A  63      -2.911  27.130  14.504  1.00  0.00           H  
ATOM    945 2HE  LYS A  63      -3.470  26.664  12.895  1.00  0.00           H  
ATOM    946 1HZ  LYS A  63      -1.664  25.292  13.634  1.00  0.00           H  
ATOM    947 2HZ  LYS A  63      -1.196  26.164  12.314  1.00  0.00           H  
ATOM    948 3HZ  LYS A  63      -0.674  26.598  13.817  1.00  0.00           H  
ATOM    949  N   PHE A  64      -4.496  33.661  11.269  1.00  0.00           N  
ATOM    950  CA  PHE A  64      -3.973  34.901  10.706  1.00  0.00           C  
ATOM    951  C   PHE A  64      -5.088  35.911  10.469  1.00  0.00           C  
ATOM    952  O   PHE A  64      -4.831  37.069  10.140  1.00  0.00           O  
ATOM    953  CB  PHE A  64      -3.241  34.624   9.392  1.00  0.00           C  
ATOM    954  CG  PHE A  64      -2.117  33.636   9.521  1.00  0.00           C  
ATOM    955  CD1 PHE A  64      -2.254  32.341   9.041  1.00  0.00           C  
ATOM    956  CD2 PHE A  64      -0.922  33.997  10.123  1.00  0.00           C  
ATOM    957  CE1 PHE A  64      -1.221  31.431   9.159  1.00  0.00           C  
ATOM    958  CE2 PHE A  64       0.113  33.090  10.242  1.00  0.00           C  
ATOM    959  CZ  PHE A  64      -0.037  31.805   9.759  1.00  0.00           C  
ATOM    960  H   PHE A  64      -5.201  33.148  10.760  1.00  0.00           H  
ATOM    961  HA  PHE A  64      -3.266  35.332  11.416  1.00  0.00           H  
ATOM    962 1HB  PHE A  64      -3.947  34.242   8.656  1.00  0.00           H  
ATOM    963 2HB  PHE A  64      -2.832  35.554   9.001  1.00  0.00           H  
ATOM    964  HD1 PHE A  64      -3.190  32.046   8.566  1.00  0.00           H  
ATOM    965  HD2 PHE A  64      -0.803  35.012  10.504  1.00  0.00           H  
ATOM    966  HE1 PHE A  64      -1.342  30.418   8.778  1.00  0.00           H  
ATOM    967  HE2 PHE A  64       1.048  33.387  10.716  1.00  0.00           H  
ATOM    968  HZ  PHE A  64       0.777  31.088   9.854  1.00  0.00           H  
ATOM    969  N   LYS A  65      -6.329  35.466  10.638  1.00  0.00           N  
ATOM    970  CA  LYS A  65      -7.488  36.315  10.388  1.00  0.00           C  
ATOM    971  C   LYS A  65      -7.303  37.695  11.005  1.00  0.00           C  
ATOM    972  O   LYS A  65      -7.524  38.713  10.350  1.00  0.00           O  
ATOM    973  CB  LYS A  65      -8.758  35.660  10.934  1.00  0.00           C  
ATOM    974  CG  LYS A  65     -10.032  36.458  10.687  1.00  0.00           C  
ATOM    975  CD  LYS A  65     -11.255  35.724  11.218  1.00  0.00           C  
ATOM    976  CE  LYS A  65     -12.524  36.537  11.007  1.00  0.00           C  
ATOM    977  NZ  LYS A  65     -13.730  35.826  11.511  1.00  0.00           N  
ATOM    978  H   LYS A  65      -6.473  34.516  10.948  1.00  0.00           H  
ATOM    979  HA  LYS A  65      -7.597  36.443   9.311  1.00  0.00           H  
ATOM    980 1HB  LYS A  65      -8.885  34.677  10.479  1.00  0.00           H  
ATOM    981 2HB  LYS A  65      -8.659  35.514  12.009  1.00  0.00           H  
ATOM    982 1HG  LYS A  65      -9.957  37.427  11.181  1.00  0.00           H  
ATOM    983 2HG  LYS A  65     -10.156  36.624   9.617  1.00  0.00           H  
ATOM    984 1HD  LYS A  65     -11.357  34.767  10.706  1.00  0.00           H  
ATOM    985 2HD  LYS A  65     -11.130  35.535  12.284  1.00  0.00           H  
ATOM    986 1HE  LYS A  65     -12.436  37.490  11.527  1.00  0.00           H  
ATOM    987 2HE  LYS A  65     -12.654  36.739   9.944  1.00  0.00           H  
ATOM    988 1HZ  LYS A  65     -14.549  36.396  11.352  1.00  0.00           H  
ATOM    989 2HZ  LYS A  65     -13.832  34.947  11.022  1.00  0.00           H  
ATOM    990 3HZ  LYS A  65     -13.630  35.650  12.500  1.00  0.00           H  
ATOM    991  N   ASN A  66      -6.897  37.723  12.270  1.00  0.00           N  
ATOM    992  CA  ASN A  66      -6.811  38.970  13.020  1.00  0.00           C  
ATOM    993  C   ASN A  66      -5.365  39.320  13.343  1.00  0.00           C  
ATOM    994  O   ASN A  66      -5.084  39.987  14.339  1.00  0.00           O  
ATOM    995  CB  ASN A  66      -7.637  38.887  14.291  1.00  0.00           C  
ATOM    996  CG  ASN A  66      -9.112  38.787  14.017  1.00  0.00           C  
ATOM    997  OD1 ASN A  66      -9.683  39.628  13.313  1.00  0.00           O  
ATOM    998  ND2 ASN A  66      -9.740  37.776  14.560  1.00  0.00           N  
ATOM    999  H   ASN A  66      -6.642  36.857  12.724  1.00  0.00           H  
ATOM   1000  HA  ASN A  66      -7.209  39.775  12.400  1.00  0.00           H  
ATOM   1001 1HB  ASN A  66      -7.327  38.016  14.870  1.00  0.00           H  
ATOM   1002 2HB  ASN A  66      -7.452  39.769  14.904  1.00  0.00           H  
ATOM   1003 1HD2 ASN A  66     -10.722  37.659  14.411  1.00  0.00           H  
ATOM   1004 2HD2 ASN A  66      -9.238  37.119  15.122  1.00  0.00           H  
ATOM   1005  N   ARG A  67      -4.448  38.868  12.493  1.00  0.00           N  
ATOM   1006  CA  ARG A  67      -3.031  39.163  12.666  1.00  0.00           C  
ATOM   1007  C   ARG A  67      -2.430  39.745  11.393  1.00  0.00           C  
ATOM   1008  O   ARG A  67      -1.655  40.700  11.442  1.00  0.00           O  
ATOM   1009  CB  ARG A  67      -2.266  37.907  13.057  1.00  0.00           C  
ATOM   1010  CG  ARG A  67      -2.585  37.369  14.442  1.00  0.00           C  
ATOM   1011  CD  ARG A  67      -1.433  36.632  15.023  1.00  0.00           C  
ATOM   1012  NE  ARG A  67      -1.176  35.386  14.320  1.00  0.00           N  
ATOM   1013  CZ  ARG A  67       0.012  34.752  14.296  1.00  0.00           C  
ATOM   1014  NH1 ARG A  67       1.041  35.259  14.939  1.00  0.00           N  
ATOM   1015  NH2 ARG A  67       0.145  33.621  13.625  1.00  0.00           N  
ATOM   1016  H   ARG A  67      -4.741  38.305  11.708  1.00  0.00           H  
ATOM   1017  HA  ARG A  67      -2.926  39.897  13.466  1.00  0.00           H  
ATOM   1018 1HB  ARG A  67      -2.477  37.116  12.339  1.00  0.00           H  
ATOM   1019 2HB  ARG A  67      -1.195  38.107  13.019  1.00  0.00           H  
ATOM   1020 1HG  ARG A  67      -2.832  38.198  15.107  1.00  0.00           H  
ATOM   1021 2HG  ARG A  67      -3.433  36.687  14.382  1.00  0.00           H  
ATOM   1022 1HD  ARG A  67      -0.538  37.249  14.962  1.00  0.00           H  
ATOM   1023 2HD  ARG A  67      -1.641  36.398  16.067  1.00  0.00           H  
ATOM   1024  HE  ARG A  67      -1.944  34.965  13.813  1.00  0.00           H  
ATOM   1025 1HH1 ARG A  67       0.940  36.123  15.452  1.00  0.00           H  
ATOM   1026 2HH1 ARG A  67       1.932  34.784  14.921  1.00  0.00           H  
ATOM   1027 1HH2 ARG A  67      -0.646  33.231  13.130  1.00  0.00           H  
ATOM   1028 2HH2 ARG A  67       1.035  33.146  13.607  1.00  0.00           H  
ATOM   1029  N   VAL A  68      -2.792  39.164  10.255  1.00  0.00           N  
ATOM   1030  CA  VAL A  68      -2.139  39.482   8.991  1.00  0.00           C  
ATOM   1031  C   VAL A  68      -3.006  40.399   8.138  1.00  0.00           C  
ATOM   1032  O   VAL A  68      -4.216  40.201   8.029  1.00  0.00           O  
ATOM   1033  CB  VAL A  68      -1.837  38.191   8.206  1.00  0.00           C  
ATOM   1034  CG1 VAL A  68      -1.214  38.521   6.858  1.00  0.00           C  
ATOM   1035  CG2 VAL A  68      -0.917  37.294   9.020  1.00  0.00           C  
ATOM   1036  H   VAL A  68      -3.540  38.484  10.265  1.00  0.00           H  
ATOM   1037  HA  VAL A  68      -1.198  39.990   9.205  1.00  0.00           H  
ATOM   1038  HB  VAL A  68      -2.773  37.669   8.009  1.00  0.00           H  
ATOM   1039 1HG1 VAL A  68      -1.007  37.598   6.317  1.00  0.00           H  
ATOM   1040 2HG1 VAL A  68      -1.905  39.134   6.278  1.00  0.00           H  
ATOM   1041 3HG1 VAL A  68      -0.284  39.067   7.011  1.00  0.00           H  
ATOM   1042 1HG2 VAL A  68      -0.708  36.383   8.460  1.00  0.00           H  
ATOM   1043 2HG2 VAL A  68       0.017  37.819   9.223  1.00  0.00           H  
ATOM   1044 3HG2 VAL A  68      -1.400  37.037   9.963  1.00  0.00           H  
ATOM   1045  N   THR A  69      -2.380  41.405   7.536  1.00  0.00           N  
ATOM   1046  CA  THR A  69      -3.053  42.248   6.555  1.00  0.00           C  
ATOM   1047  C   THR A  69      -2.324  42.228   5.218  1.00  0.00           C  
ATOM   1048  O   THR A  69      -1.155  42.606   5.131  1.00  0.00           O  
ATOM   1049  CB  THR A  69      -3.169  43.699   7.058  1.00  0.00           C  
ATOM   1050  OG1 THR A  69      -3.924  43.726   8.277  1.00  0.00           O  
ATOM   1051  CG2 THR A  69      -3.859  44.570   6.020  1.00  0.00           C  
ATOM   1052  H   THR A  69      -1.414  41.590   7.763  1.00  0.00           H  
ATOM   1053  HA  THR A  69      -4.059  41.859   6.396  1.00  0.00           H  
ATOM   1054  HB  THR A  69      -2.174  44.097   7.254  1.00  0.00           H  
ATOM   1055  HG1 THR A  69      -4.463  42.934   8.336  1.00  0.00           H  
ATOM   1056 1HG2 THR A  69      -3.932  45.592   6.392  1.00  0.00           H  
ATOM   1057 2HG2 THR A  69      -3.282  44.561   5.096  1.00  0.00           H  
ATOM   1058 3HG2 THR A  69      -4.859  44.183   5.827  1.00  0.00           H  
ATOM   1059  N   MET A  70      -3.020  41.784   4.177  1.00  0.00           N  
ATOM   1060  CA  MET A  70      -2.426  41.671   2.850  1.00  0.00           C  
ATOM   1061  C   MET A  70      -2.875  42.812   1.947  1.00  0.00           C  
ATOM   1062  O   MET A  70      -3.992  43.315   2.074  1.00  0.00           O  
ATOM   1063  CB  MET A  70      -2.783  40.324   2.225  1.00  0.00           C  
ATOM   1064  CG  MET A  70      -2.179  39.120   2.934  1.00  0.00           C  
ATOM   1065  SD  MET A  70      -2.792  37.552   2.288  1.00  0.00           S  
ATOM   1066  CE  MET A  70      -2.084  36.401   3.463  1.00  0.00           C  
ATOM   1067  H   MET A  70      -3.985  41.517   4.308  1.00  0.00           H  
ATOM   1068  HA  MET A  70      -1.343  41.735   2.949  1.00  0.00           H  
ATOM   1069 1HB  MET A  70      -3.865  40.200   2.221  1.00  0.00           H  
ATOM   1070 2HB  MET A  70      -2.448  40.303   1.187  1.00  0.00           H  
ATOM   1071 1HG  MET A  70      -1.095  39.139   2.823  1.00  0.00           H  
ATOM   1072 2HG  MET A  70      -2.413  39.169   3.998  1.00  0.00           H  
ATOM   1073 1HE  MET A  70      -2.374  35.385   3.197  1.00  0.00           H  
ATOM   1074 2HE  MET A  70      -0.997  36.486   3.446  1.00  0.00           H  
ATOM   1075 3HE  MET A  70      -2.450  36.633   4.464  1.00  0.00           H  
ATOM   1076  N   THR A  71      -1.999  43.217   1.033  1.00  0.00           N  
ATOM   1077  CA  THR A  71      -2.348  44.212   0.026  1.00  0.00           C  
ATOM   1078  C   THR A  71      -1.475  44.068  -1.214  1.00  0.00           C  
ATOM   1079  O   THR A  71      -0.746  43.087  -1.362  1.00  0.00           O  
ATOM   1080  CB  THR A  71      -2.216  45.639   0.588  1.00  0.00           C  
ATOM   1081  OG1 THR A  71      -2.772  46.576  -0.344  1.00  0.00           O  
ATOM   1082  CG2 THR A  71      -0.756  45.983   0.836  1.00  0.00           C  
ATOM   1083  H   THR A  71      -1.068  42.826   1.037  1.00  0.00           H  
ATOM   1084  HA  THR A  71      -3.384  44.054  -0.272  1.00  0.00           H  
ATOM   1085  HB  THR A  71      -2.765  45.713   1.527  1.00  0.00           H  
ATOM   1086  HG1 THR A  71      -3.257  47.253   0.134  1.00  0.00           H  
ATOM   1087 1HG2 THR A  71      -0.682  46.995   1.233  1.00  0.00           H  
ATOM   1088 2HG2 THR A  71      -0.333  45.280   1.553  1.00  0.00           H  
ATOM   1089 3HG2 THR A  71      -0.203  45.921  -0.101  1.00  0.00           H  
ATOM   1090  N   ARG A  72      -1.554  45.052  -2.104  1.00  0.00           N  
ATOM   1091  CA  ARG A  72      -0.824  45.004  -3.365  1.00  0.00           C  
ATOM   1092  C   ARG A  72      -0.736  46.385  -4.003  1.00  0.00           C  
ATOM   1093  O   ARG A  72      -1.497  47.289  -3.657  1.00  0.00           O  
ATOM   1094  CB  ARG A  72      -1.495  44.043  -4.336  1.00  0.00           C  
ATOM   1095  CG  ARG A  72      -2.963  44.330  -4.609  1.00  0.00           C  
ATOM   1096  CD  ARG A  72      -3.135  45.299  -5.722  1.00  0.00           C  
ATOM   1097  NE  ARG A  72      -4.523  45.400  -6.142  1.00  0.00           N  
ATOM   1098  CZ  ARG A  72      -5.431  46.229  -5.591  1.00  0.00           C  
ATOM   1099  NH1 ARG A  72      -5.083  47.020  -4.600  1.00  0.00           N  
ATOM   1100  NH2 ARG A  72      -6.672  46.247  -6.046  1.00  0.00           N  
ATOM   1101  H   ARG A  72      -2.135  45.853  -1.902  1.00  0.00           H  
ATOM   1102  HA  ARG A  72       0.187  44.648  -3.167  1.00  0.00           H  
ATOM   1103 1HB  ARG A  72      -0.971  44.066  -5.291  1.00  0.00           H  
ATOM   1104 2HB  ARG A  72      -1.424  43.027  -3.949  1.00  0.00           H  
ATOM   1105 1HG  ARG A  72      -3.470  43.404  -4.879  1.00  0.00           H  
ATOM   1106 2HG  ARG A  72      -3.424  44.749  -3.714  1.00  0.00           H  
ATOM   1107 1HD  ARG A  72      -2.804  46.286  -5.399  1.00  0.00           H  
ATOM   1108 2HD  ARG A  72      -2.542  44.979  -6.578  1.00  0.00           H  
ATOM   1109  HE  ARG A  72      -4.829  44.807  -6.902  1.00  0.00           H  
ATOM   1110 1HH1 ARG A  72      -4.135  47.006  -4.252  1.00  0.00           H  
ATOM   1111 2HH1 ARG A  72      -5.764  47.641  -4.187  1.00  0.00           H  
ATOM   1112 1HH2 ARG A  72      -6.940  45.638  -6.808  1.00  0.00           H  
ATOM   1113 2HH2 ARG A  72      -7.352  46.867  -5.633  1.00  0.00           H  
ATOM   1114  N   ASP A  73       0.198  46.542  -4.935  1.00  0.00           N  
ATOM   1115  CA  ASP A  73       0.341  47.791  -5.673  1.00  0.00           C  
ATOM   1116  C   ASP A  73       0.492  47.534  -7.167  1.00  0.00           C  
ATOM   1117  O   ASP A  73       1.528  47.048  -7.622  1.00  0.00           O  
ATOM   1118  CB  ASP A  73       1.548  48.581  -5.161  1.00  0.00           C  
ATOM   1119  CG  ASP A  73       1.673  49.955  -5.804  1.00  0.00           C  
ATOM   1120  OD1 ASP A  73       1.026  50.186  -6.798  1.00  0.00           O  
ATOM   1121  OD2 ASP A  73       2.415  50.762  -5.296  1.00  0.00           O  
ATOM   1122  H   ASP A  73       0.824  45.776  -5.138  1.00  0.00           H  
ATOM   1123  HA  ASP A  73      -0.557  48.389  -5.519  1.00  0.00           H  
ATOM   1124 1HB  ASP A  73       1.469  48.707  -4.081  1.00  0.00           H  
ATOM   1125 2HB  ASP A  73       2.462  48.019  -5.358  1.00  0.00           H  
ATOM   1126  N   THR A  74      -0.547  47.863  -7.926  1.00  0.00           N  
ATOM   1127  CA  THR A  74      -0.635  47.456  -9.324  1.00  0.00           C  
ATOM   1128  C   THR A  74       0.306  48.276 -10.197  1.00  0.00           C  
ATOM   1129  O   THR A  74       0.641  47.876 -11.311  1.00  0.00           O  
ATOM   1130  CB  THR A  74      -2.076  47.588  -9.850  1.00  0.00           C  
ATOM   1131  OG1 THR A  74      -2.495  48.956  -9.766  1.00  0.00           O  
ATOM   1132  CG2 THR A  74      -3.023  46.720  -9.036  1.00  0.00           C  
ATOM   1133  H   THR A  74      -1.296  48.410  -7.526  1.00  0.00           H  
ATOM   1134  HA  THR A  74      -0.336  46.410  -9.398  1.00  0.00           H  
ATOM   1135  HB  THR A  74      -2.112  47.275 -10.894  1.00  0.00           H  
ATOM   1136  HG1 THR A  74      -3.001  49.184 -10.549  1.00  0.00           H  
ATOM   1137 1HG2 THR A  74      -4.036  46.826  -9.423  1.00  0.00           H  
ATOM   1138 2HG2 THR A  74      -2.713  45.678  -9.108  1.00  0.00           H  
ATOM   1139 3HG2 THR A  74      -2.998  47.034  -7.994  1.00  0.00           H  
ATOM   1140  N   SER A  75       0.730  49.426  -9.683  1.00  0.00           N  
ATOM   1141  CA  SER A  75       1.621  50.313 -10.421  1.00  0.00           C  
ATOM   1142  C   SER A  75       3.032  49.744 -10.490  1.00  0.00           C  
ATOM   1143  O   SER A  75       3.846  50.174 -11.307  1.00  0.00           O  
ATOM   1144  CB  SER A  75       1.649  51.683  -9.772  1.00  0.00           C  
ATOM   1145  OG  SER A  75       2.327  51.644  -8.546  1.00  0.00           O  
ATOM   1146  H   SER A  75       0.427  49.693  -8.757  1.00  0.00           H  
ATOM   1147  HA  SER A  75       1.243  50.414 -11.440  1.00  0.00           H  
ATOM   1148 1HB  SER A  75       2.140  52.392 -10.439  1.00  0.00           H  
ATOM   1149 2HB  SER A  75       0.630  52.033  -9.616  1.00  0.00           H  
ATOM   1150  HG  SER A  75       1.717  51.248  -7.919  1.00  0.00           H  
ATOM   1151  N   ILE A  76       3.316  48.775  -9.627  1.00  0.00           N  
ATOM   1152  CA  ILE A  76       4.609  48.100  -9.630  1.00  0.00           C  
ATOM   1153  C   ILE A  76       4.441  46.587  -9.645  1.00  0.00           C  
ATOM   1154  O   ILE A  76       5.422  45.844  -9.670  1.00  0.00           O  
ATOM   1155  CB  ILE A  76       5.447  48.513  -8.406  1.00  0.00           C  
ATOM   1156  CG1 ILE A  76       4.735  48.110  -7.112  1.00  0.00           C  
ATOM   1157  CG2 ILE A  76       5.716  50.010  -8.425  1.00  0.00           C  
ATOM   1158  CD1 ILE A  76       5.583  48.277  -5.871  1.00  0.00           C  
ATOM   1159  H   ILE A  76       2.619  48.498  -8.951  1.00  0.00           H  
ATOM   1160  HA  ILE A  76       5.148  48.392 -10.531  1.00  0.00           H  
ATOM   1161  HB  ILE A  76       6.398  47.982  -8.421  1.00  0.00           H  
ATOM   1162 1HG1 ILE A  76       3.832  48.708  -6.992  1.00  0.00           H  
ATOM   1163 2HG1 ILE A  76       4.428  47.066  -7.175  1.00  0.00           H  
ATOM   1164 1HG2 ILE A  76       6.308  50.284  -7.553  1.00  0.00           H  
ATOM   1165 2HG2 ILE A  76       6.262  50.269  -9.331  1.00  0.00           H  
ATOM   1166 3HG2 ILE A  76       4.769  50.550  -8.405  1.00  0.00           H  
ATOM   1167 1HD1 ILE A  76       5.010  47.971  -4.995  1.00  0.00           H  
ATOM   1168 2HD1 ILE A  76       6.477  47.658  -5.955  1.00  0.00           H  
ATOM   1169 3HD1 ILE A  76       5.873  49.321  -5.767  1.00  0.00           H  
ATOM   1170  N   SER A  77       3.191  46.135  -9.629  1.00  0.00           N  
ATOM   1171  CA  SER A  77       2.891  44.709  -9.664  1.00  0.00           C  
ATOM   1172  C   SER A  77       3.621  43.965  -8.554  1.00  0.00           C  
ATOM   1173  O   SER A  77       4.336  42.995  -8.808  1.00  0.00           O  
ATOM   1174  CB  SER A  77       3.276  44.128 -11.011  1.00  0.00           C  
ATOM   1175  OG  SER A  77       2.543  44.728 -12.044  1.00  0.00           O  
ATOM   1176  H   SER A  77       2.429  46.797  -9.591  1.00  0.00           H  
ATOM   1177  HA  SER A  77       1.819  44.577  -9.517  1.00  0.00           H  
ATOM   1178 1HB  SER A  77       4.341  44.279 -11.182  1.00  0.00           H  
ATOM   1179 2HB  SER A  77       3.094  43.054 -11.009  1.00  0.00           H  
ATOM   1180  HG  SER A  77       2.236  45.569 -11.697  1.00  0.00           H  
ATOM   1181  N   THR A  78       3.437  44.424  -7.320  1.00  0.00           N  
ATOM   1182  CA  THR A  78       4.053  43.784  -6.164  1.00  0.00           C  
ATOM   1183  C   THR A  78       3.015  43.456  -5.099  1.00  0.00           C  
ATOM   1184  O   THR A  78       2.153  44.276  -4.784  1.00  0.00           O  
ATOM   1185  CB  THR A  78       5.153  44.674  -5.558  1.00  0.00           C  
ATOM   1186  OG1 THR A  78       6.176  44.907  -6.535  1.00  0.00           O  
ATOM   1187  CG2 THR A  78       5.767  44.007  -4.337  1.00  0.00           C  
ATOM   1188  H   THR A  78       2.856  45.238  -7.180  1.00  0.00           H  
ATOM   1189  HA  THR A  78       4.509  42.848  -6.489  1.00  0.00           H  
ATOM   1190  HB  THR A  78       4.725  45.632  -5.265  1.00  0.00           H  
ATOM   1191  HG1 THR A  78       5.796  45.356  -7.294  1.00  0.00           H  
ATOM   1192 1HG2 THR A  78       6.542  44.650  -3.921  1.00  0.00           H  
ATOM   1193 2HG2 THR A  78       4.994  43.839  -3.587  1.00  0.00           H  
ATOM   1194 3HG2 THR A  78       6.205  43.052  -4.626  1.00  0.00           H  
ATOM   1195  N   ALA A  79       3.103  42.251  -4.546  1.00  0.00           N  
ATOM   1196  CA  ALA A  79       2.221  41.840  -3.460  1.00  0.00           C  
ATOM   1197  C   ALA A  79       2.867  42.084  -2.102  1.00  0.00           C  
ATOM   1198  O   ALA A  79       4.074  41.908  -1.938  1.00  0.00           O  
ATOM   1199  CB  ALA A  79       1.844  40.373  -3.610  1.00  0.00           C  
ATOM   1200  H   ALA A  79       3.799  41.603  -4.886  1.00  0.00           H  
ATOM   1201  HA  ALA A  79       1.315  42.444  -3.513  1.00  0.00           H  
ATOM   1202 1HB  ALA A  79       1.185  40.081  -2.792  1.00  0.00           H  
ATOM   1203 2HB  ALA A  79       1.331  40.225  -4.560  1.00  0.00           H  
ATOM   1204 3HB  ALA A  79       2.745  39.762  -3.585  1.00  0.00           H  
ATOM   1205  N   TYR A  80       2.056  42.492  -1.132  1.00  0.00           N  
ATOM   1206  CA  TYR A  80       2.553  42.790   0.206  1.00  0.00           C  
ATOM   1207  C   TYR A  80       1.793  42.001   1.264  1.00  0.00           C  
ATOM   1208  O   TYR A  80       0.587  41.783   1.144  1.00  0.00           O  
ATOM   1209  CB  TYR A  80       2.454  44.291   0.491  1.00  0.00           C  
ATOM   1210  CG  TYR A  80       3.355  45.138  -0.380  1.00  0.00           C  
ATOM   1211  CD1 TYR A  80       2.879  45.653  -1.576  1.00  0.00           C  
ATOM   1212  CD2 TYR A  80       4.658  45.399   0.018  1.00  0.00           C  
ATOM   1213  CE1 TYR A  80       3.701  46.427  -2.372  1.00  0.00           C  
ATOM   1214  CE2 TYR A  80       5.481  46.173  -0.778  1.00  0.00           C  
ATOM   1215  CZ  TYR A  80       5.006  46.685  -1.968  1.00  0.00           C  
ATOM   1216  OH  TYR A  80       5.826  47.456  -2.760  1.00  0.00           O  
ATOM   1217  H   TYR A  80       1.071  42.597  -1.326  1.00  0.00           H  
ATOM   1218  HA  TYR A  80       3.600  42.493   0.261  1.00  0.00           H  
ATOM   1219 1HB  TYR A  80       1.426  44.623   0.342  1.00  0.00           H  
ATOM   1220 2HB  TYR A  80       2.712  44.481   1.533  1.00  0.00           H  
ATOM   1221  HD1 TYR A  80       1.855  45.447  -1.889  1.00  0.00           H  
ATOM   1222  HD2 TYR A  80       5.033  44.994   0.957  1.00  0.00           H  
ATOM   1223  HE1 TYR A  80       3.327  46.831  -3.312  1.00  0.00           H  
ATOM   1224  HE2 TYR A  80       6.505  46.378  -0.466  1.00  0.00           H  
ATOM   1225  HH  TYR A  80       6.701  47.501  -2.366  1.00  0.00           H  
ATOM   1226  N   MET A  81       2.505  41.574   2.302  1.00  0.00           N  
ATOM   1227  CA  MET A  81       1.891  40.845   3.405  1.00  0.00           C  
ATOM   1228  C   MET A  81       2.544  41.204   4.734  1.00  0.00           C  
ATOM   1229  O   MET A  81       3.695  40.849   4.986  1.00  0.00           O  
ATOM   1230  CB  MET A  81       1.978  39.341   3.157  1.00  0.00           C  
ATOM   1231  CG  MET A  81       1.420  38.483   4.285  1.00  0.00           C  
ATOM   1232  SD  MET A  81       1.613  36.717   3.975  1.00  0.00           S  
ATOM   1233  CE  MET A  81       3.397  36.580   3.895  1.00  0.00           C  
ATOM   1234  H   MET A  81       3.498  41.759   2.327  1.00  0.00           H  
ATOM   1235  HA  MET A  81       0.841  41.131   3.466  1.00  0.00           H  
ATOM   1236 1HB  MET A  81       1.434  39.090   2.247  1.00  0.00           H  
ATOM   1237 2HB  MET A  81       3.020  39.057   3.005  1.00  0.00           H  
ATOM   1238 1HG  MET A  81       1.931  38.729   5.215  1.00  0.00           H  
ATOM   1239 2HG  MET A  81       0.359  38.697   4.413  1.00  0.00           H  
ATOM   1240 1HE  MET A  81       3.674  35.543   3.708  1.00  0.00           H  
ATOM   1241 2HE  MET A  81       3.774  37.209   3.087  1.00  0.00           H  
ATOM   1242 3HE  MET A  81       3.830  36.907   4.841  1.00  0.00           H  
ATOM   1243  N   GLU A  82       1.802  41.910   5.581  1.00  0.00           N  
ATOM   1244  CA  GLU A  82       2.292  42.281   6.902  1.00  0.00           C  
ATOM   1245  C   GLU A  82       1.653  41.425   7.988  1.00  0.00           C  
ATOM   1246  O   GLU A  82       0.432  41.284   8.042  1.00  0.00           O  
ATOM   1247  CB  GLU A  82       2.015  43.761   7.178  1.00  0.00           C  
ATOM   1248  CG  GLU A  82       2.520  44.255   8.526  1.00  0.00           C  
ATOM   1249  CD  GLU A  82       2.262  45.719   8.747  1.00  0.00           C  
ATOM   1250  OE1 GLU A  82       1.717  46.346   7.869  1.00  0.00           O  
ATOM   1251  OE2 GLU A  82       2.610  46.212   9.794  1.00  0.00           O  
ATOM   1252  H   GLU A  82       0.875  42.196   5.301  1.00  0.00           H  
ATOM   1253  HA  GLU A  82       3.370  42.117   6.931  1.00  0.00           H  
ATOM   1254 1HB  GLU A  82       2.482  44.369   6.403  1.00  0.00           H  
ATOM   1255 2HB  GLU A  82       0.941  43.944   7.135  1.00  0.00           H  
ATOM   1256 1HG  GLU A  82       2.028  43.688   9.316  1.00  0.00           H  
ATOM   1257 2HG  GLU A  82       3.590  44.065   8.593  1.00  0.00           H  
ATOM   1258  N   LEU A  83       2.487  40.853   8.851  1.00  0.00           N  
ATOM   1259  CA  LEU A  83       2.011  39.952   9.893  1.00  0.00           C  
ATOM   1260  C   LEU A  83       2.307  40.508  11.280  1.00  0.00           C  
ATOM   1261  O   LEU A  83       3.455  40.512  11.726  1.00  0.00           O  
ATOM   1262  CB  LEU A  83       2.663  38.572   9.739  1.00  0.00           C  
ATOM   1263  CG  LEU A  83       2.481  37.899   8.372  1.00  0.00           C  
ATOM   1264  CD1 LEU A  83       3.568  38.381   7.420  1.00  0.00           C  
ATOM   1265  CD2 LEU A  83       2.531  36.388   8.539  1.00  0.00           C  
ATOM   1266  H   LEU A  83       3.475  41.049   8.783  1.00  0.00           H  
ATOM   1267  HA  LEU A  83       0.932  39.843   9.790  1.00  0.00           H  
ATOM   1268 1HB  LEU A  83       3.732  38.671   9.920  1.00  0.00           H  
ATOM   1269 2HB  LEU A  83       2.248  37.905  10.494  1.00  0.00           H  
ATOM   1270  HG  LEU A  83       1.518  38.186   7.950  1.00  0.00           H  
ATOM   1271 1HD1 LEU A  83       3.439  37.903   6.449  1.00  0.00           H  
ATOM   1272 2HD1 LEU A  83       3.497  39.463   7.304  1.00  0.00           H  
ATOM   1273 3HD1 LEU A  83       4.546  38.123   7.824  1.00  0.00           H  
ATOM   1274 1HD2 LEU A  83       2.402  35.910   7.568  1.00  0.00           H  
ATOM   1275 2HD2 LEU A  83       3.495  36.100   8.959  1.00  0.00           H  
ATOM   1276 3HD2 LEU A  83       1.733  36.069   9.210  1.00  0.00           H  
ATOM   1277  N   SER A  84       1.266  40.977  11.958  1.00  0.00           N  
ATOM   1278  CA  SER A  84       1.414  41.544  13.294  1.00  0.00           C  
ATOM   1279  C   SER A  84       1.133  40.501  14.368  1.00  0.00           C  
ATOM   1280  O   SER A  84       0.621  39.420  14.079  1.00  0.00           O  
ATOM   1281  CB  SER A  84       0.480  42.725  13.466  1.00  0.00           C  
ATOM   1282  OG  SER A  84      -0.858  42.309  13.484  1.00  0.00           O  
ATOM   1283  H   SER A  84       0.348  40.941  11.538  1.00  0.00           H  
ATOM   1284  HA  SER A  84       2.442  41.888  13.412  1.00  0.00           H  
ATOM   1285 1HB  SER A  84       0.715  43.242  14.396  1.00  0.00           H  
ATOM   1286 2HB  SER A  84       0.633  43.432  12.652  1.00  0.00           H  
ATOM   1287  HG  SER A  84      -0.998  41.833  12.662  1.00  0.00           H  
ATOM   1288  N   ARG A  85       1.470  40.833  15.610  1.00  0.00           N  
ATOM   1289  CA  ARG A  85       1.255  39.926  16.731  1.00  0.00           C  
ATOM   1290  C   ARG A  85       1.986  38.606  16.519  1.00  0.00           C  
ATOM   1291  O   ARG A  85       1.394  37.533  16.628  1.00  0.00           O  
ATOM   1292  CB  ARG A  85      -0.230  39.654  16.923  1.00  0.00           C  
ATOM   1293  CG  ARG A  85      -1.069  40.881  17.240  1.00  0.00           C  
ATOM   1294  CD  ARG A  85      -2.492  40.528  17.478  1.00  0.00           C  
ATOM   1295  NE  ARG A  85      -3.292  41.695  17.811  1.00  0.00           N  
ATOM   1296  CZ  ARG A  85      -4.622  41.674  18.028  1.00  0.00           C  
ATOM   1297  NH1 ARG A  85      -5.284  40.541  17.946  1.00  0.00           N  
ATOM   1298  NH2 ARG A  85      -5.261  42.792  18.325  1.00  0.00           N  
ATOM   1299  H   ARG A  85       1.885  41.737  15.782  1.00  0.00           H  
ATOM   1300  HA  ARG A  85       1.642  40.395  17.635  1.00  0.00           H  
ATOM   1301 1HB  ARG A  85      -0.636  39.201  16.019  1.00  0.00           H  
ATOM   1302 2HB  ARG A  85      -0.367  38.941  17.736  1.00  0.00           H  
ATOM   1303 1HG  ARG A  85      -0.681  41.365  18.137  1.00  0.00           H  
ATOM   1304 2HG  ARG A  85      -1.024  41.579  16.403  1.00  0.00           H  
ATOM   1305 1HD  ARG A  85      -2.908  40.073  16.580  1.00  0.00           H  
ATOM   1306 2HD  ARG A  85      -2.557  39.822  18.306  1.00  0.00           H  
ATOM   1307  HE  ARG A  85      -2.818  42.585  17.883  1.00  0.00           H  
ATOM   1308 1HH1 ARG A  85      -4.795  39.686  17.719  1.00  0.00           H  
ATOM   1309 2HH1 ARG A  85      -6.280  40.525  18.109  1.00  0.00           H  
ATOM   1310 1HH2 ARG A  85      -4.752  43.663  18.389  1.00  0.00           H  
ATOM   1311 2HH2 ARG A  85      -6.256  42.776  18.488  1.00  0.00           H  
ATOM   1312  N   LEU A  86       3.277  38.693  16.216  1.00  0.00           N  
ATOM   1313  CA  LEU A  86       4.068  37.513  15.889  1.00  0.00           C  
ATOM   1314  C   LEU A  86       4.397  36.706  17.139  1.00  0.00           C  
ATOM   1315  O   LEU A  86       4.378  37.233  18.252  1.00  0.00           O  
ATOM   1316  CB  LEU A  86       5.366  37.924  15.182  1.00  0.00           C  
ATOM   1317  CG  LEU A  86       5.194  38.604  13.818  1.00  0.00           C  
ATOM   1318  CD1 LEU A  86       6.537  39.147  13.348  1.00  0.00           C  
ATOM   1319  CD2 LEU A  86       4.629  37.605  12.820  1.00  0.00           C  
ATOM   1320  H   LEU A  86       3.722  39.600  16.212  1.00  0.00           H  
ATOM   1321  HA  LEU A  86       3.488  36.883  15.217  1.00  0.00           H  
ATOM   1322 1HB  LEU A  86       5.911  38.610  15.829  1.00  0.00           H  
ATOM   1323 2HB  LEU A  86       5.978  37.034  15.034  1.00  0.00           H  
ATOM   1324  HG  LEU A  86       4.509  39.447  13.916  1.00  0.00           H  
ATOM   1325 1HD1 LEU A  86       6.414  39.631  12.379  1.00  0.00           H  
ATOM   1326 2HD1 LEU A  86       6.909  39.874  14.071  1.00  0.00           H  
ATOM   1327 3HD1 LEU A  86       7.249  38.328  13.257  1.00  0.00           H  
ATOM   1328 1HD2 LEU A  86       4.505  38.089  11.851  1.00  0.00           H  
ATOM   1329 2HD2 LEU A  86       5.313  36.763  12.721  1.00  0.00           H  
ATOM   1330 3HD2 LEU A  86       3.661  37.247  13.172  1.00  0.00           H  
ATOM   1331  N   ARG A  87       4.698  35.426  16.949  1.00  0.00           N  
ATOM   1332  CA  ARG A  87       5.179  34.583  18.037  1.00  0.00           C  
ATOM   1333  C   ARG A  87       6.286  33.651  17.563  1.00  0.00           C  
ATOM   1334  O   ARG A  87       6.551  33.544  16.365  1.00  0.00           O  
ATOM   1335  CB  ARG A  87       4.040  33.758  18.618  1.00  0.00           C  
ATOM   1336  CG  ARG A  87       3.331  32.855  17.621  1.00  0.00           C  
ATOM   1337  CD  ARG A  87       2.102  32.255  18.200  1.00  0.00           C  
ATOM   1338  NE  ARG A  87       2.411  31.209  19.162  1.00  0.00           N  
ATOM   1339  CZ  ARG A  87       1.591  30.817  20.157  1.00  0.00           C  
ATOM   1340  NH1 ARG A  87       0.418  31.392  20.306  1.00  0.00           N  
ATOM   1341  NH2 ARG A  87       1.965  29.855  20.982  1.00  0.00           N  
ATOM   1342  H   ARG A  87       4.592  35.028  16.027  1.00  0.00           H  
ATOM   1343  HA  ARG A  87       5.578  35.225  18.822  1.00  0.00           H  
ATOM   1344 1HB  ARG A  87       4.420  33.128  19.420  1.00  0.00           H  
ATOM   1345 2HB  ARG A  87       3.292  34.423  19.049  1.00  0.00           H  
ATOM   1346 1HG  ARG A  87       3.048  33.435  16.742  1.00  0.00           H  
ATOM   1347 2HG  ARG A  87       4.000  32.047  17.322  1.00  0.00           H  
ATOM   1348 1HD  ARG A  87       1.526  33.026  18.709  1.00  0.00           H  
ATOM   1349 2HD  ARG A  87       1.500  31.818  17.404  1.00  0.00           H  
ATOM   1350  HE  ARG A  87       3.305  30.743  19.080  1.00  0.00           H  
ATOM   1351 1HH1 ARG A  87       0.132  32.128  19.675  1.00  0.00           H  
ATOM   1352 2HH1 ARG A  87      -0.197  31.099  21.051  1.00  0.00           H  
ATOM   1353 1HH2 ARG A  87       2.867  29.413  20.867  1.00  0.00           H  
ATOM   1354 2HH2 ARG A  87       1.350  29.562  21.726  1.00  0.00           H  
ATOM   1355  N   SER A  88       6.931  32.977  18.509  1.00  0.00           N  
ATOM   1356  CA  SER A  88       8.069  32.119  18.199  1.00  0.00           C  
ATOM   1357  C   SER A  88       7.654  30.954  17.310  1.00  0.00           C  
ATOM   1358  O   SER A  88       8.479  30.376  16.603  1.00  0.00           O  
ATOM   1359  CB  SER A  88       8.690  31.594  19.479  1.00  0.00           C  
ATOM   1360  OG  SER A  88       7.814  30.725  20.143  1.00  0.00           O  
ATOM   1361  H   SER A  88       6.625  33.061  19.468  1.00  0.00           H  
ATOM   1362  HA  SER A  88       8.813  32.711  17.664  1.00  0.00           H  
ATOM   1363 1HB  SER A  88       9.617  31.071  19.245  1.00  0.00           H  
ATOM   1364 2HB  SER A  88       8.941  32.429  20.131  1.00  0.00           H  
ATOM   1365  HG  SER A  88       7.896  29.877  19.700  1.00  0.00           H  
ATOM   1366  N   ASP A  89       6.370  30.614  17.350  1.00  0.00           N  
ATOM   1367  CA  ASP A  89       5.858  29.466  16.610  1.00  0.00           C  
ATOM   1368  C   ASP A  89       5.571  29.829  15.159  1.00  0.00           C  
ATOM   1369  O   ASP A  89       5.103  28.997  14.382  1.00  0.00           O  
ATOM   1370  CB  ASP A  89       4.586  28.927  17.269  1.00  0.00           C  
ATOM   1371  CG  ASP A  89       4.836  28.349  18.656  1.00  0.00           C  
ATOM   1372  OD1 ASP A  89       5.741  27.561  18.795  1.00  0.00           O  
ATOM   1373  OD2 ASP A  89       4.120  28.702  19.562  1.00  0.00           O  
ATOM   1374  H   ASP A  89       5.732  31.165  17.906  1.00  0.00           H  
ATOM   1375  HA  ASP A  89       6.616  28.682  16.622  1.00  0.00           H  
ATOM   1376 1HB  ASP A  89       3.852  29.729  17.352  1.00  0.00           H  
ATOM   1377 2HB  ASP A  89       4.152  28.150  16.640  1.00  0.00           H  
ATOM   1378  N   ASP A  90       5.855  31.076  14.799  1.00  0.00           N  
ATOM   1379  CA  ASP A  90       5.703  31.529  13.422  1.00  0.00           C  
ATOM   1380  C   ASP A  90       6.989  31.327  12.631  1.00  0.00           C  
ATOM   1381  O   ASP A  90       7.036  31.584  11.428  1.00  0.00           O  
ATOM   1382  CB  ASP A  90       5.300  33.005  13.384  1.00  0.00           C  
ATOM   1383  CG  ASP A  90       3.878  33.244  13.874  1.00  0.00           C  
ATOM   1384  OD1 ASP A  90       3.018  32.464  13.543  1.00  0.00           O  
ATOM   1385  OD2 ASP A  90       3.667  34.205  14.575  1.00  0.00           O  
ATOM   1386  H   ASP A  90       6.183  31.727  15.498  1.00  0.00           H  
ATOM   1387  HA  ASP A  90       4.916  30.941  12.949  1.00  0.00           H  
ATOM   1388 1HB  ASP A  90       5.985  33.586  14.003  1.00  0.00           H  
ATOM   1389 2HB  ASP A  90       5.385  33.380  12.363  1.00  0.00           H  
ATOM   1390  N   THR A  91       8.032  30.866  13.314  1.00  0.00           N  
ATOM   1391  CA  THR A  91       9.294  30.544  12.659  1.00  0.00           C  
ATOM   1392  C   THR A  91       9.070  29.671  11.431  1.00  0.00           C  
ATOM   1393  O   THR A  91       8.873  28.462  11.544  1.00  0.00           O  
ATOM   1394  CB  THR A  91      10.256  29.833  13.630  1.00  0.00           C  
ATOM   1395  OG1 THR A  91      10.506  30.677  14.762  1.00  0.00           O  
ATOM   1396  CG2 THR A  91      11.572  29.514  12.939  1.00  0.00           C  
ATOM   1397  H   THR A  91       7.947  30.736  14.312  1.00  0.00           H  
ATOM   1398  HA  THR A  91       9.761  31.473  12.332  1.00  0.00           H  
ATOM   1399  HB  THR A  91       9.801  28.906  13.979  1.00  0.00           H  
ATOM   1400  HG1 THR A  91       9.799  30.571  15.402  1.00  0.00           H  
ATOM   1401 1HG2 THR A  91      12.239  29.012  13.639  1.00  0.00           H  
ATOM   1402 2HG2 THR A  91      11.386  28.864  12.084  1.00  0.00           H  
ATOM   1403 3HG2 THR A  91      12.036  30.439  12.596  1.00  0.00           H  
ATOM   1404  N   ALA A  92       9.103  30.293  10.257  1.00  0.00           N  
ATOM   1405  CA  ALA A  92       8.803  29.595   9.012  1.00  0.00           C  
ATOM   1406  C   ALA A  92       9.247  30.409   7.803  1.00  0.00           C  
ATOM   1407  O   ALA A  92       9.448  31.619   7.898  1.00  0.00           O  
ATOM   1408  CB  ALA A  92       7.316  29.284   8.924  1.00  0.00           C  
ATOM   1409  H   ALA A  92       9.341  31.274  10.225  1.00  0.00           H  
ATOM   1410  HA  ALA A  92       9.360  28.658   9.007  1.00  0.00           H  
ATOM   1411 1HB  ALA A  92       7.108  28.763   7.989  1.00  0.00           H  
ATOM   1412 2HB  ALA A  92       7.025  28.653   9.763  1.00  0.00           H  
ATOM   1413 3HB  ALA A  92       6.748  30.213   8.955  1.00  0.00           H  
ATOM   1414  N   VAL A  93       9.399  29.737   6.667  1.00  0.00           N  
ATOM   1415  CA  VAL A  93       9.743  30.408   5.420  1.00  0.00           C  
ATOM   1416  C   VAL A  93       8.506  30.648   4.564  1.00  0.00           C  
ATOM   1417  O   VAL A  93       7.789  29.710   4.215  1.00  0.00           O  
ATOM   1418  CB  VAL A  93      10.760  29.569   4.624  1.00  0.00           C  
ATOM   1419  CG1 VAL A  93      11.095  30.249   3.304  1.00  0.00           C  
ATOM   1420  CG2 VAL A  93      12.016  29.353   5.454  1.00  0.00           C  
ATOM   1421  H   VAL A  93       9.273  28.734   6.668  1.00  0.00           H  
ATOM   1422  HA  VAL A  93      10.195  31.372   5.659  1.00  0.00           H  
ATOM   1423  HB  VAL A  93      10.312  28.605   4.384  1.00  0.00           H  
ATOM   1424 1HG1 VAL A  93      11.814  29.642   2.755  1.00  0.00           H  
ATOM   1425 2HG1 VAL A  93      10.187  30.360   2.712  1.00  0.00           H  
ATOM   1426 3HG1 VAL A  93      11.524  31.231   3.500  1.00  0.00           H  
ATOM   1427 1HG2 VAL A  93      12.730  28.759   4.885  1.00  0.00           H  
ATOM   1428 2HG2 VAL A  93      12.460  30.318   5.699  1.00  0.00           H  
ATOM   1429 3HG2 VAL A  93      11.759  28.829   6.374  1.00  0.00           H  
ATOM   1430  N   TYR A  94       8.260  31.910   4.229  1.00  0.00           N  
ATOM   1431  CA  TYR A  94       7.053  32.289   3.505  1.00  0.00           C  
ATOM   1432  C   TYR A  94       7.264  32.204   1.999  1.00  0.00           C  
ATOM   1433  O   TYR A  94       8.335  32.540   1.492  1.00  0.00           O  
ATOM   1434  CB  TYR A  94       6.613  33.701   3.900  1.00  0.00           C  
ATOM   1435  CG  TYR A  94       6.269  33.845   5.366  1.00  0.00           C  
ATOM   1436  CD1 TYR A  94       6.285  32.733   6.195  1.00  0.00           C  
ATOM   1437  CD2 TYR A  94       5.937  35.089   5.881  1.00  0.00           C  
ATOM   1438  CE1 TYR A  94       5.971  32.865   7.534  1.00  0.00           C  
ATOM   1439  CE2 TYR A  94       5.622  35.221   7.220  1.00  0.00           C  
ATOM   1440  CZ  TYR A  94       5.639  34.115   8.044  1.00  0.00           C  
ATOM   1441  OH  TYR A  94       5.326  34.246   9.378  1.00  0.00           O  
ATOM   1442  H   TYR A  94       8.927  32.625   4.482  1.00  0.00           H  
ATOM   1443  HA  TYR A  94       6.258  31.590   3.767  1.00  0.00           H  
ATOM   1444 1HB  TYR A  94       7.408  34.409   3.666  1.00  0.00           H  
ATOM   1445 2HB  TYR A  94       5.738  33.986   3.316  1.00  0.00           H  
ATOM   1446  HD1 TYR A  94       6.546  31.755   5.790  1.00  0.00           H  
ATOM   1447  HD2 TYR A  94       5.923  35.963   5.229  1.00  0.00           H  
ATOM   1448  HE1 TYR A  94       5.984  31.991   8.185  1.00  0.00           H  
ATOM   1449  HE2 TYR A  94       5.361  36.199   7.624  1.00  0.00           H  
ATOM   1450  HH  TYR A  94       5.662  33.487   9.861  1.00  0.00           H  
ATOM   1451  N   TYR A  95       6.237  31.754   1.287  1.00  0.00           N  
ATOM   1452  CA  TYR A  95       6.304  31.636  -0.165  1.00  0.00           C  
ATOM   1453  C   TYR A  95       5.140  32.359  -0.831  1.00  0.00           C  
ATOM   1454  O   TYR A  95       4.029  32.387  -0.300  1.00  0.00           O  
ATOM   1455  CB  TYR A  95       6.322  30.163  -0.582  1.00  0.00           C  
ATOM   1456  CG  TYR A  95       7.438  29.363   0.052  1.00  0.00           C  
ATOM   1457  CD1 TYR A  95       7.168  28.524   1.123  1.00  0.00           C  
ATOM   1458  CD2 TYR A  95       8.731  29.468  -0.438  1.00  0.00           C  
ATOM   1459  CE1 TYR A  95       8.188  27.793   1.702  1.00  0.00           C  
ATOM   1460  CE2 TYR A  95       9.751  28.737   0.141  1.00  0.00           C  
ATOM   1461  CZ  TYR A  95       9.482  27.903   1.206  1.00  0.00           C  
ATOM   1462  OH  TYR A  95      10.498  27.175   1.783  1.00  0.00           O  
ATOM   1463  H   TYR A  95       5.387  31.486   1.764  1.00  0.00           H  
ATOM   1464  HA  TYR A  95       7.225  32.106  -0.508  1.00  0.00           H  
ATOM   1465 1HB  TYR A  95       5.373  29.697  -0.312  1.00  0.00           H  
ATOM   1466 2HB  TYR A  95       6.425  30.093  -1.664  1.00  0.00           H  
ATOM   1467  HD1 TYR A  95       6.152  28.441   1.508  1.00  0.00           H  
ATOM   1468  HD2 TYR A  95       8.943  30.128  -1.279  1.00  0.00           H  
ATOM   1469  HE1 TYR A  95       7.976  27.134   2.543  1.00  0.00           H  
ATOM   1470  HE2 TYR A  95      10.767  28.821  -0.244  1.00  0.00           H  
ATOM   1471  HH  TYR A  95      10.136  26.376   2.174  1.00  0.00           H  
ATOM   1472  N   CYS A  96       5.401  32.942  -1.995  1.00  0.00           N  
ATOM   1473  CA  CYS A  96       4.343  33.511  -2.821  1.00  0.00           C  
ATOM   1474  C   CYS A  96       3.993  32.588  -3.981  1.00  0.00           C  
ATOM   1475  O   CYS A  96       4.864  32.185  -4.752  1.00  0.00           O  
ATOM   1476  CB  CYS A  96       4.764  34.874  -3.371  1.00  0.00           C  
ATOM   1477  SG  CYS A  96       3.489  35.701  -4.353  1.00  0.00           S  
ATOM   1478  H   CYS A  96       6.357  32.993  -2.317  1.00  0.00           H  
ATOM   1479  HA  CYS A  96       3.455  33.645  -2.203  1.00  0.00           H  
ATOM   1480 1HB  CYS A  96       5.032  35.533  -2.544  1.00  0.00           H  
ATOM   1481 2HB  CYS A  96       5.648  34.757  -3.996  1.00  0.00           H  
ATOM   1482  HG  CYS A  96       2.467  35.347  -3.580  1.00  0.00           H  
ATOM   1483  N   ALA A  97       2.712  32.256  -4.101  1.00  0.00           N  
ATOM   1484  CA  ALA A  97       2.257  31.310  -5.113  1.00  0.00           C  
ATOM   1485  C   ALA A  97       1.223  31.944  -6.034  1.00  0.00           C  
ATOM   1486  O   ALA A  97       0.798  33.079  -5.818  1.00  0.00           O  
ATOM   1487  CB  ALA A  97       1.684  30.063  -4.453  1.00  0.00           C  
ATOM   1488  H   ALA A  97       2.036  32.669  -3.474  1.00  0.00           H  
ATOM   1489  HA  ALA A  97       3.116  31.024  -5.720  1.00  0.00           H  
ATOM   1490 1HB  ALA A  97       1.349  29.367  -5.222  1.00  0.00           H  
ATOM   1491 2HB  ALA A  97       2.453  29.588  -3.843  1.00  0.00           H  
ATOM   1492 3HB  ALA A  97       0.841  30.340  -3.823  1.00  0.00           H  
ATOM   1493  N   ARG A  98       0.821  31.204  -7.062  1.00  0.00           N  
ATOM   1494  CA  ARG A  98      -0.127  31.710  -8.046  1.00  0.00           C  
ATOM   1495  C   ARG A  98      -1.017  30.594  -8.580  1.00  0.00           C  
ATOM   1496  O   ARG A  98      -0.561  29.469  -8.783  1.00  0.00           O  
ATOM   1497  CB  ARG A  98       0.605  32.370  -9.206  1.00  0.00           C  
ATOM   1498  CG  ARG A  98      -0.297  32.956 -10.281  1.00  0.00           C  
ATOM   1499  CD  ARG A  98       0.472  33.766 -11.260  1.00  0.00           C  
ATOM   1500  NE  ARG A  98       1.436  32.961 -11.993  1.00  0.00           N  
ATOM   1501  CZ  ARG A  98       1.143  32.217 -13.078  1.00  0.00           C  
ATOM   1502  NH1 ARG A  98      -0.086  32.187 -13.542  1.00  0.00           N  
ATOM   1503  NH2 ARG A  98       2.093  31.519 -13.675  1.00  0.00           N  
ATOM   1504  H   ARG A  98       1.183  30.266  -7.165  1.00  0.00           H  
ATOM   1505  HA  ARG A  98      -0.760  32.457  -7.565  1.00  0.00           H  
ATOM   1506 1HB  ARG A  98       1.234  33.174  -8.828  1.00  0.00           H  
ATOM   1507 2HB  ARG A  98       1.258  31.641  -9.685  1.00  0.00           H  
ATOM   1508 1HG  ARG A  98      -0.794  32.148 -10.819  1.00  0.00           H  
ATOM   1509 2HG  ARG A  98      -1.046  33.598  -9.817  1.00  0.00           H  
ATOM   1510 1HD  ARG A  98      -0.214  34.215 -11.978  1.00  0.00           H  
ATOM   1511 2HD  ARG A  98       1.014  34.553 -10.736  1.00  0.00           H  
ATOM   1512  HE  ARG A  98       2.392  32.960 -11.666  1.00  0.00           H  
ATOM   1513 1HH1 ARG A  98      -0.812  32.721 -13.085  1.00  0.00           H  
ATOM   1514 2HH1 ARG A  98      -0.305  31.629 -14.355  1.00  0.00           H  
ATOM   1515 1HH2 ARG A  98       3.038  31.542 -13.318  1.00  0.00           H  
ATOM   1516 2HH2 ARG A  98       1.874  30.961 -14.488  1.00  0.00           H  
ATOM   1517  N   SER A  99      -2.287  30.913  -8.805  1.00  0.00           N  
ATOM   1518  CA  SER A  99      -3.224  29.960  -9.385  1.00  0.00           C  
ATOM   1519  C   SER A  99      -2.866  29.646 -10.832  1.00  0.00           C  
ATOM   1520  O   SER A  99      -2.409  30.518 -11.572  1.00  0.00           O  
ATOM   1521  CB  SER A  99      -4.637  30.506  -9.312  1.00  0.00           C  
ATOM   1522  OG  SER A  99      -5.079  30.579  -7.984  1.00  0.00           O  
ATOM   1523  H   SER A  99      -2.611  31.840  -8.567  1.00  0.00           H  
ATOM   1524  HA  SER A  99      -3.176  29.033  -8.812  1.00  0.00           H  
ATOM   1525 1HB  SER A  99      -4.667  31.498  -9.763  1.00  0.00           H  
ATOM   1526 2HB  SER A  99      -5.305  29.865  -9.886  1.00  0.00           H  
ATOM   1527  HG  SER A  99      -6.038  30.583  -8.025  1.00  0.00           H  
ATOM   1528  N   GLY A 100      -3.076  28.396 -11.231  1.00  0.00           N  
ATOM   1529  CA  GLY A 100      -2.834  27.981 -12.608  1.00  0.00           C  
ATOM   1530  C   GLY A 100      -4.025  28.310 -13.499  1.00  0.00           C  
ATOM   1531  O   GLY A 100      -5.094  28.677 -13.013  1.00  0.00           O  
ATOM   1532  H   GLY A 100      -3.411  27.717 -10.564  1.00  0.00           H  
ATOM   1533 1HA  GLY A 100      -1.942  28.479 -12.987  1.00  0.00           H  
ATOM   1534 2HA  GLY A 100      -2.640  26.909 -12.635  1.00  0.00           H  
ATOM   1535  N   GLY A 101      -3.833  28.176 -14.807  1.00  0.00           N  
ATOM   1536  CA  GLY A 101      -4.883  28.484 -15.771  1.00  0.00           C  
ATOM   1537  C   GLY A 101      -4.295  28.987 -17.083  1.00  0.00           C  
ATOM   1538  O   GLY A 101      -4.541  28.413 -18.145  1.00  0.00           O  
ATOM   1539  H   GLY A 101      -2.937  27.853 -15.142  1.00  0.00           H  
ATOM   1540 1HA  GLY A 101      -5.481  27.591 -15.954  1.00  0.00           H  
ATOM   1541 2HA  GLY A 101      -5.549  29.238 -15.354  1.00  0.00           H  
ATOM   1542  N   PRO A 102      -3.518  30.062 -17.004  1.00  0.00           N  
ATOM   1543  CA  PRO A 102      -2.909  30.656 -18.189  1.00  0.00           C  
ATOM   1544  C   PRO A 102      -1.654  29.898 -18.602  1.00  0.00           C  
ATOM   1545  O   PRO A 102      -1.207  28.990 -17.901  1.00  0.00           O  
ATOM   1546  CB  PRO A 102      -2.584  32.081 -17.731  1.00  0.00           C  
ATOM   1547  CG  PRO A 102      -2.247  31.933 -16.286  1.00  0.00           C  
ATOM   1548  CD  PRO A 102      -3.213  30.894 -15.781  1.00  0.00           C  
ATOM   1549  HA  PRO A 102      -3.644  30.663 -19.008  1.00  0.00           H  
ATOM   1550 1HB  PRO A 102      -1.750  32.485 -18.324  1.00  0.00           H  
ATOM   1551 2HB  PRO A 102      -3.449  32.738 -17.902  1.00  0.00           H  
ATOM   1552 1HG  PRO A 102      -1.197  31.627 -16.170  1.00  0.00           H  
ATOM   1553 2HG  PRO A 102      -2.356  32.898 -15.770  1.00  0.00           H  
ATOM   1554 1HD  PRO A 102      -2.729  30.293 -14.997  1.00  0.00           H  
ATOM   1555 2HD  PRO A 102      -4.114  31.390 -15.390  1.00  0.00           H  
ATOM   1556  N   TYR A 103      -1.090  30.276 -19.744  1.00  0.00           N  
ATOM   1557  CA  TYR A 103       0.134  29.655 -20.236  1.00  0.00           C  
ATOM   1558  C   TYR A 103       1.345  30.109 -19.431  1.00  0.00           C  
ATOM   1559  O   TYR A 103       2.406  29.488 -19.484  1.00  0.00           O  
ATOM   1560  CB  TYR A 103       0.335  29.971 -21.720  1.00  0.00           C  
ATOM   1561  CG  TYR A 103       0.624  31.429 -22.000  1.00  0.00           C  
ATOM   1562  CD1 TYR A 103       1.931  31.893 -21.983  1.00  0.00           C  
ATOM   1563  CD2 TYR A 103      -0.419  32.302 -22.273  1.00  0.00           C  
ATOM   1564  CE1 TYR A 103       2.194  33.225 -22.239  1.00  0.00           C  
ATOM   1565  CE2 TYR A 103      -0.155  33.633 -22.529  1.00  0.00           C  
ATOM   1566  CZ  TYR A 103       1.145  34.095 -22.513  1.00  0.00           C  
ATOM   1567  OH  TYR A 103       1.408  35.422 -22.767  1.00  0.00           O  
ATOM   1568  H   TYR A 103      -1.519  31.013 -20.284  1.00  0.00           H  
ATOM   1569  HA  TYR A 103       0.045  28.574 -20.118  1.00  0.00           H  
ATOM   1570 1HB  TYR A 103       1.165  29.378 -22.109  1.00  0.00           H  
ATOM   1571 2HB  TYR A 103      -0.558  29.688 -22.276  1.00  0.00           H  
ATOM   1572  HD1 TYR A 103       2.750  31.206 -21.768  1.00  0.00           H  
ATOM   1573  HD2 TYR A 103      -1.446  31.937 -22.286  1.00  0.00           H  
ATOM   1574  HE1 TYR A 103       3.221  33.589 -22.226  1.00  0.00           H  
ATOM   1575  HE2 TYR A 103      -0.974  34.320 -22.744  1.00  0.00           H  
ATOM   1576  HH  TYR A 103       0.582  35.886 -22.924  1.00  0.00           H  
ATOM   1577  N   PHE A 104       1.179  31.195 -18.684  1.00  0.00           N  
ATOM   1578  CA  PHE A 104       2.295  31.825 -17.989  1.00  0.00           C  
ATOM   1579  C   PHE A 104       3.001  30.836 -17.071  1.00  0.00           C  
ATOM   1580  O   PHE A 104       2.358  30.101 -16.322  1.00  0.00           O  
ATOM   1581  CB  PHE A 104       1.809  33.026 -17.176  1.00  0.00           C  
ATOM   1582  CG  PHE A 104       1.426  34.212 -18.015  1.00  0.00           C  
ATOM   1583  CD1 PHE A 104       0.116  34.666 -18.042  1.00  0.00           C  
ATOM   1584  CD2 PHE A 104       2.374  34.874 -18.780  1.00  0.00           C  
ATOM   1585  CE1 PHE A 104      -0.238  35.757 -18.814  1.00  0.00           C  
ATOM   1586  CE2 PHE A 104       2.024  35.965 -19.551  1.00  0.00           C  
ATOM   1587  CZ  PHE A 104       0.716  36.406 -19.568  1.00  0.00           C  
ATOM   1588  H   PHE A 104       0.256  31.595 -18.596  1.00  0.00           H  
ATOM   1589  HA  PHE A 104       3.013  32.175 -18.733  1.00  0.00           H  
ATOM   1590 1HB  PHE A 104       0.944  32.736 -16.581  1.00  0.00           H  
ATOM   1591 2HB  PHE A 104       2.591  33.337 -16.484  1.00  0.00           H  
ATOM   1592  HD1 PHE A 104      -0.638  34.153 -17.444  1.00  0.00           H  
ATOM   1593  HD2 PHE A 104       3.407  34.525 -18.767  1.00  0.00           H  
ATOM   1594  HE1 PHE A 104      -1.271  36.103 -18.825  1.00  0.00           H  
ATOM   1595  HE2 PHE A 104       2.779  36.477 -20.147  1.00  0.00           H  
ATOM   1596  HZ  PHE A 104       0.438  37.265 -20.177  1.00  0.00           H  
ATOM   1597  N   PHE A 105       4.328  30.821 -17.134  1.00  0.00           N  
ATOM   1598  CA  PHE A 105       5.122  29.880 -16.354  1.00  0.00           C  
ATOM   1599  C   PHE A 105       4.745  29.931 -14.879  1.00  0.00           C  
ATOM   1600  O   PHE A 105       4.744  30.998 -14.265  1.00  0.00           O  
ATOM   1601  CB  PHE A 105       6.614  30.177 -16.514  1.00  0.00           C  
ATOM   1602  CG  PHE A 105       7.504  29.251 -15.735  1.00  0.00           C  
ATOM   1603  CD1 PHE A 105       7.478  27.884 -15.965  1.00  0.00           C  
ATOM   1604  CD2 PHE A 105       8.368  29.746 -14.770  1.00  0.00           C  
ATOM   1605  CE1 PHE A 105       8.296  27.031 -15.248  1.00  0.00           C  
ATOM   1606  CE2 PHE A 105       9.188  28.896 -14.052  1.00  0.00           C  
ATOM   1607  CZ  PHE A 105       9.151  27.537 -14.292  1.00  0.00           C  
ATOM   1608  H   PHE A 105       4.800  31.480 -17.738  1.00  0.00           H  
ATOM   1609  HA  PHE A 105       4.926  28.872 -16.723  1.00  0.00           H  
ATOM   1610 1HB  PHE A 105       6.888  30.106 -17.566  1.00  0.00           H  
ATOM   1611 2HB  PHE A 105       6.819  31.197 -16.192  1.00  0.00           H  
ATOM   1612  HD1 PHE A 105       6.803  27.484 -16.722  1.00  0.00           H  
ATOM   1613  HD2 PHE A 105       8.397  30.819 -14.580  1.00  0.00           H  
ATOM   1614  HE1 PHE A 105       8.265  25.959 -15.439  1.00  0.00           H  
ATOM   1615  HE2 PHE A 105       9.863  29.297 -13.297  1.00  0.00           H  
ATOM   1616  HZ  PHE A 105       9.796  26.866 -13.726  1.00  0.00           H  
ATOM   1617  N   ASP A 106       4.425  28.771 -14.315  1.00  0.00           N  
ATOM   1618  CA  ASP A 106       4.070  28.678 -12.904  1.00  0.00           C  
ATOM   1619  C   ASP A 106       5.310  28.516 -12.034  1.00  0.00           C  
ATOM   1620  O   ASP A 106       6.145  27.646 -12.282  1.00  0.00           O  
ATOM   1621  CB  ASP A 106       3.116  27.505 -12.667  1.00  0.00           C  
ATOM   1622  CG  ASP A 106       1.724  27.749 -13.234  1.00  0.00           C  
ATOM   1623  OD1 ASP A 106       1.080  28.673 -12.797  1.00  0.00           O  
ATOM   1624  OD2 ASP A 106       1.319  27.009 -14.099  1.00  0.00           O  
ATOM   1625  H   ASP A 106       4.427  27.933 -14.878  1.00  0.00           H  
ATOM   1626  HA  ASP A 106       3.568  29.600 -12.611  1.00  0.00           H  
ATOM   1627 1HB  ASP A 106       3.526  26.604 -13.124  1.00  0.00           H  
ATOM   1628 2HB  ASP A 106       3.029  27.317 -11.596  1.00  0.00           H  
ATOM   1629  N   TYR A 107       5.425  29.358 -11.013  1.00  0.00           N  
ATOM   1630  CA  TYR A 107       6.694  29.559 -10.324  1.00  0.00           C  
ATOM   1631  C   TYR A 107       6.478  30.110  -8.921  1.00  0.00           C  
ATOM   1632  O   TYR A 107       5.695  31.039  -8.722  1.00  0.00           O  
ATOM   1633  CB  TYR A 107       7.597  30.496 -11.129  1.00  0.00           C  
ATOM   1634  CG  TYR A 107       8.975  30.679 -10.530  1.00  0.00           C  
ATOM   1635  CD1 TYR A 107       9.874  29.623 -10.522  1.00  0.00           C  
ATOM   1636  CD2 TYR A 107       9.338  31.904  -9.990  1.00  0.00           C  
ATOM   1637  CE1 TYR A 107      11.131  29.791  -9.976  1.00  0.00           C  
ATOM   1638  CE2 TYR A 107      10.596  32.071  -9.443  1.00  0.00           C  
ATOM   1639  CZ  TYR A 107      11.490  31.021  -9.435  1.00  0.00           C  
ATOM   1640  OH  TYR A 107      12.743  31.187  -8.891  1.00  0.00           O  
ATOM   1641  H   TYR A 107       4.612  29.872 -10.706  1.00  0.00           H  
ATOM   1642  HA  TYR A 107       7.192  28.593 -10.227  1.00  0.00           H  
ATOM   1643 1HB  TYR A 107       7.715  30.107 -12.141  1.00  0.00           H  
ATOM   1644 2HB  TYR A 107       7.127  31.476 -11.207  1.00  0.00           H  
ATOM   1645  HD1 TYR A 107       9.588  28.661 -10.947  1.00  0.00           H  
ATOM   1646  HD2 TYR A 107       8.631  32.733  -9.995  1.00  0.00           H  
ATOM   1647  HE1 TYR A 107      11.838  28.961  -9.969  1.00  0.00           H  
ATOM   1648  HE2 TYR A 107      10.881  33.033  -9.017  1.00  0.00           H  
ATOM   1649  HH  TYR A 107      13.197  30.342  -8.871  1.00  0.00           H  
ATOM   1650  N   TRP A 108       7.177  29.533  -7.949  1.00  0.00           N  
ATOM   1651  CA  TRP A 108       7.214  30.084  -6.600  1.00  0.00           C  
ATOM   1652  C   TRP A 108       8.420  30.994  -6.409  1.00  0.00           C  
ATOM   1653  O   TRP A 108       9.433  30.850  -7.094  1.00  0.00           O  
ATOM   1654  CB  TRP A 108       7.251  28.958  -5.565  1.00  0.00           C  
ATOM   1655  CG  TRP A 108       5.898  28.406  -5.232  1.00  0.00           C  
ATOM   1656  CD1 TRP A 108       4.796  28.412  -6.033  1.00  0.00           C  
ATOM   1657  CD2 TRP A 108       5.496  27.758  -4.001  1.00  0.00           C  
ATOM   1658  NE1 TRP A 108       3.739  27.818  -5.388  1.00  0.00           N  
ATOM   1659  CE2 TRP A 108       4.150  27.411  -4.144  1.00  0.00           C  
ATOM   1660  CE3 TRP A 108       6.160  27.450  -2.807  1.00  0.00           C  
ATOM   1661  CZ2 TRP A 108       3.447  26.769  -3.137  1.00  0.00           C  
ATOM   1662  CZ3 TRP A 108       5.455  26.806  -1.798  1.00  0.00           C  
ATOM   1663  CH2 TRP A 108       4.134  26.474  -1.959  1.00  0.00           C  
ATOM   1664  H   TRP A 108       7.697  28.691  -8.151  1.00  0.00           H  
ATOM   1665  HA  TRP A 108       6.311  30.673  -6.442  1.00  0.00           H  
ATOM   1666 1HB  TRP A 108       7.872  28.142  -5.937  1.00  0.00           H  
ATOM   1667 2HB  TRP A 108       7.708  29.324  -4.646  1.00  0.00           H  
ATOM   1668  HD1 TRP A 108       4.758  28.829  -7.038  1.00  0.00           H  
ATOM   1669  HE1 TRP A 108       2.810  27.700  -5.766  1.00  0.00           H  
ATOM   1670  HE3 TRP A 108       7.210  27.709  -2.675  1.00  0.00           H  
ATOM   1671  HZ2 TRP A 108       2.397  26.497  -3.246  1.00  0.00           H  
ATOM   1672  HZ3 TRP A 108       5.980  26.570  -0.871  1.00  0.00           H  
ATOM   1673  HH2 TRP A 108       3.611  25.968  -1.147  1.00  0.00           H  
ATOM   1674  N   GLY A 109       8.306  31.931  -5.474  1.00  0.00           N  
ATOM   1675  CA  GLY A 109       9.433  32.774  -5.093  1.00  0.00           C  
ATOM   1676  C   GLY A 109      10.503  31.968  -4.367  1.00  0.00           C  
ATOM   1677  O   GLY A 109      10.330  30.776  -4.114  1.00  0.00           O  
ATOM   1678  H   GLY A 109       7.416  32.063  -5.016  1.00  0.00           H  
ATOM   1679 1HA  GLY A 109       9.861  33.235  -5.983  1.00  0.00           H  
ATOM   1680 2HA  GLY A 109       9.082  33.581  -4.450  1.00  0.00           H  
ATOM   1681  N   GLN A 110      11.608  32.626  -4.035  1.00  0.00           N  
ATOM   1682  CA  GLN A 110      12.761  31.944  -3.458  1.00  0.00           C  
ATOM   1683  C   GLN A 110      12.534  31.627  -1.986  1.00  0.00           C  
ATOM   1684  O   GLN A 110      13.234  30.799  -1.404  1.00  0.00           O  
ATOM   1685  CB  GLN A 110      14.023  32.795  -3.621  1.00  0.00           C  
ATOM   1686  CG  GLN A 110      14.143  33.929  -2.616  1.00  0.00           C  
ATOM   1687  CD  GLN A 110      13.450  35.194  -3.086  1.00  0.00           C  
ATOM   1688  OE1 GLN A 110      12.474  35.140  -3.839  1.00  0.00           O  
ATOM   1689  NE2 GLN A 110      13.951  36.341  -2.643  1.00  0.00           N  
ATOM   1690  H   GLN A 110      11.651  33.623  -4.186  1.00  0.00           H  
ATOM   1691  HA  GLN A 110      12.906  31.002  -3.986  1.00  0.00           H  
ATOM   1692 1HB  GLN A 110      14.905  32.162  -3.520  1.00  0.00           H  
ATOM   1693 2HB  GLN A 110      14.044  33.228  -4.621  1.00  0.00           H  
ATOM   1694 1HG  GLN A 110      13.687  33.618  -1.677  1.00  0.00           H  
ATOM   1695 2HG  GLN A 110      15.199  34.154  -2.463  1.00  0.00           H  
ATOM   1696 1HE2 GLN A 110      13.535  37.209  -2.919  1.00  0.00           H  
ATOM   1697 2HE2 GLN A 110      14.744  36.339  -2.034  1.00  0.00           H  
ATOM   1698  N   GLY A 111      11.550  32.291  -1.388  1.00  0.00           N  
ATOM   1699  CA  GLY A 111      11.200  32.050   0.007  1.00  0.00           C  
ATOM   1700  C   GLY A 111      11.715  33.167   0.905  1.00  0.00           C  
ATOM   1701  O   GLY A 111      12.801  33.703   0.685  1.00  0.00           O  
ATOM   1702  H   GLY A 111      11.032  32.981  -1.913  1.00  0.00           H  
ATOM   1703 1HA  GLY A 111      10.117  31.971   0.102  1.00  0.00           H  
ATOM   1704 2HA  GLY A 111      11.621  31.098   0.328  1.00  0.00           H  
ATOM   1705  N   THR A 112      10.928  33.515   1.918  1.00  0.00           N  
ATOM   1706  CA  THR A 112      11.319  34.546   2.872  1.00  0.00           C  
ATOM   1707  C   THR A 112      11.298  34.013   4.299  1.00  0.00           C  
ATOM   1708  O   THR A 112      10.232  33.785   4.871  1.00  0.00           O  
ATOM   1709  CB  THR A 112      10.398  35.776   2.766  1.00  0.00           C  
ATOM   1710  OG1 THR A 112      10.472  36.319   1.442  1.00  0.00           O  
ATOM   1711  CG2 THR A 112      10.813  36.841   3.770  1.00  0.00           C  
ATOM   1712  H   THR A 112      10.037  33.053   2.030  1.00  0.00           H  
ATOM   1713  HA  THR A 112      12.338  34.860   2.645  1.00  0.00           H  
ATOM   1714  HB  THR A 112       9.369  35.479   2.966  1.00  0.00           H  
ATOM   1715  HG1 THR A 112      11.152  36.996   1.411  1.00  0.00           H  
ATOM   1716 1HG2 THR A 112      10.152  37.702   3.681  1.00  0.00           H  
ATOM   1717 2HG2 THR A 112      10.747  36.435   4.779  1.00  0.00           H  
ATOM   1718 3HG2 THR A 112      11.839  37.149   3.570  1.00  0.00           H  
ATOM   1719  N   LEU A 113      12.482  33.816   4.869  1.00  0.00           N  
ATOM   1720  CA  LEU A 113      12.602  33.323   6.236  1.00  0.00           C  
ATOM   1721  C   LEU A 113      12.166  34.380   7.242  1.00  0.00           C  
ATOM   1722  O   LEU A 113      12.741  35.467   7.305  1.00  0.00           O  
ATOM   1723  CB  LEU A 113      14.048  32.901   6.522  1.00  0.00           C  
ATOM   1724  CG  LEU A 113      14.327  32.406   7.947  1.00  0.00           C  
ATOM   1725  CD1 LEU A 113      13.538  31.130   8.206  1.00  0.00           C  
ATOM   1726  CD2 LEU A 113      15.820  32.170   8.120  1.00  0.00           C  
ATOM   1727  H   LEU A 113      13.320  34.012   4.341  1.00  0.00           H  
ATOM   1728  HA  LEU A 113      11.954  32.454   6.348  1.00  0.00           H  
ATOM   1729 1HB  LEU A 113      14.319  32.101   5.835  1.00  0.00           H  
ATOM   1730 2HB  LEU A 113      14.703  33.752   6.333  1.00  0.00           H  
ATOM   1731  HG  LEU A 113      13.993  33.156   8.665  1.00  0.00           H  
ATOM   1732 1HD1 LEU A 113      13.736  30.778   9.218  1.00  0.00           H  
ATOM   1733 2HD1 LEU A 113      12.472  31.332   8.094  1.00  0.00           H  
ATOM   1734 3HD1 LEU A 113      13.839  30.365   7.491  1.00  0.00           H  
ATOM   1735 1HD2 LEU A 113      16.018  31.819   9.133  1.00  0.00           H  
ATOM   1736 2HD2 LEU A 113      16.155  31.419   7.403  1.00  0.00           H  
ATOM   1737 3HD2 LEU A 113      16.358  33.102   7.947  1.00  0.00           H  
ATOM   1738  N   VAL A 114      11.146  34.055   8.030  1.00  0.00           N  
ATOM   1739  CA  VAL A 114      10.666  34.955   9.072  1.00  0.00           C  
ATOM   1740  C   VAL A 114      10.768  34.308  10.447  1.00  0.00           C  
ATOM   1741  O   VAL A 114      10.244  33.217  10.671  1.00  0.00           O  
ATOM   1742  CB  VAL A 114       9.203  35.353   8.802  1.00  0.00           C  
ATOM   1743  CG1 VAL A 114       8.661  36.198   9.945  1.00  0.00           C  
ATOM   1744  CG2 VAL A 114       9.105  36.104   7.483  1.00  0.00           C  
ATOM   1745  H   VAL A 114      10.691  33.163   7.903  1.00  0.00           H  
ATOM   1746  HA  VAL A 114      11.281  35.855   9.062  1.00  0.00           H  
ATOM   1747  HB  VAL A 114       8.593  34.450   8.753  1.00  0.00           H  
ATOM   1748 1HG1 VAL A 114       7.626  36.471   9.738  1.00  0.00           H  
ATOM   1749 2HG1 VAL A 114       8.707  35.628  10.873  1.00  0.00           H  
ATOM   1750 3HG1 VAL A 114       9.261  37.103  10.044  1.00  0.00           H  
ATOM   1751 1HG2 VAL A 114       8.068  36.382   7.298  1.00  0.00           H  
ATOM   1752 2HG2 VAL A 114       9.719  37.004   7.530  1.00  0.00           H  
ATOM   1753 3HG2 VAL A 114       9.459  35.465   6.674  1.00  0.00           H  
ATOM   1754  N   THR A 115      11.446  34.988  11.366  1.00  0.00           N  
ATOM   1755  CA  THR A 115      11.577  34.503  12.735  1.00  0.00           C  
ATOM   1756  C   THR A 115      11.079  35.538  13.736  1.00  0.00           C  
ATOM   1757  O   THR A 115       9.902  35.654  13.942  1.00  0.00           O  
ATOM   1758  OXT THR A 115      11.862  36.236  14.318  1.00  0.00           O  
ATOM   1759  CB  THR A 115      13.038  34.137  13.055  1.00  0.00           C  
ATOM   1760  OG1 THR A 115      13.481  33.104  12.164  1.00  0.00           O  
ATOM   1761  CG2 THR A 115      13.164  33.651  14.491  1.00  0.00           C  
ATOM   1762  H   THR A 115      11.880  35.863  11.110  1.00  0.00           H  
ATOM   1763  HA  THR A 115      10.967  33.607  12.845  1.00  0.00           H  
ATOM   1764  HB  THR A 115      13.672  35.012  12.917  1.00  0.00           H  
ATOM   1765  HG1 THR A 115      13.747  32.335  12.674  1.00  0.00           H  
ATOM   1766 1HG2 THR A 115      14.203  33.397  14.699  1.00  0.00           H  
ATOM   1767 2HG2 THR A 115      12.840  34.438  15.171  1.00  0.00           H  
ATOM   1768 3HG2 THR A 115      12.540  32.769  14.632  1.00  0.00           H  
ATOM   1769  N   ASP C 116      -9.612  22.759   6.386  1.00  0.00           N  
ATOM   1770  CA  ASP C 116      -9.160  22.085   7.597  1.00  0.00           C  
ATOM   1771  C   ASP C 116      -9.350  20.577   7.492  1.00  0.00           C  
ATOM   1772  O   ASP C 116     -10.124  19.985   8.244  1.00  0.00           O  
ATOM   1773  CB  ASP C 116      -9.913  22.615   8.820  1.00  0.00           C  
ATOM   1774  CG  ASP C 116      -9.333  22.116  10.136  1.00  0.00           C  
ATOM   1775  OD1 ASP C 116      -8.246  21.589  10.121  1.00  0.00           O  
ATOM   1776  OD2 ASP C 116      -9.982  22.266  11.143  1.00  0.00           O  
ATOM   1777 1H   ASP C 116      -9.477  23.745   6.483  1.00  0.00           H  
ATOM   1778 2H   ASP C 116      -9.088  22.425   5.603  1.00  0.00           H  
ATOM   1779 3H   ASP C 116     -10.583  22.569   6.241  1.00  0.00           H  
ATOM   1780  HA  ASP C 116      -8.097  22.286   7.729  1.00  0.00           H  
ATOM   1781 1HB  ASP C 116      -9.887  23.705   8.818  1.00  0.00           H  
ATOM   1782 2HB  ASP C 116     -10.959  22.313   8.763  1.00  0.00           H  
ATOM   1783  N   ILE C 117      -8.639  19.960   6.554  1.00  0.00           N  
ATOM   1784  CA  ILE C 117      -8.702  18.515   6.371  1.00  0.00           C  
ATOM   1785  C   ILE C 117      -7.338  17.873   6.587  1.00  0.00           C  
ATOM   1786  O   ILE C 117      -6.327  18.350   6.071  1.00  0.00           O  
ATOM   1787  CB  ILE C 117      -9.219  18.162   4.965  1.00  0.00           C  
ATOM   1788  CG1 ILE C 117     -10.645  18.686   4.773  1.00  0.00           C  
ATOM   1789  CG2 ILE C 117      -9.167  16.658   4.741  1.00  0.00           C  
ATOM   1790  CD1 ILE C 117     -11.159  18.552   3.358  1.00  0.00           C  
ATOM   1791  H   ILE C 117      -8.040  20.507   5.952  1.00  0.00           H  
ATOM   1792  HA  ILE C 117      -9.393  18.103   7.106  1.00  0.00           H  
ATOM   1793  HB  ILE C 117      -8.600  18.652   4.215  1.00  0.00           H  
ATOM   1794 1HG1 ILE C 117     -11.322  18.148   5.435  1.00  0.00           H  
ATOM   1795 2HG1 ILE C 117     -10.685  19.740   5.050  1.00  0.00           H  
ATOM   1796 1HG2 ILE C 117      -9.537  16.426   3.743  1.00  0.00           H  
ATOM   1797 2HG2 ILE C 117      -8.139  16.312   4.837  1.00  0.00           H  
ATOM   1798 3HG2 ILE C 117      -9.789  16.158   5.484  1.00  0.00           H  
ATOM   1799 1HD1 ILE C 117     -12.175  18.945   3.301  1.00  0.00           H  
ATOM   1800 2HD1 ILE C 117     -10.514  19.113   2.681  1.00  0.00           H  
ATOM   1801 3HD1 ILE C 117     -11.161  17.502   3.070  1.00  0.00           H  
ATOM   1802  N   VAL C 118      -7.316  16.787   7.353  1.00  0.00           N  
ATOM   1803  CA  VAL C 118      -6.071  16.093   7.662  1.00  0.00           C  
ATOM   1804  C   VAL C 118      -5.624  15.220   6.496  1.00  0.00           C  
ATOM   1805  O   VAL C 118      -6.369  14.357   6.032  1.00  0.00           O  
ATOM   1806  CB  VAL C 118      -6.245  15.218   8.917  1.00  0.00           C  
ATOM   1807  CG1 VAL C 118      -4.979  14.420   9.190  1.00  0.00           C  
ATOM   1808  CG2 VAL C 118      -6.600  16.090  10.112  1.00  0.00           C  
ATOM   1809  H   VAL C 118      -8.183  16.434   7.732  1.00  0.00           H  
ATOM   1810  HA  VAL C 118      -5.299  16.837   7.858  1.00  0.00           H  
ATOM   1811  HB  VAL C 118      -7.046  14.499   8.740  1.00  0.00           H  
ATOM   1812 1HG1 VAL C 118      -5.119  13.806  10.080  1.00  0.00           H  
ATOM   1813 2HG1 VAL C 118      -4.764  13.776   8.337  1.00  0.00           H  
ATOM   1814 3HG1 VAL C 118      -4.145  15.103   9.349  1.00  0.00           H  
ATOM   1815 1HG2 VAL C 118      -6.722  15.465  10.996  1.00  0.00           H  
ATOM   1816 2HG2 VAL C 118      -5.802  16.812  10.285  1.00  0.00           H  
ATOM   1817 3HG2 VAL C 118      -7.531  16.620   9.911  1.00  0.00           H  
ATOM   1818  N   MET C 119      -4.402  15.450   6.027  1.00  0.00           N  
ATOM   1819  CA  MET C 119      -3.886  14.747   4.858  1.00  0.00           C  
ATOM   1820  C   MET C 119      -2.584  14.026   5.180  1.00  0.00           C  
ATOM   1821  O   MET C 119      -1.540  14.656   5.349  1.00  0.00           O  
ATOM   1822  CB  MET C 119      -3.683  15.724   3.702  1.00  0.00           C  
ATOM   1823  CG  MET C 119      -4.946  16.452   3.262  1.00  0.00           C  
ATOM   1824  SD  MET C 119      -4.657  17.571   1.878  1.00  0.00           S  
ATOM   1825  CE  MET C 119      -4.623  16.416   0.510  1.00  0.00           C  
ATOM   1826  H   MET C 119      -3.816  16.129   6.491  1.00  0.00           H  
ATOM   1827  HA  MET C 119      -4.615  13.995   4.557  1.00  0.00           H  
ATOM   1828 1HB  MET C 119      -2.947  16.475   3.986  1.00  0.00           H  
ATOM   1829 2HB  MET C 119      -3.287  15.189   2.838  1.00  0.00           H  
ATOM   1830 1HG  MET C 119      -5.700  15.724   2.966  1.00  0.00           H  
ATOM   1831 2HG  MET C 119      -5.341  17.031   4.097  1.00  0.00           H  
ATOM   1832 1HE  MET C 119      -4.452  16.959  -0.420  1.00  0.00           H  
ATOM   1833 2HE  MET C 119      -3.819  15.695   0.663  1.00  0.00           H  
ATOM   1834 3HE  MET C 119      -5.577  15.890   0.454  1.00  0.00           H  
ATOM   1835  N   THR C 120      -2.652  12.702   5.263  1.00  0.00           N  
ATOM   1836  CA  THR C 120      -1.493  11.897   5.631  1.00  0.00           C  
ATOM   1837  C   THR C 120      -0.789  11.349   4.396  1.00  0.00           C  
ATOM   1838  O   THR C 120      -1.382  10.617   3.604  1.00  0.00           O  
ATOM   1839  CB  THR C 120      -1.897  10.732   6.554  1.00  0.00           C  
ATOM   1840  OG1 THR C 120      -2.464  11.253   7.763  1.00  0.00           O  
ATOM   1841  CG2 THR C 120      -0.686   9.877   6.894  1.00  0.00           C  
ATOM   1842  H   THR C 120      -3.529  12.241   5.067  1.00  0.00           H  
ATOM   1843  HA  THR C 120      -0.787  12.531   6.167  1.00  0.00           H  
ATOM   1844  HB  THR C 120      -2.643  10.114   6.055  1.00  0.00           H  
ATOM   1845  HG1 THR C 120      -3.367  10.940   7.853  1.00  0.00           H  
ATOM   1846 1HG2 THR C 120      -0.990   9.059   7.547  1.00  0.00           H  
ATOM   1847 2HG2 THR C 120      -0.259   9.470   5.977  1.00  0.00           H  
ATOM   1848 3HG2 THR C 120       0.060  10.487   7.402  1.00  0.00           H  
ATOM   1849  N   GLN C 121       0.481  11.709   4.237  1.00  0.00           N  
ATOM   1850  CA  GLN C 121       1.281  11.220   3.120  1.00  0.00           C  
ATOM   1851  C   GLN C 121       2.081   9.986   3.514  1.00  0.00           C  
ATOM   1852  O   GLN C 121       2.552   9.875   4.646  1.00  0.00           O  
ATOM   1853  CB  GLN C 121       2.224  12.317   2.617  1.00  0.00           C  
ATOM   1854  CG  GLN C 121       1.520  13.492   1.961  1.00  0.00           C  
ATOM   1855  CD  GLN C 121       2.493  14.522   1.421  1.00  0.00           C  
ATOM   1856  OE1 GLN C 121       2.234  15.728   1.472  1.00  0.00           O  
ATOM   1857  NE2 GLN C 121       3.621  14.053   0.901  1.00  0.00           N  
ATOM   1858  H   GLN C 121       0.902  12.336   4.907  1.00  0.00           H  
ATOM   1859  HA  GLN C 121       0.609  10.941   2.309  1.00  0.00           H  
ATOM   1860 1HB  GLN C 121       2.814  12.700   3.450  1.00  0.00           H  
ATOM   1861 2HB  GLN C 121       2.920  11.894   1.892  1.00  0.00           H  
ATOM   1862 1HG  GLN C 121       0.917  13.123   1.131  1.00  0.00           H  
ATOM   1863 2HG  GLN C 121       0.882  13.978   2.699  1.00  0.00           H  
ATOM   1864 1HE2 GLN C 121       4.302  14.686   0.529  1.00  0.00           H  
ATOM   1865 2HE2 GLN C 121       3.792  13.068   0.880  1.00  0.00           H  
ATOM   1866  N   SER C 122       2.232   9.060   2.573  1.00  0.00           N  
ATOM   1867  CA  SER C 122       2.957   7.820   2.828  1.00  0.00           C  
ATOM   1868  C   SER C 122       3.527   7.241   1.540  1.00  0.00           C  
ATOM   1869  O   SER C 122       2.821   7.116   0.538  1.00  0.00           O  
ATOM   1870  CB  SER C 122       2.042   6.807   3.487  1.00  0.00           C  
ATOM   1871  OG  SER C 122       2.710   5.595   3.708  1.00  0.00           O  
ATOM   1872  H   SER C 122       1.835   9.218   1.659  1.00  0.00           H  
ATOM   1873  HA  SER C 122       3.786   8.036   3.503  1.00  0.00           H  
ATOM   1874 1HB  SER C 122       1.682   7.205   4.436  1.00  0.00           H  
ATOM   1875 2HB  SER C 122       1.173   6.635   2.853  1.00  0.00           H  
ATOM   1876  HG  SER C 122       3.215   5.422   2.910  1.00  0.00           H  
ATOM   1877  N   PRO C 123       4.807   6.888   1.571  1.00  0.00           N  
ATOM   1878  CA  PRO C 123       5.632   7.101   2.755  1.00  0.00           C  
ATOM   1879  C   PRO C 123       6.051   8.560   2.879  1.00  0.00           C  
ATOM   1880  O   PRO C 123       5.721   9.386   2.028  1.00  0.00           O  
ATOM   1881  CB  PRO C 123       6.835   6.187   2.506  1.00  0.00           C  
ATOM   1882  CG  PRO C 123       7.010   6.207   1.025  1.00  0.00           C  
ATOM   1883  CD  PRO C 123       5.605   6.232   0.483  1.00  0.00           C  
ATOM   1884  HA  PRO C 123       5.073   6.782   3.647  1.00  0.00           H  
ATOM   1885 1HB  PRO C 123       7.715   6.568   3.044  1.00  0.00           H  
ATOM   1886 2HB  PRO C 123       6.630   5.180   2.897  1.00  0.00           H  
ATOM   1887 1HG  PRO C 123       7.596   7.088   0.724  1.00  0.00           H  
ATOM   1888 2HG  PRO C 123       7.575   5.322   0.697  1.00  0.00           H  
ATOM   1889 1HD  PRO C 123       5.580   6.824  -0.443  1.00  0.00           H  
ATOM   1890 2HD  PRO C 123       5.266   5.203   0.295  1.00  0.00           H  
ATOM   1891  N   LEU C 124       6.780   8.872   3.945  1.00  0.00           N  
ATOM   1892  CA  LEU C 124       7.380  10.192   4.104  1.00  0.00           C  
ATOM   1893  C   LEU C 124       8.773  10.241   3.491  1.00  0.00           C  
ATOM   1894  O   LEU C 124       9.392  11.302   3.415  1.00  0.00           O  
ATOM   1895  CB  LEU C 124       7.454  10.565   5.590  1.00  0.00           C  
ATOM   1896  CG  LEU C 124       6.107  10.702   6.310  1.00  0.00           C  
ATOM   1897  CD1 LEU C 124       6.346  11.005   7.783  1.00  0.00           C  
ATOM   1898  CD2 LEU C 124       5.289  11.803   5.651  1.00  0.00           C  
ATOM   1899  H   LEU C 124       6.923   8.178   4.664  1.00  0.00           H  
ATOM   1900  HA  LEU C 124       6.753  10.920   3.590  1.00  0.00           H  
ATOM   1901 1HB  LEU C 124       8.032   9.803   6.110  1.00  0.00           H  
ATOM   1902 2HB  LEU C 124       7.979  11.516   5.683  1.00  0.00           H  
ATOM   1903  HG  LEU C 124       5.563   9.759   6.247  1.00  0.00           H  
ATOM   1904 1HD1 LEU C 124       5.389  11.102   8.294  1.00  0.00           H  
ATOM   1905 2HD1 LEU C 124       6.916  10.192   8.233  1.00  0.00           H  
ATOM   1906 3HD1 LEU C 124       6.904  11.936   7.877  1.00  0.00           H  
ATOM   1907 1HD2 LEU C 124       4.331  11.900   6.163  1.00  0.00           H  
ATOM   1908 2HD2 LEU C 124       5.831  12.747   5.715  1.00  0.00           H  
ATOM   1909 3HD2 LEU C 124       5.118  11.553   4.604  1.00  0.00           H  
ATOM   1910  N   SER C 125       9.263   9.085   3.054  1.00  0.00           N  
ATOM   1911  CA  SER C 125      10.540   9.010   2.355  1.00  0.00           C  
ATOM   1912  C   SER C 125      10.602   7.785   1.452  1.00  0.00           C  
ATOM   1913  O   SER C 125      10.488   6.651   1.918  1.00  0.00           O  
ATOM   1914  CB  SER C 125      11.681   8.972   3.353  1.00  0.00           C  
ATOM   1915  OG  SER C 125      12.915   8.859   2.701  1.00  0.00           O  
ATOM   1916  H   SER C 125       8.737   8.238   3.210  1.00  0.00           H  
ATOM   1917  HA  SER C 125      10.647   9.900   1.732  1.00  0.00           H  
ATOM   1918 1HB  SER C 125      11.666   9.879   3.956  1.00  0.00           H  
ATOM   1919 2HB  SER C 125      11.545   8.128   4.028  1.00  0.00           H  
ATOM   1920  HG  SER C 125      12.725   8.916   1.761  1.00  0.00           H  
ATOM   1921  N   LEU C 126      10.783   8.019   0.156  1.00  0.00           N  
ATOM   1922  CA  LEU C 126      10.679   6.957  -0.836  1.00  0.00           C  
ATOM   1923  C   LEU C 126      11.960   6.836  -1.651  1.00  0.00           C  
ATOM   1924  O   LEU C 126      12.252   7.682  -2.496  1.00  0.00           O  
ATOM   1925  CB  LEU C 126       9.493   7.221  -1.773  1.00  0.00           C  
ATOM   1926  CG  LEU C 126       9.285   6.191  -2.890  1.00  0.00           C  
ATOM   1927  CD1 LEU C 126       8.977   4.831  -2.277  1.00  0.00           C  
ATOM   1928  CD2 LEU C 126       8.155   6.649  -3.800  1.00  0.00           C  
ATOM   1929  H   LEU C 126      10.999   8.958  -0.148  1.00  0.00           H  
ATOM   1930  HA  LEU C 126      10.512   6.014  -0.317  1.00  0.00           H  
ATOM   1931 1HB  LEU C 126       8.581   7.254  -1.179  1.00  0.00           H  
ATOM   1932 2HB  LEU C 126       9.631   8.195  -2.242  1.00  0.00           H  
ATOM   1933  HG  LEU C 126      10.202   6.094  -3.472  1.00  0.00           H  
ATOM   1934 1HD1 LEU C 126       8.829   4.099  -3.071  1.00  0.00           H  
ATOM   1935 2HD1 LEU C 126       9.810   4.519  -1.647  1.00  0.00           H  
ATOM   1936 3HD1 LEU C 126       8.072   4.901  -1.675  1.00  0.00           H  
ATOM   1937 1HD2 LEU C 126       8.007   5.917  -4.594  1.00  0.00           H  
ATOM   1938 2HD2 LEU C 126       7.237   6.744  -3.219  1.00  0.00           H  
ATOM   1939 3HD2 LEU C 126       8.409   7.614  -4.238  1.00  0.00           H  
ATOM   1940  N   PRO C 127      12.723   5.779  -1.392  1.00  0.00           N  
ATOM   1941  CA  PRO C 127      13.894   5.463  -2.200  1.00  0.00           C  
ATOM   1942  C   PRO C 127      13.491   4.904  -3.559  1.00  0.00           C  
ATOM   1943  O   PRO C 127      12.694   3.969  -3.645  1.00  0.00           O  
ATOM   1944  CB  PRO C 127      14.625   4.416  -1.353  1.00  0.00           C  
ATOM   1945  CG  PRO C 127      13.532   3.688  -0.648  1.00  0.00           C  
ATOM   1946  CD  PRO C 127      12.515   4.753  -0.333  1.00  0.00           C  
ATOM   1947  HA  PRO C 127      14.506   6.369  -2.321  1.00  0.00           H  
ATOM   1948 1HB  PRO C 127      15.226   3.761  -2.001  1.00  0.00           H  
ATOM   1949 2HB  PRO C 127      15.322   4.912  -0.662  1.00  0.00           H  
ATOM   1950 1HG  PRO C 127      13.127   2.894  -1.293  1.00  0.00           H  
ATOM   1951 2HG  PRO C 127      13.924   3.196   0.254  1.00  0.00           H  
ATOM   1952 1HD  PRO C 127      11.504   4.323  -0.388  1.00  0.00           H  
ATOM   1953 2HD  PRO C 127      12.710   5.160   0.670  1.00  0.00           H  
ATOM   1954  N   VAL C 128      14.045   5.482  -4.619  1.00  0.00           N  
ATOM   1955  CA  VAL C 128      13.668   5.111  -5.978  1.00  0.00           C  
ATOM   1956  C   VAL C 128      14.896   4.802  -6.825  1.00  0.00           C  
ATOM   1957  O   VAL C 128      15.909   5.498  -6.745  1.00  0.00           O  
ATOM   1958  CB  VAL C 128      12.865   6.247  -6.639  1.00  0.00           C  
ATOM   1959  CG1 VAL C 128      12.516   5.887  -8.075  1.00  0.00           C  
ATOM   1960  CG2 VAL C 128      11.607   6.528  -5.832  1.00  0.00           C  
ATOM   1961  H   VAL C 128      14.745   6.196  -4.480  1.00  0.00           H  
ATOM   1962  HA  VAL C 128      13.042   4.220  -5.933  1.00  0.00           H  
ATOM   1963  HB  VAL C 128      13.484   7.144  -6.673  1.00  0.00           H  
ATOM   1964 1HG1 VAL C 128      11.949   6.702  -8.527  1.00  0.00           H  
ATOM   1965 2HG1 VAL C 128      13.433   5.726  -8.643  1.00  0.00           H  
ATOM   1966 3HG1 VAL C 128      11.916   4.978  -8.087  1.00  0.00           H  
ATOM   1967 1HG2 VAL C 128      11.044   7.333  -6.305  1.00  0.00           H  
ATOM   1968 2HG2 VAL C 128      10.991   5.629  -5.793  1.00  0.00           H  
ATOM   1969 3HG2 VAL C 128      11.882   6.824  -4.820  1.00  0.00           H  
ATOM   1970  N   THR C 129      14.801   3.755  -7.636  1.00  0.00           N  
ATOM   1971  CA  THR C 129      15.828   3.457  -8.628  1.00  0.00           C  
ATOM   1972  C   THR C 129      15.771   4.438  -9.791  1.00  0.00           C  
ATOM   1973  O   THR C 129      14.700   4.714 -10.331  1.00  0.00           O  
ATOM   1974  CB  THR C 129      15.687   2.018  -9.157  1.00  0.00           C  
ATOM   1975  OG1 THR C 129      15.823   1.091  -8.072  1.00  0.00           O  
ATOM   1976  CG2 THR C 129      16.752   1.728 -10.203  1.00  0.00           C  
ATOM   1977  H   THR C 129      13.996   3.148  -7.564  1.00  0.00           H  
ATOM   1978  HA  THR C 129      16.805   3.554  -8.153  1.00  0.00           H  
ATOM   1979  HB  THR C 129      14.702   1.890  -9.605  1.00  0.00           H  
ATOM   1980  HG1 THR C 129      14.952   0.814  -7.778  1.00  0.00           H  
ATOM   1981 1HG2 THR C 129      16.637   0.707 -10.567  1.00  0.00           H  
ATOM   1982 2HG2 THR C 129      16.644   2.424 -11.035  1.00  0.00           H  
ATOM   1983 3HG2 THR C 129      17.740   1.845  -9.759  1.00  0.00           H  
ATOM   1984  N   PRO C 130      16.930   4.963 -10.174  1.00  0.00           N  
ATOM   1985  CA  PRO C 130      17.022   5.873 -11.309  1.00  0.00           C  
ATOM   1986  C   PRO C 130      16.319   5.300 -12.533  1.00  0.00           C  
ATOM   1987  O   PRO C 130      16.694   4.242 -13.038  1.00  0.00           O  
ATOM   1988  CB  PRO C 130      18.533   5.996 -11.531  1.00  0.00           C  
ATOM   1989  CG  PRO C 130      19.118   5.815 -10.172  1.00  0.00           C  
ATOM   1990  CD  PRO C 130      18.265   4.750  -9.536  1.00  0.00           C  
ATOM   1991  HA  PRO C 130      16.585   6.844 -11.031  1.00  0.00           H  
ATOM   1992 1HB  PRO C 130      18.871   5.232 -12.247  1.00  0.00           H  
ATOM   1993 2HB  PRO C 130      18.770   6.976 -11.971  1.00  0.00           H  
ATOM   1994 1HG  PRO C 130      20.175   5.521 -10.250  1.00  0.00           H  
ATOM   1995 2HG  PRO C 130      19.093   6.765  -9.619  1.00  0.00           H  
ATOM   1996 1HD  PRO C 130      18.675   3.759  -9.777  1.00  0.00           H  
ATOM   1997 2HD  PRO C 130      18.238   4.904  -8.447  1.00  0.00           H  
ATOM   1998  N   GLY C 131      15.297   6.005 -13.006  1.00  0.00           N  
ATOM   1999  CA  GLY C 131      14.549   5.577 -14.182  1.00  0.00           C  
ATOM   2000  C   GLY C 131      13.305   4.792 -13.788  1.00  0.00           C  
ATOM   2001  O   GLY C 131      12.542   4.347 -14.646  1.00  0.00           O  
ATOM   2002  H   GLY C 131      15.030   6.860 -12.538  1.00  0.00           H  
ATOM   2003 1HA  GLY C 131      14.263   6.450 -14.769  1.00  0.00           H  
ATOM   2004 2HA  GLY C 131      15.188   4.960 -14.814  1.00  0.00           H  
ATOM   2005  N   GLU C 132      13.104   4.625 -12.485  1.00  0.00           N  
ATOM   2006  CA  GLU C 132      11.944   3.905 -11.975  1.00  0.00           C  
ATOM   2007  C   GLU C 132      10.826   4.865 -11.589  1.00  0.00           C  
ATOM   2008  O   GLU C 132      11.056   5.851 -10.888  1.00  0.00           O  
ATOM   2009  CB  GLU C 132      12.335   3.050 -10.768  1.00  0.00           C  
ATOM   2010  CG  GLU C 132      11.204   2.200 -10.207  1.00  0.00           C  
ATOM   2011  CD  GLU C 132      11.596   1.454  -8.961  1.00  0.00           C  
ATOM   2012  OE1 GLU C 132      12.597   1.794  -8.378  1.00  0.00           O  
ATOM   2013  OE2 GLU C 132      10.893   0.543  -8.593  1.00  0.00           O  
ATOM   2014  H   GLU C 132      13.773   5.007 -11.832  1.00  0.00           H  
ATOM   2015  HA  GLU C 132      11.570   3.249 -12.762  1.00  0.00           H  
ATOM   2016 1HB  GLU C 132      13.151   2.382 -11.044  1.00  0.00           H  
ATOM   2017 2HB  GLU C 132      12.697   3.695  -9.967  1.00  0.00           H  
ATOM   2018 1HG  GLU C 132      10.357   2.845  -9.978  1.00  0.00           H  
ATOM   2019 2HG  GLU C 132      10.888   1.487 -10.967  1.00  0.00           H  
ATOM   2020  N   PRO C 133       9.615   4.571 -12.049  1.00  0.00           N  
ATOM   2021  CA  PRO C 133       8.441   5.348 -11.669  1.00  0.00           C  
ATOM   2022  C   PRO C 133       8.258   5.365 -10.157  1.00  0.00           C  
ATOM   2023  O   PRO C 133       8.430   4.345  -9.490  1.00  0.00           O  
ATOM   2024  CB  PRO C 133       7.296   4.608 -12.369  1.00  0.00           C  
ATOM   2025  CG  PRO C 133       7.954   3.919 -13.515  1.00  0.00           C  
ATOM   2026  CD  PRO C 133       9.287   3.479 -12.973  1.00  0.00           C  
ATOM   2027  HA  PRO C 133       8.544   6.372 -12.057  1.00  0.00           H  
ATOM   2028 1HB  PRO C 133       6.817   3.909 -11.668  1.00  0.00           H  
ATOM   2029 2HB  PRO C 133       6.525   5.325 -12.687  1.00  0.00           H  
ATOM   2030 1HG  PRO C 133       7.336   3.075 -13.856  1.00  0.00           H  
ATOM   2031 2HG  PRO C 133       8.050   4.607 -14.368  1.00  0.00           H  
ATOM   2032 1HD  PRO C 133       9.173   2.514 -12.456  1.00  0.00           H  
ATOM   2033 2HD  PRO C 133      10.009   3.394 -13.798  1.00  0.00           H  
ATOM   2034  N   ALA C 134       7.906   6.529  -9.621  1.00  0.00           N  
ATOM   2035  CA  ALA C 134       7.632   6.665  -8.196  1.00  0.00           C  
ATOM   2036  C   ALA C 134       6.136   6.765  -7.930  1.00  0.00           C  
ATOM   2037  O   ALA C 134       5.349   7.018  -8.842  1.00  0.00           O  
ATOM   2038  CB  ALA C 134       8.352   7.880  -7.631  1.00  0.00           C  
ATOM   2039  H   ALA C 134       7.828   7.341 -10.217  1.00  0.00           H  
ATOM   2040  HA  ALA C 134       8.001   5.771  -7.693  1.00  0.00           H  
ATOM   2041 1HB  ALA C 134       8.138   7.968  -6.566  1.00  0.00           H  
ATOM   2042 2HB  ALA C 134       9.427   7.767  -7.777  1.00  0.00           H  
ATOM   2043 3HB  ALA C 134       8.010   8.777  -8.145  1.00  0.00           H  
ATOM   2044  N   SER C 135       5.748   6.566  -6.675  1.00  0.00           N  
ATOM   2045  CA  SER C 135       4.341   6.598  -6.293  1.00  0.00           C  
ATOM   2046  C   SER C 135       4.168   7.117  -4.871  1.00  0.00           C  
ATOM   2047  O   SER C 135       4.596   6.479  -3.910  1.00  0.00           O  
ATOM   2048  CB  SER C 135       3.737   5.212  -6.412  1.00  0.00           C  
ATOM   2049  OG  SER C 135       2.386   5.220  -6.040  1.00  0.00           O  
ATOM   2050  H   SER C 135       6.446   6.388  -5.967  1.00  0.00           H  
ATOM   2051  HA  SER C 135       3.814   7.271  -6.970  1.00  0.00           H  
ATOM   2052 1HB  SER C 135       3.832   4.861  -7.439  1.00  0.00           H  
ATOM   2053 2HB  SER C 135       4.287   4.520  -5.776  1.00  0.00           H  
ATOM   2054  HG  SER C 135       2.360   5.560  -5.142  1.00  0.00           H  
ATOM   2055  N   ILE C 136       3.537   8.280  -4.745  1.00  0.00           N  
ATOM   2056  CA  ILE C 136       3.353   8.914  -3.445  1.00  0.00           C  
ATOM   2057  C   ILE C 136       1.877   9.007  -3.081  1.00  0.00           C  
ATOM   2058  O   ILE C 136       1.094   9.645  -3.784  1.00  0.00           O  
ATOM   2059  CB  ILE C 136       3.977  10.321  -3.427  1.00  0.00           C  
ATOM   2060  CG1 ILE C 136       5.471  10.248  -3.750  1.00  0.00           C  
ATOM   2061  CG2 ILE C 136       3.753  10.985  -2.077  1.00  0.00           C  
ATOM   2062  CD1 ILE C 136       5.789  10.442  -5.215  1.00  0.00           C  
ATOM   2063  H   ILE C 136       3.176   8.736  -5.570  1.00  0.00           H  
ATOM   2064  HA  ILE C 136       3.852   8.306  -2.690  1.00  0.00           H  
ATOM   2065  HB  ILE C 136       3.517  10.933  -4.202  1.00  0.00           H  
ATOM   2066 1HG1 ILE C 136       6.004  11.009  -3.181  1.00  0.00           H  
ATOM   2067 2HG1 ILE C 136       5.863   9.277  -3.443  1.00  0.00           H  
ATOM   2068 1HG2 ILE C 136       4.200  11.979  -2.081  1.00  0.00           H  
ATOM   2069 2HG2 ILE C 136       2.684  11.070  -1.886  1.00  0.00           H  
ATOM   2070 3HG2 ILE C 136       4.215  10.383  -1.294  1.00  0.00           H  
ATOM   2071 1HD1 ILE C 136       6.867  10.375  -5.365  1.00  0.00           H  
ATOM   2072 2HD1 ILE C 136       5.293   9.667  -5.801  1.00  0.00           H  
ATOM   2073 3HD1 ILE C 136       5.439  11.421  -5.537  1.00  0.00           H  
ATOM   2074  N   SER C 137       1.503   8.366  -1.979  1.00  0.00           N  
ATOM   2075  CA  SER C 137       0.106   8.309  -1.563  1.00  0.00           C  
ATOM   2076  C   SER C 137      -0.214   9.409  -0.558  1.00  0.00           C  
ATOM   2077  O   SER C 137       0.617   9.760   0.279  1.00  0.00           O  
ATOM   2078  CB  SER C 137      -0.203   6.954  -0.958  1.00  0.00           C  
ATOM   2079  OG  SER C 137      -1.512   6.914  -0.460  1.00  0.00           O  
ATOM   2080  H   SER C 137       2.203   7.907  -1.415  1.00  0.00           H  
ATOM   2081  HA  SER C 137      -0.523   8.454  -2.442  1.00  0.00           H  
ATOM   2082 1HB  SER C 137      -0.075   6.180  -1.714  1.00  0.00           H  
ATOM   2083 2HB  SER C 137       0.501   6.745  -0.153  1.00  0.00           H  
ATOM   2084  HG  SER C 137      -1.546   7.561   0.248  1.00  0.00           H  
ATOM   2085  N   CYS C 138      -1.424   9.950  -0.647  1.00  0.00           N  
ATOM   2086  CA  CYS C 138      -1.905  10.918   0.332  1.00  0.00           C  
ATOM   2087  C   CYS C 138      -3.381  10.702   0.641  1.00  0.00           C  
ATOM   2088  O   CYS C 138      -4.235  10.836  -0.235  1.00  0.00           O  
ATOM   2089  CB  CYS C 138      -1.699  12.345  -0.176  1.00  0.00           C  
ATOM   2090  SG  CYS C 138      -2.253  13.626   0.974  1.00  0.00           S  
ATOM   2091  H   CYS C 138      -2.027   9.684  -1.413  1.00  0.00           H  
ATOM   2092  HA  CYS C 138      -1.334  10.791   1.252  1.00  0.00           H  
ATOM   2093 1HB  CYS C 138      -0.641  12.509  -0.380  1.00  0.00           H  
ATOM   2094 2HB  CYS C 138      -2.238  12.478  -1.114  1.00  0.00           H  
ATOM   2095  N   ARG C 139      -3.675  10.366   1.893  1.00  0.00           N  
ATOM   2096  CA  ARG C 139      -5.044  10.091   2.310  1.00  0.00           C  
ATOM   2097  C   ARG C 139      -5.605  11.233   3.149  1.00  0.00           C  
ATOM   2098  O   ARG C 139      -5.058  11.572   4.198  1.00  0.00           O  
ATOM   2099  CB  ARG C 139      -5.111   8.799   3.111  1.00  0.00           C  
ATOM   2100  CG  ARG C 139      -6.450   8.528   3.778  1.00  0.00           C  
ATOM   2101  CD  ARG C 139      -6.500   7.169   4.377  1.00  0.00           C  
ATOM   2102  NE  ARG C 139      -6.714   6.141   3.372  1.00  0.00           N  
ATOM   2103  CZ  ARG C 139      -6.511   4.824   3.570  1.00  0.00           C  
ATOM   2104  NH1 ARG C 139      -6.091   4.391   4.738  1.00  0.00           N  
ATOM   2105  NH2 ARG C 139      -6.735   3.966   2.589  1.00  0.00           N  
ATOM   2106  H   ARG C 139      -2.931  10.300   2.572  1.00  0.00           H  
ATOM   2107  HA  ARG C 139      -5.662   9.980   1.419  1.00  0.00           H  
ATOM   2108 1HB  ARG C 139      -4.891   7.955   2.458  1.00  0.00           H  
ATOM   2109 2HB  ARG C 139      -4.350   8.815   3.891  1.00  0.00           H  
ATOM   2110 1HG  ARG C 139      -6.616   9.258   4.570  1.00  0.00           H  
ATOM   2111 2HG  ARG C 139      -7.248   8.606   3.039  1.00  0.00           H  
ATOM   2112 1HD  ARG C 139      -5.558   6.960   4.883  1.00  0.00           H  
ATOM   2113 2HD  ARG C 139      -7.317   7.119   5.096  1.00  0.00           H  
ATOM   2114  HE  ARG C 139      -7.037   6.435   2.460  1.00  0.00           H  
ATOM   2115 1HH1 ARG C 139      -5.920   5.047   5.487  1.00  0.00           H  
ATOM   2116 2HH1 ARG C 139      -5.940   3.404   4.886  1.00  0.00           H  
ATOM   2117 1HH2 ARG C 139      -7.059   4.298   1.691  1.00  0.00           H  
ATOM   2118 2HH2 ARG C 139      -6.584   2.979   2.738  1.00  0.00           H  
ATOM   2119  N   SER C 140      -6.698  11.824   2.679  1.00  0.00           N  
ATOM   2120  CA  SER C 140      -7.370  12.889   3.414  1.00  0.00           C  
ATOM   2121  C   SER C 140      -8.370  12.322   4.414  1.00  0.00           C  
ATOM   2122  O   SER C 140      -8.821  11.185   4.278  1.00  0.00           O  
ATOM   2123  CB  SER C 140      -8.077  13.822   2.452  1.00  0.00           C  
ATOM   2124  OG  SER C 140      -9.168  13.185   1.845  1.00  0.00           O  
ATOM   2125  H   SER C 140      -7.074  11.528   1.790  1.00  0.00           H  
ATOM   2126  HA  SER C 140      -6.618  13.456   3.966  1.00  0.00           H  
ATOM   2127 1HB  SER C 140      -8.421  14.706   2.988  1.00  0.00           H  
ATOM   2128 2HB  SER C 140      -7.376  14.156   1.688  1.00  0.00           H  
ATOM   2129  HG  SER C 140      -9.916  13.776   1.959  1.00  0.00           H  
ATOM   2130  N   SER C 141      -8.712  13.122   5.419  1.00  0.00           N  
ATOM   2131  CA  SER C 141      -9.711  12.728   6.405  1.00  0.00           C  
ATOM   2132  C   SER C 141     -11.120  13.033   5.913  1.00  0.00           C  
ATOM   2133  O   SER C 141     -12.105  12.628   6.532  1.00  0.00           O  
ATOM   2134  CB  SER C 141      -9.458  13.443   7.718  1.00  0.00           C  
ATOM   2135  OG  SER C 141      -9.682  14.820   7.591  1.00  0.00           O  
ATOM   2136  H   SER C 141      -8.269  14.025   5.501  1.00  0.00           H  
ATOM   2137  HA  SER C 141      -9.631  11.652   6.569  1.00  0.00           H  
ATOM   2138 1HB  SER C 141     -10.114  13.034   8.486  1.00  0.00           H  
ATOM   2139 2HB  SER C 141      -8.432  13.266   8.036  1.00  0.00           H  
ATOM   2140  HG  SER C 141     -10.634  14.939   7.636  1.00  0.00           H  
ATOM   2141  N   GLN C 142     -11.210  13.748   4.797  1.00  0.00           N  
ATOM   2142  CA  GLN C 142     -12.499  14.151   4.247  1.00  0.00           C  
ATOM   2143  C   GLN C 142     -12.438  14.268   2.730  1.00  0.00           C  
ATOM   2144  O   GLN C 142     -11.402  14.622   2.166  1.00  0.00           O  
ATOM   2145  CB  GLN C 142     -12.950  15.481   4.856  1.00  0.00           C  
ATOM   2146  CG  GLN C 142     -14.323  15.941   4.399  1.00  0.00           C  
ATOM   2147  CD  GLN C 142     -14.792  17.182   5.135  1.00  0.00           C  
ATOM   2148  OE1 GLN C 142     -14.032  17.801   5.884  1.00  0.00           O  
ATOM   2149  NE2 GLN C 142     -16.050  17.554   4.925  1.00  0.00           N  
ATOM   2150  H   GLN C 142     -10.364  14.020   4.317  1.00  0.00           H  
ATOM   2151  HA  GLN C 142     -13.235  13.387   4.496  1.00  0.00           H  
ATOM   2152 1HB  GLN C 142     -12.968  15.396   5.943  1.00  0.00           H  
ATOM   2153 2HB  GLN C 142     -12.232  16.260   4.601  1.00  0.00           H  
ATOM   2154 1HG  GLN C 142     -14.283  16.170   3.334  1.00  0.00           H  
ATOM   2155 2HG  GLN C 142     -15.042  15.143   4.583  1.00  0.00           H  
ATOM   2156 1HE2 GLN C 142     -16.416  18.365   5.383  1.00  0.00           H  
ATOM   2157 2HE2 GLN C 142     -16.632  17.023   4.309  1.00  0.00           H  
ATOM   2158  N   ASN C 143     -13.553  13.969   2.073  1.00  0.00           N  
ATOM   2159  CA  ASN C 143     -13.633  14.054   0.619  1.00  0.00           C  
ATOM   2160  C   ASN C 143     -13.246  15.442   0.127  1.00  0.00           C  
ATOM   2161  O   ASN C 143     -13.702  16.451   0.664  1.00  0.00           O  
ATOM   2162  CB  ASN C 143     -15.024  13.684   0.138  1.00  0.00           C  
ATOM   2163  CG  ASN C 143     -15.344  12.231   0.354  1.00  0.00           C  
ATOM   2164  OD1 ASN C 143     -14.469  11.366   0.230  1.00  0.00           O  
ATOM   2165  ND2 ASN C 143     -16.580  11.946   0.675  1.00  0.00           N  
ATOM   2166  H   ASN C 143     -14.367  13.674   2.593  1.00  0.00           H  
ATOM   2167  HA  ASN C 143     -12.919  13.348   0.192  1.00  0.00           H  
ATOM   2168 1HB  ASN C 143     -15.764  14.289   0.665  1.00  0.00           H  
ATOM   2169 2HB  ASN C 143     -15.113  13.910  -0.925  1.00  0.00           H  
ATOM   2170 1HD2 ASN C 143     -16.850  10.996   0.830  1.00  0.00           H  
ATOM   2171 2HD2 ASN C 143     -17.254  12.679   0.764  1.00  0.00           H  
ATOM   2172  N   ILE C 144     -12.402  15.487  -0.899  1.00  0.00           N  
ATOM   2173  CA  ILE C 144     -11.996  16.750  -1.502  1.00  0.00           C  
ATOM   2174  C   ILE C 144     -12.541  16.886  -2.917  1.00  0.00           C  
ATOM   2175  O   ILE C 144     -12.148  17.785  -3.661  1.00  0.00           O  
ATOM   2176  CB  ILE C 144     -10.461  16.878  -1.528  1.00  0.00           C  
ATOM   2177  CG1 ILE C 144      -9.851  15.793  -2.419  1.00  0.00           C  
ATOM   2178  CG2 ILE C 144      -9.897  16.794  -0.118  1.00  0.00           C  
ATOM   2179  CD1 ILE C 144      -8.383  16.001  -2.715  1.00  0.00           C  
ATOM   2180  H   ILE C 144     -12.033  14.623  -1.270  1.00  0.00           H  
ATOM   2181  HA  ILE C 144     -12.399  17.565  -0.901  1.00  0.00           H  
ATOM   2182  HB  ILE C 144     -10.183  17.837  -1.964  1.00  0.00           H  
ATOM   2183 1HG1 ILE C 144      -9.968  14.821  -1.940  1.00  0.00           H  
ATOM   2184 2HG1 ILE C 144     -10.387  15.756  -3.367  1.00  0.00           H  
ATOM   2185 1HG2 ILE C 144      -8.811  16.885  -0.155  1.00  0.00           H  
ATOM   2186 2HG2 ILE C 144     -10.308  17.601   0.487  1.00  0.00           H  
ATOM   2187 3HG2 ILE C 144     -10.165  15.835   0.325  1.00  0.00           H  
ATOM   2188 1HD1 ILE C 144      -8.022  15.192  -3.351  1.00  0.00           H  
ATOM   2189 2HD1 ILE C 144      -8.246  16.954  -3.226  1.00  0.00           H  
ATOM   2190 3HD1 ILE C 144      -7.821  16.005  -1.782  1.00  0.00           H  
ATOM   2191  N   VAL C 145     -13.449  15.989  -3.284  1.00  0.00           N  
ATOM   2192  CA  VAL C 145     -14.123  16.064  -4.575  1.00  0.00           C  
ATOM   2193  C   VAL C 145     -15.403  16.885  -4.481  1.00  0.00           C  
ATOM   2194  O   VAL C 145     -16.374  16.468  -3.849  1.00  0.00           O  
ATOM   2195  CB  VAL C 145     -14.459  14.651  -5.086  1.00  0.00           C  
ATOM   2196  CG1 VAL C 145     -15.164  14.725  -6.433  1.00  0.00           C  
ATOM   2197  CG2 VAL C 145     -13.188  13.821  -5.188  1.00  0.00           C  
ATOM   2198  H   VAL C 145     -13.679  15.234  -2.653  1.00  0.00           H  
ATOM   2199  HA  VAL C 145     -13.452  16.544  -5.288  1.00  0.00           H  
ATOM   2200  HB  VAL C 145     -15.149  14.176  -4.388  1.00  0.00           H  
ATOM   2201 1HG1 VAL C 145     -15.394  13.717  -6.779  1.00  0.00           H  
ATOM   2202 2HG1 VAL C 145     -16.089  15.292  -6.328  1.00  0.00           H  
ATOM   2203 3HG1 VAL C 145     -14.515  15.216  -7.157  1.00  0.00           H  
ATOM   2204 1HG2 VAL C 145     -13.434  12.823  -5.549  1.00  0.00           H  
ATOM   2205 2HG2 VAL C 145     -12.496  14.299  -5.882  1.00  0.00           H  
ATOM   2206 3HG2 VAL C 145     -12.723  13.747  -4.205  1.00  0.00           H  
ATOM   2207  N   HIS C 146     -15.399  18.053  -5.114  1.00  0.00           N  
ATOM   2208  CA  HIS C 146     -16.522  18.979  -5.021  1.00  0.00           C  
ATOM   2209  C   HIS C 146     -17.616  18.618  -6.017  1.00  0.00           C  
ATOM   2210  O   HIS C 146     -17.345  18.042  -7.071  1.00  0.00           O  
ATOM   2211  CB  HIS C 146     -16.057  20.419  -5.263  1.00  0.00           C  
ATOM   2212  CG  HIS C 146     -17.047  21.452  -4.820  1.00  0.00           C  
ATOM   2213  ND1 HIS C 146     -18.246  21.659  -5.468  1.00  0.00           N  
ATOM   2214  CD2 HIS C 146     -17.014  22.336  -3.796  1.00  0.00           C  
ATOM   2215  CE1 HIS C 146     -18.910  22.627  -4.860  1.00  0.00           C  
ATOM   2216  NE2 HIS C 146     -18.184  23.054  -3.843  1.00  0.00           N  
ATOM   2217  H   HIS C 146     -14.597  18.307  -5.673  1.00  0.00           H  
ATOM   2218  HA  HIS C 146     -16.954  18.927  -4.023  1.00  0.00           H  
ATOM   2219 1HB  HIS C 146     -15.121  20.593  -4.732  1.00  0.00           H  
ATOM   2220 2HB  HIS C 146     -15.864  20.565  -6.325  1.00  0.00           H  
ATOM   2221  HD2 HIS C 146     -16.210  22.457  -3.069  1.00  0.00           H  
ATOM   2222  HE1 HIS C 146     -19.890  23.007  -5.148  1.00  0.00           H  
ATOM   2223  HE2 HIS C 146     -18.442  23.789  -3.200  1.00  0.00           H  
ATOM   2224  N   ASN C 147     -18.854  18.961  -5.678  1.00  0.00           N  
ATOM   2225  CA  ASN C 147     -20.005  18.567  -6.482  1.00  0.00           C  
ATOM   2226  C   ASN C 147     -20.060  19.351  -7.787  1.00  0.00           C  
ATOM   2227  O   ASN C 147     -20.838  19.028  -8.685  1.00  0.00           O  
ATOM   2228  CB  ASN C 147     -21.291  18.748  -5.697  1.00  0.00           C  
ATOM   2229  CG  ASN C 147     -21.443  17.735  -4.596  1.00  0.00           C  
ATOM   2230  OD1 ASN C 147     -20.888  16.633  -4.668  1.00  0.00           O  
ATOM   2231  ND2 ASN C 147     -22.184  18.088  -3.576  1.00  0.00           N  
ATOM   2232  H   ASN C 147     -19.002  19.508  -4.842  1.00  0.00           H  
ATOM   2233  HA  ASN C 147     -19.902  17.513  -6.742  1.00  0.00           H  
ATOM   2234 1HB  ASN C 147     -21.315  19.748  -5.261  1.00  0.00           H  
ATOM   2235 2HB  ASN C 147     -22.144  18.665  -6.371  1.00  0.00           H  
ATOM   2236 1HD2 ASN C 147     -22.321  17.454  -2.814  1.00  0.00           H  
ATOM   2237 2HD2 ASN C 147     -22.615  18.990  -3.559  1.00  0.00           H  
ATOM   2238  N   ASN C 148     -19.229  20.383  -7.887  1.00  0.00           N  
ATOM   2239  CA  ASN C 148     -19.135  21.176  -9.106  1.00  0.00           C  
ATOM   2240  C   ASN C 148     -18.259  20.488 -10.145  1.00  0.00           C  
ATOM   2241  O   ASN C 148     -18.031  21.021 -11.231  1.00  0.00           O  
ATOM   2242  CB  ASN C 148     -18.608  22.566  -8.800  1.00  0.00           C  
ATOM   2243  CG  ASN C 148     -17.179  22.553  -8.332  1.00  0.00           C  
ATOM   2244  OD1 ASN C 148     -16.501  21.521  -8.398  1.00  0.00           O  
ATOM   2245  ND2 ASN C 148     -16.709  23.679  -7.860  1.00  0.00           N  
ATOM   2246  H   ASN C 148     -18.647  20.624  -7.097  1.00  0.00           H  
ATOM   2247  HA  ASN C 148     -20.133  21.270  -9.536  1.00  0.00           H  
ATOM   2248 1HB  ASN C 148     -18.679  23.188  -9.694  1.00  0.00           H  
ATOM   2249 2HB  ASN C 148     -19.226  23.028  -8.030  1.00  0.00           H  
ATOM   2250 1HD2 ASN C 148     -15.764  23.729  -7.534  1.00  0.00           H  
ATOM   2251 2HD2 ASN C 148     -17.293  24.489  -7.826  1.00  0.00           H  
ATOM   2252  N   GLY C 149     -17.770  19.300  -9.806  1.00  0.00           N  
ATOM   2253  CA  GLY C 149     -17.052  18.465 -10.761  1.00  0.00           C  
ATOM   2254  C   GLY C 149     -15.550  18.704 -10.682  1.00  0.00           C  
ATOM   2255  O   GLY C 149     -14.781  18.149 -11.467  1.00  0.00           O  
ATOM   2256  H   GLY C 149     -17.899  18.967  -8.861  1.00  0.00           H  
ATOM   2257 1HA  GLY C 149     -17.269  17.416 -10.563  1.00  0.00           H  
ATOM   2258 2HA  GLY C 149     -17.405  18.681 -11.769  1.00  0.00           H  
ATOM   2259  N   ILE C 150     -15.137  19.532  -9.728  1.00  0.00           N  
ATOM   2260  CA  ILE C 150     -13.726  19.852  -9.549  1.00  0.00           C  
ATOM   2261  C   ILE C 150     -13.168  19.199  -8.291  1.00  0.00           C  
ATOM   2262  O   ILE C 150     -13.665  19.429  -7.188  1.00  0.00           O  
ATOM   2263  CB  ILE C 150     -13.513  21.375  -9.475  1.00  0.00           C  
ATOM   2264  CG1 ILE C 150     -13.996  22.045 -10.765  1.00  0.00           C  
ATOM   2265  CG2 ILE C 150     -12.049  21.696  -9.221  1.00  0.00           C  
ATOM   2266  CD1 ILE C 150     -14.039  23.554 -10.690  1.00  0.00           C  
ATOM   2267  H   ILE C 150     -15.818  19.950  -9.111  1.00  0.00           H  
ATOM   2268  HA  ILE C 150     -13.173  19.468 -10.406  1.00  0.00           H  
ATOM   2269  HB  ILE C 150     -14.112  21.787  -8.664  1.00  0.00           H  
ATOM   2270 1HG1 ILE C 150     -13.340  21.762 -11.588  1.00  0.00           H  
ATOM   2271 2HG1 ILE C 150     -14.997  21.688 -11.008  1.00  0.00           H  
ATOM   2272 1HG2 ILE C 150     -11.916  22.777  -9.172  1.00  0.00           H  
ATOM   2273 2HG2 ILE C 150     -11.737  21.250  -8.277  1.00  0.00           H  
ATOM   2274 3HG2 ILE C 150     -11.441  21.292 -10.031  1.00  0.00           H  
ATOM   2275 1HD1 ILE C 150     -14.391  23.955 -11.641  1.00  0.00           H  
ATOM   2276 2HD1 ILE C 150     -14.718  23.859  -9.893  1.00  0.00           H  
ATOM   2277 3HD1 ILE C 150     -13.041  23.936 -10.483  1.00  0.00           H  
ATOM   2278  N   THR C 151     -12.133  18.384  -8.463  1.00  0.00           N  
ATOM   2279  CA  THR C 151     -11.378  17.856  -7.333  1.00  0.00           C  
ATOM   2280  C   THR C 151     -10.165  18.724  -7.027  1.00  0.00           C  
ATOM   2281  O   THR C 151      -9.256  18.849  -7.847  1.00  0.00           O  
ATOM   2282  CB  THR C 151     -10.924  16.408  -7.598  1.00  0.00           C  
ATOM   2283  OG1 THR C 151     -12.071  15.579  -7.827  1.00  0.00           O  
ATOM   2284  CG2 THR C 151     -10.143  15.868  -6.410  1.00  0.00           C  
ATOM   2285  H   THR C 151     -11.862  18.123  -9.400  1.00  0.00           H  
ATOM   2286  HA  THR C 151     -12.024  17.857  -6.454  1.00  0.00           H  
ATOM   2287  HB  THR C 151     -10.290  16.382  -8.484  1.00  0.00           H  
ATOM   2288  HG1 THR C 151     -12.174  15.431  -8.770  1.00  0.00           H  
ATOM   2289 1HG2 THR C 151      -9.829  14.845  -6.615  1.00  0.00           H  
ATOM   2290 2HG2 THR C 151      -9.264  16.490  -6.240  1.00  0.00           H  
ATOM   2291 3HG2 THR C 151     -10.774  15.883  -5.522  1.00  0.00           H  
ATOM   2292  N   TYR C 152     -10.157  19.324  -5.841  1.00  0.00           N  
ATOM   2293  CA  TYR C 152      -9.170  20.342  -5.503  1.00  0.00           C  
ATOM   2294  C   TYR C 152      -7.906  19.715  -4.929  1.00  0.00           C  
ATOM   2295  O   TYR C 152      -7.608  19.869  -3.745  1.00  0.00           O  
ATOM   2296  CB  TYR C 152      -9.758  21.351  -4.515  1.00  0.00           C  
ATOM   2297  CG  TYR C 152     -10.860  22.206  -5.099  1.00  0.00           C  
ATOM   2298  CD1 TYR C 152     -12.188  21.885  -4.859  1.00  0.00           C  
ATOM   2299  CD2 TYR C 152     -10.543  23.312  -5.874  1.00  0.00           C  
ATOM   2300  CE1 TYR C 152     -13.195  22.666  -5.392  1.00  0.00           C  
ATOM   2301  CE2 TYR C 152     -11.550  24.093  -6.407  1.00  0.00           C  
ATOM   2302  CZ  TYR C 152     -12.871  23.773  -6.168  1.00  0.00           C  
ATOM   2303  OH  TYR C 152     -13.874  24.551  -6.700  1.00  0.00           O  
ATOM   2304  H   TYR C 152     -10.853  19.067  -5.155  1.00  0.00           H  
ATOM   2305  HA  TYR C 152      -8.891  20.870  -6.416  1.00  0.00           H  
ATOM   2306 1HB  TYR C 152     -10.159  20.822  -3.650  1.00  0.00           H  
ATOM   2307 2HB  TYR C 152      -8.969  22.012  -4.157  1.00  0.00           H  
ATOM   2308  HD1 TYR C 152     -12.437  21.016  -4.249  1.00  0.00           H  
ATOM   2309  HD2 TYR C 152      -9.500  23.564  -6.063  1.00  0.00           H  
ATOM   2310  HE1 TYR C 152     -14.238  22.414  -5.204  1.00  0.00           H  
ATOM   2311  HE2 TYR C 152     -11.301  24.962  -7.017  1.00  0.00           H  
ATOM   2312  HH  TYR C 152     -13.487  25.295  -7.168  1.00  0.00           H  
ATOM   2313  N   LEU C 153      -7.165  19.007  -5.775  1.00  0.00           N  
ATOM   2314  CA  LEU C 153      -5.936  18.347  -5.351  1.00  0.00           C  
ATOM   2315  C   LEU C 153      -4.728  18.907  -6.090  1.00  0.00           C  
ATOM   2316  O   LEU C 153      -4.680  18.896  -7.320  1.00  0.00           O  
ATOM   2317  CB  LEU C 153      -6.036  16.836  -5.591  1.00  0.00           C  
ATOM   2318  CG  LEU C 153      -4.766  16.029  -5.290  1.00  0.00           C  
ATOM   2319  CD1 LEU C 153      -4.457  16.105  -3.801  1.00  0.00           C  
ATOM   2320  CD2 LEU C 153      -4.962  14.588  -5.736  1.00  0.00           C  
ATOM   2321  H   LEU C 153      -7.462  18.924  -6.737  1.00  0.00           H  
ATOM   2322  HA  LEU C 153      -5.799  18.525  -4.285  1.00  0.00           H  
ATOM   2323 1HB  LEU C 153      -6.836  16.437  -4.970  1.00  0.00           H  
ATOM   2324 2HB  LEU C 153      -6.296  16.666  -6.636  1.00  0.00           H  
ATOM   2325  HG  LEU C 153      -3.923  16.464  -5.828  1.00  0.00           H  
ATOM   2326 1HD1 LEU C 153      -3.555  15.532  -3.587  1.00  0.00           H  
ATOM   2327 2HD1 LEU C 153      -4.302  17.145  -3.514  1.00  0.00           H  
ATOM   2328 3HD1 LEU C 153      -5.291  15.691  -3.236  1.00  0.00           H  
ATOM   2329 1HD2 LEU C 153      -4.059  14.015  -5.523  1.00  0.00           H  
ATOM   2330 2HD2 LEU C 153      -5.804  14.152  -5.198  1.00  0.00           H  
ATOM   2331 3HD2 LEU C 153      -5.164  14.562  -6.807  1.00  0.00           H  
ATOM   2332  N   GLU C 154      -3.751  19.395  -5.333  1.00  0.00           N  
ATOM   2333  CA  GLU C 154      -2.512  19.900  -5.912  1.00  0.00           C  
ATOM   2334  C   GLU C 154      -1.302  19.168  -5.347  1.00  0.00           C  
ATOM   2335  O   GLU C 154      -1.337  18.664  -4.224  1.00  0.00           O  
ATOM   2336  CB  GLU C 154      -2.376  21.403  -5.655  1.00  0.00           C  
ATOM   2337  CG  GLU C 154      -3.485  22.247  -6.267  1.00  0.00           C  
ATOM   2338  CD  GLU C 154      -3.269  23.723  -6.075  1.00  0.00           C  
ATOM   2339  OE1 GLU C 154      -2.337  24.085  -5.398  1.00  0.00           O  
ATOM   2340  OE2 GLU C 154      -4.038  24.489  -6.607  1.00  0.00           O  
ATOM   2341  H   GLU C 154      -3.871  19.418  -4.330  1.00  0.00           H  
ATOM   2342  HA  GLU C 154      -2.539  19.731  -6.989  1.00  0.00           H  
ATOM   2343 1HB  GLU C 154      -2.368  21.589  -4.581  1.00  0.00           H  
ATOM   2344 2HB  GLU C 154      -1.426  21.756  -6.056  1.00  0.00           H  
ATOM   2345 1HG  GLU C 154      -3.542  22.036  -7.334  1.00  0.00           H  
ATOM   2346 2HG  GLU C 154      -4.435  21.962  -5.817  1.00  0.00           H  
ATOM   2347  N   TRP C 155      -0.231  19.112  -6.131  1.00  0.00           N  
ATOM   2348  CA  TRP C 155       1.034  18.557  -5.663  1.00  0.00           C  
ATOM   2349  C   TRP C 155       2.180  19.536  -5.884  1.00  0.00           C  
ATOM   2350  O   TRP C 155       2.140  20.356  -6.801  1.00  0.00           O  
ATOM   2351  CB  TRP C 155       1.337  17.241  -6.382  1.00  0.00           C  
ATOM   2352  CG  TRP C 155       0.370  16.143  -6.053  1.00  0.00           C  
ATOM   2353  CD1 TRP C 155      -0.838  15.917  -6.643  1.00  0.00           C  
ATOM   2354  CD2 TRP C 155       0.526  15.110  -5.050  1.00  0.00           C  
ATOM   2355  NE1 TRP C 155      -1.442  14.821  -6.078  1.00  0.00           N  
ATOM   2356  CE2 TRP C 155      -0.621  14.314  -5.103  1.00  0.00           C  
ATOM   2357  CE3 TRP C 155       1.533  14.802  -4.127  1.00  0.00           C  
ATOM   2358  CZ2 TRP C 155      -0.796  13.224  -4.265  1.00  0.00           C  
ATOM   2359  CZ3 TRP C 155       1.357  13.709  -3.287  1.00  0.00           C  
ATOM   2360  CH2 TRP C 155       0.223  12.940  -3.355  1.00  0.00           C  
ATOM   2361  H   TRP C 155      -0.294  19.463  -7.076  1.00  0.00           H  
ATOM   2362  HA  TRP C 155       0.951  18.361  -4.595  1.00  0.00           H  
ATOM   2363 1HB  TRP C 155       1.319  17.402  -7.460  1.00  0.00           H  
ATOM   2364 2HB  TRP C 155       2.339  16.905  -6.118  1.00  0.00           H  
ATOM   2365  HD1 TRP C 155      -1.261  16.519  -7.445  1.00  0.00           H  
ATOM   2366  HE1 TRP C 155      -2.344  14.449  -6.337  1.00  0.00           H  
ATOM   2367  HE3 TRP C 155       2.437  15.408  -4.070  1.00  0.00           H  
ATOM   2368  HZ2 TRP C 155      -1.691  12.602  -4.304  1.00  0.00           H  
ATOM   2369  HZ3 TRP C 155       2.145  13.476  -2.570  1.00  0.00           H  
ATOM   2370  HH2 TRP C 155       0.117  12.089  -2.682  1.00  0.00           H  
ATOM   2371  N   TYR C 156       3.201  19.444  -5.039  1.00  0.00           N  
ATOM   2372  CA  TYR C 156       4.352  20.334  -5.128  1.00  0.00           C  
ATOM   2373  C   TYR C 156       5.657  19.547  -5.138  1.00  0.00           C  
ATOM   2374  O   TYR C 156       5.754  18.480  -4.532  1.00  0.00           O  
ATOM   2375  CB  TYR C 156       4.346  21.336  -3.972  1.00  0.00           C  
ATOM   2376  CG  TYR C 156       3.066  22.135  -3.863  1.00  0.00           C  
ATOM   2377  CD1 TYR C 156       1.973  21.605  -3.193  1.00  0.00           C  
ATOM   2378  CD2 TYR C 156       2.985  23.396  -4.433  1.00  0.00           C  
ATOM   2379  CE1 TYR C 156       0.804  22.334  -3.094  1.00  0.00           C  
ATOM   2380  CE2 TYR C 156       1.816  24.126  -4.334  1.00  0.00           C  
ATOM   2381  CZ  TYR C 156       0.729  23.599  -3.667  1.00  0.00           C  
ATOM   2382  OH  TYR C 156      -0.435  24.325  -3.568  1.00  0.00           O  
ATOM   2383  H   TYR C 156       3.178  18.740  -4.315  1.00  0.00           H  
ATOM   2384  HA  TYR C 156       4.291  20.885  -6.067  1.00  0.00           H  
ATOM   2385 1HB  TYR C 156       4.498  20.806  -3.030  1.00  0.00           H  
ATOM   2386 2HB  TYR C 156       5.174  22.034  -4.091  1.00  0.00           H  
ATOM   2387  HD1 TYR C 156       2.036  20.613  -2.745  1.00  0.00           H  
ATOM   2388  HD2 TYR C 156       3.844  23.812  -4.960  1.00  0.00           H  
ATOM   2389  HE1 TYR C 156      -0.055  21.918  -2.567  1.00  0.00           H  
ATOM   2390  HE2 TYR C 156       1.753  25.117  -4.782  1.00  0.00           H  
ATOM   2391  HH  TYR C 156      -1.025  24.082  -4.286  1.00  0.00           H  
ATOM   2392  N   LEU C 157       6.658  20.080  -5.830  1.00  0.00           N  
ATOM   2393  CA  LEU C 157       7.965  19.439  -5.903  1.00  0.00           C  
ATOM   2394  C   LEU C 157       9.062  20.365  -5.392  1.00  0.00           C  
ATOM   2395  O   LEU C 157       9.462  21.306  -6.078  1.00  0.00           O  
ATOM   2396  CB  LEU C 157       8.271  19.022  -7.347  1.00  0.00           C  
ATOM   2397  CG  LEU C 157       9.494  18.115  -7.532  1.00  0.00           C  
ATOM   2398  CD1 LEU C 157       9.469  17.506  -8.928  1.00  0.00           C  
ATOM   2399  CD2 LEU C 157      10.764  18.923  -7.312  1.00  0.00           C  
ATOM   2400  H   LEU C 157       6.509  20.952  -6.318  1.00  0.00           H  
ATOM   2401  HA  LEU C 157       7.949  18.548  -5.277  1.00  0.00           H  
ATOM   2402 1HB  LEU C 157       7.406  18.497  -7.748  1.00  0.00           H  
ATOM   2403 2HB  LEU C 157       8.433  19.921  -7.942  1.00  0.00           H  
ATOM   2404  HG  LEU C 157       9.454  17.298  -6.811  1.00  0.00           H  
ATOM   2405 1HD1 LEU C 157      10.338  16.861  -9.059  1.00  0.00           H  
ATOM   2406 2HD1 LEU C 157       8.559  16.917  -9.051  1.00  0.00           H  
ATOM   2407 3HD1 LEU C 157       9.491  18.300  -9.672  1.00  0.00           H  
ATOM   2408 1HD2 LEU C 157      11.634  18.278  -7.443  1.00  0.00           H  
ATOM   2409 2HD2 LEU C 157      10.806  19.739  -8.034  1.00  0.00           H  
ATOM   2410 3HD2 LEU C 157      10.765  19.332  -6.302  1.00  0.00           H  
ATOM   2411  N   GLN C 158       9.544  20.093  -4.185  1.00  0.00           N  
ATOM   2412  CA  GLN C 158      10.584  20.911  -3.572  1.00  0.00           C  
ATOM   2413  C   GLN C 158      11.960  20.288  -3.765  1.00  0.00           C  
ATOM   2414  O   GLN C 158      12.363  19.403  -3.010  1.00  0.00           O  
ATOM   2415  CB  GLN C 158      10.303  21.107  -2.080  1.00  0.00           C  
ATOM   2416  CG  GLN C 158      11.317  21.984  -1.366  1.00  0.00           C  
ATOM   2417  CD  GLN C 158      10.861  22.378   0.027  1.00  0.00           C  
ATOM   2418  OE1 GLN C 158      10.215  21.596   0.729  1.00  0.00           O  
ATOM   2419  NE2 GLN C 158      11.196  23.597   0.434  1.00  0.00           N  
ATOM   2420  H   GLN C 158       9.181  19.298  -3.678  1.00  0.00           H  
ATOM   2421  HA  GLN C 158      10.586  21.887  -4.057  1.00  0.00           H  
ATOM   2422 1HB  GLN C 158       9.319  21.557  -1.951  1.00  0.00           H  
ATOM   2423 2HB  GLN C 158      10.287  20.137  -1.583  1.00  0.00           H  
ATOM   2424 1HG  GLN C 158      12.256  21.437  -1.276  1.00  0.00           H  
ATOM   2425 2HG  GLN C 158      11.468  22.894  -1.946  1.00  0.00           H  
ATOM   2426 1HE2 GLN C 158      10.924  23.914   1.344  1.00  0.00           H  
ATOM   2427 2HE2 GLN C 158      11.721  24.200  -0.167  1.00  0.00           H  
ATOM   2428  N   LYS C 159      12.679  20.755  -4.780  1.00  0.00           N  
ATOM   2429  CA  LYS C 159      14.091  20.426  -4.935  1.00  0.00           C  
ATOM   2430  C   LYS C 159      14.917  20.989  -3.786  1.00  0.00           C  
ATOM   2431  O   LYS C 159      14.719  22.130  -3.367  1.00  0.00           O  
ATOM   2432  CB  LYS C 159      14.620  20.952  -6.270  1.00  0.00           C  
ATOM   2433  CG  LYS C 159      16.070  20.587  -6.559  1.00  0.00           C  
ATOM   2434  CD  LYS C 159      16.498  21.072  -7.936  1.00  0.00           C  
ATOM   2435  CE  LYS C 159      17.960  20.751  -8.208  1.00  0.00           C  
ATOM   2436  NZ  LYS C 159      18.385  21.192  -9.564  1.00  0.00           N  
ATOM   2437  H   LYS C 159      12.236  21.353  -5.463  1.00  0.00           H  
ATOM   2438  HA  LYS C 159      14.197  19.341  -4.921  1.00  0.00           H  
ATOM   2439 1HB  LYS C 159      14.009  20.561  -7.084  1.00  0.00           H  
ATOM   2440 2HB  LYS C 159      14.538  22.038  -6.292  1.00  0.00           H  
ATOM   2441 1HG  LYS C 159      16.717  21.040  -5.807  1.00  0.00           H  
ATOM   2442 2HG  LYS C 159      16.190  19.505  -6.511  1.00  0.00           H  
ATOM   2443 1HD  LYS C 159      15.882  20.593  -8.699  1.00  0.00           H  
ATOM   2444 2HD  LYS C 159      16.355  22.150  -8.003  1.00  0.00           H  
ATOM   2445 1HE  LYS C 159      18.585  21.245  -7.466  1.00  0.00           H  
ATOM   2446 2HE  LYS C 159      18.118  19.675  -8.124  1.00  0.00           H  
ATOM   2447 1HZ  LYS C 159      19.358  20.961  -9.705  1.00  0.00           H  
ATOM   2448 2HZ  LYS C 159      17.824  20.725 -10.262  1.00  0.00           H  
ATOM   2449 3HZ  LYS C 159      18.261  22.191  -9.647  1.00  0.00           H  
ATOM   2450  N   PRO C 160      15.843  20.183  -3.279  1.00  0.00           N  
ATOM   2451  CA  PRO C 160      16.695  20.597  -2.170  1.00  0.00           C  
ATOM   2452  C   PRO C 160      17.357  21.939  -2.455  1.00  0.00           C  
ATOM   2453  O   PRO C 160      18.091  22.085  -3.432  1.00  0.00           O  
ATOM   2454  CB  PRO C 160      17.725  19.466  -2.086  1.00  0.00           C  
ATOM   2455  CG  PRO C 160      16.983  18.260  -2.551  1.00  0.00           C  
ATOM   2456  CD  PRO C 160      16.114  18.764  -3.673  1.00  0.00           C  
ATOM   2457  HA  PRO C 160      16.093  20.650  -1.251  1.00  0.00           H  
ATOM   2458 1HB  PRO C 160      18.595  19.702  -2.718  1.00  0.00           H  
ATOM   2459 2HB  PRO C 160      18.094  19.369  -1.055  1.00  0.00           H  
ATOM   2460 1HG  PRO C 160      17.688  17.482  -2.878  1.00  0.00           H  
ATOM   2461 2HG  PRO C 160      16.398  17.831  -1.723  1.00  0.00           H  
ATOM   2462 1HD  PRO C 160      16.670  18.708  -4.620  1.00  0.00           H  
ATOM   2463 2HD  PRO C 160      15.196  18.161  -3.726  1.00  0.00           H  
ATOM   2464  N   GLY C 161      17.092  22.918  -1.596  1.00  0.00           N  
ATOM   2465  CA  GLY C 161      17.670  24.248  -1.747  1.00  0.00           C  
ATOM   2466  C   GLY C 161      16.680  25.209  -2.392  1.00  0.00           C  
ATOM   2467  O   GLY C 161      16.888  26.422  -2.392  1.00  0.00           O  
ATOM   2468  H   GLY C 161      16.473  22.736  -0.818  1.00  0.00           H  
ATOM   2469 1HA  GLY C 161      17.969  24.628  -0.770  1.00  0.00           H  
ATOM   2470 2HA  GLY C 161      18.571  24.185  -2.356  1.00  0.00           H  
ATOM   2471  N   GLN C 162      15.603  24.660  -2.943  1.00  0.00           N  
ATOM   2472  CA  GLN C 162      14.611  25.461  -3.650  1.00  0.00           C  
ATOM   2473  C   GLN C 162      13.276  25.459  -2.916  1.00  0.00           C  
ATOM   2474  O   GLN C 162      13.093  24.728  -1.943  1.00  0.00           O  
ATOM   2475  CB  GLN C 162      14.423  24.942  -5.078  1.00  0.00           C  
ATOM   2476  CG  GLN C 162      15.693  24.938  -5.912  1.00  0.00           C  
ATOM   2477  CD  GLN C 162      16.208  26.338  -6.187  1.00  0.00           C  
ATOM   2478  OE1 GLN C 162      15.465  27.208  -6.649  1.00  0.00           O  
ATOM   2479  NE2 GLN C 162      17.486  26.563  -5.905  1.00  0.00           N  
ATOM   2480  H   GLN C 162      15.467  23.662  -2.869  1.00  0.00           H  
ATOM   2481  HA  GLN C 162      14.967  26.490  -3.698  1.00  0.00           H  
ATOM   2482 1HB  GLN C 162      14.038  23.922  -5.047  1.00  0.00           H  
ATOM   2483 2HB  GLN C 162      13.684  25.555  -5.594  1.00  0.00           H  
ATOM   2484 1HG  GLN C 162      16.466  24.389  -5.375  1.00  0.00           H  
ATOM   2485 2HG  GLN C 162      15.487  24.455  -6.867  1.00  0.00           H  
ATOM   2486 1HE2 GLN C 162      17.883  27.468  -6.066  1.00  0.00           H  
ATOM   2487 2HE2 GLN C 162      18.053  25.829  -5.532  1.00  0.00           H  
ATOM   2488  N   SER C 163      12.346  26.283  -3.388  1.00  0.00           N  
ATOM   2489  CA  SER C 163      10.981  26.270  -2.877  1.00  0.00           C  
ATOM   2490  C   SER C 163      10.121  25.262  -3.629  1.00  0.00           C  
ATOM   2491  O   SER C 163      10.421  24.902  -4.767  1.00  0.00           O  
ATOM   2492  CB  SER C 163      10.369  27.653  -2.988  1.00  0.00           C  
ATOM   2493  OG  SER C 163      10.263  28.049  -4.328  1.00  0.00           O  
ATOM   2494  H   SER C 163      12.592  26.934  -4.120  1.00  0.00           H  
ATOM   2495  HA  SER C 163      11.008  25.980  -1.826  1.00  0.00           H  
ATOM   2496 1HB  SER C 163       9.382  27.652  -2.527  1.00  0.00           H  
ATOM   2497 2HB  SER C 163      10.984  28.367  -2.442  1.00  0.00           H  
ATOM   2498  HG  SER C 163      10.272  29.009  -4.321  1.00  0.00           H  
ATOM   2499  N   PRO C 164       9.049  24.810  -2.986  1.00  0.00           N  
ATOM   2500  CA  PRO C 164       8.142  23.844  -3.593  1.00  0.00           C  
ATOM   2501  C   PRO C 164       7.613  24.349  -4.929  1.00  0.00           C  
ATOM   2502  O   PRO C 164       6.925  25.369  -4.989  1.00  0.00           O  
ATOM   2503  CB  PRO C 164       7.025  23.719  -2.553  1.00  0.00           C  
ATOM   2504  CG  PRO C 164       7.694  24.031  -1.258  1.00  0.00           C  
ATOM   2505  CD  PRO C 164       8.665  25.131  -1.594  1.00  0.00           C  
ATOM   2506  HA  PRO C 164       8.668  22.886  -3.723  1.00  0.00           H  
ATOM   2507 1HB  PRO C 164       6.209  24.418  -2.791  1.00  0.00           H  
ATOM   2508 2HB  PRO C 164       6.597  22.706  -2.579  1.00  0.00           H  
ATOM   2509 1HG  PRO C 164       6.949  24.338  -0.509  1.00  0.00           H  
ATOM   2510 2HG  PRO C 164       8.191  23.133  -0.861  1.00  0.00           H  
ATOM   2511 1HD  PRO C 164       8.157  26.104  -1.524  1.00  0.00           H  
ATOM   2512 2HD  PRO C 164       9.520  25.090  -0.903  1.00  0.00           H  
ATOM   2513  N   GLN C 165       7.936  23.630  -5.998  1.00  0.00           N  
ATOM   2514  CA  GLN C 165       7.480  23.996  -7.334  1.00  0.00           C  
ATOM   2515  C   GLN C 165       6.052  23.526  -7.577  1.00  0.00           C  
ATOM   2516  O   GLN C 165       5.723  22.363  -7.344  1.00  0.00           O  
ATOM   2517  CB  GLN C 165       8.412  23.409  -8.398  1.00  0.00           C  
ATOM   2518  CG  GLN C 165       7.876  23.505  -9.816  1.00  0.00           C  
ATOM   2519  CD  GLN C 165       7.799  24.936 -10.311  1.00  0.00           C  
ATOM   2520  OE1 GLN C 165       8.767  25.696 -10.208  1.00  0.00           O  
ATOM   2521  NE2 GLN C 165       6.646  25.314 -10.851  1.00  0.00           N  
ATOM   2522  H   GLN C 165       8.512  22.809  -5.883  1.00  0.00           H  
ATOM   2523  HA  GLN C 165       7.496  25.083  -7.419  1.00  0.00           H  
ATOM   2524 1HB  GLN C 165       9.372  23.925  -8.365  1.00  0.00           H  
ATOM   2525 2HB  GLN C 165       8.598  22.358  -8.178  1.00  0.00           H  
ATOM   2526 1HG  GLN C 165       8.536  22.948 -10.481  1.00  0.00           H  
ATOM   2527 2HG  GLN C 165       6.872  23.079  -9.843  1.00  0.00           H  
ATOM   2528 1HE2 GLN C 165       6.536  26.248 -11.195  1.00  0.00           H  
ATOM   2529 2HE2 GLN C 165       5.887  24.666 -10.914  1.00  0.00           H  
ATOM   2530  N   LEU C 166       5.206  24.437  -8.046  1.00  0.00           N  
ATOM   2531  CA  LEU C 166       3.885  24.072  -8.542  1.00  0.00           C  
ATOM   2532  C   LEU C 166       3.968  22.921  -9.536  1.00  0.00           C  
ATOM   2533  O   LEU C 166       4.474  23.083 -10.647  1.00  0.00           O  
ATOM   2534  CB  LEU C 166       3.215  25.282  -9.205  1.00  0.00           C  
ATOM   2535  CG  LEU C 166       2.765  26.398  -8.253  1.00  0.00           C  
ATOM   2536  CD1 LEU C 166       2.365  27.625  -9.062  1.00  0.00           C  
ATOM   2537  CD2 LEU C 166       1.605  25.903  -7.402  1.00  0.00           C  
ATOM   2538  H   LEU C 166       5.486  25.407  -8.060  1.00  0.00           H  
ATOM   2539  HA  LEU C 166       3.275  23.753  -7.697  1.00  0.00           H  
ATOM   2540 1HB  LEU C 166       3.912  25.717  -9.919  1.00  0.00           H  
ATOM   2541 2HB  LEU C 166       2.336  24.937  -9.750  1.00  0.00           H  
ATOM   2542  HG  LEU C 166       3.595  26.681  -7.606  1.00  0.00           H  
ATOM   2543 1HD1 LEU C 166       2.045  28.418  -8.386  1.00  0.00           H  
ATOM   2544 2HD1 LEU C 166       3.218  27.969  -9.646  1.00  0.00           H  
ATOM   2545 3HD1 LEU C 166       1.545  27.368  -9.732  1.00  0.00           H  
ATOM   2546 1HD2 LEU C 166       1.286  26.695  -6.725  1.00  0.00           H  
ATOM   2547 2HD2 LEU C 166       0.774  25.620  -8.048  1.00  0.00           H  
ATOM   2548 3HD2 LEU C 166       1.924  25.037  -6.822  1.00  0.00           H  
ATOM   2549  N   LEU C 167       3.467  21.759  -9.132  1.00  0.00           N  
ATOM   2550  CA  LEU C 167       3.650  20.536  -9.903  1.00  0.00           C  
ATOM   2551  C   LEU C 167       2.348  20.100 -10.563  1.00  0.00           C  
ATOM   2552  O   LEU C 167       2.246  20.058 -11.789  1.00  0.00           O  
ATOM   2553  CB  LEU C 167       4.174  19.412  -8.999  1.00  0.00           C  
ATOM   2554  CG  LEU C 167       4.672  18.154  -9.722  1.00  0.00           C  
ATOM   2555  CD1 LEU C 167       5.941  18.483 -10.498  1.00  0.00           C  
ATOM   2556  CD2 LEU C 167       4.923  17.050  -8.706  1.00  0.00           C  
ATOM   2557  H   LEU C 167       2.946  21.722  -8.267  1.00  0.00           H  
ATOM   2558  HA  LEU C 167       4.384  20.727 -10.685  1.00  0.00           H  
ATOM   2559 1HB  LEU C 167       4.999  19.801  -8.405  1.00  0.00           H  
ATOM   2560 2HB  LEU C 167       3.375  19.111  -8.322  1.00  0.00           H  
ATOM   2561  HG  LEU C 167       3.919  17.824 -10.439  1.00  0.00           H  
ATOM   2562 1HD1 LEU C 167       6.295  17.589 -11.012  1.00  0.00           H  
ATOM   2563 2HD1 LEU C 167       5.728  19.261 -11.231  1.00  0.00           H  
ATOM   2564 3HD1 LEU C 167       6.708  18.832  -9.808  1.00  0.00           H  
ATOM   2565 1HD2 LEU C 167       5.276  16.156  -9.220  1.00  0.00           H  
ATOM   2566 2HD2 LEU C 167       5.676  17.379  -7.990  1.00  0.00           H  
ATOM   2567 3HD2 LEU C 167       3.996  16.824  -8.179  1.00  0.00           H  
ATOM   2568  N   ILE C 168       1.354  19.777  -9.743  1.00  0.00           N  
ATOM   2569  CA  ILE C 168       0.085  19.262 -10.242  1.00  0.00           C  
ATOM   2570  C   ILE C 168      -1.092  20.012  -9.631  1.00  0.00           C  
ATOM   2571  O   ILE C 168      -1.047  20.417  -8.470  1.00  0.00           O  
ATOM   2572  CB  ILE C 168      -0.053  17.758  -9.945  1.00  0.00           C  
ATOM   2573  CG1 ILE C 168       1.079  16.975 -10.615  1.00  0.00           C  
ATOM   2574  CG2 ILE C 168      -1.407  17.246 -10.410  1.00  0.00           C  
ATOM   2575  CD1 ILE C 168       1.028  17.000 -12.125  1.00  0.00           C  
ATOM   2576  H   ILE C 168       1.482  19.891  -8.747  1.00  0.00           H  
ATOM   2577  HA  ILE C 168       0.056  19.404 -11.322  1.00  0.00           H  
ATOM   2578  HB  ILE C 168       0.039  17.590  -8.872  1.00  0.00           H  
ATOM   2579 1HG1 ILE C 168       2.039  17.381 -10.298  1.00  0.00           H  
ATOM   2580 2HG1 ILE C 168       1.043  15.934 -10.291  1.00  0.00           H  
ATOM   2581 1HG2 ILE C 168      -1.488  16.181 -10.193  1.00  0.00           H  
ATOM   2582 2HG2 ILE C 168      -2.198  17.784  -9.889  1.00  0.00           H  
ATOM   2583 3HG2 ILE C 168      -1.507  17.405 -11.484  1.00  0.00           H  
ATOM   2584 1HD1 ILE C 168       1.862  16.424 -12.527  1.00  0.00           H  
ATOM   2585 2HD1 ILE C 168       0.088  16.565 -12.465  1.00  0.00           H  
ATOM   2586 3HD1 ILE C 168       1.099  18.030 -12.474  1.00  0.00           H  
ATOM   2587  N   TYR C 169      -2.145  20.194 -10.421  1.00  0.00           N  
ATOM   2588  CA  TYR C 169      -3.440  20.600  -9.889  1.00  0.00           C  
ATOM   2589  C   TYR C 169      -4.570  19.787 -10.509  1.00  0.00           C  
ATOM   2590  O   TYR C 169      -4.386  19.134 -11.536  1.00  0.00           O  
ATOM   2591  CB  TYR C 169      -3.671  22.094 -10.124  1.00  0.00           C  
ATOM   2592  CG  TYR C 169      -3.792  22.471 -11.584  1.00  0.00           C  
ATOM   2593  CD1 TYR C 169      -5.044  22.646 -12.154  1.00  0.00           C  
ATOM   2594  CD2 TYR C 169      -2.650  22.641 -12.353  1.00  0.00           C  
ATOM   2595  CE1 TYR C 169      -5.154  22.990 -13.488  1.00  0.00           C  
ATOM   2596  CE2 TYR C 169      -2.760  22.985 -13.686  1.00  0.00           C  
ATOM   2597  CZ  TYR C 169      -4.006  23.159 -14.253  1.00  0.00           C  
ATOM   2598  OH  TYR C 169      -4.116  23.501 -15.582  1.00  0.00           O  
ATOM   2599  H   TYR C 169      -2.046  20.047 -11.415  1.00  0.00           H  
ATOM   2600  HA  TYR C 169      -3.448  20.411  -8.815  1.00  0.00           H  
ATOM   2601 1HB  TYR C 169      -4.585  22.406  -9.616  1.00  0.00           H  
ATOM   2602 2HB  TYR C 169      -2.847  22.662  -9.694  1.00  0.00           H  
ATOM   2603  HD1 TYR C 169      -5.942  22.512 -11.550  1.00  0.00           H  
ATOM   2604  HD2 TYR C 169      -1.666  22.502 -11.905  1.00  0.00           H  
ATOM   2605  HE1 TYR C 169      -6.138  23.127 -13.936  1.00  0.00           H  
ATOM   2606  HE2 TYR C 169      -1.862  23.118 -14.291  1.00  0.00           H  
ATOM   2607  HH  TYR C 169      -3.244  23.496 -15.985  1.00  0.00           H  
ATOM   2608  N   LYS C 170      -5.738  19.830  -9.878  1.00  0.00           N  
ATOM   2609  CA  LYS C 170      -6.874  19.027 -10.313  1.00  0.00           C  
ATOM   2610  C   LYS C 170      -6.464  17.581 -10.560  1.00  0.00           C  
ATOM   2611  O   LYS C 170      -6.883  16.964 -11.539  1.00  0.00           O  
ATOM   2612  CB  LYS C 170      -7.497  19.619 -11.578  1.00  0.00           C  
ATOM   2613  CG  LYS C 170      -8.214  20.946 -11.365  1.00  0.00           C  
ATOM   2614  CD  LYS C 170      -8.738  21.508 -12.677  1.00  0.00           C  
ATOM   2615  CE  LYS C 170      -9.408  22.859 -12.473  1.00  0.00           C  
ATOM   2616  NZ  LYS C 170      -9.874  23.449 -13.758  1.00  0.00           N  
ATOM   2617  H   LYS C 170      -5.843  20.436  -9.076  1.00  0.00           H  
ATOM   2618  HA  LYS C 170      -7.624  19.030  -9.522  1.00  0.00           H  
ATOM   2619 1HB  LYS C 170      -6.720  19.776 -12.327  1.00  0.00           H  
ATOM   2620 2HB  LYS C 170      -8.216  18.914 -11.995  1.00  0.00           H  
ATOM   2621 1HG  LYS C 170      -9.051  20.801 -10.681  1.00  0.00           H  
ATOM   2622 2HG  LYS C 170      -7.525  21.664 -10.921  1.00  0.00           H  
ATOM   2623 1HD  LYS C 170      -7.912  21.624 -13.380  1.00  0.00           H  
ATOM   2624 2HD  LYS C 170      -9.462  20.816 -13.106  1.00  0.00           H  
ATOM   2625 1HE  LYS C 170     -10.264  22.744 -11.809  1.00  0.00           H  
ATOM   2626 2HE  LYS C 170      -8.704  23.548 -12.006  1.00  0.00           H  
ATOM   2627 1HZ  LYS C 170     -10.311  24.342 -13.579  1.00  0.00           H  
ATOM   2628 2HZ  LYS C 170      -9.085  23.578 -14.375  1.00  0.00           H  
ATOM   2629 3HZ  LYS C 170     -10.542  22.828 -14.191  1.00  0.00           H  
ATOM   2630  N   VAL C 171      -5.641  17.044  -9.665  1.00  0.00           N  
ATOM   2631  CA  VAL C 171      -5.359  15.613  -9.645  1.00  0.00           C  
ATOM   2632  C   VAL C 171      -4.334  15.240 -10.708  1.00  0.00           C  
ATOM   2633  O   VAL C 171      -3.294  14.654 -10.404  1.00  0.00           O  
ATOM   2634  CB  VAL C 171      -6.652  14.810  -9.878  1.00  0.00           C  
ATOM   2635  CG1 VAL C 171      -6.348  13.321  -9.951  1.00  0.00           C  
ATOM   2636  CG2 VAL C 171      -7.650  15.103  -8.768  1.00  0.00           C  
ATOM   2637  H   VAL C 171      -5.200  17.642  -8.981  1.00  0.00           H  
ATOM   2638  HA  VAL C 171      -4.957  15.354  -8.665  1.00  0.00           H  
ATOM   2639  HB  VAL C 171      -7.080  15.098 -10.838  1.00  0.00           H  
ATOM   2640 1HG1 VAL C 171      -7.273  12.768 -10.116  1.00  0.00           H  
ATOM   2641 2HG1 VAL C 171      -5.660  13.130 -10.774  1.00  0.00           H  
ATOM   2642 3HG1 VAL C 171      -5.894  12.996  -9.015  1.00  0.00           H  
ATOM   2643 1HG2 VAL C 171      -8.562  14.532  -8.940  1.00  0.00           H  
ATOM   2644 2HG2 VAL C 171      -7.220  14.820  -7.808  1.00  0.00           H  
ATOM   2645 3HG2 VAL C 171      -7.885  16.168  -8.762  1.00  0.00           H  
ATOM   2646  N   SER C 172      -4.633  15.581 -11.957  1.00  0.00           N  
ATOM   2647  CA  SER C 172      -3.882  15.062 -13.094  1.00  0.00           C  
ATOM   2648  C   SER C 172      -3.654  16.142 -14.143  1.00  0.00           C  
ATOM   2649  O   SER C 172      -3.326  15.846 -15.292  1.00  0.00           O  
ATOM   2650  CB  SER C 172      -4.617  13.889 -13.713  1.00  0.00           C  
ATOM   2651  OG  SER C 172      -5.871  14.284 -14.200  1.00  0.00           O  
ATOM   2652  H   SER C 172      -5.400  16.217 -12.123  1.00  0.00           H  
ATOM   2653  HA  SER C 172      -2.909  14.719 -12.739  1.00  0.00           H  
ATOM   2654 1HB  SER C 172      -4.022  13.476 -14.527  1.00  0.00           H  
ATOM   2655 2HB  SER C 172      -4.744  13.105 -12.969  1.00  0.00           H  
ATOM   2656  HG  SER C 172      -5.833  15.239 -14.286  1.00  0.00           H  
ATOM   2657  N   ASP C 173      -3.829  17.396 -13.741  1.00  0.00           N  
ATOM   2658  CA  ASP C 173      -3.528  18.528 -14.610  1.00  0.00           C  
ATOM   2659  C   ASP C 173      -2.234  19.215 -14.192  1.00  0.00           C  
ATOM   2660  O   ASP C 173      -2.165  19.837 -13.132  1.00  0.00           O  
ATOM   2661  CB  ASP C 173      -4.678  19.539 -14.592  1.00  0.00           C  
ATOM   2662  CG  ASP C 173      -5.944  19.008 -15.252  1.00  0.00           C  
ATOM   2663  OD1 ASP C 173      -5.838  18.129 -16.074  1.00  0.00           O  
ATOM   2664  OD2 ASP C 173      -7.004  19.485 -14.926  1.00  0.00           O  
ATOM   2665  H   ASP C 173      -4.180  17.570 -12.810  1.00  0.00           H  
ATOM   2666  HA  ASP C 173      -3.405  18.159 -15.629  1.00  0.00           H  
ATOM   2667 1HB  ASP C 173      -4.909  19.809 -13.562  1.00  0.00           H  
ATOM   2668 2HB  ASP C 173      -4.371  20.448 -15.109  1.00  0.00           H  
ATOM   2669  N   ARG C 174      -1.211  19.098 -15.031  1.00  0.00           N  
ATOM   2670  CA  ARG C 174       0.104  19.643 -14.716  1.00  0.00           C  
ATOM   2671  C   ARG C 174       0.134  21.154 -14.903  1.00  0.00           C  
ATOM   2672  O   ARG C 174      -0.557  21.696 -15.765  1.00  0.00           O  
ATOM   2673  CB  ARG C 174       1.172  19.005 -15.592  1.00  0.00           C  
ATOM   2674  CG  ARG C 174       1.064  19.333 -17.073  1.00  0.00           C  
ATOM   2675  CD  ARG C 174       1.911  18.434 -17.898  1.00  0.00           C  
ATOM   2676  NE  ARG C 174       1.737  18.680 -19.321  1.00  0.00           N  
ATOM   2677  CZ  ARG C 174       2.454  19.567 -20.037  1.00  0.00           C  
ATOM   2678  NH1 ARG C 174       3.387  20.284 -19.451  1.00  0.00           N  
ATOM   2679  NH2 ARG C 174       2.219  19.718 -21.329  1.00  0.00           N  
ATOM   2680  H   ARG C 174      -1.347  18.620 -15.910  1.00  0.00           H  
ATOM   2681  HA  ARG C 174       0.331  19.418 -13.673  1.00  0.00           H  
ATOM   2682 1HB  ARG C 174       2.157  19.324 -15.255  1.00  0.00           H  
ATOM   2683 2HB  ARG C 174       1.127  17.921 -15.491  1.00  0.00           H  
ATOM   2684 1HG  ARG C 174       0.028  19.220 -17.396  1.00  0.00           H  
ATOM   2685 2HG  ARG C 174       1.387  20.361 -17.243  1.00  0.00           H  
ATOM   2686 1HD  ARG C 174       2.960  18.595 -17.650  1.00  0.00           H  
ATOM   2687 2HD  ARG C 174       1.645  17.397 -17.696  1.00  0.00           H  
ATOM   2688  HE  ARG C 174       1.028  18.147 -19.806  1.00  0.00           H  
ATOM   2689 1HH1 ARG C 174       3.567  20.170 -18.464  1.00  0.00           H  
ATOM   2690 2HH1 ARG C 174       3.925  20.949 -19.988  1.00  0.00           H  
ATOM   2691 1HH2 ARG C 174       1.501  19.166 -21.780  1.00  0.00           H  
ATOM   2692 2HH2 ARG C 174       2.756  20.382 -21.866  1.00  0.00           H  
ATOM   2693  N   PHE C 175       0.939  21.830 -14.090  1.00  0.00           N  
ATOM   2694  CA  PHE C 175       1.136  23.268 -14.228  1.00  0.00           C  
ATOM   2695  C   PHE C 175       2.022  23.589 -15.425  1.00  0.00           C  
ATOM   2696  O   PHE C 175       2.617  22.696 -16.027  1.00  0.00           O  
ATOM   2697  CB  PHE C 175       1.759  23.847 -12.956  1.00  0.00           C  
ATOM   2698  CG  PHE C 175       0.772  24.066 -11.845  1.00  0.00           C  
ATOM   2699  CD1 PHE C 175       0.736  23.213 -10.752  1.00  0.00           C  
ATOM   2700  CD2 PHE C 175      -0.121  25.126 -11.889  1.00  0.00           C  
ATOM   2701  CE1 PHE C 175      -0.171  23.414  -9.729  1.00  0.00           C  
ATOM   2702  CE2 PHE C 175      -1.028  25.330 -10.867  1.00  0.00           C  
ATOM   2703  CZ  PHE C 175      -1.053  24.472  -9.786  1.00  0.00           C  
ATOM   2704  H   PHE C 175       1.426  21.335 -13.357  1.00  0.00           H  
ATOM   2705  HA  PHE C 175       0.164  23.737 -14.386  1.00  0.00           H  
ATOM   2706 1HB  PHE C 175       2.536  23.175 -12.594  1.00  0.00           H  
ATOM   2707 2HB  PHE C 175       2.231  24.801 -13.185  1.00  0.00           H  
ATOM   2708  HD1 PHE C 175       1.434  22.376 -10.706  1.00  0.00           H  
ATOM   2709  HD2 PHE C 175      -0.102  25.803 -12.744  1.00  0.00           H  
ATOM   2710  HE1 PHE C 175      -0.189  22.735  -8.876  1.00  0.00           H  
ATOM   2711  HE2 PHE C 175      -1.725  26.167 -10.915  1.00  0.00           H  
ATOM   2712  HZ  PHE C 175      -1.769  24.630  -8.981  1.00  0.00           H  
ATOM   2713  N   SER C 176       2.106  24.871 -15.765  1.00  0.00           N  
ATOM   2714  CA  SER C 176       2.871  25.307 -16.927  1.00  0.00           C  
ATOM   2715  C   SER C 176       4.369  25.193 -16.675  1.00  0.00           C  
ATOM   2716  O   SER C 176       4.919  25.887 -15.820  1.00  0.00           O  
ATOM   2717  CB  SER C 176       2.516  26.738 -17.279  1.00  0.00           C  
ATOM   2718  OG  SER C 176       3.320  27.213 -18.324  1.00  0.00           O  
ATOM   2719  H   SER C 176       1.628  25.561 -15.204  1.00  0.00           H  
ATOM   2720  HA  SER C 176       2.616  24.664 -17.771  1.00  0.00           H  
ATOM   2721 1HB  SER C 176       1.467  26.792 -17.570  1.00  0.00           H  
ATOM   2722 2HB  SER C 176       2.645  27.371 -16.401  1.00  0.00           H  
ATOM   2723  HG  SER C 176       2.884  28.001 -18.656  1.00  0.00           H  
ATOM   2724  N   GLY C 177       5.024  24.313 -17.425  1.00  0.00           N  
ATOM   2725  CA  GLY C 177       6.460  24.101 -17.279  1.00  0.00           C  
ATOM   2726  C   GLY C 177       6.754  22.772 -16.595  1.00  0.00           C  
ATOM   2727  O   GLY C 177       7.913  22.397 -16.418  1.00  0.00           O  
ATOM   2728  H   GLY C 177       4.515  23.777 -18.113  1.00  0.00           H  
ATOM   2729 1HA  GLY C 177       6.932  24.121 -18.262  1.00  0.00           H  
ATOM   2730 2HA  GLY C 177       6.890  24.916 -16.699  1.00  0.00           H  
ATOM   2731  N   VAL C 178       5.697  22.062 -16.213  1.00  0.00           N  
ATOM   2732  CA  VAL C 178       5.841  20.782 -15.531  1.00  0.00           C  
ATOM   2733  C   VAL C 178       5.877  19.629 -16.526  1.00  0.00           C  
ATOM   2734  O   VAL C 178       5.007  19.514 -17.389  1.00  0.00           O  
ATOM   2735  CB  VAL C 178       4.677  20.569 -14.544  1.00  0.00           C  
ATOM   2736  CG1 VAL C 178       4.760  19.187 -13.914  1.00  0.00           C  
ATOM   2737  CG2 VAL C 178       4.699  21.651 -13.476  1.00  0.00           C  
ATOM   2738  H   VAL C 178       4.771  22.419 -16.400  1.00  0.00           H  
ATOM   2739  HA  VAL C 178       6.777  20.791 -14.972  1.00  0.00           H  
ATOM   2740  HB  VAL C 178       3.736  20.616 -15.092  1.00  0.00           H  
ATOM   2741 1HG1 VAL C 178       3.930  19.053 -13.220  1.00  0.00           H  
ATOM   2742 2HG1 VAL C 178       4.707  18.427 -14.693  1.00  0.00           H  
ATOM   2743 3HG1 VAL C 178       5.702  19.089 -13.375  1.00  0.00           H  
ATOM   2744 1HG2 VAL C 178       3.874  21.495 -12.783  1.00  0.00           H  
ATOM   2745 2HG2 VAL C 178       5.643  21.607 -12.933  1.00  0.00           H  
ATOM   2746 3HG2 VAL C 178       4.597  22.629 -13.947  1.00  0.00           H  
ATOM   2747  N   PRO C 179       6.889  18.777 -16.400  1.00  0.00           N  
ATOM   2748  CA  PRO C 179       7.019  17.609 -17.263  1.00  0.00           C  
ATOM   2749  C   PRO C 179       5.778  16.729 -17.191  1.00  0.00           C  
ATOM   2750  O   PRO C 179       5.127  16.642 -16.150  1.00  0.00           O  
ATOM   2751  CB  PRO C 179       8.251  16.897 -16.696  1.00  0.00           C  
ATOM   2752  CG  PRO C 179       9.044  17.988 -16.060  1.00  0.00           C  
ATOM   2753  CD  PRO C 179       8.010  18.898 -15.455  1.00  0.00           C  
ATOM   2754  HA  PRO C 179       7.198  17.942 -18.296  1.00  0.00           H  
ATOM   2755 1HB  PRO C 179       7.941  16.122 -15.979  1.00  0.00           H  
ATOM   2756 2HB  PRO C 179       8.797  16.387 -17.503  1.00  0.00           H  
ATOM   2757 1HG  PRO C 179       9.732  17.570 -15.311  1.00  0.00           H  
ATOM   2758 2HG  PRO C 179       9.665  18.494 -16.814  1.00  0.00           H  
ATOM   2759 1HD  PRO C 179       7.744  18.536 -14.451  1.00  0.00           H  
ATOM   2760 2HD  PRO C 179       8.407  19.923 -15.405  1.00  0.00           H  
ATOM   2761  N   ASP C 180       5.456  16.078 -18.304  1.00  0.00           N  
ATOM   2762  CA  ASP C 180       4.225  15.304 -18.409  1.00  0.00           C  
ATOM   2763  C   ASP C 180       4.390  13.921 -17.792  1.00  0.00           C  
ATOM   2764  O   ASP C 180       3.482  13.092 -17.852  1.00  0.00           O  
ATOM   2765  CB  ASP C 180       3.799  15.169 -19.873  1.00  0.00           C  
ATOM   2766  CG  ASP C 180       4.802  14.390 -20.713  1.00  0.00           C  
ATOM   2767  OD1 ASP C 180       5.800  13.973 -20.175  1.00  0.00           O  
ATOM   2768  OD2 ASP C 180       4.560  14.220 -21.884  1.00  0.00           O  
ATOM   2769  H   ASP C 180       6.079  16.120 -19.097  1.00  0.00           H  
ATOM   2770  HA  ASP C 180       3.439  15.828 -17.864  1.00  0.00           H  
ATOM   2771 1HB  ASP C 180       2.833  14.665 -19.926  1.00  0.00           H  
ATOM   2772 2HB  ASP C 180       3.675  16.161 -20.308  1.00  0.00           H  
ATOM   2773  N   ARG C 181       5.554  13.677 -17.200  1.00  0.00           N  
ATOM   2774  CA  ARG C 181       5.779  12.465 -16.423  1.00  0.00           C  
ATOM   2775  C   ARG C 181       5.019  12.507 -15.104  1.00  0.00           C  
ATOM   2776  O   ARG C 181       4.831  11.480 -14.451  1.00  0.00           O  
ATOM   2777  CB  ARG C 181       7.263  12.276 -16.144  1.00  0.00           C  
ATOM   2778  CG  ARG C 181       7.860  13.267 -15.157  1.00  0.00           C  
ATOM   2779  CD  ARG C 181       9.333  13.115 -15.048  1.00  0.00           C  
ATOM   2780  NE  ARG C 181      10.002  13.403 -16.307  1.00  0.00           N  
ATOM   2781  CZ  ARG C 181      11.338  13.475 -16.464  1.00  0.00           C  
ATOM   2782  NH1 ARG C 181      12.133  13.279 -15.435  1.00  0.00           N  
ATOM   2783  NH2 ARG C 181      11.850  13.743 -17.652  1.00  0.00           N  
ATOM   2784  H   ARG C 181       6.302  14.349 -17.291  1.00  0.00           H  
ATOM   2785  HA  ARG C 181       5.423  11.612 -17.001  1.00  0.00           H  
ATOM   2786 1HB  ARG C 181       7.435  11.275 -15.750  1.00  0.00           H  
ATOM   2787 2HB  ARG C 181       7.823  12.361 -17.075  1.00  0.00           H  
ATOM   2788 1HG  ARG C 181       7.643  14.283 -15.486  1.00  0.00           H  
ATOM   2789 2HG  ARG C 181       7.424  13.105 -14.170  1.00  0.00           H  
ATOM   2790 1HD  ARG C 181       9.715  13.802 -14.294  1.00  0.00           H  
ATOM   2791 2HD  ARG C 181       9.573  12.092 -14.761  1.00  0.00           H  
ATOM   2792  HE  ARG C 181       9.424  13.559 -17.122  1.00  0.00           H  
ATOM   2793 1HH1 ARG C 181      11.741  13.074 -14.527  1.00  0.00           H  
ATOM   2794 2HH1 ARG C 181      13.134  13.333 -15.553  1.00  0.00           H  
ATOM   2795 1HH2 ARG C 181      11.239  13.894 -18.444  1.00  0.00           H  
ATOM   2796 2HH2 ARG C 181      12.851  13.798 -17.770  1.00  0.00           H  
ATOM   2797  N   PHE C 182       4.583  13.701 -14.716  1.00  0.00           N  
ATOM   2798  CA  PHE C 182       3.867  13.884 -13.459  1.00  0.00           C  
ATOM   2799  C   PHE C 182       2.360  13.843 -13.672  1.00  0.00           C  
ATOM   2800  O   PHE C 182       1.815  14.610 -14.466  1.00  0.00           O  
ATOM   2801  CB  PHE C 182       4.260  15.212 -12.809  1.00  0.00           C  
ATOM   2802  CG  PHE C 182       5.704  15.284 -12.402  1.00  0.00           C  
ATOM   2803  CD1 PHE C 182       6.638  15.906 -13.217  1.00  0.00           C  
ATOM   2804  CD2 PHE C 182       6.132  14.730 -11.205  1.00  0.00           C  
ATOM   2805  CE1 PHE C 182       7.968  15.973 -12.844  1.00  0.00           C  
ATOM   2806  CE2 PHE C 182       7.459  14.797 -10.829  1.00  0.00           C  
ATOM   2807  CZ  PHE C 182       8.378  15.419 -11.650  1.00  0.00           C  
ATOM   2808  H   PHE C 182       4.752  14.502 -15.307  1.00  0.00           H  
ATOM   2809  HA  PHE C 182       4.140  13.071 -12.784  1.00  0.00           H  
ATOM   2810 1HB  PHE C 182       4.060  16.028 -13.501  1.00  0.00           H  
ATOM   2811 2HB  PHE C 182       3.648  15.378 -11.923  1.00  0.00           H  
ATOM   2812  HD1 PHE C 182       6.314  16.346 -14.160  1.00  0.00           H  
ATOM   2813  HD2 PHE C 182       5.406  14.238 -10.557  1.00  0.00           H  
ATOM   2814  HE1 PHE C 182       8.691  16.465 -13.494  1.00  0.00           H  
ATOM   2815  HE2 PHE C 182       7.782  14.357  -9.886  1.00  0.00           H  
ATOM   2816  HZ  PHE C 182       9.425  15.470 -11.356  1.00  0.00           H  
ATOM   2817  N   SER C 183       1.690  12.943 -12.959  1.00  0.00           N  
ATOM   2818  CA  SER C 183       0.237  12.845 -13.021  1.00  0.00           C  
ATOM   2819  C   SER C 183      -0.311  12.047 -11.845  1.00  0.00           C  
ATOM   2820  O   SER C 183       0.141  10.935 -11.572  1.00  0.00           O  
ATOM   2821  CB  SER C 183      -0.187  12.197 -14.324  1.00  0.00           C  
ATOM   2822  OG  SER C 183      -1.580  12.049 -14.382  1.00  0.00           O  
ATOM   2823  H   SER C 183       2.201  12.312 -12.359  1.00  0.00           H  
ATOM   2824  HA  SER C 183      -0.181  13.851 -12.976  1.00  0.00           H  
ATOM   2825 1HB  SER C 183       0.151  12.807 -15.161  1.00  0.00           H  
ATOM   2826 2HB  SER C 183       0.289  11.222 -14.418  1.00  0.00           H  
ATOM   2827  HG  SER C 183      -1.849  11.740 -13.513  1.00  0.00           H  
ATOM   2828  N   GLY C 184      -1.288  12.621 -11.151  1.00  0.00           N  
ATOM   2829  CA  GLY C 184      -1.879  11.978  -9.983  1.00  0.00           C  
ATOM   2830  C   GLY C 184      -3.137  11.205 -10.358  1.00  0.00           C  
ATOM   2831  O   GLY C 184      -3.597  11.265 -11.498  1.00  0.00           O  
ATOM   2832  H   GLY C 184      -1.630  13.527 -11.439  1.00  0.00           H  
ATOM   2833 1HA  GLY C 184      -1.152  11.301  -9.534  1.00  0.00           H  
ATOM   2834 2HA  GLY C 184      -2.120  12.732  -9.235  1.00  0.00           H  
ATOM   2835  N   SER C 185      -3.690  10.481  -9.391  1.00  0.00           N  
ATOM   2836  CA  SER C 185      -4.951   9.775  -9.588  1.00  0.00           C  
ATOM   2837  C   SER C 185      -5.627   9.473  -8.257  1.00  0.00           C  
ATOM   2838  O   SER C 185      -5.178   9.927  -7.205  1.00  0.00           O  
ATOM   2839  CB  SER C 185      -4.714   8.486 -10.349  1.00  0.00           C  
ATOM   2840  OG  SER C 185      -5.927   7.889 -10.717  1.00  0.00           O  
ATOM   2841  H   SER C 185      -3.226  10.417  -8.497  1.00  0.00           H  
ATOM   2842  HA  SER C 185      -5.616  10.412 -10.174  1.00  0.00           H  
ATOM   2843 1HB  SER C 185      -4.122   8.693 -11.241  1.00  0.00           H  
ATOM   2844 2HB  SER C 185      -4.141   7.798  -9.729  1.00  0.00           H  
ATOM   2845  HG  SER C 185      -5.829   7.635 -11.638  1.00  0.00           H  
ATOM   2846  N   GLY C 186      -6.710   8.705  -8.310  1.00  0.00           N  
ATOM   2847  CA  GLY C 186      -7.451   8.341  -7.108  1.00  0.00           C  
ATOM   2848  C   GLY C 186      -8.804   9.039  -7.063  1.00  0.00           C  
ATOM   2849  O   GLY C 186      -9.230   9.651  -8.042  1.00  0.00           O  
ATOM   2850  H   GLY C 186      -7.028   8.364  -9.206  1.00  0.00           H  
ATOM   2851 1HA  GLY C 186      -7.593   7.260  -7.082  1.00  0.00           H  
ATOM   2852 2HA  GLY C 186      -6.869   8.610  -6.227  1.00  0.00           H  
ATOM   2853  N   SER C 187      -9.475   8.943  -5.921  1.00  0.00           N  
ATOM   2854  CA  SER C 187     -10.800   9.530  -5.759  1.00  0.00           C  
ATOM   2855  C   SER C 187     -11.191   9.611  -4.289  1.00  0.00           C  
ATOM   2856  O   SER C 187     -10.689   8.851  -3.460  1.00  0.00           O  
ATOM   2857  CB  SER C 187     -11.828   8.716  -6.521  1.00  0.00           C  
ATOM   2858  OG  SER C 187     -11.994   7.450  -5.944  1.00  0.00           O  
ATOM   2859  H   SER C 187      -9.057   8.450  -5.144  1.00  0.00           H  
ATOM   2860  HA  SER C 187     -10.782  10.542  -6.165  1.00  0.00           H  
ATOM   2861 1HB  SER C 187     -12.781   9.245  -6.524  1.00  0.00           H  
ATOM   2862 2HB  SER C 187     -11.511   8.608  -7.557  1.00  0.00           H  
ATOM   2863  HG  SER C 187     -12.942   7.311  -5.878  1.00  0.00           H  
ATOM   2864  N   GLY C 188     -12.091  10.536  -3.971  1.00  0.00           N  
ATOM   2865  CA  GLY C 188     -12.652  10.630  -2.629  1.00  0.00           C  
ATOM   2866  C   GLY C 188     -11.620  11.150  -1.636  1.00  0.00           C  
ATOM   2867  O   GLY C 188     -11.485  12.358  -1.442  1.00  0.00           O  
ATOM   2868  H   GLY C 188     -12.393  11.191  -4.678  1.00  0.00           H  
ATOM   2869 1HA  GLY C 188     -13.517  11.293  -2.642  1.00  0.00           H  
ATOM   2870 2HA  GLY C 188     -13.004   9.649  -2.313  1.00  0.00           H  
ATOM   2871  N   THR C 189     -10.894  10.231  -1.009  1.00  0.00           N  
ATOM   2872  CA  THR C 189      -9.917  10.591   0.011  1.00  0.00           C  
ATOM   2873  C   THR C 189      -8.539  10.037  -0.326  1.00  0.00           C  
ATOM   2874  O   THR C 189      -7.524  10.523   0.174  1.00  0.00           O  
ATOM   2875  CB  THR C 189     -10.352  10.086   1.399  1.00  0.00           C  
ATOM   2876  OG1 THR C 189     -10.449   8.656   1.381  1.00  0.00           O  
ATOM   2877  CG2 THR C 189     -11.700  10.676   1.783  1.00  0.00           C  
ATOM   2878  H   THR C 189     -11.023   9.257  -1.245  1.00  0.00           H  
ATOM   2879  HA  THR C 189      -9.842  11.678   0.050  1.00  0.00           H  
ATOM   2880  HB  THR C 189      -9.610  10.377   2.142  1.00  0.00           H  
ATOM   2881  HG1 THR C 189      -9.585   8.279   1.194  1.00  0.00           H  
ATOM   2882 1HG2 THR C 189     -11.992  10.308   2.767  1.00  0.00           H  
ATOM   2883 2HG2 THR C 189     -11.627  11.763   1.809  1.00  0.00           H  
ATOM   2884 3HG2 THR C 189     -12.449  10.381   1.050  1.00  0.00           H  
ATOM   2885  N   ASP C 190      -8.509   9.017  -1.177  1.00  0.00           N  
ATOM   2886  CA  ASP C 190      -7.268   8.320  -1.493  1.00  0.00           C  
ATOM   2887  C   ASP C 190      -6.736   8.734  -2.859  1.00  0.00           C  
ATOM   2888  O   ASP C 190      -7.309   8.386  -3.891  1.00  0.00           O  
ATOM   2889  CB  ASP C 190      -7.481   6.804  -1.460  1.00  0.00           C  
ATOM   2890  CG  ASP C 190      -7.696   6.266  -0.052  1.00  0.00           C  
ATOM   2891  OD1 ASP C 190      -7.543   7.020   0.880  1.00  0.00           O  
ATOM   2892  OD2 ASP C 190      -8.010   5.108   0.078  1.00  0.00           O  
ATOM   2893  H   ASP C 190      -9.367   8.717  -1.616  1.00  0.00           H  
ATOM   2894  HA  ASP C 190      -6.522   8.583  -0.742  1.00  0.00           H  
ATOM   2895 1HB  ASP C 190      -8.348   6.545  -2.068  1.00  0.00           H  
ATOM   2896 2HB  ASP C 190      -6.615   6.305  -1.896  1.00  0.00           H  
ATOM   2897  N   PHE C 191      -5.636   9.480  -2.858  1.00  0.00           N  
ATOM   2898  CA  PHE C 191      -5.024   9.943  -4.098  1.00  0.00           C  
ATOM   2899  C   PHE C 191      -3.537   9.613  -4.135  1.00  0.00           C  
ATOM   2900  O   PHE C 191      -2.879   9.553  -3.097  1.00  0.00           O  
ATOM   2901  CB  PHE C 191      -5.221  11.451  -4.260  1.00  0.00           C  
ATOM   2902  CG  PHE C 191      -6.662  11.868  -4.350  1.00  0.00           C  
ATOM   2903  CD1 PHE C 191      -7.391  12.147  -3.204  1.00  0.00           C  
ATOM   2904  CD2 PHE C 191      -7.291  11.981  -5.581  1.00  0.00           C  
ATOM   2905  CE1 PHE C 191      -8.717  12.530  -3.286  1.00  0.00           C  
ATOM   2906  CE2 PHE C 191      -8.615  12.365  -5.666  1.00  0.00           C  
ATOM   2907  CZ  PHE C 191      -9.328  12.639  -4.517  1.00  0.00           C  
ATOM   2908  H   PHE C 191      -5.213   9.732  -1.977  1.00  0.00           H  
ATOM   2909  HA  PHE C 191      -5.508   9.436  -4.934  1.00  0.00           H  
ATOM   2910 1HB  PHE C 191      -4.770  11.970  -3.415  1.00  0.00           H  
ATOM   2911 2HB  PHE C 191      -4.712  11.790  -5.161  1.00  0.00           H  
ATOM   2912  HD1 PHE C 191      -6.907  12.062  -2.231  1.00  0.00           H  
ATOM   2913  HD2 PHE C 191      -6.727  11.764  -6.489  1.00  0.00           H  
ATOM   2914  HE1 PHE C 191      -9.278  12.746  -2.377  1.00  0.00           H  
ATOM   2915  HE2 PHE C 191      -9.097  12.451  -6.640  1.00  0.00           H  
ATOM   2916  HZ  PHE C 191     -10.373  12.940  -4.582  1.00  0.00           H  
ATOM   2917  N   THR C 192      -3.014   9.401  -5.338  1.00  0.00           N  
ATOM   2918  CA  THR C 192      -1.621   9.002  -5.507  1.00  0.00           C  
ATOM   2919  C   THR C 192      -0.956   9.789  -6.629  1.00  0.00           C  
ATOM   2920  O   THR C 192      -1.539   9.982  -7.696  1.00  0.00           O  
ATOM   2921  CB  THR C 192      -1.508   7.494  -5.795  1.00  0.00           C  
ATOM   2922  OG1 THR C 192      -2.086   6.753  -4.713  1.00  0.00           O  
ATOM   2923  CG2 THR C 192      -0.051   7.090  -5.959  1.00  0.00           C  
ATOM   2924  H   THR C 192      -3.595   9.518  -6.155  1.00  0.00           H  
ATOM   2925  HA  THR C 192      -1.085   9.216  -4.582  1.00  0.00           H  
ATOM   2926  HB  THR C 192      -2.050   7.256  -6.711  1.00  0.00           H  
ATOM   2927  HG1 THR C 192      -1.860   7.174  -3.880  1.00  0.00           H  
ATOM   2928 1HG2 THR C 192       0.010   6.021  -6.163  1.00  0.00           H  
ATOM   2929 2HG2 THR C 192       0.389   7.643  -6.789  1.00  0.00           H  
ATOM   2930 3HG2 THR C 192       0.494   7.316  -5.044  1.00  0.00           H  
ATOM   2931  N   LEU C 193       0.269  10.241  -6.382  1.00  0.00           N  
ATOM   2932  CA  LEU C 193       1.060  10.909  -7.408  1.00  0.00           C  
ATOM   2933  C   LEU C 193       1.998   9.931  -8.104  1.00  0.00           C  
ATOM   2934  O   LEU C 193       2.836   9.297  -7.463  1.00  0.00           O  
ATOM   2935  CB  LEU C 193       1.873  12.053  -6.789  1.00  0.00           C  
ATOM   2936  CG  LEU C 193       2.817  12.792  -7.747  1.00  0.00           C  
ATOM   2937  CD1 LEU C 193       2.001  13.515  -8.809  1.00  0.00           C  
ATOM   2938  CD2 LEU C 193       3.677  13.770  -6.959  1.00  0.00           C  
ATOM   2939  H   LEU C 193       0.661  10.120  -5.459  1.00  0.00           H  
ATOM   2940  HA  LEU C 193       0.382  11.324  -8.153  1.00  0.00           H  
ATOM   2941 1HB  LEU C 193       1.182  12.786  -6.376  1.00  0.00           H  
ATOM   2942 2HB  LEU C 193       2.475  11.652  -5.975  1.00  0.00           H  
ATOM   2943  HG  LEU C 193       3.459  12.071  -8.253  1.00  0.00           H  
ATOM   2944 1HD1 LEU C 193       2.672  14.039  -9.490  1.00  0.00           H  
ATOM   2945 2HD1 LEU C 193       1.411  12.790  -9.370  1.00  0.00           H  
ATOM   2946 3HD1 LEU C 193       1.335  14.233  -8.331  1.00  0.00           H  
ATOM   2947 1HD2 LEU C 193       4.348  14.294  -7.639  1.00  0.00           H  
ATOM   2948 2HD2 LEU C 193       3.035  14.492  -6.453  1.00  0.00           H  
ATOM   2949 3HD2 LEU C 193       4.263  13.224  -6.219  1.00  0.00           H  
ATOM   2950  N   LYS C 194       1.851   9.812  -9.419  1.00  0.00           N  
ATOM   2951  CA  LYS C 194       2.730   8.963 -10.215  1.00  0.00           C  
ATOM   2952  C   LYS C 194       3.804   9.786 -10.914  1.00  0.00           C  
ATOM   2953  O   LYS C 194       3.519  10.833 -11.493  1.00  0.00           O  
ATOM   2954  CB  LYS C 194       1.922   8.170 -11.243  1.00  0.00           C  
ATOM   2955  CG  LYS C 194       0.827   7.297 -10.645  1.00  0.00           C  
ATOM   2956  CD  LYS C 194       1.410   6.211  -9.755  1.00  0.00           C  
ATOM   2957  CE  LYS C 194       0.329   5.267  -9.250  1.00  0.00           C  
ATOM   2958  NZ  LYS C 194       0.884   4.206  -8.367  1.00  0.00           N  
ATOM   2959  H   LYS C 194       1.111  10.322  -9.879  1.00  0.00           H  
ATOM   2960  HA  LYS C 194       3.229   8.260  -9.547  1.00  0.00           H  
ATOM   2961 1HB  LYS C 194       1.454   8.859 -11.947  1.00  0.00           H  
ATOM   2962 2HB  LYS C 194       2.591   7.524 -11.812  1.00  0.00           H  
ATOM   2963 1HG  LYS C 194       0.150   7.916 -10.054  1.00  0.00           H  
ATOM   2964 2HG  LYS C 194       0.256   6.830 -11.447  1.00  0.00           H  
ATOM   2965 1HD  LYS C 194       2.149   5.637 -10.316  1.00  0.00           H  
ATOM   2966 2HD  LYS C 194       1.906   6.669  -8.899  1.00  0.00           H  
ATOM   2967 1HE  LYS C 194      -0.417   5.833  -8.694  1.00  0.00           H  
ATOM   2968 2HE  LYS C 194      -0.166   4.793 -10.098  1.00  0.00           H  
ATOM   2969 1HZ  LYS C 194       0.136   3.602  -8.055  1.00  0.00           H  
ATOM   2970 2HZ  LYS C 194       1.564   3.662  -8.879  1.00  0.00           H  
ATOM   2971 3HZ  LYS C 194       1.328   4.632  -7.566  1.00  0.00           H  
ATOM   2972  N   ILE C 195       5.042   9.305 -10.856  1.00  0.00           N  
ATOM   2973  CA  ILE C 195       6.168  10.013 -11.453  1.00  0.00           C  
ATOM   2974  C   ILE C 195       6.978   9.095 -12.359  1.00  0.00           C  
ATOM   2975  O   ILE C 195       7.875   8.388 -11.900  1.00  0.00           O  
ATOM   2976  CB  ILE C 195       7.085  10.602 -10.365  1.00  0.00           C  
ATOM   2977  CG1 ILE C 195       6.276  11.468  -9.396  1.00  0.00           C  
ATOM   2978  CG2 ILE C 195       8.208  11.410 -10.997  1.00  0.00           C  
ATOM   2979  CD1 ILE C 195       7.054  11.912  -8.179  1.00  0.00           C  
ATOM   2980  H   ILE C 195       5.206   8.426 -10.386  1.00  0.00           H  
ATOM   2981  HA  ILE C 195       5.780  10.832 -12.057  1.00  0.00           H  
ATOM   2982  HB  ILE C 195       7.518   9.793  -9.777  1.00  0.00           H  
ATOM   2983 1HG1 ILE C 195       5.918  12.357  -9.915  1.00  0.00           H  
ATOM   2984 2HG1 ILE C 195       5.400  10.915  -9.057  1.00  0.00           H  
ATOM   2985 1HG2 ILE C 195       8.846  11.819 -10.214  1.00  0.00           H  
ATOM   2986 2HG2 ILE C 195       8.799  10.765 -11.646  1.00  0.00           H  
ATOM   2987 3HG2 ILE C 195       7.784  12.225 -11.583  1.00  0.00           H  
ATOM   2988 1HD1 ILE C 195       6.414  12.521  -7.540  1.00  0.00           H  
ATOM   2989 2HD1 ILE C 195       7.392  11.036  -7.624  1.00  0.00           H  
ATOM   2990 3HD1 ILE C 195       7.917  12.499  -8.492  1.00  0.00           H  
ATOM   2991  N   SER C 196       6.657   9.111 -13.648  1.00  0.00           N  
ATOM   2992  CA  SER C 196       7.259   8.185 -14.599  1.00  0.00           C  
ATOM   2993  C   SER C 196       8.750   8.452 -14.760  1.00  0.00           C  
ATOM   2994  O   SER C 196       9.156   9.553 -15.133  1.00  0.00           O  
ATOM   2995  CB  SER C 196       6.569   8.296 -15.945  1.00  0.00           C  
ATOM   2996  OG  SER C 196       7.199   7.488 -16.900  1.00  0.00           O  
ATOM   2997  H   SER C 196       5.977   9.782 -13.978  1.00  0.00           H  
ATOM   2998  HA  SER C 196       7.132   7.169 -14.221  1.00  0.00           H  
ATOM   2999 1HB  SER C 196       5.525   7.998 -15.844  1.00  0.00           H  
ATOM   3000 2HB  SER C 196       6.583   9.333 -16.276  1.00  0.00           H  
ATOM   3001  HG  SER C 196       6.936   7.835 -17.756  1.00  0.00           H  
ATOM   3002  N   ARG C 197       9.562   7.439 -14.475  1.00  0.00           N  
ATOM   3003  CA  ARG C 197      10.997   7.514 -14.724  1.00  0.00           C  
ATOM   3004  C   ARG C 197      11.630   8.665 -13.952  1.00  0.00           C  
ATOM   3005  O   ARG C 197      11.990   9.690 -14.531  1.00  0.00           O  
ATOM   3006  CB  ARG C 197      11.274   7.691 -16.210  1.00  0.00           C  
ATOM   3007  CG  ARG C 197      10.792   6.549 -17.090  1.00  0.00           C  
ATOM   3008  CD  ARG C 197      11.161   6.759 -18.513  1.00  0.00           C  
ATOM   3009  NE  ARG C 197      10.707   5.667 -19.359  1.00  0.00           N  
ATOM   3010  CZ  ARG C 197      10.849   5.626 -20.698  1.00  0.00           C  
ATOM   3011  NH1 ARG C 197      11.433   6.621 -21.328  1.00  0.00           N  
ATOM   3012  NH2 ARG C 197      10.401   4.585 -21.378  1.00  0.00           N  
ATOM   3013  H   ARG C 197       9.175   6.596 -14.077  1.00  0.00           H  
ATOM   3014  HA  ARG C 197      11.454   6.581 -14.393  1.00  0.00           H  
ATOM   3015 1HB  ARG C 197      10.796   8.603 -16.563  1.00  0.00           H  
ATOM   3016 2HB  ARG C 197      12.347   7.800 -16.369  1.00  0.00           H  
ATOM   3017 1HG  ARG C 197      11.243   5.615 -16.754  1.00  0.00           H  
ATOM   3018 2HG  ARG C 197       9.706   6.472 -17.025  1.00  0.00           H  
ATOM   3019 1HD  ARG C 197      10.706   7.681 -18.874  1.00  0.00           H  
ATOM   3020 2HD  ARG C 197      12.244   6.831 -18.602  1.00  0.00           H  
ATOM   3021  HE  ARG C 197      10.252   4.883 -18.910  1.00  0.00           H  
ATOM   3022 1HH1 ARG C 197      11.776   7.416 -20.808  1.00  0.00           H  
ATOM   3023 2HH1 ARG C 197      11.540   6.590 -22.331  1.00  0.00           H  
ATOM   3024 1HH2 ARG C 197       9.952   3.820 -20.894  1.00  0.00           H  
ATOM   3025 2HH2 ARG C 197      10.508   4.554 -22.381  1.00  0.00           H  
ATOM   3026  N   VAL C 198      11.764   8.489 -12.642  1.00  0.00           N  
ATOM   3027  CA  VAL C 198      12.342   9.518 -11.786  1.00  0.00           C  
ATOM   3028  C   VAL C 198      13.797   9.784 -12.150  1.00  0.00           C  
ATOM   3029  O   VAL C 198      14.619   8.868 -12.171  1.00  0.00           O  
ATOM   3030  CB  VAL C 198      12.255   9.094 -10.308  1.00  0.00           C  
ATOM   3031  CG1 VAL C 198      12.975  10.100  -9.422  1.00  0.00           C  
ATOM   3032  CG2 VAL C 198      10.798   8.957  -9.893  1.00  0.00           C  
ATOM   3033  H   VAL C 198      11.458   7.620 -12.228  1.00  0.00           H  
ATOM   3034  HA  VAL C 198      11.774  10.439 -11.920  1.00  0.00           H  
ATOM   3035  HB  VAL C 198      12.760   8.136 -10.183  1.00  0.00           H  
ATOM   3036 1HG1 VAL C 198      12.904   9.784  -8.381  1.00  0.00           H  
ATOM   3037 2HG1 VAL C 198      14.024  10.155  -9.713  1.00  0.00           H  
ATOM   3038 3HG1 VAL C 198      12.514  11.081  -9.536  1.00  0.00           H  
ATOM   3039 1HG2 VAL C 198      10.744   8.656  -8.847  1.00  0.00           H  
ATOM   3040 2HG2 VAL C 198      10.291   9.913 -10.023  1.00  0.00           H  
ATOM   3041 3HG2 VAL C 198      10.313   8.202 -10.513  1.00  0.00           H  
ATOM   3042  N   GLU C 199      14.109  11.043 -12.437  1.00  0.00           N  
ATOM   3043  CA  GLU C 199      15.480  11.447 -12.722  1.00  0.00           C  
ATOM   3044  C   GLU C 199      16.057  12.282 -11.586  1.00  0.00           C  
ATOM   3045  O   GLU C 199      15.386  12.532 -10.584  1.00  0.00           O  
ATOM   3046  CB  GLU C 199      15.542  12.238 -14.031  1.00  0.00           C  
ATOM   3047  CG  GLU C 199      15.193  11.428 -15.272  1.00  0.00           C  
ATOM   3048  CD  GLU C 199      15.325  12.220 -16.543  1.00  0.00           C  
ATOM   3049  OE1 GLU C 199      14.639  13.204 -16.681  1.00  0.00           O  
ATOM   3050  OE2 GLU C 199      16.112  11.840 -17.377  1.00  0.00           O  
ATOM   3051  H   GLU C 199      13.377  11.739 -12.457  1.00  0.00           H  
ATOM   3052  HA  GLU C 199      16.090  10.549 -12.827  1.00  0.00           H  
ATOM   3053 1HB  GLU C 199      14.855  13.082 -13.979  1.00  0.00           H  
ATOM   3054 2HB  GLU C 199      16.546  12.640 -14.166  1.00  0.00           H  
ATOM   3055 1HG  GLU C 199      15.854  10.563 -15.326  1.00  0.00           H  
ATOM   3056 2HG  GLU C 199      14.171  11.064 -15.180  1.00  0.00           H  
ATOM   3057  N   ALA C 200      17.304  12.711 -11.747  1.00  0.00           N  
ATOM   3058  CA  ALA C 200      17.997  13.460 -10.706  1.00  0.00           C  
ATOM   3059  C   ALA C 200      17.262  14.752 -10.375  1.00  0.00           C  
ATOM   3060  O   ALA C 200      17.228  15.181  -9.222  1.00  0.00           O  
ATOM   3061  CB  ALA C 200      19.427  13.760 -11.132  1.00  0.00           C  
ATOM   3062  H   ALA C 200      17.784  12.512 -12.613  1.00  0.00           H  
ATOM   3063  HA  ALA C 200      18.018  12.847  -9.805  1.00  0.00           H  
ATOM   3064 1HB  ALA C 200      19.932  14.319 -10.345  1.00  0.00           H  
ATOM   3065 2HB  ALA C 200      19.958  12.824 -11.309  1.00  0.00           H  
ATOM   3066 3HB  ALA C 200      19.418  14.349 -12.047  1.00  0.00           H  
ATOM   3067  N   GLU C 201      16.673  15.370 -11.394  1.00  0.00           N  
ATOM   3068  CA  GLU C 201      16.005  16.655 -11.228  1.00  0.00           C  
ATOM   3069  C   GLU C 201      14.605  16.478 -10.655  1.00  0.00           C  
ATOM   3070  O   GLU C 201      13.891  17.454 -10.422  1.00  0.00           O  
ATOM   3071  CB  GLU C 201      15.929  17.393 -12.567  1.00  0.00           C  
ATOM   3072  CG  GLU C 201      17.277  17.836 -13.118  1.00  0.00           C  
ATOM   3073  CD  GLU C 201      17.961  18.851 -12.245  1.00  0.00           C  
ATOM   3074  OE1 GLU C 201      17.281  19.670 -11.674  1.00  0.00           O  
ATOM   3075  OE2 GLU C 201      19.165  18.807 -12.149  1.00  0.00           O  
ATOM   3076  H   GLU C 201      16.689  14.937 -12.307  1.00  0.00           H  
ATOM   3077  HA  GLU C 201      16.585  17.259 -10.529  1.00  0.00           H  
ATOM   3078 1HB  GLU C 201      15.459  16.750 -13.311  1.00  0.00           H  
ATOM   3079 2HB  GLU C 201      15.304  18.280 -12.458  1.00  0.00           H  
ATOM   3080 1HG  GLU C 201      17.923  16.964 -13.215  1.00  0.00           H  
ATOM   3081 2HG  GLU C 201      17.130  18.258 -14.111  1.00  0.00           H  
ATOM   3082  N   ASP C 202      14.218  15.228 -10.428  1.00  0.00           N  
ATOM   3083  CA  ASP C 202      12.940  14.925  -9.795  1.00  0.00           C  
ATOM   3084  C   ASP C 202      13.112  14.665  -8.304  1.00  0.00           C  
ATOM   3085  O   ASP C 202      12.137  14.437  -7.587  1.00  0.00           O  
ATOM   3086  CB  ASP C 202      12.287  13.710 -10.458  1.00  0.00           C  
ATOM   3087  CG  ASP C 202      11.941  13.949 -11.922  1.00  0.00           C  
ATOM   3088  OD1 ASP C 202      11.623  15.063 -12.263  1.00  0.00           O  
ATOM   3089  OD2 ASP C 202      11.999  13.014 -12.685  1.00  0.00           O  
ATOM   3090  H   ASP C 202      14.824  14.468 -10.702  1.00  0.00           H  
ATOM   3091  HA  ASP C 202      12.280  15.785  -9.917  1.00  0.00           H  
ATOM   3092 1HB  ASP C 202      12.960  12.854 -10.394  1.00  0.00           H  
ATOM   3093 2HB  ASP C 202      11.374  13.449  -9.922  1.00  0.00           H  
ATOM   3094  N   VAL C 203      14.357  14.700  -7.842  1.00  0.00           N  
ATOM   3095  CA  VAL C 203      14.658  14.485  -6.432  1.00  0.00           C  
ATOM   3096  C   VAL C 203      14.247  15.688  -5.591  1.00  0.00           C  
ATOM   3097  O   VAL C 203      14.624  16.822  -5.887  1.00  0.00           O  
ATOM   3098  CB  VAL C 203      16.163  14.220  -6.240  1.00  0.00           C  
ATOM   3099  CG1 VAL C 203      16.506  14.138  -4.760  1.00  0.00           C  
ATOM   3100  CG2 VAL C 203      16.557  12.937  -6.957  1.00  0.00           C  
ATOM   3101  H   VAL C 203      15.115  14.881  -8.485  1.00  0.00           H  
ATOM   3102  HA  VAL C 203      14.102  13.612  -6.088  1.00  0.00           H  
ATOM   3103  HB  VAL C 203      16.726  15.056  -6.655  1.00  0.00           H  
ATOM   3104 1HG1 VAL C 203      17.573  13.950  -4.644  1.00  0.00           H  
ATOM   3105 2HG1 VAL C 203      16.248  15.079  -4.275  1.00  0.00           H  
ATOM   3106 3HG1 VAL C 203      15.943  13.326  -4.301  1.00  0.00           H  
ATOM   3107 1HG2 VAL C 203      17.623  12.756  -6.818  1.00  0.00           H  
ATOM   3108 2HG2 VAL C 203      15.990  12.102  -6.546  1.00  0.00           H  
ATOM   3109 3HG2 VAL C 203      16.341  13.034  -8.021  1.00  0.00           H  
ATOM   3110  N   GLY C 204      13.471  15.433  -4.543  1.00  0.00           N  
ATOM   3111  CA  GLY C 204      12.978  16.498  -3.678  1.00  0.00           C  
ATOM   3112  C   GLY C 204      11.806  16.021  -2.830  1.00  0.00           C  
ATOM   3113  O   GLY C 204      11.453  14.842  -2.849  1.00  0.00           O  
ATOM   3114  H   GLY C 204      13.217  14.477  -4.340  1.00  0.00           H  
ATOM   3115 1HA  GLY C 204      13.784  16.844  -3.030  1.00  0.00           H  
ATOM   3116 2HA  GLY C 204      12.669  17.347  -4.287  1.00  0.00           H  
ATOM   3117  N   VAL C 205      11.206  16.944  -2.086  1.00  0.00           N  
ATOM   3118  CA  VAL C 205      10.090  16.614  -1.208  1.00  0.00           C  
ATOM   3119  C   VAL C 205       8.756  16.960  -1.858  1.00  0.00           C  
ATOM   3120  O   VAL C 205       8.547  18.089  -2.303  1.00  0.00           O  
ATOM   3121  CB  VAL C 205      10.219  17.370   0.128  1.00  0.00           C  
ATOM   3122  CG1 VAL C 205       9.036  17.058   1.032  1.00  0.00           C  
ATOM   3123  CG2 VAL C 205      11.529  17.001   0.807  1.00  0.00           C  
ATOM   3124  H   VAL C 205      11.531  17.899  -2.130  1.00  0.00           H  
ATOM   3125  HA  VAL C 205      10.113  15.542  -1.007  1.00  0.00           H  
ATOM   3126  HB  VAL C 205      10.200  18.442  -0.069  1.00  0.00           H  
ATOM   3127 1HG1 VAL C 205       9.143  17.601   1.972  1.00  0.00           H  
ATOM   3128 2HG1 VAL C 205       8.112  17.363   0.541  1.00  0.00           H  
ATOM   3129 3HG1 VAL C 205       9.004  15.988   1.234  1.00  0.00           H  
ATOM   3130 1HG2 VAL C 205      11.614  17.540   1.750  1.00  0.00           H  
ATOM   3131 2HG2 VAL C 205      11.550  15.928   0.998  1.00  0.00           H  
ATOM   3132 3HG2 VAL C 205      12.363  17.271   0.159  1.00  0.00           H  
ATOM   3133  N   TYR C 206       7.857  15.983  -1.909  1.00  0.00           N  
ATOM   3134  CA  TYR C 206       6.576  16.156  -2.582  1.00  0.00           C  
ATOM   3135  C   TYR C 206       5.454  16.396  -1.579  1.00  0.00           C  
ATOM   3136  O   TYR C 206       5.371  15.721  -0.554  1.00  0.00           O  
ATOM   3137  CB  TYR C 206       6.259  14.937  -3.451  1.00  0.00           C  
ATOM   3138  CG  TYR C 206       7.134  14.818  -4.679  1.00  0.00           C  
ATOM   3139  CD1 TYR C 206       8.393  14.245  -4.581  1.00  0.00           C  
ATOM   3140  CD2 TYR C 206       6.678  15.284  -5.903  1.00  0.00           C  
ATOM   3141  CE1 TYR C 206       9.193  14.136  -5.702  1.00  0.00           C  
ATOM   3142  CE2 TYR C 206       7.477  15.175  -7.025  1.00  0.00           C  
ATOM   3143  CZ  TYR C 206       8.730  14.604  -6.927  1.00  0.00           C  
ATOM   3144  OH  TYR C 206       9.526  14.496  -8.044  1.00  0.00           O  
ATOM   3145  H   TYR C 206       8.067  15.098  -1.470  1.00  0.00           H  
ATOM   3146  HA  TYR C 206       6.638  17.035  -3.224  1.00  0.00           H  
ATOM   3147 1HB  TYR C 206       6.377  14.028  -2.860  1.00  0.00           H  
ATOM   3148 2HB  TYR C 206       5.220  14.983  -3.777  1.00  0.00           H  
ATOM   3149  HD1 TYR C 206       8.752  13.879  -3.618  1.00  0.00           H  
ATOM   3150  HD2 TYR C 206       5.689  15.735  -5.981  1.00  0.00           H  
ATOM   3151  HE1 TYR C 206      10.182  13.685  -5.625  1.00  0.00           H  
ATOM   3152  HE2 TYR C 206       7.119  15.542  -7.987  1.00  0.00           H  
ATOM   3153  HH  TYR C 206      10.449  14.490  -7.778  1.00  0.00           H  
ATOM   3154  N   TYR C 207       4.593  17.361  -1.882  1.00  0.00           N  
ATOM   3155  CA  TYR C 207       3.491  17.712  -0.994  1.00  0.00           C  
ATOM   3156  C   TYR C 207       2.145  17.471  -1.664  1.00  0.00           C  
ATOM   3157  O   TYR C 207       1.988  17.699  -2.863  1.00  0.00           O  
ATOM   3158  CB  TYR C 207       3.608  19.170  -0.546  1.00  0.00           C  
ATOM   3159  CG  TYR C 207       4.889  19.481   0.196  1.00  0.00           C  
ATOM   3160  CD1 TYR C 207       6.022  19.864  -0.507  1.00  0.00           C  
ATOM   3161  CD2 TYR C 207       4.931  19.383   1.579  1.00  0.00           C  
ATOM   3162  CE1 TYR C 207       7.192  20.148   0.171  1.00  0.00           C  
ATOM   3163  CE2 TYR C 207       6.101  19.667   2.256  1.00  0.00           C  
ATOM   3164  CZ  TYR C 207       7.228  20.047   1.557  1.00  0.00           C  
ATOM   3165  OH  TYR C 207       8.393  20.330   2.232  1.00  0.00           O  
ATOM   3166  H   TYR C 207       4.704  17.866  -2.750  1.00  0.00           H  
ATOM   3167  HA  TYR C 207       3.541  17.072  -0.112  1.00  0.00           H  
ATOM   3168 1HB  TYR C 207       3.552  19.824  -1.418  1.00  0.00           H  
ATOM   3169 2HB  TYR C 207       2.770  19.419   0.104  1.00  0.00           H  
ATOM   3170  HD1 TYR C 207       5.989  19.941  -1.594  1.00  0.00           H  
ATOM   3171  HD2 TYR C 207       4.041  19.081   2.131  1.00  0.00           H  
ATOM   3172  HE1 TYR C 207       8.082  20.448  -0.381  1.00  0.00           H  
ATOM   3173  HE2 TYR C 207       6.134  19.589   3.343  1.00  0.00           H  
ATOM   3174  HH  TYR C 207       9.029  20.713   1.623  1.00  0.00           H  
ATOM   3175  N   CYS C 208       1.175  17.008  -0.883  1.00  0.00           N  
ATOM   3176  CA  CYS C 208      -0.220  17.016  -1.307  1.00  0.00           C  
ATOM   3177  C   CYS C 208      -0.987  18.159  -0.655  1.00  0.00           C  
ATOM   3178  O   CYS C 208      -0.588  18.670   0.391  1.00  0.00           O  
ATOM   3179  CB  CYS C 208      -0.896  15.690  -0.957  1.00  0.00           C  
ATOM   3180  SG  CYS C 208      -0.977  15.347   0.817  1.00  0.00           S  
ATOM   3181  H   CYS C 208       1.410  16.641   0.029  1.00  0.00           H  
ATOM   3182  HA  CYS C 208      -0.252  17.148  -2.388  1.00  0.00           H  
ATOM   3183 1HB  CYS C 208      -1.913  15.686  -1.349  1.00  0.00           H  
ATOM   3184 2HB  CYS C 208      -0.358  14.871  -1.435  1.00  0.00           H  
ATOM   3185  N   PHE C 209      -2.091  18.555  -1.279  1.00  0.00           N  
ATOM   3186  CA  PHE C 209      -2.806  19.761  -0.879  1.00  0.00           C  
ATOM   3187  C   PHE C 209      -4.275  19.689  -1.277  1.00  0.00           C  
ATOM   3188  O   PHE C 209      -4.605  19.300  -2.398  1.00  0.00           O  
ATOM   3189  CB  PHE C 209      -2.162  20.998  -1.508  1.00  0.00           C  
ATOM   3190  CG  PHE C 209      -2.984  22.247  -1.366  1.00  0.00           C  
ATOM   3191  CD1 PHE C 209      -2.978  22.968  -0.181  1.00  0.00           C  
ATOM   3192  CD2 PHE C 209      -3.765  22.705  -2.416  1.00  0.00           C  
ATOM   3193  CE1 PHE C 209      -3.734  24.118  -0.049  1.00  0.00           C  
ATOM   3194  CE2 PHE C 209      -4.520  23.854  -2.288  1.00  0.00           C  
ATOM   3195  CZ  PHE C 209      -4.505  24.561  -1.103  1.00  0.00           C  
ATOM   3196  H   PHE C 209      -2.444  18.007  -2.050  1.00  0.00           H  
ATOM   3197  HA  PHE C 209      -2.751  19.852   0.207  1.00  0.00           H  
ATOM   3198 1HB  PHE C 209      -1.191  21.176  -1.048  1.00  0.00           H  
ATOM   3199 2HB  PHE C 209      -1.994  20.820  -2.569  1.00  0.00           H  
ATOM   3200  HD1 PHE C 209      -2.367  22.618   0.652  1.00  0.00           H  
ATOM   3201  HD2 PHE C 209      -3.778  22.146  -3.353  1.00  0.00           H  
ATOM   3202  HE1 PHE C 209      -3.720  24.674   0.888  1.00  0.00           H  
ATOM   3203  HE2 PHE C 209      -5.130  24.203  -3.122  1.00  0.00           H  
ATOM   3204  HZ  PHE C 209      -5.101  25.466  -0.999  1.00  0.00           H  
ATOM   3205  N   GLN C 210      -5.153  20.065  -0.354  1.00  0.00           N  
ATOM   3206  CA  GLN C 210      -6.579  20.152  -0.643  1.00  0.00           C  
ATOM   3207  C   GLN C 210      -7.073  21.590  -0.554  1.00  0.00           C  
ATOM   3208  O   GLN C 210      -6.844  22.274   0.444  1.00  0.00           O  
ATOM   3209  CB  GLN C 210      -7.376  19.266   0.318  1.00  0.00           C  
ATOM   3210  CG  GLN C 210      -7.367  19.746   1.759  1.00  0.00           C  
ATOM   3211  CD  GLN C 210      -8.398  20.828   2.015  1.00  0.00           C  
ATOM   3212  OE1 GLN C 210      -9.338  21.006   1.236  1.00  0.00           O  
ATOM   3213  NE2 GLN C 210      -8.228  21.559   3.111  1.00  0.00           N  
ATOM   3214  H   GLN C 210      -4.824  20.297   0.572  1.00  0.00           H  
ATOM   3215  HA  GLN C 210      -6.748  19.801  -1.661  1.00  0.00           H  
ATOM   3216 1HB  GLN C 210      -8.413  19.212  -0.012  1.00  0.00           H  
ATOM   3217 2HB  GLN C 210      -6.973  18.253   0.298  1.00  0.00           H  
ATOM   3218 1HG  GLN C 210      -7.587  18.902   2.414  1.00  0.00           H  
ATOM   3219 2HG  GLN C 210      -6.382  20.150   1.991  1.00  0.00           H  
ATOM   3220 1HE2 GLN C 210      -8.877  22.288   3.333  1.00  0.00           H  
ATOM   3221 2HE2 GLN C 210      -7.452  21.381   3.716  1.00  0.00           H  
ATOM   3222  N   GLY C 211      -7.750  22.044  -1.603  1.00  0.00           N  
ATOM   3223  CA  GLY C 211      -8.352  23.372  -1.610  1.00  0.00           C  
ATOM   3224  C   GLY C 211      -9.872  23.288  -1.570  1.00  0.00           C  
ATOM   3225  O   GLY C 211     -10.566  24.128  -2.144  1.00  0.00           O  
ATOM   3226  H   GLY C 211      -7.850  21.454  -2.417  1.00  0.00           H  
ATOM   3227 1HA  GLY C 211      -7.992  23.939  -0.752  1.00  0.00           H  
ATOM   3228 2HA  GLY C 211      -8.038  23.909  -2.505  1.00  0.00           H  
ATOM   3229  N   SER C 212     -10.385  22.269  -0.888  1.00  0.00           N  
ATOM   3230  CA  SER C 212     -11.819  22.002  -0.873  1.00  0.00           C  
ATOM   3231  C   SER C 212     -12.465  22.537   0.398  1.00  0.00           C  
ATOM   3232  O   SER C 212     -13.650  22.870   0.410  1.00  0.00           O  
ATOM   3233  CB  SER C 212     -12.073  20.512  -0.992  1.00  0.00           C  
ATOM   3234  OG  SER C 212     -11.571  19.826   0.122  1.00  0.00           O  
ATOM   3235  H   SER C 212      -9.767  21.664  -0.367  1.00  0.00           H  
ATOM   3236  HA  SER C 212     -12.274  22.505  -1.727  1.00  0.00           H  
ATOM   3237 1HB  SER C 212     -13.144  20.331  -1.081  1.00  0.00           H  
ATOM   3238 2HB  SER C 212     -11.601  20.134  -1.898  1.00  0.00           H  
ATOM   3239  HG  SER C 212     -10.767  20.286   0.375  1.00  0.00           H  
ATOM   3240  N   HIS C 213     -11.680  22.617   1.467  1.00  0.00           N  
ATOM   3241  CA  HIS C 213     -12.181  23.089   2.752  1.00  0.00           C  
ATOM   3242  C   HIS C 213     -11.293  24.189   3.319  1.00  0.00           C  
ATOM   3243  O   HIS C 213     -10.067  24.124   3.217  1.00  0.00           O  
ATOM   3244  CB  HIS C 213     -12.276  21.934   3.754  1.00  0.00           C  
ATOM   3245  CG  HIS C 213     -12.960  22.302   5.033  1.00  0.00           C  
ATOM   3246  ND1 HIS C 213     -12.290  22.863   6.100  1.00  0.00           N  
ATOM   3247  CD2 HIS C 213     -14.253  22.190   5.418  1.00  0.00           C  
ATOM   3248  CE1 HIS C 213     -13.143  23.081   7.086  1.00  0.00           C  
ATOM   3249  NE2 HIS C 213     -14.340  22.680   6.698  1.00  0.00           N  
ATOM   3250  H   HIS C 213     -10.711  22.343   1.387  1.00  0.00           H  
ATOM   3251  HA  HIS C 213     -13.179  23.506   2.622  1.00  0.00           H  
ATOM   3252 1HB  HIS C 213     -12.821  21.104   3.302  1.00  0.00           H  
ATOM   3253 2HB  HIS C 213     -11.275  21.577   3.993  1.00  0.00           H  
ATOM   3254  HD2 HIS C 213     -15.073  21.784   4.823  1.00  0.00           H  
ATOM   3255  HE1 HIS C 213     -12.900  23.516   8.055  1.00  0.00           H  
ATOM   3256  HE2 HIS C 213     -15.186  22.725   7.248  1.00  0.00           H  
ATOM   3257  N   ILE C 214     -11.917  25.198   3.916  1.00  0.00           N  
ATOM   3258  CA  ILE C 214     -11.193  26.367   4.402  1.00  0.00           C  
ATOM   3259  C   ILE C 214     -10.943  26.276   5.902  1.00  0.00           C  
ATOM   3260  O   ILE C 214     -11.857  25.998   6.678  1.00  0.00           O  
ATOM   3261  CB  ILE C 214     -11.966  27.661   4.088  1.00  0.00           C  
ATOM   3262  CG1 ILE C 214     -12.075  27.864   2.574  1.00  0.00           C  
ATOM   3263  CG2 ILE C 214     -11.291  28.856   4.742  1.00  0.00           C  
ATOM   3264  CD1 ILE C 214     -13.028  28.966   2.173  1.00  0.00           C  
ATOM   3265  H   ILE C 214     -12.919  25.154   4.037  1.00  0.00           H  
ATOM   3266  HA  ILE C 214     -10.229  26.411   3.898  1.00  0.00           H  
ATOM   3267  HB  ILE C 214     -12.984  27.578   4.468  1.00  0.00           H  
ATOM   3268 1HG1 ILE C 214     -11.091  28.099   2.168  1.00  0.00           H  
ATOM   3269 2HG1 ILE C 214     -12.409  26.938   2.106  1.00  0.00           H  
ATOM   3270 1HG2 ILE C 214     -11.849  29.762   4.509  1.00  0.00           H  
ATOM   3271 2HG2 ILE C 214     -11.264  28.713   5.821  1.00  0.00           H  
ATOM   3272 3HG2 ILE C 214     -10.273  28.951   4.363  1.00  0.00           H  
ATOM   3273 1HD1 ILE C 214     -13.051  29.049   1.086  1.00  0.00           H  
ATOM   3274 2HD1 ILE C 214     -14.029  28.734   2.540  1.00  0.00           H  
ATOM   3275 3HD1 ILE C 214     -12.694  29.910   2.601  1.00  0.00           H  
ATOM   3276  N   PRO C 215      -9.698  26.511   6.304  1.00  0.00           N  
ATOM   3277  CA  PRO C 215      -8.649  26.892   5.366  1.00  0.00           C  
ATOM   3278  C   PRO C 215      -8.038  25.668   4.695  1.00  0.00           C  
ATOM   3279  O   PRO C 215      -8.000  24.584   5.277  1.00  0.00           O  
ATOM   3280  CB  PRO C 215      -7.634  27.613   6.258  1.00  0.00           C  
ATOM   3281  CG  PRO C 215      -7.727  26.903   7.565  1.00  0.00           C  
ATOM   3282  CD  PRO C 215      -9.188  26.572   7.709  1.00  0.00           C  
ATOM   3283  HA  PRO C 215      -9.068  27.576   4.613  1.00  0.00           H  
ATOM   3284 1HB  PRO C 215      -6.631  27.555   5.811  1.00  0.00           H  
ATOM   3285 2HB  PRO C 215      -7.891  28.680   6.334  1.00  0.00           H  
ATOM   3286 1HG  PRO C 215      -7.089  26.006   7.556  1.00  0.00           H  
ATOM   3287 2HG  PRO C 215      -7.356  27.548   8.375  1.00  0.00           H  
ATOM   3288 1HD  PRO C 215      -9.297  25.600   8.212  1.00  0.00           H  
ATOM   3289 2HD  PRO C 215      -9.689  27.365   8.285  1.00  0.00           H  
ATOM   3290  N   PRO C 216      -7.560  25.849   3.469  1.00  0.00           N  
ATOM   3291  CA  PRO C 216      -6.871  24.783   2.751  1.00  0.00           C  
ATOM   3292  C   PRO C 216      -5.673  24.272   3.541  1.00  0.00           C  
ATOM   3293  O   PRO C 216      -5.055  25.017   4.302  1.00  0.00           O  
ATOM   3294  CB  PRO C 216      -6.438  25.468   1.450  1.00  0.00           C  
ATOM   3295  CG  PRO C 216      -7.411  26.586   1.285  1.00  0.00           C  
ATOM   3296  CD  PRO C 216      -7.655  27.079   2.686  1.00  0.00           C  
ATOM   3297  HA  PRO C 216      -7.578  23.966   2.549  1.00  0.00           H  
ATOM   3298 1HB  PRO C 216      -5.398  25.816   1.536  1.00  0.00           H  
ATOM   3299 2HB  PRO C 216      -6.469  24.749   0.618  1.00  0.00           H  
ATOM   3300 1HG  PRO C 216      -6.989  27.362   0.630  1.00  0.00           H  
ATOM   3301 2HG  PRO C 216      -8.328  26.222   0.798  1.00  0.00           H  
ATOM   3302 1HD  PRO C 216      -6.877  27.807   2.960  1.00  0.00           H  
ATOM   3303 2HD  PRO C 216      -8.653  27.539   2.744  1.00  0.00           H  
ATOM   3304  N   THR C 217      -5.350  22.997   3.357  1.00  0.00           N  
ATOM   3305  CA  THR C 217      -4.330  22.340   4.166  1.00  0.00           C  
ATOM   3306  C   THR C 217      -3.366  21.543   3.298  1.00  0.00           C  
ATOM   3307  O   THR C 217      -3.716  21.112   2.199  1.00  0.00           O  
ATOM   3308  CB  THR C 217      -4.969  21.412   5.216  1.00  0.00           C  
ATOM   3309  OG1 THR C 217      -5.813  20.455   4.562  1.00  0.00           O  
ATOM   3310  CG2 THR C 217      -5.795  22.217   6.208  1.00  0.00           C  
ATOM   3311  H   THR C 217      -5.823  22.468   2.638  1.00  0.00           H  
ATOM   3312  HA  THR C 217      -3.757  23.106   4.689  1.00  0.00           H  
ATOM   3313  HB  THR C 217      -4.186  20.877   5.754  1.00  0.00           H  
ATOM   3314  HG1 THR C 217      -5.913  19.682   5.123  1.00  0.00           H  
ATOM   3315 1HG2 THR C 217      -6.238  21.544   6.942  1.00  0.00           H  
ATOM   3316 2HG2 THR C 217      -5.154  22.937   6.715  1.00  0.00           H  
ATOM   3317 3HG2 THR C 217      -6.586  22.746   5.677  1.00  0.00           H  
ATOM   3318  N   PHE C 218      -2.150  21.349   3.796  1.00  0.00           N  
ATOM   3319  CA  PHE C 218      -1.141  20.580   3.078  1.00  0.00           C  
ATOM   3320  C   PHE C 218      -0.845  19.264   3.786  1.00  0.00           C  
ATOM   3321  O   PHE C 218      -1.314  19.027   4.899  1.00  0.00           O  
ATOM   3322  CB  PHE C 218       0.149  21.390   2.937  1.00  0.00           C  
ATOM   3323  CG  PHE C 218      -0.017  22.661   2.154  1.00  0.00           C  
ATOM   3324  CD1 PHE C 218      -0.597  23.780   2.735  1.00  0.00           C  
ATOM   3325  CD2 PHE C 218       0.406  22.742   0.836  1.00  0.00           C  
ATOM   3326  CE1 PHE C 218      -0.750  24.950   2.015  1.00  0.00           C  
ATOM   3327  CE2 PHE C 218       0.256  23.910   0.115  1.00  0.00           C  
ATOM   3328  CZ  PHE C 218      -0.323  25.015   0.706  1.00  0.00           C  
ATOM   3329  H   PHE C 218      -1.919  21.745   4.696  1.00  0.00           H  
ATOM   3330  HA  PHE C 218      -1.522  20.354   2.081  1.00  0.00           H  
ATOM   3331 1HB  PHE C 218       0.527  21.647   3.926  1.00  0.00           H  
ATOM   3332 2HB  PHE C 218       0.907  20.784   2.444  1.00  0.00           H  
ATOM   3333  HD1 PHE C 218      -0.933  23.728   3.771  1.00  0.00           H  
ATOM   3334  HD2 PHE C 218       0.863  21.868   0.370  1.00  0.00           H  
ATOM   3335  HE1 PHE C 218      -1.207  25.821   2.484  1.00  0.00           H  
ATOM   3336  HE2 PHE C 218       0.593  23.960  -0.920  1.00  0.00           H  
ATOM   3337  HZ  PHE C 218      -0.445  25.937   0.138  1.00  0.00           H  
ATOM   3338  N   GLY C 219      -0.064  18.409   3.133  1.00  0.00           N  
ATOM   3339  CA  GLY C 219       0.442  17.197   3.765  1.00  0.00           C  
ATOM   3340  C   GLY C 219       1.764  17.457   4.476  1.00  0.00           C  
ATOM   3341  O   GLY C 219       2.127  18.606   4.732  1.00  0.00           O  
ATOM   3342  H   GLY C 219       0.185  18.605   2.174  1.00  0.00           H  
ATOM   3343 1HA  GLY C 219      -0.292  16.826   4.480  1.00  0.00           H  
ATOM   3344 2HA  GLY C 219       0.577  16.422   3.011  1.00  0.00           H  
ATOM   3345  N   GLN C 220       2.482  16.385   4.791  1.00  0.00           N  
ATOM   3346  CA  GLN C 220       3.726  16.489   5.545  1.00  0.00           C  
ATOM   3347  C   GLN C 220       4.916  16.699   4.618  1.00  0.00           C  
ATOM   3348  O   GLN C 220       5.784  17.530   4.884  1.00  0.00           O  
ATOM   3349  CB  GLN C 220       3.942  15.237   6.398  1.00  0.00           C  
ATOM   3350  CG  GLN C 220       2.857  14.993   7.433  1.00  0.00           C  
ATOM   3351  CD  GLN C 220       1.621  14.348   6.834  1.00  0.00           C  
ATOM   3352  OE1 GLN C 220       1.714  13.371   6.086  1.00  0.00           O  
ATOM   3353  NE2 GLN C 220       0.454  14.892   7.159  1.00  0.00           N  
ATOM   3354  H   GLN C 220       2.158  15.473   4.501  1.00  0.00           H  
ATOM   3355  HA  GLN C 220       3.658  17.353   6.206  1.00  0.00           H  
ATOM   3356 1HB  GLN C 220       3.994  14.360   5.752  1.00  0.00           H  
ATOM   3357 2HB  GLN C 220       4.895  15.313   6.922  1.00  0.00           H  
ATOM   3358 1HG  GLN C 220       3.248  14.330   8.205  1.00  0.00           H  
ATOM   3359 2HG  GLN C 220       2.566  15.947   7.871  1.00  0.00           H  
ATOM   3360 1HE2 GLN C 220      -0.396  14.510   6.795  1.00  0.00           H  
ATOM   3361 2HE2 GLN C 220       0.424  15.685   7.769  1.00  0.00           H  
ATOM   3362  N   GLY C 221       4.951  15.941   3.528  1.00  0.00           N  
ATOM   3363  CA  GLY C 221       6.067  15.996   2.591  1.00  0.00           C  
ATOM   3364  C   GLY C 221       6.731  14.634   2.444  1.00  0.00           C  
ATOM   3365  O   GLY C 221       7.132  14.018   3.431  1.00  0.00           O  
ATOM   3366  H   GLY C 221       4.185  15.309   3.343  1.00  0.00           H  
ATOM   3367 1HA  GLY C 221       5.710  16.338   1.619  1.00  0.00           H  
ATOM   3368 2HA  GLY C 221       6.798  16.726   2.939  1.00  0.00           H  
ATOM   3369  N   THR C 222       6.845  14.167   1.205  1.00  0.00           N  
ATOM   3370  CA  THR C 222       7.487  12.889   0.923  1.00  0.00           C  
ATOM   3371  C   THR C 222       8.809  13.085   0.193  1.00  0.00           C  
ATOM   3372  O   THR C 222       8.837  13.554  -0.945  1.00  0.00           O  
ATOM   3373  CB  THR C 222       6.566  11.978   0.090  1.00  0.00           C  
ATOM   3374  OG1 THR C 222       5.373  11.694   0.832  1.00  0.00           O  
ATOM   3375  CG2 THR C 222       7.271  10.673  -0.248  1.00  0.00           C  
ATOM   3376  H   THR C 222       6.478  14.713   0.438  1.00  0.00           H  
ATOM   3377  HA  THR C 222       7.696  12.391   1.870  1.00  0.00           H  
ATOM   3378  HB  THR C 222       6.291  12.486  -0.834  1.00  0.00           H  
ATOM   3379  HG1 THR C 222       5.504  10.900   1.356  1.00  0.00           H  
ATOM   3380 1HG2 THR C 222       6.605  10.042  -0.837  1.00  0.00           H  
ATOM   3381 2HG2 THR C 222       8.173  10.885  -0.822  1.00  0.00           H  
ATOM   3382 3HG2 THR C 222       7.540  10.156   0.672  1.00  0.00           H  
ATOM   3383  N   LYS C 223       9.904  12.723   0.854  1.00  0.00           N  
ATOM   3384  CA  LYS C 223      11.232  12.862   0.270  1.00  0.00           C  
ATOM   3385  C   LYS C 223      11.522  11.737  -0.715  1.00  0.00           C  
ATOM   3386  O   LYS C 223      11.662  10.578  -0.324  1.00  0.00           O  
ATOM   3387  CB  LYS C 223      12.299  12.890   1.366  1.00  0.00           C  
ATOM   3388  CG  LYS C 223      13.717  13.117   0.858  1.00  0.00           C  
ATOM   3389  CD  LYS C 223      14.714  13.165   2.006  1.00  0.00           C  
ATOM   3390  CE  LYS C 223      16.137  13.339   1.498  1.00  0.00           C  
ATOM   3391  NZ  LYS C 223      17.127  13.359   2.609  1.00  0.00           N  
ATOM   3392  H   LYS C 223       9.813  12.342   1.785  1.00  0.00           H  
ATOM   3393  HA  LYS C 223      11.272  13.804  -0.279  1.00  0.00           H  
ATOM   3394 1HB  LYS C 223      12.068  13.682   2.079  1.00  0.00           H  
ATOM   3395 2HB  LYS C 223      12.286  11.945   1.910  1.00  0.00           H  
ATOM   3396 1HG  LYS C 223      13.995  12.310   0.180  1.00  0.00           H  
ATOM   3397 2HG  LYS C 223      13.760  14.059   0.311  1.00  0.00           H  
ATOM   3398 1HD  LYS C 223      14.468  13.998   2.667  1.00  0.00           H  
ATOM   3399 2HD  LYS C 223      14.654  12.240   2.579  1.00  0.00           H  
ATOM   3400 1HE  LYS C 223      16.384  12.522   0.822  1.00  0.00           H  
ATOM   3401 2HE  LYS C 223      16.214  14.275   0.944  1.00  0.00           H  
ATOM   3402 1HZ  LYS C 223      18.056  13.476   2.231  1.00  0.00           H  
ATOM   3403 2HZ  LYS C 223      16.918  14.126   3.233  1.00  0.00           H  
ATOM   3404 3HZ  LYS C 223      17.079  12.488   3.119  1.00  0.00           H  
ATOM   3405  N   VAL C 224      11.611  12.085  -1.994  1.00  0.00           N  
ATOM   3406  CA  VAL C 224      11.936  11.113  -3.031  1.00  0.00           C  
ATOM   3407  C   VAL C 224      13.343  11.335  -3.572  1.00  0.00           C  
ATOM   3408  O   VAL C 224      13.680  12.432  -4.019  1.00  0.00           O  
ATOM   3409  CB  VAL C 224      10.923  11.207  -4.188  1.00  0.00           C  
ATOM   3410  CG1 VAL C 224      11.280  10.220  -5.289  1.00  0.00           C  
ATOM   3411  CG2 VAL C 224       9.517  10.950  -3.667  1.00  0.00           C  
ATOM   3412  H   VAL C 224      11.449  13.047  -2.254  1.00  0.00           H  
ATOM   3413  HA  VAL C 224      11.882  10.113  -2.598  1.00  0.00           H  
ATOM   3414  HB  VAL C 224      10.974  12.205  -4.623  1.00  0.00           H  
ATOM   3415 1HG1 VAL C 224      10.554  10.300  -6.099  1.00  0.00           H  
ATOM   3416 2HG1 VAL C 224      12.275  10.445  -5.672  1.00  0.00           H  
ATOM   3417 3HG1 VAL C 224      11.265   9.206  -4.889  1.00  0.00           H  
ATOM   3418 1HG2 VAL C 224       8.807  11.018  -4.490  1.00  0.00           H  
ATOM   3419 2HG2 VAL C 224       9.469   9.953  -3.228  1.00  0.00           H  
ATOM   3420 3HG2 VAL C 224       9.268  11.693  -2.910  1.00  0.00           H  
ATOM   3421  N   GLU C 225      14.160  10.288  -3.530  1.00  0.00           N  
ATOM   3422  CA  GLU C 225      15.568  10.400  -3.891  1.00  0.00           C  
ATOM   3423  C   GLU C 225      16.062   9.136  -4.581  1.00  0.00           C  
ATOM   3424  O   GLU C 225      15.719   8.023  -4.180  1.00  0.00           O  
ATOM   3425  CB  GLU C 225      16.416  10.679  -2.648  1.00  0.00           C  
ATOM   3426  CG  GLU C 225      17.894  10.906  -2.934  1.00  0.00           C  
ATOM   3427  CD  GLU C 225      18.679  11.266  -1.703  1.00  0.00           C  
ATOM   3428  OE1 GLU C 225      18.098  11.320  -0.646  1.00  0.00           O  
ATOM   3429  OE2 GLU C 225      19.861  11.488  -1.821  1.00  0.00           O  
ATOM   3430  H   GLU C 225      13.796   9.392  -3.241  1.00  0.00           H  
ATOM   3431  HA  GLU C 225      15.682  11.233  -4.586  1.00  0.00           H  
ATOM   3432 1HB  GLU C 225      16.035  11.564  -2.138  1.00  0.00           H  
ATOM   3433 2HB  GLU C 225      16.334   9.842  -1.956  1.00  0.00           H  
ATOM   3434 1HG  GLU C 225      18.313   9.997  -3.365  1.00  0.00           H  
ATOM   3435 2HG  GLU C 225      17.993  11.703  -3.669  1.00  0.00           H  
ATOM   3436  N   ILE C 226      16.869   9.312  -5.622  1.00  0.00           N  
ATOM   3437  CA  ILE C 226      17.447   8.185  -6.343  1.00  0.00           C  
ATOM   3438  C   ILE C 226      18.937   8.053  -6.057  1.00  0.00           C  
ATOM   3439  O   ILE C 226      19.310   7.532  -5.043  1.00  0.00           O  
ATOM   3440  OXT ILE C 226      19.739   8.471  -6.847  1.00  0.00           O  
ATOM   3441  CB  ILE C 226      17.225   8.332  -7.860  1.00  0.00           C  
ATOM   3442  CG1 ILE C 226      17.925   9.590  -8.382  1.00  0.00           C  
ATOM   3443  CG2 ILE C 226      15.739   8.375  -8.179  1.00  0.00           C  
ATOM   3444  CD1 ILE C 226      17.940   9.698  -9.890  1.00  0.00           C  
ATOM   3445  H   ILE C 226      17.088  10.252  -5.920  1.00  0.00           H  
ATOM   3446  HA  ILE C 226      16.954   7.272  -6.010  1.00  0.00           H  
ATOM   3447  HB  ILE C 226      17.674   7.484  -8.377  1.00  0.00           H  
ATOM   3448 1HG1 ILE C 226      17.431  10.474  -7.981  1.00  0.00           H  
ATOM   3449 2HG1 ILE C 226      18.957   9.605  -8.030  1.00  0.00           H  
ATOM   3450 1HG2 ILE C 226      15.600   8.479  -9.254  1.00  0.00           H  
ATOM   3451 2HG2 ILE C 226      15.268   7.453  -7.840  1.00  0.00           H  
ATOM   3452 3HG2 ILE C 226      15.282   9.223  -7.670  1.00  0.00           H  
ATOM   3453 1HD1 ILE C 226      18.453  10.614 -10.184  1.00  0.00           H  
ATOM   3454 2HD1 ILE C 226      18.463   8.839 -10.312  1.00  0.00           H  
ATOM   3455 3HD1 ILE C 226      16.917   9.720 -10.263  1.00  0.00           H  
TER                                                                             
# All scores below are weighted scores, not raw scores.
#BEGIN_POSE_ENERGIES_TABLE ex1-1wt5_renum_0004.pdb
label fa_atr fa_rep fa_sol fa_intra_rep fa_elec pro_close hbond_sr_bb hbond_lr_bb hbond_bb_sc hbond_sc dslf_fa13 rama omega fa_dun p_aa_pp ref total
weights 0.8 0.44 0.75 0.004 0.7 1 1.17 1.17 1.17 1.1 1 0.2 0.5 0.56 0.32 1 NA
pose -847.091 105.983 453.563 2.12263 -92.3666 1.19465 -22.6306 -84.8067 -31.1448 -27.6554 -0.00201 -8.22148 27.9037 203.04 -41.1971 5.37176 -355.936
GLN_p:NtermProteinFull_1 -1.53613 0.05796 0.89888 0.00579 0.20934 0 0 0 0 0 0 0 0.03295 1.52622 0 -1.17797 0.01704
VAL_2 -4.26879 0.41706 1.52612 0.01475 -0.05391 0 0 0 0 0 0 -0.19641 0.03152 0.26585 -0.35106 0.74484 -1.87002
GLN_3 -2.9482 0.19969 1.94713 0.00808 -0.58152 0 0 0 -0.39391 -0.36775 0 0.14411 0.014 2.10411 -0.01615 -1.17797 -1.06839
LEU_4 -4.3898 0.35944 1.99154 0.00724 -0.20654 0 0 0 -0.39391 0 0 -0.20371 0.09869 0.07503 -0.14867 0.60233 -2.20836
VAL_5 -2.59235 0.10923 1.57626 0.01304 -0.38865 0 0 0 0 0 0 0.01526 0.00019 0.00846 -0.24087 0.74484 -0.75459
GLN_6 -6.1841 0.49757 4.84055 0.01475 -0.99279 0 0 0 -1.3851 -0.65522 0 -0.1574 0.00679 3.28634 -0.0126 -1.17797 -1.91918
SER_7 -2.44632 0.25001 2.58971 0.00141 -0.53733 0 0 0 -1.1145 0 0 -0.26451 0.18467 0.16028 -0.26353 0.17658 -1.26353
GLY_8 -1.00845 0.14921 0.85916 0.00012 0.06944 0 0 0 0 0 0 -0.09525 0.07899 0 -0.19819 0.14053 -0.00445
ALA_9 -1.34873 0.20324 0.61686 0.00078 0.04464 0 0 0 0 0 0 -0.34174 0.02195 0 -0.13178 0.59294 -0.34185
GLU_10 -3.31522 0.2173 2.75247 0.00454 -0.54598 0 0 0 -0.23976 0 0 -0.02773 0.02393 2.24163 0.02257 -1.55374 -0.42
VAL_11 -1.74725 0.11359 1.09829 0.01271 -0.20213 0 0 0 0 0 0 -0.22184 0.2232 0.02067 -0.39046 0.74484 -0.34838
LYS_12 -3.3966 0.2232 1.85198 0.00521 -0.30298 0 0 0 0 0 0 -0.08975 0.08045 1.19916 -0.01505 -0.28737 -0.73174
LYS_13 -1.59322 0.38165 0.97634 0.00317 -0.12067 0.00039 0 0 0 0 0 -0.14109 0.01481 0.70441 -0.03666 -0.28737 -0.09823
PRO_14 -1.44167 0.42508 0.58907 0.00126 0.00614 0.00921 0 0 0 0 0 -0.18016 0.00056 0.0629 -0.52438 -0.21929 -1.27128
GLY_15 -1.66896 0.12452 0.98411 1e-05 -0.10722 0 0 0 0 0 0 -0.30047 0.05624 0 -0.79959 0.14053 -1.57084
ALA_16 -2.90312 0.47351 1.56758 0.00072 -0.14939 0 0 0 0 0 0 0.21485 0.00265 0 0.19005 0.59294 -0.01021
SER_17 -2.44016 0.29489 1.86791 0.00147 -0.59084 0 0 0 0 -0.37616 0 -0.00065 0.0018 0.53672 0.07002 0.17658 -0.45841
VAL_18 -4.36963 0.78897 1.46836 0.01848 -0.67101 0 0 0 0 0 0 -0.13829 0.00559 1.27843 -0.23122 0.74484 -1.10546
LYS_19 -1.9169 0.13256 1.39698 0.00547 -0.19008 0 0 0 -0.23976 0 0 0.03212 0.03871 0.82549 0.03609 -0.28737 -0.1667
VAL_20 -3.90239 0.32488 1.51219 0.0128 -0.42533 0 0 0 0 0 0 -0.20898 0.05895 0.05337 -0.39433 0.74484 -2.224
SER_21 -2.85514 0.20764 1.81991 0.00152 -0.59486 0 0 0 -0.54788 0 0 -0.05513 0.01573 0.22846 -0.12229 0.17658 -1.72546
CYS_22 -3.82556 0.30321 2.2141 0.00759 -0.48995 0 0 0 0 0 0 0.08418 0.00911 0.06314 -0.18155 0.35499 -1.46072
LYS_23 -2.88254 0.06862 1.78278 0.00518 -0.5449 0 0 0 0 0 0 -0.16041 0.00429 0.85359 -0.03693 -0.28737 -1.19769
ALA_24 -2.44361 0.35511 0.98966 0.00069 -0.27676 0 0 0 0 0 0 -0.14119 0.04772 0 -0.01385 0.59294 -0.88928
SER_25 -1.9607 0.05473 1.32766 0.00221 -0.35546 0 0 0 0 0 0 0.29758 0.16978 0.03868 -0.36951 0.17658 -0.61845
GLY_26 -1.51417 0.17638 0.81355 1e-05 -0.14707 0 0 0 0 0 0 -0.1044 0.00107 0 -0.80878 0.14053 -1.44289
TYR_27 -6.45736 0.96027 2.24819 0.02863 -0.01652 0 0 0 0 0 0 -0.12118 0.00097 1.07136 -0.27114 0.1317 -2.42507
THR_28 -3.33849 0.8322 1.91875 0.01387 -0.05843 0 0 0 0 0 0 0.46511 0.01687 0.4359 0.18922 0.16454 0.63955
PHE_29 -6.52241 1.05713 1.85522 0.02719 0.09209 0 0 0 0 0 0 0.3257 1.27609 1.41312 -0.04604 0.43057 -0.09134
THR_30 -3.09838 0.53644 1.8396 0.0048 0.00474 0 0 0 0 -0.19966 0 -0.14962 1.28783 0.22653 0.0983 0.16454 0.71512
SER_31 -2.52651 0.41309 1.68045 0.00235 -0.24606 0 0 0 0 -0.19966 0 0.02806 0.00919 0.60935 -0.04774 0.17658 -0.10091
TYR_32 -5.43569 0.54222 2.31522 0.02352 0.0608 0 0 0 0 0 0 -0.15395 0.07838 2.39094 -0.25748 0.1317 -0.30435
TRP_33 -5.41944 0.25726 2.33667 0.02243 -0.18137 0 0 0 0 0 0 -0.191 0.09454 1.82175 -0.19171 0.92933 -0.52153
MET_34 -5.2923 0.56237 2.74497 0.00511 -0.47779 0 0 0 0 0 0 -0.08444 0.12611 1.05373 -0.08209 0.15868 -1.28564
HIS_35 -6.23639 0.36618 3.24723 0.00333 -0.81622 0 0 0 0 -0.40422 0 -0.12379 0.00445 1.80195 -0.08762 0.3575 -1.88761
TRP_36 -7.98921 0.44557 3.01636 0.02126 -0.40416 0 0 0 0 0 0 -0.03128 0.06582 1.27006 -0.01499 0.92933 -2.69124
VAL_37 -4.82667 0.89247 1.51814 0.01869 -0.40359 0 0 0 0 0 0 0.05732 0.18557 0.37874 -0.09467 0.74484 -1.52916
ARG_38 -7.09585 0.89933 4.48899 0.01257 -1.85591 0 0 0 0 -1.42403 0 -0.09122 0.02274 2.50833 -0.06745 -0.14916 -2.75165
GLN_39 -4.89564 0.63447 3.2791 0.00589 -1.04872 0 0 0 0 -1.86085 0 0.03386 0.0139 2.12304 0.11059 -1.17797 -2.78233
ALA_40 -2.64778 0.3302 1.32204 0.00064 -0.57209 2e-05 0 0 0 0 0 0.08292 0.00011 0 0.07997 0.59294 -0.81103
PRO_41 -1.09904 0.42214 0.5206 0.00152 0.00613 0.00896 0 0 0 0 0 -0.01992 0.23851 0.10516 -0.44065 -0.21929 -0.47588
GLY_42 -1.00161 0.07315 0.6893 0 0.06999 0 0 0 0 0 0 -0.4072 0.01805 0 -0.79727 0.14053 -1.21507
GLN_43 -2.07614 0.30734 1.24302 0.00477 0.17806 0 0 0 0 0 0 0.22432 0.00102 1.7353 -0.38392 -1.17797 0.05581
GLY_44 -2.23288 0.17104 1.3394 8e-05 1e-05 0 0 0 0 0 0 0.08764 0.05315 0 -0.80243 0.14053 -1.24346
LEU_45 -5.07756 0.43544 0.64044 0.0069 -0.04995 0 0 0 0 0 0 -0.28811 0.02958 0.22355 -0.02667 0.60233 -3.50407
GLU_46 -4.20021 0.31389 3.32578 0.00606 -2.27082 0 0 0 0 -1.2349 0 0.11584 0.07067 2.26027 0.0009 -1.55374 -3.16626
TRP_47 -7.05031 0.42064 2.39078 0.02334 -0.02763 0 0 0 0 0 0 -0.26995 0.06287 1.91273 -0.0326 0.92933 -1.64082
MET_48 -6.19374 0.57725 2.11461 0.00247 -0.22528 0 0 0 0 0 0 0.18132 0.00452 1.51781 -0.17988 0.15868 -2.04224
GLY_49 -3.23895 0.2553 1.91207 0.00026 -0.33325 0 0 0 0 0 0 0.18919 0.02208 0 -0.80589 0.14053 -1.85866
ASN_50 -4.87414 0.28178 3.29043 0.01792 -0.68724 0 0 0 0 -0.6633 0 -0.00296 0.00107 1.49765 -0.26814 -0.94198 -2.34891
ILE_51 -4.67299 0.42807 1.74462 0.01818 -0.40654 0 0 0 0 0 0 0.09589 0.24928 0.23756 0.04128 0.8318 -1.43286
TYR_52 -7.55256 1.02514 3.10368 0.02814 -0.77823 4e-05 0 0 0 0 0 0.02557 0.04376 2.44684 -0.13821 0.1317 -1.66412
PRO_53 -4.8391 0.95971 1.66683 0.00103 -0.34876 0.00402 0 0 -0.80152 0 0 -0.11172 0.08183 0.40952 -0.36016 -0.21929 -3.5576
GLY_54 -2.03445 0.67573 1.12267 0 -0.06347 0 0 0 0 0 0 -0.01464 0.00083 0 0.18725 0.14053 0.01444
SER_55 -2.27173 0.585 1.72888 0.00127 -0.11732 0 0 0 -0.2766 0 0 0.41314 0.07641 0.27306 -0.42899 0.17658 0.1597
GLY_56 -1.7339 0.16346 1.22428 0 -0.10044 0 0 0 0 0 0 -0.36221 4e-05 0 -0.80403 0.14053 -1.47226
GLY_57 -1.63841 0.19574 1.35168 4e-05 -0.0691 0 0 0 -0.2766 0 0 0.01632 7e-05 0 0.35027 0.14053 0.07054
THR_58 -3.02534 0.34579 1.98271 0.0053 -0.52055 0 0 0 0 -0.51778 0 -0.18688 0.08369 0.10835 -0.20509 0.16454 -1.76525
ASN_59 -3.48609 0.30642 2.55217 0.00278 -0.65349 0 0 0 0 -0.6633 0 0.12877 0.11674 1.50514 0.28116 -0.94198 -0.85168
TYR_60 -5.40475 0.43471 2.71099 0.0253 -0.40461 0 0 0 -0.75794 -0.51778 0 -0.16008 0.59575 1.8553 -0.22282 0.1317 -1.71422
ALA_61 -3.05647 0.43604 1.44707 0.00075 -0.25002 0 0 0 0 0 0 -0.106 0.3251 0 0.01718 0.59294 -0.59339
GLU_62 -1.29721 0.22681 0.70282 0.00455 0.17478 0 0 0 0 0 0 -0.26521 0.0403 2.15906 -0.12898 -1.55374 0.06317
LYS_63 -2.86951 0.2938 2.0018 0.00322 -0.97213 0 0 0 -0.32553 -0.44652 0 -0.25097 0.56425 0.72001 -0.02904 -0.28737 -1.59798
PHE_64 -7.21188 1.42207 2.94391 0.02341 -0.19419 0 0 0 0 0 0 0.05377 0.03425 1.46436 -0.12077 0.43057 -1.15451
LYS_65 -2.80827 0.4246 1.68549 0.00538 0.13205 0 0 0 0 0 0 0.10049 0.19798 0.69352 -0.10564 -0.28737 0.03822
ASN_66 -1.88604 0.20509 1.39548 0.00421 -0.05287 0 0 0 0 0 0 -0.14429 0.01434 1.54323 -0.39996 -0.94198 -0.2628
ARG_67 -5.90419 0.21284 4.6471 0.00986 -1.97584 0 0 0 -0.59577 -1.24639 0 0.27135 0.46403 2.47086 -0.1475 -0.14916 -1.94281
VAL_68 -4.26401 0.78042 1.33816 0.01291 0.15002 0 0 0 0 0 0 -0.15836 0.33932 0.0678 -0.20571 0.74484 -1.1946
THR_69 -2.13433 0.07782 1.47706 0.00861 -0.45807 0 0 0 0 0 0 0.04201 0.02133 0.03185 -0.07047 0.16454 -0.83964
MET_70 -4.84592 0.28014 1.95558 0.00209 -0.20126 0 0 0 -0.75794 0 0 -0.10675 0.1723 1.50003 -0.13709 0.15868 -1.98015
THR_71 -2.59827 0.42335 1.48681 0.01043 -0.85755 0 0 0 -0.20011 0 0 0.22365 0.05109 0.06769 -0.49532 0.16454 -1.72368
ARG_72 -4.42172 0.24431 2.48957 0.02323 -0.94116 0 0 0 -1.00162 0 0 -0.00765 0.05513 3.26486 -0.04461 -0.14916 -0.48882
ASP_73 -4.16883 0.35343 3.33141 0.01447 -1.24997 0 0 0 -0.09659 -0.23821 0 0.03306 0.62075 1.43126 -0.18138 -1.28682 -1.43743
THR_74 -2.3334 0.34676 1.45567 0.00386 0.18833 0 0 0 0 0 0 -0.19407 0.00279 0.03818 0.01133 0.16454 -0.31601
SER_75 -1.84949 0.36494 1.74705 0.00176 -0.84936 0 0 0 -0.09659 -0.23821 0 -0.2975 0.04482 0.13933 -0.1649 0.17658 -1.02157
ILE_76 -3.4808 0.72778 2.53262 0.0162 0.13219 0 0 0 0 0 0 0.26897 0.00626 0.07268 -0.22479 0.8318 0.88292
SER_77 -3.26271 0.39168 1.97992 0.00425 0.15678 0 0 0 0 0 0 0.19154 0.01077 0.13314 0.08317 0.17658 -0.13488
THR_78 -4.94359 0.23258 2.83565 0.00859 -0.23746 0 0 0 0 0 0 -0.03394 0.06485 0.1106 -0.12793 0.16454 -1.92611
ALA_79 -3.43257 0.18402 1.50671 0.00069 -0.54453 0 0 0 0 0 0 -0.08384 0.00988 0 0.03383 0.59294 -1.73286
TYR_80 -5.275 0.40469 2.30323 0.02328 -0.37951 0 0 0 0 0 0 -0.15299 0.02071 1.2794 -0.19547 0.1317 -1.83994
MET_81 -5.44141 0.66287 1.76347 0.00958 -0.39998 0 0 0 0 0 0 0.25035 0.01992 1.25084 -0.24591 0.15868 -1.97159
GLU_82 -3.01236 0.28045 2.08551 0.00698 -0.90995 0 0 0 0 -0.37616 0 -0.0256 0.05554 2.04376 0.08951 -1.55374 -1.31605
LEU_83 -5.26689 1.00677 1.61736 0.01525 -0.24566 0 0 0 0 0 0 0.11681 0.00053 2.63972 -0.09827 0.60233 0.38796
SER_84 -2.9216 0.2529 2.17273 0.00177 -0.48705 0 0 0 0 0 0 -0.08194 1e-05 0.1404 -0.25616 0.17658 -1.00235
ARG_85 -2.87227 0.25045 1.92045 0.0098 -0.30912 0 0 0 -0.27025 0 0 -0.02404 0.11154 0.9627 -0.17104 -0.14916 -0.54095
LEU_86 -5.08746 0.52089 2.54714 0.00624 -0.38859 0 0 0 0 0 0 -0.18183 0.25196 0.13945 0.03777 0.60233 -1.5521
ARG_87 -3.9169 0.46428 3.01293 0.0122 -0.94289 0 0 0 -0.41012 -0.27925 0 0.0162 0.08334 2.16815 -0.0655 -0.14916 -0.00673
SER_88 -1.55586 0.34807 1.40657 0.00197 -0.52572 0 0 0 0 0 0 -0.26664 0.07277 0.10656 -0.122 0.17658 -0.3577
ASP_89 -2.72846 0.50515 2.3956 0.00281 -1.01098 0 0 0 0 -0.27925 0 -0.24737 0.07038 2.14013 -0.25329 -1.28682 -0.69211
ASP_90 -4.77607 0.75919 4.5984 0.00288 -2.34237 0 0 0 -0.41012 -1.88203 0 -0.26293 0.08856 1.79779 -0.16328 -1.28682 -3.8768
THR_91 -2.05149 0.24511 1.73529 0.00864 -0.36538 0 0 0 0 0 0 0.56871 0.11334 0.04326 -0.67879 0.16454 -0.21677
ALA_92 -3.64601 0.26273 1.73325 0.00071 -0.34403 0 0 0 0 0 0 0.02954 0.06724 0 -0.19529 0.59294 -1.49891
VAL_93 -4.81076 0.49421 2.08269 0.0127 -0.32302 0 0 0 0 0 0 -0.21582 0.12565 0.01051 -0.27646 0.74484 -2.15546
TYR_94 -7.7526 0.94159 2.86284 0.0437 -0.69709 0 0 0 0 0 0 -0.1868 0.00174 3.27182 -0.08622 0.1317 -1.46931
TYR_95 -7.9013 0.84187 3.33142 0.02331 -0.70512 0 0 0 0 -0.48615 0 -0.15889 0.34743 1.64915 -0.21706 0.1317 -3.14364
CYS_96 -3.35149 0.25616 1.94465 0.00143 -0.37353 0 0 0 -0.36604 0 0 -0.13181 0.0851 0.39378 -0.01845 0.35499 -1.2052
ALA_97 -3.28786 0.3997 1.61056 0.0006 -0.34322 0 0 0 0 0 0 0.274 0.02567 0 0.14685 0.59294 -0.58075
ARG_98 -5.94888 0.3421 4.55851 0.01299 -0.71075 0 0 0 -0.38577 0 0 -0.04305 0.06177 2.09632 -0.18557 -0.14916 -0.35149
SER_99 -2.31531 0.09653 1.97039 0.00087 -0.45689 0 0 0 0 -0.40422 0 -0.29974 0.04311 0.72649 -0.03918 0.17658 -0.50135
GLY_100 -1.06037 0.16721 0.57847 0.00011 -0.02527 0 0 0 0 0 0 -0.04853 0.00739 0 -0.12932 0.14053 -0.36978
GLY_101 -0.48605 0.25782 0.42941 0.00013 -0.03444 0.00127 0 0 0 0 0 0.78834 0.00402 0 -1.11091 0.14053 -0.00988
PRO_102 -2.66486 0.68776 1.0919 0.00219 0.12607 0.20574 0 0 0 0 0 0.0388 0.01172 0.04699 -0.37498 -0.21929 -1.04795
TYR_103 -2.79612 0.23675 1.12595 0.03093 -0.03009 0 0 0 -0.208 0 0 -0.11544 0.26492 1.88749 0.12599 0.1317 0.65408
PHE_104 -6.42155 0.76408 2.66796 0.02331 0.1949 0 0 0 -0.21982 0 0 -0.25682 0.04113 2.1074 0.08591 0.43057 -0.58292
PHE_105 -5.89757 0.56043 2.96654 0.02557 -0.245 0 0 0 -0.16596 0 0 -0.15344 0.00747 1.6851 0.0768 0.43057 -0.70948
ASP_106 -5.36095 0.44623 4.27169 0.00215 -1.04835 0 0 0 -0.8867 0 0 -0.07748 1.37429 2.44981 0.01085 -1.28682 -0.10529
TYR_107 -5.4575 0.73193 2.64971 0.02448 -0.0699 0 0 0 0 -0.36775 0 0.11979 0.40758 1.41452 -0.17267 0.1317 -0.58812
TRP_108 -8.421 1.8471 2.97326 0.02445 0.11948 0 0 0 0 0 0 -0.08968 0.21959 3.15981 -0.11048 0.92933 0.65186
GLY_109 -2.30508 0.38756 1.62949 0.00012 -0.30723 0 0 0 -0.38906 0 0 -0.02657 0.1919 0 -0.25423 0.14053 -0.93256
GLN_110 -2.93556 0.17165 2.33237 0.02104 -0.35711 0 0 0 -1.01906 0 0 -0.24019 0.02053 2.73927 -0.03731 -1.17797 -0.48233
GLY_111 -2.3764 0.40078 1.47624 4e-05 0.11118 0 0 0 0 0 0 0.17308 0.01286 0 -0.78091 0.14053 -0.8426
THR_112 -4.62423 0.20708 3.26813 0.00909 -0.80249 0 0 0 -0.56662 -0.65522 0 0.16311 0.00255 0.06023 -0.0038 0.16454 -2.77764
LEU_113 -2.95953 0.25249 1.31995 0.00893 -0.20357 0 0 0 0 0 0 -0.14291 0.03239 0.28399 -0.07518 0.60233 -0.88111
VAL_114 -4.06311 0.33069 1.87267 0.01363 -0.18586 0 0 0 0 0 0 -0.21592 0.02429 0.09505 -0.4005 0.74484 -1.78422
THR_p:CtermProteinFull_115 -2.73114 0.06106 2.64285 0.01713 -0.29694 0 0 0 0 0 0 0 0 0.05421 0 0.16454 -0.08829
ASP_p:NtermProteinFull_116 -3.01904 0.26115 3.67563 0.00993 -0.70015 0 0 0 0 0 0 0 0.01286 1.45573 0 -1.28682 0.40928
ILE_117 -5.04395 0.33578 2.74572 0.01819 -0.052 0 0 0 -0.70225 0 0 -0.16998 0.00811 0.20965 -0.33921 0.8318 -2.15813
VAL_118 -2.18971 0.2951 1.51012 0.01344 -0.42435 0 0 0 -0.23297 0 0 -0.25898 0.08594 0.00617 -0.18893 0.74484 -0.63932
MET_119 -4.76748 0.33182 2.6015 0.00339 -0.24775 0 0 0 -0.29507 0 0 0.07794 0.04816 1.34532 -0.07279 0.15868 -0.81627
THR_120 -2.56212 0.07985 1.96011 0.00874 -0.45546 0 0 0 0 0 0 -0.01516 0.0192 0.02847 -0.07269 0.16454 -0.84452
GLN_121 -6.24229 0.34563 4.58697 0.00952 -1.05183 0 0 0 -0.89795 -0.45705 0 -0.15903 0.00586 3.24552 -0.03309 -1.17797 -1.82571
SER_122 -1.90999 0.8929 1.49049 0.00704 -0.465 0.00404 0 0 0 0 0 0.13964 0.03492 0.07764 -0.13309 0.17658 0.31517
PRO_123 -2.72181 1.10571 1.42278 0.00215 -0.46798 0.18321 0 0 -0.42359 0 0 0.09875 0.27625 0.06046 -0.43401 -0.21929 -1.11737
LEU_124 -2.73213 0.10661 1.40201 0.00762 -0.1411 0 0 0 0 0 0 -0.20765 0.11447 0.03408 -0.12335 0.60233 -0.9371
SER_125 -2.09813 0.19441 1.19651 0.00469 -0.23024 0 0 0 0 0 0 0.2058 0.36461 0.04628 -0.18173 0.17658 -0.32122
LEU_126 -3.77642 0.34667 1.18911 0.0092 -0.47439 0.01147 0 0 0 0 0 0.15797 0.25054 0.3573 -0.07776 0.60233 -1.404
PRO_127 -1.33652 0.23288 0.58374 0.00304 -0.05162 0.1715 0 0 0 0 0 0.00229 0.1112 0.46916 -0.19817 -0.21929 -0.2318
VAL_128 -4.0106 0.68001 1.44248 0.01278 -0.2071 0 0 0 0 0 0 -0.16519 0.35588 0.16217 -0.33243 0.74484 -1.31715
THR_129 -2.77024 0.86042 1.90133 0.00824 -0.71106 0 0 0 -0.13573 0 0 -0.15636 0.03183 0.07899 0.05406 0.16454 -0.674
PRO_130 -2.13806 0.52717 0.55214 0.00149 -0.09801 0.04668 0 0 0 0 0 0.01594 0.00323 0.11352 -0.4717 -0.21929 -1.66689
GLY_131 -1.79197 0.166 0.96162 0 -0.19729 0 0 0 0 0 0 -0.385 0.00199 0 -0.80269 0.14053 -1.90681
GLU_132 -4.0406 0.92153 2.80617 0.00707 -0.78445 0.03138 0 0 -0.13573 0 0 -0.07915 0.1157 2.25765 0.06221 -1.55374 -0.39196
PRO_133 -2.46603 0.67108 0.93238 0.0012 -0.04216 0.07768 0 0 0 0 0 -0.29059 0.05093 0.11741 -0.59965 -0.21929 -1.76703
ALA_134 -2.88314 0.30743 0.95162 0.00063 -0.25722 0 0 0 0 0 0 0.07972 0.01435 0 0.14478 0.59294 -1.04889
SER_135 -1.97901 0.22255 1.61627 0.0045 -0.52468 0 0 0 0 -0.51029 0 0.24974 0.03118 0.06486 -0.07187 0.17658 -0.72016
ILE_136 -4.65356 0.20965 1.53078 0.01711 -0.56898 0 0 0 0 0 0 -0.19096 0.06755 1.8587 -0.41016 0.8318 -1.30807
SER_137 -2.51206 0.11612 1.81086 0.00401 -0.74285 0 0 0 0 0 0 -0.06589 0.18398 0.52978 -0.00618 0.17658 -0.50565
CYD_138 -3.18468 0.26684 1.94637 0.00157 -0.64895 0 0 0 0 0 -0.001 0.0965 0.01826 0.10517 -0.19272 0.35499 -1.23765
ARG_139 -3.37262 0.18568 2.87765 0.01301 -1.77108 0 0 0 0 -0.65942 0 -0.03071 0.03997 1.91617 0.03927 -0.14916 -0.91125
SER_140 -3.32721 0.41982 2.51618 0.00149 -0.60092 0 0 0 -0.36043 0 0 -0.20625 0.05201 0.22573 -0.18027 0.17658 -1.28327
SER_141 -1.95681 0.17101 1.53719 0.00217 -0.42787 0 0 0 -0.23297 0 0 -0.25551 0.02678 0.15748 -0.14203 0.17658 -0.94397
GLN_142 -3.17257 0.4297 1.93438 0.00556 -0.4718 0 0 0 -0.36043 0 0 -0.04687 0.0022 2.37728 -0.08574 -1.17797 -0.56627
ASN_143 -2.20295 0.26155 1.46208 0.00326 -0.0203 0 0 0 0 0 0 -0.10185 0.03346 1.64582 0.16626 -0.94198 0.30535
ILE_144 -4.25086 0.33974 1.62154 0.01759 -0.07317 0 0 0 0 0 0 0.04885 0.10539 0.11376 0.0339 0.8318 -1.21146
VAL_145 -2.25093 0.15712 1.15935 0.01268 0.07939 0 0 0 0 0 0 -0.14038 0.10656 0.02329 -0.18192 0.74484 -0.29
HIS_146 -4.85074 0.69937 2.78448 0.00506 -0.70996 0 0 0 -0.26149 0 0 -0.14074 0.16153 2.20773 -0.07053 0.3575 0.18222
ASN_147 -1.55047 0.44693 0.89913 0.00348 0.05447 0 0 0 0 0 0 -0.17422 0.04466 1.21847 -0.05804 -0.94198 -0.05758
ASN_148 -4.19273 0.74353 3.09233 0.01736 -0.36776 0 0 0 -0.40295 -0.3219 0 -0.20143 0.27621 1.84133 -0.19097 -0.94198 -0.64896
GLY_149 -1.31011 0.4615 0.89585 0 0.05327 0 0 0 0 0 0 -0.3956 0.00079 0 -0.80315 0.14053 -0.95693
ILE_150 -4.1036 0.24588 2.39515 0.01721 -0.21424 0 0 0 -0.14146 0 0 -0.2366 0.44778 0.19011 -0.38912 0.8318 -0.95707
THR_151 -3.19987 0.31747 1.3675 0.00797 -0.28814 0 0 0 0 0 0 0.00171 0.47969 0.04957 -0.04538 0.16454 -1.14493
TYR_152 -5.01848 0.33139 2.26382 0.02448 -0.4241 0 0 0 0 -0.3219 0 0.04443 0.00087 1.59144 -0.08559 0.1317 -1.46195
LEU_153 -5.08416 0.71792 1.86909 0.00914 -0.30266 0 0 0 0 0 0 0.01128 0.0473 0.36731 -0.10982 0.60233 -1.87229
GLU_154 -5.18593 0.48994 3.06268 0.00468 -0.91516 0 0 0 0 -0.42774 0 -0.04365 0.1866 2.02882 0.03255 -1.55374 -2.32097
TRP_155 -9.30902 1.10148 3.28515 0.02201 -0.48119 0 0 0 0 0 0 -0.10193 0.0037 1.10329 -0.05008 0.92933 -3.49727
TYR_156 -7.69638 1.16985 2.87305 0.02559 -0.86254 0 0 0 0 -0.42774 0 -0.16397 0.00488 1.48349 -0.24168 0.1317 -3.70375
LEU_157 -4.74009 0.4233 1.74566 0.05194 -0.47273 0 0 0 0 0 0 0.16846 0.00308 1.59825 -0.07742 0.60233 -0.69722
GLN_158 -5.82143 0.30484 3.59585 0.00617 -1.2187 0 0 0 -0.30239 -1.75791 0 0.11643 0.62966 2.53658 0.00616 -1.17797 -3.08269
LYS_159 -3.2727 0.49202 2.20346 0.00503 -1.25315 0.00392 0 0 0 -0.3166 0 -0.28371 0.00089 0.95094 0.02046 -0.28737 -1.73682
PRO_160 -1.66851 0.54798 0.61504 0.00141 -0.02687 0.06641 0 0 0 0 0 -0.03517 0.00147 0.14769 -0.47143 -0.21929 -1.04124
GLY_161 -0.92818 0.0628 0.66278 1e-05 0.07535 0 0 0 0 0 0 -0.32322 0.04797 0 -0.79876 0.14053 -1.06072
GLN_162 -2.63026 0.26314 1.60785 0.00488 -0.21288 0 0 0 -0.30239 0 0 0.08544 0.25199 1.5686 -0.09612 -1.17797 -0.63772
SER_163 -2.71267 0.39353 1.82422 0.00123 -0.17831 0.00038 0 0 -0.38906 0 0 -0.18317 2e-05 0.28878 -0.1503 0.17658 -0.92876
PRO_164 -5.20316 0.77128 1.37094 0.00161 0.07889 0.00249 0 0 0 0 0 0.03396 0.00254 0.12165 -0.42828 -0.21929 -3.46737
GLN_165 -4.49245 0.27395 3.1831 0.01228 -0.80739 0 0 0 -1.01845 0 0 -0.20753 0.59811 2.48932 -0.01165 -1.17797 -1.15867
LEU_166 -5.4435 1.01924 2.20552 0.00668 -0.23848 0 0 0 -0.63821 0 0 0.26025 0.3917 1.19765 -0.31899 0.60233 -0.9558
LEU_167 -6.19676 1.2472 1.44146 0.00685 -0.14125 0 0 0 0 0 0 0.46828 0.0795 1.3483 -0.20189 0.60233 -1.34598
ILE_168 -6.28645 1.09601 2.23279 0.02247 -0.33621 0 0 0 0 0 0 -0.03957 1.10559 1.57866 -0.11734 0.8318 0.08774
TYR_169 -7.28148 1.97381 2.96727 0.02871 -0.4075 0 0 0 0 0 0 -0.11343 0.09182 1.48165 -0.21978 0.1317 -1.34723
LYS_170 -3.58159 1.69845 2.13061 0.00505 -0.09598 0 0 0 0 0 0 -0.00858 0.61028 1.05757 -0.29248 -0.28737 1.23596
VAL_171 -3.88029 1.36253 1.65615 0.01325 -0.25148 0 0 0 0 0 0 0.72559 0.74846 0.0941 -0.26198 0.74484 0.95117
SER_172 -2.26227 0.57906 1.67939 0.00607 -0.48186 0 0 0 0 0 0 0.31427 0.15417 0.24192 -0.29065 0.17658 0.11667
ASP_173 -4.49164 0.78472 3.11436 0.0034 -0.44935 0 0 0 0 0 0 -0.09824 0.06244 2.53635 -0.13715 -1.28682 0.03808
ARG_174 -3.68838 0.36284 2.0352 0.01349 -0.32849 0 0 0 -0.25501 0 0 -0.25089 0.10754 2.49823 -0.01122 -0.14916 0.33415
PHE_175 -8.06882 1.63242 2.88138 0.02274 -0.47441 0 0 0 0 0 0 0.05037 0.04017 1.89783 0.16426 0.43057 -1.42349
SER_176 -2.85235 0.09101 2.27877 0.002 -0.90211 0 0 0 -0.71446 0 0 0.06138 0.0005 0.20174 0.19654 0.17658 -1.46041
GLY_177 -1.07785 0.08258 0.60237 1e-05 0.03368 0 0 0 0 0 0 -0.22561 0.0038 0 -0.8082 0.14053 -1.2487
VAL_178 -4.34484 0.97148 1.73941 0.0136 -0.20365 0.00561 0 0 -0.25501 0 0 -0.22841 0.01554 0.03565 -0.21432 0.74484 -1.72011
PRO_179 -3.12919 0.98317 1.37289 0.00111 -0.17885 0.01266 0 0 0 0 0 -0.27316 0.17373 0.11349 -0.71755 -0.21929 -1.86099
ASP_180 -1.63096 0.29245 1.21364 0.01411 0.12283 0 0 0 0 0 0 -0.22068 0.33098 1.59561 -0.28845 -1.28682 0.14271
ARG_181 -5.50833 0.76074 3.81255 0.01402 -1.59524 0 0 0 0 -0.96178 0 -0.25907 0.00935 2.34299 -0.05771 -0.14916 -1.59163
PHE_182 -6.3157 1.08801 1.27305 0.0232 -0.30791 0 0 0 0 0 0 -0.08183 0.04599 1.63915 -0.06874 0.43057 -2.2742
SER_183 -2.25935 0.07223 1.54585 0.00741 -0.50069 0 0 0 0 0 0 0.25853 0.01032 0.04596 -0.34635 0.17658 -0.98952
GLY_184 -2.01785 0.22562 1.35292 0.00012 -0.32788 0 0 0 0 0 0 0.01263 0.10903 0 -0.16989 0.14053 -0.67476
SER_185 -2.01832 0.15102 1.42968 0.00117 -0.72229 0 0 0 -0.12056 0 0 0.13884 0 0.7211 -0.3027 0.17658 -0.54548
GLY_186 -1.26334 0.14892 0.71409 0.00012 -0.54892 0 0 0 -0.12056 0 0 0.09274 0.01826 0 -0.79681 0.14053 -1.61497
SER_187 -2.14044 0.16345 1.21806 0.00146 -0.29208 0 0 0 0 0 0 -0.0651 0.20052 0.21483 -0.30017 0.17658 -0.8229
GLY_188 -2.1712 0.16329 1.40481 1e-05 -0.13558 0 0 0 0 0 0 0.44753 0.04272 0 -0.5701 0.14053 -0.67799
THR_189 -3.93742 0.40273 3.01863 0.0048 -0.56746 0 0 0 0 0 0 0.03585 0.14779 0.02052 -0.44355 0.16454 -1.15357
ASP_190 -3.57586 0.25088 3.13703 0.00367 -1.91584 0 0 0 0 -0.65942 0 -0.12313 0 2.81178 -0.21914 -1.28682 -1.57686
PHE_191 -7.19493 0.92528 2.42057 0.02404 -0.30595 0 0 0 0 0 0 -0.15054 0.06317 1.26317 -0.1703 0.43057 -2.69491
THR_192 -3.47707 0.35727 2.37909 0.00794 -0.23883 0 0 0 0 0 0 -0.03198 0.14131 0.16477 -0.14525 0.16454 -0.6782
LEU_193 -5.98137 0.42377 1.49997 0.00896 -0.53083 0 0 0 0 0 0 -0.07333 0.05347 0.32264 -0.12475 0.60233 -3.79916
LYS_194 -3.50595 0.21106 2.63451 0.00564 -0.65249 0 0 0 0 -0.51029 0 -0.09378 0.0143 1.35295 -0.00232 -0.28737 -0.83376
ILE_195 -5.21792 0.97426 1.43268 0.01745 -0.31334 0 0 0 0 0 0 0.13564 0.1986 0.23241 -0.237 0.8318 -1.9454
SER_196 -2.3423 0.37947 1.41159 0.00186 -0.17797 0 0 0 0 0 0 -0.05398 0.2266 0.20696 0.14604 0.17658 -0.02515
ARG_197 -3.00231 0.46503 1.86604 0.00945 0.00245 0 0 0 0 0 0 0.37982 0.00212 0.95234 -0.43442 -0.14916 0.09138
VAL_198 -4.34001 0.5288 1.63793 0.01416 -0.31339 0 0 0 0 0 0 -0.2202 0.07006 0.02645 -0.03459 0.74484 -1.88593
GLU_199 -3.79206 0.36873 2.83677 0.0027 -1.10777 0 0 0 -0.54519 -0.46903 0 0.31447 0.051 2.44639 0.04806 -1.55374 -1.39966
ALA_200 -1.82026 0.40625 0.93337 0.00076 0.10677 0 0 0 0 0 0 -0.22173 0.06996 0 -0.20001 0.59294 -0.13195
GLU_201 -1.96551 0.27904 1.82402 0.00557 -0.98186 0 0 0 0 -0.3166 0 -0.17255 0.09487 2.32117 -0.04764 -1.55374 -0.51324
ASP_202 -4.98377 0.63242 4.18541 0.00312 -1.54465 0 0 0 -1.31317 -0.49275 0 -0.22769 0.00311 1.68826 -0.1499 -1.28682 -3.48643
VAL_203 -3.42796 0.28231 1.56666 0.01415 -0.08985 0 0 0 0 0 0 -0.28225 0.01404 0.03787 -0.13405 0.74484 -1.27423
GLY_204 -2.56765 0.15679 1.47269 0.00027 -0.36919 0 0 0 0 0 0 0.12929 0.00858 0 -0.80888 0.14053 -1.83757
VAL_205 -4.52173 0.22806 2.00519 0.01269 -0.38945 0 0 0 0 0 0 -0.21687 0.0851 0.01894 -0.27282 0.74484 -2.30606
TYR_206 -7.67014 1.11486 3.23512 0.02361 -1.16479 0 0 0 -0.76798 0 0 -0.11638 0.00927 1.49649 -0.07467 0.1317 -3.78292
TYR_207 -7.50353 0.55112 3.46899 0.02433 -0.66843 0 0 0 0 -0.3832 0 -0.15589 0.97518 1.36477 -0.18726 0.1317 -2.38222
CYD_208 -3.88336 0.23376 2.06475 0.00135 -0.48063 0 0 0 -0.3783 0 -0.001 -0.13044 0.44093 1.12753 -0.15191 0.35499 -0.80233
PHE_209 -8.15768 1.25412 2.8483 0.02857 -0.2899 0 0 0 0 0 0 0.13378 0.1402 1.78686 -0.00896 0.43057 -1.83414
GLN_210 -7.56612 0.55117 5.16359 0.03778 -1.1581 0 0 0 -1.35069 -1.11038 0 0.01649 0.08285 4.57085 0.07039 -1.17797 -1.87013
GLY_211 -2.31581 0.08893 1.13956 3e-05 -0.04111 0 0 0 0 0 0 0.26761 0.1655 0 0.29759 0.14053 -0.25718
SER_212 -2.54369 0.13994 2.04827 0.00256 -0.46347 0 0 0 -0.24425 -0.39211 0 0.03697 0.00603 0.23562 -0.06181 0.17658 -1.05935
HIS_213 -4.86368 0.571 3.51267 0.00432 -0.83615 0 0 0 -1.10644 0 0 -0.06755 0.13532 2.22099 -0.01299 0.3575 -0.08501
ILE_214 -2.3 1.24373 1.03165 0.0183 0.06168 0.01981 0 0 0 0 0 -0.22862 0.03469 0.29346 -0.29284 0.8318 0.71366
PRO_215 -3.05711 1.93144 1.6978 0.00251 -0.38967 0.28473 0 0 0 0 0 -0.03015 0.08517 0.06836 -0.27998 -0.21929 0.09382
PRO_216 -4.58023 0.96815 1.52175 0.00114 0.06774 0.04303 0 0 0 0 0 -0.2565 0.27628 0.11558 -0.71579 -0.21929 -2.77812
THR_217 -4.41239 0.34106 3.64817 0.00313 -0.64847 0 0 0 -0.70225 -0.71826 0 -0.18687 0.00797 0.30401 -0.21018 0.16454 -2.40954
PHE_218 -6.43347 0.7685 1.37965 0.02638 -0.10795 0 0 0 0 0 0 0.11463 0.34828 1.64759 -0.1984 0.43057 -2.02421
GLY_219 -2.12739 0.0957 1.4823 0.0001 -0.01623 0 0 0 0 0 0 -0.05226 0.07345 0 -0.63034 0.14053 -1.03414
GLN_220 -3.33074 0.11077 2.44059 0.00926 -0.30591 0 0 0 -0.81472 0 0 0.05313 0.04431 3.08416 -0.13427 -1.17797 -0.02137
GLY_221 -2.47524 0.23983 1.4713 3e-05 0.16752 0 0 0 0 0 0 0.33236 0.00865 0 -0.86758 0.14053 -0.9826
THR_222 -5.11681 0.30943 3.2878 0.00984 -0.88659 0 0 0 -0.42359 -0.45705 0 0.04354 0.00015 0.05159 0.07617 0.16454 -2.94099
LYS_223 -3.21539 0.09699 1.92246 0.00545 -0.81029 0 0 0 0 0 0 0.00148 0.03041 0.78101 0.07152 -0.28737 -1.40373
VAL_224 -3.94993 0.30882 1.35007 0.01266 -0.47744 0 0 0 0 0 0 -0.21763 0.19362 0.01778 -0.33588 0.74484 -2.35309
GLU_225 -2.42534 0.08297 1.51194 0.00635 -0.50531 0 0 0 0 0 0 0.02114 0.02052 2.1193 -0.06632 -1.55374 -0.7885
ILE_p:CtermProteinFull_226 -3.62752 0.56782 1.01541 0.0836 0.08171 0 0 0 0 0 0 0 0 2.69927 0 0.8318 1.65209
#END_POSE_ENERGIES_TABLE ex1-1wt5_renum_0004.pdb
chainbreak  0.0125263
loop_cenrms  0
loop_rms  0
total_energy  -355.936
