# Supplementary material for: Improving Loop Modeling of the Antibody Complementarity-Determining Region 3 Using Knowledge-Based Restraints
Source: PLoS One. 2016 May 16;11(5):e0154811. doi: 10.1371/journal.pone.0154811 (PMC4868311; doi:10.1371/journal.pone.0154811)
Supplement: S4 File — This archive contains example input and output files needed to run the Rosetta protocol described in S3 File. (ZIP) [file pone.0154811.s007.zip › HCDR3_prot_capture/output/ex1-1wt5_renum_0005.pdb]

ATOM      1  N   GLN A   1       8.905  33.775 -19.569  1.00  0.00           N  
ATOM      2  CA  GLN A   1       8.866  33.033 -18.315  1.00  0.00           C  
ATOM      3  C   GLN A   1       8.534  33.948 -17.143  1.00  0.00           C  
ATOM      4  O   GLN A   1       9.271  34.890 -16.851  1.00  0.00           O  
ATOM      5  CB  GLN A   1      10.203  32.329 -18.066  1.00  0.00           C  
ATOM      6  CG  GLN A   1      10.289  31.610 -16.731  1.00  0.00           C  
ATOM      7  CD  GLN A   1       9.342  30.428 -16.648  1.00  0.00           C  
ATOM      8  OE1 GLN A   1       9.406  29.504 -17.465  1.00  0.00           O  
ATOM      9  NE2 GLN A   1       8.455  30.450 -15.660  1.00  0.00           N  
ATOM     10 1H   GLN A   1       9.125  33.152 -20.319  1.00  0.00           H  
ATOM     11 2H   GLN A   1       8.013  34.196 -19.736  1.00  0.00           H  
ATOM     12 3H   GLN A   1       9.604  34.488 -19.513  1.00  0.00           H  
ATOM     13  HA  GLN A   1       8.083  32.278 -18.384  1.00  0.00           H  
ATOM     14 1HB  GLN A   1      10.381  31.598 -18.855  1.00  0.00           H  
ATOM     15 2HB  GLN A   1      11.011  33.059 -18.108  1.00  0.00           H  
ATOM     16 1HG  GLN A   1      11.306  31.243 -16.593  1.00  0.00           H  
ATOM     17 2HG  GLN A   1      10.033  32.310 -15.936  1.00  0.00           H  
ATOM     18 1HE2 GLN A   1       7.803  29.697 -15.555  1.00  0.00           H  
ATOM     19 2HE2 GLN A   1       8.437  31.218 -15.021  1.00  0.00           H  
ATOM     20  N   VAL A   2       7.421  33.665 -16.475  1.00  0.00           N  
ATOM     21  CA  VAL A   2       7.061  34.372 -15.252  1.00  0.00           C  
ATOM     22  C   VAL A   2       8.093  34.139 -14.156  1.00  0.00           C  
ATOM     23  O   VAL A   2       8.570  33.019 -13.968  1.00  0.00           O  
ATOM     24  CB  VAL A   2       5.677  33.913 -14.756  1.00  0.00           C  
ATOM     25  CG1 VAL A   2       5.720  32.450 -14.339  1.00  0.00           C  
ATOM     26  CG2 VAL A   2       5.224  34.790 -13.599  1.00  0.00           C  
ATOM     27  H   VAL A   2       6.809  32.941 -16.823  1.00  0.00           H  
ATOM     28  HA  VAL A   2       7.018  35.440 -15.469  1.00  0.00           H  
ATOM     29  HB  VAL A   2       4.963  33.993 -15.576  1.00  0.00           H  
ATOM     30 1HG1 VAL A   2       4.733  32.142 -13.992  1.00  0.00           H  
ATOM     31 2HG1 VAL A   2       6.011  31.837 -15.192  1.00  0.00           H  
ATOM     32 3HG1 VAL A   2       6.443  32.322 -13.535  1.00  0.00           H  
ATOM     33 1HG2 VAL A   2       4.244  34.460 -13.254  1.00  0.00           H  
ATOM     34 2HG2 VAL A   2       5.941  34.714 -12.782  1.00  0.00           H  
ATOM     35 3HG2 VAL A   2       5.161  35.826 -13.932  1.00  0.00           H  
ATOM     36  N   GLN A   3       8.434  35.201 -13.435  1.00  0.00           N  
ATOM     37  CA  GLN A   3       9.427  35.118 -12.371  1.00  0.00           C  
ATOM     38  C   GLN A   3       9.044  36.000 -11.190  1.00  0.00           C  
ATOM     39  O   GLN A   3       8.961  37.222 -11.316  1.00  0.00           O  
ATOM     40  CB  GLN A   3      10.809  35.518 -12.895  1.00  0.00           C  
ATOM     41  CG  GLN A   3      11.914  35.447 -11.855  1.00  0.00           C  
ATOM     42  CD  GLN A   3      12.206  34.025 -11.417  1.00  0.00           C  
ATOM     43  OE1 GLN A   3      12.644  33.191 -12.216  1.00  0.00           O  
ATOM     44  NE2 GLN A   3      11.966  33.738 -10.142  1.00  0.00           N  
ATOM     45  H   GLN A   3       7.994  36.089 -13.629  1.00  0.00           H  
ATOM     46  HA  GLN A   3       9.473  34.087 -12.020  1.00  0.00           H  
ATOM     47 1HB  GLN A   3      11.086  34.867 -13.724  1.00  0.00           H  
ATOM     48 2HB  GLN A   3      10.772  36.538 -13.278  1.00  0.00           H  
ATOM     49 1HG  GLN A   3      12.826  35.868 -12.279  1.00  0.00           H  
ATOM     50 2HG  GLN A   3      11.611  36.019 -10.978  1.00  0.00           H  
ATOM     51 1HE2 GLN A   3      12.140  32.815  -9.795  1.00  0.00           H  
ATOM     52 2HE2 GLN A   3      11.612  34.443  -9.529  1.00  0.00           H  
ATOM     53  N   LEU A   4       8.813  35.375 -10.041  1.00  0.00           N  
ATOM     54  CA  LEU A   4       8.517  36.107  -8.815  1.00  0.00           C  
ATOM     55  C   LEU A   4       9.782  36.359  -8.005  1.00  0.00           C  
ATOM     56  O   LEU A   4      10.687  35.525  -7.974  1.00  0.00           O  
ATOM     57  CB  LEU A   4       7.504  35.330  -7.965  1.00  0.00           C  
ATOM     58  CG  LEU A   4       6.162  35.025  -8.642  1.00  0.00           C  
ATOM     59  CD1 LEU A   4       5.282  34.226  -7.690  1.00  0.00           C  
ATOM     60  CD2 LEU A   4       5.488  36.328  -9.046  1.00  0.00           C  
ATOM     61  H   LEU A   4       8.842  34.365 -10.016  1.00  0.00           H  
ATOM     62  HA  LEU A   4       8.084  37.070  -9.084  1.00  0.00           H  
ATOM     63 1HB  LEU A   4       7.951  34.382  -7.672  1.00  0.00           H  
ATOM     64 2HB  LEU A   4       7.296  35.904  -7.062  1.00  0.00           H  
ATOM     65  HG  LEU A   4       6.333  34.414  -9.530  1.00  0.00           H  
ATOM     66 1HD1 LEU A   4       4.329  34.008  -8.172  1.00  0.00           H  
ATOM     67 2HD1 LEU A   4       5.780  33.290  -7.434  1.00  0.00           H  
ATOM     68 3HD1 LEU A   4       5.107  34.805  -6.785  1.00  0.00           H  
ATOM     69 1HD2 LEU A   4       4.535  36.110  -9.529  1.00  0.00           H  
ATOM     70 2HD2 LEU A   4       5.316  36.938  -8.160  1.00  0.00           H  
ATOM     71 3HD2 LEU A   4       6.131  36.870  -9.740  1.00  0.00           H  
ATOM     72  N   VAL A   5       9.839  37.514  -7.350  1.00  0.00           N  
ATOM     73  CA  VAL A   5      10.975  37.859  -6.503  1.00  0.00           C  
ATOM     74  C   VAL A   5      10.527  38.165  -5.080  1.00  0.00           C  
ATOM     75  O   VAL A   5       9.959  39.224  -4.812  1.00  0.00           O  
ATOM     76  CB  VAL A   5      11.719  39.079  -7.078  1.00  0.00           C  
ATOM     77  CG1 VAL A   5      12.907  39.441  -6.199  1.00  0.00           C  
ATOM     78  CG2 VAL A   5      12.169  38.787  -8.501  1.00  0.00           C  
ATOM     79  H   VAL A   5       9.076  38.169  -7.442  1.00  0.00           H  
ATOM     80  HA  VAL A   5      11.659  37.010  -6.480  1.00  0.00           H  
ATOM     81  HB  VAL A   5      11.046  39.937  -7.078  1.00  0.00           H  
ATOM     82 1HG1 VAL A   5      13.421  40.305  -6.620  1.00  0.00           H  
ATOM     83 2HG1 VAL A   5      12.557  39.681  -5.195  1.00  0.00           H  
ATOM     84 3HG1 VAL A   5      13.595  38.597  -6.153  1.00  0.00           H  
ATOM     85 1HG2 VAL A   5      12.694  39.654  -8.902  1.00  0.00           H  
ATOM     86 2HG2 VAL A   5      12.838  37.926  -8.502  1.00  0.00           H  
ATOM     87 3HG2 VAL A   5      11.299  38.572  -9.122  1.00  0.00           H  
ATOM     88  N   GLN A   6      10.787  37.232  -4.170  1.00  0.00           N  
ATOM     89  CA  GLN A   6      10.400  37.395  -2.774  1.00  0.00           C  
ATOM     90  C   GLN A   6      11.558  37.927  -1.939  1.00  0.00           C  
ATOM     91  O   GLN A   6      12.718  37.840  -2.344  1.00  0.00           O  
ATOM     92  CB  GLN A   6       9.905  36.067  -2.196  1.00  0.00           C  
ATOM     93  CG  GLN A   6       8.647  35.530  -2.857  1.00  0.00           C  
ATOM     94  CD  GLN A   6       8.158  34.246  -2.214  1.00  0.00           C  
ATOM     95  OE1 GLN A   6       7.482  33.434  -2.852  1.00  0.00           O  
ATOM     96  NE2 GLN A   6       8.498  34.054  -0.945  1.00  0.00           N  
ATOM     97  H   GLN A   6      11.265  36.389  -4.453  1.00  0.00           H  
ATOM     98  HA  GLN A   6       9.588  38.121  -2.722  1.00  0.00           H  
ATOM     99 1HB  GLN A   6      10.686  35.313  -2.297  1.00  0.00           H  
ATOM    100 2HB  GLN A   6       9.702  36.186  -1.132  1.00  0.00           H  
ATOM    101 1HG  GLN A   6       7.858  36.277  -2.772  1.00  0.00           H  
ATOM    102 2HG  GLN A   6       8.859  35.328  -3.907  1.00  0.00           H  
ATOM    103 1HE2 GLN A   6       8.205  33.225  -0.467  1.00  0.00           H  
ATOM    104 2HE2 GLN A   6       9.048  34.738  -0.465  1.00  0.00           H  
ATOM    105  N   SER A   7      11.237  38.476  -0.773  1.00  0.00           N  
ATOM    106  CA  SER A   7      12.252  39.009   0.128  1.00  0.00           C  
ATOM    107  C   SER A   7      13.099  37.893   0.726  1.00  0.00           C  
ATOM    108  O   SER A   7      12.704  36.727   0.715  1.00  0.00           O  
ATOM    109  CB  SER A   7      11.598  39.810   1.237  1.00  0.00           C  
ATOM    110  OG  SER A   7      10.744  39.004   2.001  1.00  0.00           O  
ATOM    111  H   SER A   7      10.265  38.526  -0.503  1.00  0.00           H  
ATOM    112  HA  SER A   7      12.909  39.669  -0.442  1.00  0.00           H  
ATOM    113 1HB  SER A   7      12.367  40.240   1.878  1.00  0.00           H  
ATOM    114 2HB  SER A   7      11.033  40.635   0.805  1.00  0.00           H  
ATOM    115  HG  SER A   7      11.231  38.785   2.799  1.00  0.00           H  
ATOM    116  N   GLY A   8      14.265  38.257   1.248  1.00  0.00           N  
ATOM    117  CA  GLY A   8      15.245  37.274   1.695  1.00  0.00           C  
ATOM    118  C   GLY A   8      15.009  36.882   3.147  1.00  0.00           C  
ATOM    119  O   GLY A   8      13.994  37.247   3.742  1.00  0.00           O  
ATOM    120  H   GLY A   8      14.479  39.240   1.338  1.00  0.00           H  
ATOM    121 1HA  GLY A   8      15.187  36.389   1.061  1.00  0.00           H  
ATOM    122 2HA  GLY A   8      16.248  37.684   1.583  1.00  0.00           H  
ATOM    123  N   ALA A   9      15.951  36.136   3.714  1.00  0.00           N  
ATOM    124  CA  ALA A   9      15.792  35.592   5.058  1.00  0.00           C  
ATOM    125  C   ALA A   9      15.945  36.678   6.114  1.00  0.00           C  
ATOM    126  O   ALA A   9      16.784  37.569   5.986  1.00  0.00           O  
ATOM    127  CB  ALA A   9      16.798  34.475   5.299  1.00  0.00           C  
ATOM    128  H   ALA A   9      16.799  35.942   3.202  1.00  0.00           H  
ATOM    129  HA  ALA A   9      14.785  35.184   5.141  1.00  0.00           H  
ATOM    130 1HB  ALA A   9      16.666  34.078   6.305  1.00  0.00           H  
ATOM    131 2HB  ALA A   9      16.638  33.678   4.571  1.00  0.00           H  
ATOM    132 3HB  ALA A   9      17.808  34.866   5.192  1.00  0.00           H  
ATOM    133  N   GLU A  10      15.128  36.599   7.159  1.00  0.00           N  
ATOM    134  CA  GLU A  10      15.243  37.509   8.292  1.00  0.00           C  
ATOM    135  C   GLU A  10      15.004  36.782   9.609  1.00  0.00           C  
ATOM    136  O   GLU A  10      14.194  35.858   9.681  1.00  0.00           O  
ATOM    137  CB  GLU A  10      14.251  38.666   8.150  1.00  0.00           C  
ATOM    138  CG  GLU A  10      14.511  39.573   6.956  1.00  0.00           C  
ATOM    139  CD  GLU A  10      13.643  40.801   6.954  1.00  0.00           C  
ATOM    140  OE1 GLU A  10      13.001  41.053   7.945  1.00  0.00           O  
ATOM    141  OE2 GLU A  10      13.622  41.488   5.960  1.00  0.00           O  
ATOM    142  H   GLU A  10      14.409  35.890   7.169  1.00  0.00           H  
ATOM    143  HA  GLU A  10      16.255  37.916   8.308  1.00  0.00           H  
ATOM    144 1HB  GLU A  10      13.240  38.269   8.055  1.00  0.00           H  
ATOM    145 2HB  GLU A  10      14.279  39.281   9.050  1.00  0.00           H  
ATOM    146 1HG  GLU A  10      15.556  39.881   6.967  1.00  0.00           H  
ATOM    147 2HG  GLU A  10      14.337  39.009   6.040  1.00  0.00           H  
ATOM    148  N   VAL A  11      15.714  37.205  10.650  1.00  0.00           N  
ATOM    149  CA  VAL A  11      15.560  36.613  11.974  1.00  0.00           C  
ATOM    150  C   VAL A  11      14.947  37.605  12.953  1.00  0.00           C  
ATOM    151  O   VAL A  11      15.440  38.722  13.111  1.00  0.00           O  
ATOM    152  CB  VAL A  11      16.925  36.143  12.511  1.00  0.00           C  
ATOM    153  CG1 VAL A  11      16.777  35.568  13.911  1.00  0.00           C  
ATOM    154  CG2 VAL A  11      17.527  35.114  11.566  1.00  0.00           C  
ATOM    155  H   VAL A  11      16.377  37.955  10.521  1.00  0.00           H  
ATOM    156  HA  VAL A  11      14.900  35.749  11.892  1.00  0.00           H  
ATOM    157  HB  VAL A  11      17.591  37.002  12.585  1.00  0.00           H  
ATOM    158 1HG1 VAL A  11      17.751  35.241  14.276  1.00  0.00           H  
ATOM    159 2HG1 VAL A  11      16.379  36.332  14.578  1.00  0.00           H  
ATOM    160 3HG1 VAL A  11      16.096  34.717  13.885  1.00  0.00           H  
ATOM    161 1HG2 VAL A  11      18.492  34.786  11.951  1.00  0.00           H  
ATOM    162 2HG2 VAL A  11      16.858  34.257  11.487  1.00  0.00           H  
ATOM    163 3HG2 VAL A  11      17.662  35.560  10.580  1.00  0.00           H  
ATOM    164  N   LYS A  12      13.868  37.191  13.609  1.00  0.00           N  
ATOM    165  CA  LYS A  12      13.113  38.083  14.482  1.00  0.00           C  
ATOM    166  C   LYS A  12      12.938  37.477  15.868  1.00  0.00           C  
ATOM    167  O   LYS A  12      13.155  36.282  16.066  1.00  0.00           O  
ATOM    168  CB  LYS A  12      11.748  38.402  13.870  1.00  0.00           C  
ATOM    169  CG  LYS A  12      11.812  39.075  12.506  1.00  0.00           C  
ATOM    170  CD  LYS A  12      12.380  40.482  12.609  1.00  0.00           C  
ATOM    171  CE  LYS A  12      12.386  41.179  11.257  1.00  0.00           C  
ATOM    172  NZ  LYS A  12      13.020  42.524  11.326  1.00  0.00           N  
ATOM    173  H   LYS A  12      13.563  36.235  13.500  1.00  0.00           H  
ATOM    174  HA  LYS A  12      13.672  39.013  14.593  1.00  0.00           H  
ATOM    175 1HB  LYS A  12      11.173  37.482  13.763  1.00  0.00           H  
ATOM    176 2HB  LYS A  12      11.194  39.058  14.541  1.00  0.00           H  
ATOM    177 1HG  LYS A  12      12.442  38.486  11.838  1.00  0.00           H  
ATOM    178 2HG  LYS A  12      10.811  39.127  12.079  1.00  0.00           H  
ATOM    179 1HD  LYS A  12      11.779  41.067  13.307  1.00  0.00           H  
ATOM    180 2HD  LYS A  12      13.401  40.436  12.988  1.00  0.00           H  
ATOM    181 1HE  LYS A  12      12.932  40.570  10.537  1.00  0.00           H  
ATOM    182 2HE  LYS A  12      11.362  41.292  10.901  1.00  0.00           H  
ATOM    183 1HZ  LYS A  12      13.004  42.951  10.411  1.00  0.00           H  
ATOM    184 2HZ  LYS A  12      12.510  43.104  11.977  1.00  0.00           H  
ATOM    185 3HZ  LYS A  12      13.976  42.430  11.636  1.00  0.00           H  
ATOM    186  N   LYS A  13      12.543  38.309  16.826  1.00  0.00           N  
ATOM    187  CA  LYS A  13      12.244  37.840  18.174  1.00  0.00           C  
ATOM    188  C   LYS A  13      10.747  37.630  18.364  1.00  0.00           C  
ATOM    189  O   LYS A  13       9.933  38.202  17.639  1.00  0.00           O  
ATOM    190  CB  LYS A  13      12.773  38.827  19.215  1.00  0.00           C  
ATOM    191  CG  LYS A  13      14.290  38.955  19.246  1.00  0.00           C  
ATOM    192  CD  LYS A  13      14.741  39.924  20.329  1.00  0.00           C  
ATOM    193  CE  LYS A  13      16.257  40.053  20.362  1.00  0.00           C  
ATOM    194  NZ  LYS A  13      16.712  41.008  21.408  1.00  0.00           N  
ATOM    195  H   LYS A  13      12.447  39.292  16.615  1.00  0.00           H  
ATOM    196  HA  LYS A  13      12.737  36.878  18.322  1.00  0.00           H  
ATOM    197 1HB  LYS A  13      12.358  39.816  19.022  1.00  0.00           H  
ATOM    198 2HB  LYS A  13      12.443  38.521  20.208  1.00  0.00           H  
ATOM    199 1HG  LYS A  13      14.734  37.977  19.438  1.00  0.00           H  
ATOM    200 2HG  LYS A  13      14.645  39.312  18.280  1.00  0.00           H  
ATOM    201 1HD  LYS A  13      14.305  40.906  20.142  1.00  0.00           H  
ATOM    202 2HD  LYS A  13      14.395  39.571  21.300  1.00  0.00           H  
ATOM    203 1HE  LYS A  13      16.700  39.078  20.559  1.00  0.00           H  
ATOM    204 2HE  LYS A  13      16.613  40.400  19.392  1.00  0.00           H  
ATOM    205 1HZ  LYS A  13      17.720  41.065  21.397  1.00  0.00           H  
ATOM    206 2HZ  LYS A  13      16.321  41.921  21.224  1.00  0.00           H  
ATOM    207 3HZ  LYS A  13      16.403  40.687  22.315  1.00  0.00           H  
ATOM    208  N   PRO A  14      10.390  36.806  19.344  1.00  0.00           N  
ATOM    209  CA  PRO A  14       8.989  36.543  19.652  1.00  0.00           C  
ATOM    210  C   PRO A  14       8.232  37.838  19.920  1.00  0.00           C  
ATOM    211  O   PRO A  14       8.653  38.656  20.737  1.00  0.00           O  
ATOM    212  CB  PRO A  14       9.071  35.667  20.905  1.00  0.00           C  
ATOM    213  CG  PRO A  14      10.386  34.976  20.784  1.00  0.00           C  
ATOM    214  CD  PRO A  14      11.304  36.019  20.203  1.00  0.00           C  
ATOM    215  HA  PRO A  14       8.532  35.994  18.816  1.00  0.00           H  
ATOM    216 1HB  PRO A  14       8.999  36.292  21.807  1.00  0.00           H  
ATOM    217 2HB  PRO A  14       8.222  34.967  20.931  1.00  0.00           H  
ATOM    218 1HG  PRO A  14      10.721  34.620  21.770  1.00  0.00           H  
ATOM    219 2HG  PRO A  14      10.292  34.089  20.141  1.00  0.00           H  
ATOM    220 1HD  PRO A  14      11.730  36.627  21.014  1.00  0.00           H  
ATOM    221 2HD  PRO A  14      12.102  35.526  19.627  1.00  0.00           H  
ATOM    222  N   GLY A  15       7.113  38.017  19.226  1.00  0.00           N  
ATOM    223  CA  GLY A  15       6.269  39.189  19.424  1.00  0.00           C  
ATOM    224  C   GLY A  15       6.577  40.269  18.395  1.00  0.00           C  
ATOM    225  O   GLY A  15       5.879  41.280  18.315  1.00  0.00           O  
ATOM    226  H   GLY A  15       6.840  37.323  18.544  1.00  0.00           H  
ATOM    227 1HA  GLY A  15       5.221  38.899  19.350  1.00  0.00           H  
ATOM    228 2HA  GLY A  15       6.423  39.583  20.428  1.00  0.00           H  
ATOM    229  N   ALA A  16       7.626  40.050  17.610  1.00  0.00           N  
ATOM    230  CA  ALA A  16       8.051  41.023  16.611  1.00  0.00           C  
ATOM    231  C   ALA A  16       7.198  40.929  15.352  1.00  0.00           C  
ATOM    232  O   ALA A  16       6.283  40.110  15.270  1.00  0.00           O  
ATOM    233  CB  ALA A  16       9.521  40.823  16.269  1.00  0.00           C  
ATOM    234  H   ALA A  16       8.141  39.187  17.707  1.00  0.00           H  
ATOM    235  HA  ALA A  16       7.919  42.020  17.031  1.00  0.00           H  
ATOM    236 1HB  ALA A  16       9.824  41.556  15.522  1.00  0.00           H  
ATOM    237 2HB  ALA A  16      10.124  40.950  17.169  1.00  0.00           H  
ATOM    238 3HB  ALA A  16       9.669  39.820  15.873  1.00  0.00           H  
ATOM    239  N   SER A  17       7.504  41.773  14.372  1.00  0.00           N  
ATOM    240  CA  SER A  17       6.786  41.765  13.103  1.00  0.00           C  
ATOM    241  C   SER A  17       7.752  41.741  11.925  1.00  0.00           C  
ATOM    242  O   SER A  17       8.795  42.393  11.952  1.00  0.00           O  
ATOM    243  CB  SER A  17       5.885  42.980  13.005  1.00  0.00           C  
ATOM    244  OG  SER A  17       5.234  43.024  11.765  1.00  0.00           O  
ATOM    245  H   SER A  17       8.252  42.437  14.511  1.00  0.00           H  
ATOM    246  HA  SER A  17       6.170  40.866  13.059  1.00  0.00           H  
ATOM    247 1HB  SER A  17       5.146  42.951  13.806  1.00  0.00           H  
ATOM    248 2HB  SER A  17       6.478  43.884  13.140  1.00  0.00           H  
ATOM    249  HG  SER A  17       4.752  43.855  11.748  1.00  0.00           H  
ATOM    250  N   VAL A  18       7.397  40.986  10.891  1.00  0.00           N  
ATOM    251  CA  VAL A  18       8.215  40.902   9.687  1.00  0.00           C  
ATOM    252  C   VAL A  18       7.361  41.020   8.431  1.00  0.00           C  
ATOM    253  O   VAL A  18       6.270  40.454   8.356  1.00  0.00           O  
ATOM    254  CB  VAL A  18       8.986  39.569   9.657  1.00  0.00           C  
ATOM    255  CG1 VAL A  18       8.019  38.395   9.599  1.00  0.00           C  
ATOM    256  CG2 VAL A  18       9.934  39.546   8.467  1.00  0.00           C  
ATOM    257  H   VAL A  18       6.539  40.456  10.941  1.00  0.00           H  
ATOM    258  HA  VAL A  18       8.934  41.722   9.699  1.00  0.00           H  
ATOM    259  HB  VAL A  18       9.558  39.469  10.580  1.00  0.00           H  
ATOM    260 1HG1 VAL A  18       8.581  37.461   9.579  1.00  0.00           H  
ATOM    261 2HG1 VAL A  18       7.375  38.411  10.478  1.00  0.00           H  
ATOM    262 3HG1 VAL A  18       7.409  38.471   8.699  1.00  0.00           H  
ATOM    263 1HG2 VAL A  18      10.476  38.601   8.453  1.00  0.00           H  
ATOM    264 2HG2 VAL A  18       9.363  39.651   7.545  1.00  0.00           H  
ATOM    265 3HG2 VAL A  18      10.643  40.369   8.551  1.00  0.00           H  
ATOM    266  N   LYS A  19       7.863  41.758   7.448  1.00  0.00           N  
ATOM    267  CA  LYS A  19       7.143  41.958   6.196  1.00  0.00           C  
ATOM    268  C   LYS A  19       7.765  41.147   5.066  1.00  0.00           C  
ATOM    269  O   LYS A  19       8.920  41.362   4.699  1.00  0.00           O  
ATOM    270  CB  LYS A  19       7.116  43.442   5.825  1.00  0.00           C  
ATOM    271  CG  LYS A  19       6.295  43.765   4.583  1.00  0.00           C  
ATOM    272  CD  LYS A  19       6.256  45.263   4.321  1.00  0.00           C  
ATOM    273  CE  LYS A  19       5.432  45.989   5.375  1.00  0.00           C  
ATOM    274  NZ  LYS A  19       5.336  47.448   5.099  1.00  0.00           N  
ATOM    275  H   LYS A  19       8.767  42.192   7.570  1.00  0.00           H  
ATOM    276  HA  LYS A  19       6.117  41.613   6.328  1.00  0.00           H  
ATOM    277 1HB  LYS A  19       6.706  44.017   6.656  1.00  0.00           H  
ATOM    278 2HB  LYS A  19       8.134  43.793   5.654  1.00  0.00           H  
ATOM    279 1HG  LYS A  19       6.732  43.265   3.718  1.00  0.00           H  
ATOM    280 2HG  LYS A  19       5.277  43.401   4.715  1.00  0.00           H  
ATOM    281 1HD  LYS A  19       7.272  45.661   4.329  1.00  0.00           H  
ATOM    282 2HD  LYS A  19       5.819  45.450   3.341  1.00  0.00           H  
ATOM    283 1HE  LYS A  19       4.427  45.570   5.403  1.00  0.00           H  
ATOM    284 2HE  LYS A  19       5.888  45.846   6.355  1.00  0.00           H  
ATOM    285 1HZ  LYS A  19       4.784  47.891   5.819  1.00  0.00           H  
ATOM    286 2HZ  LYS A  19       6.263  47.851   5.090  1.00  0.00           H  
ATOM    287 3HZ  LYS A  19       4.897  47.593   4.201  1.00  0.00           H  
ATOM    288  N   VAL A  20       6.993  40.215   4.519  1.00  0.00           N  
ATOM    289  CA  VAL A  20       7.449  39.405   3.396  1.00  0.00           C  
ATOM    290  C   VAL A  20       6.920  39.949   2.075  1.00  0.00           C  
ATOM    291  O   VAL A  20       5.716  40.142   1.909  1.00  0.00           O  
ATOM    292  CB  VAL A  20       6.989  37.945   3.568  1.00  0.00           C  
ATOM    293  CG1 VAL A  20       7.417  37.108   2.372  1.00  0.00           C  
ATOM    294  CG2 VAL A  20       7.555  37.373   4.858  1.00  0.00           C  
ATOM    295  H   VAL A  20       6.067  40.063   4.891  1.00  0.00           H  
ATOM    296  HA  VAL A  20       8.539  39.428   3.372  1.00  0.00           H  
ATOM    297  HB  VAL A  20       5.900  37.919   3.604  1.00  0.00           H  
ATOM    298 1HG1 VAL A  20       7.084  36.079   2.510  1.00  0.00           H  
ATOM    299 2HG1 VAL A  20       6.972  37.514   1.464  1.00  0.00           H  
ATOM    300 3HG1 VAL A  20       8.503  37.127   2.284  1.00  0.00           H  
ATOM    301 1HG2 VAL A  20       7.225  36.341   4.973  1.00  0.00           H  
ATOM    302 2HG2 VAL A  20       8.644  37.404   4.823  1.00  0.00           H  
ATOM    303 3HG2 VAL A  20       7.202  37.963   5.704  1.00  0.00           H  
ATOM    304  N   SER A  21       7.828  40.193   1.136  1.00  0.00           N  
ATOM    305  CA  SER A  21       7.467  40.800  -0.140  1.00  0.00           C  
ATOM    306  C   SER A  21       7.430  39.761  -1.253  1.00  0.00           C  
ATOM    307  O   SER A  21       8.023  38.689  -1.134  1.00  0.00           O  
ATOM    308  CB  SER A  21       8.451  41.898  -0.493  1.00  0.00           C  
ATOM    309  OG  SER A  21       9.696  41.362  -0.848  1.00  0.00           O  
ATOM    310  H   SER A  21       8.793  39.953   1.310  1.00  0.00           H  
ATOM    311  HA  SER A  21       6.471  41.236  -0.046  1.00  0.00           H  
ATOM    312 1HB  SER A  21       8.056  42.487  -1.321  1.00  0.00           H  
ATOM    313 2HB  SER A  21       8.569  42.568   0.357  1.00  0.00           H  
ATOM    314  HG  SER A  21       9.621  41.106  -1.770  1.00  0.00           H  
ATOM    315  N   CYS A  22       6.730  40.085  -2.335  1.00  0.00           N  
ATOM    316  CA  CYS A  22       6.743  39.254  -3.534  1.00  0.00           C  
ATOM    317  C   CYS A  22       6.442  40.078  -4.779  1.00  0.00           C  
ATOM    318  O   CYS A  22       5.303  40.488  -5.003  1.00  0.00           O  
ATOM    319  CB  CYS A  22       5.720  38.125  -3.416  1.00  0.00           C  
ATOM    320  SG  CYS A  22       5.698  36.998  -4.831  1.00  0.00           S  
ATOM    321  H   CYS A  22       6.175  40.929  -2.328  1.00  0.00           H  
ATOM    322  HA  CYS A  22       7.735  38.815  -3.639  1.00  0.00           H  
ATOM    323 1HB  CYS A  22       5.927  37.538  -2.521  1.00  0.00           H  
ATOM    324 2HB  CYS A  22       4.722  38.548  -3.306  1.00  0.00           H  
ATOM    325  HG  CYS A  22       5.937  37.927  -5.752  1.00  0.00           H  
ATOM    326  N   LYS A  23       7.469  40.319  -5.586  1.00  0.00           N  
ATOM    327  CA  LYS A  23       7.322  41.118  -6.796  1.00  0.00           C  
ATOM    328  C   LYS A  23       6.830  40.268  -7.961  1.00  0.00           C  
ATOM    329  O   LYS A  23       7.394  39.214  -8.254  1.00  0.00           O  
ATOM    330  CB  LYS A  23       8.647  41.791  -7.159  1.00  0.00           C  
ATOM    331  CG  LYS A  23       8.574  42.712  -8.369  1.00  0.00           C  
ATOM    332  CD  LYS A  23       9.914  43.381  -8.636  1.00  0.00           C  
ATOM    333  CE  LYS A  23       9.849  44.287  -9.857  1.00  0.00           C  
ATOM    334  NZ  LYS A  23      11.155  44.944 -10.133  1.00  0.00           N  
ATOM    335  H   LYS A  23       8.376  39.938  -5.355  1.00  0.00           H  
ATOM    336  HA  LYS A  23       6.577  41.893  -6.611  1.00  0.00           H  
ATOM    337 1HB  LYS A  23       9.000  42.379  -6.311  1.00  0.00           H  
ATOM    338 2HB  LYS A  23       9.398  41.028  -7.364  1.00  0.00           H  
ATOM    339 1HG  LYS A  23       8.283  42.136  -9.248  1.00  0.00           H  
ATOM    340 2HG  LYS A  23       7.822  43.482  -8.196  1.00  0.00           H  
ATOM    341 1HD  LYS A  23      10.205  43.975  -7.768  1.00  0.00           H  
ATOM    342 2HD  LYS A  23      10.675  42.618  -8.803  1.00  0.00           H  
ATOM    343 1HE  LYS A  23       9.559  43.702 -10.728  1.00  0.00           H  
ATOM    344 2HE  LYS A  23       9.095  45.058  -9.697  1.00  0.00           H  
ATOM    345 1HZ  LYS A  23      11.069  45.535 -10.948  1.00  0.00           H  
ATOM    346 2HZ  LYS A  23      11.425  45.505  -9.337  1.00  0.00           H  
ATOM    347 3HZ  LYS A  23      11.858  44.239 -10.302  1.00  0.00           H  
ATOM    348  N   ALA A  24       5.776  40.734  -8.623  1.00  0.00           N  
ATOM    349  CA  ALA A  24       5.221  40.029  -9.772  1.00  0.00           C  
ATOM    350  C   ALA A  24       5.890  40.475 -11.067  1.00  0.00           C  
ATOM    351  O   ALA A  24       6.206  41.652 -11.240  1.00  0.00           O  
ATOM    352  CB  ALA A  24       3.717  40.247  -9.852  1.00  0.00           C  
ATOM    353  H   ALA A  24       5.348  41.597  -8.321  1.00  0.00           H  
ATOM    354  HA  ALA A  24       5.417  38.965  -9.644  1.00  0.00           H  
ATOM    355 1HB  ALA A  24       3.318  39.715 -10.715  1.00  0.00           H  
ATOM    356 2HB  ALA A  24       3.246  39.870  -8.944  1.00  0.00           H  
ATOM    357 3HB  ALA A  24       3.509  41.311  -9.954  1.00  0.00           H  
ATOM    358  N   SER A  25       6.103  39.527 -11.973  1.00  0.00           N  
ATOM    359  CA  SER A  25       6.649  39.835 -13.289  1.00  0.00           C  
ATOM    360  C   SER A  25       6.342  38.726 -14.287  1.00  0.00           C  
ATOM    361  O   SER A  25       6.802  37.594 -14.133  1.00  0.00           O  
ATOM    362  CB  SER A  25       8.149  40.043 -13.196  1.00  0.00           C  
ATOM    363  OG  SER A  25       8.698  40.306 -14.458  1.00  0.00           O  
ATOM    364  H   SER A  25       5.880  38.569 -11.745  1.00  0.00           H  
ATOM    365  HA  SER A  25       6.189  40.756 -13.649  1.00  0.00           H  
ATOM    366 1HB  SER A  25       8.360  40.874 -12.524  1.00  0.00           H  
ATOM    367 2HB  SER A  25       8.613  39.153 -12.773  1.00  0.00           H  
ATOM    368  HG  SER A  25       8.545  39.517 -14.983  1.00  0.00           H  
ATOM    369  N   GLY A  26       5.562  39.057 -15.310  1.00  0.00           N  
ATOM    370  CA  GLY A  26       5.169  38.082 -16.321  1.00  0.00           C  
ATOM    371  C   GLY A  26       3.663  38.099 -16.546  1.00  0.00           C  
ATOM    372  O   GLY A  26       3.194  38.019 -17.682  1.00  0.00           O  
ATOM    373  H   GLY A  26       5.233  40.008 -15.390  1.00  0.00           H  
ATOM    374 1HA  GLY A  26       5.683  38.301 -17.257  1.00  0.00           H  
ATOM    375 2HA  GLY A  26       5.482  37.087 -16.007  1.00  0.00           H  
ATOM    376  N   TYR A  27       2.908  38.203 -15.458  1.00  0.00           N  
ATOM    377  CA  TYR A  27       1.455  38.302 -15.539  1.00  0.00           C  
ATOM    378  C   TYR A  27       0.945  39.530 -14.795  1.00  0.00           C  
ATOM    379  O   TYR A  27       1.625  40.065 -13.920  1.00  0.00           O  
ATOM    380  CB  TYR A  27       0.800  37.035 -14.986  1.00  0.00           C  
ATOM    381  CG  TYR A  27       1.059  35.800 -15.819  1.00  0.00           C  
ATOM    382  CD1 TYR A  27       2.050  34.905 -15.445  1.00  0.00           C  
ATOM    383  CD2 TYR A  27       0.304  35.562 -16.958  1.00  0.00           C  
ATOM    384  CE1 TYR A  27       2.286  33.777 -16.206  1.00  0.00           C  
ATOM    385  CE2 TYR A  27       0.540  34.434 -17.720  1.00  0.00           C  
ATOM    386  CZ  TYR A  27       1.527  33.544 -17.347  1.00  0.00           C  
ATOM    387  OH  TYR A  27       1.762  32.420 -18.105  1.00  0.00           O  
ATOM    388  H   TYR A  27       3.351  38.213 -14.551  1.00  0.00           H  
ATOM    389  HA  TYR A  27       1.174  38.411 -16.587  1.00  0.00           H  
ATOM    390 1HB  TYR A  27       1.167  36.847 -13.975  1.00  0.00           H  
ATOM    391 2HB  TYR A  27      -0.278  37.182 -14.920  1.00  0.00           H  
ATOM    392  HD1 TYR A  27       2.643  35.092 -14.549  1.00  0.00           H  
ATOM    393  HD2 TYR A  27      -0.475  36.265 -17.253  1.00  0.00           H  
ATOM    394  HE1 TYR A  27       3.065  33.074 -15.912  1.00  0.00           H  
ATOM    395  HE2 TYR A  27      -0.053  34.247 -18.616  1.00  0.00           H  
ATOM    396  HH  TYR A  27       1.177  32.421 -18.867  1.00  0.00           H  
ATOM    397  N   THR A  28      -0.258  39.971 -15.148  1.00  0.00           N  
ATOM    398  CA  THR A  28      -0.829  41.181 -14.570  1.00  0.00           C  
ATOM    399  C   THR A  28      -0.911  41.081 -13.052  1.00  0.00           C  
ATOM    400  O   THR A  28      -1.424  40.101 -12.512  1.00  0.00           O  
ATOM    401  CB  THR A  28      -2.230  41.463 -15.146  1.00  0.00           C  
ATOM    402  OG1 THR A  28      -2.150  41.567 -16.573  1.00  0.00           O  
ATOM    403  CG2 THR A  28      -2.790  42.757 -14.577  1.00  0.00           C  
ATOM    404  H   THR A  28      -0.789  39.455 -15.835  1.00  0.00           H  
ATOM    405  HA  THR A  28      -0.181  42.022 -14.817  1.00  0.00           H  
ATOM    406  HB  THR A  28      -2.899  40.641 -14.892  1.00  0.00           H  
ATOM    407  HG1 THR A  28      -2.902  42.068 -16.899  1.00  0.00           H  
ATOM    408 1HG2 THR A  28      -3.780  42.940 -14.994  1.00  0.00           H  
ATOM    409 2HG2 THR A  28      -2.863  42.677 -13.492  1.00  0.00           H  
ATOM    410 3HG2 THR A  28      -2.130  43.584 -14.835  1.00  0.00           H  
ATOM    411  N   PHE A  29      -0.402  42.100 -12.369  1.00  0.00           N  
ATOM    412  CA  PHE A  29      -0.322  42.083 -10.913  1.00  0.00           C  
ATOM    413  C   PHE A  29      -1.710  42.048 -10.286  1.00  0.00           C  
ATOM    414  O   PHE A  29      -1.965  41.273  -9.364  1.00  0.00           O  
ATOM    415  CB  PHE A  29       0.442  43.307 -10.405  1.00  0.00           C  
ATOM    416  CG  PHE A  29       0.498  43.409  -8.907  1.00  0.00           C  
ATOM    417  CD1 PHE A  29       1.121  42.424  -8.154  1.00  0.00           C  
ATOM    418  CD2 PHE A  29      -0.073  44.487  -8.248  1.00  0.00           C  
ATOM    419  CE1 PHE A  29       1.173  42.516  -6.776  1.00  0.00           C  
ATOM    420  CE2 PHE A  29      -0.022  44.582  -6.871  1.00  0.00           C  
ATOM    421  CZ  PHE A  29       0.602  43.595  -6.135  1.00  0.00           C  
ATOM    422  H   PHE A  29      -0.061  42.908 -12.871  1.00  0.00           H  
ATOM    423  HA  PHE A  29       0.215  41.185 -10.606  1.00  0.00           H  
ATOM    424 1HB  PHE A  29       1.463  43.281 -10.782  1.00  0.00           H  
ATOM    425 2HB  PHE A  29      -0.026  44.213 -10.790  1.00  0.00           H  
ATOM    426  HD1 PHE A  29       1.573  41.572  -8.662  1.00  0.00           H  
ATOM    427  HD2 PHE A  29      -0.566  45.266  -8.830  1.00  0.00           H  
ATOM    428  HE1 PHE A  29       1.665  41.736  -6.197  1.00  0.00           H  
ATOM    429  HE2 PHE A  29      -0.473  45.435  -6.366  1.00  0.00           H  
ATOM    430  HZ  PHE A  29       0.641  43.668  -5.049  1.00  0.00           H  
ATOM    431  N   THR A  30      -2.603  42.891 -10.791  1.00  0.00           N  
ATOM    432  CA  THR A  30      -3.856  43.183 -10.104  1.00  0.00           C  
ATOM    433  C   THR A  30      -4.943  42.190 -10.496  1.00  0.00           C  
ATOM    434  O   THR A  30      -5.879  41.946  -9.734  1.00  0.00           O  
ATOM    435  CB  THR A  30      -4.332  44.616 -10.404  1.00  0.00           C  
ATOM    436  OG1 THR A  30      -4.557  44.763 -11.812  1.00  0.00           O  
ATOM    437  CG2 THR A  30      -3.292  45.629  -9.951  1.00  0.00           C  
ATOM    438  H   THR A  30      -2.410  43.343 -11.674  1.00  0.00           H  
ATOM    439  HA  THR A  30      -3.691  43.094  -9.030  1.00  0.00           H  
ATOM    440  HB  THR A  30      -5.269  44.806  -9.879  1.00  0.00           H  
ATOM    441  HG1 THR A  30      -5.400  44.368 -12.044  1.00  0.00           H  
ATOM    442 1HG2 THR A  30      -3.646  46.637 -10.171  1.00  0.00           H  
ATOM    443 2HG2 THR A  30      -3.128  45.528  -8.879  1.00  0.00           H  
ATOM    444 3HG2 THR A  30      -2.357  45.451 -10.480  1.00  0.00           H  
ATOM    445  N   SER A  31      -4.813  41.619 -11.689  1.00  0.00           N  
ATOM    446  CA  SER A  31      -5.857  40.768 -12.248  1.00  0.00           C  
ATOM    447  C   SER A  31      -5.635  39.307 -11.877  1.00  0.00           C  
ATOM    448  O   SER A  31      -6.448  38.443 -12.203  1.00  0.00           O  
ATOM    449  CB  SER A  31      -5.897  40.915 -13.757  1.00  0.00           C  
ATOM    450  OG  SER A  31      -6.260  42.217 -14.125  1.00  0.00           O  
ATOM    451  H   SER A  31      -3.970  41.778 -12.222  1.00  0.00           H  
ATOM    452  HA  SER A  31      -6.817  41.083 -11.838  1.00  0.00           H  
ATOM    453 1HB  SER A  31      -4.919  40.676 -14.172  1.00  0.00           H  
ATOM    454 2HB  SER A  31      -6.611  40.205 -14.172  1.00  0.00           H  
ATOM    455  HG  SER A  31      -7.218  42.248 -14.080  1.00  0.00           H  
ATOM    456  N   TYR A  32      -4.528  39.038 -11.192  1.00  0.00           N  
ATOM    457  CA  TYR A  32      -4.181  37.677 -10.802  1.00  0.00           C  
ATOM    458  C   TYR A  32      -4.184  37.520  -9.287  1.00  0.00           C  
ATOM    459  O   TYR A  32      -3.813  38.440  -8.557  1.00  0.00           O  
ATOM    460  CB  TYR A  32      -2.815  37.288 -11.373  1.00  0.00           C  
ATOM    461  CG  TYR A  32      -2.836  36.983 -12.854  1.00  0.00           C  
ATOM    462  CD1 TYR A  32      -3.161  37.980 -13.763  1.00  0.00           C  
ATOM    463  CD2 TYR A  32      -2.532  35.707 -13.304  1.00  0.00           C  
ATOM    464  CE1 TYR A  32      -3.181  37.701 -15.116  1.00  0.00           C  
ATOM    465  CE2 TYR A  32      -2.551  35.429 -14.657  1.00  0.00           C  
ATOM    466  CZ  TYR A  32      -2.874  36.420 -15.561  1.00  0.00           C  
ATOM    467  OH  TYR A  32      -2.894  36.143 -16.908  1.00  0.00           O  
ATOM    468  H   TYR A  32      -3.912  39.796 -10.936  1.00  0.00           H  
ATOM    469  HA  TYR A  32      -4.933  36.999 -11.206  1.00  0.00           H  
ATOM    470 1HB  TYR A  32      -2.105  38.099 -11.202  1.00  0.00           H  
ATOM    471 2HB  TYR A  32      -2.439  36.409 -10.850  1.00  0.00           H  
ATOM    472  HD1 TYR A  32      -3.401  38.983 -13.409  1.00  0.00           H  
ATOM    473  HD2 TYR A  32      -2.278  34.924 -12.590  1.00  0.00           H  
ATOM    474  HE1 TYR A  32      -3.436  38.484 -15.830  1.00  0.00           H  
ATOM    475  HE2 TYR A  32      -2.313  34.425 -15.010  1.00  0.00           H  
ATOM    476  HH  TYR A  32      -2.882  35.191 -17.038  1.00  0.00           H  
ATOM    477  N   TRP A  33      -4.605  36.350  -8.819  1.00  0.00           N  
ATOM    478  CA  TRP A  33      -4.642  36.065  -7.390  1.00  0.00           C  
ATOM    479  C   TRP A  33      -3.269  35.650  -6.876  1.00  0.00           C  
ATOM    480  O   TRP A  33      -2.528  34.942  -7.558  1.00  0.00           O  
ATOM    481  CB  TRP A  33      -5.657  34.960  -7.092  1.00  0.00           C  
ATOM    482  CG  TRP A  33      -7.082  35.411  -7.201  1.00  0.00           C  
ATOM    483  CD1 TRP A  33      -7.832  35.476  -8.336  1.00  0.00           C  
ATOM    484  CD2 TRP A  33      -7.940  35.866  -6.126  1.00  0.00           C  
ATOM    485  NE1 TRP A  33      -9.092  35.938  -8.045  1.00  0.00           N  
ATOM    486  CE2 TRP A  33      -9.176  36.180  -6.697  1.00  0.00           C  
ATOM    487  CE3 TRP A  33      -7.761  36.028  -4.747  1.00  0.00           C  
ATOM    488  CZ2 TRP A  33     -10.236  36.652  -5.939  1.00  0.00           C  
ATOM    489  CZ3 TRP A  33      -8.825  36.499  -3.986  1.00  0.00           C  
ATOM    490  CH2 TRP A  33     -10.030  36.802  -4.567  1.00  0.00           C  
ATOM    491  H   TRP A  33      -4.908  35.640  -9.470  1.00  0.00           H  
ATOM    492  HA  TRP A  33      -4.946  36.970  -6.864  1.00  0.00           H  
ATOM    493 1HB  TRP A  33      -5.506  34.131  -7.784  1.00  0.00           H  
ATOM    494 2HB  TRP A  33      -5.494  34.578  -6.085  1.00  0.00           H  
ATOM    495  HD1 TRP A  33      -7.483  35.201  -9.330  1.00  0.00           H  
ATOM    496  HE1 TRP A  33      -9.836  36.078  -8.713  1.00  0.00           H  
ATOM    497  HE3 TRP A  33      -6.807  35.786  -4.280  1.00  0.00           H  
ATOM    498  HZ2 TRP A  33     -11.201  36.898  -6.382  1.00  0.00           H  
ATOM    499  HZ3 TRP A  33      -8.677  36.623  -2.913  1.00  0.00           H  
ATOM    500  HH2 TRP A  33     -10.843  37.170  -3.941  1.00  0.00           H  
ATOM    501  N   MET A  34      -2.935  36.096  -5.669  1.00  0.00           N  
ATOM    502  CA  MET A  34      -1.658  35.755  -5.053  1.00  0.00           C  
ATOM    503  C   MET A  34      -1.861  35.085  -3.701  1.00  0.00           C  
ATOM    504  O   MET A  34      -2.253  35.731  -2.729  1.00  0.00           O  
ATOM    505  CB  MET A  34      -0.794  37.006  -4.905  1.00  0.00           C  
ATOM    506  CG  MET A  34      -0.454  37.696  -6.218  1.00  0.00           C  
ATOM    507  SD  MET A  34       0.551  39.176  -5.986  1.00  0.00           S  
ATOM    508  CE  MET A  34       2.154  38.448  -5.661  1.00  0.00           C  
ATOM    509  H   MET A  34      -3.582  36.685  -5.166  1.00  0.00           H  
ATOM    510  HA  MET A  34      -1.141  35.046  -5.699  1.00  0.00           H  
ATOM    511 1HB  MET A  34      -1.306  37.728  -4.270  1.00  0.00           H  
ATOM    512 2HB  MET A  34       0.144  36.744  -4.412  1.00  0.00           H  
ATOM    513 1HG  MET A  34       0.091  37.007  -6.861  1.00  0.00           H  
ATOM    514 2HG  MET A  34      -1.375  37.982  -6.727  1.00  0.00           H  
ATOM    515 1HE  MET A  34       2.886  39.239  -5.496  1.00  0.00           H  
ATOM    516 2HE  MET A  34       2.094  37.817  -4.773  1.00  0.00           H  
ATOM    517 3HE  MET A  34       2.459  37.844  -6.516  1.00  0.00           H  
ATOM    518  N   HIS A  35      -1.591  33.785  -3.644  1.00  0.00           N  
ATOM    519  CA  HIS A  35      -1.801  33.011  -2.426  1.00  0.00           C  
ATOM    520  C   HIS A  35      -0.498  32.826  -1.660  1.00  0.00           C  
ATOM    521  O   HIS A  35       0.571  32.692  -2.257  1.00  0.00           O  
ATOM    522  CB  HIS A  35      -2.408  31.643  -2.752  1.00  0.00           C  
ATOM    523  CG  HIS A  35      -3.832  31.709  -3.209  1.00  0.00           C  
ATOM    524  ND1 HIS A  35      -4.863  31.107  -2.520  1.00  0.00           N  
ATOM    525  CD2 HIS A  35      -4.395  32.305  -4.286  1.00  0.00           C  
ATOM    526  CE1 HIS A  35      -6.001  31.331  -3.154  1.00  0.00           C  
ATOM    527  NE2 HIS A  35      -5.744  32.055  -4.227  1.00  0.00           N  
ATOM    528  H   HIS A  35      -1.232  33.321  -4.466  1.00  0.00           H  
ATOM    529  HA  HIS A  35      -2.495  33.541  -1.774  1.00  0.00           H  
ATOM    530 1HB  HIS A  35      -1.820  31.161  -3.534  1.00  0.00           H  
ATOM    531 2HB  HIS A  35      -2.362  31.005  -1.869  1.00  0.00           H  
ATOM    532  HD2 HIS A  35      -3.876  32.877  -5.055  1.00  0.00           H  
ATOM    533  HE1 HIS A  35      -6.984  30.978  -2.842  1.00  0.00           H  
ATOM    534  HE2 HIS A  35      -6.426  32.376  -4.900  1.00  0.00           H  
ATOM    535  N   TRP A  36      -0.592  32.819  -0.334  1.00  0.00           N  
ATOM    536  CA  TRP A  36       0.583  32.673   0.517  1.00  0.00           C  
ATOM    537  C   TRP A  36       0.600  31.313   1.204  1.00  0.00           C  
ATOM    538  O   TRP A  36      -0.340  30.954   1.913  1.00  0.00           O  
ATOM    539  CB  TRP A  36       0.619  33.781   1.570  1.00  0.00           C  
ATOM    540  CG  TRP A  36       0.816  35.150   0.992  1.00  0.00           C  
ATOM    541  CD1 TRP A  36      -0.159  36.024   0.616  1.00  0.00           C  
ATOM    542  CD2 TRP A  36       2.075  35.812   0.721  1.00  0.00           C  
ATOM    543  NE1 TRP A  36       0.403  37.179   0.130  1.00  0.00           N  
ATOM    544  CE2 TRP A  36       1.769  37.067   0.189  1.00  0.00           C  
ATOM    545  CE3 TRP A  36       3.417  35.446   0.886  1.00  0.00           C  
ATOM    546  CZ2 TRP A  36       2.756  37.966  -0.186  1.00  0.00           C  
ATOM    547  CZ3 TRP A  36       4.406  36.348   0.512  1.00  0.00           C  
ATOM    548  CH2 TRP A  36       4.083  37.575  -0.010  1.00  0.00           C  
ATOM    549  H   TRP A  36      -1.501  32.917   0.094  1.00  0.00           H  
ATOM    550  HA  TRP A  36       1.473  32.754  -0.106  1.00  0.00           H  
ATOM    551 1HB  TRP A  36      -0.314  33.778   2.134  1.00  0.00           H  
ATOM    552 2HB  TRP A  36       1.427  33.587   2.275  1.00  0.00           H  
ATOM    553  HD1 TRP A  36      -1.228  35.834   0.690  1.00  0.00           H  
ATOM    554  HE1 TRP A  36      -0.105  37.981  -0.215  1.00  0.00           H  
ATOM    555  HE3 TRP A  36       3.679  34.474   1.302  1.00  0.00           H  
ATOM    556  HZ2 TRP A  36       2.520  38.946  -0.602  1.00  0.00           H  
ATOM    557  HZ3 TRP A  36       5.448  36.055   0.643  1.00  0.00           H  
ATOM    558  HH2 TRP A  36       4.885  38.259  -0.292  1.00  0.00           H  
ATOM    559  N   VAL A  37       1.673  30.561   0.989  1.00  0.00           N  
ATOM    560  CA  VAL A  37       1.824  29.248   1.605  1.00  0.00           C  
ATOM    561  C   VAL A  37       3.230  29.059   2.162  1.00  0.00           C  
ATOM    562  O   VAL A  37       4.219  29.347   1.487  1.00  0.00           O  
ATOM    563  CB  VAL A  37       1.529  28.139   0.579  1.00  0.00           C  
ATOM    564  CG1 VAL A  37       1.742  26.767   1.201  1.00  0.00           C  
ATOM    565  CG2 VAL A  37       0.106  28.280   0.059  1.00  0.00           C  
ATOM    566  H   VAL A  37       2.404  30.907   0.383  1.00  0.00           H  
ATOM    567  HA  VAL A  37       1.110  29.166   2.425  1.00  0.00           H  
ATOM    568  HB  VAL A  37       2.230  28.228  -0.251  1.00  0.00           H  
ATOM    569 1HG1 VAL A  37       1.529  25.994   0.461  1.00  0.00           H  
ATOM    570 2HG1 VAL A  37       2.776  26.675   1.533  1.00  0.00           H  
ATOM    571 3HG1 VAL A  37       1.074  26.646   2.053  1.00  0.00           H  
ATOM    572 1HG2 VAL A  37      -0.096  27.492  -0.667  1.00  0.00           H  
ATOM    573 2HG2 VAL A  37      -0.595  28.196   0.890  1.00  0.00           H  
ATOM    574 3HG2 VAL A  37      -0.012  29.252  -0.419  1.00  0.00           H  
ATOM    575  N   ARG A  38       3.312  28.574   3.396  1.00  0.00           N  
ATOM    576  CA  ARG A  38       4.588  28.463   4.092  1.00  0.00           C  
ATOM    577  C   ARG A  38       4.952  27.006   4.347  1.00  0.00           C  
ATOM    578  O   ARG A  38       4.076  26.151   4.476  1.00  0.00           O  
ATOM    579  CB  ARG A  38       4.541  29.211   5.417  1.00  0.00           C  
ATOM    580  CG  ARG A  38       3.690  28.553   6.492  1.00  0.00           C  
ATOM    581  CD  ARG A  38       3.765  29.292   7.779  1.00  0.00           C  
ATOM    582  NE  ARG A  38       3.063  28.596   8.845  1.00  0.00           N  
ATOM    583  CZ  ARG A  38       3.097  28.953  10.144  1.00  0.00           C  
ATOM    584  NH1 ARG A  38       3.801  29.997  10.521  1.00  0.00           N  
ATOM    585  NH2 ARG A  38       2.422  28.253  11.039  1.00  0.00           N  
ATOM    586  H   ARG A  38       2.468  28.274   3.864  1.00  0.00           H  
ATOM    587  HA  ARG A  38       5.363  28.910   3.468  1.00  0.00           H  
ATOM    588 1HB  ARG A  38       5.551  29.313   5.812  1.00  0.00           H  
ATOM    589 2HB  ARG A  38       4.150  30.215   5.255  1.00  0.00           H  
ATOM    590 1HG  ARG A  38       2.649  28.531   6.170  1.00  0.00           H  
ATOM    591 2HG  ARG A  38       4.040  27.534   6.661  1.00  0.00           H  
ATOM    592 1HD  ARG A  38       4.808  29.404   8.074  1.00  0.00           H  
ATOM    593 2HD  ARG A  38       3.314  30.276   7.660  1.00  0.00           H  
ATOM    594  HE  ARG A  38       2.510  27.787   8.594  1.00  0.00           H  
ATOM    595 1HH1 ARG A  38       4.317  30.532   9.836  1.00  0.00           H  
ATOM    596 2HH1 ARG A  38       3.826  30.264  11.494  1.00  0.00           H  
ATOM    597 1HH2 ARG A  38       1.881  27.450  10.750  1.00  0.00           H  
ATOM    598 2HH2 ARG A  38       2.447  28.520  12.012  1.00  0.00           H  
ATOM    599  N   GLN A  39       6.249  26.730   4.419  1.00  0.00           N  
ATOM    600  CA  GLN A  39       6.731  25.377   4.674  1.00  0.00           C  
ATOM    601  C   GLN A  39       7.434  25.288   6.022  1.00  0.00           C  
ATOM    602  O   GLN A  39       8.543  25.796   6.191  1.00  0.00           O  
ATOM    603  CB  GLN A  39       7.680  24.928   3.560  1.00  0.00           C  
ATOM    604  CG  GLN A  39       8.270  23.543   3.765  1.00  0.00           C  
ATOM    605  CD  GLN A  39       9.187  23.130   2.630  1.00  0.00           C  
ATOM    606  OE1 GLN A  39       9.720  23.975   1.905  1.00  0.00           O  
ATOM    607  NE2 GLN A  39       9.378  21.826   2.469  1.00  0.00           N  
ATOM    608  H   GLN A  39       6.919  27.475   4.294  1.00  0.00           H  
ATOM    609  HA  GLN A  39       5.875  24.703   4.695  1.00  0.00           H  
ATOM    610 1HB  GLN A  39       7.150  24.930   2.607  1.00  0.00           H  
ATOM    611 2HB  GLN A  39       8.505  25.635   3.476  1.00  0.00           H  
ATOM    612 1HG  GLN A  39       8.846  23.538   4.690  1.00  0.00           H  
ATOM    613 2HG  GLN A  39       7.457  22.819   3.828  1.00  0.00           H  
ATOM    614 1HE2 GLN A  39       9.974  21.493   1.736  1.00  0.00           H  
ATOM    615 2HE2 GLN A  39       8.927  21.175   3.079  1.00  0.00           H  
ATOM    616  N   ALA A  40       6.782  24.639   6.982  1.00  0.00           N  
ATOM    617  CA  ALA A  40       7.327  24.513   8.328  1.00  0.00           C  
ATOM    618  C   ALA A  40       7.964  23.145   8.537  1.00  0.00           C  
ATOM    619  O   ALA A  40       7.396  22.120   8.159  1.00  0.00           O  
ATOM    620  CB  ALA A  40       6.240  24.754   9.365  1.00  0.00           C  
ATOM    621  H   ALA A  40       5.886  24.224   6.773  1.00  0.00           H  
ATOM    622  HA  ALA A  40       8.106  25.266   8.450  1.00  0.00           H  
ATOM    623 1HB  ALA A  40       6.663  24.656  10.365  1.00  0.00           H  
ATOM    624 2HB  ALA A  40       5.835  25.758   9.239  1.00  0.00           H  
ATOM    625 3HB  ALA A  40       5.444  24.023   9.234  1.00  0.00           H  
ATOM    626  N   PRO A  41       9.147  23.135   9.143  1.00  0.00           N  
ATOM    627  CA  PRO A  41       9.858  21.892   9.414  1.00  0.00           C  
ATOM    628  C   PRO A  41       8.995  20.928  10.218  1.00  0.00           C  
ATOM    629  O   PRO A  41       8.563  21.243  11.327  1.00  0.00           O  
ATOM    630  CB  PRO A  41      11.078  22.360  10.215  1.00  0.00           C  
ATOM    631  CG  PRO A  41      11.312  23.754   9.743  1.00  0.00           C  
ATOM    632  CD  PRO A  41       9.931  24.323   9.555  1.00  0.00           C  
ATOM    633  HA  PRO A  41      10.165  21.435   8.462  1.00  0.00           H  
ATOM    634 1HB  PRO A  41      10.864  22.305  11.293  1.00  0.00           H  
ATOM    635 2HB  PRO A  41      11.932  21.695  10.023  1.00  0.00           H  
ATOM    636 1HG  PRO A  41      11.903  24.312  10.484  1.00  0.00           H  
ATOM    637 2HG  PRO A  41      11.897  23.746   8.811  1.00  0.00           H  
ATOM    638 1HD  PRO A  41       9.572  24.738  10.508  1.00  0.00           H  
ATOM    639 2HD  PRO A  41       9.957  25.101   8.778  1.00  0.00           H  
ATOM    640  N   GLY A  42       8.747  19.751   9.652  1.00  0.00           N  
ATOM    641  CA  GLY A  42       8.050  18.689  10.367  1.00  0.00           C  
ATOM    642  C   GLY A  42       6.545  18.769  10.142  1.00  0.00           C  
ATOM    643  O   GLY A  42       5.793  17.911  10.602  1.00  0.00           O  
ATOM    644  H   GLY A  42       9.050  19.589   8.703  1.00  0.00           H  
ATOM    645 1HA  GLY A  42       8.421  17.720  10.032  1.00  0.00           H  
ATOM    646 2HA  GLY A  42       8.266  18.765  11.432  1.00  0.00           H  
ATOM    647  N   GLN A  43       6.113  19.804   9.430  1.00  0.00           N  
ATOM    648  CA  GLN A  43       4.694  20.021   9.177  1.00  0.00           C  
ATOM    649  C   GLN A  43       4.397  20.036   7.683  1.00  0.00           C  
ATOM    650  O   GLN A  43       3.430  19.427   7.226  1.00  0.00           O  
ATOM    651  CB  GLN A  43       4.229  21.332   9.816  1.00  0.00           C  
ATOM    652  CG  GLN A  43       4.366  21.371  11.328  1.00  0.00           C  
ATOM    653  CD  GLN A  43       3.490  20.340  12.015  1.00  0.00           C  
ATOM    654  OE1 GLN A  43       2.290  20.245  11.743  1.00  0.00           O  
ATOM    655  NE2 GLN A  43       4.085  19.562  12.912  1.00  0.00           N  
ATOM    656  H   GLN A  43       6.785  20.458   9.055  1.00  0.00           H  
ATOM    657  HA  GLN A  43       4.134  19.199   9.623  1.00  0.00           H  
ATOM    658 1HB  GLN A  43       4.805  22.161   9.405  1.00  0.00           H  
ATOM    659 2HB  GLN A  43       3.182  21.507   9.568  1.00  0.00           H  
ATOM    660 1HG  GLN A  43       5.404  21.168  11.594  1.00  0.00           H  
ATOM    661 2HG  GLN A  43       4.075  22.359  11.684  1.00  0.00           H  
ATOM    662 1HE2 GLN A  43       3.557  18.863  13.397  1.00  0.00           H  
ATOM    663 2HE2 GLN A  43       5.060  19.673  13.102  1.00  0.00           H  
ATOM    664  N   GLY A  44       5.234  20.737   6.926  1.00  0.00           N  
ATOM    665  CA  GLY A  44       5.070  20.823   5.480  1.00  0.00           C  
ATOM    666  C   GLY A  44       4.413  22.137   5.077  1.00  0.00           C  
ATOM    667  O   GLY A  44       4.473  23.123   5.811  1.00  0.00           O  
ATOM    668  H   GLY A  44       6.004  21.223   7.363  1.00  0.00           H  
ATOM    669 1HA  GLY A  44       6.043  20.736   4.997  1.00  0.00           H  
ATOM    670 2HA  GLY A  44       4.463  19.987   5.132  1.00  0.00           H  
ATOM    671  N   LEU A  45       3.785  22.144   3.906  1.00  0.00           N  
ATOM    672  CA  LEU A  45       3.152  23.349   3.383  1.00  0.00           C  
ATOM    673  C   LEU A  45       1.882  23.683   4.155  1.00  0.00           C  
ATOM    674  O   LEU A  45       1.146  22.789   4.575  1.00  0.00           O  
ATOM    675  CB  LEU A  45       2.822  23.172   1.896  1.00  0.00           C  
ATOM    676  CG  LEU A  45       4.028  23.062   0.955  1.00  0.00           C  
ATOM    677  CD1 LEU A  45       3.545  22.771  -0.459  1.00  0.00           C  
ATOM    678  CD2 LEU A  45       4.830  24.354   1.004  1.00  0.00           C  
ATOM    679  H   LEU A  45       3.746  21.293   3.363  1.00  0.00           H  
ATOM    680  HA  LEU A  45       3.848  24.180   3.491  1.00  0.00           H  
ATOM    681 1HB  LEU A  45       2.226  22.268   1.777  1.00  0.00           H  
ATOM    682 2HB  LEU A  45       2.223  24.022   1.569  1.00  0.00           H  
ATOM    683  HG  LEU A  45       4.660  22.231   1.269  1.00  0.00           H  
ATOM    684 1HD1 LEU A  45       4.403  22.692  -1.128  1.00  0.00           H  
ATOM    685 2HD1 LEU A  45       2.992  21.831  -0.469  1.00  0.00           H  
ATOM    686 3HD1 LEU A  45       2.896  23.578  -0.795  1.00  0.00           H  
ATOM    687 1HD2 LEU A  45       5.688  24.276   0.336  1.00  0.00           H  
ATOM    688 2HD2 LEU A  45       4.199  25.186   0.688  1.00  0.00           H  
ATOM    689 3HD2 LEU A  45       5.177  24.529   2.022  1.00  0.00           H  
ATOM    690  N   GLU A  46       1.629  24.974   4.339  1.00  0.00           N  
ATOM    691  CA  GLU A  46       0.450  25.428   5.066  1.00  0.00           C  
ATOM    692  C   GLU A  46      -0.131  26.690   4.441  1.00  0.00           C  
ATOM    693  O   GLU A  46       0.546  27.714   4.343  1.00  0.00           O  
ATOM    694  CB  GLU A  46       0.795  25.688   6.534  1.00  0.00           C  
ATOM    695  CG  GLU A  46      -0.392  26.085   7.399  1.00  0.00           C  
ATOM    696  CD  GLU A  46      -0.040  26.209   8.855  1.00  0.00           C  
ATOM    697  OE1 GLU A  46       1.074  26.570   9.149  1.00  0.00           O  
ATOM    698  OE2 GLU A  46      -0.887  25.943   9.675  1.00  0.00           O  
ATOM    699  H   GLU A  46       2.271  25.659   3.966  1.00  0.00           H  
ATOM    700  HA  GLU A  46      -0.308  24.646   5.019  1.00  0.00           H  
ATOM    701 1HB  GLU A  46       1.239  24.791   6.968  1.00  0.00           H  
ATOM    702 2HB  GLU A  46       1.537  26.484   6.599  1.00  0.00           H  
ATOM    703 1HG  GLU A  46      -0.780  27.041   7.048  1.00  0.00           H  
ATOM    704 2HG  GLU A  46      -1.179  25.341   7.282  1.00  0.00           H  
ATOM    705  N   TRP A  47      -1.388  26.610   4.019  1.00  0.00           N  
ATOM    706  CA  TRP A  47      -2.069  27.752   3.421  1.00  0.00           C  
ATOM    707  C   TRP A  47      -2.350  28.832   4.458  1.00  0.00           C  
ATOM    708  O   TRP A  47      -2.962  28.568   5.493  1.00  0.00           O  
ATOM    709  CB  TRP A  47      -3.382  27.310   2.772  1.00  0.00           C  
ATOM    710  CG  TRP A  47      -4.054  28.393   1.983  1.00  0.00           C  
ATOM    711  CD1 TRP A  47      -3.807  28.729   0.686  1.00  0.00           C  
ATOM    712  CD2 TRP A  47      -5.095  29.291   2.438  1.00  0.00           C  
ATOM    713  NE1 TRP A  47      -4.616  29.771   0.304  1.00  0.00           N  
ATOM    714  CE2 TRP A  47      -5.412  30.126   1.364  1.00  0.00           C  
ATOM    715  CE3 TRP A  47      -5.773  29.450   3.654  1.00  0.00           C  
ATOM    716  CZ2 TRP A  47      -6.379  31.113   1.463  1.00  0.00           C  
ATOM    717  CZ3 TRP A  47      -6.744  30.439   3.752  1.00  0.00           C  
ATOM    718  CH2 TRP A  47      -7.039  31.248   2.685  1.00  0.00           C  
ATOM    719  H   TRP A  47      -1.885  25.736   4.114  1.00  0.00           H  
ATOM    720  HA  TRP A  47      -1.424  28.175   2.650  1.00  0.00           H  
ATOM    721 1HB  TRP A  47      -3.194  26.467   2.106  1.00  0.00           H  
ATOM    722 2HB  TRP A  47      -4.073  26.969   3.543  1.00  0.00           H  
ATOM    723  HD1 TRP A  47      -3.073  28.243   0.045  1.00  0.00           H  
ATOM    724  HE1 TRP A  47      -4.625  30.206  -0.607  1.00  0.00           H  
ATOM    725  HE3 TRP A  47      -5.544  28.808   4.504  1.00  0.00           H  
ATOM    726  HZ2 TRP A  47      -6.628  31.767   0.626  1.00  0.00           H  
ATOM    727  HZ3 TRP A  47      -7.266  30.557   4.702  1.00  0.00           H  
ATOM    728  HH2 TRP A  47      -7.807  32.014   2.797  1.00  0.00           H  
ATOM    729  N   MET A  48      -1.898  30.049   4.175  1.00  0.00           N  
ATOM    730  CA  MET A  48      -2.035  31.155   5.115  1.00  0.00           C  
ATOM    731  C   MET A  48      -3.179  32.079   4.715  1.00  0.00           C  
ATOM    732  O   MET A  48      -4.015  32.441   5.542  1.00  0.00           O  
ATOM    733  CB  MET A  48      -0.726  31.936   5.206  1.00  0.00           C  
ATOM    734  CG  MET A  48       0.426  31.163   5.833  1.00  0.00           C  
ATOM    735  SD  MET A  48       1.942  32.135   5.935  1.00  0.00           S  
ATOM    736  CE  MET A  48       1.450  33.408   7.093  1.00  0.00           C  
ATOM    737  H   MET A  48      -1.447  30.212   3.286  1.00  0.00           H  
ATOM    738  HA  MET A  48      -2.269  30.746   6.098  1.00  0.00           H  
ATOM    739 1HB  MET A  48      -0.417  32.245   4.209  1.00  0.00           H  
ATOM    740 2HB  MET A  48      -0.882  32.840   5.796  1.00  0.00           H  
ATOM    741 1HG  MET A  48       0.149  30.849   6.839  1.00  0.00           H  
ATOM    742 2HG  MET A  48       0.629  30.270   5.242  1.00  0.00           H  
ATOM    743 1HE  MET A  48       2.284  34.091   7.259  1.00  0.00           H  
ATOM    744 2HE  MET A  48       0.603  33.962   6.687  1.00  0.00           H  
ATOM    745 3HE  MET A  48       1.163  32.949   8.039  1.00  0.00           H  
ATOM    746  N   GLY A  49      -3.209  32.457   3.442  1.00  0.00           N  
ATOM    747  CA  GLY A  49      -4.185  33.423   2.953  1.00  0.00           C  
ATOM    748  C   GLY A  49      -3.929  33.774   1.493  1.00  0.00           C  
ATOM    749  O   GLY A  49      -3.163  33.097   0.807  1.00  0.00           O  
ATOM    750  H   GLY A  49      -2.539  32.065   2.796  1.00  0.00           H  
ATOM    751 1HA  GLY A  49      -5.189  33.013   3.062  1.00  0.00           H  
ATOM    752 2HA  GLY A  49      -4.139  34.326   3.561  1.00  0.00           H  
ATOM    753  N   ASN A  50      -4.575  34.835   1.022  1.00  0.00           N  
ATOM    754  CA  ASN A  50      -4.378  35.310  -0.342  1.00  0.00           C  
ATOM    755  C   ASN A  50      -4.704  36.793  -0.462  1.00  0.00           C  
ATOM    756  O   ASN A  50      -5.227  37.401   0.472  1.00  0.00           O  
ATOM    757  CB  ASN A  50      -5.212  34.499  -1.316  1.00  0.00           C  
ATOM    758  CG  ASN A  50      -6.689  34.680  -1.101  1.00  0.00           C  
ATOM    759  OD1 ASN A  50      -7.175  35.808  -0.958  1.00  0.00           O  
ATOM    760  ND2 ASN A  50      -7.413  33.590  -1.075  1.00  0.00           N  
ATOM    761  H   ASN A  50      -5.220  35.326   1.625  1.00  0.00           H  
ATOM    762  HA  ASN A  50      -3.325  35.189  -0.602  1.00  0.00           H  
ATOM    763 1HB  ASN A  50      -4.967  34.792  -2.338  1.00  0.00           H  
ATOM    764 2HB  ASN A  50      -4.969  33.442  -1.211  1.00  0.00           H  
ATOM    765 1HD2 ASN A  50      -8.402  33.650  -0.935  1.00  0.00           H  
ATOM    766 2HD2 ASN A  50      -6.978  32.698  -1.194  1.00  0.00           H  
ATOM    767  N   ILE A  51      -4.392  37.371  -1.617  1.00  0.00           N  
ATOM    768  CA  ILE A  51      -4.734  38.761  -1.895  1.00  0.00           C  
ATOM    769  C   ILE A  51      -5.105  38.954  -3.360  1.00  0.00           C  
ATOM    770  O   ILE A  51      -4.512  38.340  -4.247  1.00  0.00           O  
ATOM    771  CB  ILE A  51      -3.567  39.697  -1.533  1.00  0.00           C  
ATOM    772  CG1 ILE A  51      -3.972  41.159  -1.736  1.00  0.00           C  
ATOM    773  CG2 ILE A  51      -2.338  39.362  -2.364  1.00  0.00           C  
ATOM    774  CD1 ILE A  51      -3.026  42.150  -1.096  1.00  0.00           C  
ATOM    775  H   ILE A  51      -3.905  36.834  -2.320  1.00  0.00           H  
ATOM    776  HA  ILE A  51      -5.596  39.033  -1.287  1.00  0.00           H  
ATOM    777  HB  ILE A  51      -3.322  39.581  -0.477  1.00  0.00           H  
ATOM    778 1HG1 ILE A  51      -4.026  41.377  -2.802  1.00  0.00           H  
ATOM    779 2HG1 ILE A  51      -4.967  41.322  -1.319  1.00  0.00           H  
ATOM    780 1HG2 ILE A  51      -1.523  40.033  -2.096  1.00  0.00           H  
ATOM    781 2HG2 ILE A  51      -2.039  38.332  -2.172  1.00  0.00           H  
ATOM    782 3HG2 ILE A  51      -2.572  39.480  -3.423  1.00  0.00           H  
ATOM    783 1HD1 ILE A  51      -3.380  43.164  -1.283  1.00  0.00           H  
ATOM    784 2HD1 ILE A  51      -2.985  41.972  -0.021  1.00  0.00           H  
ATOM    785 3HD1 ILE A  51      -2.031  42.029  -1.523  1.00  0.00           H  
ATOM    786  N   TYR A  52      -6.090  39.811  -3.607  1.00  0.00           N  
ATOM    787  CA  TYR A  52      -6.405  40.245  -4.963  1.00  0.00           C  
ATOM    788  C   TYR A  52      -6.245  41.752  -5.111  1.00  0.00           C  
ATOM    789  O   TYR A  52      -7.144  42.518  -4.764  1.00  0.00           O  
ATOM    790  CB  TYR A  52      -7.826  39.822  -5.343  1.00  0.00           C  
ATOM    791  CG  TYR A  52      -8.144  39.999  -6.812  1.00  0.00           C  
ATOM    792  CD1 TYR A  52      -7.551  39.170  -7.754  1.00  0.00           C  
ATOM    793  CD2 TYR A  52      -9.027  40.989  -7.216  1.00  0.00           C  
ATOM    794  CE1 TYR A  52      -7.841  39.332  -9.095  1.00  0.00           C  
ATOM    795  CE2 TYR A  52      -9.316  41.150  -8.557  1.00  0.00           C  
ATOM    796  CZ  TYR A  52      -8.727  40.326  -9.494  1.00  0.00           C  
ATOM    797  OH  TYR A  52      -9.016  40.487 -10.830  1.00  0.00           O  
ATOM    798  H   TYR A  52      -6.633  40.172  -2.837  1.00  0.00           H  
ATOM    799  HA  TYR A  52      -5.705  39.769  -5.650  1.00  0.00           H  
ATOM    800 1HB  TYR A  52      -7.975  38.772  -5.087  1.00  0.00           H  
ATOM    801 2HB  TYR A  52      -8.545  40.404  -4.768  1.00  0.00           H  
ATOM    802  HD1 TYR A  52      -6.857  38.392  -7.436  1.00  0.00           H  
ATOM    803  HD2 TYR A  52      -9.491  41.640  -6.476  1.00  0.00           H  
ATOM    804  HE1 TYR A  52      -7.376  38.681  -9.835  1.00  0.00           H  
ATOM    805  HE2 TYR A  52     -10.010  41.929  -8.875  1.00  0.00           H  
ATOM    806  HH  TYR A  52      -8.760  39.695 -11.309  1.00  0.00           H  
ATOM    807  N   PRO A  53      -5.096  42.172  -5.629  1.00  0.00           N  
ATOM    808  CA  PRO A  53      -4.732  43.584  -5.642  1.00  0.00           C  
ATOM    809  C   PRO A  53      -5.698  44.394  -6.497  1.00  0.00           C  
ATOM    810  O   PRO A  53      -5.818  45.608  -6.335  1.00  0.00           O  
ATOM    811  CB  PRO A  53      -3.322  43.571  -6.240  1.00  0.00           C  
ATOM    812  CG  PRO A  53      -2.784  42.229  -5.879  1.00  0.00           C  
ATOM    813  CD  PRO A  53      -3.968  41.306  -6.001  1.00  0.00           C  
ATOM    814  HA  PRO A  53      -4.719  43.964  -4.609  1.00  0.00           H  
ATOM    815 1HB  PRO A  53      -3.373  43.733  -7.327  1.00  0.00           H  
ATOM    816 2HB  PRO A  53      -2.728  44.396  -5.820  1.00  0.00           H  
ATOM    817 1HG  PRO A  53      -1.962  41.955  -6.556  1.00  0.00           H  
ATOM    818 2HG  PRO A  53      -2.365  42.248  -4.862  1.00  0.00           H  
ATOM    819 1HD  PRO A  53      -4.051  40.951  -7.038  1.00  0.00           H  
ATOM    820 2HD  PRO A  53      -3.846  40.459  -5.309  1.00  0.00           H  
ATOM    821  N   GLY A  54      -6.385  43.715  -7.409  1.00  0.00           N  
ATOM    822  CA  GLY A  54      -7.365  44.365  -8.271  1.00  0.00           C  
ATOM    823  C   GLY A  54      -8.525  44.927  -7.460  1.00  0.00           C  
ATOM    824  O   GLY A  54      -9.275  45.778  -7.938  1.00  0.00           O  
ATOM    825  H   GLY A  54      -6.224  42.722  -7.508  1.00  0.00           H  
ATOM    826 1HA  GLY A  54      -6.883  45.168  -8.829  1.00  0.00           H  
ATOM    827 2HA  GLY A  54      -7.740  43.648  -9.001  1.00  0.00           H  
ATOM    828  N   SER A  55      -8.669  44.445  -6.230  1.00  0.00           N  
ATOM    829  CA  SER A  55      -9.700  44.943  -5.328  1.00  0.00           C  
ATOM    830  C   SER A  55      -9.093  45.468  -4.033  1.00  0.00           C  
ATOM    831  O   SER A  55      -9.591  46.429  -3.447  1.00  0.00           O  
ATOM    832  CB  SER A  55     -10.699  43.845  -5.019  1.00  0.00           C  
ATOM    833  OG  SER A  55     -10.091  42.798  -4.313  1.00  0.00           O  
ATOM    834  H   SER A  55      -8.047  43.716  -5.912  1.00  0.00           H  
ATOM    835  HA  SER A  55     -10.222  45.766  -5.819  1.00  0.00           H  
ATOM    836 1HB  SER A  55     -11.520  44.254  -4.432  1.00  0.00           H  
ATOM    837 2HB  SER A  55     -11.119  43.464  -5.949  1.00  0.00           H  
ATOM    838  HG  SER A  55      -9.208  42.710  -4.679  1.00  0.00           H  
ATOM    839  N   GLY A  56      -8.014  44.832  -3.591  1.00  0.00           N  
ATOM    840  CA  GLY A  56      -7.416  45.143  -2.298  1.00  0.00           C  
ATOM    841  C   GLY A  56      -7.910  44.189  -1.219  1.00  0.00           C  
ATOM    842  O   GLY A  56      -7.489  44.270  -0.065  1.00  0.00           O  
ATOM    843  H   GLY A  56      -7.596  44.113  -4.166  1.00  0.00           H  
ATOM    844 1HA  GLY A  56      -6.330  45.082  -2.375  1.00  0.00           H  
ATOM    845 2HA  GLY A  56      -7.661  46.168  -2.022  1.00  0.00           H  
ATOM    846  N   GLY A  57      -8.805  43.284  -1.601  1.00  0.00           N  
ATOM    847  CA  GLY A  57      -9.379  42.330  -0.659  1.00  0.00           C  
ATOM    848  C   GLY A  57      -8.376  41.243  -0.294  1.00  0.00           C  
ATOM    849  O   GLY A  57      -7.578  40.817  -1.129  1.00  0.00           O  
ATOM    850  H   GLY A  57      -9.094  43.256  -2.568  1.00  0.00           H  
ATOM    851 1HA  GLY A  57      -9.697  42.855   0.242  1.00  0.00           H  
ATOM    852 2HA  GLY A  57     -10.268  41.877  -1.097  1.00  0.00           H  
ATOM    853  N   THR A  58      -8.422  40.799   0.957  1.00  0.00           N  
ATOM    854  CA  THR A  58      -7.527  39.750   1.431  1.00  0.00           C  
ATOM    855  C   THR A  58      -8.295  38.667   2.178  1.00  0.00           C  
ATOM    856  O   THR A  58      -9.373  38.917   2.717  1.00  0.00           O  
ATOM    857  CB  THR A  58      -6.428  40.328   2.342  1.00  0.00           C  
ATOM    858  OG1 THR A  58      -7.031  40.978   3.468  1.00  0.00           O  
ATOM    859  CG2 THR A  58      -5.575  41.329   1.579  1.00  0.00           C  
ATOM    860  H   THR A  58      -9.094  41.199   1.597  1.00  0.00           H  
ATOM    861  HA  THR A  58      -7.049  39.287   0.567  1.00  0.00           H  
ATOM    862  HB  THR A  58      -5.793  39.519   2.704  1.00  0.00           H  
ATOM    863  HG1 THR A  58      -7.951  41.169   3.271  1.00  0.00           H  
ATOM    864 1HG2 THR A  58      -4.804  41.727   2.238  1.00  0.00           H  
ATOM    865 2HG2 THR A  58      -5.106  40.835   0.728  1.00  0.00           H  
ATOM    866 3HG2 THR A  58      -6.203  42.145   1.223  1.00  0.00           H  
ATOM    867  N   ASN A  59      -7.733  37.464   2.208  1.00  0.00           N  
ATOM    868  CA  ASN A  59      -8.339  36.353   2.932  1.00  0.00           C  
ATOM    869  C   ASN A  59      -7.326  35.672   3.844  1.00  0.00           C  
ATOM    870  O   ASN A  59      -6.161  35.508   3.481  1.00  0.00           O  
ATOM    871  CB  ASN A  59      -8.944  35.352   1.966  1.00  0.00           C  
ATOM    872  CG  ASN A  59     -10.102  35.921   1.194  1.00  0.00           C  
ATOM    873  OD1 ASN A  59     -11.202  36.086   1.733  1.00  0.00           O  
ATOM    874  ND2 ASN A  59      -9.875  36.225  -0.059  1.00  0.00           N  
ATOM    875  H   ASN A  59      -6.864  37.314   1.715  1.00  0.00           H  
ATOM    876  HA  ASN A  59      -9.133  36.746   3.568  1.00  0.00           H  
ATOM    877 1HB  ASN A  59      -8.181  35.018   1.261  1.00  0.00           H  
ATOM    878 2HB  ASN A  59      -9.286  34.475   2.516  1.00  0.00           H  
ATOM    879 1HD2 ASN A  59     -10.609  36.608  -0.621  1.00  0.00           H  
ATOM    880 2HD2 ASN A  59      -8.970  36.075  -0.454  1.00  0.00           H  
ATOM    881  N   TYR A  60      -7.776  35.278   5.030  1.00  0.00           N  
ATOM    882  CA  TYR A  60      -6.885  34.727   6.044  1.00  0.00           C  
ATOM    883  C   TYR A  60      -7.429  33.419   6.604  1.00  0.00           C  
ATOM    884  O   TYR A  60      -8.642  33.239   6.718  1.00  0.00           O  
ATOM    885  CB  TYR A  60      -6.667  35.738   7.172  1.00  0.00           C  
ATOM    886  CG  TYR A  60      -6.242  37.107   6.691  1.00  0.00           C  
ATOM    887  CD1 TYR A  60      -7.196  38.087   6.456  1.00  0.00           C  
ATOM    888  CD2 TYR A  60      -4.899  37.384   6.484  1.00  0.00           C  
ATOM    889  CE1 TYR A  60      -6.808  39.338   6.017  1.00  0.00           C  
ATOM    890  CE2 TYR A  60      -4.511  38.635   6.045  1.00  0.00           C  
ATOM    891  CZ  TYR A  60      -5.460  39.609   5.811  1.00  0.00           C  
ATOM    892  OH  TYR A  60      -5.073  40.855   5.374  1.00  0.00           O  
ATOM    893  H   TYR A  60      -8.762  35.362   5.235  1.00  0.00           H  
ATOM    894  HA  TYR A  60      -5.923  34.512   5.578  1.00  0.00           H  
ATOM    895 1HB  TYR A  60      -7.589  35.849   7.744  1.00  0.00           H  
ATOM    896 2HB  TYR A  60      -5.902  35.364   7.853  1.00  0.00           H  
ATOM    897  HD1 TYR A  60      -8.252  37.870   6.619  1.00  0.00           H  
ATOM    898  HD2 TYR A  60      -4.149  36.614   6.667  1.00  0.00           H  
ATOM    899  HE1 TYR A  60      -7.557  40.107   5.833  1.00  0.00           H  
ATOM    900  HE2 TYR A  60      -3.455  38.852   5.881  1.00  0.00           H  
ATOM    901  HH  TYR A  60      -5.694  41.167   4.711  1.00  0.00           H  
ATOM    902  N   ALA A  61      -6.526  32.509   6.953  1.00  0.00           N  
ATOM    903  CA  ALA A  61      -6.872  31.370   7.794  1.00  0.00           C  
ATOM    904  C   ALA A  61      -6.946  31.770   9.262  1.00  0.00           C  
ATOM    905  O   ALA A  61      -6.349  32.764   9.675  1.00  0.00           O  
ATOM    906  CB  ALA A  61      -5.865  30.245   7.603  1.00  0.00           C  
ATOM    907  H   ALA A  61      -5.575  32.610   6.627  1.00  0.00           H  
ATOM    908  HA  ALA A  61      -7.858  31.015   7.494  1.00  0.00           H  
ATOM    909 1HB  ALA A  61      -6.137  29.401   8.237  1.00  0.00           H  
ATOM    910 2HB  ALA A  61      -5.865  29.930   6.559  1.00  0.00           H  
ATOM    911 3HB  ALA A  61      -4.871  30.597   7.875  1.00  0.00           H  
ATOM    912  N   GLU A  62      -7.683  30.990  10.046  1.00  0.00           N  
ATOM    913  CA  GLU A  62      -7.977  31.352  11.427  1.00  0.00           C  
ATOM    914  C   GLU A  62      -6.701  31.459  12.253  1.00  0.00           C  
ATOM    915  O   GLU A  62      -6.639  32.214  13.223  1.00  0.00           O  
ATOM    916  CB  GLU A  62      -8.920  30.326  12.058  1.00  0.00           C  
ATOM    917  CG  GLU A  62     -10.333  30.339  11.493  1.00  0.00           C  
ATOM    918  CD  GLU A  62     -11.217  29.286  12.101  1.00  0.00           C  
ATOM    919  OE1 GLU A  62     -10.715  28.467  12.834  1.00  0.00           O  
ATOM    920  OE2 GLU A  62     -12.395  29.299  11.832  1.00  0.00           O  
ATOM    921  H   GLU A  62      -8.048  30.125   9.676  1.00  0.00           H  
ATOM    922  HA  GLU A  62      -8.467  32.327  11.433  1.00  0.00           H  
ATOM    923 1HB  GLU A  62      -8.514  29.324  11.919  1.00  0.00           H  
ATOM    924 2HB  GLU A  62      -8.988  30.505  13.131  1.00  0.00           H  
ATOM    925 1HG  GLU A  62     -10.777  31.318  11.674  1.00  0.00           H  
ATOM    926 2HG  GLU A  62     -10.283  30.187  10.415  1.00  0.00           H  
ATOM    927  N   LYS A  63      -5.685  30.698  11.862  1.00  0.00           N  
ATOM    928  CA  LYS A  63      -4.425  30.666  12.595  1.00  0.00           C  
ATOM    929  C   LYS A  63      -3.683  31.991  12.473  1.00  0.00           C  
ATOM    930  O   LYS A  63      -2.870  32.340  13.329  1.00  0.00           O  
ATOM    931  CB  LYS A  63      -3.542  29.522  12.094  1.00  0.00           C  
ATOM    932  CG  LYS A  63      -4.064  28.131  12.432  1.00  0.00           C  
ATOM    933  CD  LYS A  63      -3.142  27.049  11.891  1.00  0.00           C  
ATOM    934  CE  LYS A  63      -3.677  25.659  12.202  1.00  0.00           C  
ATOM    935  NZ  LYS A  63      -2.802  24.589  11.650  1.00  0.00           N  
ATOM    936  H   LYS A  63      -5.787  30.127  11.035  1.00  0.00           H  
ATOM    937  HA  LYS A  63      -4.643  30.502  13.651  1.00  0.00           H  
ATOM    938 1HB  LYS A  63      -3.441  29.587  11.011  1.00  0.00           H  
ATOM    939 2HB  LYS A  63      -2.544  29.618  12.523  1.00  0.00           H  
ATOM    940 1HG  LYS A  63      -4.140  28.024  13.515  1.00  0.00           H  
ATOM    941 2HG  LYS A  63      -5.056  28.001  12.001  1.00  0.00           H  
ATOM    942 1HD  LYS A  63      -3.047  27.159  10.809  1.00  0.00           H  
ATOM    943 2HD  LYS A  63      -2.154  27.156  12.338  1.00  0.00           H  
ATOM    944 1HE  LYS A  63      -3.750  25.530  13.281  1.00  0.00           H  
ATOM    945 2HE  LYS A  63      -4.674  25.549  11.777  1.00  0.00           H  
ATOM    946 1HZ  LYS A  63      -3.190  23.685  11.877  1.00  0.00           H  
ATOM    947 2HZ  LYS A  63      -2.742  24.687  10.646  1.00  0.00           H  
ATOM    948 3HZ  LYS A  63      -1.878  24.669  12.051  1.00  0.00           H  
ATOM    949  N   PHE A  64      -3.968  32.727  11.404  1.00  0.00           N  
ATOM    950  CA  PHE A  64      -3.180  33.901  11.050  1.00  0.00           C  
ATOM    951  C   PHE A  64      -4.054  35.145  10.960  1.00  0.00           C  
ATOM    952  O   PHE A  64      -3.551  36.268  10.928  1.00  0.00           O  
ATOM    953  CB  PHE A  64      -2.461  33.680   9.718  1.00  0.00           C  
ATOM    954  CG  PHE A  64      -1.699  32.387   9.648  1.00  0.00           C  
ATOM    955  CD1 PHE A  64      -2.194  31.312   8.926  1.00  0.00           C  
ATOM    956  CD2 PHE A  64      -0.486  32.243  10.305  1.00  0.00           C  
ATOM    957  CE1 PHE A  64      -1.494  30.122   8.861  1.00  0.00           C  
ATOM    958  CE2 PHE A  64       0.216  31.055  10.241  1.00  0.00           C  
ATOM    959  CZ  PHE A  64      -0.289  29.993   9.518  1.00  0.00           C  
ATOM    960  H   PHE A  64      -4.751  32.466  10.822  1.00  0.00           H  
ATOM    961  HA  PHE A  64      -2.432  34.064  11.827  1.00  0.00           H  
ATOM    962 1HB  PHE A  64      -3.187  33.691   8.906  1.00  0.00           H  
ATOM    963 2HB  PHE A  64      -1.762  34.496   9.542  1.00  0.00           H  
ATOM    964  HD1 PHE A  64      -3.147  31.413   8.405  1.00  0.00           H  
ATOM    965  HD2 PHE A  64      -0.087  33.082  10.876  1.00  0.00           H  
ATOM    966  HE1 PHE A  64      -1.895  29.285   8.290  1.00  0.00           H  
ATOM    967  HE2 PHE A  64       1.169  30.956  10.761  1.00  0.00           H  
ATOM    968  HZ  PHE A  64       0.263  29.056   9.468  1.00  0.00           H  
ATOM    969  N   LYS A  65      -5.366  34.938  10.918  1.00  0.00           N  
ATOM    970  CA  LYS A  65      -6.307  36.029  10.692  1.00  0.00           C  
ATOM    971  C   LYS A  65      -6.016  37.207  11.612  1.00  0.00           C  
ATOM    972  O   LYS A  65      -6.076  38.363  11.193  1.00  0.00           O  
ATOM    973  CB  LYS A  65      -7.745  35.547  10.893  1.00  0.00           C  
ATOM    974  CG  LYS A  65      -8.806  36.606  10.629  1.00  0.00           C  
ATOM    975  CD  LYS A  65     -10.208  36.034  10.780  1.00  0.00           C  
ATOM    976  CE  LYS A  65     -11.269  37.102  10.564  1.00  0.00           C  
ATOM    977  NZ  LYS A  65     -12.646  36.555  10.699  1.00  0.00           N  
ATOM    978  H   LYS A  65      -5.721  34.001  11.047  1.00  0.00           H  
ATOM    979  HA  LYS A  65      -6.196  36.374   9.663  1.00  0.00           H  
ATOM    980 1HB  LYS A  65      -7.942  34.703  10.230  1.00  0.00           H  
ATOM    981 2HB  LYS A  65      -7.871  35.195  11.917  1.00  0.00           H  
ATOM    982 1HG  LYS A  65      -8.681  37.430  11.333  1.00  0.00           H  
ATOM    983 2HG  LYS A  65      -8.689  36.995   9.618  1.00  0.00           H  
ATOM    984 1HD  LYS A  65     -10.355  35.234  10.053  1.00  0.00           H  
ATOM    985 2HD  LYS A  65     -10.324  35.617  11.780  1.00  0.00           H  
ATOM    986 1HE  LYS A  65     -11.136  37.900  11.293  1.00  0.00           H  
ATOM    987 2HE  LYS A  65     -11.158  37.529   9.567  1.00  0.00           H  
ATOM    988 1HZ  LYS A  65     -13.319  37.293  10.548  1.00  0.00           H  
ATOM    989 2HZ  LYS A  65     -12.788  35.825  10.014  1.00  0.00           H  
ATOM    990 3HZ  LYS A  65     -12.768  36.173  11.626  1.00  0.00           H  
ATOM    991  N   ASN A  66      -5.702  36.907  12.868  1.00  0.00           N  
ATOM    992  CA  ASN A  66      -5.480  37.943  13.870  1.00  0.00           C  
ATOM    993  C   ASN A  66      -4.002  38.067  14.216  1.00  0.00           C  
ATOM    994  O   ASN A  66      -3.644  38.336  15.363  1.00  0.00           O  
ATOM    995  CB  ASN A  66      -6.299  37.663  15.117  1.00  0.00           C  
ATOM    996  CG  ASN A  66      -7.779  37.774  14.873  1.00  0.00           C  
ATOM    997  OD1 ASN A  66      -8.244  38.715  14.221  1.00  0.00           O  
ATOM    998  ND2 ASN A  66      -8.527  36.830  15.385  1.00  0.00           N  
ATOM    999  H   ASN A  66      -5.615  35.937  13.135  1.00  0.00           H  
ATOM   1000  HA  ASN A  66      -5.796  38.901  13.454  1.00  0.00           H  
ATOM   1001 1HB  ASN A  66      -6.077  36.659  15.481  1.00  0.00           H  
ATOM   1002 2HB  ASN A  66      -6.019  38.366  15.902  1.00  0.00           H  
ATOM   1003 1HD2 ASN A  66      -9.519  36.852  15.255  1.00  0.00           H  
ATOM   1004 2HD2 ASN A  66      -8.108  36.087  15.906  1.00  0.00           H  
ATOM   1005  N   ARG A  67      -3.147  37.868  13.219  1.00  0.00           N  
ATOM   1006  CA  ARG A  67      -1.707  37.981  13.411  1.00  0.00           C  
ATOM   1007  C   ARG A  67      -1.037  38.615  12.198  1.00  0.00           C  
ATOM   1008  O   ARG A  67      -0.153  39.460  12.336  1.00  0.00           O  
ATOM   1009  CB  ARG A  67      -1.092  36.612  13.668  1.00  0.00           C  
ATOM   1010  CG  ARG A  67      -1.501  35.964  14.981  1.00  0.00           C  
ATOM   1011  CD  ARG A  67      -0.443  35.061  15.500  1.00  0.00           C  
ATOM   1012  NE  ARG A  67      -0.232  33.915  14.629  1.00  0.00           N  
ATOM   1013  CZ  ARG A  67       0.963  33.338  14.400  1.00  0.00           C  
ATOM   1014  NH1 ARG A  67       2.043  33.809  14.984  1.00  0.00           N  
ATOM   1015  NH2 ARG A  67       1.050  32.298  13.589  1.00  0.00           N  
ATOM   1016  H   ARG A  67      -3.505  37.633  12.304  1.00  0.00           H  
ATOM   1017  HA  ARG A  67      -1.521  38.613  14.279  1.00  0.00           H  
ATOM   1018 1HB  ARG A  67      -1.370  35.932  12.864  1.00  0.00           H  
ATOM   1019 2HB  ARG A  67      -0.005  36.695  13.665  1.00  0.00           H  
ATOM   1020 1HG  ARG A  67      -1.687  36.738  15.726  1.00  0.00           H  
ATOM   1021 2HG  ARG A  67      -2.409  35.379  14.831  1.00  0.00           H  
ATOM   1022 1HD  ARG A  67       0.497  35.607  15.577  1.00  0.00           H  
ATOM   1023 2HD  ARG A  67      -0.730  34.692  16.484  1.00  0.00           H  
ATOM   1024  HE  ARG A  67      -1.040  33.525  14.162  1.00  0.00           H  
ATOM   1025 1HH1 ARG A  67       1.977  34.603  15.604  1.00  0.00           H  
ATOM   1026 2HH1 ARG A  67       2.939  33.376  14.812  1.00  0.00           H  
ATOM   1027 1HH2 ARG A  67       0.220  31.936  13.140  1.00  0.00           H  
ATOM   1028 2HH2 ARG A  67       1.946  31.865  13.418  1.00  0.00           H  
ATOM   1029  N   VAL A  68      -1.464  38.202  11.009  1.00  0.00           N  
ATOM   1030  CA  VAL A  68      -0.860  38.677   9.771  1.00  0.00           C  
ATOM   1031  C   VAL A  68      -1.832  39.544   8.980  1.00  0.00           C  
ATOM   1032  O   VAL A  68      -3.044  39.480   9.187  1.00  0.00           O  
ATOM   1033  CB  VAL A  68      -0.415  37.486   8.902  1.00  0.00           C  
ATOM   1034  CG1 VAL A  68       0.425  36.515   9.718  1.00  0.00           C  
ATOM   1035  CG2 VAL A  68      -1.634  36.787   8.319  1.00  0.00           C  
ATOM   1036  H   VAL A  68      -2.228  37.542  10.963  1.00  0.00           H  
ATOM   1037  HA  VAL A  68       0.017  39.275  10.021  1.00  0.00           H  
ATOM   1038  HB  VAL A  68       0.216  37.854   8.092  1.00  0.00           H  
ATOM   1039 1HG1 VAL A  68       0.731  35.679   9.088  1.00  0.00           H  
ATOM   1040 2HG1 VAL A  68       1.309  37.028  10.095  1.00  0.00           H  
ATOM   1041 3HG1 VAL A  68      -0.164  36.141  10.556  1.00  0.00           H  
ATOM   1042 1HG2 VAL A  68      -1.312  35.946   7.705  1.00  0.00           H  
ATOM   1043 2HG2 VAL A  68      -2.267  36.424   9.128  1.00  0.00           H  
ATOM   1044 3HG2 VAL A  68      -2.197  37.490   7.704  1.00  0.00           H  
ATOM   1045  N   THR A  69      -1.294  40.353   8.075  1.00  0.00           N  
ATOM   1046  CA  THR A  69      -2.116  41.110   7.139  1.00  0.00           C  
ATOM   1047  C   THR A  69      -1.399  41.305   5.809  1.00  0.00           C  
ATOM   1048  O   THR A  69      -0.179  41.464   5.767  1.00  0.00           O  
ATOM   1049  CB  THR A  69      -2.502  42.481   7.724  1.00  0.00           C  
ATOM   1050  OG1 THR A  69      -3.444  43.126   6.856  1.00  0.00           O  
ATOM   1051  CG2 THR A  69      -1.272  43.363   7.874  1.00  0.00           C  
ATOM   1052  H   THR A  69      -0.289  40.446   8.034  1.00  0.00           H  
ATOM   1053  HA  THR A  69      -3.031  40.548   6.949  1.00  0.00           H  
ATOM   1054  HB  THR A  69      -2.965  42.343   8.701  1.00  0.00           H  
ATOM   1055  HG1 THR A  69      -3.977  42.461   6.412  1.00  0.00           H  
ATOM   1056 1HG2 THR A  69      -1.564  44.327   8.289  1.00  0.00           H  
ATOM   1057 2HG2 THR A  69      -0.559  42.881   8.543  1.00  0.00           H  
ATOM   1058 3HG2 THR A  69      -0.811  43.513   6.899  1.00  0.00           H  
ATOM   1059  N   MET A  70      -2.164  41.291   4.722  1.00  0.00           N  
ATOM   1060  CA  MET A  70      -1.599  41.426   3.385  1.00  0.00           C  
ATOM   1061  C   MET A  70      -1.920  42.790   2.786  1.00  0.00           C  
ATOM   1062  O   MET A  70      -2.977  43.362   3.053  1.00  0.00           O  
ATOM   1063  CB  MET A  70      -2.116  40.311   2.479  1.00  0.00           C  
ATOM   1064  CG  MET A  70      -1.313  39.019   2.550  1.00  0.00           C  
ATOM   1065  SD  MET A  70      -1.861  37.933   3.881  1.00  0.00           S  
ATOM   1066  CE  MET A  70      -3.364  37.264   3.176  1.00  0.00           C  
ATOM   1067  H   MET A  70      -3.163  41.185   4.826  1.00  0.00           H  
ATOM   1068  HA  MET A  70      -0.515  41.345   3.459  1.00  0.00           H  
ATOM   1069 1HB  MET A  70      -3.147  40.078   2.741  1.00  0.00           H  
ATOM   1070 2HB  MET A  70      -2.110  40.651   1.443  1.00  0.00           H  
ATOM   1071 1HG  MET A  70      -1.404  38.482   1.607  1.00  0.00           H  
ATOM   1072 2HG  MET A  70      -0.260  39.253   2.708  1.00  0.00           H  
ATOM   1073 1HE  MET A  70      -3.822  36.572   3.883  1.00  0.00           H  
ATOM   1074 2HE  MET A  70      -4.059  38.077   2.962  1.00  0.00           H  
ATOM   1075 3HE  MET A  70      -3.129  36.736   2.251  1.00  0.00           H  
ATOM   1076  N   THR A  71      -1.002  43.306   1.976  1.00  0.00           N  
ATOM   1077  CA  THR A  71      -1.259  44.510   1.196  1.00  0.00           C  
ATOM   1078  C   THR A  71      -0.579  44.440  -0.165  1.00  0.00           C  
ATOM   1079  O   THR A  71       0.012  43.421  -0.523  1.00  0.00           O  
ATOM   1080  CB  THR A  71      -0.786  45.768   1.947  1.00  0.00           C  
ATOM   1081  OG1 THR A  71      -1.259  46.939   1.268  1.00  0.00           O  
ATOM   1082  CG2 THR A  71       0.733  45.807   2.018  1.00  0.00           C  
ATOM   1083  H   THR A  71      -0.103  42.852   1.899  1.00  0.00           H  
ATOM   1084  HA  THR A  71      -2.334  44.593   1.031  1.00  0.00           H  
ATOM   1085  HB  THR A  71      -1.192  45.763   2.958  1.00  0.00           H  
ATOM   1086  HG1 THR A  71      -1.523  47.599   1.914  1.00  0.00           H  
ATOM   1087 1HG2 THR A  71       1.049  46.703   2.553  1.00  0.00           H  
ATOM   1088 2HG2 THR A  71       1.095  44.924   2.544  1.00  0.00           H  
ATOM   1089 3HG2 THR A  71       1.144  45.823   1.010  1.00  0.00           H  
ATOM   1090  N   ARG A  72      -0.665  45.530  -0.921  1.00  0.00           N  
ATOM   1091  CA  ARG A  72      -0.198  45.543  -2.302  1.00  0.00           C  
ATOM   1092  C   ARG A  72       0.128  46.959  -2.760  1.00  0.00           C  
ATOM   1093  O   ARG A  72      -0.524  47.919  -2.350  1.00  0.00           O  
ATOM   1094  CB  ARG A  72      -1.246  44.942  -3.227  1.00  0.00           C  
ATOM   1095  CG  ARG A  72      -2.620  45.588  -3.141  1.00  0.00           C  
ATOM   1096  CD  ARG A  72      -2.776  46.681  -4.135  1.00  0.00           C  
ATOM   1097  NE  ARG A  72      -4.172  47.029  -4.343  1.00  0.00           N  
ATOM   1098  CZ  ARG A  72      -4.854  47.931  -3.610  1.00  0.00           C  
ATOM   1099  NH1 ARG A  72      -4.255  48.566  -2.627  1.00  0.00           N  
ATOM   1100  NH2 ARG A  72      -6.124  48.178  -3.880  1.00  0.00           N  
ATOM   1101  H   ARG A  72      -1.063  46.370  -0.528  1.00  0.00           H  
ATOM   1102  HA  ARG A  72       0.709  44.941  -2.367  1.00  0.00           H  
ATOM   1103 1HB  ARG A  72      -0.908  45.022  -4.259  1.00  0.00           H  
ATOM   1104 2HB  ARG A  72      -1.365  43.882  -3.003  1.00  0.00           H  
ATOM   1105 1HG  ARG A  72      -3.387  44.838  -3.334  1.00  0.00           H  
ATOM   1106 2HG  ARG A  72      -2.764  46.007  -2.145  1.00  0.00           H  
ATOM   1107 1HD  ARG A  72      -2.252  47.569  -3.784  1.00  0.00           H  
ATOM   1108 2HD  ARG A  72      -2.357  46.367  -5.090  1.00  0.00           H  
ATOM   1109  HE  ARG A  72      -4.667  46.561  -5.091  1.00  0.00           H  
ATOM   1110 1HH1 ARG A  72      -3.284  48.378  -2.421  1.00  0.00           H  
ATOM   1111 2HH1 ARG A  72      -4.765  49.242  -2.078  1.00  0.00           H  
ATOM   1112 1HH2 ARG A  72      -6.584  47.690  -4.636  1.00  0.00           H  
ATOM   1113 2HH2 ARG A  72      -6.634  48.854  -3.330  1.00  0.00           H  
ATOM   1114  N   ASP A  73       1.140  47.082  -3.612  1.00  0.00           N  
ATOM   1115  CA  ASP A  73       1.483  48.365  -4.214  1.00  0.00           C  
ATOM   1116  C   ASP A  73       1.595  48.251  -5.728  1.00  0.00           C  
ATOM   1117  O   ASP A  73       2.575  47.718  -6.250  1.00  0.00           O  
ATOM   1118  CB  ASP A  73       2.799  48.892  -3.637  1.00  0.00           C  
ATOM   1119  CG  ASP A  73       3.146  50.289  -4.134  1.00  0.00           C  
ATOM   1120  OD1 ASP A  73       2.539  50.729  -5.081  1.00  0.00           O  
ATOM   1121  OD2 ASP A  73       4.015  50.902  -3.561  1.00  0.00           O  
ATOM   1122  H   ASP A  73       1.685  46.265  -3.850  1.00  0.00           H  
ATOM   1123  HA  ASP A  73       0.692  49.078  -3.983  1.00  0.00           H  
ATOM   1124 1HB  ASP A  73       2.737  48.914  -2.549  1.00  0.00           H  
ATOM   1125 2HB  ASP A  73       3.611  48.215  -3.905  1.00  0.00           H  
ATOM   1126  N   THR A  74       0.585  48.753  -6.431  1.00  0.00           N  
ATOM   1127  CA  THR A  74       0.437  48.488  -7.857  1.00  0.00           C  
ATOM   1128  C   THR A  74       1.451  49.280  -8.672  1.00  0.00           C  
ATOM   1129  O   THR A  74       1.710  48.965  -9.834  1.00  0.00           O  
ATOM   1130  CB  THR A  74      -0.987  48.822  -8.338  1.00  0.00           C  
ATOM   1131  OG1 THR A  74      -1.242  50.220  -8.151  1.00  0.00           O  
ATOM   1132  CG2 THR A  74      -2.015  48.015  -7.560  1.00  0.00           C  
ATOM   1133  H   THR A  74      -0.097  49.334  -5.965  1.00  0.00           H  
ATOM   1134  HA  THR A  74       0.619  47.428  -8.032  1.00  0.00           H  
ATOM   1135  HB  THR A  74      -1.077  48.589  -9.398  1.00  0.00           H  
ATOM   1136  HG1 THR A  74      -1.725  50.561  -8.908  1.00  0.00           H  
ATOM   1137 1HG2 THR A  74      -3.016  48.264  -7.914  1.00  0.00           H  
ATOM   1138 2HG2 THR A  74      -1.831  46.951  -7.709  1.00  0.00           H  
ATOM   1139 3HG2 THR A  74      -1.937  48.251  -6.500  1.00  0.00           H  
ATOM   1140  N   SER A  75       2.023  50.310  -8.058  1.00  0.00           N  
ATOM   1141  CA  SER A  75       3.014  51.146  -8.724  1.00  0.00           C  
ATOM   1142  C   SER A  75       4.335  50.407  -8.893  1.00  0.00           C  
ATOM   1143  O   SER A  75       5.152  50.763  -9.743  1.00  0.00           O  
ATOM   1144  CB  SER A  75       3.235  52.422  -7.936  1.00  0.00           C  
ATOM   1145  OG  SER A  75       3.935  52.164  -6.750  1.00  0.00           O  
ATOM   1146  H   SER A  75       1.764  50.519  -7.104  1.00  0.00           H  
ATOM   1147  HA  SER A  75       2.637  51.406  -9.715  1.00  0.00           H  
ATOM   1148 1HB  SER A  75       3.794  53.133  -8.544  1.00  0.00           H  
ATOM   1149 2HB  SER A  75       2.274  52.877  -7.702  1.00  0.00           H  
ATOM   1150  HG  SER A  75       3.296  51.784  -6.142  1.00  0.00           H  
ATOM   1151  N   ILE A  76       4.538  49.376  -8.080  1.00  0.00           N  
ATOM   1152  CA  ILE A  76       5.721  48.531  -8.196  1.00  0.00           C  
ATOM   1153  C   ILE A  76       5.337  47.064  -8.337  1.00  0.00           C  
ATOM   1154  O   ILE A  76       6.192  46.180  -8.278  1.00  0.00           O  
ATOM   1155  CB  ILE A  76       6.642  48.706  -6.975  1.00  0.00           C  
ATOM   1156  CG1 ILE A  76       5.909  48.309  -5.691  1.00  0.00           C  
ATOM   1157  CG2 ILE A  76       7.140  50.140  -6.885  1.00  0.00           C  
ATOM   1158  CD1 ILE A  76       6.805  48.232  -4.475  1.00  0.00           C  
ATOM   1159  H   ILE A  76       3.857  49.173  -7.363  1.00  0.00           H  
ATOM   1160  HA  ILE A  76       6.271  48.827  -9.088  1.00  0.00           H  
ATOM   1161  HB  ILE A  76       7.499  48.039  -7.068  1.00  0.00           H  
ATOM   1162 1HG1 ILE A  76       5.117  49.028  -5.487  1.00  0.00           H  
ATOM   1163 2HG1 ILE A  76       5.438  47.335  -5.828  1.00  0.00           H  
ATOM   1164 1HG2 ILE A  76       7.789  50.247  -6.017  1.00  0.00           H  
ATOM   1165 2HG2 ILE A  76       7.697  50.389  -7.788  1.00  0.00           H  
ATOM   1166 3HG2 ILE A  76       6.289  50.815  -6.787  1.00  0.00           H  
ATOM   1167 1HD1 ILE A  76       6.214  47.944  -3.606  1.00  0.00           H  
ATOM   1168 2HD1 ILE A  76       7.586  47.490  -4.645  1.00  0.00           H  
ATOM   1169 3HD1 ILE A  76       7.261  49.205  -4.298  1.00  0.00           H  
ATOM   1170  N   SER A  77       4.046  46.810  -8.524  1.00  0.00           N  
ATOM   1171  CA  SER A  77       3.564  45.466  -8.820  1.00  0.00           C  
ATOM   1172  C   SER A  77       4.096  44.455  -7.812  1.00  0.00           C  
ATOM   1173  O   SER A  77       4.488  43.347  -8.178  1.00  0.00           O  
ATOM   1174  CB  SER A  77       3.978  45.062 -10.222  1.00  0.00           C  
ATOM   1175  OG  SER A  77       3.420  45.921 -11.178  1.00  0.00           O  
ATOM   1176  H   SER A  77       3.382  47.568  -8.458  1.00  0.00           H  
ATOM   1177  HA  SER A  77       2.475  45.468  -8.762  1.00  0.00           H  
ATOM   1178 1HB  SER A  77       5.064  45.081 -10.301  1.00  0.00           H  
ATOM   1179 2HB  SER A  77       3.655  44.040 -10.415  1.00  0.00           H  
ATOM   1180  HG  SER A  77       3.100  46.685 -10.692  1.00  0.00           H  
ATOM   1181  N   THR A  78       4.106  44.844  -6.542  1.00  0.00           N  
ATOM   1182  CA  THR A  78       4.676  44.010  -5.490  1.00  0.00           C  
ATOM   1183  C   THR A  78       3.691  43.817  -4.345  1.00  0.00           C  
ATOM   1184  O   THR A  78       3.099  44.779  -3.854  1.00  0.00           O  
ATOM   1185  CB  THR A  78       5.985  44.617  -4.951  1.00  0.00           C  
ATOM   1186  OG1 THR A  78       6.930  44.749  -6.021  1.00  0.00           O  
ATOM   1187  CG2 THR A  78       6.576  43.731  -3.865  1.00  0.00           C  
ATOM   1188  H   THR A  78       3.707  45.739  -6.298  1.00  0.00           H  
ATOM   1189  HA  THR A  78       4.900  43.029  -5.910  1.00  0.00           H  
ATOM   1190  HB  THR A  78       5.784  45.605  -4.537  1.00  0.00           H  
ATOM   1191  HG1 THR A  78       6.543  45.275  -6.726  1.00  0.00           H  
ATOM   1192 1HG2 THR A  78       7.499  44.176  -3.495  1.00  0.00           H  
ATOM   1193 2HG2 THR A  78       5.864  43.638  -3.045  1.00  0.00           H  
ATOM   1194 3HG2 THR A  78       6.787  42.745  -4.275  1.00  0.00           H  
ATOM   1195  N   ALA A  79       3.520  42.569  -3.922  1.00  0.00           N  
ATOM   1196  CA  ALA A  79       2.653  42.255  -2.792  1.00  0.00           C  
ATOM   1197  C   ALA A  79       3.454  42.128  -1.503  1.00  0.00           C  
ATOM   1198  O   ALA A  79       4.625  41.748  -1.523  1.00  0.00           O  
ATOM   1199  CB  ALA A  79       1.876  40.975  -3.061  1.00  0.00           C  
ATOM   1200  H   ALA A  79       4.002  41.819  -4.396  1.00  0.00           H  
ATOM   1201  HA  ALA A  79       1.948  43.077  -2.668  1.00  0.00           H  
ATOM   1202 1HB  ALA A  79       1.234  40.754  -2.208  1.00  0.00           H  
ATOM   1203 2HB  ALA A  79       1.263  41.102  -3.953  1.00  0.00           H  
ATOM   1204 3HB  ALA A  79       2.572  40.152  -3.213  1.00  0.00           H  
ATOM   1205  N   TYR A  80       2.816  42.448  -0.382  1.00  0.00           N  
ATOM   1206  CA  TYR A  80       3.468  42.368   0.920  1.00  0.00           C  
ATOM   1207  C   TYR A  80       2.599  41.624   1.926  1.00  0.00           C  
ATOM   1208  O   TYR A  80       1.371  41.683   1.863  1.00  0.00           O  
ATOM   1209  CB  TYR A  80       3.800  43.769   1.439  1.00  0.00           C  
ATOM   1210  CG  TYR A  80       4.773  44.529   0.565  1.00  0.00           C  
ATOM   1211  CD1 TYR A  80       4.299  45.372  -0.429  1.00  0.00           C  
ATOM   1212  CD2 TYR A  80       6.138  44.382   0.758  1.00  0.00           C  
ATOM   1213  CE1 TYR A  80       5.188  46.067  -1.227  1.00  0.00           C  
ATOM   1214  CE2 TYR A  80       7.027  45.076  -0.040  1.00  0.00           C  
ATOM   1215  CZ  TYR A  80       6.556  45.915  -1.029  1.00  0.00           C  
ATOM   1216  OH  TYR A  80       7.441  46.607  -1.824  1.00  0.00           O  
ATOM   1217  H   TYR A  80       1.855  42.754  -0.433  1.00  0.00           H  
ATOM   1218  HA  TYR A  80       4.397  41.808   0.808  1.00  0.00           H  
ATOM   1219 1HB  TYR A  80       2.883  44.355   1.517  1.00  0.00           H  
ATOM   1220 2HB  TYR A  80       4.227  43.695   2.438  1.00  0.00           H  
ATOM   1221  HD1 TYR A  80       3.226  45.488  -0.581  1.00  0.00           H  
ATOM   1222  HD2 TYR A  80       6.510  43.719   1.538  1.00  0.00           H  
ATOM   1223  HE1 TYR A  80       4.816  46.729  -2.008  1.00  0.00           H  
ATOM   1224  HE2 TYR A  80       8.101  44.960   0.111  1.00  0.00           H  
ATOM   1225  HH  TYR A  80       8.338  46.336  -1.613  1.00  0.00           H  
ATOM   1226  N   MET A  81       3.244  40.924   2.853  1.00  0.00           N  
ATOM   1227  CA  MET A  81       2.538  40.276   3.952  1.00  0.00           C  
ATOM   1228  C   MET A  81       3.265  40.486   5.274  1.00  0.00           C  
ATOM   1229  O   MET A  81       4.380  40.001   5.464  1.00  0.00           O  
ATOM   1230  CB  MET A  81       2.373  38.784   3.665  1.00  0.00           C  
ATOM   1231  CG  MET A  81       1.659  38.008   4.763  1.00  0.00           C  
ATOM   1232  SD  MET A  81       1.373  36.283   4.320  1.00  0.00           S  
ATOM   1233  CE  MET A  81       3.034  35.625   4.430  1.00  0.00           C  
ATOM   1234  H   MET A  81       4.248  40.840   2.796  1.00  0.00           H  
ATOM   1235  HA  MET A  81       1.550  40.727   4.043  1.00  0.00           H  
ATOM   1236 1HB  MET A  81       1.811  38.652   2.742  1.00  0.00           H  
ATOM   1237 2HB  MET A  81       3.354  38.331   3.519  1.00  0.00           H  
ATOM   1238 1HG  MET A  81       2.255  38.035   5.674  1.00  0.00           H  
ATOM   1239 2HG  MET A  81       0.696  38.474   4.971  1.00  0.00           H  
ATOM   1240 1HE  MET A  81       3.022  34.563   4.183  1.00  0.00           H  
ATOM   1241 2HE  MET A  81       3.682  36.154   3.730  1.00  0.00           H  
ATOM   1242 3HE  MET A  81       3.412  35.757   5.444  1.00  0.00           H  
ATOM   1243  N   GLU A  82       2.626  41.212   6.185  1.00  0.00           N  
ATOM   1244  CA  GLU A  82       3.212  41.489   7.491  1.00  0.00           C  
ATOM   1245  C   GLU A  82       2.781  40.452   8.520  1.00  0.00           C  
ATOM   1246  O   GLU A  82       1.593  40.165   8.667  1.00  0.00           O  
ATOM   1247  CB  GLU A  82       2.815  42.889   7.967  1.00  0.00           C  
ATOM   1248  CG  GLU A  82       3.427  43.297   9.300  1.00  0.00           C  
ATOM   1249  CD  GLU A  82       3.034  44.684   9.724  1.00  0.00           C  
ATOM   1250  OE1 GLU A  82       2.303  45.321   9.003  1.00  0.00           O  
ATOM   1251  OE2 GLU A  82       3.465  45.109  10.770  1.00  0.00           O  
ATOM   1252  H   GLU A  82       1.711  41.580   5.968  1.00  0.00           H  
ATOM   1253  HA  GLU A  82       4.297  41.447   7.400  1.00  0.00           H  
ATOM   1254 1HB  GLU A  82       3.114  43.625   7.222  1.00  0.00           H  
ATOM   1255 2HB  GLU A  82       1.730  42.945   8.066  1.00  0.00           H  
ATOM   1256 1HG  GLU A  82       3.107  42.591  10.066  1.00  0.00           H  
ATOM   1257 2HG  GLU A  82       4.512  43.239   9.222  1.00  0.00           H  
ATOM   1258  N   LEU A  83       3.755  39.891   9.230  1.00  0.00           N  
ATOM   1259  CA  LEU A  83       3.479  38.877  10.241  1.00  0.00           C  
ATOM   1260  C   LEU A  83       3.830  39.380  11.636  1.00  0.00           C  
ATOM   1261  O   LEU A  83       4.989  39.338  12.047  1.00  0.00           O  
ATOM   1262  CB  LEU A  83       4.269  37.598   9.938  1.00  0.00           C  
ATOM   1263  CG  LEU A  83       3.945  36.917   8.603  1.00  0.00           C  
ATOM   1264  CD1 LEU A  83       4.728  37.591   7.485  1.00  0.00           C  
ATOM   1265  CD2 LEU A  83       4.285  35.436   8.692  1.00  0.00           C  
ATOM   1266  H   LEU A  83       4.710  40.174   9.065  1.00  0.00           H  
ATOM   1267  HA  LEU A  83       2.415  38.646  10.217  1.00  0.00           H  
ATOM   1268 1HB  LEU A  83       5.331  37.838   9.939  1.00  0.00           H  
ATOM   1269 2HB  LEU A  83       4.080  36.876  10.733  1.00  0.00           H  
ATOM   1270  HG  LEU A  83       2.884  37.032   8.383  1.00  0.00           H  
ATOM   1271 1HD1 LEU A  83       4.498  37.107   6.535  1.00  0.00           H  
ATOM   1272 2HD1 LEU A  83       4.451  38.644   7.431  1.00  0.00           H  
ATOM   1273 3HD1 LEU A  83       5.796  37.506   7.685  1.00  0.00           H  
ATOM   1274 1HD2 LEU A  83       4.054  34.952   7.743  1.00  0.00           H  
ATOM   1275 2HD2 LEU A  83       5.347  35.319   8.910  1.00  0.00           H  
ATOM   1276 3HD2 LEU A  83       3.699  34.976   9.487  1.00  0.00           H  
ATOM   1277  N   SER A  84       2.822  39.856  12.359  1.00  0.00           N  
ATOM   1278  CA  SER A  84       3.013  40.319  13.728  1.00  0.00           C  
ATOM   1279  C   SER A  84       2.766  39.197  14.728  1.00  0.00           C  
ATOM   1280  O   SER A  84       2.203  38.158  14.384  1.00  0.00           O  
ATOM   1281  CB  SER A  84       2.085  41.482  14.020  1.00  0.00           C  
ATOM   1282  OG  SER A  84       0.750  41.058  14.076  1.00  0.00           O  
ATOM   1283  H   SER A  84       1.899  39.897  11.949  1.00  0.00           H  
ATOM   1284  HA  SER A  84       4.044  40.656  13.839  1.00  0.00           H  
ATOM   1285 1HB  SER A  84       2.363  41.941  14.968  1.00  0.00           H  
ATOM   1286 2HB  SER A  84       2.196  42.239  13.245  1.00  0.00           H  
ATOM   1287  HG  SER A  84       0.606  40.534  13.284  1.00  0.00           H  
ATOM   1288  N   ARG A  85       3.191  39.413  15.969  1.00  0.00           N  
ATOM   1289  CA  ARG A  85       3.065  38.400  17.009  1.00  0.00           C  
ATOM   1290  C   ARG A  85       3.785  37.116  16.617  1.00  0.00           C  
ATOM   1291  O   ARG A  85       3.213  36.028  16.682  1.00  0.00           O  
ATOM   1292  CB  ARG A  85       1.600  38.093  17.284  1.00  0.00           C  
ATOM   1293  CG  ARG A  85       0.779  39.277  17.769  1.00  0.00           C  
ATOM   1294  CD  ARG A  85      -0.626  38.890  18.057  1.00  0.00           C  
ATOM   1295  NE  ARG A  85      -1.406  40.011  18.554  1.00  0.00           N  
ATOM   1296  CZ  ARG A  85      -2.726  39.965  18.824  1.00  0.00           C  
ATOM   1297  NH1 ARG A  85      -3.396  38.850  18.639  1.00  0.00           N  
ATOM   1298  NH2 ARG A  85      -3.346  41.042  19.274  1.00  0.00           N  
ATOM   1299  H   ARG A  85       3.611  40.303  16.197  1.00  0.00           H  
ATOM   1300  HA  ARG A  85       3.517  38.785  17.924  1.00  0.00           H  
ATOM   1301 1HB  ARG A  85       1.131  37.717  16.376  1.00  0.00           H  
ATOM   1302 2HB  ARG A  85       1.528  37.310  18.039  1.00  0.00           H  
ATOM   1303 1HG  ARG A  85       1.219  39.675  18.683  1.00  0.00           H  
ATOM   1304 2HG  ARG A  85       0.771  40.053  17.002  1.00  0.00           H  
ATOM   1305 1HD  ARG A  85      -1.097  38.525  17.145  1.00  0.00           H  
ATOM   1306 2HD  ARG A  85      -0.639  38.104  18.811  1.00  0.00           H  
ATOM   1307  HE  ARG A  85      -0.925  40.887  18.709  1.00  0.00           H  
ATOM   1308 1HH1 ARG A  85      -2.922  38.027  18.295  1.00  0.00           H  
ATOM   1309 2HH1 ARG A  85      -4.385  38.815  18.841  1.00  0.00           H  
ATOM   1310 1HH2 ARG A  85      -2.831  41.900  19.416  1.00  0.00           H  
ATOM   1311 2HH2 ARG A  85      -4.334  41.008  19.476  1.00  0.00           H  
ATOM   1312  N   LEU A  86       5.042  37.249  16.210  1.00  0.00           N  
ATOM   1313  CA  LEU A  86       5.822  36.108  15.745  1.00  0.00           C  
ATOM   1314  C   LEU A  86       6.139  35.154  16.889  1.00  0.00           C  
ATOM   1315  O   LEU A  86       6.367  35.582  18.021  1.00  0.00           O  
ATOM   1316  CB  LEU A  86       7.126  36.587  15.094  1.00  0.00           C  
ATOM   1317  CG  LEU A  86       6.968  37.353  13.774  1.00  0.00           C  
ATOM   1318  CD1 LEU A  86       8.314  37.931  13.357  1.00  0.00           C  
ATOM   1319  CD2 LEU A  86       6.421  36.417  12.706  1.00  0.00           C  
ATOM   1320  H   LEU A  86       5.469  38.164  16.223  1.00  0.00           H  
ATOM   1321  HA  LEU A  86       5.236  35.570  15.001  1.00  0.00           H  
ATOM   1322 1HB  LEU A  86       7.645  37.240  15.794  1.00  0.00           H  
ATOM   1323 2HB  LEU A  86       7.757  35.720  14.901  1.00  0.00           H  
ATOM   1324  HG  LEU A  86       6.277  38.184  13.915  1.00  0.00           H  
ATOM   1325 1HD1 LEU A  86       8.202  38.475  12.419  1.00  0.00           H  
ATOM   1326 2HD1 LEU A  86       8.672  38.612  14.130  1.00  0.00           H  
ATOM   1327 3HD1 LEU A  86       9.031  37.122  13.224  1.00  0.00           H  
ATOM   1328 1HD2 LEU A  86       6.308  36.961  11.768  1.00  0.00           H  
ATOM   1329 2HD2 LEU A  86       7.112  35.585  12.563  1.00  0.00           H  
ATOM   1330 3HD2 LEU A  86       5.451  36.032  13.021  1.00  0.00           H  
ATOM   1331  N   ARG A  87       6.153  33.861  16.587  1.00  0.00           N  
ATOM   1332  CA  ARG A  87       6.565  32.852  17.556  1.00  0.00           C  
ATOM   1333  C   ARG A  87       7.552  31.868  16.942  1.00  0.00           C  
ATOM   1334  O   ARG A  87       7.779  31.877  15.732  1.00  0.00           O  
ATOM   1335  CB  ARG A  87       5.358  32.092  18.084  1.00  0.00           C  
ATOM   1336  CG  ARG A  87       4.359  32.936  18.859  1.00  0.00           C  
ATOM   1337  CD  ARG A  87       4.907  33.373  20.168  1.00  0.00           C  
ATOM   1338  NE  ARG A  87       3.916  34.081  20.963  1.00  0.00           N  
ATOM   1339  CZ  ARG A  87       3.689  35.407  20.898  1.00  0.00           C  
ATOM   1340  NH1 ARG A  87       4.388  36.155  20.072  1.00  0.00           N  
ATOM   1341  NH2 ARG A  87       2.763  35.957  21.663  1.00  0.00           N  
ATOM   1342  H   ARG A  87       5.870  33.568  15.663  1.00  0.00           H  
ATOM   1343  HA  ARG A  87       7.052  33.355  18.393  1.00  0.00           H  
ATOM   1344 1HB  ARG A  87       4.826  31.632  17.253  1.00  0.00           H  
ATOM   1345 2HB  ARG A  87       5.693  31.290  18.743  1.00  0.00           H  
ATOM   1346 1HG  ARG A  87       4.106  33.824  18.279  1.00  0.00           H  
ATOM   1347 2HG  ARG A  87       3.455  32.354  19.043  1.00  0.00           H  
ATOM   1348 1HD  ARG A  87       5.238  32.502  20.733  1.00  0.00           H  
ATOM   1349 2HD  ARG A  87       5.752  34.041  20.004  1.00  0.00           H  
ATOM   1350  HE  ARG A  87       3.358  33.540  21.609  1.00  0.00           H  
ATOM   1351 1HH1 ARG A  87       5.096  35.734  19.487  1.00  0.00           H  
ATOM   1352 2HH1 ARG A  87       4.218  37.149  20.024  1.00  0.00           H  
ATOM   1353 1HH2 ARG A  87       2.225  35.383  22.298  1.00  0.00           H  
ATOM   1354 2HH2 ARG A  87       2.593  36.951  21.615  1.00  0.00           H  
ATOM   1355  N   SER A  88       8.137  31.022  17.782  1.00  0.00           N  
ATOM   1356  CA  SER A  88       9.126  30.051  17.327  1.00  0.00           C  
ATOM   1357  C   SER A  88       8.511  29.050  16.359  1.00  0.00           C  
ATOM   1358  O   SER A  88       9.206  28.472  15.523  1.00  0.00           O  
ATOM   1359  CB  SER A  88       9.723  29.320  18.514  1.00  0.00           C  
ATOM   1360  OG  SER A  88       8.759  28.527  19.152  1.00  0.00           O  
ATOM   1361  H   SER A  88       7.890  31.051  18.761  1.00  0.00           H  
ATOM   1362  HA  SER A  88       9.922  30.586  16.807  1.00  0.00           H  
ATOM   1363 1HB  SER A  88      10.548  28.693  18.177  1.00  0.00           H  
ATOM   1364 2HB  SER A  88      10.129  30.043  19.220  1.00  0.00           H  
ATOM   1365  HG  SER A  88       8.488  27.869  18.506  1.00  0.00           H  
ATOM   1366  N   ASP A  89       7.202  28.848  16.476  1.00  0.00           N  
ATOM   1367  CA  ASP A  89       6.500  27.876  15.647  1.00  0.00           C  
ATOM   1368  C   ASP A  89       6.294  28.404  14.233  1.00  0.00           C  
ATOM   1369  O   ASP A  89       5.858  27.672  13.345  1.00  0.00           O  
ATOM   1370  CB  ASP A  89       5.147  27.520  16.268  1.00  0.00           C  
ATOM   1371  CG  ASP A  89       5.278  26.727  17.561  1.00  0.00           C  
ATOM   1372  OD1 ASP A  89       6.330  26.180  17.795  1.00  0.00           O  
ATOM   1373  OD2 ASP A  89       4.326  26.675  18.302  1.00  0.00           O  
ATOM   1374  H   ASP A  89       6.681  29.382  17.157  1.00  0.00           H  
ATOM   1375  HA  ASP A  89       7.105  26.970  15.588  1.00  0.00           H  
ATOM   1376 1HB  ASP A  89       4.590  28.434  16.475  1.00  0.00           H  
ATOM   1377 2HB  ASP A  89       4.563  26.935  15.557  1.00  0.00           H  
ATOM   1378  N   ASP A  90       6.610  29.678  14.031  1.00  0.00           N  
ATOM   1379  CA  ASP A  90       6.467  30.304  12.722  1.00  0.00           C  
ATOM   1380  C   ASP A  90       7.728  30.124  11.886  1.00  0.00           C  
ATOM   1381  O   ASP A  90       7.768  30.507  10.716  1.00  0.00           O  
ATOM   1382  CB  ASP A  90       6.156  31.796  12.872  1.00  0.00           C  
ATOM   1383  CG  ASP A  90       4.774  32.056  13.456  1.00  0.00           C  
ATOM   1384  OD1 ASP A  90       3.841  31.415  13.034  1.00  0.00           O  
ATOM   1385  OD2 ASP A  90       4.665  32.894  14.319  1.00  0.00           O  
ATOM   1386  H   ASP A  90       6.957  30.227  14.804  1.00  0.00           H  
ATOM   1387  HA  ASP A  90       5.639  29.826  12.198  1.00  0.00           H  
ATOM   1388 1HB  ASP A  90       6.901  32.260  13.518  1.00  0.00           H  
ATOM   1389 2HB  ASP A  90       6.220  32.280  11.897  1.00  0.00           H  
ATOM   1390  N   THR A  91       8.755  29.539  12.491  1.00  0.00           N  
ATOM   1391  CA  THR A  91       9.954  29.148  11.760  1.00  0.00           C  
ATOM   1392  C   THR A  91       9.603  28.354  10.508  1.00  0.00           C  
ATOM   1393  O   THR A  91       9.298  27.164  10.582  1.00  0.00           O  
ATOM   1394  CB  THR A  91      10.901  28.321  12.648  1.00  0.00           C  
ATOM   1395  OG1 THR A  91      11.270  29.087  13.802  1.00  0.00           O  
ATOM   1396  CG2 THR A  91      12.155  27.935  11.878  1.00  0.00           C  
ATOM   1397  H   THR A  91       8.704  29.359  13.484  1.00  0.00           H  
ATOM   1398  HA  THR A  91      10.479  30.052  11.448  1.00  0.00           H  
ATOM   1399  HB  THR A  91      10.391  27.415  12.978  1.00  0.00           H  
ATOM   1400  HG1 THR A  91      10.623  28.949  14.498  1.00  0.00           H  
ATOM   1401 1HG2 THR A  91      12.812  27.350  12.522  1.00  0.00           H  
ATOM   1402 2HG2 THR A  91      11.878  27.342  11.007  1.00  0.00           H  
ATOM   1403 3HG2 THR A  91      12.674  28.836  11.554  1.00  0.00           H  
ATOM   1404  N   ALA A  92       9.646  29.020   9.359  1.00  0.00           N  
ATOM   1405  CA  ALA A  92       9.229  28.409   8.103  1.00  0.00           C  
ATOM   1406  C   ALA A  92       9.733  29.207   6.908  1.00  0.00           C  
ATOM   1407  O   ALA A  92      10.175  30.347   7.052  1.00  0.00           O  
ATOM   1408  CB  ALA A  92       7.714  28.282   8.053  1.00  0.00           C  
ATOM   1409  H   ALA A  92       9.977  29.975   9.356  1.00  0.00           H  
ATOM   1410  HA  ALA A  92       9.669  27.413   8.049  1.00  0.00           H  
ATOM   1411 1HB  ALA A  92       7.418  27.823   7.109  1.00  0.00           H  
ATOM   1412 2HB  ALA A  92       7.373  27.659   8.881  1.00  0.00           H  
ATOM   1413 3HB  ALA A  92       7.263  29.270   8.133  1.00  0.00           H  
ATOM   1414  N   VAL A  93       9.665  28.602   5.727  1.00  0.00           N  
ATOM   1415  CA  VAL A  93       9.946  29.312   4.485  1.00  0.00           C  
ATOM   1416  C   VAL A  93       8.663  29.621   3.724  1.00  0.00           C  
ATOM   1417  O   VAL A  93       7.901  28.717   3.381  1.00  0.00           O  
ATOM   1418  CB  VAL A  93      10.881  28.475   3.591  1.00  0.00           C  
ATOM   1419  CG1 VAL A  93      11.183  29.215   2.296  1.00  0.00           C  
ATOM   1420  CG2 VAL A  93      12.164  28.155   4.341  1.00  0.00           C  
ATOM   1421  H   VAL A  93       9.411  27.625   5.689  1.00  0.00           H  
ATOM   1422  HA  VAL A  93      10.443  30.252   4.728  1.00  0.00           H  
ATOM   1423  HB  VAL A  93      10.375  27.548   3.321  1.00  0.00           H  
ATOM   1424 1HG1 VAL A  93      11.844  28.609   1.677  1.00  0.00           H  
ATOM   1425 2HG1 VAL A  93      10.253  29.402   1.759  1.00  0.00           H  
ATOM   1426 3HG1 VAL A  93      11.669  30.163   2.524  1.00  0.00           H  
ATOM   1427 1HG2 VAL A  93      12.820  27.562   3.704  1.00  0.00           H  
ATOM   1428 2HG2 VAL A  93      12.666  29.082   4.617  1.00  0.00           H  
ATOM   1429 3HG2 VAL A  93      11.928  27.589   5.243  1.00  0.00           H  
ATOM   1430  N   TYR A  94       8.430  30.903   3.463  1.00  0.00           N  
ATOM   1431  CA  TYR A  94       7.132  31.363   2.983  1.00  0.00           C  
ATOM   1432  C   TYR A  94       7.154  31.600   1.479  1.00  0.00           C  
ATOM   1433  O   TYR A  94       8.070  32.231   0.953  1.00  0.00           O  
ATOM   1434  CB  TYR A  94       6.714  32.640   3.715  1.00  0.00           C  
ATOM   1435  CG  TYR A  94       6.500  32.451   5.201  1.00  0.00           C  
ATOM   1436  CD1 TYR A  94       7.567  32.097   6.015  1.00  0.00           C  
ATOM   1437  CD2 TYR A  94       5.239  32.630   5.749  1.00  0.00           C  
ATOM   1438  CE1 TYR A  94       7.372  31.924   7.371  1.00  0.00           C  
ATOM   1439  CE2 TYR A  94       5.045  32.457   7.105  1.00  0.00           C  
ATOM   1440  CZ  TYR A  94       6.105  32.105   7.915  1.00  0.00           C  
ATOM   1441  OH  TYR A  94       5.911  31.933   9.266  1.00  0.00           O  
ATOM   1442  H   TYR A  94       9.171  31.575   3.601  1.00  0.00           H  
ATOM   1443  HA  TYR A  94       6.394  30.587   3.186  1.00  0.00           H  
ATOM   1444 1HB  TYR A  94       7.477  33.407   3.576  1.00  0.00           H  
ATOM   1445 2HB  TYR A  94       5.787  33.019   3.284  1.00  0.00           H  
ATOM   1446  HD1 TYR A  94       8.558  31.955   5.584  1.00  0.00           H  
ATOM   1447  HD2 TYR A  94       4.401  32.907   5.109  1.00  0.00           H  
ATOM   1448  HE1 TYR A  94       8.209  31.646   8.011  1.00  0.00           H  
ATOM   1449  HE2 TYR A  94       4.053  32.598   7.536  1.00  0.00           H  
ATOM   1450  HH  TYR A  94       6.652  31.446   9.635  1.00  0.00           H  
ATOM   1451  N   TYR A  95       6.138  31.089   0.790  1.00  0.00           N  
ATOM   1452  CA  TYR A  95       6.080  31.171  -0.664  1.00  0.00           C  
ATOM   1453  C   TYR A  95       4.842  31.930  -1.124  1.00  0.00           C  
ATOM   1454  O   TYR A  95       3.877  32.075  -0.375  1.00  0.00           O  
ATOM   1455  CB  TYR A  95       6.104  29.771  -1.281  1.00  0.00           C  
ATOM   1456  CG  TYR A  95       7.214  28.890  -0.751  1.00  0.00           C  
ATOM   1457  CD1 TYR A  95       6.942  27.944   0.226  1.00  0.00           C  
ATOM   1458  CD2 TYR A  95       8.503  29.028  -1.244  1.00  0.00           C  
ATOM   1459  CE1 TYR A  95       7.956  27.140   0.710  1.00  0.00           C  
ATOM   1460  CE2 TYR A  95       9.517  28.223  -0.760  1.00  0.00           C  
ATOM   1461  CZ  TYR A  95       9.246  27.282   0.212  1.00  0.00           C  
ATOM   1462  OH  TYR A  95      10.256  26.481   0.694  1.00  0.00           O  
ATOM   1463  H   TYR A  95       5.387  30.633   1.288  1.00  0.00           H  
ATOM   1464  HA  TYR A  95       6.954  31.722  -1.015  1.00  0.00           H  
ATOM   1465 1HB  TYR A  95       5.153  29.272  -1.089  1.00  0.00           H  
ATOM   1466 2HB  TYR A  95       6.220  29.851  -2.361  1.00  0.00           H  
ATOM   1467  HD1 TYR A  95       5.929  27.836   0.613  1.00  0.00           H  
ATOM   1468  HD2 TYR A  95       8.717  29.771  -2.012  1.00  0.00           H  
ATOM   1469  HE1 TYR A  95       7.742  26.397   1.478  1.00  0.00           H  
ATOM   1470  HE2 TYR A  95      10.531  28.332  -1.147  1.00  0.00           H  
ATOM   1471  HH  TYR A  95       9.875  25.723   1.144  1.00  0.00           H  
ATOM   1472  N   CYS A  96       4.876  32.413  -2.362  1.00  0.00           N  
ATOM   1473  CA  CYS A  96       3.710  33.040  -2.972  1.00  0.00           C  
ATOM   1474  C   CYS A  96       3.566  32.633  -4.432  1.00  0.00           C  
ATOM   1475  O   CYS A  96       4.555  32.528  -5.158  1.00  0.00           O  
ATOM   1476  CB  CYS A  96       3.809  34.563  -2.880  1.00  0.00           C  
ATOM   1477  SG  CYS A  96       2.360  35.437  -3.520  1.00  0.00           S  
ATOM   1478  H   CYS A  96       5.732  32.344  -2.894  1.00  0.00           H  
ATOM   1479  HA  CYS A  96       2.821  32.717  -2.431  1.00  0.00           H  
ATOM   1480 1HB  CYS A  96       3.948  34.857  -1.840  1.00  0.00           H  
ATOM   1481 2HB  CYS A  96       4.682  34.905  -3.436  1.00  0.00           H  
ATOM   1482  HG  CYS A  96       1.560  35.144  -2.500  1.00  0.00           H  
ATOM   1483  N   ALA A  97       2.328  32.404  -4.858  1.00  0.00           N  
ATOM   1484  CA  ALA A  97       2.049  32.043  -6.243  1.00  0.00           C  
ATOM   1485  C   ALA A  97       0.562  32.163  -6.554  1.00  0.00           C  
ATOM   1486  O   ALA A  97      -0.241  32.483  -5.678  1.00  0.00           O  
ATOM   1487  CB  ALA A  97       2.537  30.631  -6.532  1.00  0.00           C  
ATOM   1488  H   ALA A  97       1.561  32.481  -4.205  1.00  0.00           H  
ATOM   1489  HA  ALA A  97       2.583  32.740  -6.889  1.00  0.00           H  
ATOM   1490 1HB  ALA A  97       2.322  30.377  -7.569  1.00  0.00           H  
ATOM   1491 2HB  ALA A  97       3.612  30.576  -6.361  1.00  0.00           H  
ATOM   1492 3HB  ALA A  97       2.029  29.929  -5.873  1.00  0.00           H  
ATOM   1493  N   ARG A  98       0.203  31.904  -7.807  1.00  0.00           N  
ATOM   1494  CA  ARG A  98      -1.196  31.907  -8.218  1.00  0.00           C  
ATOM   1495  C   ARG A  98      -1.886  30.604  -7.836  1.00  0.00           C  
ATOM   1496  O   ARG A  98      -1.238  29.652  -7.400  1.00  0.00           O  
ATOM   1497  CB  ARG A  98      -1.311  32.116  -9.721  1.00  0.00           C  
ATOM   1498  CG  ARG A  98      -1.263  33.568 -10.171  1.00  0.00           C  
ATOM   1499  CD  ARG A  98      -0.013  34.238  -9.729  1.00  0.00           C  
ATOM   1500  NE  ARG A  98       0.134  35.557 -10.324  1.00  0.00           N  
ATOM   1501  CZ  ARG A  98       1.046  36.472  -9.941  1.00  0.00           C  
ATOM   1502  NH1 ARG A  98       1.882  36.197  -8.964  1.00  0.00           N  
ATOM   1503  NH2 ARG A  98       1.099  37.645 -10.546  1.00  0.00           N  
ATOM   1504  H   ARG A  98       0.917  31.700  -8.491  1.00  0.00           H  
ATOM   1505  HA  ARG A  98      -1.703  32.730  -7.713  1.00  0.00           H  
ATOM   1506 1HB  ARG A  98      -0.503  31.589 -10.225  1.00  0.00           H  
ATOM   1507 2HB  ARG A  98      -2.250  31.692 -10.076  1.00  0.00           H  
ATOM   1508 1HG  ARG A  98      -1.311  33.614 -11.259  1.00  0.00           H  
ATOM   1509 2HG  ARG A  98      -2.110  34.109  -9.747  1.00  0.00           H  
ATOM   1510 1HD  ARG A  98      -0.025  34.353  -8.646  1.00  0.00           H  
ATOM   1511 2HD  ARG A  98       0.845  33.635 -10.021  1.00  0.00           H  
ATOM   1512  HE  ARG A  98      -0.492  35.805 -11.079  1.00  0.00           H  
ATOM   1513 1HH1 ARG A  98       1.841  35.300  -8.501  1.00  0.00           H  
ATOM   1514 2HH1 ARG A  98       2.565  36.883  -8.676  1.00  0.00           H  
ATOM   1515 1HH2 ARG A  98       0.457  37.857 -11.297  1.00  0.00           H  
ATOM   1516 2HH2 ARG A  98       1.782  38.331 -10.259  1.00  0.00           H  
ATOM   1517  N   SER A  99      -3.204  30.568  -8.000  1.00  0.00           N  
ATOM   1518  CA  SER A  99      -3.983  29.377  -7.682  1.00  0.00           C  
ATOM   1519  C   SER A  99      -4.692  28.837  -8.917  1.00  0.00           C  
ATOM   1520  O   SER A  99      -5.829  28.372  -8.838  1.00  0.00           O  
ATOM   1521  CB  SER A  99      -4.999  29.692  -6.602  1.00  0.00           C  
ATOM   1522  OG  SER A  99      -5.849  30.732  -6.999  1.00  0.00           O  
ATOM   1523  H   SER A  99      -3.678  31.386  -8.355  1.00  0.00           H  
ATOM   1524  HA  SER A  99      -3.304  28.607  -7.313  1.00  0.00           H  
ATOM   1525 1HB  SER A  99      -5.587  28.800  -6.385  1.00  0.00           H  
ATOM   1526 2HB  SER A  99      -4.480  29.971  -5.685  1.00  0.00           H  
ATOM   1527  HG  SER A  99      -6.238  30.453  -7.831  1.00  0.00           H  
ATOM   1528  N   GLY A 100      -4.014  28.901 -10.058  1.00  0.00           N  
ATOM   1529  CA  GLY A 100      -4.542  28.339 -11.296  1.00  0.00           C  
ATOM   1530  C   GLY A 100      -5.576  29.264 -11.924  1.00  0.00           C  
ATOM   1531  O   GLY A 100      -5.866  30.337 -11.396  1.00  0.00           O  
ATOM   1532  H   GLY A 100      -3.110  29.352 -10.069  1.00  0.00           H  
ATOM   1533 1HA  GLY A 100      -3.724  28.171 -11.997  1.00  0.00           H  
ATOM   1534 2HA  GLY A 100      -4.993  27.369 -11.091  1.00  0.00           H  
ATOM   1535  N   GLY A 101      -6.131  28.841 -13.055  1.00  0.00           N  
ATOM   1536  CA  GLY A 101      -7.118  29.641 -13.770  1.00  0.00           C  
ATOM   1537  C   GLY A 101      -6.752  29.782 -15.242  1.00  0.00           C  
ATOM   1538  O   GLY A 101      -5.697  29.321 -15.676  1.00  0.00           O  
ATOM   1539  H   GLY A 101      -5.861  27.943 -13.430  1.00  0.00           H  
ATOM   1540 1HA  GLY A 101      -8.100  29.176 -13.678  1.00  0.00           H  
ATOM   1541 2HA  GLY A 101      -7.187  30.628 -13.313  1.00  0.00           H  
ATOM   1542  N   PRO A 102      -7.631  30.421 -16.006  1.00  0.00           N  
ATOM   1543  CA  PRO A 102      -7.402  30.625 -17.432  1.00  0.00           C  
ATOM   1544  C   PRO A 102      -6.302  31.651 -17.672  1.00  0.00           C  
ATOM   1545  O   PRO A 102      -6.395  32.792 -17.219  1.00  0.00           O  
ATOM   1546  CB  PRO A 102      -8.761  31.125 -17.932  1.00  0.00           C  
ATOM   1547  CG  PRO A 102      -9.367  31.786 -16.741  1.00  0.00           C  
ATOM   1548  CD  PRO A 102      -8.937  30.932 -15.579  1.00  0.00           C  
ATOM   1549  HA  PRO A 102      -7.141  29.662 -17.897  1.00  0.00           H  
ATOM   1550 1HB  PRO A 102      -8.620  31.814 -18.777  1.00  0.00           H  
ATOM   1551 2HB  PRO A 102      -9.360  30.280 -18.302  1.00  0.00           H  
ATOM   1552 1HG  PRO A 102      -9.010  32.823 -16.660  1.00  0.00           H  
ATOM   1553 2HG  PRO A 102     -10.461  31.834 -16.850  1.00  0.00           H  
ATOM   1554 1HD  PRO A 102      -8.850  31.555 -14.677  1.00  0.00           H  
ATOM   1555 2HD  PRO A 102      -9.670  30.126 -15.424  1.00  0.00           H  
ATOM   1556  N   TYR A 103      -5.261  31.239 -18.387  1.00  0.00           N  
ATOM   1557  CA  TYR A 103      -4.097  32.089 -18.607  1.00  0.00           C  
ATOM   1558  C   TYR A 103      -3.369  32.375 -17.299  1.00  0.00           C  
ATOM   1559  O   TYR A 103      -2.753  33.428 -17.138  1.00  0.00           O  
ATOM   1560  CB  TYR A 103      -4.511  33.400 -19.280  1.00  0.00           C  
ATOM   1561  CG  TYR A 103      -5.307  33.207 -20.552  1.00  0.00           C  
ATOM   1562  CD1 TYR A 103      -6.665  33.489 -20.570  1.00  0.00           C  
ATOM   1563  CD2 TYR A 103      -4.678  32.750 -21.701  1.00  0.00           C  
ATOM   1564  CE1 TYR A 103      -7.392  33.313 -21.732  1.00  0.00           C  
ATOM   1565  CE2 TYR A 103      -5.405  32.574 -22.862  1.00  0.00           C  
ATOM   1566  CZ  TYR A 103      -6.756  32.854 -22.880  1.00  0.00           C  
ATOM   1567  OH  TYR A 103      -7.480  32.679 -24.037  1.00  0.00           O  
ATOM   1568  H   TYR A 103      -5.276  30.312 -18.789  1.00  0.00           H  
ATOM   1569  HA  TYR A 103      -3.404  31.564 -19.263  1.00  0.00           H  
ATOM   1570 1HB  TYR A 103      -5.113  33.991 -18.588  1.00  0.00           H  
ATOM   1571 2HB  TYR A 103      -3.622  33.982 -19.520  1.00  0.00           H  
ATOM   1572  HD1 TYR A 103      -7.159  33.848 -19.667  1.00  0.00           H  
ATOM   1573  HD2 TYR A 103      -3.611  32.528 -21.686  1.00  0.00           H  
ATOM   1574  HE1 TYR A 103      -8.459  33.534 -21.746  1.00  0.00           H  
ATOM   1575  HE2 TYR A 103      -4.911  32.214 -23.765  1.00  0.00           H  
ATOM   1576  HH  TYR A 103      -6.898  32.360 -24.732  1.00  0.00           H  
ATOM   1577  N   PHE A 104      -3.444  31.430 -16.368  1.00  0.00           N  
ATOM   1578  CA  PHE A 104      -2.636  31.484 -15.155  1.00  0.00           C  
ATOM   1579  C   PHE A 104      -1.460  30.520 -15.234  1.00  0.00           C  
ATOM   1580  O   PHE A 104      -1.523  29.505 -15.927  1.00  0.00           O  
ATOM   1581  CB  PHE A 104      -3.490  31.156 -13.929  1.00  0.00           C  
ATOM   1582  CG  PHE A 104      -4.361  32.293 -13.475  1.00  0.00           C  
ATOM   1583  CD1 PHE A 104      -5.389  32.762 -14.279  1.00  0.00           C  
ATOM   1584  CD2 PHE A 104      -4.154  32.896 -12.244  1.00  0.00           C  
ATOM   1585  CE1 PHE A 104      -6.191  33.808 -13.863  1.00  0.00           C  
ATOM   1586  CE2 PHE A 104      -4.954  33.941 -11.825  1.00  0.00           C  
ATOM   1587  CZ  PHE A 104      -5.974  34.397 -12.636  1.00  0.00           C  
ATOM   1588  H   PHE A 104      -4.077  30.655 -16.503  1.00  0.00           H  
ATOM   1589  HA  PHE A 104      -2.243  32.496 -15.046  1.00  0.00           H  
ATOM   1590 1HB  PHE A 104      -4.132  30.304 -14.150  1.00  0.00           H  
ATOM   1591 2HB  PHE A 104      -2.843  30.872 -13.101  1.00  0.00           H  
ATOM   1592  HD1 PHE A 104      -5.562  32.295 -15.249  1.00  0.00           H  
ATOM   1593  HD2 PHE A 104      -3.348  32.536 -11.604  1.00  0.00           H  
ATOM   1594  HE1 PHE A 104      -6.995  34.167 -14.505  1.00  0.00           H  
ATOM   1595  HE2 PHE A 104      -4.781  34.406 -10.854  1.00  0.00           H  
ATOM   1596  HZ  PHE A 104      -6.604  35.222 -12.307  1.00  0.00           H  
ATOM   1597  N   PHE A 105      -0.388  30.843 -14.519  1.00  0.00           N  
ATOM   1598  CA  PHE A 105       0.755  29.945 -14.403  1.00  0.00           C  
ATOM   1599  C   PHE A 105       1.329  29.962 -12.992  1.00  0.00           C  
ATOM   1600  O   PHE A 105       1.911  30.957 -12.560  1.00  0.00           O  
ATOM   1601  CB  PHE A 105       1.843  30.334 -15.406  1.00  0.00           C  
ATOM   1602  CG  PHE A 105       2.963  29.336 -15.503  1.00  0.00           C  
ATOM   1603  CD1 PHE A 105       2.959  28.361 -16.489  1.00  0.00           C  
ATOM   1604  CD2 PHE A 105       4.021  29.370 -14.607  1.00  0.00           C  
ATOM   1605  CE1 PHE A 105       3.988  27.443 -16.579  1.00  0.00           C  
ATOM   1606  CE2 PHE A 105       5.051  28.455 -14.695  1.00  0.00           C  
ATOM   1607  CZ  PHE A 105       5.034  27.490 -15.682  1.00  0.00           C  
ATOM   1608  H   PHE A 105      -0.364  31.733 -14.043  1.00  0.00           H  
ATOM   1609  HA  PHE A 105       0.422  28.930 -14.626  1.00  0.00           H  
ATOM   1610 1HB  PHE A 105       1.402  30.446 -16.396  1.00  0.00           H  
ATOM   1611 2HB  PHE A 105       2.269  31.296 -15.126  1.00  0.00           H  
ATOM   1612  HD1 PHE A 105       2.132  28.325 -17.199  1.00  0.00           H  
ATOM   1613  HD2 PHE A 105       4.034  30.132 -13.827  1.00  0.00           H  
ATOM   1614  HE1 PHE A 105       3.973  26.682 -17.359  1.00  0.00           H  
ATOM   1615  HE2 PHE A 105       5.877  28.493 -13.985  1.00  0.00           H  
ATOM   1616  HZ  PHE A 105       5.845  26.766 -15.751  1.00  0.00           H  
ATOM   1617  N   ASP A 106       1.160  28.855 -12.278  1.00  0.00           N  
ATOM   1618  CA  ASP A 106       1.442  28.816 -10.847  1.00  0.00           C  
ATOM   1619  C   ASP A 106       2.927  28.603 -10.584  1.00  0.00           C  
ATOM   1620  O   ASP A 106       3.349  27.512 -10.198  1.00  0.00           O  
ATOM   1621  CB  ASP A 106       0.633  27.706 -10.171  1.00  0.00           C  
ATOM   1622  CG  ASP A 106      -0.867  27.964 -10.201  1.00  0.00           C  
ATOM   1623  OD1 ASP A 106      -1.254  29.071 -10.492  1.00  0.00           O  
ATOM   1624  OD2 ASP A 106      -1.612  27.052  -9.931  1.00  0.00           O  
ATOM   1625  H   ASP A 106       0.829  28.018 -12.737  1.00  0.00           H  
ATOM   1626  HA  ASP A 106       1.152  29.772 -10.412  1.00  0.00           H  
ATOM   1627 1HB  ASP A 106       0.833  26.756 -10.668  1.00  0.00           H  
ATOM   1628 2HB  ASP A 106       0.950  27.606  -9.133  1.00  0.00           H  
ATOM   1629  N   TYR A 107       3.716  29.650 -10.794  1.00  0.00           N  
ATOM   1630  CA  TYR A 107       5.122  29.640 -10.408  1.00  0.00           C  
ATOM   1631  C   TYR A 107       5.311  30.187  -8.999  1.00  0.00           C  
ATOM   1632  O   TYR A 107       4.822  31.269  -8.673  1.00  0.00           O  
ATOM   1633  CB  TYR A 107       5.957  30.446 -11.406  1.00  0.00           C  
ATOM   1634  CG  TYR A 107       7.420  30.549 -11.035  1.00  0.00           C  
ATOM   1635  CD1 TYR A 107       8.283  29.501 -11.319  1.00  0.00           C  
ATOM   1636  CD2 TYR A 107       7.898  31.692 -10.412  1.00  0.00           C  
ATOM   1637  CE1 TYR A 107       9.619  29.595 -10.980  1.00  0.00           C  
ATOM   1638  CE2 TYR A 107       9.234  31.786 -10.073  1.00  0.00           C  
ATOM   1639  CZ  TYR A 107      10.093  30.743 -10.355  1.00  0.00           C  
ATOM   1640  OH  TYR A 107      11.423  30.837 -10.017  1.00  0.00           O  
ATOM   1641  H   TYR A 107       3.332  30.475 -11.233  1.00  0.00           H  
ATOM   1642  HA  TYR A 107       5.474  28.608 -10.412  1.00  0.00           H  
ATOM   1643 1HB  TYR A 107       5.888  29.987 -12.393  1.00  0.00           H  
ATOM   1644 2HB  TYR A 107       5.555  31.455 -11.486  1.00  0.00           H  
ATOM   1645  HD1 TYR A 107       7.907  28.602 -11.809  1.00  0.00           H  
ATOM   1646  HD2 TYR A 107       7.220  32.515 -10.188  1.00  0.00           H  
ATOM   1647  HE1 TYR A 107      10.297  28.772 -11.202  1.00  0.00           H  
ATOM   1648  HE2 TYR A 107       9.610  32.684  -9.582  1.00  0.00           H  
ATOM   1649  HH  TYR A 107      11.860  30.004 -10.208  1.00  0.00           H  
ATOM   1650  N   TRP A 108       6.021  29.434  -8.167  1.00  0.00           N  
ATOM   1651  CA  TRP A 108       6.280  29.844  -6.793  1.00  0.00           C  
ATOM   1652  C   TRP A 108       7.628  30.543  -6.671  1.00  0.00           C  
ATOM   1653  O   TRP A 108       8.606  30.141  -7.301  1.00  0.00           O  
ATOM   1654  CB  TRP A 108       6.243  28.633  -5.859  1.00  0.00           C  
ATOM   1655  CG  TRP A 108       4.903  27.965  -5.797  1.00  0.00           C  
ATOM   1656  CD1 TRP A 108       4.420  27.025  -6.657  1.00  0.00           C  
ATOM   1657  CD2 TRP A 108       3.860  28.185  -4.816  1.00  0.00           C  
ATOM   1658  NE1 TRP A 108       3.154  26.647  -6.282  1.00  0.00           N  
ATOM   1659  CE2 TRP A 108       2.796  27.345  -5.157  1.00  0.00           C  
ATOM   1660  CE3 TRP A 108       3.747  29.013  -3.693  1.00  0.00           C  
ATOM   1661  CZ2 TRP A 108       1.625  27.307  -4.416  1.00  0.00           C  
ATOM   1662  CZ3 TRP A 108       2.573  28.974  -2.949  1.00  0.00           C  
ATOM   1663  CH2 TRP A 108       1.540  28.142  -3.302  1.00  0.00           C  
ATOM   1664  H   TRP A 108       6.392  28.554  -8.496  1.00  0.00           H  
ATOM   1665  HA  TRP A 108       5.501  30.543  -6.488  1.00  0.00           H  
ATOM   1666 1HB  TRP A 108       6.978  27.897  -6.187  1.00  0.00           H  
ATOM   1667 2HB  TRP A 108       6.519  28.942  -4.851  1.00  0.00           H  
ATOM   1668  HD1 TRP A 108       4.960  26.632  -7.516  1.00  0.00           H  
ATOM   1669  HE1 TRP A 108       2.579  25.966  -6.757  1.00  0.00           H  
ATOM   1670  HE3 TRP A 108       4.564  29.674  -3.406  1.00  0.00           H  
ATOM   1671  HZ2 TRP A 108       0.794  26.653  -4.681  1.00  0.00           H  
ATOM   1672  HZ3 TRP A 108       2.492  29.623  -2.077  1.00  0.00           H  
ATOM   1673  HH2 TRP A 108       0.634  28.136  -2.697  1.00  0.00           H  
ATOM   1674  N   GLY A 109       7.673  31.592  -5.856  1.00  0.00           N  
ATOM   1675  CA  GLY A 109       8.906  32.337  -5.634  1.00  0.00           C  
ATOM   1676  C   GLY A 109       9.982  31.452  -5.019  1.00  0.00           C  
ATOM   1677  O   GLY A 109       9.765  30.261  -4.794  1.00  0.00           O  
ATOM   1678  H   GLY A 109       6.831  31.881  -5.378  1.00  0.00           H  
ATOM   1679 1HA  GLY A 109       9.261  32.743  -6.582  1.00  0.00           H  
ATOM   1680 2HA  GLY A 109       8.707  33.183  -4.977  1.00  0.00           H  
ATOM   1681  N   GLN A 110      11.143  32.039  -4.750  1.00  0.00           N  
ATOM   1682  CA  GLN A 110      12.283  31.287  -4.241  1.00  0.00           C  
ATOM   1683  C   GLN A 110      12.101  30.942  -2.768  1.00  0.00           C  
ATOM   1684  O   GLN A 110      12.769  30.051  -2.243  1.00  0.00           O  
ATOM   1685  CB  GLN A 110      13.579  32.079  -4.436  1.00  0.00           C  
ATOM   1686  CG  GLN A 110      13.813  33.157  -3.392  1.00  0.00           C  
ATOM   1687  CD  GLN A 110      13.162  34.475  -3.766  1.00  0.00           C  
ATOM   1688  OE1 GLN A 110      12.111  34.504  -4.411  1.00  0.00           O  
ATOM   1689  NE2 GLN A 110      13.785  35.577  -3.361  1.00  0.00           N  
ATOM   1690  H   GLN A 110      11.238  33.033  -4.903  1.00  0.00           H  
ATOM   1691  HA  GLN A 110      12.358  30.353  -4.798  1.00  0.00           H  
ATOM   1692 1HB  GLN A 110      14.429  31.397  -4.412  1.00  0.00           H  
ATOM   1693 2HB  GLN A 110      13.569  32.556  -5.416  1.00  0.00           H  
ATOM   1694 1HG  GLN A 110      13.393  32.826  -2.442  1.00  0.00           H  
ATOM   1695 2HG  GLN A 110      14.885  33.322  -3.289  1.00  0.00           H  
ATOM   1696 1HE2 GLN A 110      13.403  36.476  -3.578  1.00  0.00           H  
ATOM   1697 2HE2 GLN A 110      14.636  35.508  -2.840  1.00  0.00           H  
ATOM   1698  N   GLY A 111      11.194  31.652  -2.107  1.00  0.00           N  
ATOM   1699  CA  GLY A 111      10.878  31.380  -0.710  1.00  0.00           C  
ATOM   1700  C   GLY A 111      11.492  32.429   0.209  1.00  0.00           C  
ATOM   1701  O   GLY A 111      12.577  32.945  -0.061  1.00  0.00           O  
ATOM   1702  H   GLY A 111      10.711  32.400  -2.584  1.00  0.00           H  
ATOM   1703 1HA  GLY A 111       9.795  31.365  -0.578  1.00  0.00           H  
ATOM   1704 2HA  GLY A 111      11.248  30.392  -0.439  1.00  0.00           H  
ATOM   1705  N   THR A 112      10.792  32.741   1.294  1.00  0.00           N  
ATOM   1706  CA  THR A 112      11.295  33.684   2.285  1.00  0.00           C  
ATOM   1707  C   THR A 112      11.408  33.033   3.658  1.00  0.00           C  
ATOM   1708  O   THR A 112      10.400  32.718   4.291  1.00  0.00           O  
ATOM   1709  CB  THR A 112      10.391  34.928   2.375  1.00  0.00           C  
ATOM   1710  OG1 THR A 112      10.332  35.572   1.096  1.00  0.00           O  
ATOM   1711  CG2 THR A 112      10.931  35.906   3.408  1.00  0.00           C  
ATOM   1712  H   THR A 112       9.888  32.313   1.436  1.00  0.00           H  
ATOM   1713  HA  THR A 112      12.292  34.006   1.982  1.00  0.00           H  
ATOM   1714  HB  THR A 112       9.384  34.625   2.662  1.00  0.00           H  
ATOM   1715  HG1 THR A 112      11.163  36.024   0.928  1.00  0.00           H  
ATOM   1716 1HG2 THR A 112      10.279  36.778   3.458  1.00  0.00           H  
ATOM   1717 2HG2 THR A 112      10.966  35.422   4.384  1.00  0.00           H  
ATOM   1718 3HG2 THR A 112      11.934  36.219   3.122  1.00  0.00           H  
ATOM   1719  N   LEU A 113      12.640  32.834   4.113  1.00  0.00           N  
ATOM   1720  CA  LEU A 113      12.887  32.203   5.404  1.00  0.00           C  
ATOM   1721  C   LEU A 113      12.660  33.182   6.548  1.00  0.00           C  
ATOM   1722  O   LEU A 113      13.346  34.199   6.655  1.00  0.00           O  
ATOM   1723  CB  LEU A 113      14.322  31.662   5.463  1.00  0.00           C  
ATOM   1724  CG  LEU A 113      14.746  31.048   6.803  1.00  0.00           C  
ATOM   1725  CD1 LEU A 113      13.890  29.823   7.094  1.00  0.00           C  
ATOM   1726  CD2 LEU A 113      16.222  30.683   6.750  1.00  0.00           C  
ATOM   1727  H   LEU A 113      13.426  33.128   3.550  1.00  0.00           H  
ATOM   1728  HA  LEU A 113      12.194  31.371   5.521  1.00  0.00           H  
ATOM   1729 1HB  LEU A 113      14.436  30.897   4.697  1.00  0.00           H  
ATOM   1730 2HB  LEU A 113      15.010  32.477   5.240  1.00  0.00           H  
ATOM   1731  HG  LEU A 113      14.578  31.769   7.604  1.00  0.00           H  
ATOM   1732 1HD1 LEU A 113      14.191  29.386   8.047  1.00  0.00           H  
ATOM   1733 2HD1 LEU A 113      12.841  30.115   7.146  1.00  0.00           H  
ATOM   1734 3HD1 LEU A 113      14.024  29.089   6.300  1.00  0.00           H  
ATOM   1735 1HD2 LEU A 113      16.524  30.247   7.703  1.00  0.00           H  
ATOM   1736 2HD2 LEU A 113      16.390  29.961   5.951  1.00  0.00           H  
ATOM   1737 3HD2 LEU A 113      16.811  31.580   6.559  1.00  0.00           H  
ATOM   1738  N   VAL A 114      11.692  32.870   7.403  1.00  0.00           N  
ATOM   1739  CA  VAL A 114      11.421  33.682   8.584  1.00  0.00           C  
ATOM   1740  C   VAL A 114      11.687  32.899   9.863  1.00  0.00           C  
ATOM   1741  O   VAL A 114      11.080  31.855  10.101  1.00  0.00           O  
ATOM   1742  CB  VAL A 114       9.959  34.166   8.577  1.00  0.00           C  
ATOM   1743  CG1 VAL A 114       9.659  34.974   9.830  1.00  0.00           C  
ATOM   1744  CG2 VAL A 114       9.693  34.991   7.327  1.00  0.00           C  
ATOM   1745  H   VAL A 114      11.128  32.050   7.231  1.00  0.00           H  
ATOM   1746  HA  VAL A 114      12.078  34.552   8.564  1.00  0.00           H  
ATOM   1747  HB  VAL A 114       9.299  33.298   8.587  1.00  0.00           H  
ATOM   1748 1HG1 VAL A 114       8.621  35.307   9.809  1.00  0.00           H  
ATOM   1749 2HG1 VAL A 114       9.821  34.352  10.711  1.00  0.00           H  
ATOM   1750 3HG1 VAL A 114      10.317  35.841   9.871  1.00  0.00           H  
ATOM   1751 1HG2 VAL A 114       8.657  35.329   7.328  1.00  0.00           H  
ATOM   1752 2HG2 VAL A 114      10.358  35.855   7.313  1.00  0.00           H  
ATOM   1753 3HG2 VAL A 114       9.874  34.380   6.442  1.00  0.00           H  
ATOM   1754  N   THR A 115      12.598  33.409  10.685  1.00  0.00           N  
ATOM   1755  CA  THR A 115      12.912  32.785  11.964  1.00  0.00           C  
ATOM   1756  C   THR A 115      12.674  33.747  13.120  1.00  0.00           C  
ATOM   1757  O   THR A 115      11.562  33.924  13.535  1.00  0.00           O  
ATOM   1758  OXT THR A 115      13.599  34.329  13.617  1.00  0.00           O  
ATOM   1759  CB  THR A 115      14.369  32.288  11.996  1.00  0.00           C  
ATOM   1760  OG1 THR A 115      14.567  31.311  10.966  1.00  0.00           O  
ATOM   1761  CG2 THR A 115      14.692  31.667  13.347  1.00  0.00           C  
ATOM   1762  H   THR A 115      13.086  34.252  10.416  1.00  0.00           H  
ATOM   1763  HA  THR A 115      12.254  31.926  12.101  1.00  0.00           H  
ATOM   1764  HB  THR A 115      15.043  33.126  11.818  1.00  0.00           H  
ATOM   1765  HG1 THR A 115      14.796  30.468  11.364  1.00  0.00           H  
ATOM   1766 1HG2 THR A 115      15.726  31.322  13.351  1.00  0.00           H  
ATOM   1767 2HG2 THR A 115      14.554  32.411  14.131  1.00  0.00           H  
ATOM   1768 3HG2 THR A 115      14.028  30.823  13.526  1.00  0.00           H  
ATOM   1769  N   ASP C 116      -9.616  22.814   6.432  1.00  0.00           N  
ATOM   1770  CA  ASP C 116      -9.166  22.134   7.640  1.00  0.00           C  
ATOM   1771  C   ASP C 116      -9.362  20.627   7.529  1.00  0.00           C  
ATOM   1772  O   ASP C 116     -10.159  20.040   8.261  1.00  0.00           O  
ATOM   1773  CB  ASP C 116      -9.915  22.663   8.865  1.00  0.00           C  
ATOM   1774  CG  ASP C 116      -9.345  22.145  10.178  1.00  0.00           C  
ATOM   1775  OD1 ASP C 116      -8.272  21.590  10.160  1.00  0.00           O  
ATOM   1776  OD2 ASP C 116      -9.989  22.309  11.187  1.00  0.00           O  
ATOM   1777 1H   ASP C 116      -9.475  23.799   6.531  1.00  0.00           H  
ATOM   1778 2H   ASP C 116      -9.093  22.481   5.647  1.00  0.00           H  
ATOM   1779 3H   ASP C 116     -10.588  22.629   6.287  1.00  0.00           H  
ATOM   1780  HA  ASP C 116      -8.101  22.330   7.772  1.00  0.00           H  
ATOM   1781 1HB  ASP C 116      -9.875  23.753   8.873  1.00  0.00           H  
ATOM   1782 2HB  ASP C 116     -10.965  22.375   8.802  1.00  0.00           H  
ATOM   1783  N   ILE C 117      -8.631  20.006   6.610  1.00  0.00           N  
ATOM   1784  CA  ILE C 117      -8.651  18.555   6.467  1.00  0.00           C  
ATOM   1785  C   ILE C 117      -7.262  17.963   6.660  1.00  0.00           C  
ATOM   1786  O   ILE C 117      -6.292  18.419   6.055  1.00  0.00           O  
ATOM   1787  CB  ILE C 117      -9.196  18.148   5.085  1.00  0.00           C  
ATOM   1788  CG1 ILE C 117     -10.639  18.629   4.917  1.00  0.00           C  
ATOM   1789  CG2 ILE C 117      -9.110  16.640   4.903  1.00  0.00           C  
ATOM   1790  CD1 ILE C 117     -11.204  18.395   3.535  1.00  0.00           C  
ATOM   1791  H   ILE C 117      -8.045  20.553   5.995  1.00  0.00           H  
ATOM   1792  HA  ILE C 117      -9.308  18.141   7.232  1.00  0.00           H  
ATOM   1793  HB  ILE C 117      -8.609  18.632   4.306  1.00  0.00           H  
ATOM   1794 1HG1 ILE C 117     -11.279  18.121   5.638  1.00  0.00           H  
ATOM   1795 2HG1 ILE C 117     -10.694  19.697   5.130  1.00  0.00           H  
ATOM   1796 1HG2 ILE C 117      -9.499  16.369   3.922  1.00  0.00           H  
ATOM   1797 2HG2 ILE C 117      -8.071  16.323   4.981  1.00  0.00           H  
ATOM   1798 3HG2 ILE C 117      -9.699  16.146   5.676  1.00  0.00           H  
ATOM   1799 1HD1 ILE C 117     -12.230  18.763   3.493  1.00  0.00           H  
ATOM   1800 2HD1 ILE C 117     -10.598  18.926   2.799  1.00  0.00           H  
ATOM   1801 3HD1 ILE C 117     -11.193  17.329   3.313  1.00  0.00           H  
ATOM   1802  N   VAL C 118      -7.171  16.943   7.508  1.00  0.00           N  
ATOM   1803  CA  VAL C 118      -5.901  16.279   7.775  1.00  0.00           C  
ATOM   1804  C   VAL C 118      -5.528  15.328   6.645  1.00  0.00           C  
ATOM   1805  O   VAL C 118      -6.294  14.427   6.301  1.00  0.00           O  
ATOM   1806  CB  VAL C 118      -5.976  15.495   9.099  1.00  0.00           C  
ATOM   1807  CG1 VAL C 118      -4.686  14.725   9.335  1.00  0.00           C  
ATOM   1808  CG2 VAL C 118      -6.254  16.448  10.251  1.00  0.00           C  
ATOM   1809  H   VAL C 118      -8.004  16.620   7.980  1.00  0.00           H  
ATOM   1810  HA  VAL C 118      -5.124  17.040   7.862  1.00  0.00           H  
ATOM   1811  HB  VAL C 118      -6.780  14.762   9.031  1.00  0.00           H  
ATOM   1812 1HG1 VAL C 118      -4.756  14.176  10.275  1.00  0.00           H  
ATOM   1813 2HG1 VAL C 118      -4.526  14.023   8.517  1.00  0.00           H  
ATOM   1814 3HG1 VAL C 118      -3.850  15.422   9.385  1.00  0.00           H  
ATOM   1815 1HG2 VAL C 118      -6.306  15.887  11.183  1.00  0.00           H  
ATOM   1816 2HG2 VAL C 118      -5.453  17.185  10.315  1.00  0.00           H  
ATOM   1817 3HG2 VAL C 118      -7.203  16.958  10.080  1.00  0.00           H  
ATOM   1818  N   MET C 119      -4.348  15.534   6.070  1.00  0.00           N  
ATOM   1819  CA  MET C 119      -3.911  14.756   4.918  1.00  0.00           C  
ATOM   1820  C   MET C 119      -2.594  14.046   5.200  1.00  0.00           C  
ATOM   1821  O   MET C 119      -1.535  14.673   5.237  1.00  0.00           O  
ATOM   1822  CB  MET C 119      -3.779  15.657   3.691  1.00  0.00           C  
ATOM   1823  CG  MET C 119      -5.059  16.384   3.304  1.00  0.00           C  
ATOM   1824  SD  MET C 119      -4.853  17.425   1.845  1.00  0.00           S  
ATOM   1825  CE  MET C 119      -4.960  16.205   0.540  1.00  0.00           C  
ATOM   1826  H   MET C 119      -3.738  16.248   6.441  1.00  0.00           H  
ATOM   1827  HA  MET C 119      -4.661  13.992   4.712  1.00  0.00           H  
ATOM   1828 1HB  MET C 119      -3.011  16.407   3.873  1.00  0.00           H  
ATOM   1829 2HB  MET C 119      -3.460  15.062   2.835  1.00  0.00           H  
ATOM   1830 1HG  MET C 119      -5.844  15.656   3.099  1.00  0.00           H  
ATOM   1831 2HG  MET C 119      -5.386  17.012   4.132  1.00  0.00           H  
ATOM   1832 1HE  MET C 119      -4.850  16.696  -0.427  1.00  0.00           H  
ATOM   1833 2HE  MET C 119      -4.167  15.467   0.665  1.00  0.00           H  
ATOM   1834 3HE  MET C 119      -5.929  15.707   0.586  1.00  0.00           H  
ATOM   1835  N   THR C 120      -2.665  12.734   5.399  1.00  0.00           N  
ATOM   1836  CA  THR C 120      -1.488  11.947   5.745  1.00  0.00           C  
ATOM   1837  C   THR C 120      -0.916  11.242   4.522  1.00  0.00           C  
ATOM   1838  O   THR C 120      -1.582  10.410   3.906  1.00  0.00           O  
ATOM   1839  CB  THR C 120      -1.816  10.908   6.834  1.00  0.00           C  
ATOM   1840  OG1 THR C 120      -2.252  11.580   8.023  1.00  0.00           O  
ATOM   1841  CG2 THR C 120      -0.592  10.064   7.153  1.00  0.00           C  
ATOM   1842  H   THR C 120      -3.557  12.270   5.308  1.00  0.00           H  
ATOM   1843  HA  THR C 120      -0.723  12.620   6.133  1.00  0.00           H  
ATOM   1844  HB  THR C 120      -2.618  10.258   6.486  1.00  0.00           H  
ATOM   1845  HG1 THR C 120      -3.207  11.511   8.097  1.00  0.00           H  
ATOM   1846 1HG2 THR C 120      -0.843   9.336   7.924  1.00  0.00           H  
ATOM   1847 2HG2 THR C 120      -0.264   9.543   6.254  1.00  0.00           H  
ATOM   1848 3HG2 THR C 120       0.211  10.708   7.511  1.00  0.00           H  
ATOM   1849  N   GLN C 121       0.321  11.580   4.174  1.00  0.00           N  
ATOM   1850  CA  GLN C 121       0.994  10.960   3.039  1.00  0.00           C  
ATOM   1851  C   GLN C 121       1.825   9.762   3.478  1.00  0.00           C  
ATOM   1852  O   GLN C 121       2.329   9.722   4.600  1.00  0.00           O  
ATOM   1853  CB  GLN C 121       1.884  11.980   2.323  1.00  0.00           C  
ATOM   1854  CG  GLN C 121       1.123  13.123   1.673  1.00  0.00           C  
ATOM   1855  CD  GLN C 121       2.040  14.094   0.954  1.00  0.00           C  
ATOM   1856  OE1 GLN C 121       1.769  15.296   0.891  1.00  0.00           O  
ATOM   1857  NE2 GLN C 121       3.135  13.577   0.406  1.00  0.00           N  
ATOM   1858  H   GLN C 121       0.807  12.284   4.711  1.00  0.00           H  
ATOM   1859  HA  GLN C 121       0.237  10.607   2.339  1.00  0.00           H  
ATOM   1860 1HB  GLN C 121       2.592  12.407   3.033  1.00  0.00           H  
ATOM   1861 2HB  GLN C 121       2.462  11.476   1.547  1.00  0.00           H  
ATOM   1862 1HG  GLN C 121       0.422  12.713   0.946  1.00  0.00           H  
ATOM   1863 2HG  GLN C 121       0.583  13.671   2.445  1.00  0.00           H  
ATOM   1864 1HE2 GLN C 121       3.778  14.169  -0.082  1.00  0.00           H  
ATOM   1865 2HE2 GLN C 121       3.317  12.597   0.480  1.00  0.00           H  
ATOM   1866  N   SER C 122       1.964   8.786   2.587  1.00  0.00           N  
ATOM   1867  CA  SER C 122       2.727   7.580   2.884  1.00  0.00           C  
ATOM   1868  C   SER C 122       3.408   7.037   1.635  1.00  0.00           C  
ATOM   1869  O   SER C 122       2.791   6.935   0.574  1.00  0.00           O  
ATOM   1870  CB  SER C 122       1.818   6.521   3.476  1.00  0.00           C  
ATOM   1871  OG  SER C 122       2.523   5.336   3.725  1.00  0.00           O  
ATOM   1872  H   SER C 122       1.531   8.883   1.680  1.00  0.00           H  
ATOM   1873  HA  SER C 122       3.498   7.829   3.614  1.00  0.00           H  
ATOM   1874 1HB  SER C 122       1.384   6.891   4.405  1.00  0.00           H  
ATOM   1875 2HB  SER C 122       0.997   6.320   2.789  1.00  0.00           H  
ATOM   1876  HG  SER C 122       1.995   4.841   4.356  1.00  0.00           H  
ATOM   1877  N   PRO C 123       4.683   6.688   1.766  1.00  0.00           N  
ATOM   1878  CA  PRO C 123       5.382   6.807   3.040  1.00  0.00           C  
ATOM   1879  C   PRO C 123       5.859   8.234   3.276  1.00  0.00           C  
ATOM   1880  O   PRO C 123       5.613   9.124   2.461  1.00  0.00           O  
ATOM   1881  CB  PRO C 123       6.558   5.838   2.880  1.00  0.00           C  
ATOM   1882  CG  PRO C 123       6.907   5.922   1.433  1.00  0.00           C  
ATOM   1883  CD  PRO C 123       5.580   6.057   0.735  1.00  0.00           C  
ATOM   1884  HA  PRO C 123       4.714   6.484   3.851  1.00  0.00           H  
ATOM   1885 1HB  PRO C 123       7.387   6.140   3.537  1.00  0.00           H  
ATOM   1886 2HB  PRO C 123       6.256   4.826   3.188  1.00  0.00           H  
ATOM   1887 1HG  PRO C 123       7.570   6.781   1.252  1.00  0.00           H  
ATOM   1888 2HG  PRO C 123       7.460   5.023   1.122  1.00  0.00           H  
ATOM   1889 1HD  PRO C 123       5.692   6.706  -0.146  1.00  0.00           H  
ATOM   1890 2HD  PRO C 123       5.218   5.061   0.440  1.00  0.00           H  
ATOM   1891  N   LEU C 124       6.543   8.447   4.395  1.00  0.00           N  
ATOM   1892  CA  LEU C 124       7.214   9.715   4.654  1.00  0.00           C  
ATOM   1893  C   LEU C 124       8.389   9.920   3.706  1.00  0.00           C  
ATOM   1894  O   LEU C 124       8.632  11.031   3.234  1.00  0.00           O  
ATOM   1895  CB  LEU C 124       7.705   9.769   6.106  1.00  0.00           C  
ATOM   1896  CG  LEU C 124       8.371  11.083   6.535  1.00  0.00           C  
ATOM   1897  CD1 LEU C 124       7.393  12.234   6.346  1.00  0.00           C  
ATOM   1898  CD2 LEU C 124       8.818  10.976   7.985  1.00  0.00           C  
ATOM   1899  H   LEU C 124       6.600   7.711   5.084  1.00  0.00           H  
ATOM   1900  HA  LEU C 124       6.500  10.523   4.494  1.00  0.00           H  
ATOM   1901 1HB  LEU C 124       6.856   9.598   6.766  1.00  0.00           H  
ATOM   1902 2HB  LEU C 124       8.425   8.966   6.259  1.00  0.00           H  
ATOM   1903  HG  LEU C 124       9.238  11.274   5.902  1.00  0.00           H  
ATOM   1904 1HD1 LEU C 124       7.867  13.168   6.651  1.00  0.00           H  
ATOM   1905 2HD1 LEU C 124       7.106  12.300   5.297  1.00  0.00           H  
ATOM   1906 3HD1 LEU C 124       6.507  12.062   6.956  1.00  0.00           H  
ATOM   1907 1HD2 LEU C 124       9.292  11.909   8.290  1.00  0.00           H  
ATOM   1908 2HD2 LEU C 124       7.951  10.785   8.619  1.00  0.00           H  
ATOM   1909 3HD2 LEU C 124       9.529  10.156   8.088  1.00  0.00           H  
ATOM   1910  N   SER C 125       9.117   8.842   3.432  1.00  0.00           N  
ATOM   1911  CA  SER C 125      10.202   8.878   2.459  1.00  0.00           C  
ATOM   1912  C   SER C 125      10.265   7.584   1.658  1.00  0.00           C  
ATOM   1913  O   SER C 125      10.025   6.500   2.190  1.00  0.00           O  
ATOM   1914  CB  SER C 125      11.525   9.113   3.161  1.00  0.00           C  
ATOM   1915  OG  SER C 125      12.587   9.103   2.247  1.00  0.00           O  
ATOM   1916  H   SER C 125       8.912   7.976   3.910  1.00  0.00           H  
ATOM   1917  HA  SER C 125      10.019   9.701   1.767  1.00  0.00           H  
ATOM   1918 1HB  SER C 125      11.496  10.072   3.679  1.00  0.00           H  
ATOM   1919 2HB  SER C 125      11.681   8.340   3.912  1.00  0.00           H  
ATOM   1920  HG  SER C 125      12.276   9.580   1.474  1.00  0.00           H  
ATOM   1921  N   LEU C 126      10.590   7.704   0.375  1.00  0.00           N  
ATOM   1922  CA  LEU C 126      10.439   6.596  -0.561  1.00  0.00           C  
ATOM   1923  C   LEU C 126      11.665   6.459  -1.455  1.00  0.00           C  
ATOM   1924  O   LEU C 126      11.748   7.088  -2.510  1.00  0.00           O  
ATOM   1925  CB  LEU C 126       9.188   6.798  -1.424  1.00  0.00           C  
ATOM   1926  CG  LEU C 126       8.892   5.685  -2.438  1.00  0.00           C  
ATOM   1927  CD1 LEU C 126       8.649   4.376  -1.698  1.00  0.00           C  
ATOM   1928  CD2 LEU C 126       7.684   6.071  -3.278  1.00  0.00           C  
ATOM   1929  H   LEU C 126      10.951   8.585   0.039  1.00  0.00           H  
ATOM   1930  HA  LEU C 126      10.326   5.675   0.010  1.00  0.00           H  
ATOM   1931 1HB  LEU C 126       8.324   6.887  -0.768  1.00  0.00           H  
ATOM   1932 2HB  LEU C 126       9.295   7.730  -1.978  1.00  0.00           H  
ATOM   1933  HG  LEU C 126       9.756   5.545  -3.088  1.00  0.00           H  
ATOM   1934 1HD1 LEU C 126       8.439   3.585  -2.418  1.00  0.00           H  
ATOM   1935 2HD1 LEU C 126       9.536   4.114  -1.121  1.00  0.00           H  
ATOM   1936 3HD1 LEU C 126       7.799   4.490  -1.027  1.00  0.00           H  
ATOM   1937 1HD2 LEU C 126       7.474   5.280  -3.999  1.00  0.00           H  
ATOM   1938 2HD2 LEU C 126       6.819   6.209  -2.629  1.00  0.00           H  
ATOM   1939 3HD2 LEU C 126       7.892   7.000  -3.809  1.00  0.00           H  
ATOM   1940  N   PRO C 127      12.614   5.634  -1.027  1.00  0.00           N  
ATOM   1941  CA  PRO C 127      13.739   5.255  -1.874  1.00  0.00           C  
ATOM   1942  C   PRO C 127      13.266   4.515  -3.119  1.00  0.00           C  
ATOM   1943  O   PRO C 127      12.498   3.557  -3.028  1.00  0.00           O  
ATOM   1944  CB  PRO C 127      14.570   4.350  -0.959  1.00  0.00           C  
ATOM   1945  CG  PRO C 127      14.098   4.686   0.414  1.00  0.00           C  
ATOM   1946  CD  PRO C 127      12.627   4.960   0.248  1.00  0.00           C  
ATOM   1947  HA  PRO C 127      14.302   6.158  -2.152  1.00  0.00           H  
ATOM   1948 1HB  PRO C 127      14.403   3.295  -1.222  1.00  0.00           H  
ATOM   1949 2HB  PRO C 127      15.642   4.552  -1.103  1.00  0.00           H  
ATOM   1950 1HG  PRO C 127      14.298   3.850   1.100  1.00  0.00           H  
ATOM   1951 2HG  PRO C 127      14.649   5.555   0.803  1.00  0.00           H  
ATOM   1952 1HD  PRO C 127      12.075   4.008   0.235  1.00  0.00           H  
ATOM   1953 2HD  PRO C 127      12.277   5.600   1.071  1.00  0.00           H  
ATOM   1954  N   VAL C 128      13.730   4.963  -4.280  1.00  0.00           N  
ATOM   1955  CA  VAL C 128      13.315   4.377  -5.549  1.00  0.00           C  
ATOM   1956  C   VAL C 128      14.518   4.056  -6.427  1.00  0.00           C  
ATOM   1957  O   VAL C 128      15.441   4.862  -6.551  1.00  0.00           O  
ATOM   1958  CB  VAL C 128      12.377   5.340  -6.300  1.00  0.00           C  
ATOM   1959  CG1 VAL C 128      11.981   4.754  -7.648  1.00  0.00           C  
ATOM   1960  CG2 VAL C 128      11.145   5.628  -5.455  1.00  0.00           C  
ATOM   1961  H   VAL C 128      14.387   5.731  -4.284  1.00  0.00           H  
ATOM   1962  HA  VAL C 128      12.776   3.452  -5.343  1.00  0.00           H  
ATOM   1963  HB  VAL C 128      12.908   6.271  -6.498  1.00  0.00           H  
ATOM   1964 1HG1 VAL C 128      11.318   5.448  -8.166  1.00  0.00           H  
ATOM   1965 2HG1 VAL C 128      12.875   4.590  -8.250  1.00  0.00           H  
ATOM   1966 3HG1 VAL C 128      11.466   3.806  -7.495  1.00  0.00           H  
ATOM   1967 1HG2 VAL C 128      10.487   6.309  -5.992  1.00  0.00           H  
ATOM   1968 2HG2 VAL C 128      10.617   4.696  -5.253  1.00  0.00           H  
ATOM   1969 3HG2 VAL C 128      11.449   6.084  -4.513  1.00  0.00           H  
ATOM   1970  N   THR C 129      14.502   2.875  -7.035  1.00  0.00           N  
ATOM   1971  CA  THR C 129      15.519   2.501  -8.010  1.00  0.00           C  
ATOM   1972  C   THR C 129      15.335   3.262  -9.317  1.00  0.00           C  
ATOM   1973  O   THR C 129      14.221   3.380  -9.826  1.00  0.00           O  
ATOM   1974  CB  THR C 129      15.494   0.986  -8.285  1.00  0.00           C  
ATOM   1975  OG1 THR C 129      15.751   0.273  -7.068  1.00  0.00           O  
ATOM   1976  CG2 THR C 129      16.545   0.614  -9.319  1.00  0.00           C  
ATOM   1977  H   THR C 129      13.766   2.219  -6.816  1.00  0.00           H  
ATOM   1978  HA  THR C 129      16.498   2.760  -7.605  1.00  0.00           H  
ATOM   1979  HB  THR C 129      14.510   0.701  -8.656  1.00  0.00           H  
ATOM   1980  HG1 THR C 129      14.918  -0.004  -6.678  1.00  0.00           H  
ATOM   1981 1HG2 THR C 129      16.512  -0.460  -9.501  1.00  0.00           H  
ATOM   1982 2HG2 THR C 129      16.346   1.146 -10.249  1.00  0.00           H  
ATOM   1983 3HG2 THR C 129      17.532   0.889  -8.949  1.00  0.00           H  
ATOM   1984  N   PRO C 130      16.436   3.776  -9.856  1.00  0.00           N  
ATOM   1985  CA  PRO C 130      16.407   4.477 -11.134  1.00  0.00           C  
ATOM   1986  C   PRO C 130      15.687   3.656 -12.197  1.00  0.00           C  
ATOM   1987  O   PRO C 130      16.091   2.536 -12.509  1.00  0.00           O  
ATOM   1988  CB  PRO C 130      17.892   4.652 -11.465  1.00  0.00           C  
ATOM   1989  CG  PRO C 130      18.555   4.745 -10.133  1.00  0.00           C  
ATOM   1990  CD  PRO C 130      17.816   3.753  -9.276  1.00  0.00           C  
ATOM   1991  HA  PRO C 130      15.916   5.452 -11.001  1.00  0.00           H  
ATOM   1992 1HB  PRO C 130      18.248   3.797 -12.060  1.00  0.00           H  
ATOM   1993 2HB  PRO C 130      18.038   5.553 -12.079  1.00  0.00           H  
ATOM   1994 1HG  PRO C 130      19.626   4.511 -10.225  1.00  0.00           H  
ATOM   1995 2HG  PRO C 130      18.486   5.773  -9.747  1.00  0.00           H  
ATOM   1996 1HD  PRO C 130      18.282   2.761  -9.378  1.00  0.00           H  
ATOM   1997 2HD  PRO C 130      17.836   4.086  -8.228  1.00  0.00           H  
ATOM   1998  N   GLY C 131      14.619   4.220 -12.750  1.00  0.00           N  
ATOM   1999  CA  GLY C 131      13.847   3.546 -13.787  1.00  0.00           C  
ATOM   2000  C   GLY C 131      12.622   2.856 -13.202  1.00  0.00           C  
ATOM   2001  O   GLY C 131      11.782   2.334 -13.935  1.00  0.00           O  
ATOM   2002  H   GLY C 131      14.333   5.139 -12.443  1.00  0.00           H  
ATOM   2003 1HA  GLY C 131      13.536   4.272 -14.539  1.00  0.00           H  
ATOM   2004 2HA  GLY C 131      14.477   2.813 -14.290  1.00  0.00           H  
ATOM   2005  N   GLU C 132      12.525   2.857 -11.877  1.00  0.00           N  
ATOM   2006  CA  GLU C 132      11.403   2.228 -11.190  1.00  0.00           C  
ATOM   2007  C   GLU C 132      10.288   3.231 -10.923  1.00  0.00           C  
ATOM   2008  O   GLU C 132      10.523   4.297 -10.354  1.00  0.00           O  
ATOM   2009  CB  GLU C 132      11.867   1.603  -9.873  1.00  0.00           C  
ATOM   2010  CG  GLU C 132      10.779   0.856  -9.114  1.00  0.00           C  
ATOM   2011  CD  GLU C 132      11.246   0.335  -7.783  1.00  0.00           C  
ATOM   2012  OE1 GLU C 132      12.305   0.725  -7.353  1.00  0.00           O  
ATOM   2013  OE2 GLU C 132      10.544  -0.454  -7.197  1.00  0.00           O  
ATOM   2014  H   GLU C 132      13.247   3.305 -11.331  1.00  0.00           H  
ATOM   2015  HA  GLU C 132      11.004   1.440 -11.830  1.00  0.00           H  
ATOM   2016 1HB  GLU C 132      12.679   0.902 -10.068  1.00  0.00           H  
ATOM   2017 2HB  GLU C 132      12.257   2.382  -9.218  1.00  0.00           H  
ATOM   2018 1HG  GLU C 132       9.937   1.529  -8.952  1.00  0.00           H  
ATOM   2019 2HG  GLU C 132      10.431   0.024  -9.723  1.00  0.00           H  
ATOM   2020  N   PRO C 133       9.075   2.883 -11.337  1.00  0.00           N  
ATOM   2021  CA  PRO C 133       7.902   3.698 -11.043  1.00  0.00           C  
ATOM   2022  C   PRO C 133       7.719   3.880  -9.541  1.00  0.00           C  
ATOM   2023  O   PRO C 133       7.862   2.931  -8.770  1.00  0.00           O  
ATOM   2024  CB  PRO C 133       6.756   2.888 -11.658  1.00  0.00           C  
ATOM   2025  CG  PRO C 133       7.415   2.063 -12.710  1.00  0.00           C  
ATOM   2026  CD  PRO C 133       8.744   1.686 -12.112  1.00  0.00           C  
ATOM   2027  HA  PRO C 133       8.006   4.674 -11.540  1.00  0.00           H  
ATOM   2028 1HB  PRO C 133       6.267   2.280 -10.882  1.00  0.00           H  
ATOM   2029 2HB  PRO C 133       5.991   3.567 -12.064  1.00  0.00           H  
ATOM   2030 1HG  PRO C 133       6.794   1.188 -12.950  1.00  0.00           H  
ATOM   2031 2HG  PRO C 133       7.518   2.644 -13.638  1.00  0.00           H  
ATOM   2032 1HD  PRO C 133       8.621   0.796 -11.477  1.00  0.00           H  
ATOM   2033 2HD  PRO C 133       9.467   1.491 -12.918  1.00  0.00           H  
ATOM   2034  N   ALA C 134       7.403   5.104  -9.133  1.00  0.00           N  
ATOM   2035  CA  ALA C 134       7.129   5.396  -7.731  1.00  0.00           C  
ATOM   2036  C   ALA C 134       5.635   5.572  -7.487  1.00  0.00           C  
ATOM   2037  O   ALA C 134       4.861   5.758  -8.426  1.00  0.00           O  
ATOM   2038  CB  ALA C 134       7.887   6.640  -7.291  1.00  0.00           C  
ATOM   2039  H   ALA C 134       7.351   5.851  -9.810  1.00  0.00           H  
ATOM   2040  HA  ALA C 134       7.466   4.548  -7.135  1.00  0.00           H  
ATOM   2041 1HB  ALA C 134       7.671   6.846  -6.242  1.00  0.00           H  
ATOM   2042 2HB  ALA C 134       8.957   6.477  -7.416  1.00  0.00           H  
ATOM   2043 3HB  ALA C 134       7.576   7.489  -7.898  1.00  0.00           H  
ATOM   2044  N   SER C 135       5.237   5.514  -6.221  1.00  0.00           N  
ATOM   2045  CA  SER C 135       3.832   5.647  -5.853  1.00  0.00           C  
ATOM   2046  C   SER C 135       3.680   6.303  -4.487  1.00  0.00           C  
ATOM   2047  O   SER C 135       4.098   5.748  -3.471  1.00  0.00           O  
ATOM   2048  CB  SER C 135       3.163   4.286  -5.847  1.00  0.00           C  
ATOM   2049  OG  SER C 135       1.812   4.392  -5.489  1.00  0.00           O  
ATOM   2050  H   SER C 135       5.924   5.374  -5.495  1.00  0.00           H  
ATOM   2051  HA  SER C 135       3.338   6.278  -6.593  1.00  0.00           H  
ATOM   2052 1HB  SER C 135       3.246   3.835  -6.836  1.00  0.00           H  
ATOM   2053 2HB  SER C 135       3.678   3.631  -5.145  1.00  0.00           H  
ATOM   2054  HG  SER C 135       1.785   4.980  -4.730  1.00  0.00           H  
ATOM   2055  N   ILE C 136       3.080   7.489  -4.470  1.00  0.00           N  
ATOM   2056  CA  ILE C 136       2.901   8.239  -3.232  1.00  0.00           C  
ATOM   2057  C   ILE C 136       1.428   8.338  -2.857  1.00  0.00           C  
ATOM   2058  O   ILE C 136       0.620   8.877  -3.613  1.00  0.00           O  
ATOM   2059  CB  ILE C 136       3.496   9.653  -3.356  1.00  0.00           C  
ATOM   2060  CG1 ILE C 136       4.995   9.577  -3.660  1.00  0.00           C  
ATOM   2061  CG2 ILE C 136       3.248  10.448  -2.083  1.00  0.00           C  
ATOM   2062  CD1 ILE C 136       5.320   9.604  -5.136  1.00  0.00           C  
ATOM   2063  H   ILE C 136       2.739   7.881  -5.336  1.00  0.00           H  
ATOM   2064  HA  ILE C 136       3.421   7.714  -2.432  1.00  0.00           H  
ATOM   2065  HB  ILE C 136       3.031  10.172  -4.193  1.00  0.00           H  
ATOM   2066 1HG1 ILE C 136       5.506  10.412  -3.182  1.00  0.00           H  
ATOM   2067 2HG1 ILE C 136       5.405   8.659  -3.238  1.00  0.00           H  
ATOM   2068 1HG2 ILE C 136       3.676  11.444  -2.187  1.00  0.00           H  
ATOM   2069 2HG2 ILE C 136       2.176  10.530  -1.909  1.00  0.00           H  
ATOM   2070 3HG2 ILE C 136       3.715   9.939  -1.239  1.00  0.00           H  
ATOM   2071 1HD1 ILE C 136       6.401   9.546  -5.271  1.00  0.00           H  
ATOM   2072 2HD1 ILE C 136       4.847   8.754  -5.629  1.00  0.00           H  
ATOM   2073 3HD1 ILE C 136       4.950  10.530  -5.573  1.00  0.00           H  
ATOM   2074  N   SER C 137       1.084   7.815  -1.685  1.00  0.00           N  
ATOM   2075  CA  SER C 137      -0.301   7.798  -1.230  1.00  0.00           C  
ATOM   2076  C   SER C 137      -0.599   8.989  -0.328  1.00  0.00           C  
ATOM   2077  O   SER C 137       0.264   9.444   0.421  1.00  0.00           O  
ATOM   2078  CB  SER C 137      -0.591   6.507  -0.490  1.00  0.00           C  
ATOM   2079  OG  SER C 137      -1.887   6.513   0.043  1.00  0.00           O  
ATOM   2080  H   SER C 137       1.802   7.420  -1.094  1.00  0.00           H  
ATOM   2081  HA  SER C 137      -0.952   7.857  -2.103  1.00  0.00           H  
ATOM   2082 1HB  SER C 137      -0.479   5.664  -1.171  1.00  0.00           H  
ATOM   2083 2HB  SER C 137       0.134   6.376   0.312  1.00  0.00           H  
ATOM   2084  HG  SER C 137      -1.881   7.169   0.744  1.00  0.00           H  
ATOM   2085  N   CYS C 138      -1.828   9.489  -0.406  1.00  0.00           N  
ATOM   2086  CA  CYS C 138      -2.283  10.545   0.492  1.00  0.00           C  
ATOM   2087  C   CYS C 138      -3.727  10.320   0.919  1.00  0.00           C  
ATOM   2088  O   CYS C 138      -4.640  10.345   0.093  1.00  0.00           O  
ATOM   2089  CB  CYS C 138      -2.162  11.912  -0.182  1.00  0.00           C  
ATOM   2090  SG  CYS C 138      -2.707  13.294   0.850  1.00  0.00           S  
ATOM   2091  H   CYS C 138      -2.463   9.129  -1.104  1.00  0.00           H  
ATOM   2092  HA  CYS C 138      -1.652  10.539   1.381  1.00  0.00           H  
ATOM   2093 1HB  CYS C 138      -1.124  12.089  -0.463  1.00  0.00           H  
ATOM   2094 2HB  CYS C 138      -2.755  11.920  -1.097  1.00  0.00           H  
ATOM   2095  N   ARG C 139      -3.929  10.101   2.213  1.00  0.00           N  
ATOM   2096  CA  ARG C 139      -5.264   9.868   2.752  1.00  0.00           C  
ATOM   2097  C   ARG C 139      -5.757  11.072   3.543  1.00  0.00           C  
ATOM   2098  O   ARG C 139      -5.148  11.466   4.537  1.00  0.00           O  
ATOM   2099  CB  ARG C 139      -5.271   8.639   3.649  1.00  0.00           C  
ATOM   2100  CG  ARG C 139      -6.566   8.413   4.414  1.00  0.00           C  
ATOM   2101  CD  ARG C 139      -6.601   7.072   5.051  1.00  0.00           C  
ATOM   2102  NE  ARG C 139      -6.882   6.021   4.086  1.00  0.00           N  
ATOM   2103  CZ  ARG C 139      -6.730   4.703   4.323  1.00  0.00           C  
ATOM   2104  NH1 ARG C 139      -6.299   4.292   5.495  1.00  0.00           N  
ATOM   2105  NH2 ARG C 139      -7.013   3.824   3.377  1.00  0.00           N  
ATOM   2106  H   ARG C 139      -3.138  10.097   2.841  1.00  0.00           H  
ATOM   2107  HA  ARG C 139      -5.947   9.695   1.920  1.00  0.00           H  
ATOM   2108 1HB  ARG C 139      -5.084   7.749   3.049  1.00  0.00           H  
ATOM   2109 2HB  ARG C 139      -4.466   8.716   4.379  1.00  0.00           H  
ATOM   2110 1HG  ARG C 139      -6.662   9.166   5.197  1.00  0.00           H  
ATOM   2111 2HG  ARG C 139      -7.411   8.491   3.730  1.00  0.00           H  
ATOM   2112 1HD  ARG C 139      -5.636   6.862   5.511  1.00  0.00           H  
ATOM   2113 2HD  ARG C 139      -7.379   7.051   5.813  1.00  0.00           H  
ATOM   2114  HE  ARG C 139      -7.215   6.298   3.172  1.00  0.00           H  
ATOM   2115 1HH1 ARG C 139      -6.083   4.964   6.218  1.00  0.00           H  
ATOM   2116 2HH1 ARG C 139      -6.185   3.305   5.673  1.00  0.00           H  
ATOM   2117 1HH2 ARG C 139      -7.344   4.141   2.476  1.00  0.00           H  
ATOM   2118 2HH2 ARG C 139      -6.899   2.838   3.555  1.00  0.00           H  
ATOM   2119  N   SER C 140      -6.865  11.655   3.095  1.00  0.00           N  
ATOM   2120  CA  SER C 140      -7.475  12.780   3.793  1.00  0.00           C  
ATOM   2121  C   SER C 140      -8.417  12.301   4.890  1.00  0.00           C  
ATOM   2122  O   SER C 140      -8.909  11.173   4.852  1.00  0.00           O  
ATOM   2123  CB  SER C 140      -8.231  13.655   2.812  1.00  0.00           C  
ATOM   2124  OG  SER C 140      -9.365  12.995   2.321  1.00  0.00           O  
ATOM   2125  H   SER C 140      -7.294  11.309   2.248  1.00  0.00           H  
ATOM   2126  HA  SER C 140      -6.684  13.371   4.254  1.00  0.00           H  
ATOM   2127 1HB  SER C 140      -8.529  14.580   3.305  1.00  0.00           H  
ATOM   2128 2HB  SER C 140      -7.576  13.922   1.984  1.00  0.00           H  
ATOM   2129  HG  SER C 140     -10.100  13.598   2.453  1.00  0.00           H  
ATOM   2130  N   SER C 141      -8.664  13.165   5.869  1.00  0.00           N  
ATOM   2131  CA  SER C 141      -9.596  12.856   6.947  1.00  0.00           C  
ATOM   2132  C   SER C 141     -11.034  13.134   6.528  1.00  0.00           C  
ATOM   2133  O   SER C 141     -11.976  12.782   7.238  1.00  0.00           O  
ATOM   2134  CB  SER C 141      -9.254  13.667   8.181  1.00  0.00           C  
ATOM   2135  OG  SER C 141      -9.489  15.032   7.967  1.00  0.00           O  
ATOM   2136  H   SER C 141      -8.194  14.060   5.866  1.00  0.00           H  
ATOM   2137  HA  SER C 141      -9.508  11.796   7.187  1.00  0.00           H  
ATOM   2138 1HB  SER C 141      -9.853  13.320   9.022  1.00  0.00           H  
ATOM   2139 2HB  SER C 141      -8.207  13.512   8.440  1.00  0.00           H  
ATOM   2140  HG  SER C 141     -10.433  15.117   7.814  1.00  0.00           H  
ATOM   2141  N   GLN C 142     -11.197  13.766   5.371  1.00  0.00           N  
ATOM   2142  CA  GLN C 142     -12.520  14.119   4.870  1.00  0.00           C  
ATOM   2143  C   GLN C 142     -12.557  14.095   3.348  1.00  0.00           C  
ATOM   2144  O   GLN C 142     -11.584  14.462   2.688  1.00  0.00           O  
ATOM   2145  CB  GLN C 142     -12.935  15.501   5.382  1.00  0.00           C  
ATOM   2146  CG  GLN C 142     -14.330  15.929   4.958  1.00  0.00           C  
ATOM   2147  CD  GLN C 142     -14.753  17.239   5.594  1.00  0.00           C  
ATOM   2148  OE1 GLN C 142     -13.919  17.999   6.095  1.00  0.00           O  
ATOM   2149  NE2 GLN C 142     -16.053  17.510   5.580  1.00  0.00           N  
ATOM   2150  H   GLN C 142     -10.383  14.009   4.825  1.00  0.00           H  
ATOM   2151  HA  GLN C 142     -13.235  13.383   5.236  1.00  0.00           H  
ATOM   2152 1HB  GLN C 142     -12.896  15.513   6.471  1.00  0.00           H  
ATOM   2153 2HB  GLN C 142     -12.230  16.250   5.021  1.00  0.00           H  
ATOM   2154 1HG  GLN C 142     -14.347  16.054   3.875  1.00  0.00           H  
ATOM   2155 2HG  GLN C 142     -15.041  15.158   5.256  1.00  0.00           H  
ATOM   2156 1HE2 GLN C 142     -16.391  18.361   5.985  1.00  0.00           H  
ATOM   2157 2HE2 GLN C 142     -16.694  16.866   5.163  1.00  0.00           H  
ATOM   2158  N   ASN C 143     -13.685  13.662   2.795  1.00  0.00           N  
ATOM   2159  CA  ASN C 143     -13.861  13.617   1.349  1.00  0.00           C  
ATOM   2160  C   ASN C 143     -13.679  14.996   0.728  1.00  0.00           C  
ATOM   2161  O   ASN C 143     -14.389  15.941   1.072  1.00  0.00           O  
ATOM   2162  CB  ASN C 143     -15.222  13.047   0.994  1.00  0.00           C  
ATOM   2163  CG  ASN C 143     -15.359  12.747  -0.473  1.00  0.00           C  
ATOM   2164  OD1 ASN C 143     -14.669  13.343  -1.308  1.00  0.00           O  
ATOM   2165  ND2 ASN C 143     -16.236  11.835  -0.803  1.00  0.00           N  
ATOM   2166  H   ASN C 143     -14.440  13.357   3.393  1.00  0.00           H  
ATOM   2167  HA  ASN C 143     -13.091  12.968   0.926  1.00  0.00           H  
ATOM   2168 1HB  ASN C 143     -15.390  12.128   1.558  1.00  0.00           H  
ATOM   2169 2HB  ASN C 143     -15.999  13.755   1.282  1.00  0.00           H  
ATOM   2170 1HD2 ASN C 143     -16.370  11.594  -1.765  1.00  0.00           H  
ATOM   2171 2HD2 ASN C 143     -16.773  11.378  -0.095  1.00  0.00           H  
ATOM   2172  N   ILE C 144     -12.724  15.105  -0.189  1.00  0.00           N  
ATOM   2173  CA  ILE C 144     -12.353  16.395  -0.759  1.00  0.00           C  
ATOM   2174  C   ILE C 144     -13.051  16.629  -2.093  1.00  0.00           C  
ATOM   2175  O   ILE C 144     -12.837  17.650  -2.746  1.00  0.00           O  
ATOM   2176  CB  ILE C 144     -10.829  16.492  -0.952  1.00  0.00           C  
ATOM   2177  CG1 ILE C 144     -10.366  15.522  -2.042  1.00  0.00           C  
ATOM   2178  CG2 ILE C 144     -10.107  16.210   0.357  1.00  0.00           C  
ATOM   2179  CD1 ILE C 144      -8.941  15.746  -2.494  1.00  0.00           C  
ATOM   2180  H   ILE C 144     -12.242  14.274  -0.499  1.00  0.00           H  
ATOM   2181  HA  ILE C 144     -12.664  17.180  -0.070  1.00  0.00           H  
ATOM   2182  HB  ILE C 144     -10.568  17.494  -1.291  1.00  0.00           H  
ATOM   2183 1HG1 ILE C 144     -10.451  14.499  -1.679  1.00  0.00           H  
ATOM   2184 2HG1 ILE C 144     -11.017  15.615  -2.912  1.00  0.00           H  
ATOM   2185 1HG2 ILE C 144      -9.031  16.283   0.202  1.00  0.00           H  
ATOM   2186 2HG2 ILE C 144     -10.416  16.938   1.106  1.00  0.00           H  
ATOM   2187 3HG2 ILE C 144     -10.358  15.207   0.701  1.00  0.00           H  
ATOM   2188 1HD1 ILE C 144      -8.686  15.021  -3.268  1.00  0.00           H  
ATOM   2189 2HD1 ILE C 144      -8.841  16.755  -2.896  1.00  0.00           H  
ATOM   2190 3HD1 ILE C 144      -8.267  15.624  -1.647  1.00  0.00           H  
ATOM   2191  N   VAL C 145     -13.886  15.676  -2.493  1.00  0.00           N  
ATOM   2192  CA  VAL C 145     -14.677  15.813  -3.710  1.00  0.00           C  
ATOM   2193  C   VAL C 145     -15.847  16.765  -3.502  1.00  0.00           C  
ATOM   2194  O   VAL C 145     -16.738  16.504  -2.694  1.00  0.00           O  
ATOM   2195  CB  VAL C 145     -15.211  14.439  -4.157  1.00  0.00           C  
ATOM   2196  CG1 VAL C 145     -16.079  14.583  -5.398  1.00  0.00           C  
ATOM   2197  CG2 VAL C 145     -14.049  13.492  -4.418  1.00  0.00           C  
ATOM   2198  H   VAL C 145     -13.975  14.836  -1.940  1.00  0.00           H  
ATOM   2199  HA  VAL C 145     -14.036  16.212  -4.497  1.00  0.00           H  
ATOM   2200  HB  VAL C 145     -15.843  14.030  -3.368  1.00  0.00           H  
ATOM   2201 1HG1 VAL C 145     -16.448  13.602  -5.700  1.00  0.00           H  
ATOM   2202 2HG1 VAL C 145     -16.924  15.235  -5.177  1.00  0.00           H  
ATOM   2203 3HG1 VAL C 145     -15.489  15.012  -6.207  1.00  0.00           H  
ATOM   2204 1HG2 VAL C 145     -14.434  12.522  -4.733  1.00  0.00           H  
ATOM   2205 2HG2 VAL C 145     -13.414  13.903  -5.203  1.00  0.00           H  
ATOM   2206 3HG2 VAL C 145     -13.466  13.371  -3.506  1.00  0.00           H  
ATOM   2207  N   HIS C 146     -15.840  17.872  -4.237  1.00  0.00           N  
ATOM   2208  CA  HIS C 146     -16.840  18.918  -4.058  1.00  0.00           C  
ATOM   2209  C   HIS C 146     -18.136  18.570  -4.779  1.00  0.00           C  
ATOM   2210  O   HIS C 146     -18.126  17.864  -5.788  1.00  0.00           O  
ATOM   2211  CB  HIS C 146     -16.313  20.264  -4.564  1.00  0.00           C  
ATOM   2212  CG  HIS C 146     -17.100  21.441  -4.076  1.00  0.00           C  
ATOM   2213  ND1 HIS C 146     -18.383  21.707  -4.506  1.00  0.00           N  
ATOM   2214  CD2 HIS C 146     -16.786  22.421  -3.196  1.00  0.00           C  
ATOM   2215  CE1 HIS C 146     -18.825  22.801  -3.910  1.00  0.00           C  
ATOM   2216  NE2 HIS C 146     -17.875  23.253  -3.111  1.00  0.00           N  
ATOM   2217  H   HIS C 146     -15.123  17.993  -4.938  1.00  0.00           H  
ATOM   2218  HA  HIS C 146     -17.071  19.023  -2.998  1.00  0.00           H  
ATOM   2219 1HB  HIS C 146     -15.277  20.392  -4.248  1.00  0.00           H  
ATOM   2220 2HB  HIS C 146     -16.325  20.274  -5.654  1.00  0.00           H  
ATOM   2221  HD2 HIS C 146     -15.845  22.529  -2.657  1.00  0.00           H  
ATOM   2222  HE1 HIS C 146     -19.806  23.253  -4.053  1.00  0.00           H  
ATOM   2223  HE2 HIS C 146     -17.934  24.076  -2.530  1.00  0.00           H  
ATOM   2224  N   ASN C 147     -19.251  19.069  -4.257  1.00  0.00           N  
ATOM   2225  CA  ASN C 147     -20.567  18.697  -4.761  1.00  0.00           C  
ATOM   2226  C   ASN C 147     -20.835  19.328  -6.121  1.00  0.00           C  
ATOM   2227  O   ASN C 147     -21.804  18.981  -6.796  1.00  0.00           O  
ATOM   2228  CB  ASN C 147     -21.648  19.086  -3.769  1.00  0.00           C  
ATOM   2229  CG  ASN C 147     -21.634  18.229  -2.533  1.00  0.00           C  
ATOM   2230  OD1 ASN C 147     -21.188  17.076  -2.567  1.00  0.00           O  
ATOM   2231  ND2 ASN C 147     -22.114  18.770  -1.442  1.00  0.00           N  
ATOM   2232  H   ASN C 147     -19.184  19.724  -3.491  1.00  0.00           H  
ATOM   2233  HA  ASN C 147     -20.592  17.614  -4.896  1.00  0.00           H  
ATOM   2234 1HB  ASN C 147     -21.516  20.128  -3.476  1.00  0.00           H  
ATOM   2235 2HB  ASN C 147     -22.625  19.001  -4.244  1.00  0.00           H  
ATOM   2236 1HD2 ASN C 147     -22.130  18.246  -0.590  1.00  0.00           H  
ATOM   2237 2HD2 ASN C 147     -22.464  19.706  -1.461  1.00  0.00           H  
ATOM   2238  N   ASN C 148     -19.971  20.256  -6.518  1.00  0.00           N  
ATOM   2239  CA  ASN C 148     -20.077  20.891  -7.825  1.00  0.00           C  
ATOM   2240  C   ASN C 148     -19.454  20.024  -8.911  1.00  0.00           C  
ATOM   2241  O   ASN C 148     -19.405  20.412 -10.078  1.00  0.00           O  
ATOM   2242  CB  ASN C 148     -19.432  22.265  -7.805  1.00  0.00           C  
ATOM   2243  CG  ASN C 148     -17.941  22.201  -7.625  1.00  0.00           C  
ATOM   2244  OD1 ASN C 148     -17.347  21.117  -7.639  1.00  0.00           O  
ATOM   2245  ND2 ASN C 148     -17.323  23.343  -7.457  1.00  0.00           N  
ATOM   2246  H   ASN C 148     -19.222  20.528  -5.897  1.00  0.00           H  
ATOM   2247  HA  ASN C 148     -21.134  21.007  -8.070  1.00  0.00           H  
ATOM   2248 1HB  ASN C 148     -19.652  22.785  -8.739  1.00  0.00           H  
ATOM   2249 2HB  ASN C 148     -19.859  22.855  -6.994  1.00  0.00           H  
ATOM   2250 1HD2 ASN C 148     -16.331  23.361  -7.332  1.00  0.00           H  
ATOM   2251 2HD2 ASN C 148     -17.843  24.196  -7.452  1.00  0.00           H  
ATOM   2252  N   GLY C 149     -18.979  18.846  -8.521  1.00  0.00           N  
ATOM   2253  CA  GLY C 149     -18.504  17.855  -9.479  1.00  0.00           C  
ATOM   2254  C   GLY C 149     -17.005  17.993  -9.717  1.00  0.00           C  
ATOM   2255  O   GLY C 149     -16.436  17.306 -10.565  1.00  0.00           O  
ATOM   2256  H   GLY C 149     -18.946  18.631  -7.534  1.00  0.00           H  
ATOM   2257 1HA  GLY C 149     -18.727  16.854  -9.109  1.00  0.00           H  
ATOM   2258 2HA  GLY C 149     -19.037  17.975 -10.421  1.00  0.00           H  
ATOM   2259  N   ILE C 150     -16.371  18.884  -8.962  1.00  0.00           N  
ATOM   2260  CA  ILE C 150     -14.938  19.117  -9.093  1.00  0.00           C  
ATOM   2261  C   ILE C 150     -14.182  18.591  -7.880  1.00  0.00           C  
ATOM   2262  O   ILE C 150     -14.477  18.961  -6.744  1.00  0.00           O  
ATOM   2263  CB  ILE C 150     -14.640  20.617  -9.274  1.00  0.00           C  
ATOM   2264  CG1 ILE C 150     -15.324  21.149 -10.536  1.00  0.00           C  
ATOM   2265  CG2 ILE C 150     -13.139  20.857  -9.337  1.00  0.00           C  
ATOM   2266  CD1 ILE C 150     -15.276  22.654 -10.668  1.00  0.00           C  
ATOM   2267  H   ILE C 150     -16.896  19.414  -8.281  1.00  0.00           H  
ATOM   2268  HA  ILE C 150     -14.580  18.586  -9.974  1.00  0.00           H  
ATOM   2269  HB  ILE C 150     -15.053  21.174  -8.433  1.00  0.00           H  
ATOM   2270 1HG1 ILE C 150     -14.852  20.714 -11.416  1.00  0.00           H  
ATOM   2271 2HG1 ILE C 150     -16.370  20.841 -10.541  1.00  0.00           H  
ATOM   2272 1HG2 ILE C 150     -12.946  21.922  -9.465  1.00  0.00           H  
ATOM   2273 2HG2 ILE C 150     -12.677  20.514  -8.412  1.00  0.00           H  
ATOM   2274 3HG2 ILE C 150     -12.718  20.308 -10.179  1.00  0.00           H  
ATOM   2275 1HD1 ILE C 150     -15.781  22.955 -11.586  1.00  0.00           H  
ATOM   2276 2HD1 ILE C 150     -15.775  23.111  -9.813  1.00  0.00           H  
ATOM   2277 3HD1 ILE C 150     -14.238  22.983 -10.702  1.00  0.00           H  
ATOM   2278  N   THR C 151     -13.204  17.726  -8.129  1.00  0.00           N  
ATOM   2279  CA  THR C 151     -12.296  17.275  -7.081  1.00  0.00           C  
ATOM   2280  C   THR C 151     -11.027  18.117  -7.051  1.00  0.00           C  
ATOM   2281  O   THR C 151     -10.213  18.064  -7.973  1.00  0.00           O  
ATOM   2282  CB  THR C 151     -11.928  15.791  -7.268  1.00  0.00           C  
ATOM   2283  OG1 THR C 151     -13.118  14.993  -7.240  1.00  0.00           O  
ATOM   2284  CG2 THR C 151     -10.987  15.332  -6.165  1.00  0.00           C  
ATOM   2285  H   THR C 151     -13.087  17.372  -9.067  1.00  0.00           H  
ATOM   2286  HA  THR C 151     -12.796  17.385  -6.119  1.00  0.00           H  
ATOM   2287  HB  THR C 151     -11.439  15.657  -8.233  1.00  0.00           H  
ATOM   2288  HG1 THR C 151     -13.351  14.735  -8.135  1.00  0.00           H  
ATOM   2289 1HG2 THR C 151     -10.737  14.281  -6.313  1.00  0.00           H  
ATOM   2290 2HG2 THR C 151     -10.076  15.929  -6.191  1.00  0.00           H  
ATOM   2291 3HG2 THR C 151     -11.474  15.455  -5.198  1.00  0.00           H  
ATOM   2292  N   TYR C 152     -10.864  18.894  -5.986  1.00  0.00           N  
ATOM   2293  CA  TYR C 152      -9.776  19.861  -5.902  1.00  0.00           C  
ATOM   2294  C   TYR C 152      -8.508  19.217  -5.356  1.00  0.00           C  
ATOM   2295  O   TYR C 152      -8.097  19.492  -4.229  1.00  0.00           O  
ATOM   2296  CB  TYR C 152     -10.183  21.052  -5.032  1.00  0.00           C  
ATOM   2297  CG  TYR C 152     -11.301  21.884  -5.620  1.00  0.00           C  
ATOM   2298  CD1 TYR C 152     -12.619  21.609  -5.289  1.00  0.00           C  
ATOM   2299  CD2 TYR C 152     -11.007  22.923  -6.491  1.00  0.00           C  
ATOM   2300  CE1 TYR C 152     -13.640  22.370  -5.827  1.00  0.00           C  
ATOM   2301  CE2 TYR C 152     -12.027  23.683  -7.029  1.00  0.00           C  
ATOM   2302  CZ  TYR C 152     -13.339  23.410  -6.699  1.00  0.00           C  
ATOM   2303  OH  TYR C 152     -14.355  24.167  -7.235  1.00  0.00           O  
ATOM   2304  H   TYR C 152     -11.511  18.814  -5.214  1.00  0.00           H  
ATOM   2305  HA  TYR C 152      -9.557  20.223  -6.907  1.00  0.00           H  
ATOM   2306 1HB  TYR C 152     -10.505  20.694  -4.053  1.00  0.00           H  
ATOM   2307 2HB  TYR C 152      -9.322  21.700  -4.876  1.00  0.00           H  
ATOM   2308  HD1 TYR C 152     -12.851  20.793  -4.605  1.00  0.00           H  
ATOM   2309  HD2 TYR C 152      -9.970  23.139  -6.752  1.00  0.00           H  
ATOM   2310  HE1 TYR C 152     -14.676  22.154  -5.567  1.00  0.00           H  
ATOM   2311  HE2 TYR C 152     -11.796  24.499  -7.714  1.00  0.00           H  
ATOM   2312  HH  TYR C 152     -13.980  24.881  -7.756  1.00  0.00           H  
ATOM   2313  N   LEU C 153      -7.892  18.359  -6.162  1.00  0.00           N  
ATOM   2314  CA  LEU C 153      -6.660  17.686  -5.768  1.00  0.00           C  
ATOM   2315  C   LEU C 153      -5.469  18.211  -6.558  1.00  0.00           C  
ATOM   2316  O   LEU C 153      -5.478  18.206  -7.789  1.00  0.00           O  
ATOM   2317  CB  LEU C 153      -6.793  16.172  -5.975  1.00  0.00           C  
ATOM   2318  CG  LEU C 153      -5.531  15.349  -5.689  1.00  0.00           C  
ATOM   2319  CD1 LEU C 153      -5.208  15.413  -4.203  1.00  0.00           C  
ATOM   2320  CD2 LEU C 153      -5.749  13.912  -6.140  1.00  0.00           C  
ATOM   2321  H   LEU C 153      -8.288  18.167  -7.072  1.00  0.00           H  
ATOM   2322  HA  LEU C 153      -6.483  17.881  -4.710  1.00  0.00           H  
ATOM   2323 1HB  LEU C 153      -7.585  15.801  -5.326  1.00  0.00           H  
ATOM   2324 2HB  LEU C 153      -7.083  15.987  -7.009  1.00  0.00           H  
ATOM   2325  HG  LEU C 153      -4.687  15.775  -6.233  1.00  0.00           H  
ATOM   2326 1HD1 LEU C 153      -4.311  14.827  -4.000  1.00  0.00           H  
ATOM   2327 2HD1 LEU C 153      -5.037  16.449  -3.912  1.00  0.00           H  
ATOM   2328 3HD1 LEU C 153      -6.042  15.007  -3.632  1.00  0.00           H  
ATOM   2329 1HD2 LEU C 153      -4.852  13.326  -5.938  1.00  0.00           H  
ATOM   2330 2HD2 LEU C 153      -6.592  13.484  -5.597  1.00  0.00           H  
ATOM   2331 3HD2 LEU C 153      -5.961  13.894  -7.209  1.00  0.00           H  
ATOM   2332  N   GLU C 154      -4.443  18.662  -5.844  1.00  0.00           N  
ATOM   2333  CA  GLU C 154      -3.214  19.126  -6.476  1.00  0.00           C  
ATOM   2334  C   GLU C 154      -1.991  18.473  -5.846  1.00  0.00           C  
ATOM   2335  O   GLU C 154      -1.971  18.196  -4.646  1.00  0.00           O  
ATOM   2336  CB  GLU C 154      -3.102  20.648  -6.373  1.00  0.00           C  
ATOM   2337  CG  GLU C 154      -4.258  21.408  -7.007  1.00  0.00           C  
ATOM   2338  CD  GLU C 154      -4.105  22.900  -6.902  1.00  0.00           C  
ATOM   2339  OE1 GLU C 154      -3.124  23.341  -6.352  1.00  0.00           O  
ATOM   2340  OE2 GLU C 154      -4.971  23.601  -7.371  1.00  0.00           O  
ATOM   2341  H   GLU C 154      -4.518  18.685  -4.837  1.00  0.00           H  
ATOM   2342  HA  GLU C 154      -3.241  18.848  -7.531  1.00  0.00           H  
ATOM   2343 1HB  GLU C 154      -3.046  20.939  -5.324  1.00  0.00           H  
ATOM   2344 2HB  GLU C 154      -2.181  20.979  -6.853  1.00  0.00           H  
ATOM   2345 1HG  GLU C 154      -4.324  21.135  -8.060  1.00  0.00           H  
ATOM   2346 2HG  GLU C 154      -5.186  21.108  -6.523  1.00  0.00           H  
ATOM   2347  N   TRP C 155      -0.970  18.228  -6.661  1.00  0.00           N  
ATOM   2348  CA  TRP C 155       0.307  17.732  -6.163  1.00  0.00           C  
ATOM   2349  C   TRP C 155       1.431  18.718  -6.452  1.00  0.00           C  
ATOM   2350  O   TRP C 155       1.428  19.394  -7.481  1.00  0.00           O  
ATOM   2351  CB  TRP C 155       0.635  16.378  -6.795  1.00  0.00           C  
ATOM   2352  CG  TRP C 155      -0.279  15.275  -6.355  1.00  0.00           C  
ATOM   2353  CD1 TRP C 155      -1.505  14.978  -6.871  1.00  0.00           C  
ATOM   2354  CD2 TRP C 155      -0.043  14.310  -5.301  1.00  0.00           C  
ATOM   2355  NE1 TRP C 155      -2.047  13.901  -6.214  1.00  0.00           N  
ATOM   2356  CE2 TRP C 155      -1.165  13.478  -5.251  1.00  0.00           C  
ATOM   2357  CE3 TRP C 155       1.015  14.088  -4.411  1.00  0.00           C  
ATOM   2358  CZ2 TRP C 155      -1.267  12.437  -4.342  1.00  0.00           C  
ATOM   2359  CZ3 TRP C 155       0.914  13.043  -3.501  1.00  0.00           C  
ATOM   2360  CH2 TRP C 155      -0.198  12.239  -3.468  1.00  0.00           C  
ATOM   2361  H   TRP C 155      -1.083  18.391  -7.652  1.00  0.00           H  
ATOM   2362  HA  TRP C 155       0.231  17.604  -5.083  1.00  0.00           H  
ATOM   2363 1HB  TRP C 155       0.578  16.459  -7.880  1.00  0.00           H  
ATOM   2364 2HB  TRP C 155       1.658  16.097  -6.541  1.00  0.00           H  
ATOM   2365  HD1 TRP C 155      -1.985  15.517  -7.686  1.00  0.00           H  
ATOM   2366  HE1 TRP C 155      -2.948  13.487  -6.406  1.00  0.00           H  
ATOM   2367  HE3 TRP C 155       1.901  14.722  -4.434  1.00  0.00           H  
ATOM   2368  HZ2 TRP C 155      -2.141  11.787  -4.301  1.00  0.00           H  
ATOM   2369  HZ3 TRP C 155       1.741  12.877  -2.810  1.00  0.00           H  
ATOM   2370  HH2 TRP C 155      -0.244  11.427  -2.741  1.00  0.00           H  
ATOM   2371  N   TYR C 156       2.393  18.795  -5.539  1.00  0.00           N  
ATOM   2372  CA  TYR C 156       3.526  19.700  -5.693  1.00  0.00           C  
ATOM   2373  C   TYR C 156       4.848  18.946  -5.617  1.00  0.00           C  
ATOM   2374  O   TYR C 156       4.948  17.916  -4.951  1.00  0.00           O  
ATOM   2375  CB  TYR C 156       3.481  20.800  -4.631  1.00  0.00           C  
ATOM   2376  CG  TYR C 156       2.255  21.682  -4.718  1.00  0.00           C  
ATOM   2377  CD1 TYR C 156       1.053  21.255  -4.173  1.00  0.00           C  
ATOM   2378  CD2 TYR C 156       2.333  22.918  -5.342  1.00  0.00           C  
ATOM   2379  CE1 TYR C 156      -0.067  22.061  -4.253  1.00  0.00           C  
ATOM   2380  CE2 TYR C 156       1.214  23.724  -5.421  1.00  0.00           C  
ATOM   2381  CZ  TYR C 156       0.018  23.299  -4.879  1.00  0.00           C  
ATOM   2382  OH  TYR C 156      -1.097  24.101  -4.958  1.00  0.00           O  
ATOM   2383  H   TYR C 156       2.339  18.211  -4.716  1.00  0.00           H  
ATOM   2384  HA  TYR C 156       3.466  20.163  -6.678  1.00  0.00           H  
ATOM   2385 1HB  TYR C 156       3.506  20.349  -3.638  1.00  0.00           H  
ATOM   2386 2HB  TYR C 156       4.363  21.433  -4.725  1.00  0.00           H  
ATOM   2387  HD1 TYR C 156       0.991  20.283  -3.683  1.00  0.00           H  
ATOM   2388  HD2 TYR C 156       3.278  23.254  -5.771  1.00  0.00           H  
ATOM   2389  HE1 TYR C 156      -1.011  21.725  -3.825  1.00  0.00           H  
ATOM   2390  HE2 TYR C 156       1.275  24.695  -5.912  1.00  0.00           H  
ATOM   2391  HH  TYR C 156      -1.754  23.680  -5.518  1.00  0.00           H  
ATOM   2392  N   LEU C 157       5.860  19.466  -6.303  1.00  0.00           N  
ATOM   2393  CA  LEU C 157       7.186  18.860  -6.290  1.00  0.00           C  
ATOM   2394  C   LEU C 157       8.246  19.865  -5.858  1.00  0.00           C  
ATOM   2395  O   LEU C 157       8.385  20.931  -6.457  1.00  0.00           O  
ATOM   2396  CB  LEU C 157       7.530  18.309  -7.679  1.00  0.00           C  
ATOM   2397  CG  LEU C 157       9.000  17.925  -7.897  1.00  0.00           C  
ATOM   2398  CD1 LEU C 157       9.397  16.847  -6.898  1.00  0.00           C  
ATOM   2399  CD2 LEU C 157       9.192  17.443  -9.327  1.00  0.00           C  
ATOM   2400  H   LEU C 157       5.707  20.303  -6.847  1.00  0.00           H  
ATOM   2401  HA  LEU C 157       7.182  18.036  -5.577  1.00  0.00           H  
ATOM   2402 1HB  LEU C 157       6.926  17.422  -7.861  1.00  0.00           H  
ATOM   2403 2HB  LEU C 157       7.270  19.060  -8.425  1.00  0.00           H  
ATOM   2404  HG  LEU C 157       9.633  18.794  -7.719  1.00  0.00           H  
ATOM   2405 1HD1 LEU C 157      10.441  16.575  -7.052  1.00  0.00           H  
ATOM   2406 2HD1 LEU C 157       9.268  17.226  -5.883  1.00  0.00           H  
ATOM   2407 3HD1 LEU C 157       8.768  15.969  -7.040  1.00  0.00           H  
ATOM   2408 1HD2 LEU C 157      10.236  17.170  -9.482  1.00  0.00           H  
ATOM   2409 2HD2 LEU C 157       8.560  16.572  -9.505  1.00  0.00           H  
ATOM   2410 3HD2 LEU C 157       8.918  18.238 -10.020  1.00  0.00           H  
ATOM   2411  N   GLN C 158       8.993  19.518  -4.815  1.00  0.00           N  
ATOM   2412  CA  GLN C 158      10.093  20.353  -4.348  1.00  0.00           C  
ATOM   2413  C   GLN C 158      11.435  19.665  -4.558  1.00  0.00           C  
ATOM   2414  O   GLN C 158      11.791  18.741  -3.826  1.00  0.00           O  
ATOM   2415  CB  GLN C 158       9.910  20.702  -2.868  1.00  0.00           C  
ATOM   2416  CG  GLN C 158      11.009  21.581  -2.296  1.00  0.00           C  
ATOM   2417  CD  GLN C 158      10.737  21.985  -0.859  1.00  0.00           C  
ATOM   2418  OE1 GLN C 158      10.086  21.255  -0.107  1.00  0.00           O  
ATOM   2419  NE2 GLN C 158      11.235  23.153  -0.470  1.00  0.00           N  
ATOM   2420  H   GLN C 158       8.794  18.652  -4.333  1.00  0.00           H  
ATOM   2421  HA  GLN C 158      10.095  21.277  -4.926  1.00  0.00           H  
ATOM   2422 1HB  GLN C 158       8.960  21.219  -2.731  1.00  0.00           H  
ATOM   2423 2HB  GLN C 158       9.872  19.785  -2.281  1.00  0.00           H  
ATOM   2424 1HG  GLN C 158      11.950  21.033  -2.325  1.00  0.00           H  
ATOM   2425 2HG  GLN C 158      11.085  22.487  -2.897  1.00  0.00           H  
ATOM   2426 1HE2 GLN C 158      11.088  23.472   0.468  1.00  0.00           H  
ATOM   2427 2HE2 GLN C 158      11.758  23.714  -1.112  1.00  0.00           H  
ATOM   2428  N   LYS C 159      12.177  20.120  -5.562  1.00  0.00           N  
ATOM   2429  CA  LYS C 159      13.556  19.687  -5.753  1.00  0.00           C  
ATOM   2430  C   LYS C 159      14.464  20.238  -4.661  1.00  0.00           C  
ATOM   2431  O   LYS C 159      14.370  21.409  -4.295  1.00  0.00           O  
ATOM   2432  CB  LYS C 159      14.067  20.117  -7.129  1.00  0.00           C  
ATOM   2433  CG  LYS C 159      15.482  19.654  -7.448  1.00  0.00           C  
ATOM   2434  CD  LYS C 159      15.874  20.016  -8.873  1.00  0.00           C  
ATOM   2435  CE  LYS C 159      17.310  19.612  -9.172  1.00  0.00           C  
ATOM   2436  NZ  LYS C 159      17.684  19.891 -10.585  1.00  0.00           N  
ATOM   2437  H   LYS C 159      11.776  20.784  -6.208  1.00  0.00           H  
ATOM   2438  HA  LYS C 159      13.588  18.598  -5.695  1.00  0.00           H  
ATOM   2439 1HB  LYS C 159      13.405  19.726  -7.902  1.00  0.00           H  
ATOM   2440 2HB  LYS C 159      14.047  21.205  -7.200  1.00  0.00           H  
ATOM   2441 1HG  LYS C 159      16.183  20.123  -6.757  1.00  0.00           H  
ATOM   2442 2HG  LYS C 159      15.547  18.573  -7.325  1.00  0.00           H  
ATOM   2443 1HD  LYS C 159      15.209  19.508  -9.573  1.00  0.00           H  
ATOM   2444 2HD  LYS C 159      15.772  21.091  -9.016  1.00  0.00           H  
ATOM   2445 1HE  LYS C 159      17.986  20.160  -8.516  1.00  0.00           H  
ATOM   2446 2HE  LYS C 159      17.437  18.547  -8.980  1.00  0.00           H  
ATOM   2447 1HZ  LYS C 159      18.641  19.609 -10.743  1.00  0.00           H  
ATOM   2448 2HZ  LYS C 159      17.075  19.373 -11.203  1.00  0.00           H  
ATOM   2449 3HZ  LYS C 159      17.589  20.879 -10.771  1.00  0.00           H  
ATOM   2450  N   PRO C 160      15.343  19.386  -4.144  1.00  0.00           N  
ATOM   2451  CA  PRO C 160      16.274  19.789  -3.097  1.00  0.00           C  
ATOM   2452  C   PRO C 160      17.037  21.047  -3.491  1.00  0.00           C  
ATOM   2453  O   PRO C 160      17.723  21.074  -4.513  1.00  0.00           O  
ATOM   2454  CB  PRO C 160      17.205  18.577  -2.979  1.00  0.00           C  
ATOM   2455  CG  PRO C 160      16.345  17.418  -3.350  1.00  0.00           C  
ATOM   2456  CD  PRO C 160      15.483  17.934  -4.471  1.00  0.00           C  
ATOM   2457  HA  PRO C 160      15.719  19.950  -2.161  1.00  0.00           H  
ATOM   2458 1HB  PRO C 160      18.068  18.700  -3.650  1.00  0.00           H  
ATOM   2459 2HB  PRO C 160      17.601  18.505  -1.956  1.00  0.00           H  
ATOM   2460 1HG  PRO C 160      16.968  16.564  -3.654  1.00  0.00           H  
ATOM   2461 2HG  PRO C 160      15.756  17.088  -2.481  1.00  0.00           H  
ATOM   2462 1HD  PRO C 160      16.000  17.784  -5.431  1.00  0.00           H  
ATOM   2463 2HD  PRO C 160      14.517  17.408  -4.464  1.00  0.00           H  
ATOM   2464  N   GLY C 161      16.912  22.088  -2.675  1.00  0.00           N  
ATOM   2465  CA  GLY C 161      17.580  23.356  -2.944  1.00  0.00           C  
ATOM   2466  C   GLY C 161      16.627  24.355  -3.588  1.00  0.00           C  
ATOM   2467  O   GLY C 161      16.917  25.550  -3.654  1.00  0.00           O  
ATOM   2468  H   GLY C 161      16.340  21.999  -1.848  1.00  0.00           H  
ATOM   2469 1HA  GLY C 161      17.969  23.767  -2.012  1.00  0.00           H  
ATOM   2470 2HA  GLY C 161      18.432  23.186  -3.601  1.00  0.00           H  
ATOM   2471  N   GLN C 162      15.489  23.860  -4.060  1.00  0.00           N  
ATOM   2472  CA  GLN C 162      14.512  24.700  -4.742  1.00  0.00           C  
ATOM   2473  C   GLN C 162      13.226  24.817  -3.933  1.00  0.00           C  
ATOM   2474  O   GLN C 162      13.058  24.144  -2.916  1.00  0.00           O  
ATOM   2475  CB  GLN C 162      14.204  24.143  -6.134  1.00  0.00           C  
ATOM   2476  CG  GLN C 162      15.420  24.017  -7.037  1.00  0.00           C  
ATOM   2477  CD  GLN C 162      16.017  25.365  -7.394  1.00  0.00           C  
ATOM   2478  OE1 GLN C 162      15.313  26.273  -7.843  1.00  0.00           O  
ATOM   2479  NE2 GLN C 162      17.323  25.503  -7.195  1.00  0.00           N  
ATOM   2480  H   GLN C 162      15.295  22.875  -3.944  1.00  0.00           H  
ATOM   2481  HA  GLN C 162      14.932  25.700  -4.851  1.00  0.00           H  
ATOM   2482 1HB  GLN C 162      13.752  23.156  -6.040  1.00  0.00           H  
ATOM   2483 2HB  GLN C 162      13.481  24.788  -6.632  1.00  0.00           H  
ATOM   2484 1HG  GLN C 162      16.181  23.430  -6.523  1.00  0.00           H  
ATOM   2485 2HG  GLN C 162      15.124  23.519  -7.960  1.00  0.00           H  
ATOM   2486 1HE2 GLN C 162      17.774  26.370  -7.412  1.00  0.00           H  
ATOM   2487 2HE2 GLN C 162      17.857  24.741  -6.828  1.00  0.00           H  
ATOM   2488  N   SER C 163      12.321  25.675  -4.390  1.00  0.00           N  
ATOM   2489  CA  SER C 163      11.004  25.799  -3.778  1.00  0.00           C  
ATOM   2490  C   SER C 163       9.992  24.885  -4.458  1.00  0.00           C  
ATOM   2491  O   SER C 163      10.169  24.498  -5.613  1.00  0.00           O  
ATOM   2492  CB  SER C 163      10.528  27.236  -3.849  1.00  0.00           C  
ATOM   2493  OG  SER C 163      10.375  27.650  -5.179  1.00  0.00           O  
ATOM   2494  H   SER C 163      12.552  26.257  -5.183  1.00  0.00           H  
ATOM   2495  HA  SER C 163      11.080  25.505  -2.730  1.00  0.00           H  
ATOM   2496 1HB  SER C 163       9.577  27.331  -3.324  1.00  0.00           H  
ATOM   2497 2HB  SER C 163      11.245  27.882  -3.345  1.00  0.00           H  
ATOM   2498  HG  SER C 163      10.179  28.589  -5.144  1.00  0.00           H  
ATOM   2499  N   PRO C 164       8.931  24.544  -3.735  1.00  0.00           N  
ATOM   2500  CA  PRO C 164       7.878  23.692  -4.275  1.00  0.00           C  
ATOM   2501  C   PRO C 164       7.236  24.322  -5.505  1.00  0.00           C  
ATOM   2502  O   PRO C 164       6.910  25.509  -5.507  1.00  0.00           O  
ATOM   2503  CB  PRO C 164       6.887  23.589  -3.111  1.00  0.00           C  
ATOM   2504  CG  PRO C 164       7.718  23.845  -1.900  1.00  0.00           C  
ATOM   2505  CD  PRO C 164       8.700  24.900  -2.335  1.00  0.00           C  
ATOM   2506  HA  PRO C 164       8.300  22.706  -4.521  1.00  0.00           H  
ATOM   2507 1HB  PRO C 164       6.080  24.326  -3.238  1.00  0.00           H  
ATOM   2508 2HB  PRO C 164       6.417  22.595  -3.104  1.00  0.00           H  
ATOM   2509 1HG  PRO C 164       7.082  24.176  -1.066  1.00  0.00           H  
ATOM   2510 2HG  PRO C 164       8.210  22.916  -1.575  1.00  0.00           H  
ATOM   2511 1HD  PRO C 164       8.240  25.894  -2.231  1.00  0.00           H  
ATOM   2512 2HD  PRO C 164       9.611  24.827  -1.724  1.00  0.00           H  
ATOM   2513  N   GLN C 165       7.058  23.520  -6.549  1.00  0.00           N  
ATOM   2514  CA  GLN C 165       6.330  23.956  -7.735  1.00  0.00           C  
ATOM   2515  C   GLN C 165       5.156  23.032  -8.031  1.00  0.00           C  
ATOM   2516  O   GLN C 165       5.180  21.851  -7.684  1.00  0.00           O  
ATOM   2517  CB  GLN C 165       7.265  24.018  -8.945  1.00  0.00           C  
ATOM   2518  CG  GLN C 165       8.463  24.934  -8.760  1.00  0.00           C  
ATOM   2519  CD  GLN C 165       8.063  26.392  -8.636  1.00  0.00           C  
ATOM   2520  OE1 GLN C 165       7.017  26.809  -9.142  1.00  0.00           O  
ATOM   2521  NE2 GLN C 165       8.894  27.177  -7.961  1.00  0.00           N  
ATOM   2522  H   GLN C 165       7.437  22.584  -6.521  1.00  0.00           H  
ATOM   2523  HA  GLN C 165       5.934  24.954  -7.549  1.00  0.00           H  
ATOM   2524 1HB  GLN C 165       7.637  23.019  -9.169  1.00  0.00           H  
ATOM   2525 2HB  GLN C 165       6.709  24.363  -9.817  1.00  0.00           H  
ATOM   2526 1HG  GLN C 165       8.991  24.646  -7.852  1.00  0.00           H  
ATOM   2527 2HG  GLN C 165       9.121  24.833  -9.623  1.00  0.00           H  
ATOM   2528 1HE2 GLN C 165       8.683  28.149  -7.846  1.00  0.00           H  
ATOM   2529 2HE2 GLN C 165       9.732  26.798  -7.567  1.00  0.00           H  
ATOM   2530  N   LEU C 166       4.129  23.576  -8.674  1.00  0.00           N  
ATOM   2531  CA  LEU C 166       2.918  22.818  -8.964  1.00  0.00           C  
ATOM   2532  C   LEU C 166       3.202  21.674  -9.930  1.00  0.00           C  
ATOM   2533  O   LEU C 166       3.755  21.883 -11.009  1.00  0.00           O  
ATOM   2534  CB  LEU C 166       1.844  23.740  -9.556  1.00  0.00           C  
ATOM   2535  CG  LEU C 166       0.508  23.070  -9.900  1.00  0.00           C  
ATOM   2536  CD1 LEU C 166      -0.116  22.502  -8.632  1.00  0.00           C  
ATOM   2537  CD2 LEU C 166      -0.416  24.085 -10.556  1.00  0.00           C  
ATOM   2538  H   LEU C 166       4.188  24.540  -8.970  1.00  0.00           H  
ATOM   2539  HA  LEU C 166       2.543  22.396  -8.033  1.00  0.00           H  
ATOM   2540 1HB  LEU C 166       1.641  24.538  -8.844  1.00  0.00           H  
ATOM   2541 2HB  LEU C 166       2.235  24.187 -10.470  1.00  0.00           H  
ATOM   2542  HG  LEU C 166       0.682  22.241 -10.586  1.00  0.00           H  
ATOM   2543 1HD1 LEU C 166      -1.066  22.025  -8.876  1.00  0.00           H  
ATOM   2544 2HD1 LEU C 166       0.556  21.764  -8.194  1.00  0.00           H  
ATOM   2545 3HD1 LEU C 166      -0.288  23.307  -7.919  1.00  0.00           H  
ATOM   2546 1HD2 LEU C 166      -1.366  23.609 -10.801  1.00  0.00           H  
ATOM   2547 2HD2 LEU C 166      -0.592  24.914  -9.870  1.00  0.00           H  
ATOM   2548 3HD2 LEU C 166       0.047  24.462 -11.468  1.00  0.00           H  
ATOM   2549  N   LEU C 167       2.820  20.464  -9.534  1.00  0.00           N  
ATOM   2550  CA  LEU C 167       3.046  19.283 -10.358  1.00  0.00           C  
ATOM   2551  C   LEU C 167       1.762  18.835 -11.044  1.00  0.00           C  
ATOM   2552  O   LEU C 167       1.679  18.810 -12.272  1.00  0.00           O  
ATOM   2553  CB  LEU C 167       3.601  18.138  -9.501  1.00  0.00           C  
ATOM   2554  CG  LEU C 167       4.016  16.875 -10.266  1.00  0.00           C  
ATOM   2555  CD1 LEU C 167       5.230  17.181 -11.132  1.00  0.00           C  
ATOM   2556  CD2 LEU C 167       4.317  15.758  -9.277  1.00  0.00           C  
ATOM   2557  H   LEU C 167       2.362  20.361  -8.640  1.00  0.00           H  
ATOM   2558  HA  LEU C 167       3.778  19.531 -11.126  1.00  0.00           H  
ATOM   2559 1HB  LEU C 167       4.474  18.500  -8.960  1.00  0.00           H  
ATOM   2560 2HB  LEU C 167       2.842  17.850  -8.772  1.00  0.00           H  
ATOM   2561  HG  LEU C 167       3.205  16.566 -10.926  1.00  0.00           H  
ATOM   2562 1HD1 LEU C 167       5.525  16.284 -11.675  1.00  0.00           H  
ATOM   2563 2HD1 LEU C 167       4.981  17.969 -11.842  1.00  0.00           H  
ATOM   2564 3HD1 LEU C 167       6.054  17.509 -10.499  1.00  0.00           H  
ATOM   2565 1HD2 LEU C 167       4.611  14.860  -9.821  1.00  0.00           H  
ATOM   2566 2HD2 LEU C 167       5.128  16.065  -8.617  1.00  0.00           H  
ATOM   2567 3HD2 LEU C 167       3.427  15.547  -8.684  1.00  0.00           H  
ATOM   2568  N   ILE C 168       0.761  18.483 -10.244  1.00  0.00           N  
ATOM   2569  CA  ILE C 168      -0.522  18.038 -10.773  1.00  0.00           C  
ATOM   2570  C   ILE C 168      -1.666  18.883 -10.226  1.00  0.00           C  
ATOM   2571  O   ILE C 168      -1.642  19.305  -9.070  1.00  0.00           O  
ATOM   2572  CB  ILE C 168      -0.771  16.557 -10.437  1.00  0.00           C  
ATOM   2573  CG1 ILE C 168       0.376  15.690 -10.963  1.00  0.00           C  
ATOM   2574  CG2 ILE C 168      -2.100  16.095 -11.016  1.00  0.00           C  
ATOM   2575  CD1 ILE C 168       0.495  15.683 -12.470  1.00  0.00           C  
ATOM   2576  H   ILE C 168       0.893  18.525  -9.243  1.00  0.00           H  
ATOM   2577  HA  ILE C 168      -0.506  18.148 -11.857  1.00  0.00           H  
ATOM   2578  HB  ILE C 168      -0.793  16.428  -9.355  1.00  0.00           H  
ATOM   2579 1HG1 ILE C 168       1.319  16.043 -10.547  1.00  0.00           H  
ATOM   2580 2HG1 ILE C 168       0.238  14.661 -10.628  1.00  0.00           H  
ATOM   2581 1HG2 ILE C 168      -2.259  15.046 -10.769  1.00  0.00           H  
ATOM   2582 2HG2 ILE C 168      -2.907  16.694 -10.595  1.00  0.00           H  
ATOM   2583 3HG2 ILE C 168      -2.086  16.216 -12.099  1.00  0.00           H  
ATOM   2584 1HD1 ILE C 168       1.329  15.047 -12.766  1.00  0.00           H  
ATOM   2585 2HD1 ILE C 168      -0.427  15.299 -12.906  1.00  0.00           H  
ATOM   2586 3HD1 ILE C 168       0.669  16.698 -12.825  1.00  0.00           H  
ATOM   2587  N   TYR C 169      -2.668  19.126 -11.064  1.00  0.00           N  
ATOM   2588  CA  TYR C 169      -3.893  19.782 -10.623  1.00  0.00           C  
ATOM   2589  C   TYR C 169      -5.125  19.086 -11.188  1.00  0.00           C  
ATOM   2590  O   TYR C 169      -5.034  18.330 -12.156  1.00  0.00           O  
ATOM   2591  CB  TYR C 169      -3.886  21.258 -11.028  1.00  0.00           C  
ATOM   2592  CG  TYR C 169      -3.937  21.481 -12.524  1.00  0.00           C  
ATOM   2593  CD1 TYR C 169      -5.154  21.695 -13.152  1.00  0.00           C  
ATOM   2594  CD2 TYR C 169      -2.765  21.470 -13.266  1.00  0.00           C  
ATOM   2595  CE1 TYR C 169      -5.200  21.899 -14.518  1.00  0.00           C  
ATOM   2596  CE2 TYR C 169      -2.811  21.674 -14.632  1.00  0.00           C  
ATOM   2597  CZ  TYR C 169      -4.023  21.887 -15.257  1.00  0.00           C  
ATOM   2598  OH  TYR C 169      -4.068  22.090 -16.617  1.00  0.00           O  
ATOM   2599  H   TYR C 169      -2.579  18.850 -12.032  1.00  0.00           H  
ATOM   2600  HA  TYR C 169      -3.948  19.719  -9.536  1.00  0.00           H  
ATOM   2601 1HB  TYR C 169      -4.743  21.763 -10.580  1.00  0.00           H  
ATOM   2602 2HB  TYR C 169      -2.986  21.736 -10.643  1.00  0.00           H  
ATOM   2603  HD1 TYR C 169      -6.075  21.703 -12.569  1.00  0.00           H  
ATOM   2604  HD2 TYR C 169      -1.808  21.301 -12.772  1.00  0.00           H  
ATOM   2605  HE1 TYR C 169      -6.157  22.067 -15.012  1.00  0.00           H  
ATOM   2606  HE2 TYR C 169      -1.890  21.665 -15.216  1.00  0.00           H  
ATOM   2607  HH  TYR C 169      -3.208  21.899 -16.997  1.00  0.00           H  
ATOM   2608  N   LYS C 170      -6.276  19.344 -10.578  1.00  0.00           N  
ATOM   2609  CA  LYS C 170      -7.511  18.664 -10.951  1.00  0.00           C  
ATOM   2610  C   LYS C 170      -7.302  17.158 -11.051  1.00  0.00           C  
ATOM   2611  O   LYS C 170      -7.796  16.513 -11.975  1.00  0.00           O  
ATOM   2612  CB  LYS C 170      -8.043  19.210 -12.277  1.00  0.00           C  
ATOM   2613  CG  LYS C 170      -8.575  20.635 -12.203  1.00  0.00           C  
ATOM   2614  CD  LYS C 170      -9.044  21.121 -13.566  1.00  0.00           C  
ATOM   2615  CE  LYS C 170      -9.547  22.556 -13.500  1.00  0.00           C  
ATOM   2616  NZ  LYS C 170      -9.998  23.050 -14.829  1.00  0.00           N  
ATOM   2617  H   LYS C 170      -6.297  20.029  -9.836  1.00  0.00           H  
ATOM   2618  HA  LYS C 170      -8.255  18.847 -10.175  1.00  0.00           H  
ATOM   2619 1HB  LYS C 170      -7.250  19.187 -13.025  1.00  0.00           H  
ATOM   2620 2HB  LYS C 170      -8.849  18.570 -12.637  1.00  0.00           H  
ATOM   2621 1HG  LYS C 170      -9.411  20.675 -11.504  1.00  0.00           H  
ATOM   2622 2HG  LYS C 170      -7.789  21.298 -11.841  1.00  0.00           H  
ATOM   2623 1HD  LYS C 170      -8.218  21.067 -14.276  1.00  0.00           H  
ATOM   2624 2HD  LYS C 170      -9.850  20.480 -13.923  1.00  0.00           H  
ATOM   2625 1HE  LYS C 170     -10.380  22.617 -12.801  1.00  0.00           H  
ATOM   2626 2HE  LYS C 170      -8.750  23.204 -13.137  1.00  0.00           H  
ATOM   2627 1HZ  LYS C 170     -10.323  24.002 -14.742  1.00  0.00           H  
ATOM   2628 2HZ  LYS C 170      -9.227  23.015 -15.481  1.00  0.00           H  
ATOM   2629 3HZ  LYS C 170     -10.751  22.467 -15.167  1.00  0.00           H  
ATOM   2630  N   VAL C 171      -6.567  16.604 -10.093  1.00  0.00           N  
ATOM   2631  CA  VAL C 171      -6.476  15.157  -9.937  1.00  0.00           C  
ATOM   2632  C   VAL C 171      -5.505  14.554 -10.944  1.00  0.00           C  
ATOM   2633  O   VAL C 171      -4.547  13.878 -10.569  1.00  0.00           O  
ATOM   2634  CB  VAL C 171      -7.863  14.512 -10.118  1.00  0.00           C  
ATOM   2635  CG1 VAL C 171      -7.759  12.996 -10.049  1.00  0.00           C  
ATOM   2636  CG2 VAL C 171      -8.819  15.035  -9.056  1.00  0.00           C  
ATOM   2637  H   VAL C 171      -6.057  17.200  -9.456  1.00  0.00           H  
ATOM   2638  HA  VAL C 171      -6.117  14.939  -8.931  1.00  0.00           H  
ATOM   2639  HB  VAL C 171      -8.245  14.764 -11.107  1.00  0.00           H  
ATOM   2640 1HG1 VAL C 171      -8.748  12.557 -10.179  1.00  0.00           H  
ATOM   2641 2HG1 VAL C 171      -7.099  12.641 -10.840  1.00  0.00           H  
ATOM   2642 3HG1 VAL C 171      -7.357  12.702  -9.080  1.00  0.00           H  
ATOM   2643 1HG2 VAL C 171      -9.798  14.576  -9.190  1.00  0.00           H  
ATOM   2644 2HG2 VAL C 171      -8.434  14.789  -8.067  1.00  0.00           H  
ATOM   2645 3HG2 VAL C 171      -8.911  16.118  -9.151  1.00  0.00           H  
ATOM   2646  N   SER C 172      -5.758  14.804 -12.225  1.00  0.00           N  
ATOM   2647  CA  SER C 172      -5.098  14.064 -13.294  1.00  0.00           C  
ATOM   2648  C   SER C 172      -4.743  14.980 -14.459  1.00  0.00           C  
ATOM   2649  O   SER C 172      -4.466  14.514 -15.565  1.00  0.00           O  
ATOM   2650  CB  SER C 172      -5.990  12.938 -13.778  1.00  0.00           C  
ATOM   2651  OG  SER C 172      -7.186  13.438 -14.310  1.00  0.00           O  
ATOM   2652  H   SER C 172      -6.424  15.524 -12.463  1.00  0.00           H  
ATOM   2653  HA  SER C 172      -4.174  13.637 -12.901  1.00  0.00           H  
ATOM   2654 1HB  SER C 172      -5.465  12.359 -14.537  1.00  0.00           H  
ATOM   2655 2HB  SER C 172      -6.210  12.267 -12.949  1.00  0.00           H  
ATOM   2656  HG  SER C 172      -7.042  14.377 -14.448  1.00  0.00           H  
ATOM   2657  N   ASP C 173      -4.752  16.284 -14.204  1.00  0.00           N  
ATOM   2658  CA  ASP C 173      -4.320  17.261 -15.196  1.00  0.00           C  
ATOM   2659  C   ASP C 173      -2.914  17.765 -14.896  1.00  0.00           C  
ATOM   2660  O   ASP C 173      -2.667  18.353 -13.843  1.00  0.00           O  
ATOM   2661  CB  ASP C 173      -5.292  18.442 -15.245  1.00  0.00           C  
ATOM   2662  CG  ASP C 173      -6.650  18.068 -15.822  1.00  0.00           C  
ATOM   2663  OD1 ASP C 173      -6.722  17.100 -16.543  1.00  0.00           O  
ATOM   2664  OD2 ASP C 173      -7.604  18.753 -15.537  1.00  0.00           O  
ATOM   2665  H   ASP C 173      -5.068  16.606 -13.301  1.00  0.00           H  
ATOM   2666  HA  ASP C 173      -4.307  16.779 -16.174  1.00  0.00           H  
ATOM   2667 1HB  ASP C 173      -5.437  18.836 -14.239  1.00  0.00           H  
ATOM   2668 2HB  ASP C 173      -4.864  19.241 -15.851  1.00  0.00           H  
ATOM   2669  N   ARG C 174      -1.995  17.531 -15.827  1.00  0.00           N  
ATOM   2670  CA  ARG C 174      -0.588  17.843 -15.610  1.00  0.00           C  
ATOM   2671  C   ARG C 174      -0.317  19.330 -15.801  1.00  0.00           C  
ATOM   2672  O   ARG C 174      -0.808  19.943 -16.749  1.00  0.00           O  
ATOM   2673  CB  ARG C 174       0.290  17.044 -16.562  1.00  0.00           C  
ATOM   2674  CG  ARG C 174       0.164  15.534 -16.434  1.00  0.00           C  
ATOM   2675  CD  ARG C 174       1.134  14.826 -17.309  1.00  0.00           C  
ATOM   2676  NE  ARG C 174       0.935  13.386 -17.284  1.00  0.00           N  
ATOM   2677  CZ  ARG C 174       0.182  12.702 -18.167  1.00  0.00           C  
ATOM   2678  NH1 ARG C 174      -0.436  13.340 -19.137  1.00  0.00           N  
ATOM   2679  NH2 ARG C 174       0.064  11.391 -18.059  1.00  0.00           N  
ATOM   2680  H   ARG C 174      -2.280  17.127 -16.708  1.00  0.00           H  
ATOM   2681  HA  ARG C 174      -0.327  17.571 -14.586  1.00  0.00           H  
ATOM   2682 1HB  ARG C 174       0.047  17.309 -17.590  1.00  0.00           H  
ATOM   2683 2HB  ARG C 174       1.336  17.303 -16.396  1.00  0.00           H  
ATOM   2684 1HG  ARG C 174       0.355  15.240 -15.402  1.00  0.00           H  
ATOM   2685 2HG  ARG C 174      -0.843  15.228 -16.719  1.00  0.00           H  
ATOM   2686 1HD  ARG C 174       1.015  15.169 -18.336  1.00  0.00           H  
ATOM   2687 2HD  ARG C 174       2.148  15.036 -16.972  1.00  0.00           H  
ATOM   2688  HE  ARG C 174       1.395  12.861 -16.552  1.00  0.00           H  
ATOM   2689 1HH1 ARG C 174      -0.346  14.343 -19.219  1.00  0.00           H  
ATOM   2690 2HH1 ARG C 174      -1.001  12.828 -19.799  1.00  0.00           H  
ATOM   2691 1HH2 ARG C 174       0.539  10.900 -17.314  1.00  0.00           H  
ATOM   2692 2HH2 ARG C 174      -0.501  10.878 -18.721  1.00  0.00           H  
ATOM   2693  N   PHE C 175       0.466  19.904 -14.894  1.00  0.00           N  
ATOM   2694  CA  PHE C 175       0.900  21.290 -15.025  1.00  0.00           C  
ATOM   2695  C   PHE C 175       1.895  21.451 -16.167  1.00  0.00           C  
ATOM   2696  O   PHE C 175       2.710  20.565 -16.422  1.00  0.00           O  
ATOM   2697  CB  PHE C 175       1.531  21.778 -13.719  1.00  0.00           C  
ATOM   2698  CG  PHE C 175       1.864  23.243 -13.717  1.00  0.00           C  
ATOM   2699  CD1 PHE C 175       0.872  24.194 -13.906  1.00  0.00           C  
ATOM   2700  CD2 PHE C 175       3.168  23.673 -13.527  1.00  0.00           C  
ATOM   2701  CE1 PHE C 175       1.177  25.542 -13.904  1.00  0.00           C  
ATOM   2702  CE2 PHE C 175       3.475  25.019 -13.523  1.00  0.00           C  
ATOM   2703  CZ  PHE C 175       2.478  25.955 -13.713  1.00  0.00           C  
ATOM   2704  H   PHE C 175       0.769  19.367 -14.094  1.00  0.00           H  
ATOM   2705  HA  PHE C 175       0.027  21.907 -15.242  1.00  0.00           H  
ATOM   2706 1HB  PHE C 175       0.851  21.582 -12.891  1.00  0.00           H  
ATOM   2707 2HB  PHE C 175       2.448  21.221 -13.529  1.00  0.00           H  
ATOM   2708  HD1 PHE C 175      -0.157  23.867 -14.057  1.00  0.00           H  
ATOM   2709  HD2 PHE C 175       3.956  22.934 -13.377  1.00  0.00           H  
ATOM   2710  HE1 PHE C 175       0.388  26.279 -14.054  1.00  0.00           H  
ATOM   2711  HE2 PHE C 175       4.505  25.344 -13.372  1.00  0.00           H  
ATOM   2712  HZ  PHE C 175       2.719  27.017 -13.712  1.00  0.00           H  
ATOM   2713  N   SER C 176       1.823  22.587 -16.852  1.00  0.00           N  
ATOM   2714  CA  SER C 176       2.692  22.850 -17.993  1.00  0.00           C  
ATOM   2715  C   SER C 176       4.158  22.668 -17.621  1.00  0.00           C  
ATOM   2716  O   SER C 176       4.655  23.297 -16.688  1.00  0.00           O  
ATOM   2717  CB  SER C 176       2.464  24.257 -18.509  1.00  0.00           C  
ATOM   2718  OG  SER C 176       3.356  24.563 -19.546  1.00  0.00           O  
ATOM   2719  H   SER C 176       1.148  23.286 -16.576  1.00  0.00           H  
ATOM   2720  HA  SER C 176       2.448  22.141 -18.785  1.00  0.00           H  
ATOM   2721 1HB  SER C 176       1.439  24.351 -18.868  1.00  0.00           H  
ATOM   2722 2HB  SER C 176       2.591  24.969 -17.695  1.00  0.00           H  
ATOM   2723  HG  SER C 176       4.200  24.186 -19.287  1.00  0.00           H  
ATOM   2724  N   GLY C 177       4.846  21.802 -18.358  1.00  0.00           N  
ATOM   2725  CA  GLY C 177       6.265  21.557 -18.127  1.00  0.00           C  
ATOM   2726  C   GLY C 177       6.487  20.219 -17.434  1.00  0.00           C  
ATOM   2727  O   GLY C 177       7.611  19.722 -17.368  1.00  0.00           O  
ATOM   2728  H   GLY C 177       4.374  21.300 -19.097  1.00  0.00           H  
ATOM   2729 1HA  GLY C 177       6.796  21.571 -19.079  1.00  0.00           H  
ATOM   2730 2HA  GLY C 177       6.678  22.360 -17.517  1.00  0.00           H  
ATOM   2731  N   VAL C 178       5.409  19.640 -16.917  1.00  0.00           N  
ATOM   2732  CA  VAL C 178       5.490  18.378 -16.191  1.00  0.00           C  
ATOM   2733  C   VAL C 178       5.480  17.191 -17.146  1.00  0.00           C  
ATOM   2734  O   VAL C 178       4.576  17.054 -17.971  1.00  0.00           O  
ATOM   2735  CB  VAL C 178       4.313  18.251 -15.206  1.00  0.00           C  
ATOM   2736  CG1 VAL C 178       4.320  16.882 -14.542  1.00  0.00           C  
ATOM   2737  CG2 VAL C 178       4.388  19.356 -14.164  1.00  0.00           C  
ATOM   2738  H   VAL C 178       4.509  20.085 -17.030  1.00  0.00           H  
ATOM   2739  HA  VAL C 178       6.423  18.363 -15.626  1.00  0.00           H  
ATOM   2740  HB  VAL C 178       3.378  18.335 -15.760  1.00  0.00           H  
ATOM   2741 1HG1 VAL C 178       3.481  16.809 -13.849  1.00  0.00           H  
ATOM   2742 2HG1 VAL C 178       4.228  16.108 -15.304  1.00  0.00           H  
ATOM   2743 3HG1 VAL C 178       5.253  16.747 -13.996  1.00  0.00           H  
ATOM   2744 1HG2 VAL C 178       3.553  19.261 -13.471  1.00  0.00           H  
ATOM   2745 2HG2 VAL C 178       5.326  19.275 -13.615  1.00  0.00           H  
ATOM   2746 3HG2 VAL C 178       4.340  20.326 -14.659  1.00  0.00           H  
ATOM   2747  N   PRO C 179       6.489  16.335 -17.030  1.00  0.00           N  
ATOM   2748  CA  PRO C 179       6.598  15.158 -17.884  1.00  0.00           C  
ATOM   2749  C   PRO C 179       5.363  14.275 -17.764  1.00  0.00           C  
ATOM   2750  O   PRO C 179       4.677  14.286 -16.742  1.00  0.00           O  
ATOM   2751  CB  PRO C 179       7.849  14.457 -17.345  1.00  0.00           C  
ATOM   2752  CG  PRO C 179       8.660  15.558 -16.752  1.00  0.00           C  
ATOM   2753  CD  PRO C 179       7.643  16.480 -16.133  1.00  0.00           C  
ATOM   2754  HA  PRO C 179       6.744  15.479 -18.926  1.00  0.00           H  
ATOM   2755 1HB  PRO C 179       7.564  13.692 -16.608  1.00  0.00           H  
ATOM   2756 2HB  PRO C 179       8.370  13.936 -18.163  1.00  0.00           H  
ATOM   2757 1HG  PRO C 179       9.369  15.154 -16.016  1.00  0.00           H  
ATOM   2758 2HG  PRO C 179       9.258  16.052 -17.532  1.00  0.00           H  
ATOM   2759 1HD  PRO C 179       7.413  16.140 -15.112  1.00  0.00           H  
ATOM   2760 2HD  PRO C 179       8.037  17.506 -16.120  1.00  0.00           H  
ATOM   2761  N   ASP C 180       5.085  13.510 -18.814  1.00  0.00           N  
ATOM   2762  CA  ASP C 180       3.868  12.709 -18.877  1.00  0.00           C  
ATOM   2763  C   ASP C 180       3.970  11.480 -17.983  1.00  0.00           C  
ATOM   2764  O   ASP C 180       3.002  10.738 -17.818  1.00  0.00           O  
ATOM   2765  CB  ASP C 180       3.585  12.276 -20.318  1.00  0.00           C  
ATOM   2766  CG  ASP C 180       3.149  13.432 -21.208  1.00  0.00           C  
ATOM   2767  OD1 ASP C 180       2.668  14.409 -20.686  1.00  0.00           O  
ATOM   2768  OD2 ASP C 180       3.300  13.326 -22.402  1.00  0.00           O  
ATOM   2769  H   ASP C 180       5.733  13.482 -19.588  1.00  0.00           H  
ATOM   2770  HA  ASP C 180       3.035  13.317 -18.526  1.00  0.00           H  
ATOM   2771 1HB  ASP C 180       4.481  11.826 -20.745  1.00  0.00           H  
ATOM   2772 2HB  ASP C 180       2.803  11.517 -20.323  1.00  0.00           H  
ATOM   2773  N   ARG C 181       5.149  11.270 -17.407  1.00  0.00           N  
ATOM   2774  CA  ARG C 181       5.369  10.153 -16.496  1.00  0.00           C  
ATOM   2775  C   ARG C 181       4.551  10.313 -15.221  1.00  0.00           C  
ATOM   2776  O   ARG C 181       4.312   9.344 -14.499  1.00  0.00           O  
ATOM   2777  CB  ARG C 181       6.843  10.035 -16.139  1.00  0.00           C  
ATOM   2778  CG  ARG C 181       7.361  11.111 -15.198  1.00  0.00           C  
ATOM   2779  CD  ARG C 181       8.844  11.100 -15.114  1.00  0.00           C  
ATOM   2780  NE  ARG C 181       9.461  11.455 -16.382  1.00  0.00           N  
ATOM   2781  CZ  ARG C 181      10.785  11.627 -16.567  1.00  0.00           C  
ATOM   2782  NH1 ARG C 181      11.615  11.473 -15.559  1.00  0.00           N  
ATOM   2783  NH2 ARG C 181      11.249  11.950 -17.762  1.00  0.00           N  
ATOM   2784  H   ARG C 181       5.913  11.900 -17.605  1.00  0.00           H  
ATOM   2785  HA  ARG C 181       5.057   9.234 -16.994  1.00  0.00           H  
ATOM   2786 1HB  ARG C 181       7.027   9.070 -15.668  1.00  0.00           H  
ATOM   2787 2HB  ARG C 181       7.442  10.075 -17.048  1.00  0.00           H  
ATOM   2788 1HG  ARG C 181       7.045  12.091 -15.557  1.00  0.00           H  
ATOM   2789 2HG  ARG C 181       6.960  10.945 -14.198  1.00  0.00           H  
ATOM   2790 1HD  ARG C 181       9.171  11.818 -14.363  1.00  0.00           H  
ATOM   2791 2HD  ARG C 181       9.185  10.104 -14.837  1.00  0.00           H  
ATOM   2792  HE  ARG C 181       8.855  11.582 -17.181  1.00  0.00           H  
ATOM   2793 1HH1 ARG C 181      11.260  11.226 -14.646  1.00  0.00           H  
ATOM   2794 2HH1 ARG C 181      12.607  11.602 -15.698  1.00  0.00           H  
ATOM   2795 1HH2 ARG C 181      10.610  12.069 -18.537  1.00  0.00           H  
ATOM   2796 2HH2 ARG C 181      12.240  12.079 -17.900  1.00  0.00           H  
ATOM   2797  N   PHE C 182       4.125  11.541 -14.948  1.00  0.00           N  
ATOM   2798  CA  PHE C 182       3.361  11.836 -13.741  1.00  0.00           C  
ATOM   2799  C   PHE C 182       1.866  11.681 -13.984  1.00  0.00           C  
ATOM   2800  O   PHE C 182       1.344  12.120 -15.009  1.00  0.00           O  
ATOM   2801  CB  PHE C 182       3.659  13.256 -13.254  1.00  0.00           C  
ATOM   2802  CG  PHE C 182       5.069  13.448 -12.773  1.00  0.00           C  
ATOM   2803  CD1 PHE C 182       6.040  13.969 -13.616  1.00  0.00           C  
ATOM   2804  CD2 PHE C 182       5.428  13.108 -11.478  1.00  0.00           C  
ATOM   2805  CE1 PHE C 182       7.338  14.146 -13.174  1.00  0.00           C  
ATOM   2806  CE2 PHE C 182       6.724  13.285 -11.033  1.00  0.00           C  
ATOM   2807  CZ  PHE C 182       7.680  13.805 -11.883  1.00  0.00           C  
ATOM   2808  H   PHE C 182       4.335  12.289 -15.592  1.00  0.00           H  
ATOM   2809  HA  PHE C 182       3.657  11.131 -12.963  1.00  0.00           H  
ATOM   2810 1HB  PHE C 182       3.476  13.963 -14.062  1.00  0.00           H  
ATOM   2811 2HB  PHE C 182       2.984  13.509 -12.438  1.00  0.00           H  
ATOM   2812  HD1 PHE C 182       5.769  14.240 -14.637  1.00  0.00           H  
ATOM   2813  HD2 PHE C 182       4.673  12.698 -10.806  1.00  0.00           H  
ATOM   2814  HE1 PHE C 182       8.090  14.556 -13.847  1.00  0.00           H  
ATOM   2815  HE2 PHE C 182       6.993  13.015 -10.012  1.00  0.00           H  
ATOM   2816  HZ  PHE C 182       8.702  13.943 -11.535  1.00  0.00           H  
ATOM   2817  N   SER C 183       1.179  11.054 -13.035  1.00  0.00           N  
ATOM   2818  CA  SER C 183      -0.264  10.866 -13.129  1.00  0.00           C  
ATOM   2819  C   SER C 183      -0.873  10.581 -11.762  1.00  0.00           C  
ATOM   2820  O   SER C 183      -0.433   9.675 -11.054  1.00  0.00           O  
ATOM   2821  CB  SER C 183      -0.581   9.731 -14.082  1.00  0.00           C  
ATOM   2822  OG  SER C 183      -1.963   9.510 -14.157  1.00  0.00           O  
ATOM   2823  H   SER C 183       1.670  10.697 -12.227  1.00  0.00           H  
ATOM   2824  HA  SER C 183      -0.707  11.785 -13.516  1.00  0.00           H  
ATOM   2825 1HB  SER C 183      -0.194   9.967 -15.072  1.00  0.00           H  
ATOM   2826 2HB  SER C 183      -0.083   8.823 -13.744  1.00  0.00           H  
ATOM   2827  HG  SER C 183      -2.300   9.636 -13.267  1.00  0.00           H  
ATOM   2828  N   GLY C 184      -1.886  11.358 -11.398  1.00  0.00           N  
ATOM   2829  CA  GLY C 184      -2.573  11.175 -10.124  1.00  0.00           C  
ATOM   2830  C   GLY C 184      -3.911  10.474 -10.316  1.00  0.00           C  
ATOM   2831  O   GLY C 184      -4.530  10.576 -11.375  1.00  0.00           O  
ATOM   2832  H   GLY C 184      -2.189  12.095 -12.018  1.00  0.00           H  
ATOM   2833 1HA  GLY C 184      -1.944  10.590  -9.453  1.00  0.00           H  
ATOM   2834 2HA  GLY C 184      -2.730  12.145  -9.653  1.00  0.00           H  
ATOM   2835  N   SER C 185      -4.353   9.761  -9.285  1.00  0.00           N  
ATOM   2836  CA  SER C 185      -5.652   9.099  -9.312  1.00  0.00           C  
ATOM   2837  C   SER C 185      -6.191   8.888  -7.903  1.00  0.00           C  
ATOM   2838  O   SER C 185      -5.629   9.392  -6.931  1.00  0.00           O  
ATOM   2839  CB  SER C 185      -5.544   7.766 -10.027  1.00  0.00           C  
ATOM   2840  OG  SER C 185      -6.811   7.208 -10.242  1.00  0.00           O  
ATOM   2841  H   SER C 185      -3.774   9.675  -8.462  1.00  0.00           H  
ATOM   2842  HA  SER C 185      -6.353   9.734  -9.856  1.00  0.00           H  
ATOM   2843 1HB  SER C 185      -5.038   7.905 -10.981  1.00  0.00           H  
ATOM   2844 2HB  SER C 185      -4.939   7.083  -9.432  1.00  0.00           H  
ATOM   2845  HG  SER C 185      -6.819   6.915 -11.156  1.00  0.00           H  
ATOM   2846  N   GLY C 186      -7.285   8.141  -7.800  1.00  0.00           N  
ATOM   2847  CA  GLY C 186      -7.909   7.870  -6.510  1.00  0.00           C  
ATOM   2848  C   GLY C 186      -9.351   8.359  -6.483  1.00  0.00           C  
ATOM   2849  O   GLY C 186      -9.937   8.652  -7.525  1.00  0.00           O  
ATOM   2850  H   GLY C 186      -7.694   7.749  -8.636  1.00  0.00           H  
ATOM   2851 1HA  GLY C 186      -7.880   6.799  -6.309  1.00  0.00           H  
ATOM   2852 2HA  GLY C 186      -7.340   8.361  -5.721  1.00  0.00           H  
ATOM   2853  N   SER C 187      -9.919   8.446  -5.285  1.00  0.00           N  
ATOM   2854  CA  SER C 187     -11.304   8.871  -5.122  1.00  0.00           C  
ATOM   2855  C   SER C 187     -11.636   9.120  -3.657  1.00  0.00           C  
ATOM   2856  O   SER C 187     -11.200   8.378  -2.777  1.00  0.00           O  
ATOM   2857  CB  SER C 187     -12.242   7.823  -5.691  1.00  0.00           C  
ATOM   2858  OG  SER C 187     -13.580   8.195  -5.508  1.00  0.00           O  
ATOM   2859  H   SER C 187      -9.377   8.211  -4.465  1.00  0.00           H  
ATOM   2860  HA  SER C 187     -11.447   9.804  -5.669  1.00  0.00           H  
ATOM   2861 1HB  SER C 187     -12.039   7.692  -6.753  1.00  0.00           H  
ATOM   2862 2HB  SER C 187     -12.057   6.867  -5.202  1.00  0.00           H  
ATOM   2863  HG  SER C 187     -14.038   7.941  -6.313  1.00  0.00           H  
ATOM   2864  N   GLY C 188     -12.409  10.170  -3.400  1.00  0.00           N  
ATOM   2865  CA  GLY C 188     -12.947  10.418  -2.068  1.00  0.00           C  
ATOM   2866  C   GLY C 188     -11.866  10.931  -1.125  1.00  0.00           C  
ATOM   2867  O   GLY C 188     -11.667  12.139  -0.991  1.00  0.00           O  
ATOM   2868  H   GLY C 188     -12.630  10.812  -4.148  1.00  0.00           H  
ATOM   2869 1HA  GLY C 188     -13.755  11.147  -2.132  1.00  0.00           H  
ATOM   2870 2HA  GLY C 188     -13.374   9.498  -1.671  1.00  0.00           H  
ATOM   2871  N   THR C 189     -11.169  10.007  -0.473  1.00  0.00           N  
ATOM   2872  CA  THR C 189     -10.184  10.363   0.541  1.00  0.00           C  
ATOM   2873  C   THR C 189      -8.817   9.778   0.211  1.00  0.00           C  
ATOM   2874  O   THR C 189      -7.791  10.270   0.681  1.00  0.00           O  
ATOM   2875  CB  THR C 189     -10.627   9.885   1.937  1.00  0.00           C  
ATOM   2876  OG1 THR C 189     -10.752   8.457   1.938  1.00  0.00           O  
ATOM   2877  CG2 THR C 189     -11.963  10.508   2.314  1.00  0.00           C  
ATOM   2878  H   THR C 189     -11.326   9.032  -0.685  1.00  0.00           H  
ATOM   2879  HA  THR C 189     -10.089  11.449   0.565  1.00  0.00           H  
ATOM   2880  HB  THR C 189      -9.878  10.172   2.674  1.00  0.00           H  
ATOM   2881  HG1 THR C 189      -9.889   8.061   1.800  1.00  0.00           H  
ATOM   2882 1HG2 THR C 189     -12.260  10.159   3.303  1.00  0.00           H  
ATOM   2883 2HG2 THR C 189     -11.868  11.594   2.325  1.00  0.00           H  
ATOM   2884 3HG2 THR C 189     -12.718  10.217   1.586  1.00  0.00           H  
ATOM   2885  N   ASP C 190      -8.810   8.726  -0.600  1.00  0.00           N  
ATOM   2886  CA  ASP C 190      -7.577   8.018  -0.926  1.00  0.00           C  
ATOM   2887  C   ASP C 190      -7.109   8.349  -2.337  1.00  0.00           C  
ATOM   2888  O   ASP C 190      -7.760   7.988  -3.318  1.00  0.00           O  
ATOM   2889  CB  ASP C 190      -7.774   6.507  -0.788  1.00  0.00           C  
ATOM   2890  CG  ASP C 190      -7.915   6.057   0.660  1.00  0.00           C  
ATOM   2891  OD1 ASP C 190      -7.688   6.859   1.535  1.00  0.00           O  
ATOM   2892  OD2 ASP C 190      -8.248   4.917   0.877  1.00  0.00           O  
ATOM   2893  H   ASP C 190      -9.680   8.408  -1.002  1.00  0.00           H  
ATOM   2894  HA  ASP C 190      -6.802   8.334  -0.227  1.00  0.00           H  
ATOM   2895 1HB  ASP C 190      -8.667   6.204  -1.336  1.00  0.00           H  
ATOM   2896 2HB  ASP C 190      -6.925   5.987  -1.233  1.00  0.00           H  
ATOM   2897  N   PHE C 191      -5.976   9.036  -2.434  1.00  0.00           N  
ATOM   2898  CA  PHE C 191      -5.422   9.423  -3.726  1.00  0.00           C  
ATOM   2899  C   PHE C 191      -3.947   9.054  -3.825  1.00  0.00           C  
ATOM   2900  O   PHE C 191      -3.234   9.031  -2.822  1.00  0.00           O  
ATOM   2901  CB  PHE C 191      -5.593  10.926  -3.952  1.00  0.00           C  
ATOM   2902  CG  PHE C 191      -7.022  11.386  -3.913  1.00  0.00           C  
ATOM   2903  CD1 PHE C 191      -7.581  11.863  -2.737  1.00  0.00           C  
ATOM   2904  CD2 PHE C 191      -7.812  11.341  -5.052  1.00  0.00           C  
ATOM   2905  CE1 PHE C 191      -8.896  12.286  -2.700  1.00  0.00           C  
ATOM   2906  CE2 PHE C 191      -9.126  11.765  -5.019  1.00  0.00           C  
ATOM   2907  CZ  PHE C 191      -9.669  12.237  -3.841  1.00  0.00           C  
ATOM   2908  H   PHE C 191      -5.486   9.298  -1.590  1.00  0.00           H  
ATOM   2909  HA  PHE C 191      -5.962   8.888  -4.508  1.00  0.00           H  
ATOM   2910 1HB  PHE C 191      -5.039  11.474  -3.191  1.00  0.00           H  
ATOM   2911 2HB  PHE C 191      -5.174  11.198  -4.920  1.00  0.00           H  
ATOM   2912  HD1 PHE C 191      -6.969  11.903  -1.835  1.00  0.00           H  
ATOM   2913  HD2 PHE C 191      -7.384  10.967  -5.983  1.00  0.00           H  
ATOM   2914  HE1 PHE C 191      -9.322  12.659  -1.769  1.00  0.00           H  
ATOM   2915  HE2 PHE C 191      -9.736  11.725  -5.921  1.00  0.00           H  
ATOM   2916  HZ  PHE C 191     -10.705  12.570  -3.812  1.00  0.00           H  
ATOM   2917  N   THR C 192      -3.495   8.765  -5.041  1.00  0.00           N  
ATOM   2918  CA  THR C 192      -2.141   8.270  -5.258  1.00  0.00           C  
ATOM   2919  C   THR C 192      -1.477   8.979  -6.431  1.00  0.00           C  
ATOM   2920  O   THR C 192      -2.101   9.199  -7.469  1.00  0.00           O  
ATOM   2921  CB  THR C 192      -2.139   6.750  -5.503  1.00  0.00           C  
ATOM   2922  OG1 THR C 192      -2.727   6.082  -4.379  1.00  0.00           O  
ATOM   2923  CG2 THR C 192      -0.719   6.244  -5.703  1.00  0.00           C  
ATOM   2924  H   THR C 192      -4.106   8.892  -5.835  1.00  0.00           H  
ATOM   2925  HA  THR C 192      -1.551   8.475  -4.364  1.00  0.00           H  
ATOM   2926  HB  THR C 192      -2.728   6.524  -6.391  1.00  0.00           H  
ATOM   2927  HG1 THR C 192      -2.250   6.320  -3.580  1.00  0.00           H  
ATOM   2928 1HG2 THR C 192      -0.737   5.168  -5.875  1.00  0.00           H  
ATOM   2929 2HG2 THR C 192      -0.273   6.742  -6.563  1.00  0.00           H  
ATOM   2930 3HG2 THR C 192      -0.127   6.459  -4.813  1.00  0.00           H  
ATOM   2931  N   LEU C 193      -0.208   9.334  -6.260  1.00  0.00           N  
ATOM   2932  CA  LEU C 193       0.585   9.892  -7.349  1.00  0.00           C  
ATOM   2933  C   LEU C 193       1.531   8.850  -7.931  1.00  0.00           C  
ATOM   2934  O   LEU C 193       2.364   8.287  -7.220  1.00  0.00           O  
ATOM   2935  CB  LEU C 193       1.388  11.101  -6.855  1.00  0.00           C  
ATOM   2936  CG  LEU C 193       2.342  11.729  -7.878  1.00  0.00           C  
ATOM   2937  CD1 LEU C 193       1.538  12.326  -9.025  1.00  0.00           C  
ATOM   2938  CD2 LEU C 193       3.192  12.791  -7.195  1.00  0.00           C  
ATOM   2939  H   LEU C 193       0.218   9.214  -5.353  1.00  0.00           H  
ATOM   2940  HA  LEU C 193      -0.093  10.219  -8.138  1.00  0.00           H  
ATOM   2941 1HB  LEU C 193       0.690  11.874  -6.535  1.00  0.00           H  
ATOM   2942 2HB  LEU C 193       1.980  10.796  -5.992  1.00  0.00           H  
ATOM   2943  HG  LEU C 193       2.991  10.957  -8.293  1.00  0.00           H  
ATOM   2944 1HD1 LEU C 193       2.216  12.773  -9.752  1.00  0.00           H  
ATOM   2945 2HD1 LEU C 193       0.955  11.542  -9.507  1.00  0.00           H  
ATOM   2946 3HD1 LEU C 193       0.867  13.092  -8.638  1.00  0.00           H  
ATOM   2947 1HD2 LEU C 193       3.871  13.237  -7.923  1.00  0.00           H  
ATOM   2948 2HD2 LEU C 193       2.545  13.564  -6.782  1.00  0.00           H  
ATOM   2949 3HD2 LEU C 193       3.770  12.333  -6.392  1.00  0.00           H  
ATOM   2950  N   LYS C 194       1.399   8.596  -9.229  1.00  0.00           N  
ATOM   2951  CA  LYS C 194       2.269   7.651  -9.918  1.00  0.00           C  
ATOM   2952  C   LYS C 194       3.371   8.372 -10.682  1.00  0.00           C  
ATOM   2953  O   LYS C 194       3.122   9.375 -11.350  1.00  0.00           O  
ATOM   2954  CB  LYS C 194       1.457   6.772 -10.870  1.00  0.00           C  
ATOM   2955  CG  LYS C 194       0.349   5.972 -10.198  1.00  0.00           C  
ATOM   2956  CD  LYS C 194       0.917   4.954  -9.221  1.00  0.00           C  
ATOM   2957  CE  LYS C 194      -0.174   4.051  -8.664  1.00  0.00           C  
ATOM   2958  NZ  LYS C 194       0.362   3.071  -7.681  1.00  0.00           N  
ATOM   2959  H   LYS C 194       0.677   9.071  -9.752  1.00  0.00           H  
ATOM   2960  HA  LYS C 194       2.743   7.011  -9.172  1.00  0.00           H  
ATOM   2961 1HB  LYS C 194       1.000   7.394 -11.640  1.00  0.00           H  
ATOM   2962 2HB  LYS C 194       2.121   6.067 -11.371  1.00  0.00           H  
ATOM   2963 1HG  LYS C 194      -0.314   6.650  -9.659  1.00  0.00           H  
ATOM   2964 2HG  LYS C 194      -0.234   5.449 -10.956  1.00  0.00           H  
ATOM   2965 1HD  LYS C 194       1.662   4.339  -9.727  1.00  0.00           H  
ATOM   2966 2HD  LYS C 194       1.401   5.474  -8.394  1.00  0.00           H  
ATOM   2967 1HE  LYS C 194      -0.935   4.658  -8.176  1.00  0.00           H  
ATOM   2968 2HE  LYS C 194      -0.646   3.504  -9.481  1.00  0.00           H  
ATOM   2969 1HZ  LYS C 194      -0.391   2.492  -7.336  1.00  0.00           H  
ATOM   2970 2HZ  LYS C 194       1.056   2.489  -8.128  1.00  0.00           H  
ATOM   2971 3HZ  LYS C 194       0.785   3.566  -6.909  1.00  0.00           H  
ATOM   2972  N   ILE C 195       4.591   7.855 -10.580  1.00  0.00           N  
ATOM   2973  CA  ILE C 195       5.739   8.463 -11.242  1.00  0.00           C  
ATOM   2974  C   ILE C 195       6.536   7.427 -12.024  1.00  0.00           C  
ATOM   2975  O   ILE C 195       7.427   6.775 -11.479  1.00  0.00           O  
ATOM   2976  CB  ILE C 195       6.659   9.156 -10.220  1.00  0.00           C  
ATOM   2977  CG1 ILE C 195       5.854  10.118  -9.343  1.00  0.00           C  
ATOM   2978  CG2 ILE C 195       7.783   9.894 -10.931  1.00  0.00           C  
ATOM   2979  CD1 ILE C 195       6.638  10.690  -8.184  1.00  0.00           C  
ATOM   2980  H   ILE C 195       4.727   7.020 -10.029  1.00  0.00           H  
ATOM   2981  HA  ILE C 195       5.376   9.214 -11.943  1.00  0.00           H  
ATOM   2982  HB  ILE C 195       7.091   8.409  -9.555  1.00  0.00           H  
ATOM   2983 1HG1 ILE C 195       5.489  10.946  -9.950  1.00  0.00           H  
ATOM   2984 2HG1 ILE C 195       4.982   9.601  -8.940  1.00  0.00           H  
ATOM   2985 1HG2 ILE C 195       8.423  10.378 -10.195  1.00  0.00           H  
ATOM   2986 2HG2 ILE C 195       8.371   9.186 -11.513  1.00  0.00           H  
ATOM   2987 3HG2 ILE C 195       7.360  10.647 -11.596  1.00  0.00           H  
ATOM   2988 1HD1 ILE C 195       6.001  11.362  -7.609  1.00  0.00           H  
ATOM   2989 2HD1 ILE C 195       6.984   9.879  -7.542  1.00  0.00           H  
ATOM   2990 3HD1 ILE C 195       7.496  11.243  -8.564  1.00  0.00           H  
ATOM   2991  N   SER C 196       6.212   7.281 -13.304  1.00  0.00           N  
ATOM   2992  CA  SER C 196       6.836   6.263 -14.141  1.00  0.00           C  
ATOM   2993  C   SER C 196       8.311   6.567 -14.370  1.00  0.00           C  
ATOM   2994  O   SER C 196       8.668   7.659 -14.813  1.00  0.00           O  
ATOM   2995  CB  SER C 196       6.116   6.170 -15.472  1.00  0.00           C  
ATOM   2996  OG  SER C 196       6.760   5.265 -16.328  1.00  0.00           O  
ATOM   2997  H   SER C 196       5.514   7.890 -13.707  1.00  0.00           H  
ATOM   2998  HA  SER C 196       6.759   5.301 -13.631  1.00  0.00           H  
ATOM   2999 1HB  SER C 196       5.088   5.850 -15.308  1.00  0.00           H  
ATOM   3000 2HB  SER C 196       6.083   7.154 -15.938  1.00  0.00           H  
ATOM   3001  HG  SER C 196       6.458   5.479 -17.214  1.00  0.00           H  
ATOM   3002  N   ARG C 197       9.164   5.595 -14.066  1.00  0.00           N  
ATOM   3003  CA  ARG C 197      10.588   5.707 -14.357  1.00  0.00           C  
ATOM   3004  C   ARG C 197      11.203   6.905 -13.645  1.00  0.00           C  
ATOM   3005  O   ARG C 197      11.525   7.914 -14.272  1.00  0.00           O  
ATOM   3006  CB  ARG C 197      10.820   5.838 -15.855  1.00  0.00           C  
ATOM   3007  CG  ARG C 197      10.358   4.647 -16.680  1.00  0.00           C  
ATOM   3008  CD  ARG C 197      10.688   4.814 -18.119  1.00  0.00           C  
ATOM   3009  NE  ARG C 197      10.257   3.673 -18.910  1.00  0.00           N  
ATOM   3010  CZ  ARG C 197      10.376   3.582 -20.249  1.00  0.00           C  
ATOM   3011  NH1 ARG C 197      10.913   4.570 -20.930  1.00  0.00           N  
ATOM   3012  NH2 ARG C 197       9.952   2.500 -20.878  1.00  0.00           N  
ATOM   3013  H   ARG C 197       8.817   4.756 -13.623  1.00  0.00           H  
ATOM   3014  HA  ARG C 197      11.085   4.802 -14.006  1.00  0.00           H  
ATOM   3015 1HB  ARG C 197      10.300   6.719 -16.228  1.00  0.00           H  
ATOM   3016 2HB  ARG C 197      11.884   5.980 -16.048  1.00  0.00           H  
ATOM   3017 1HG  ARG C 197      10.848   3.742 -16.319  1.00  0.00           H  
ATOM   3018 2HG  ARG C 197       9.277   4.537 -16.587  1.00  0.00           H  
ATOM   3019 1HD  ARG C 197      10.192   5.704 -18.505  1.00  0.00           H  
ATOM   3020 2HD  ARG C 197      11.766   4.921 -18.234  1.00  0.00           H  
ATOM   3021  HE  ARG C 197       9.839   2.893 -18.421  1.00  0.00           H  
ATOM   3022 1HH1 ARG C 197      11.237   5.398 -20.449  1.00  0.00           H  
ATOM   3023 2HH1 ARG C 197      11.002   4.502 -21.933  1.00  0.00           H  
ATOM   3024 1HH2 ARG C 197       9.539   1.740 -20.355  1.00  0.00           H  
ATOM   3025 2HH2 ARG C 197      10.041   2.432 -21.881  1.00  0.00           H  
ATOM   3026  N   VAL C 198      11.363   6.788 -12.331  1.00  0.00           N  
ATOM   3027  CA  VAL C 198      11.964   7.851 -11.534  1.00  0.00           C  
ATOM   3028  C   VAL C 198      13.439   8.025 -11.872  1.00  0.00           C  
ATOM   3029  O   VAL C 198      14.192   7.053 -11.928  1.00  0.00           O  
ATOM   3030  CB  VAL C 198      11.816   7.542 -10.033  1.00  0.00           C  
ATOM   3031  CG1 VAL C 198      12.596   8.550  -9.202  1.00  0.00           C  
ATOM   3032  CG2 VAL C 198      10.345   7.547  -9.645  1.00  0.00           C  
ATOM   3033  H   VAL C 198      11.060   5.941 -11.872  1.00  0.00           H  
ATOM   3034  HA  VAL C 198      11.442   8.784 -11.753  1.00  0.00           H  
ATOM   3035  HB  VAL C 198      12.243   6.560  -9.830  1.00  0.00           H  
ATOM   3036 1HG1 VAL C 198      12.481   8.317  -8.144  1.00  0.00           H  
ATOM   3037 2HG1 VAL C 198      13.651   8.504  -9.471  1.00  0.00           H  
ATOM   3038 3HG1 VAL C 198      12.215   9.553  -9.395  1.00  0.00           H  
ATOM   3039 1HG2 VAL C 198      10.249   7.327  -8.582  1.00  0.00           H  
ATOM   3040 2HG2 VAL C 198       9.917   8.528  -9.854  1.00  0.00           H  
ATOM   3041 3HG2 VAL C 198       9.814   6.789 -10.222  1.00  0.00           H  
ATOM   3042  N   GLU C 199      13.846   9.270 -12.095  1.00  0.00           N  
ATOM   3043  CA  GLU C 199      15.254   9.591 -12.294  1.00  0.00           C  
ATOM   3044  C   GLU C 199      15.723  10.650 -11.305  1.00  0.00           C  
ATOM   3045  O   GLU C 199      14.976  11.056 -10.415  1.00  0.00           O  
ATOM   3046  CB  GLU C 199      15.494  10.076 -13.726  1.00  0.00           C  
ATOM   3047  CG  GLU C 199      14.827  11.402 -14.061  1.00  0.00           C  
ATOM   3048  CD  GLU C 199      15.147  11.884 -15.448  1.00  0.00           C  
ATOM   3049  OE1 GLU C 199      14.247  11.971 -16.249  1.00  0.00           O  
ATOM   3050  OE2 GLU C 199      16.293  12.166 -15.708  1.00  0.00           O  
ATOM   3051  H   GLU C 199      13.163  10.013 -12.129  1.00  0.00           H  
ATOM   3052  HA  GLU C 199      15.842   8.688 -12.129  1.00  0.00           H  
ATOM   3053 1HB  GLU C 199      16.565  10.187 -13.898  1.00  0.00           H  
ATOM   3054 2HB  GLU C 199      15.125   9.329 -14.429  1.00  0.00           H  
ATOM   3055 1HG  GLU C 199      13.747  11.288 -13.969  1.00  0.00           H  
ATOM   3056 2HG  GLU C 199      15.148  12.151 -13.338  1.00  0.00           H  
ATOM   3057  N   ALA C 200      16.965  11.094 -11.465  1.00  0.00           N  
ATOM   3058  CA  ALA C 200      17.581  12.010 -10.512  1.00  0.00           C  
ATOM   3059  C   ALA C 200      16.771  13.293 -10.380  1.00  0.00           C  
ATOM   3060  O   ALA C 200      16.655  13.856  -9.292  1.00  0.00           O  
ATOM   3061  CB  ALA C 200      19.010  12.326 -10.928  1.00  0.00           C  
ATOM   3062  H   ALA C 200      17.497  10.789 -12.268  1.00  0.00           H  
ATOM   3063  HA  ALA C 200      17.596  11.523  -9.537  1.00  0.00           H  
ATOM   3064 1HB  ALA C 200      19.456  13.010 -10.207  1.00  0.00           H  
ATOM   3065 2HB  ALA C 200      19.591  11.404 -10.961  1.00  0.00           H  
ATOM   3066 3HB  ALA C 200      19.008  12.789 -11.914  1.00  0.00           H  
ATOM   3067  N   GLU C 201      16.213  13.752 -11.495  1.00  0.00           N  
ATOM   3068  CA  GLU C 201      15.489  15.017 -11.525  1.00  0.00           C  
ATOM   3069  C   GLU C 201      14.083  14.861 -10.959  1.00  0.00           C  
ATOM   3070  O   GLU C 201      13.335  15.832 -10.853  1.00  0.00           O  
ATOM   3071  CB  GLU C 201      15.415  15.556 -12.955  1.00  0.00           C  
ATOM   3072  CG  GLU C 201      16.755  15.989 -13.534  1.00  0.00           C  
ATOM   3073  CD  GLU C 201      17.351  17.166 -12.812  1.00  0.00           C  
ATOM   3074  OE1 GLU C 201      16.610  18.037 -12.423  1.00  0.00           O  
ATOM   3075  OE2 GLU C 201      18.548  17.194 -12.651  1.00  0.00           O  
ATOM   3076  H   GLU C 201      16.292  13.210 -12.344  1.00  0.00           H  
ATOM   3077  HA  GLU C 201      16.026  15.738 -10.907  1.00  0.00           H  
ATOM   3078 1HB  GLU C 201      14.999  14.791 -13.612  1.00  0.00           H  
ATOM   3079 2HB  GLU C 201      14.745  16.415 -12.987  1.00  0.00           H  
ATOM   3080 1HG  GLU C 201      17.451  15.153 -13.476  1.00  0.00           H  
ATOM   3081 2HG  GLU C 201      16.621  16.243 -14.584  1.00  0.00           H  
ATOM   3082  N   ASP C 202      13.731  13.632 -10.594  1.00  0.00           N  
ATOM   3083  CA  ASP C 202      12.456  13.363  -9.941  1.00  0.00           C  
ATOM   3084  C   ASP C 202      12.620  13.268  -8.430  1.00  0.00           C  
ATOM   3085  O   ASP C 202      11.644  13.103  -7.698  1.00  0.00           O  
ATOM   3086  CB  ASP C 202      11.842  12.067 -10.476  1.00  0.00           C  
ATOM   3087  CG  ASP C 202      11.455  12.157 -11.946  1.00  0.00           C  
ATOM   3088  OD1 ASP C 202      10.963  13.185 -12.349  1.00  0.00           O  
ATOM   3089  OD2 ASP C 202      11.656  11.198 -12.652  1.00  0.00           O  
ATOM   3090  H   ASP C 202      14.363  12.865 -10.775  1.00  0.00           H  
ATOM   3091  HA  ASP C 202      11.775  14.187 -10.158  1.00  0.00           H  
ATOM   3092 1HB  ASP C 202      12.552  11.250 -10.351  1.00  0.00           H  
ATOM   3093 2HB  ASP C 202      10.952  11.819  -9.896  1.00  0.00           H  
ATOM   3094  N   VAL C 203      13.862  13.373  -7.967  1.00  0.00           N  
ATOM   3095  CA  VAL C 203      14.153  13.334  -6.539  1.00  0.00           C  
ATOM   3096  C   VAL C 203      13.733  14.628  -5.855  1.00  0.00           C  
ATOM   3097  O   VAL C 203      14.063  15.721  -6.316  1.00  0.00           O  
ATOM   3098  CB  VAL C 203      15.657  13.098  -6.307  1.00  0.00           C  
ATOM   3099  CG1 VAL C 203      15.992  13.210  -4.827  1.00  0.00           C  
ATOM   3100  CG2 VAL C 203      16.057  11.734  -6.848  1.00  0.00           C  
ATOM   3101  H   VAL C 203      14.623  13.484  -8.622  1.00  0.00           H  
ATOM   3102  HA  VAL C 203      13.596  12.507  -6.095  1.00  0.00           H  
ATOM   3103  HB  VAL C 203      16.221  13.875  -6.824  1.00  0.00           H  
ATOM   3104 1HG1 VAL C 203      17.059  13.041  -4.681  1.00  0.00           H  
ATOM   3105 2HG1 VAL C 203      15.730  14.206  -4.469  1.00  0.00           H  
ATOM   3106 3HG1 VAL C 203      15.427  12.463  -4.269  1.00  0.00           H  
ATOM   3107 1HG2 VAL C 203      17.122  11.575  -6.682  1.00  0.00           H  
ATOM   3108 2HG2 VAL C 203      15.489  10.958  -6.335  1.00  0.00           H  
ATOM   3109 3HG2 VAL C 203      15.847  11.691  -7.917  1.00  0.00           H  
ATOM   3110  N   GLY C 204      13.003  14.499  -4.752  1.00  0.00           N  
ATOM   3111  CA  GLY C 204      12.494  15.659  -4.030  1.00  0.00           C  
ATOM   3112  C   GLY C 204      11.275  15.294  -3.193  1.00  0.00           C  
ATOM   3113  O   GLY C 204      10.928  14.120  -3.062  1.00  0.00           O  
ATOM   3114  H   GLY C 204      12.797  13.573  -4.405  1.00  0.00           H  
ATOM   3115 1HA  GLY C 204      13.276  16.059  -3.385  1.00  0.00           H  
ATOM   3116 2HA  GLY C 204      12.231  16.442  -4.740  1.00  0.00           H  
ATOM   3117  N   VAL C 205      10.628  16.307  -2.626  1.00  0.00           N  
ATOM   3118  CA  VAL C 205       9.471  16.092  -1.765  1.00  0.00           C  
ATOM   3119  C   VAL C 205       8.170  16.341  -2.518  1.00  0.00           C  
ATOM   3120  O   VAL C 205       8.000  17.381  -3.155  1.00  0.00           O  
ATOM   3121  CB  VAL C 205       9.537  17.022  -0.539  1.00  0.00           C  
ATOM   3122  CG1 VAL C 205       8.331  16.801   0.362  1.00  0.00           C  
ATOM   3123  CG2 VAL C 205      10.831  16.783   0.223  1.00  0.00           C  
ATOM   3124  H   VAL C 205      10.946  17.251  -2.796  1.00  0.00           H  
ATOM   3125  HA  VAL C 205       9.483  15.057  -1.421  1.00  0.00           H  
ATOM   3126  HB  VAL C 205       9.499  18.058  -0.878  1.00  0.00           H  
ATOM   3127 1HG1 VAL C 205       8.394  17.467   1.224  1.00  0.00           H  
ATOM   3128 2HG1 VAL C 205       7.418  17.013  -0.193  1.00  0.00           H  
ATOM   3129 3HG1 VAL C 205       8.318  15.766   0.704  1.00  0.00           H  
ATOM   3130 1HG2 VAL C 205      10.872  17.444   1.088  1.00  0.00           H  
ATOM   3131 2HG2 VAL C 205      10.871  15.746   0.556  1.00  0.00           H  
ATOM   3132 3HG2 VAL C 205      11.681  16.988  -0.430  1.00  0.00           H  
ATOM   3133  N   TYR C 206       7.256  15.381  -2.442  1.00  0.00           N  
ATOM   3134  CA  TYR C 206       5.961  15.501  -3.103  1.00  0.00           C  
ATOM   3135  C   TYR C 206       4.859  15.818  -2.100  1.00  0.00           C  
ATOM   3136  O   TYR C 206       4.766  15.189  -1.046  1.00  0.00           O  
ATOM   3137  CB  TYR C 206       5.629  14.219  -3.869  1.00  0.00           C  
ATOM   3138  CG  TYR C 206       6.539  13.959  -5.049  1.00  0.00           C  
ATOM   3139  CD1 TYR C 206       7.753  13.315  -4.860  1.00  0.00           C  
ATOM   3140  CD2 TYR C 206       6.160  14.366  -6.319  1.00  0.00           C  
ATOM   3141  CE1 TYR C 206       8.585  13.079  -5.937  1.00  0.00           C  
ATOM   3142  CE2 TYR C 206       6.991  14.129  -7.397  1.00  0.00           C  
ATOM   3143  CZ  TYR C 206       8.199  13.488  -7.209  1.00  0.00           C  
ATOM   3144  OH  TYR C 206       9.027  13.252  -8.282  1.00  0.00           O  
ATOM   3145  H   TYR C 206       7.462  14.545  -1.914  1.00  0.00           H  
ATOM   3146  HA  TYR C 206       6.010  16.328  -3.812  1.00  0.00           H  
ATOM   3147 1HB  TYR C 206       5.695  13.364  -3.194  1.00  0.00           H  
ATOM   3148 2HB  TYR C 206       4.604  14.269  -4.234  1.00  0.00           H  
ATOM   3149  HD1 TYR C 206       8.052  12.996  -3.861  1.00  0.00           H  
ATOM   3150  HD2 TYR C 206       5.207  14.873  -6.468  1.00  0.00           H  
ATOM   3151  HE1 TYR C 206       9.538  12.573  -5.789  1.00  0.00           H  
ATOM   3152  HE2 TYR C 206       6.694  14.449  -8.396  1.00  0.00           H  
ATOM   3153  HH  TYR C 206       9.938  13.211  -7.980  1.00  0.00           H  
ATOM   3154  N   TYR C 207       4.025  16.797  -2.435  1.00  0.00           N  
ATOM   3155  CA  TYR C 207       2.937  17.210  -1.557  1.00  0.00           C  
ATOM   3156  C   TYR C 207       1.581  16.914  -2.185  1.00  0.00           C  
ATOM   3157  O   TYR C 207       1.396  17.074  -3.392  1.00  0.00           O  
ATOM   3158  CB  TYR C 207       3.053  18.699  -1.223  1.00  0.00           C  
ATOM   3159  CG  TYR C 207       4.366  19.078  -0.574  1.00  0.00           C  
ATOM   3160  CD1 TYR C 207       5.444  19.458  -1.359  1.00  0.00           C  
ATOM   3161  CD2 TYR C 207       4.491  19.045   0.807  1.00  0.00           C  
ATOM   3162  CE1 TYR C 207       6.643  19.804  -0.766  1.00  0.00           C  
ATOM   3163  CE2 TYR C 207       5.689  19.391   1.400  1.00  0.00           C  
ATOM   3164  CZ  TYR C 207       6.762  19.769   0.619  1.00  0.00           C  
ATOM   3165  OH  TYR C 207       7.956  20.114   1.210  1.00  0.00           O  
ATOM   3166  H   TYR C 207       4.149  17.268  -3.320  1.00  0.00           H  
ATOM   3167  HA  TYR C 207       3.003  16.638  -0.631  1.00  0.00           H  
ATOM   3168 1HB  TYR C 207       2.943  19.286  -2.136  1.00  0.00           H  
ATOM   3169 2HB  TYR C 207       2.246  18.985  -0.550  1.00  0.00           H  
ATOM   3170  HD1 TYR C 207       5.346  19.483  -2.445  1.00  0.00           H  
ATOM   3171  HD2 TYR C 207       3.644  18.745   1.424  1.00  0.00           H  
ATOM   3172  HE1 TYR C 207       7.490  20.102  -1.383  1.00  0.00           H  
ATOM   3173  HE2 TYR C 207       5.788  19.364   2.486  1.00  0.00           H  
ATOM   3174  HH  TYR C 207       8.557  20.452   0.542  1.00  0.00           H  
ATOM   3175  N   CYS C 208       0.634  16.482  -1.359  1.00  0.00           N  
ATOM   3176  CA  CYS C 208      -0.773  16.474  -1.744  1.00  0.00           C  
ATOM   3177  C   CYS C 208      -1.511  17.672  -1.159  1.00  0.00           C  
ATOM   3178  O   CYS C 208      -1.097  18.233  -0.144  1.00  0.00           O  
ATOM   3179  CB  CYS C 208      -1.451  15.186  -1.277  1.00  0.00           C  
ATOM   3180  SG  CYS C 208      -1.440  14.954   0.517  1.00  0.00           S  
ATOM   3181  H   CYS C 208       0.895  16.151  -0.442  1.00  0.00           H  
ATOM   3182  HA  CYS C 208      -0.834  16.525  -2.831  1.00  0.00           H  
ATOM   3183 1HB  CYS C 208      -2.489  15.179  -1.611  1.00  0.00           H  
ATOM   3184 2HB  CYS C 208      -0.955  14.328  -1.731  1.00  0.00           H  
ATOM   3185  N   PHE C 209      -2.605  18.059  -1.805  1.00  0.00           N  
ATOM   3186  CA  PHE C 209      -3.304  19.291  -1.458  1.00  0.00           C  
ATOM   3187  C   PHE C 209      -4.792  19.186  -1.768  1.00  0.00           C  
ATOM   3188  O   PHE C 209      -5.181  18.720  -2.839  1.00  0.00           O  
ATOM   3189  CB  PHE C 209      -2.703  20.477  -2.213  1.00  0.00           C  
ATOM   3190  CG  PHE C 209      -3.477  21.754  -2.052  1.00  0.00           C  
ATOM   3191  CD1 PHE C 209      -3.456  22.448  -0.851  1.00  0.00           C  
ATOM   3192  CD2 PHE C 209      -4.229  22.264  -3.100  1.00  0.00           C  
ATOM   3193  CE1 PHE C 209      -4.169  23.622  -0.701  1.00  0.00           C  
ATOM   3194  CE2 PHE C 209      -4.941  23.438  -2.953  1.00  0.00           C  
ATOM   3195  CZ  PHE C 209      -4.911  24.118  -1.752  1.00  0.00           C  
ATOM   3196  H   PHE C 209      -2.962  17.485  -2.555  1.00  0.00           H  
ATOM   3197  HA  PHE C 209      -3.189  19.464  -0.387  1.00  0.00           H  
ATOM   3198 1HB  PHE C 209      -1.685  20.651  -1.867  1.00  0.00           H  
ATOM   3199 2HB  PHE C 209      -2.651  20.243  -3.276  1.00  0.00           H  
ATOM   3200  HD1 PHE C 209      -2.869  22.056  -0.020  1.00  0.00           H  
ATOM   3201  HD2 PHE C 209      -4.253  21.727  -4.049  1.00  0.00           H  
ATOM   3202  HE1 PHE C 209      -4.144  24.157   0.248  1.00  0.00           H  
ATOM   3203  HE2 PHE C 209      -5.528  23.829  -3.785  1.00  0.00           H  
ATOM   3204  HZ  PHE C 209      -5.474  25.043  -1.635  1.00  0.00           H  
ATOM   3205  N   GLN C 210      -5.620  19.622  -0.825  1.00  0.00           N  
ATOM   3206  CA  GLN C 210      -7.051  19.758  -1.065  1.00  0.00           C  
ATOM   3207  C   GLN C 210      -7.481  21.219  -1.024  1.00  0.00           C  
ATOM   3208  O   GLN C 210      -7.147  21.948  -0.090  1.00  0.00           O  
ATOM   3209  CB  GLN C 210      -7.846  18.951  -0.035  1.00  0.00           C  
ATOM   3210  CG  GLN C 210      -7.805  19.524   1.372  1.00  0.00           C  
ATOM   3211  CD  GLN C 210      -8.796  20.656   1.564  1.00  0.00           C  
ATOM   3212  OE1 GLN C 210      -9.700  20.854   0.748  1.00  0.00           O  
ATOM   3213  NE2 GLN C 210      -8.631  21.408   2.647  1.00  0.00           N  
ATOM   3214  H   GLN C 210      -5.248  19.866   0.082  1.00  0.00           H  
ATOM   3215  HA  GLN C 210      -7.274  19.369  -2.058  1.00  0.00           H  
ATOM   3216 1HB  GLN C 210      -8.890  18.893  -0.344  1.00  0.00           H  
ATOM   3217 2HB  GLN C 210      -7.461  17.932   0.006  1.00  0.00           H  
ATOM   3218 1HG  GLN C 210      -8.047  18.734   2.082  1.00  0.00           H  
ATOM   3219 2HG  GLN C 210      -6.804  19.908   1.567  1.00  0.00           H  
ATOM   3220 1HE2 GLN C 210      -9.254  22.170   2.827  1.00  0.00           H  
ATOM   3221 2HE2 GLN C 210      -7.884  21.213   3.282  1.00  0.00           H  
ATOM   3222  N   GLY C 211      -8.222  21.640  -2.043  1.00  0.00           N  
ATOM   3223  CA  GLY C 211      -8.718  23.010  -2.114  1.00  0.00           C  
ATOM   3224  C   GLY C 211     -10.240  23.041  -2.178  1.00  0.00           C  
ATOM   3225  O   GLY C 211     -10.824  23.868  -2.878  1.00  0.00           O  
ATOM   3226  H   GLY C 211      -8.448  20.996  -2.787  1.00  0.00           H  
ATOM   3227 1HA  GLY C 211      -8.375  23.567  -1.242  1.00  0.00           H  
ATOM   3228 2HA  GLY C 211      -8.303  23.502  -2.993  1.00  0.00           H  
ATOM   3229  N   SER C 212     -10.877  22.136  -1.442  1.00  0.00           N  
ATOM   3230  CA  SER C 212     -12.332  22.044  -1.432  1.00  0.00           C  
ATOM   3231  C   SER C 212     -12.913  22.640  -0.156  1.00  0.00           C  
ATOM   3232  O   SER C 212     -14.032  23.153  -0.152  1.00  0.00           O  
ATOM   3233  CB  SER C 212     -12.764  20.597  -1.567  1.00  0.00           C  
ATOM   3234  OG  SER C 212     -12.302  19.832  -0.488  1.00  0.00           O  
ATOM   3235  H   SER C 212     -10.339  21.496  -0.876  1.00  0.00           H  
ATOM   3236  HA  SER C 212     -12.721  22.608  -2.281  1.00  0.00           H  
ATOM   3237 1HB  SER C 212     -13.852  20.545  -1.614  1.00  0.00           H  
ATOM   3238 2HB  SER C 212     -12.377  20.188  -2.499  1.00  0.00           H  
ATOM   3239  HG  SER C 212     -12.860  20.062   0.258  1.00  0.00           H  
ATOM   3240  N   HIS C 213     -12.145  22.570   0.926  1.00  0.00           N  
ATOM   3241  CA  HIS C 213     -12.590  23.086   2.215  1.00  0.00           C  
ATOM   3242  C   HIS C 213     -11.634  24.148   2.743  1.00  0.00           C  
ATOM   3243  O   HIS C 213     -10.432  24.099   2.484  1.00  0.00           O  
ATOM   3244  CB  HIS C 213     -12.716  21.952   3.238  1.00  0.00           C  
ATOM   3245  CG  HIS C 213     -13.822  20.989   2.935  1.00  0.00           C  
ATOM   3246  ND1 HIS C 213     -13.758  20.086   1.895  1.00  0.00           N  
ATOM   3247  CD2 HIS C 213     -15.019  20.789   3.534  1.00  0.00           C  
ATOM   3248  CE1 HIS C 213     -14.870  19.371   1.869  1.00  0.00           C  
ATOM   3249  NE2 HIS C 213     -15.651  19.779   2.852  1.00  0.00           N  
ATOM   3250  H   HIS C 213     -11.230  22.148   0.854  1.00  0.00           H  
ATOM   3251  HA  HIS C 213     -13.569  23.549   2.103  1.00  0.00           H  
ATOM   3252 1HB  HIS C 213     -11.780  21.394   3.280  1.00  0.00           H  
ATOM   3253 2HB  HIS C 213     -12.891  22.372   4.228  1.00  0.00           H  
ATOM   3254  HD2 HIS C 213     -15.410  21.330   4.397  1.00  0.00           H  
ATOM   3255  HE1 HIS C 213     -15.102  18.579   1.156  1.00  0.00           H  
ATOM   3256  HE2 HIS C 213     -16.565  19.410   3.072  1.00  0.00           H  
ATOM   3257  N   ILE C 214     -12.176  25.109   3.484  1.00  0.00           N  
ATOM   3258  CA  ILE C 214     -11.399  26.253   3.943  1.00  0.00           C  
ATOM   3259  C   ILE C 214     -11.111  26.162   5.436  1.00  0.00           C  
ATOM   3260  O   ILE C 214     -12.014  25.921   6.238  1.00  0.00           O  
ATOM   3261  CB  ILE C 214     -12.133  27.573   3.641  1.00  0.00           C  
ATOM   3262  CG1 ILE C 214     -12.286  27.764   2.130  1.00  0.00           C  
ATOM   3263  CG2 ILE C 214     -11.390  28.748   4.257  1.00  0.00           C  
ATOM   3264  CD1 ILE C 214     -13.204  28.904   1.749  1.00  0.00           C  
ATOM   3265  H   ILE C 214     -13.152  25.044   3.737  1.00  0.00           H  
ATOM   3266  HA  ILE C 214     -10.447  26.260   3.413  1.00  0.00           H  
ATOM   3267  HB  ILE C 214     -13.139  27.532   4.057  1.00  0.00           H  
ATOM   3268 1HG1 ILE C 214     -11.309  27.950   1.686  1.00  0.00           H  
ATOM   3269 2HG1 ILE C 214     -12.678  26.849   1.685  1.00  0.00           H  
ATOM   3270 1HG2 ILE C 214     -11.922  29.672   4.034  1.00  0.00           H  
ATOM   3271 2HG2 ILE C 214     -11.331  28.615   5.337  1.00  0.00           H  
ATOM   3272 3HG2 ILE C 214     -10.383  28.800   3.843  1.00  0.00           H  
ATOM   3273 1HD1 ILE C 214     -13.262  28.977   0.663  1.00  0.00           H  
ATOM   3274 2HD1 ILE C 214     -14.199  28.721   2.155  1.00  0.00           H  
ATOM   3275 3HD1 ILE C 214     -12.813  29.836   2.154  1.00  0.00           H  
ATOM   3276  N   PRO C 215      -9.849  26.355   5.803  1.00  0.00           N  
ATOM   3277  CA  PRO C 215      -8.812  26.691   4.835  1.00  0.00           C  
ATOM   3278  C   PRO C 215      -8.274  25.443   4.149  1.00  0.00           C  
ATOM   3279  O   PRO C 215      -8.256  24.360   4.733  1.00  0.00           O  
ATOM   3280  CB  PRO C 215      -7.742  27.368   5.697  1.00  0.00           C  
ATOM   3281  CG  PRO C 215      -7.834  26.668   7.010  1.00  0.00           C  
ATOM   3282  CD  PRO C 215      -9.305  26.408   7.194  1.00  0.00           C  
ATOM   3283  HA  PRO C 215      -9.223  27.393   4.094  1.00  0.00           H  
ATOM   3284 1HB  PRO C 215      -6.754  27.260   5.225  1.00  0.00           H  
ATOM   3285 2HB  PRO C 215      -7.946  28.446   5.773  1.00  0.00           H  
ATOM   3286 1HG  PRO C 215      -7.240  25.742   6.990  1.00  0.00           H  
ATOM   3287 2HG  PRO C 215      -7.412  27.298   7.807  1.00  0.00           H  
ATOM   3288 1HD  PRO C 215      -9.447  25.448   7.711  1.00  0.00           H  
ATOM   3289 2HD  PRO C 215      -9.754  27.230   7.771  1.00  0.00           H  
ATOM   3290  N   PRO C 216      -7.835  25.600   2.904  1.00  0.00           N  
ATOM   3291  CA  PRO C 216      -7.166  24.523   2.185  1.00  0.00           C  
ATOM   3292  C   PRO C 216      -5.940  24.032   2.944  1.00  0.00           C  
ATOM   3293  O   PRO C 216      -5.282  24.801   3.644  1.00  0.00           O  
ATOM   3294  CB  PRO C 216      -6.782  25.181   0.856  1.00  0.00           C  
ATOM   3295  CG  PRO C 216      -7.744  26.311   0.717  1.00  0.00           C  
ATOM   3296  CD  PRO C 216      -7.922  26.826   2.120  1.00  0.00           C  
ATOM   3297  HA  PRO C 216      -7.878  23.699   2.025  1.00  0.00           H  
ATOM   3298 1HB  PRO C 216      -5.734  25.514   0.891  1.00  0.00           H  
ATOM   3299 2HB  PRO C 216      -6.860  24.451   0.038  1.00  0.00           H  
ATOM   3300 1HG  PRO C 216      -7.339  27.073   0.035  1.00  0.00           H  
ATOM   3301 2HG  PRO C 216      -8.686  25.956   0.273  1.00  0.00           H  
ATOM   3302 1HD  PRO C 216      -7.113  27.533   2.358  1.00  0.00           H  
ATOM   3303 2HD  PRO C 216      -8.904  27.315   2.210  1.00  0.00           H  
ATOM   3304  N   THR C 217      -5.638  22.746   2.801  1.00  0.00           N  
ATOM   3305  CA  THR C 217      -4.585  22.114   3.587  1.00  0.00           C  
ATOM   3306  C   THR C 217      -3.703  21.228   2.717  1.00  0.00           C  
ATOM   3307  O   THR C 217      -4.138  20.735   1.676  1.00  0.00           O  
ATOM   3308  CB  THR C 217      -5.178  21.282   4.740  1.00  0.00           C  
ATOM   3309  OG1 THR C 217      -6.098  20.317   4.212  1.00  0.00           O  
ATOM   3310  CG2 THR C 217      -5.903  22.181   5.729  1.00  0.00           C  
ATOM   3311  H   THR C 217      -6.150  22.192   2.130  1.00  0.00           H  
ATOM   3312  HA  THR C 217      -3.957  22.896   4.016  1.00  0.00           H  
ATOM   3313  HB  THR C 217      -4.376  20.754   5.257  1.00  0.00           H  
ATOM   3314  HG1 THR C 217      -6.153  19.568   4.810  1.00  0.00           H  
ATOM   3315 1HG2 THR C 217      -6.315  21.575   6.536  1.00  0.00           H  
ATOM   3316 2HG2 THR C 217      -5.204  22.908   6.141  1.00  0.00           H  
ATOM   3317 3HG2 THR C 217      -6.712  22.704   5.220  1.00  0.00           H  
ATOM   3318  N   PHE C 218      -2.462  21.030   3.149  1.00  0.00           N  
ATOM   3319  CA  PHE C 218      -1.527  20.175   2.427  1.00  0.00           C  
ATOM   3320  C   PHE C 218      -1.224  18.905   3.211  1.00  0.00           C  
ATOM   3321  O   PHE C 218      -1.636  18.761   4.362  1.00  0.00           O  
ATOM   3322  CB  PHE C 218      -0.226  20.928   2.143  1.00  0.00           C  
ATOM   3323  CG  PHE C 218      -0.409  22.162   1.306  1.00  0.00           C  
ATOM   3324  CD1 PHE C 218      -0.921  23.324   1.862  1.00  0.00           C  
ATOM   3325  CD2 PHE C 218      -0.071  22.162  -0.039  1.00  0.00           C  
ATOM   3326  CE1 PHE C 218      -1.091  24.460   1.093  1.00  0.00           C  
ATOM   3327  CE2 PHE C 218      -0.238  23.296  -0.810  1.00  0.00           C  
ATOM   3328  CZ  PHE C 218      -0.749  24.446  -0.243  1.00  0.00           C  
ATOM   3329  H   PHE C 218      -2.159  21.483   3.999  1.00  0.00           H  
ATOM   3330  HA  PHE C 218      -1.981  19.891   1.477  1.00  0.00           H  
ATOM   3331 1HB  PHE C 218       0.237  21.221   3.085  1.00  0.00           H  
ATOM   3332 2HB  PHE C 218       0.471  20.268   1.628  1.00  0.00           H  
ATOM   3333  HD1 PHE C 218      -1.190  23.336   2.919  1.00  0.00           H  
ATOM   3334  HD2 PHE C 218       0.332  21.253  -0.486  1.00  0.00           H  
ATOM   3335  HE1 PHE C 218      -1.494  25.367   1.543  1.00  0.00           H  
ATOM   3336  HE2 PHE C 218       0.032  23.283  -1.865  1.00  0.00           H  
ATOM   3337  HZ  PHE C 218      -0.883  25.340  -0.850  1.00  0.00           H  
ATOM   3338  N   GLY C 219      -0.503  17.985   2.581  1.00  0.00           N  
ATOM   3339  CA  GLY C 219       0.110  16.871   3.294  1.00  0.00           C  
ATOM   3340  C   GLY C 219       1.481  17.253   3.838  1.00  0.00           C  
ATOM   3341  O   GLY C 219       1.971  18.355   3.594  1.00  0.00           O  
ATOM   3342  H   GLY C 219      -0.376  18.058   1.581  1.00  0.00           H  
ATOM   3343 1HA  GLY C 219      -0.538  16.563   4.114  1.00  0.00           H  
ATOM   3344 2HA  GLY C 219       0.207  16.018   2.623  1.00  0.00           H  
ATOM   3345  N   GLN C 220       2.095  16.336   4.578  1.00  0.00           N  
ATOM   3346  CA  GLN C 220       3.365  16.609   5.239  1.00  0.00           C  
ATOM   3347  C   GLN C 220       4.530  16.488   4.265  1.00  0.00           C  
ATOM   3348  O   GLN C 220       5.623  16.994   4.523  1.00  0.00           O  
ATOM   3349  CB  GLN C 220       3.571  15.658   6.421  1.00  0.00           C  
ATOM   3350  CG  GLN C 220       4.122  14.296   6.034  1.00  0.00           C  
ATOM   3351  CD  GLN C 220       3.026  13.301   5.700  1.00  0.00           C  
ATOM   3352  OE1 GLN C 220       1.943  13.680   5.246  1.00  0.00           O  
ATOM   3353  NE2 GLN C 220       3.301  12.022   5.924  1.00  0.00           N  
ATOM   3354  H   GLN C 220       1.671  15.425   4.685  1.00  0.00           H  
ATOM   3355  HA  GLN C 220       3.346  17.632   5.615  1.00  0.00           H  
ATOM   3356 1HB  GLN C 220       4.259  16.108   7.136  1.00  0.00           H  
ATOM   3357 2HB  GLN C 220       2.621  15.503   6.933  1.00  0.00           H  
ATOM   3358 1HG  GLN C 220       4.760  14.409   5.158  1.00  0.00           H  
ATOM   3359 2HG  GLN C 220       4.700  13.899   6.869  1.00  0.00           H  
ATOM   3360 1HE2 GLN C 220       2.617  11.319   5.723  1.00  0.00           H  
ATOM   3361 2HE2 GLN C 220       4.192  11.758   6.294  1.00  0.00           H  
ATOM   3362  N   GLY C 221       4.291  15.815   3.145  1.00  0.00           N  
ATOM   3363  CA  GLY C 221       5.294  15.695   2.094  1.00  0.00           C  
ATOM   3364  C   GLY C 221       5.954  14.322   2.116  1.00  0.00           C  
ATOM   3365  O   GLY C 221       6.235  13.775   3.182  1.00  0.00           O  
ATOM   3366  H   GLY C 221       3.391  15.375   3.018  1.00  0.00           H  
ATOM   3367 1HA  GLY C 221       4.827  15.863   1.123  1.00  0.00           H  
ATOM   3368 2HA  GLY C 221       6.051  16.468   2.223  1.00  0.00           H  
ATOM   3369  N   THR C 222       6.198  13.769   0.933  1.00  0.00           N  
ATOM   3370  CA  THR C 222       6.922  12.510   0.810  1.00  0.00           C  
ATOM   3371  C   THR C 222       8.251  12.707   0.091  1.00  0.00           C  
ATOM   3372  O   THR C 222       8.288  13.176  -1.047  1.00  0.00           O  
ATOM   3373  CB  THR C 222       6.081  11.457   0.064  1.00  0.00           C  
ATOM   3374  OG1 THR C 222       4.902  11.159   0.823  1.00  0.00           O  
ATOM   3375  CG2 THR C 222       6.884  10.181  -0.140  1.00  0.00           C  
ATOM   3376  H   THR C 222       5.873  14.234   0.096  1.00  0.00           H  
ATOM   3377  HA  THR C 222       7.134  12.134   1.811  1.00  0.00           H  
ATOM   3378  HB  THR C 222       5.782  11.851  -0.907  1.00  0.00           H  
ATOM   3379  HG1 THR C 222       5.089  10.445   1.437  1.00  0.00           H  
ATOM   3380 1HG2 THR C 222       6.274   9.449  -0.669  1.00  0.00           H  
ATOM   3381 2HG2 THR C 222       7.775  10.402  -0.727  1.00  0.00           H  
ATOM   3382 3HG2 THR C 222       7.177   9.777   0.828  1.00  0.00           H  
ATOM   3383  N   LYS C 223       9.339  12.346   0.761  1.00  0.00           N  
ATOM   3384  CA  LYS C 223      10.677  12.547   0.216  1.00  0.00           C  
ATOM   3385  C   LYS C 223      11.125  11.343  -0.603  1.00  0.00           C  
ATOM   3386  O   LYS C 223      11.567  10.335  -0.051  1.00  0.00           O  
ATOM   3387  CB  LYS C 223      11.677  12.821   1.340  1.00  0.00           C  
ATOM   3388  CG  LYS C 223      13.114  13.011   0.871  1.00  0.00           C  
ATOM   3389  CD  LYS C 223      13.297  14.356   0.183  1.00  0.00           C  
ATOM   3390  CE  LYS C 223      14.700  14.499  -0.389  1.00  0.00           C  
ATOM   3391  NZ  LYS C 223      15.747  14.295   0.648  1.00  0.00           N  
ATOM   3392  H   LYS C 223       9.238  11.920   1.672  1.00  0.00           H  
ATOM   3393  HA  LYS C 223      10.653  13.412  -0.448  1.00  0.00           H  
ATOM   3394 1HB  LYS C 223      11.380  13.720   1.880  1.00  0.00           H  
ATOM   3395 2HB  LYS C 223      11.664  11.993   2.049  1.00  0.00           H  
ATOM   3396 1HG  LYS C 223      13.787  12.956   1.727  1.00  0.00           H  
ATOM   3397 2HG  LYS C 223      13.377  12.217   0.173  1.00  0.00           H  
ATOM   3398 1HD  LYS C 223      12.572  14.452  -0.627  1.00  0.00           H  
ATOM   3399 2HD  LYS C 223      13.124  15.158   0.900  1.00  0.00           H  
ATOM   3400 1HE  LYS C 223      14.845  13.768  -1.183  1.00  0.00           H  
ATOM   3401 2HE  LYS C 223      14.819  15.495  -0.816  1.00  0.00           H  
ATOM   3402 1HZ  LYS C 223      16.661  14.399   0.230  1.00  0.00           H  
ATOM   3403 2HZ  LYS C 223      15.633  14.981   1.382  1.00  0.00           H  
ATOM   3404 3HZ  LYS C 223      15.659  13.368   1.038  1.00  0.00           H  
ATOM   3405  N   VAL C 224      11.009  11.455  -1.921  1.00  0.00           N  
ATOM   3406  CA  VAL C 224      11.451  10.396  -2.822  1.00  0.00           C  
ATOM   3407  C   VAL C 224      12.931  10.536  -3.152  1.00  0.00           C  
ATOM   3408  O   VAL C 224      13.373  11.576  -3.639  1.00  0.00           O  
ATOM   3409  CB  VAL C 224      10.632  10.428  -4.126  1.00  0.00           C  
ATOM   3410  CG1 VAL C 224      11.147   9.381  -5.103  1.00  0.00           C  
ATOM   3411  CG2 VAL C 224       9.160  10.200  -3.818  1.00  0.00           C  
ATOM   3412  H   VAL C 224      10.605  12.295  -2.311  1.00  0.00           H  
ATOM   3413  HA  VAL C 224      11.291   9.436  -2.331  1.00  0.00           H  
ATOM   3414  HB  VAL C 224      10.759  11.401  -4.600  1.00  0.00           H  
ATOM   3415 1HG1 VAL C 224      10.557   9.418  -6.019  1.00  0.00           H  
ATOM   3416 2HG1 VAL C 224      12.192   9.585  -5.337  1.00  0.00           H  
ATOM   3417 3HG1 VAL C 224      11.060   8.392  -4.656  1.00  0.00           H  
ATOM   3418 1HG2 VAL C 224       8.587  10.224  -4.745  1.00  0.00           H  
ATOM   3419 2HG2 VAL C 224       9.034   9.229  -3.338  1.00  0.00           H  
ATOM   3420 3HG2 VAL C 224       8.802  10.984  -3.150  1.00  0.00           H  
ATOM   3421  N   GLU C 225      13.694   9.482  -2.883  1.00  0.00           N  
ATOM   3422  CA  GLU C 225      15.146   9.537  -3.001  1.00  0.00           C  
ATOM   3423  C   GLU C 225      15.673   8.396  -3.862  1.00  0.00           C  
ATOM   3424  O   GLU C 225      14.965   7.423  -4.121  1.00  0.00           O  
ATOM   3425  CB  GLU C 225      15.797   9.486  -1.617  1.00  0.00           C  
ATOM   3426  CG  GLU C 225      15.458  10.667  -0.719  1.00  0.00           C  
ATOM   3427  CD  GLU C 225      16.180  10.626   0.600  1.00  0.00           C  
ATOM   3428  OE1 GLU C 225      16.778   9.620   0.897  1.00  0.00           O  
ATOM   3429  OE2 GLU C 225      16.132  11.602   1.311  1.00  0.00           O  
ATOM   3430  H   GLU C 225      13.257   8.620  -2.589  1.00  0.00           H  
ATOM   3431  HA  GLU C 225      15.419  10.478  -3.480  1.00  0.00           H  
ATOM   3432 1HB  GLU C 225      15.487   8.576  -1.103  1.00  0.00           H  
ATOM   3433 2HB  GLU C 225      16.881   9.448  -1.725  1.00  0.00           H  
ATOM   3434 1HG  GLU C 225      15.721  11.590  -1.235  1.00  0.00           H  
ATOM   3435 2HG  GLU C 225      14.384  10.678  -0.539  1.00  0.00           H  
ATOM   3436  N   ILE C 226      16.919   8.522  -4.304  1.00  0.00           N  
ATOM   3437  CA  ILE C 226      17.595   7.439  -5.009  1.00  0.00           C  
ATOM   3438  C   ILE C 226      18.906   7.071  -4.326  1.00  0.00           C  
ATOM   3439  O   ILE C 226      18.899   6.368  -3.353  1.00  0.00           O  
ATOM   3440  OXT ILE C 226      19.946   7.484  -4.760  1.00  0.00           O  
ATOM   3441  CB  ILE C 226      17.870   7.824  -6.474  1.00  0.00           C  
ATOM   3442  CG1 ILE C 226      16.553   8.038  -7.225  1.00  0.00           C  
ATOM   3443  CG2 ILE C 226      18.708   6.755  -7.157  1.00  0.00           C  
ATOM   3444  CD1 ILE C 226      16.730   8.568  -8.630  1.00  0.00           C  
ATOM   3445  H   ILE C 226      17.412   9.390  -4.148  1.00  0.00           H  
ATOM   3446  HA  ILE C 226      16.948   6.563  -4.998  1.00  0.00           H  
ATOM   3447  HB  ILE C 226      18.408   8.771  -6.507  1.00  0.00           H  
ATOM   3448 1HG1 ILE C 226      16.009   7.096  -7.282  1.00  0.00           H  
ATOM   3449 2HG1 ILE C 226      15.929   8.742  -6.673  1.00  0.00           H  
ATOM   3450 1HG2 ILE C 226      18.892   7.043  -8.192  1.00  0.00           H  
ATOM   3451 2HG2 ILE C 226      19.658   6.650  -6.636  1.00  0.00           H  
ATOM   3452 3HG2 ILE C 226      18.175   5.805  -7.134  1.00  0.00           H  
ATOM   3453 1HD1 ILE C 226      15.754   8.694  -9.098  1.00  0.00           H  
ATOM   3454 2HD1 ILE C 226      17.243   9.530  -8.594  1.00  0.00           H  
ATOM   3455 3HD1 ILE C 226      17.322   7.863  -9.212  1.00  0.00           H  
TER                                                                             
# All scores below are weighted scores, not raw scores.
#BEGIN_POSE_ENERGIES_TABLE ex1-1wt5_renum_0005.pdb
label fa_atr fa_rep fa_sol fa_intra_rep fa_elec pro_close hbond_sr_bb hbond_lr_bb hbond_bb_sc hbond_sc dslf_fa13 rama omega fa_dun p_aa_pp ref total
weights 0.8 0.44 0.75 0.004 0.7 1 1.17 1.17 1.17 1.1 1 0.2 0.5 0.56 0.32 1 NA
pose -840.085 99.9883 456.164 2.05148 -94.2536 1.39698 -22.1387 -81.3993 -33.3859 -28.7606 -0.17016 -9.86478 29.0582 203.454 -39.8779 5.37176 -352.451
GLN_p:NtermProteinFull_1 -1.55904 0.03259 1.23152 0.00946 -0.09783 0 0 0 -0.318 0 0 0 0.21168 2.01555 0 -1.17797 0.34797
VAL_2 -3.50073 0.38085 1.34252 0.02021 -0.25977 0 0 0 -0.318 0 0 -0.22608 0.00561 1.13573 0.13005 0.74484 -0.54478
GLN_3 -3.24109 0.14188 2.19251 0.00779 -0.65637 0 0 0 -0.4006 -0.27766 0 0.11943 0.07083 2.13959 -0.05769 -1.17797 -1.13934
LEU_4 -4.20815 0.3251 2.13347 0.00737 -0.19642 0 0 0 -0.4006 0 0 -0.20064 0.02094 0.13519 -0.1414 0.60233 -1.9228
VAL_5 -2.55324 0.11391 1.53117 0.01291 -0.37565 0 0 0 0 0 0 -0.04533 0.00175 0.00777 -0.25182 0.74484 -0.81369
GLN_6 -6.06995 0.39267 4.78011 0.01367 -1.01073 0 0 0 -1.09148 -0.65934 0 -0.10416 0.00232 3.27133 -0.07431 -1.17797 -1.72783
SER_7 -2.62515 0.28054 2.76235 0.00124 -0.4527 0 0 0 -1.02077 0 0 -0.27344 0.32706 0.34342 -0.25432 0.17658 -0.73519
GLY_8 -1.09313 0.09107 0.89609 0.00012 0.03898 0 0 0 0 0 0 -0.07894 0.16038 0 -0.47757 0.14053 -0.32248
ALA_9 -1.24322 0.2557 0.56082 0.00079 0.04885 0 0 0 0 0 0 -0.30291 0.13189 0 -0.07488 0.59294 -0.03002
GLU_10 -2.37821 0.11107 2.00706 0.00473 -0.54888 0 0 0 0 0 0 -0.01704 0.00841 2.4061 -0.02821 -1.55374 0.0113
VAL_11 -1.69276 0.09153 1.05588 0.01276 -0.20626 0 0 0 0 0 0 -0.22034 0.16292 0.0232 -0.36584 0.74484 -0.39405
LYS_12 -3.14171 0.22582 1.83764 0.00515 -0.48741 0 0 0 0 0 0 -0.00422 0.10213 1.11702 -0.02396 -0.28737 -0.65692
LYS_13 -1.59513 0.3881 0.96108 0.00315 -0.11241 0.00089 0 0 0 0 0 -0.10868 0.01082 0.7187 -0.05226 -0.28737 -0.07311
PRO_14 -1.42378 0.40008 0.6914 0.00127 0.07602 0.00774 0 0 0 0 0 -0.18449 0.02695 0.06884 -0.51429 -0.21929 -1.06954
GLY_15 -1.81576 0.12557 1.14651 0 0.03739 0 0 0 0 0 0 -0.36923 0.0168 0 -0.79972 0.14053 -1.51793
ALA_16 -2.92623 0.47018 1.5388 0.00073 -0.11043 0 0 0 0 0 0 0.17238 0.01155 0 0.17876 0.59294 -0.07132
SER_17 -2.17489 0.29937 1.68275 0.00144 -0.5454 0 0 0 0 -0.29971 0 -0.00754 0.01223 0.52109 0.04594 0.17658 -0.28813
VAL_18 -3.94399 0.40378 1.51845 0.01906 -0.58853 0 0 0 0 0 0 -0.12102 0.00076 0.93519 -0.3152 0.74484 -1.34666
LYS_19 -2.25848 0.14723 0.86287 0.00858 -0.15402 0 0 0 0 0 0 0.02384 0.02971 1.67965 0.04706 -0.28737 0.09907
VAL_20 -4.04741 0.20634 1.7583 0.01284 -0.5106 0 0 0 0 0 0 -0.21836 0.08954 0.01376 -0.27184 0.74484 -2.2226
SER_21 -3.14 0.34885 2.05143 0.0021 -0.56191 0 0 0 -0.38798 0 0 -0.04803 0.2755 0.45114 -0.14454 0.17658 -0.97686
CYS_22 -3.92942 0.14296 2.16429 0.00847 -0.47028 0 0 0 0 0 0 0.20071 0.00824 0.03039 -0.3387 0.35499 -1.82834
LYS_23 -3.25903 0.12471 1.98414 0.00514 -0.52392 0 0 0 0 0 0 -0.13512 0.00648 0.87659 -0.05409 -0.28737 -1.26247
ALA_24 -2.05964 0.14039 1.05096 0.00072 -0.22287 0 0 0 0 0 0 -0.14748 0.09261 0 -0.00747 0.59294 -0.55983
SER_25 -1.59046 0.09346 1.19325 0.00386 -0.39878 0 0 0 0 0 0 0.29933 0.00821 0.04076 -0.24372 0.17658 -0.4175
GLY_26 -0.99141 0.03839 0.43305 7e-05 -0.13224 0 0 0 0 0 0 0.36388 0.05567 0 -0.86853 0.14053 -0.9606
TYR_27 -4.30679 0.47306 1.75934 0.02282 0.09615 0 0 0 0 0 0 -0.10714 0.06549 1.48815 -0.21239 0.1317 -0.5896
THR_28 -2.86331 0.38507 1.76153 0.00757 -0.07519 0 0 0 0 0 0 -0.15925 0.11648 0.06012 0.03459 0.16454 -0.56783
PHE_29 -6.50965 0.46249 1.79072 0.02594 0.16828 0 0 0 0 0 0 -0.02338 1.00772 1.7094 -0.01156 0.43057 -0.94947
THR_30 -3.70005 0.55963 1.88177 0.00398 0.08003 0 0 0 0 0 0 -0.13309 0.24562 0.06364 -0.09872 0.16454 -0.93264
SER_31 -2.56457 0.38548 1.64943 0.00105 -0.13984 0 0 0 0 0 0 -0.21641 0.01063 0.64972 -0.09284 0.17658 -0.14075
TYR_32 -7.71571 1.00076 3.0415 0.02703 -0.11825 0 0 0 -0.29728 0 0 -0.15405 0.00321 2.44973 -0.19253 0.1317 -1.82388
TRP_33 -5.23177 0.34988 2.31795 0.02157 -0.10252 0 0 0 0 0 0 -0.21091 0.00426 1.42403 -0.07194 0.92933 -0.57012
MET_34 -4.6825 0.28068 2.58928 0.00345 -0.35209 0 0 0 0 0 0 0.07879 0.03998 1.24376 -0.05017 0.15868 -0.69014
HIS_35 -5.80163 0.39361 3.45854 0.00361 -0.79112 0 0 0 0 -0.69899 0 -0.10628 0.00571 2.28913 0.01018 0.3575 -0.87975
TRP_36 -8.15763 0.36541 3.39529 0.02176 -0.4891 0 0 0 0 0 0 0.00424 0.00536 1.29663 0.05753 0.92933 -2.57118
VAL_37 -4.77765 0.61842 1.66727 0.01288 -0.34433 0 0 0 0 0 0 -0.11868 0.1716 0.10401 -0.34273 0.74484 -2.26436
ARG_38 -7.44713 0.74585 4.82622 0.01357 -2.01386 0 0 0 0 -2.15733 0 -0.09223 0.00253 2.647 -0.06054 -0.14916 -3.68506
GLN_39 -4.7982 0.51143 3.29345 0.00734 -1.07515 0 0 0 0 -1.59664 0 0.07482 0.01342 2.27851 0.04234 -1.17797 -2.42665
ALA_40 -2.79627 0.36556 1.43811 0.00072 -0.61641 0.00036 0 0 0 0 0 0.02966 0.00149 0 0.11573 0.59294 -0.86811
PRO_41 -1.3423 0.51564 0.59016 0.00148 -0.00644 0.00842 0 0 0 0 0 -0.04708 0.19608 0.09528 -0.45129 -0.21929 -0.65933
GLY_42 -1.00334 0.07202 0.689 0 0.06302 0 0 0 0 0 0 -0.39324 0.01881 0 -0.80447 0.14053 -1.21766
GLN_43 -2.20193 0.33101 1.2891 0.00476 0.12246 0 0 0 0 0 0 0.22081 0.00177 1.73264 -0.38808 -1.17797 -0.06542
GLY_44 -2.28315 0.0983 1.34364 8e-05 -0.07657 0 0 0 0 0 0 0.13302 0.01975 0 -0.80862 0.14053 -1.43304
LEU_45 -4.80802 0.59914 0.77594 0.0073 -0.00525 0 0 0 0 0 0 -0.28618 0.00033 0.15479 -0.03491 0.60233 -2.99453
GLU_46 -4.57292 0.19454 3.46526 0.00565 -1.95099 0 0 0 0 -0.89652 0 0.19385 0.00473 2.39201 -0.00158 -1.55374 -2.71973
TRP_47 -7.80138 0.6326 2.64722 0.02374 -0.21086 0 0 0 0 -0.69899 0 -0.24759 0.05699 2.02122 -0.02357 0.92933 -2.67131
MET_48 -5.7771 0.48414 1.97119 0.00435 -0.39919 0 0 0 0 0 0 0.22458 0.12559 0.98395 -0.10712 0.15868 -2.33095
GLY_49 -3.44432 0.37916 1.81674 0.00028 -0.32835 0 0 0 0 0 0 0.14415 0.0321 0 -0.79277 0.14053 -2.05247
ASN_50 -5.61168 0.31402 3.75596 0.01524 -0.64275 0 0 0 0 -0.65555 0 0.0109 0.09101 1.47409 -0.1694 -0.94198 -2.36014
ILE_51 -5.00828 0.36457 1.61043 0.01801 -0.33138 0 0 0 0 0 0 0.01925 0.46409 0.39717 -0.07039 0.8318 -1.70473
TYR_52 -7.29898 0.8979 3.34337 0.02464 -0.99035 0.00609 0 0 0 0 0 0.05309 0.42961 2.11848 -0.14688 0.1317 -1.43133
PRO_53 -4.93966 1.04779 1.37287 0.00101 -0.26258 0.00972 0 0 -0.85985 0 0 -0.14959 0.01092 0.6254 -0.24943 -0.21929 -3.61269
GLY_54 -1.95711 0.53138 1.10382 1e-05 -0.09088 0 0 0 0 0 0 0.01344 0.04196 0 0.17885 0.14053 -0.038
SER_55 -2.356 0.59358 1.81188 0.00236 -0.28441 0 0 0 -0.30036 0 0 0.32577 0.20234 0.34479 -0.16393 0.17658 0.3526
GLY_56 -1.73147 0.10493 1.19916 0 -0.08573 0 0 0 0 0 0 -0.38017 0.00932 0 -0.80205 0.14053 -1.54549
GLY_57 -1.60299 0.2027 1.34465 4e-05 -0.04757 0 0 0 -0.30036 0 0 0.02535 0.00265 0 0.35 0.14053 0.115
THR_58 -3.08041 0.34922 1.92615 0.00478 -0.54765 0 0 0 0 -0.5258 0 -0.19242 0.02796 0.15239 -0.21341 0.16454 -1.93466
ASN_59 -3.76454 0.28929 2.60242 0.00269 -0.61163 0 0 0 0 -0.65555 0 0.111 0.16578 1.50197 0.29252 -0.94198 -1.00802
TYR_60 -5.48788 0.72676 2.71253 0.02452 -0.59909 0 0 0 -0.70412 -0.93597 0 -0.15769 1.18265 1.68192 -0.22178 0.1317 -1.64646
ALA_61 -3.1643 0.38835 1.47 0.00073 -0.3636 0 0 0 0 0 0 -0.22338 0.31654 0 -0.06288 0.59294 -1.04559
GLU_62 -1.22585 0.24832 0.65113 0.00454 0.19789 0 0 0 0 0 0 -0.28212 0.02891 2.16021 -0.13675 -1.55374 0.09255
LYS_63 -2.65247 0.3187 1.57046 0.00317 -0.63372 0 0 0 -0.25497 0 0 -0.2772 0.52751 0.69106 -0.03917 -0.28737 -1.03401
PHE_64 -7.40313 1.34877 3.01372 0.02401 -0.29309 0 0 0 0 0 0 0.12332 0.2124 1.87711 -0.21056 0.43057 -0.87688
LYS_65 -3.02138 0.44986 1.59035 0.00535 0.09147 0 0 0 0 0 0 -0.02964 0.07046 0.78115 -0.04051 -0.28737 -0.39027
ASN_66 -1.79618 0.29353 1.33865 0.00461 -0.1471 0 0 0 0 0 0 -0.07091 0.00614 1.6006 -0.47317 -0.94198 -0.1858
ARG_67 -5.0314 0.24201 4.03905 0.01195 -1.88515 0 0 0 -0.33748 -1.24621 0 0.36129 0.05224 2.79819 -0.52897 -0.14916 -1.67363
VAL_68 -3.76463 0.71136 1.3495 0.01927 0.11093 0 0 0 0 0 0 -0.02813 0.29966 0.92843 -0.04156 0.74484 0.32967
THR_69 -2.74557 0.21718 1.89752 0.01207 -0.69743 0 0 0 0 -0.41017 0 -0.01035 0.01763 0.28984 -0.08093 0.16454 -1.34567
MET_70 -4.89654 0.40718 2.21169 0.00313 -0.2919 0 0 0 -0.70412 0 0 -0.09129 0.36454 2.9965 -0.10969 0.15868 0.0482
THR_71 -2.48293 0.29681 1.4279 0.0106 -0.82161 0 0 0 -0.21353 0 0 0.1111 0.27484 0.30797 -0.33567 0.16454 -1.26
ARG_72 -3.76715 0.25416 1.79292 0.02124 -0.92581 0 0 0 -1.07339 0 0 0.00987 0.13458 3.46943 -0.11811 -0.14916 -0.3514
ASP_73 -4.21613 0.35108 3.28926 0.0146 -1.2406 0 0 0 -0.06861 -0.23748 0 0.02184 0.71503 1.42021 -0.16513 -1.28682 -1.40275
THR_74 -2.39978 0.30502 1.2904 0.00414 0.16472 0 0 0 0 0 0 -0.19426 0.00024 0.04771 0.01805 0.16454 -0.59922
SER_75 -1.86204 0.3453 1.75197 0.00177 -0.85038 0 0 0 -0.06861 -0.23748 0 -0.29918 0.08321 0.17245 -0.11972 0.17658 -0.90612
ILE_76 -3.67241 0.76082 2.69594 0.01608 -0.13463 0 0 0 -0.21715 0 0 0.1315 0.23677 0.06072 0.08861 0.8318 0.79807
SER_77 -3.41188 0.34286 1.97574 0.00403 0.10208 0 0 0 0 0 0 0.12153 0.09903 0.08935 0.101 0.17658 -0.39968
THR_78 -5.273 0.43331 3.02857 0.00807 -0.36553 0 0 0 -0.21715 0 0 -0.0017 0.04228 0.07126 -0.12777 0.16454 -2.2371
ALA_79 -3.70355 0.18104 1.58729 0.00066 -0.52975 0 0 0 0 0 0 -0.07033 3e-05 0 0.06586 0.59294 -1.8758
TYR_80 -5.63128 0.48482 2.23509 0.02349 -0.39333 0 0 0 0 0 0 -0.16061 0.18814 1.26739 -0.22432 0.1317 -2.07891
MET_81 -5.74709 0.31045 2.1351 0.00552 -0.45929 0 0 0 0 0 0 0.20031 6e-05 0.98316 -0.06603 0.15868 -2.47913
GLU_82 -3.56357 0.37508 2.2618 0.00684 -0.92211 0 0 0 0 -0.29971 0 -0.0963 0.00077 2.03721 0.03774 -1.55374 -1.71598
LEU_83 -5.06841 0.86146 1.66591 0.01596 -0.34676 0 0 0 0 0 0 0.1269 0.03027 2.16282 -0.05954 0.60233 -0.00906
SER_84 -2.80438 0.26563 2.18466 0.00199 -0.46764 0 0 0 0 0 0 -0.13925 0.03147 0.16132 -0.2632 0.17658 -0.85282
ARG_85 -3.14512 0.20845 2.28742 0.00984 -0.10806 0 0 0 -0.08251 0 0 -0.03859 0.04627 0.9719 -0.14949 -0.14916 -0.14905
LEU_86 -5.40684 0.4537 2.69904 0.0066 -0.67825 0 0 0 0 0 0 -0.28292 0.17462 0.19886 0.01344 0.60233 -2.21942
ARG_87 -3.78964 0.37558 3.04785 0.01137 -0.21907 0 0 0 -0.4551 0 0 0.02489 0.01189 1.13806 0.00094 -0.14916 -0.00239
SER_88 -1.52847 0.35961 1.42817 0.00339 -0.51892 0 0 0 0 0 0 -0.26155 0.03243 0.12816 -0.08348 0.17658 -0.26408
ASP_89 -1.73325 0.41579 1.49639 0.0034 -0.37122 0 0 0 0 0 0 -0.22857 0.00075 1.57893 -0.14403 -1.28682 -0.26863
ASP_90 -4.74893 0.67681 4.54618 0.00274 -2.5232 0 0 0 -1.14939 -1.93188 0 -0.26435 0.33161 1.8301 -0.15769 -1.28682 -4.67484
THR_91 -2.27585 0.35212 1.88239 0.00849 -0.33014 0 0 0 0 0 0 0.52184 0.12502 0.03984 -0.57848 0.16454 -0.09022
ALA_92 -3.91874 0.30091 1.82843 0.00071 -0.36129 0 0 0 0 0 0 0.07528 0.33843 0 -0.15777 0.59294 -1.3011
VAL_93 -4.76573 0.37929 2.06263 0.0123 -0.3379 0 0 0 0 0 0 -0.21061 0.75316 0.04549 -0.31997 0.74484 -1.63649
TYR_94 -7.92397 1.06291 3.56986 0.0331 -1.18826 0 0 0 -0.6943 -0.57513 0 -0.10022 0.07591 2.27093 -0.05797 0.1317 -3.39544
TYR_95 -7.73782 1.14955 3.59911 0.02413 -0.7388 0 0 0 0 -0.44117 0 -0.07912 0.19434 2.07794 -0.23177 0.1317 -2.05191
CYS_96 -4.1013 0.37004 2.29598 0.00118 -0.47702 0 0 0 -0.14674 0 0 -0.06474 0.01515 0.36148 0.05475 0.35499 -1.33623
ALA_97 -3.66979 0.6447 1.59878 0.00072 -0.35713 0 0 0 0 0 0 0.22682 0.06479 0 -0.07785 0.59294 -0.97601
ARG_98 -5.19591 0.45325 3.85384 0.01419 0.13035 0 0 0 0 0 0 0.00436 0.00125 2.36823 0.08917 -0.14916 1.56956
SER_99 -1.74085 0.2017 1.56063 0.00429 -0.05429 0 0 0 0 0 0 0.2657 0.08534 0.42662 -0.13066 0.17658 0.79506
GLY_100 -1.8472 0.33147 1.28881 0.00012 -0.21623 0 0 0 -0.4616 0 0 -0.05419 0.00531 0 -0.81005 0.14053 -1.62304
GLY_101 -1.6319 0.22995 0.82327 0.00016 -0.09351 0.00027 0 0 0 0 0 0.16871 1e-05 0 -0.8086 0.14053 -1.17112
PRO_102 -1.89117 0.76548 0.65403 0.00256 -0.04711 0.02395 0 0 0 0 0 0.08474 0.10436 0.44146 -0.15817 -0.21929 -0.23916
TYR_103 -2.23066 0.37535 1.19756 0.02464 -0.35324 0 0 0 -0.29728 0 0 -0.02233 0.42898 1.32517 0.14043 0.1317 0.72033
PHE_104 -6.38079 1.30791 1.85279 0.02571 -0.01773 0 0 0 0 0 0 -0.13369 0.17904 2.55284 -0.22832 0.43057 -0.41165
PHE_105 -4.26532 0.43695 1.49388 0.02824 -0.27744 0 0 0 0 0 0 0.15658 0.62119 1.89923 -0.13558 0.43057 0.3883
ASP_106 -4.46502 0.31958 3.36447 0.00477 -0.6532 0 0 0 -0.4616 0 0 -0.07864 0.36598 2.71565 -0.37553 -1.28682 -0.55037
TYR_107 -5.98612 0.40626 3.22198 0.02649 -0.22345 0 0 0 0 -0.27766 0 -0.13591 0.00026 1.7944 -0.0809 0.1317 -1.12295
TRP_108 -8.20325 1.53417 3.73307 0.02236 -0.12175 0 0 0 -1.30319 0 0 -0.14161 0.00445 1.30468 -0.14103 0.92933 -2.38278
GLY_109 -2.34112 0.60184 1.70775 0.00012 -0.28458 0 0 0 -0.39927 0 0 0.15938 0.07982 0 -0.44985 0.14053 -0.78538
GLN_110 -3.01244 0.17909 2.38418 0.02198 -0.37654 0 0 0 -0.94473 0 0 -0.242 0.04429 2.81214 -0.04061 -1.17797 -0.35262
GLY_111 -2.50081 0.46685 1.48632 5e-05 0.12259 0 0 0 0 0 0 0.13541 0.03925 0 -0.79772 0.14053 -0.90754
THR_112 -4.74707 0.27834 3.46858 0.00843 -0.82569 0 0 0 -0.6328 -0.65934 0 0.10696 0.00381 0.04028 0.01653 0.16454 -2.77742
LEU_113 -3.21783 0.27417 1.43101 0.00929 -0.23815 0 0 0 0 0 0 -0.10719 0.06269 0.33066 -0.076 0.60233 -0.92903
VAL_114 -3.56705 0.28229 1.70917 0.01285 -0.21031 0 0 0 0 0 0 -0.21017 0.02506 0.01238 -0.37224 0.74484 -1.57317
THR_p:CtermProteinFull_115 -2.68483 0.06402 2.58557 0.01785 -0.33796 0 0 0 0 0 0 0 0 0.05401 0 0.16454 -0.1368
ASP_p:NtermProteinFull_116 -1.87855 0.12236 2.60619 0.01012 0.08146 0 0 0 0 0 0 0 0.10062 1.44547 0 -1.28682 1.20085
ILE_117 -4.97467 0.41545 2.68358 0.01868 -0.03858 0 0 0 -0.73858 0 0 -0.18152 0.00123 0.21504 -0.36332 0.8318 -2.1309
VAL_118 -2.18996 0.22734 1.52372 0.01346 -0.44465 0 0 0 -0.2248 0 0 -0.25811 0.09376 0.00587 -0.18814 0.74484 -0.69668
MET_119 -4.75397 0.22935 2.44743 0.00348 -0.0602 0 0 0 0 0 0 0.0728 0.05047 1.40076 -0.07793 0.15868 -0.52915
THR_120 -2.32036 0.02852 1.73927 0.00882 -0.41925 0 0 0 0 0 0 0.00321 0.00761 0.02654 -0.05251 0.16454 -0.81359
GLN_121 -6.70179 0.58235 5.17712 0.01063 -1.22176 0 0 0 -1.69043 -0.48263 0 -0.15609 0.00102 3.20451 -0.01139 -1.17797 -2.46644
SER_122 -2.08227 0.79099 1.6351 0.00151 -0.46095 0.00887 0 0 0 0 0 0.05422 0.0022 0.15087 -0.06771 0.17658 0.20941
PRO_123 -2.85841 1.0441 1.4879 0.00221 -0.43213 0.24483 0 0 -0.31415 0 0 0.18877 0.37463 0.03587 -0.37803 -0.21929 -0.82368
LEU_124 -2.04272 0.08496 1.30099 0.0092 -0.1704 0 0 0 0 0 0 -0.12006 0.12416 0.7248 -0.11982 0.60233 0.39345
SER_125 -2.5709 0.15896 1.64504 0.0018 -0.39235 0 0 0 0 0 0 -0.03685 0.7145 0.39723 -0.08741 0.17658 0.0066
LEU_126 -4.13742 0.40222 1.33979 0.00992 -0.45691 0.04941 0 0 0 0 0 0.41332 0.44864 0.42008 -0.00545 0.60233 -0.91409
PRO_127 -1.63809 0.21475 0.76691 0.0015 -0.04974 0.3501 0 0 0 0 0 -0.19152 0.02977 0.48188 -0.41205 -0.21929 -0.66578
VAL_128 -3.93352 0.60391 1.51862 0.01276 -0.29211 0 0 0 0 0 0 -0.15903 0.21063 0.1024 -0.36576 0.74484 -1.55725
THR_129 -2.56072 0.79056 1.79365 0.00827 -0.66365 5e-05 0 0 -0.1187 0 0 -0.1634 0.03533 0.10293 0.06028 0.16454 -0.55085
PRO_130 -1.81869 0.68725 0.5091 0.00142 -0.07202 0.05097 0 0 0 0 0 -0.02678 0.00154 0.09116 -0.47887 -0.21929 -1.27419
GLY_131 -1.79557 0.18079 0.94524 0 -0.19857 0 0 0 0 0 0 -0.36389 0.00011 0 -0.79995 0.14053 -1.89131
GLU_132 -3.92507 0.82521 2.72947 0.00714 -0.75081 0.03288 0 0 -0.1187 0 0 -0.08539 0.14097 2.15356 0.03646 -1.55374 -0.50803
PRO_133 -2.34295 0.55075 0.90829 0.00124 -0.03985 0.10124 0 0 0 0 0 -0.28428 0.05818 0.14693 -0.56425 -0.21929 -1.68399
ALA_134 -2.86739 0.3232 0.98264 0.00063 -0.28582 0 0 0 0 0 0 0.08001 0.00448 0 0.1423 0.59294 -1.02701
SER_135 -1.97387 0.16716 1.63454 0.00635 -0.5156 0 0 0 0 -0.4715 0 0.23031 0.01144 0.0664 -0.07302 0.17658 -0.74119
ILE_136 -4.75512 0.22636 1.5819 0.01779 -0.58079 0 0 0 0 0 0 -0.21184 0.02953 1.89577 -0.40238 0.8318 -1.36698
SER_137 -2.56748 0.17301 1.83135 0.00325 -0.809 0 0 0 0 0 0 -0.06863 0.17446 0.59617 -0.02458 0.17658 -0.51487
CYD_138 -3.25713 0.23122 1.98073 0.00161 -0.63498 0 0 0 0 0 -0.08508 0.10103 0.00019 0.12161 -0.19303 0.35499 -1.37883
ARG_139 -3.29851 0.16564 2.83246 0.01245 -1.76997 0 0 0 0 -0.73392 0 -0.01131 0.03752 1.8265 0.03459 -0.14916 -1.05371
SER_140 -3.28877 0.39565 2.48216 0.0015 -0.54912 0 0 0 -0.36031 0 0 -0.20855 0.04231 0.25569 -0.16431 0.17658 -1.21718
SER_141 -1.94285 0.15964 1.54581 0.00373 -0.42498 0 0 0 -0.2248 0 0 -0.26101 0.01007 0.14619 -0.16067 0.17658 -0.97226
GLN_142 -3.69018 0.41839 2.29909 0.00559 -0.40188 0 0 0 -0.36031 0 0 -0.03726 0.0088 2.25122 -0.08111 -1.17797 -0.7656
ASN_143 -3.23281 0.32839 2.36533 0.00979 -0.16224 0 0 0 -0.31036 0 0 -0.07669 0.20966 1.67981 -0.02519 -0.94198 -0.15628
ILE_144 -4.33761 0.32207 1.86663 0.02008 -0.04268 0 0 0 0 0 0 0.0371 0.0699 0.20588 0.2447 0.8318 -0.78214
VAL_145 -2.90732 0.3256 1.94583 0.01312 -0.15674 0 0 0 -0.31036 0 0 -0.17413 0.1305 0.01652 -0.16667 0.74484 -0.53879
HIS_146 -5.0808 0.6803 2.83097 0.00499 -0.67517 0 0 0 -0.29867 0 0 -0.17006 0.23043 2.13127 -0.02801 0.3575 -0.01725
ASN_147 -1.53981 0.40608 0.89806 0.00347 0.05239 0 0 0 0 0 0 -0.17815 0.04443 1.22338 -0.06051 -0.94198 -0.09263
ASN_148 -4.2197 0.71156 3.11701 0.01693 -0.3612 0 0 0 -0.43033 -0.37848 0 -0.21114 0.27518 1.84022 -0.20405 -0.94198 -0.78597
GLY_149 -1.30977 0.42589 0.88846 0 0.05512 0 0 0 0 0 0 -0.40059 0.00029 0 -0.80278 0.14053 -1.00285
ILE_150 -4.00672 0.27478 2.34153 0.01724 -0.25294 0 0 0 -0.13166 0 0 -0.23585 0.30204 0.19585 -0.38066 0.8318 -1.04458
THR_151 -2.84673 0.24688 1.19818 0.00804 -0.28103 0 0 0 0 0 0 0.05062 0.25344 0.05157 0.04102 0.16454 -1.11348
TYR_152 -5.04643 0.28928 2.24655 0.02483 -0.40413 0 0 0 0 -0.37848 0 0.03049 0.00301 1.58616 -0.06701 0.1317 -1.58405
LEU_153 -4.88652 0.56972 1.7486 0.0089 -0.32502 0 0 0 0 0 0 -0.02438 0.05456 0.40437 -0.13787 0.60233 -1.9853
GLU_154 -5.10505 0.40516 3.02637 0.00499 -0.91457 0 0 0 0 -0.39281 0 -0.04695 0.19509 2.12273 0.02095 -1.55374 -2.23783
TRP_155 -9.28802 0.84915 3.36769 0.02192 -0.6332 0 0 0 0 0 0 -0.12184 4e-05 1.08434 -0.13973 0.92933 -3.93032
TYR_156 -7.54266 0.62414 2.96652 0.02497 -0.97306 0 0 0 0 -0.39281 0 -0.15517 0.00996 1.3464 -0.25407 0.1317 -4.21408
LEU_157 -4.14646 0.42178 1.63686 0.01225 -0.48721 0 0 0 0 0 0 0.03949 0.06341 0.92077 -0.06275 0.60233 -0.99953
GLN_158 -5.56748 0.27442 3.53754 0.00649 -1.16988 0 0 0 -0.32868 -1.46043 0 0.08023 0.40452 2.27836 0.00249 -1.17797 -3.12038
LYS_159 -3.04209 0.49037 2.11965 0.00505 -1.25793 0.00117 0 0 0 -0.29436 0 -0.27568 0.00046 0.99867 -0.00912 -0.28737 -1.55119
PRO_160 -1.80134 0.56361 0.67391 0.00139 -0.01165 0.04609 0 0 0 0 0 -0.05866 0.00148 0.11859 -0.47728 -0.21929 -1.16314
GLY_161 -0.92688 0.06006 0.65984 1e-05 0.07255 0 0 0 0 0 0 -0.31718 0.02426 0 -0.79869 0.14053 -1.0855
GLN_162 -2.61977 0.27535 1.59224 0.00491 -0.1676 0 0 0 -0.32868 0 0 0.09762 0.14446 1.56045 -0.09851 -1.17797 -0.7175
SER_163 -2.79005 0.43146 2.16872 0.00119 -0.35609 0.00111 0 0 -0.39927 0 0 -0.13296 0.00513 0.32055 -0.15344 0.17658 -0.72706
PRO_164 -4.21335 0.55915 1.60441 0.00125 0.02122 0.043 0 0 0 0 0 -0.26178 0.21559 0.14434 -0.50382 -0.21929 -2.60929
GLN_165 -5.24408 0.23377 3.85588 0.0056 -0.75832 0 0 0 -1.30319 0 0 -0.13406 0.04127 2.02597 -0.05042 -1.17797 -2.50556
LEU_166 -5.02674 0.3767 1.77587 0.00886 -0.10241 0 0 0 0 0 0 -0.20921 0.00222 0.39809 -0.02672 0.60233 -2.20102
LEU_167 -5.53255 0.76218 1.24417 0.00721 -0.26474 0 0 0 0 0 0 0.40858 5e-05 0.91785 -0.23068 0.60233 -2.08561
ILE_168 -5.60686 0.6126 2.06116 0.02077 -0.3152 0 0 0 0 0 0 -0.0517 0.27856 1.31588 -0.14195 0.8318 -0.99494
TYR_169 -6.10444 1.37356 2.68998 0.02883 -0.3422 0 0 0 0 0 0 -0.13212 0.1173 1.40046 -0.21239 0.1317 -1.04935
LYS_170 -3.10314 1.64552 1.92373 0.00504 -0.18431 0 0 0 0 0 0 -0.01858 0.55948 1.03235 -0.29017 -0.28737 1.28253
VAL_171 -3.42511 1.26778 1.52544 0.01324 -0.15823 0 0 0 0 0 0 0.72815 0.92137 0.09432 -0.1811 0.74484 1.53071
SER_172 -1.88364 0.57668 1.43985 0.00584 -0.48505 0 0 0 0 0 0 0.33599 0.14766 0.235 -0.31641 0.17658 0.23249
ASP_173 -4.40789 0.63421 3.05103 0.0033 -0.43068 0 0 0 0 0 0 -0.07978 0.186 2.22363 0.04862 -1.28682 -0.05838
ARG_174 -4.59636 0.32822 3.25684 0.01084 -0.76061 0 0 0 -0.34814 0 0 -0.23493 0.15176 2.10357 -0.05434 -0.14916 -0.29232
PHE_175 -6.5978 0.80707 2.18324 0.02467 -0.18027 0 0 0 0 0 0 -0.25053 0.01524 2.34437 -7e-05 0.43057 -1.2235
SER_176 -1.81156 0.18797 0.93802 0.00905 -0.03845 0 0 0 0 0 0 -0.03905 0.01004 0.22752 0.12699 0.17658 -0.21288
GLY_177 -0.8849 0.05777 0.55704 1e-05 -0.10487 0 0 0 0 0 0 -0.26466 0.01879 0 -0.80464 0.14053 -1.28496
VAL_178 -3.69994 1.10946 1.18787 0.01393 0.10713 0.00329 0 0 0 0 0 -0.25011 0 0.05158 -0.19115 0.74484 -0.9231
PRO_179 -3.30937 1.05738 1.58503 0.00109 -0.13278 0.00817 0 0 0 0 0 -0.2149 0.15656 0.17901 -0.69167 -0.21929 -1.58076
ASP_180 -2.55394 0.55991 2.16354 0.00343 -0.08134 0 0 0 0 0 0 -0.20609 0.01724 1.62635 -0.16196 -1.28682 0.08032
ARG_181 -5.41595 0.82678 3.58689 0.01359 -1.57352 0 0 0 0 -0.96652 0 -0.23015 0.01195 2.36155 -0.05979 -0.14916 -1.59434
PHE_182 -6.75079 1.1211 1.86944 0.02301 -0.59287 0 0 0 -0.34814 0 0 -0.17762 0.01064 1.46154 -0.08172 0.43057 -3.03483
SER_183 -2.13839 0.03608 1.55959 0.00787 -0.50107 0 0 0 0 0 0 0.23536 0.00575 0.0447 -0.30688 0.17658 -0.88042
GLY_184 -1.52619 0.07025 1.09776 7e-05 -0.28955 0 0 0 0 0 0 0.26041 0.05543 0 0.26415 0.14053 0.07285
SER_185 -1.79585 0.06822 1.3205 0.00115 -0.74727 0 0 0 -0.12259 0 0 0.17655 0.0013 0.65782 -0.29209 0.17658 -0.55568
GLY_186 -1.15214 0.22218 0.62193 0.00013 -0.57631 0 0 0 -0.12259 0 0 0.21539 0.0101 0 -0.81266 0.14053 -1.45344
SER_187 -1.99588 0.15181 1.20581 0.00152 -0.48172 0 0 0 0 0 0 0.14239 0.34526 0.12636 -0.32229 0.17658 -0.65015
GLY_188 -2.45237 0.15576 1.617 2e-05 -0.12561 0 0 0 0 0 0 0.48145 0.13531 0 -0.66264 0.14053 -0.71056
THR_189 -3.76238 0.37589 2.763 0.00461 -0.55428 0 0 0 0 0 0 0.03742 0.08315 0.02435 -0.4305 0.16454 -1.29419
ASP_190 -3.64504 0.19879 3.17835 0.00359 -1.91627 0 0 0 0 -0.73392 0 -0.0918 0.00057 2.61558 -0.09691 -1.28682 -1.77386
PHE_191 -7.02921 0.81016 2.44772 0.02374 -0.31141 0 0 0 0 0 0 -0.14158 0.18715 1.3343 -0.17071 0.43057 -2.41927
THR_192 -3.31112 0.23521 2.2452 0.00769 -0.25338 0 0 0 0 0 0 -0.04575 0.21078 0.19666 -0.14812 0.16454 -0.69828
LEU_193 -5.8355 0.33837 1.49893 0.00903 -0.52909 0 0 0 0 0 0 -0.04754 0.01743 0.3385 -0.12743 0.60233 -3.73497
LYS_194 -3.57491 0.21493 2.63543 0.00544 -0.71925 0 0 0 0 -0.4715 0 -0.09997 0.0063 1.31576 -0.01887 -0.28737 -0.994
ILE_195 -5.28607 0.95739 1.46504 0.01739 -0.33444 0 0 0 0 0 0 0.16525 0.08465 0.32748 -0.21374 0.8318 -1.98523
SER_196 -2.46743 0.44386 1.48714 0.00178 -0.22002 0 0 0 0 0 0 -0.13275 0.17713 0.22465 0.10228 0.17658 -0.20678
ARG_197 -2.77473 0.46218 1.76554 0.00945 0.02321 0 0 0 0 0 0 0.3776 0.00755 0.95381 -0.45904 -0.14916 0.21641
VAL_198 -4.22031 0.53919 1.62092 0.01475 -0.39981 0 0 0 0 0 0 -0.27821 0.19741 0.08282 -0.01379 0.74484 -1.71219
GLU_199 -4.07553 0.5526 2.94221 0.0066 -1.31745 0 0 0 -0.53263 -0.44991 0 0.43557 0.1804 3.16169 0.25528 -1.55374 -0.39492
ALA_200 -1.92314 0.44883 1.00251 0.00076 0.00439 0 0 0 0 0 0 -0.20004 0.08768 0 -0.20117 0.59294 -0.18724
GLU_201 -2.29452 0.33698 2.03841 0.00535 -1.064 0 0 0 0 -0.29436 0 -0.18252 0.12092 2.39159 -0.06805 -1.55374 -0.56393
ASP_202 -4.93375 0.63751 4.20451 0.00289 -1.35173 0 0 0 -1.29774 -0.51661 0 -0.21974 0.01258 1.69659 -0.14091 -1.28682 -3.19319
VAL_203 -3.23279 0.30789 1.50543 0.01429 -0.08791 0 0 0 0 0 0 -0.28287 0.02857 0.04998 -0.09527 0.74484 -1.04785
GLY_204 -2.77865 0.12605 1.48801 0.00024 -0.29042 0 0 0 0 0 0 0.16882 0.01922 0 -0.78941 0.14053 -1.91562
VAL_205 -4.82035 0.4374 2.08528 0.01229 -0.40057 0 0 0 0 0 0 -0.2086 0.00329 0.0698 -0.2699 0.74484 -2.3465
TYR_206 -7.44063 1.15194 2.94684 0.02379 -1.15792 0 0 0 -0.76511 0 0 -0.09238 0.00264 1.4529 -0.04664 0.1317 -3.79286
TYR_207 -7.74469 0.74238 3.48568 0.02437 -0.72694 0 0 0 0 -0.30496 0 -0.15357 1.16759 1.51137 -0.17391 0.1317 -2.04097
CYD_208 -3.95365 0.23188 2.15876 0.00135 -0.52022 0 0 0 -0.38605 0 -0.08508 -0.15323 0.3361 1.22049 -0.16462 0.35499 -0.95928
PHE_209 -7.69177 1.0663 2.74394 0.02668 -0.29369 0 0 0 0 0 0 0.06542 0.39813 1.67409 -0.02651 0.43057 -1.60685
GLN_210 -7.16553 0.32084 4.7038 0.03943 -0.73003 0 0 0 -1.2655 -0.69261 0 -0.00176 0.00602 4.57096 0.06626 -1.17797 -1.32608
GLY_211 -2.32738 0.10071 1.16002 4e-05 -0.06267 0 0 0 0 0 0 0.37439 0.00587 0 0.25083 0.14053 -0.35766
SER_212 -3.16724 0.15274 2.40137 0.00172 -0.58053 0 0 0 -0.30855 -0.53747 0 0.08984 0.00387 0.29203 -0.07053 0.17658 -1.54616
HIS_213 -4.68749 0.3635 3.1701 0.00209 -0.61473 0 0 0 -0.95695 -0.53747 0 -0.11287 0.1787 1.7367 0.00302 0.3575 -1.09789
ILE_214 -1.58341 1.23864 0.59311 0.01816 -0.00797 0.02572 0 0 0 0 0 -0.21419 0.03168 0.26925 -0.3305 0.8318 0.87229
PRO_215 -3.00796 1.88401 1.58558 0.00246 -0.45481 0.27532 0 0 0 0 0 -0.03926 0.21635 0.0658 -0.29706 -0.21929 0.01115
PRO_216 -4.24032 0.92006 1.43363 0.00118 0.05502 0.09733 0 0 0 0 0 -0.27342 0.25153 0.1471 -0.71569 -0.21929 -2.54286
THR_217 -4.44464 0.32266 3.64271 0.00307 -0.62453 0 0 0 -0.73858 -0.69261 0 -0.1831 0.01236 0.36927 -0.20974 0.16454 -2.37858
PHE_218 -6.6194 0.85129 1.45742 0.02708 -0.11887 0 0 0 0 0 0 0.1299 0.98511 1.71727 -0.19244 0.43057 -1.33206
GLY_219 -2.34818 0.17981 1.62355 0.00012 -0.23395 0 0 0 0 0 0 -0.06339 0.10304 0 -0.25751 0.14053 -0.85598
GLN_220 -3.71827 0.23081 2.75852 0.02439 -0.36403 0 0 0 -1.30438 0 0 -0.23263 0.07164 3.09791 -0.04035 -1.17797 -0.65436
GLY_221 -2.73091 0.40865 1.71173 3e-05 0.06187 0 0 0 0 0 0 0.208 0.12982 0 -0.76293 0.14053 -0.83321
THR_222 -4.97786 0.41572 3.28155 0.01029 -0.90609 0 0 0 -0.31415 -0.48263 0 -0.00868 0.05492 0.12036 -0.05997 0.16454 -2.70201
LYS_223 -4.67488 0.29988 2.86463 0.01208 -1.48688 0 0 0 0 -0.36018 0 0.08168 0.02956 2.36304 0.05572 -0.28737 -1.10271
VAL_224 -4.3142 0.30014 1.60689 0.01332 -0.33609 0 0 0 0 0 0 -0.23777 0.27279 0.01086 -0.20431 0.74484 -2.14352
GLU_225 -3.46257 0.26274 2.51379 0.00448 -1.01968 0 0 0 0 -0.36018 0 0.03452 0.24718 2.07059 0.09712 -1.55374 -1.16575
ILE_p:CtermProteinFull_226 -2.33045 0.29274 0.67607 0.03582 0.06907 0 0 0 0 0 0 0 0 0.25229 0 0.8318 -0.17267
#END_POSE_ENERGIES_TABLE ex1-1wt5_renum_0005.pdb
chainbreak  0.0714455
loop_cenrms  0
loop_rms  0
total_energy  -352.451
