# Supplementary material for: Improving Loop Modeling of the Antibody Complementarity-Determining Region 3 Using Knowledge-Based Restraints
Source: PLoS One. 2016 May 16;11(5):e0154811. doi: 10.1371/journal.pone.0154811 (PMC4868311; doi:10.1371/journal.pone.0154811)
Supplement: S4 File — This archive contains example input and output files needed to run the Rosetta protocol described in S3 File. (ZIP) [file pone.0154811.s007.zip › HCDR3_prot_capture/output/ex1-1wt5_renum_0006.pdb]

ATOM      1  N   GLN A   1       8.883  33.815 -19.592  1.00  0.00           N  
ATOM      2  CA  GLN A   1       8.830  33.069 -18.341  1.00  0.00           C  
ATOM      3  C   GLN A   1       8.497  33.982 -17.169  1.00  0.00           C  
ATOM      4  O   GLN A   1       9.188  34.970 -16.923  1.00  0.00           O  
ATOM      5  CB  GLN A   1      10.160  32.354 -18.086  1.00  0.00           C  
ATOM      6  CG  GLN A   1      10.221  31.606 -16.766  1.00  0.00           C  
ATOM      7  CD  GLN A   1       9.298  30.403 -16.739  1.00  0.00           C  
ATOM      8  OE1 GLN A   1       9.394  29.510 -17.586  1.00  0.00           O  
ATOM      9  NE2 GLN A   1       8.396  30.372 -15.765  1.00  0.00           N  
ATOM     10 1H   GLN A   1       9.103  33.193 -20.344  1.00  0.00           H  
ATOM     11 2H   GLN A   1       7.996  34.243 -19.764  1.00  0.00           H  
ATOM     12 3H   GLN A   1       9.587  34.523 -19.529  1.00  0.00           H  
ATOM     13  HA  GLN A   1       8.041  32.320 -18.419  1.00  0.00           H  
ATOM     14 1HB  GLN A   1      10.348  31.639 -18.887  1.00  0.00           H  
ATOM     15 2HB  GLN A   1      10.971  33.081 -18.099  1.00  0.00           H  
ATOM     16 1HG  GLN A   1      11.241  31.257 -16.605  1.00  0.00           H  
ATOM     17 2HG  GLN A   1       9.926  32.281 -15.963  1.00  0.00           H  
ATOM     18 1HE2 GLN A   1       7.759  29.602 -15.696  1.00  0.00           H  
ATOM     19 2HE2 GLN A   1       8.352  31.117 -15.099  1.00  0.00           H  
ATOM     20  N   VAL A   2       7.434  33.645 -16.446  1.00  0.00           N  
ATOM     21  CA  VAL A   2       7.020  34.421 -15.283  1.00  0.00           C  
ATOM     22  C   VAL A   2       8.008  34.261 -14.135  1.00  0.00           C  
ATOM     23  O   VAL A   2       8.419  33.148 -13.807  1.00  0.00           O  
ATOM     24  CB  VAL A   2       5.620  33.980 -14.817  1.00  0.00           C  
ATOM     25  CG1 VAL A   2       5.240  34.692 -13.527  1.00  0.00           C  
ATOM     26  CG2 VAL A   2       4.599  34.260 -15.908  1.00  0.00           C  
ATOM     27  H   VAL A   2       6.898  32.830 -16.710  1.00  0.00           H  
ATOM     28  HA  VAL A   2       6.980  35.473 -15.566  1.00  0.00           H  
ATOM     29  HB  VAL A   2       5.639  32.912 -14.601  1.00  0.00           H  
ATOM     30 1HG1 VAL A   2       4.248  34.368 -13.211  1.00  0.00           H  
ATOM     31 2HG1 VAL A   2       5.964  34.448 -12.750  1.00  0.00           H  
ATOM     32 3HG1 VAL A   2       5.233  35.768 -13.694  1.00  0.00           H  
ATOM     33 1HG2 VAL A   2       3.611  33.945 -15.572  1.00  0.00           H  
ATOM     34 2HG2 VAL A   2       4.584  35.328 -16.128  1.00  0.00           H  
ATOM     35 3HG2 VAL A   2       4.868  33.708 -16.809  1.00  0.00           H  
ATOM     36  N   GLN A   3       8.386  35.380 -13.526  1.00  0.00           N  
ATOM     37  CA  GLN A   3       9.430  35.384 -12.508  1.00  0.00           C  
ATOM     38  C   GLN A   3       8.898  35.897 -11.176  1.00  0.00           C  
ATOM     39  O   GLN A   3       8.462  37.044 -11.072  1.00  0.00           O  
ATOM     40  CB  GLN A   3      10.618  36.237 -12.961  1.00  0.00           C  
ATOM     41  CG  GLN A   3      11.744  36.324 -11.946  1.00  0.00           C  
ATOM     42  CD  GLN A   3      12.496  35.015 -11.802  1.00  0.00           C  
ATOM     43  OE1 GLN A   3      13.149  34.551 -12.742  1.00  0.00           O  
ATOM     44  NE2 GLN A   3      12.410  34.410 -10.623  1.00  0.00           N  
ATOM     45  H   GLN A   3       7.939  36.251 -13.776  1.00  0.00           H  
ATOM     46  HA  GLN A   3       9.773  34.360 -12.361  1.00  0.00           H  
ATOM     47 1HB  GLN A   3      11.028  35.829 -13.885  1.00  0.00           H  
ATOM     48 2HB  GLN A   3      10.277  37.251 -13.174  1.00  0.00           H  
ATOM     49 1HG  GLN A   3      12.450  37.091 -12.267  1.00  0.00           H  
ATOM     50 2HG  GLN A   3      11.325  36.586 -10.975  1.00  0.00           H  
ATOM     51 1HE2 GLN A   3      12.885  33.543 -10.469  1.00  0.00           H  
ATOM     52 2HE2 GLN A   3      11.870  34.822  -9.888  1.00  0.00           H  
ATOM     53  N   LEU A   4       8.938  35.042 -10.160  1.00  0.00           N  
ATOM     54  CA  LEU A   4       8.642  35.461  -8.795  1.00  0.00           C  
ATOM     55  C   LEU A   4       9.921  35.695  -8.002  1.00  0.00           C  
ATOM     56  O   LEU A   4      10.885  34.939  -8.123  1.00  0.00           O  
ATOM     57  CB  LEU A   4       7.783  34.403  -8.091  1.00  0.00           C  
ATOM     58  CG  LEU A   4       6.412  34.132  -8.723  1.00  0.00           C  
ATOM     59  CD1 LEU A   4       5.690  33.052  -7.928  1.00  0.00           C  
ATOM     60  CD2 LEU A   4       5.603  35.420  -8.756  1.00  0.00           C  
ATOM     61  H   LEU A   4       9.178  34.078 -10.338  1.00  0.00           H  
ATOM     62  HA  LEU A   4       8.086  36.396  -8.833  1.00  0.00           H  
ATOM     63 1HB  LEU A   4       8.332  33.463  -8.075  1.00  0.00           H  
ATOM     64 2HB  LEU A   4       7.616  34.720  -7.062  1.00  0.00           H  
ATOM     65  HG  LEU A   4       6.547  33.762  -9.740  1.00  0.00           H  
ATOM     66 1HD1 LEU A   4       4.716  32.859  -8.378  1.00  0.00           H  
ATOM     67 2HD1 LEU A   4       6.281  32.136  -7.938  1.00  0.00           H  
ATOM     68 3HD1 LEU A   4       5.555  33.387  -6.900  1.00  0.00           H  
ATOM     69 1HD2 LEU A   4       4.629  35.227  -9.206  1.00  0.00           H  
ATOM     70 2HD2 LEU A   4       5.466  35.789  -7.739  1.00  0.00           H  
ATOM     71 3HD2 LEU A   4       6.134  36.168  -9.345  1.00  0.00           H  
ATOM     72  N   VAL A   5       9.924  36.746  -7.189  1.00  0.00           N  
ATOM     73  CA  VAL A   5      11.063  37.049  -6.332  1.00  0.00           C  
ATOM     74  C   VAL A   5      10.624  37.267  -4.889  1.00  0.00           C  
ATOM     75  O   VAL A   5      10.031  38.293  -4.559  1.00  0.00           O  
ATOM     76  CB  VAL A   5      11.794  38.307  -6.838  1.00  0.00           C  
ATOM     77  CG1 VAL A   5      12.984  38.627  -5.946  1.00  0.00           C  
ATOM     78  CG2 VAL A   5      12.239  38.102  -8.278  1.00  0.00           C  
ATOM     79  H   VAL A   5       9.115  37.351  -7.165  1.00  0.00           H  
ATOM     80  HA  VAL A   5      11.754  36.206  -6.363  1.00  0.00           H  
ATOM     81  HB  VAL A   5      11.114  39.157  -6.784  1.00  0.00           H  
ATOM     82 1HG1 VAL A   5      13.489  39.519  -6.319  1.00  0.00           H  
ATOM     83 2HG1 VAL A   5      12.638  38.805  -4.928  1.00  0.00           H  
ATOM     84 3HG1 VAL A   5      13.680  37.788  -5.953  1.00  0.00           H  
ATOM     85 1HG2 VAL A   5      12.754  38.995  -8.630  1.00  0.00           H  
ATOM     86 2HG2 VAL A   5      12.914  37.248  -8.333  1.00  0.00           H  
ATOM     87 3HG2 VAL A   5      11.367  37.916  -8.906  1.00  0.00           H  
ATOM     88  N   GLN A   6      10.920  36.294  -4.033  1.00  0.00           N  
ATOM     89  CA  GLN A   6      10.610  36.404  -2.613  1.00  0.00           C  
ATOM     90  C   GLN A   6      11.769  37.023  -1.842  1.00  0.00           C  
ATOM     91  O   GLN A   6      12.912  36.998  -2.296  1.00  0.00           O  
ATOM     92  CB  GLN A   6      10.270  35.029  -2.031  1.00  0.00           C  
ATOM     93  CG  GLN A   6       8.984  34.426  -2.568  1.00  0.00           C  
ATOM     94  CD  GLN A   6       8.643  33.104  -1.906  1.00  0.00           C  
ATOM     95  OE1 GLN A   6       7.900  32.289  -2.460  1.00  0.00           O  
ATOM     96  NE2 GLN A   6       9.186  32.884  -0.714  1.00  0.00           N  
ATOM     97  H   GLN A   6      11.370  35.457  -4.375  1.00  0.00           H  
ATOM     98  HA  GLN A   6       9.743  37.054  -2.497  1.00  0.00           H  
ATOM     99 1HB  GLN A   6      11.082  34.333  -2.243  1.00  0.00           H  
ATOM    100 2HB  GLN A   6      10.179  35.105  -0.947  1.00  0.00           H  
ATOM    101 1HG  GLN A   6       8.165  35.121  -2.386  1.00  0.00           H  
ATOM    102 2HG  GLN A   6       9.095  34.253  -3.639  1.00  0.00           H  
ATOM    103 1HE2 GLN A   6       8.997  32.029  -0.228  1.00  0.00           H  
ATOM    104 2HE2 GLN A   6       9.783  33.571  -0.301  1.00  0.00           H  
ATOM    105  N   SER A   7      11.466  37.578  -0.674  1.00  0.00           N  
ATOM    106  CA  SER A   7      12.488  38.172   0.180  1.00  0.00           C  
ATOM    107  C   SER A   7      13.409  37.106   0.759  1.00  0.00           C  
ATOM    108  O   SER A   7      13.065  35.924   0.789  1.00  0.00           O  
ATOM    109  CB  SER A   7      11.839  38.956   1.303  1.00  0.00           C  
ATOM    110  OG  SER A   7      11.078  38.116   2.128  1.00  0.00           O  
ATOM    111  H   SER A   7      10.503  37.590  -0.369  1.00  0.00           H  
ATOM    112  HA  SER A   7      13.089  38.854  -0.423  1.00  0.00           H  
ATOM    113 1HB  SER A   7      12.609  39.450   1.895  1.00  0.00           H  
ATOM    114 2HB  SER A   7      11.201  39.733   0.883  1.00  0.00           H  
ATOM    115  HG  SER A   7      11.665  37.838   2.835  1.00  0.00           H  
ATOM    116  N   GLY A   8      14.582  37.530   1.218  1.00  0.00           N  
ATOM    117  CA  GLY A   8      15.628  36.599   1.624  1.00  0.00           C  
ATOM    118  C   GLY A   8      15.378  36.070   3.030  1.00  0.00           C  
ATOM    119  O   GLY A   8      14.425  36.474   3.696  1.00  0.00           O  
ATOM    120  H   GLY A   8      14.753  38.523   1.287  1.00  0.00           H  
ATOM    121 1HA  GLY A   8      15.669  35.768   0.920  1.00  0.00           H  
ATOM    122 2HA  GLY A   8      16.595  37.100   1.586  1.00  0.00           H  
ATOM    123  N   ALA A   9      16.240  35.162   3.476  1.00  0.00           N  
ATOM    124  CA  ALA A   9      16.079  34.528   4.779  1.00  0.00           C  
ATOM    125  C   ALA A   9      16.379  35.505   5.909  1.00  0.00           C  
ATOM    126  O   ALA A   9      17.243  36.372   5.779  1.00  0.00           O  
ATOM    127  CB  ALA A   9      16.976  33.304   4.887  1.00  0.00           C  
ATOM    128  H   ALA A   9      17.028  34.905   2.899  1.00  0.00           H  
ATOM    129  HA  ALA A   9      15.039  34.214   4.877  1.00  0.00           H  
ATOM    130 1HB  ALA A   9      16.844  32.841   5.866  1.00  0.00           H  
ATOM    131 2HB  ALA A   9      16.710  32.588   4.109  1.00  0.00           H  
ATOM    132 3HB  ALA A   9      18.015  33.603   4.765  1.00  0.00           H  
ATOM    133  N   GLU A  10      15.659  35.360   7.016  1.00  0.00           N  
ATOM    134  CA  GLU A  10      15.840  36.237   8.167  1.00  0.00           C  
ATOM    135  C   GLU A  10      15.755  35.458   9.473  1.00  0.00           C  
ATOM    136  O   GLU A  10      15.007  34.485   9.579  1.00  0.00           O  
ATOM    137  CB  GLU A  10      14.790  37.351   8.158  1.00  0.00           C  
ATOM    138  CG  GLU A  10      14.897  38.306   6.977  1.00  0.00           C  
ATOM    139  CD  GLU A  10      13.949  39.469   7.078  1.00  0.00           C  
ATOM    140  OE1 GLU A  10      13.276  39.578   8.074  1.00  0.00           O  
ATOM    141  OE2 GLU A  10      13.898  40.249   6.156  1.00  0.00           O  
ATOM    142  H   GLU A  10      14.970  34.624   7.062  1.00  0.00           H  
ATOM    143  HA  GLU A  10      16.830  36.690   8.106  1.00  0.00           H  
ATOM    144 1HB  GLU A  10      13.793  36.912   8.144  1.00  0.00           H  
ATOM    145 2HB  GLU A  10      14.876  37.939   9.072  1.00  0.00           H  
ATOM    146 1HG  GLU A  10      15.916  38.687   6.923  1.00  0.00           H  
ATOM    147 2HG  GLU A  10      14.694  37.756   6.060  1.00  0.00           H  
ATOM    148  N   VAL A  11      16.525  35.890  10.465  1.00  0.00           N  
ATOM    149  CA  VAL A  11      16.489  35.275  11.787  1.00  0.00           C  
ATOM    150  C   VAL A  11      15.908  36.229  12.822  1.00  0.00           C  
ATOM    151  O   VAL A  11      16.360  37.367  12.954  1.00  0.00           O  
ATOM    152  CB  VAL A  11      17.906  34.853  12.219  1.00  0.00           C  
ATOM    153  CG1 VAL A  11      17.879  34.250  13.616  1.00  0.00           C  
ATOM    154  CG2 VAL A  11      18.480  33.864  11.216  1.00  0.00           C  
ATOM    155  H   VAL A  11      17.153  36.664  10.300  1.00  0.00           H  
ATOM    156  HA  VAL A  11      15.858  34.386  11.738  1.00  0.00           H  
ATOM    157  HB  VAL A  11      18.541  35.738  12.263  1.00  0.00           H  
ATOM    158 1HG1 VAL A  11      18.888  33.958  13.906  1.00  0.00           H  
ATOM    159 2HG1 VAL A  11      17.498  34.987  14.323  1.00  0.00           H  
ATOM    160 3HG1 VAL A  11      17.232  33.373  13.621  1.00  0.00           H  
ATOM    161 1HG2 VAL A  11      19.482  33.571  11.528  1.00  0.00           H  
ATOM    162 2HG2 VAL A  11      17.842  32.982  11.168  1.00  0.00           H  
ATOM    163 3HG2 VAL A  11      18.529  34.331  10.232  1.00  0.00           H  
ATOM    164  N   LYS A  12      14.904  35.760  13.555  1.00  0.00           N  
ATOM    165  CA  LYS A  12      14.157  36.615  14.469  1.00  0.00           C  
ATOM    166  C   LYS A  12      14.144  36.037  15.878  1.00  0.00           C  
ATOM    167  O   LYS A  12      14.461  34.865  16.082  1.00  0.00           O  
ATOM    168  CB  LYS A  12      12.726  36.814  13.968  1.00  0.00           C  
ATOM    169  CG  LYS A  12      12.624  37.463  12.594  1.00  0.00           C  
ATOM    170  CD  LYS A  12      13.086  38.912  12.632  1.00  0.00           C  
ATOM    171  CE  LYS A  12      12.917  39.583  11.277  1.00  0.00           C  
ATOM    172  NZ  LYS A  12      13.446  40.974  11.275  1.00  0.00           N  
ATOM    173  H   LYS A  12      14.652  34.785  13.477  1.00  0.00           H  
ATOM    174  HA  LYS A  12      14.649  37.588  14.513  1.00  0.00           H  
ATOM    175 1HB  LYS A  12      12.220  35.849  13.921  1.00  0.00           H  
ATOM    176 2HB  LYS A  12      12.176  37.437  14.674  1.00  0.00           H  
ATOM    177 1HG  LYS A  12      13.243  36.912  11.885  1.00  0.00           H  
ATOM    178 2HG  LYS A  12      11.591  37.428  12.251  1.00  0.00           H  
ATOM    179 1HD  LYS A  12      12.504  39.460  13.375  1.00  0.00           H  
ATOM    180 2HD  LYS A  12      14.137  38.952  12.918  1.00  0.00           H  
ATOM    181 1HE  LYS A  12      13.444  39.006  10.518  1.00  0.00           H  
ATOM    182 2HE  LYS A  12      11.860  39.610  11.013  1.00  0.00           H  
ATOM    183 1HZ  LYS A  12      13.316  41.383  10.361  1.00  0.00           H  
ATOM    184 2HZ  LYS A  12      12.951  41.524  11.964  1.00  0.00           H  
ATOM    185 3HZ  LYS A  12      14.431  40.961  11.500  1.00  0.00           H  
ATOM    186  N   LYS A  13      13.774  36.865  16.849  1.00  0.00           N  
ATOM    187  CA  LYS A  13      13.673  36.425  18.235  1.00  0.00           C  
ATOM    188  C   LYS A  13      12.228  36.133  18.617  1.00  0.00           C  
ATOM    189  O   LYS A  13      11.296  36.611  17.969  1.00  0.00           O  
ATOM    190  CB  LYS A  13      14.264  37.476  19.176  1.00  0.00           C  
ATOM    191  CG  LYS A  13      15.762  37.696  19.013  1.00  0.00           C  
ATOM    192  CD  LYS A  13      16.281  38.726  20.005  1.00  0.00           C  
ATOM    193  CE  LYS A  13      17.778  38.946  19.844  1.00  0.00           C  
ATOM    194  NZ  LYS A  13      18.298  39.960  20.800  1.00  0.00           N  
ATOM    195  H   LYS A  13      13.557  37.825  16.621  1.00  0.00           H  
ATOM    196  HA  LYS A  13      14.240  35.500  18.347  1.00  0.00           H  
ATOM    197 1HB  LYS A  13      13.766  38.432  19.012  1.00  0.00           H  
ATOM    198 2HB  LYS A  13      14.079  37.185  20.210  1.00  0.00           H  
ATOM    199 1HG  LYS A  13      16.287  36.753  19.173  1.00  0.00           H  
ATOM    200 2HG  LYS A  13      15.971  38.041  18.001  1.00  0.00           H  
ATOM    201 1HD  LYS A  13      15.764  39.674  19.850  1.00  0.00           H  
ATOM    202 2HD  LYS A  13      16.081  38.385  21.021  1.00  0.00           H  
ATOM    203 1HE  LYS A  13      18.303  38.006  20.009  1.00  0.00           H  
ATOM    204 2HE  LYS A  13      17.989  39.281  18.828  1.00  0.00           H  
ATOM    205 1HZ  LYS A  13      19.291  40.077  20.661  1.00  0.00           H  
ATOM    206 2HZ  LYS A  13      17.830  40.842  20.643  1.00  0.00           H  
ATOM    207 3HZ  LYS A  13      18.125  39.652  21.746  1.00  0.00           H  
ATOM    208  N   PRO A  14      12.047  35.347  19.672  1.00  0.00           N  
ATOM    209  CA  PRO A  14      10.714  35.009  20.157  1.00  0.00           C  
ATOM    210  C   PRO A  14       9.900  36.263  20.450  1.00  0.00           C  
ATOM    211  O   PRO A  14      10.349  37.151  21.175  1.00  0.00           O  
ATOM    212  CB  PRO A  14      11.002  34.212  21.433  1.00  0.00           C  
ATOM    213  CG  PRO A  14      12.341  33.603  21.189  1.00  0.00           C  
ATOM    214  CD  PRO A  14      13.108  34.669  20.452  1.00  0.00           C  
ATOM    215  HA  PRO A  14      10.204  34.384  19.409  1.00  0.00           H  
ATOM    216 1HB  PRO A  14      10.991  34.882  22.306  1.00  0.00           H  
ATOM    217 2HB  PRO A  14      10.215  33.461  21.594  1.00  0.00           H  
ATOM    218 1HG  PRO A  14      12.812  33.326  22.144  1.00  0.00           H  
ATOM    219 2HG  PRO A  14      12.236  32.677  20.605  1.00  0.00           H  
ATOM    220 1HD  PRO A  14      13.581  35.348  21.177  1.00  0.00           H  
ATOM    221 2HD  PRO A  14      13.866  34.197  19.810  1.00  0.00           H  
ATOM    222  N   GLY A  15       8.701  36.331  19.882  1.00  0.00           N  
ATOM    223  CA  GLY A  15       7.798  37.448  20.129  1.00  0.00           C  
ATOM    224  C   GLY A  15       7.923  38.509  19.043  1.00  0.00           C  
ATOM    225  O   GLY A  15       7.191  39.499  19.041  1.00  0.00           O  
ATOM    226  H   GLY A  15       8.408  35.589  19.262  1.00  0.00           H  
ATOM    227 1HA  GLY A  15       6.771  37.084  20.171  1.00  0.00           H  
ATOM    228 2HA  GLY A  15       8.022  37.889  21.100  1.00  0.00           H  
ATOM    229  N   ALA A  16       8.855  38.296  18.120  1.00  0.00           N  
ATOM    230  CA  ALA A  16       9.088  39.241  17.035  1.00  0.00           C  
ATOM    231  C   ALA A  16       8.090  39.036  15.902  1.00  0.00           C  
ATOM    232  O   ALA A  16       7.183  38.210  16.002  1.00  0.00           O  
ATOM    233  CB  ALA A  16      10.512  39.111  16.515  1.00  0.00           C  
ATOM    234  H   ALA A  16       9.416  37.458  18.172  1.00  0.00           H  
ATOM    235  HA  ALA A  16       8.946  40.248  17.426  1.00  0.00           H  
ATOM    236 1HB  ALA A  16      10.671  39.823  15.705  1.00  0.00           H  
ATOM    237 2HB  ALA A  16      11.215  39.318  17.323  1.00  0.00           H  
ATOM    238 3HB  ALA A  16      10.673  38.099  16.145  1.00  0.00           H  
ATOM    239  N   SER A  17       8.264  39.793  14.823  1.00  0.00           N  
ATOM    240  CA  SER A  17       7.407  39.662  13.651  1.00  0.00           C  
ATOM    241  C   SER A  17       8.208  39.816  12.364  1.00  0.00           C  
ATOM    242  O   SER A  17       9.136  40.622  12.292  1.00  0.00           O  
ATOM    243  CB  SER A  17       6.300  40.698  13.695  1.00  0.00           C  
ATOM    244  OG  SER A  17       5.485  40.611  12.559  1.00  0.00           O  
ATOM    245  H   SER A  17       9.008  40.476  14.816  1.00  0.00           H  
ATOM    246  HA  SER A  17       6.959  38.668  13.658  1.00  0.00           H  
ATOM    247 1HB  SER A  17       5.698  40.549  14.591  1.00  0.00           H  
ATOM    248 2HB  SER A  17       6.737  41.694  13.757  1.00  0.00           H  
ATOM    249  HG  SER A  17       5.133  41.493  12.417  1.00  0.00           H  
ATOM    250  N   VAL A  18       7.844  39.039  11.350  1.00  0.00           N  
ATOM    251  CA  VAL A  18       8.565  39.044  10.083  1.00  0.00           C  
ATOM    252  C   VAL A  18       7.608  39.176   8.905  1.00  0.00           C  
ATOM    253  O   VAL A  18       6.557  38.536   8.872  1.00  0.00           O  
ATOM    254  CB  VAL A  18       9.387  37.751   9.931  1.00  0.00           C  
ATOM    255  CG1 VAL A  18       8.471  36.537   9.902  1.00  0.00           C  
ATOM    256  CG2 VAL A  18      10.232  37.820   8.667  1.00  0.00           C  
ATOM    257  H   VAL A  18       7.046  38.429  11.459  1.00  0.00           H  
ATOM    258  HA  VAL A  18       9.247  39.896  10.076  1.00  0.00           H  
ATOM    259  HB  VAL A  18      10.038  37.641  10.798  1.00  0.00           H  
ATOM    260 1HG1 VAL A  18       9.069  35.632   9.794  1.00  0.00           H  
ATOM    261 2HG1 VAL A  18       7.903  36.488  10.830  1.00  0.00           H  
ATOM    262 3HG1 VAL A  18       7.784  36.620   9.059  1.00  0.00           H  
ATOM    263 1HG2 VAL A  18      10.811  36.903   8.567  1.00  0.00           H  
ATOM    264 2HG2 VAL A  18       9.581  37.936   7.801  1.00  0.00           H  
ATOM    265 3HG2 VAL A  18      10.909  38.672   8.729  1.00  0.00           H  
ATOM    266  N   LYS A  19       7.979  40.009   7.938  1.00  0.00           N  
ATOM    267  CA  LYS A  19       7.148  40.236   6.762  1.00  0.00           C  
ATOM    268  C   LYS A  19       7.836  39.742   5.497  1.00  0.00           C  
ATOM    269  O   LYS A  19       8.816  40.332   5.041  1.00  0.00           O  
ATOM    270  CB  LYS A  19       6.804  41.720   6.628  1.00  0.00           C  
ATOM    271  CG  LYS A  19       5.852  42.045   5.485  1.00  0.00           C  
ATOM    272  CD  LYS A  19       5.521  43.529   5.445  1.00  0.00           C  
ATOM    273  CE  LYS A  19       4.670  43.940   6.638  1.00  0.00           C  
ATOM    274  NZ  LYS A  19       4.304  45.381   6.591  1.00  0.00           N  
ATOM    275  H   LYS A  19       8.859  40.497   8.020  1.00  0.00           H  
ATOM    276  HA  LYS A  19       6.221  39.673   6.879  1.00  0.00           H  
ATOM    277 1HB  LYS A  19       6.347  42.073   7.553  1.00  0.00           H  
ATOM    278 2HB  LYS A  19       7.718  42.293   6.475  1.00  0.00           H  
ATOM    279 1HG  LYS A  19       6.310  41.758   4.537  1.00  0.00           H  
ATOM    280 2HG  LYS A  19       4.929  41.479   5.608  1.00  0.00           H  
ATOM    281 1HD  LYS A  19       6.445  44.109   5.452  1.00  0.00           H  
ATOM    282 2HD  LYS A  19       4.977  43.757   4.528  1.00  0.00           H  
ATOM    283 1HE  LYS A  19       3.757  43.346   6.655  1.00  0.00           H  
ATOM    284 2HE  LYS A  19       5.219  43.747   7.560  1.00  0.00           H  
ATOM    285 1HZ  LYS A  19       3.742  45.613   7.398  1.00  0.00           H  
ATOM    286 2HZ  LYS A  19       5.144  45.943   6.594  1.00  0.00           H  
ATOM    287 3HZ  LYS A  19       3.778  45.568   5.749  1.00  0.00           H  
ATOM    288  N   VAL A  20       7.319  38.656   4.933  1.00  0.00           N  
ATOM    289  CA  VAL A  20       7.884  38.078   3.720  1.00  0.00           C  
ATOM    290  C   VAL A  20       7.214  38.647   2.475  1.00  0.00           C  
ATOM    291  O   VAL A  20       5.988  38.692   2.384  1.00  0.00           O  
ATOM    292  CB  VAL A  20       7.724  36.547   3.731  1.00  0.00           C  
ATOM    293  CG1 VAL A  20       8.266  35.944   2.444  1.00  0.00           C  
ATOM    294  CG2 VAL A  20       8.434  35.961   4.942  1.00  0.00           C  
ATOM    295  H   VAL A  20       6.512  38.218   5.356  1.00  0.00           H  
ATOM    296  HA  VAL A  20       8.948  38.319   3.685  1.00  0.00           H  
ATOM    297  HB  VAL A  20       6.662  36.302   3.778  1.00  0.00           H  
ATOM    298 1HG1 VAL A  20       8.144  34.861   2.469  1.00  0.00           H  
ATOM    299 2HG1 VAL A  20       7.719  36.351   1.593  1.00  0.00           H  
ATOM    300 3HG1 VAL A  20       9.324  36.187   2.346  1.00  0.00           H  
ATOM    301 1HG2 VAL A  20       8.315  34.877   4.944  1.00  0.00           H  
ATOM    302 2HG2 VAL A  20       9.494  36.210   4.898  1.00  0.00           H  
ATOM    303 3HG2 VAL A  20       8.001  36.374   5.853  1.00  0.00           H  
ATOM    304  N   SER A  21       8.027  39.080   1.518  1.00  0.00           N  
ATOM    305  CA  SER A  21       7.516  39.700   0.301  1.00  0.00           C  
ATOM    306  C   SER A  21       7.639  38.758  -0.890  1.00  0.00           C  
ATOM    307  O   SER A  21       8.401  37.792  -0.854  1.00  0.00           O  
ATOM    308  CB  SER A  21       8.262  40.989   0.018  1.00  0.00           C  
ATOM    309  OG  SER A  21       9.583  40.729  -0.371  1.00  0.00           O  
ATOM    310  H   SER A  21       9.025  38.978   1.636  1.00  0.00           H  
ATOM    311  HA  SER A  21       6.459  39.930   0.447  1.00  0.00           H  
ATOM    312 1HB  SER A  21       7.750  41.540  -0.770  1.00  0.00           H  
ATOM    313 2HB  SER A  21       8.259  41.614   0.909  1.00  0.00           H  
ATOM    314  HG  SER A  21       9.593  40.788  -1.330  1.00  0.00           H  
ATOM    315  N   CYS A  22       6.886  39.046  -1.946  1.00  0.00           N  
ATOM    316  CA  CYS A  22       6.995  38.297  -3.192  1.00  0.00           C  
ATOM    317  C   CYS A  22       6.589  39.152  -4.386  1.00  0.00           C  
ATOM    318  O   CYS A  22       5.412  39.461  -4.569  1.00  0.00           O  
ATOM    319  CB  CYS A  22       6.117  37.046  -3.146  1.00  0.00           C  
ATOM    320  SG  CYS A  22       6.229  36.011  -4.625  1.00  0.00           S  
ATOM    321  H   CYS A  22       6.220  39.803  -1.884  1.00  0.00           H  
ATOM    322  HA  CYS A  22       8.032  37.989  -3.321  1.00  0.00           H  
ATOM    323 1HB  CYS A  22       6.397  36.437  -2.286  1.00  0.00           H  
ATOM    324 2HB  CYS A  22       5.075  37.337  -3.016  1.00  0.00           H  
ATOM    325  HG  CYS A  22       6.267  37.015  -5.495  1.00  0.00           H  
ATOM    326  N   LYS A  23       7.571  39.531  -5.197  1.00  0.00           N  
ATOM    327  CA  LYS A  23       7.320  40.365  -6.366  1.00  0.00           C  
ATOM    328  C   LYS A  23       6.888  39.524  -7.560  1.00  0.00           C  
ATOM    329  O   LYS A  23       7.551  38.551  -7.919  1.00  0.00           O  
ATOM    330  CB  LYS A  23       8.565  41.180  -6.720  1.00  0.00           C  
ATOM    331  CG  LYS A  23       8.375  42.147  -7.881  1.00  0.00           C  
ATOM    332  CD  LYS A  23       9.636  42.958  -8.136  1.00  0.00           C  
ATOM    333  CE  LYS A  23       9.453  43.915  -9.305  1.00  0.00           C  
ATOM    334  NZ  LYS A  23      10.681  44.713  -9.570  1.00  0.00           N  
ATOM    335  H   LYS A  23       8.515  39.234  -4.998  1.00  0.00           H  
ATOM    336  HA  LYS A  23       6.508  41.054  -6.132  1.00  0.00           H  
ATOM    337 1HB  LYS A  23       8.881  41.758  -5.851  1.00  0.00           H  
ATOM    338 2HB  LYS A  23       9.381  40.504  -6.978  1.00  0.00           H  
ATOM    339 1HG  LYS A  23       8.124  41.588  -8.783  1.00  0.00           H  
ATOM    340 2HG  LYS A  23       7.555  42.828  -7.656  1.00  0.00           H  
ATOM    341 1HD  LYS A  23       9.887  43.532  -7.243  1.00  0.00           H  
ATOM    342 2HD  LYS A  23      10.464  42.285  -8.358  1.00  0.00           H  
ATOM    343 1HE  LYS A  23       9.201  43.351 -10.201  1.00  0.00           H  
ATOM    344 2HE  LYS A  23       8.631  44.599  -9.090  1.00  0.00           H  
ATOM    345 1HZ  LYS A  23      10.518  45.334 -10.350  1.00  0.00           H  
ATOM    346 2HZ  LYS A  23      10.914  45.256  -8.750  1.00  0.00           H  
ATOM    347 3HZ  LYS A  23      11.446  44.091  -9.789  1.00  0.00           H  
ATOM    348  N   ALA A  24       5.771  39.904  -8.172  1.00  0.00           N  
ATOM    349  CA  ALA A  24       5.283  39.226  -9.367  1.00  0.00           C  
ATOM    350  C   ALA A  24       5.728  39.949 -10.631  1.00  0.00           C  
ATOM    351  O   ALA A  24       5.888  41.170 -10.636  1.00  0.00           O  
ATOM    352  CB  ALA A  24       3.766  39.110  -9.329  1.00  0.00           C  
ATOM    353  H   ALA A  24       5.247  40.683  -7.800  1.00  0.00           H  
ATOM    354  HA  ALA A  24       5.713  38.224  -9.387  1.00  0.00           H  
ATOM    355 1HB  ALA A  24       3.417  38.602 -10.227  1.00  0.00           H  
ATOM    356 2HB  ALA A  24       3.467  38.540  -8.449  1.00  0.00           H  
ATOM    357 3HB  ALA A  24       3.327  40.106  -9.282  1.00  0.00           H  
ATOM    358  N   SER A  25       5.925  39.190 -11.704  1.00  0.00           N  
ATOM    359  CA  SER A  25       6.299  39.764 -12.991  1.00  0.00           C  
ATOM    360  C   SER A  25       6.047  38.780 -14.126  1.00  0.00           C  
ATOM    361  O   SER A  25       6.561  37.661 -14.116  1.00  0.00           O  
ATOM    362  CB  SER A  25       7.759  40.171 -12.976  1.00  0.00           C  
ATOM    363  OG  SER A  25       8.149  40.688 -14.219  1.00  0.00           O  
ATOM    364  H   SER A  25       5.813  38.189 -11.625  1.00  0.00           H  
ATOM    365  HA  SER A  25       5.688  40.651 -13.165  1.00  0.00           H  
ATOM    366 1HB  SER A  25       7.921  40.919 -12.201  1.00  0.00           H  
ATOM    367 2HB  SER A  25       8.375  39.307 -12.730  1.00  0.00           H  
ATOM    368  HG  SER A  25       8.313  39.928 -14.782  1.00  0.00           H  
ATOM    369  N   GLY A  26       5.254  39.203 -15.104  1.00  0.00           N  
ATOM    370  CA  GLY A  26       4.965  38.375 -16.269  1.00  0.00           C  
ATOM    371  C   GLY A  26       3.465  38.180 -16.447  1.00  0.00           C  
ATOM    372  O   GLY A  26       3.020  37.571 -17.420  1.00  0.00           O  
ATOM    373  H   GLY A  26       4.841  40.123 -15.040  1.00  0.00           H  
ATOM    374 1HA  GLY A  26       5.383  38.843 -17.161  1.00  0.00           H  
ATOM    375 2HA  GLY A  26       5.451  37.407 -16.156  1.00  0.00           H  
ATOM    376  N   TYR A  27       2.689  38.700 -15.502  1.00  0.00           N  
ATOM    377  CA  TYR A  27       1.236  38.607 -15.567  1.00  0.00           C  
ATOM    378  C   TYR A  27       0.576  39.736 -14.785  1.00  0.00           C  
ATOM    379  O   TYR A  27       1.220  40.401 -13.974  1.00  0.00           O  
ATOM    380  CB  TYR A  27       0.762  37.250 -15.041  1.00  0.00           C  
ATOM    381  CG  TYR A  27       1.040  37.035 -13.570  1.00  0.00           C  
ATOM    382  CD1 TYR A  27       0.066  37.333 -12.629  1.00  0.00           C  
ATOM    383  CD2 TYR A  27       2.269  36.539 -13.162  1.00  0.00           C  
ATOM    384  CE1 TYR A  27       0.319  37.136 -11.286  1.00  0.00           C  
ATOM    385  CE2 TYR A  27       2.523  36.342 -11.819  1.00  0.00           C  
ATOM    386  CZ  TYR A  27       1.554  36.639 -10.883  1.00  0.00           C  
ATOM    387  OH  TYR A  27       1.807  36.443  -9.544  1.00  0.00           O  
ATOM    388  H   TYR A  27       3.118  39.172 -14.719  1.00  0.00           H  
ATOM    389  HA  TYR A  27       0.929  38.704 -16.609  1.00  0.00           H  
ATOM    390 1HB  TYR A  27      -0.312  37.152 -15.203  1.00  0.00           H  
ATOM    391 2HB  TYR A  27       1.251  36.453 -15.600  1.00  0.00           H  
ATOM    392  HD1 TYR A  27      -0.901  37.723 -12.950  1.00  0.00           H  
ATOM    393  HD2 TYR A  27       3.036  36.306 -13.901  1.00  0.00           H  
ATOM    394  HE1 TYR A  27      -0.446  37.371 -10.546  1.00  0.00           H  
ATOM    395  HE2 TYR A  27       3.490  35.953 -11.498  1.00  0.00           H  
ATOM    396  HH  TYR A  27       1.049  36.734  -9.031  1.00  0.00           H  
ATOM    397  N   THR A  28      -0.712  39.947 -15.034  1.00  0.00           N  
ATOM    398  CA  THR A  28      -1.477  40.955 -14.310  1.00  0.00           C  
ATOM    399  C   THR A  28      -1.629  40.582 -12.841  1.00  0.00           C  
ATOM    400  O   THR A  28      -2.432  39.718 -12.490  1.00  0.00           O  
ATOM    401  CB  THR A  28      -2.868  41.153 -14.940  1.00  0.00           C  
ATOM    402  OG1 THR A  28      -2.723  41.555 -16.308  1.00  0.00           O  
ATOM    403  CG2 THR A  28      -3.649  42.217 -14.183  1.00  0.00           C  
ATOM    404  H   THR A  28      -1.173  39.394 -15.742  1.00  0.00           H  
ATOM    405  HA  THR A  28      -0.938  41.901 -14.363  1.00  0.00           H  
ATOM    406  HB  THR A  28      -3.419  40.214 -14.907  1.00  0.00           H  
ATOM    407  HG1 THR A  28      -3.592  41.690 -16.695  1.00  0.00           H  
ATOM    408 1HG2 THR A  28      -4.630  42.343 -14.642  1.00  0.00           H  
ATOM    409 2HG2 THR A  28      -3.771  41.909 -13.145  1.00  0.00           H  
ATOM    410 3HG2 THR A  28      -3.108  43.161 -14.220  1.00  0.00           H  
ATOM    411  N   PHE A  29      -0.852  41.239 -11.986  1.00  0.00           N  
ATOM    412  CA  PHE A  29      -0.724  40.824 -10.594  1.00  0.00           C  
ATOM    413  C   PHE A  29      -2.085  40.735  -9.917  1.00  0.00           C  
ATOM    414  O   PHE A  29      -2.403  39.738  -9.269  1.00  0.00           O  
ATOM    415  CB  PHE A  29       0.170  41.800  -9.826  1.00  0.00           C  
ATOM    416  CG  PHE A  29       0.246  41.521  -8.352  1.00  0.00           C  
ATOM    417  CD1 PHE A  29       0.767  40.324  -7.884  1.00  0.00           C  
ATOM    418  CD2 PHE A  29      -0.205  42.454  -7.430  1.00  0.00           C  
ATOM    419  CE1 PHE A  29       0.837  40.066  -6.528  1.00  0.00           C  
ATOM    420  CE2 PHE A  29      -0.135  42.199  -6.074  1.00  0.00           C  
ATOM    421  CZ  PHE A  29       0.386  41.003  -5.623  1.00  0.00           C  
ATOM    422  H   PHE A  29      -0.338  42.046 -12.308  1.00  0.00           H  
ATOM    423  HA  PHE A  29      -0.263  39.835 -10.568  1.00  0.00           H  
ATOM    424 1HB  PHE A  29       1.180  41.764 -10.231  1.00  0.00           H  
ATOM    425 2HB  PHE A  29      -0.200  42.815  -9.961  1.00  0.00           H  
ATOM    426  HD1 PHE A  29       1.124  39.583  -8.600  1.00  0.00           H  
ATOM    427  HD2 PHE A  29      -0.617  43.398  -7.787  1.00  0.00           H  
ATOM    428  HE1 PHE A  29       1.249  39.121  -6.174  1.00  0.00           H  
ATOM    429  HE2 PHE A  29      -0.492  42.941  -5.360  1.00  0.00           H  
ATOM    430  HZ  PHE A  29       0.440  40.800  -4.554  1.00  0.00           H  
ATOM    431  N   THR A  30      -2.887  41.783 -10.073  1.00  0.00           N  
ATOM    432  CA  THR A  30      -4.066  41.976  -9.236  1.00  0.00           C  
ATOM    433  C   THR A  30      -5.209  41.073  -9.679  1.00  0.00           C  
ATOM    434  O   THR A  30      -6.189  40.894  -8.955  1.00  0.00           O  
ATOM    435  CB  THR A  30      -4.528  43.445  -9.261  1.00  0.00           C  
ATOM    436  OG1 THR A  30      -4.927  43.801 -10.591  1.00  0.00           O  
ATOM    437  CG2 THR A  30      -3.405  44.365  -8.809  1.00  0.00           C  
ATOM    438  H   THR A  30      -2.675  42.463 -10.788  1.00  0.00           H  
ATOM    439  HA  THR A  30      -3.809  41.715  -8.210  1.00  0.00           H  
ATOM    440  HB  THR A  30      -5.382  43.569  -8.595  1.00  0.00           H  
ATOM    441  HG1 THR A  30      -5.241  44.709 -10.598  1.00  0.00           H  
ATOM    442 1HG2 THR A  30      -3.749  45.399  -8.832  1.00  0.00           H  
ATOM    443 2HG2 THR A  30      -3.107  44.105  -7.793  1.00  0.00           H  
ATOM    444 3HG2 THR A  30      -2.551  44.253  -9.476  1.00  0.00           H  
ATOM    445  N   SER A  31      -5.079  40.504 -10.873  1.00  0.00           N  
ATOM    446  CA  SER A  31      -6.180  39.786 -11.503  1.00  0.00           C  
ATOM    447  C   SER A  31      -6.224  38.333 -11.046  1.00  0.00           C  
ATOM    448  O   SER A  31      -7.200  37.624 -11.290  1.00  0.00           O  
ATOM    449  CB  SER A  31      -6.047  39.845 -13.013  1.00  0.00           C  
ATOM    450  OG  SER A  31      -4.931  39.118 -13.447  1.00  0.00           O  
ATOM    451  H   SER A  31      -4.195  40.572 -11.357  1.00  0.00           H  
ATOM    452  HA  SER A  31      -7.117  40.264 -11.214  1.00  0.00           H  
ATOM    453 1HB  SER A  31      -6.949  39.444 -13.474  1.00  0.00           H  
ATOM    454 2HB  SER A  31      -5.953  40.884 -13.328  1.00  0.00           H  
ATOM    455  HG  SER A  31      -4.219  39.338 -12.842  1.00  0.00           H  
ATOM    456  N   TYR A  32      -5.160  37.896 -10.380  1.00  0.00           N  
ATOM    457  CA  TYR A  32      -5.053  36.514  -9.930  1.00  0.00           C  
ATOM    458  C   TYR A  32      -5.043  36.429  -8.409  1.00  0.00           C  
ATOM    459  O   TYR A  32      -4.733  37.405  -7.725  1.00  0.00           O  
ATOM    460  CB  TYR A  32      -3.796  35.858 -10.506  1.00  0.00           C  
ATOM    461  CG  TYR A  32      -3.883  35.572 -11.989  1.00  0.00           C  
ATOM    462  CD1 TYR A  32      -3.394  36.493 -12.903  1.00  0.00           C  
ATOM    463  CD2 TYR A  32      -4.452  34.388 -12.434  1.00  0.00           C  
ATOM    464  CE1 TYR A  32      -3.473  36.231 -14.258  1.00  0.00           C  
ATOM    465  CE2 TYR A  32      -4.531  34.126 -13.788  1.00  0.00           C  
ATOM    466  CZ  TYR A  32      -4.044  35.042 -14.698  1.00  0.00           C  
ATOM    467  OH  TYR A  32      -4.123  34.781 -16.047  1.00  0.00           O  
ATOM    468  H   TYR A  32      -4.407  38.538 -10.180  1.00  0.00           H  
ATOM    469  HA  TYR A  32      -5.926  35.965 -10.285  1.00  0.00           H  
ATOM    470 1HB  TYR A  32      -2.936  36.507 -10.335  1.00  0.00           H  
ATOM    471 2HB  TYR A  32      -3.606  34.919  -9.989  1.00  0.00           H  
ATOM    472  HD1 TYR A  32      -2.947  37.424 -12.553  1.00  0.00           H  
ATOM    473  HD2 TYR A  32      -4.837  33.664 -11.716  1.00  0.00           H  
ATOM    474  HE1 TYR A  32      -3.088  36.955 -14.976  1.00  0.00           H  
ATOM    475  HE2 TYR A  32      -4.979  33.195 -14.138  1.00  0.00           H  
ATOM    476  HH  TYR A  32      -3.769  35.527 -16.537  1.00  0.00           H  
ATOM    477  N   TRP A  33      -5.382  35.256  -7.884  1.00  0.00           N  
ATOM    478  CA  TRP A  33      -5.310  35.009  -6.449  1.00  0.00           C  
ATOM    479  C   TRP A  33      -3.904  34.597  -6.031  1.00  0.00           C  
ATOM    480  O   TRP A  33      -3.309  33.696  -6.622  1.00  0.00           O  
ATOM    481  CB  TRP A  33      -6.305  33.920  -6.044  1.00  0.00           C  
ATOM    482  CG  TRP A  33      -7.724  34.399  -5.984  1.00  0.00           C  
ATOM    483  CD1 TRP A  33      -8.618  34.432  -7.013  1.00  0.00           C  
ATOM    484  CD2 TRP A  33      -8.425  34.918  -4.828  1.00  0.00           C  
ATOM    485  NE1 TRP A  33      -9.820  34.934  -6.579  1.00  0.00           N  
ATOM    486  CE2 TRP A  33      -9.720  35.236  -5.245  1.00  0.00           C  
ATOM    487  CE3 TRP A  33      -8.061  35.135  -3.493  1.00  0.00           C  
ATOM    488  CZ2 TRP A  33     -10.662  35.763  -4.375  1.00  0.00           C  
ATOM    489  CZ3 TRP A  33      -9.006  35.662  -2.621  1.00  0.00           C  
ATOM    490  CH2 TRP A  33     -10.273  35.967  -3.051  1.00  0.00           C  
ATOM    491  H   TRP A  33      -5.699  34.517  -8.495  1.00  0.00           H  
ATOM    492  HA  TRP A  33      -5.568  35.930  -5.926  1.00  0.00           H  
ATOM    493 1HB  TRP A  33      -6.251  33.095  -6.756  1.00  0.00           H  
ATOM    494 2HB  TRP A  33      -6.035  33.526  -5.065  1.00  0.00           H  
ATOM    495  HD1 TRP A  33      -8.408  34.106  -8.030  1.00  0.00           H  
ATOM    496  HE1 TRP A  33     -10.643  35.062  -7.149  1.00  0.00           H  
ATOM    497  HE3 TRP A  33      -7.058  34.891  -3.145  1.00  0.00           H  
ATOM    498  HZ2 TRP A  33     -11.673  36.012  -4.698  1.00  0.00           H  
ATOM    499  HZ3 TRP A  33      -8.715  35.828  -1.583  1.00  0.00           H  
ATOM    500  HH2 TRP A  33     -10.989  36.379  -2.340  1.00  0.00           H  
ATOM    501  N   MET A  34      -3.377  35.264  -5.010  1.00  0.00           N  
ATOM    502  CA  MET A  34      -2.073  34.914  -4.458  1.00  0.00           C  
ATOM    503  C   MET A  34      -2.216  34.176  -3.133  1.00  0.00           C  
ATOM    504  O   MET A  34      -3.023  34.555  -2.284  1.00  0.00           O  
ATOM    505  CB  MET A  34      -1.221  36.169  -4.281  1.00  0.00           C  
ATOM    506  CG  MET A  34      -1.065  37.007  -5.541  1.00  0.00           C  
ATOM    507  SD  MET A  34      -0.212  36.123  -6.862  1.00  0.00           S  
ATOM    508  CE  MET A  34       1.446  36.030  -6.192  1.00  0.00           C  
ATOM    509  H   MET A  34      -3.892  36.032  -4.605  1.00  0.00           H  
ATOM    510  HA  MET A  34      -1.571  34.245  -5.156  1.00  0.00           H  
ATOM    511 1HB  MET A  34      -1.662  36.802  -3.512  1.00  0.00           H  
ATOM    512 2HB  MET A  34      -0.224  35.887  -3.940  1.00  0.00           H  
ATOM    513 1HG  MET A  34      -2.048  37.305  -5.905  1.00  0.00           H  
ATOM    514 2HG  MET A  34      -0.499  37.910  -5.310  1.00  0.00           H  
ATOM    515 1HE  MET A  34       2.095  35.509  -6.896  1.00  0.00           H  
ATOM    516 2HE  MET A  34       1.828  37.038  -6.023  1.00  0.00           H  
ATOM    517 3HE  MET A  34       1.426  35.487  -5.246  1.00  0.00           H  
ATOM    518  N   HIS A  35      -1.427  33.121  -2.961  1.00  0.00           N  
ATOM    519  CA  HIS A  35      -1.500  32.297  -1.760  1.00  0.00           C  
ATOM    520  C   HIS A  35      -0.152  32.232  -1.054  1.00  0.00           C  
ATOM    521  O   HIS A  35       0.879  32.577  -1.631  1.00  0.00           O  
ATOM    522  CB  HIS A  35      -1.973  30.881  -2.103  1.00  0.00           C  
ATOM    523  CG  HIS A  35      -3.383  30.821  -2.603  1.00  0.00           C  
ATOM    524  ND1 HIS A  35      -4.407  30.253  -1.874  1.00  0.00           N  
ATOM    525  CD2 HIS A  35      -3.939  31.258  -3.757  1.00  0.00           C  
ATOM    526  CE1 HIS A  35      -5.533  30.343  -2.560  1.00  0.00           C  
ATOM    527  NE2 HIS A  35      -5.276  30.948  -3.705  1.00  0.00           N  
ATOM    528  H   HIS A  35      -0.760  32.883  -3.681  1.00  0.00           H  
ATOM    529  HA  HIS A  35      -2.217  32.733  -1.064  1.00  0.00           H  
ATOM    530 1HB  HIS A  35      -1.322  30.455  -2.867  1.00  0.00           H  
ATOM    531 2HB  HIS A  35      -1.897  30.248  -1.219  1.00  0.00           H  
ATOM    532  HD2 HIS A  35      -3.423  31.761  -4.575  1.00  0.00           H  
ATOM    533  HE1 HIS A  35      -6.508  29.980  -2.235  1.00  0.00           H  
ATOM    534  HE2 HIS A  35      -5.950  31.153  -4.429  1.00  0.00           H  
ATOM    535  N   TRP A  36      -0.167  31.788   0.198  1.00  0.00           N  
ATOM    536  CA  TRP A  36       1.064  31.567   0.947  1.00  0.00           C  
ATOM    537  C   TRP A  36       1.058  30.205   1.628  1.00  0.00           C  
ATOM    538  O   TRP A  36       0.058  29.801   2.222  1.00  0.00           O  
ATOM    539  CB  TRP A  36       1.255  32.665   1.996  1.00  0.00           C  
ATOM    540  CG  TRP A  36       1.527  34.015   1.407  1.00  0.00           C  
ATOM    541  CD1 TRP A  36       0.602  34.945   1.038  1.00  0.00           C  
ATOM    542  CD2 TRP A  36       2.820  34.598   1.115  1.00  0.00           C  
ATOM    543  NE1 TRP A  36       1.226  36.061   0.537  1.00  0.00           N  
ATOM    544  CE2 TRP A  36       2.584  35.867   0.578  1.00  0.00           C  
ATOM    545  CE3 TRP A  36       4.139  34.152   1.264  1.00  0.00           C  
ATOM    546  CZ2 TRP A  36       3.618  36.701   0.185  1.00  0.00           C  
ATOM    547  CZ3 TRP A  36       5.176  34.990   0.871  1.00  0.00           C  
ATOM    548  CH2 TRP A  36       4.921  36.231   0.346  1.00  0.00           C  
ATOM    549  H   TRP A  36      -1.054  31.599   0.643  1.00  0.00           H  
ATOM    550  HA  TRP A  36       1.903  31.600   0.252  1.00  0.00           H  
ATOM    551 1HB  TRP A  36       0.360  32.735   2.616  1.00  0.00           H  
ATOM    552 2HB  TRP A  36       2.086  32.402   2.651  1.00  0.00           H  
ATOM    553  HD1 TRP A  36      -0.476  34.821   1.127  1.00  0.00           H  
ATOM    554  HE1 TRP A  36       0.763  36.890   0.193  1.00  0.00           H  
ATOM    555  HE3 TRP A  36       4.347  33.168   1.683  1.00  0.00           H  
ATOM    556  HZ2 TRP A  36       3.436  37.691  -0.235  1.00  0.00           H  
ATOM    557  HZ3 TRP A  36       6.200  34.634   0.990  1.00  0.00           H  
ATOM    558  HH2 TRP A  36       5.759  36.863   0.048  1.00  0.00           H  
ATOM    559  N   VAL A  37       2.180  29.499   1.539  1.00  0.00           N  
ATOM    560  CA  VAL A  37       2.278  28.144   2.068  1.00  0.00           C  
ATOM    561  C   VAL A  37       3.598  27.931   2.798  1.00  0.00           C  
ATOM    562  O   VAL A  37       4.659  28.316   2.306  1.00  0.00           O  
ATOM    563  CB  VAL A  37       2.153  27.115   0.929  1.00  0.00           C  
ATOM    564  CG1 VAL A  37       2.267  25.700   1.474  1.00  0.00           C  
ATOM    565  CG2 VAL A  37       0.831  27.307   0.200  1.00  0.00           C  
ATOM    566  H   VAL A  37       2.987  29.912   1.092  1.00  0.00           H  
ATOM    567  HA  VAL A  37       1.460  27.988   2.772  1.00  0.00           H  
ATOM    568  HB  VAL A  37       2.977  27.258   0.230  1.00  0.00           H  
ATOM    569 1HG1 VAL A  37       2.177  24.985   0.656  1.00  0.00           H  
ATOM    570 2HG1 VAL A  37       3.235  25.574   1.960  1.00  0.00           H  
ATOM    571 3HG1 VAL A  37       1.472  25.523   2.198  1.00  0.00           H  
ATOM    572 1HG2 VAL A  37       0.750  26.577  -0.604  1.00  0.00           H  
ATOM    573 2HG2 VAL A  37       0.007  27.170   0.900  1.00  0.00           H  
ATOM    574 3HG2 VAL A  37       0.789  28.313  -0.218  1.00  0.00           H  
ATOM    575  N   ARG A  38       3.526  27.316   3.973  1.00  0.00           N  
ATOM    576  CA  ARG A  38       4.719  27.013   4.754  1.00  0.00           C  
ATOM    577  C   ARG A  38       5.110  25.548   4.617  1.00  0.00           C  
ATOM    578  O   ARG A  38       4.251  24.675   4.497  1.00  0.00           O  
ATOM    579  CB  ARG A  38       4.495  27.340   6.223  1.00  0.00           C  
ATOM    580  CG  ARG A  38       5.720  27.178   7.109  1.00  0.00           C  
ATOM    581  CD  ARG A  38       5.510  27.777   8.452  1.00  0.00           C  
ATOM    582  NE  ARG A  38       4.719  26.912   9.313  1.00  0.00           N  
ATOM    583  CZ  ARG A  38       4.579  27.079  10.643  1.00  0.00           C  
ATOM    584  NH1 ARG A  38       5.181  28.080  11.247  1.00  0.00           N  
ATOM    585  NH2 ARG A  38       3.836  26.237  11.339  1.00  0.00           N  
ATOM    586  H   ARG A  38       2.621  27.051   4.335  1.00  0.00           H  
ATOM    587  HA  ARG A  38       5.540  27.628   4.383  1.00  0.00           H  
ATOM    588 1HB  ARG A  38       4.153  28.370   6.318  1.00  0.00           H  
ATOM    589 2HB  ARG A  38       3.711  26.697   6.623  1.00  0.00           H  
ATOM    590 1HG  ARG A  38       5.939  26.118   7.236  1.00  0.00           H  
ATOM    591 2HG  ARG A  38       6.574  27.671   6.643  1.00  0.00           H  
ATOM    592 1HD  ARG A  38       6.475  27.944   8.930  1.00  0.00           H  
ATOM    593 2HD  ARG A  38       4.987  28.726   8.349  1.00  0.00           H  
ATOM    594  HE  ARG A  38       4.241  26.131   8.884  1.00  0.00           H  
ATOM    595 1HH1 ARG A  38       5.748  28.724  10.714  1.00  0.00           H  
ATOM    596 2HH1 ARG A  38       5.075  28.205  12.243  1.00  0.00           H  
ATOM    597 1HH2 ARG A  38       3.374  25.467  10.875  1.00  0.00           H  
ATOM    598 2HH2 ARG A  38       3.731  26.362  12.335  1.00  0.00           H  
ATOM    599  N   GLN A  39       6.412  25.284   4.635  1.00  0.00           N  
ATOM    600  CA  GLN A  39       6.918  23.917   4.583  1.00  0.00           C  
ATOM    601  C   GLN A  39       7.721  23.579   5.833  1.00  0.00           C  
ATOM    602  O   GLN A  39       8.646  24.302   6.202  1.00  0.00           O  
ATOM    603  CB  GLN A  39       7.781  23.712   3.336  1.00  0.00           C  
ATOM    604  CG  GLN A  39       8.358  22.313   3.201  1.00  0.00           C  
ATOM    605  CD  GLN A  39       8.969  22.067   1.835  1.00  0.00           C  
ATOM    606  OE1 GLN A  39       9.577  22.963   1.242  1.00  0.00           O  
ATOM    607  NE2 GLN A  39       8.812  20.850   1.327  1.00  0.00           N  
ATOM    608  H   GLN A  39       7.069  26.049   4.686  1.00  0.00           H  
ATOM    609  HA  GLN A  39       6.068  23.236   4.535  1.00  0.00           H  
ATOM    610 1HB  GLN A  39       7.188  23.918   2.445  1.00  0.00           H  
ATOM    611 2HB  GLN A  39       8.611  24.418   3.348  1.00  0.00           H  
ATOM    612 1HG  GLN A  39       9.135  22.177   3.953  1.00  0.00           H  
ATOM    613 2HG  GLN A  39       7.560  21.586   3.354  1.00  0.00           H  
ATOM    614 1HE2 GLN A  39       9.194  20.630   0.429  1.00  0.00           H  
ATOM    615 2HE2 GLN A  39       8.312  20.154   1.842  1.00  0.00           H  
ATOM    616  N   ALA A  40       7.361  22.477   6.481  1.00  0.00           N  
ATOM    617  CA  ALA A  40       8.056  22.034   7.684  1.00  0.00           C  
ATOM    618  C   ALA A  40       8.098  20.513   7.767  1.00  0.00           C  
ATOM    619  O   ALA A  40       7.078  19.844   7.601  1.00  0.00           O  
ATOM    620  CB  ALA A  40       7.391  22.613   8.924  1.00  0.00           C  
ATOM    621  H   ALA A  40       6.585  21.932   6.132  1.00  0.00           H  
ATOM    622  HA  ALA A  40       9.083  22.394   7.633  1.00  0.00           H  
ATOM    623 1HB  ALA A  40       7.921  22.273   9.814  1.00  0.00           H  
ATOM    624 2HB  ALA A  40       7.420  23.701   8.878  1.00  0.00           H  
ATOM    625 3HB  ALA A  40       6.355  22.280   8.970  1.00  0.00           H  
ATOM    626  N   PRO A  41       9.284  19.973   8.025  1.00  0.00           N  
ATOM    627  CA  PRO A  41       9.457  18.531   8.154  1.00  0.00           C  
ATOM    628  C   PRO A  41       8.502  17.952   9.190  1.00  0.00           C  
ATOM    629  O   PRO A  41       8.453  18.415  10.330  1.00  0.00           O  
ATOM    630  CB  PRO A  41      10.918  18.397   8.595  1.00  0.00           C  
ATOM    631  CG  PRO A  41      11.587  19.595   8.013  1.00  0.00           C  
ATOM    632  CD  PRO A  41      10.573  20.698   8.158  1.00  0.00           C  
ATOM    633  HA  PRO A  41       9.297  18.058   7.174  1.00  0.00           H  
ATOM    634 1HB  PRO A  41      10.978  18.366   9.693  1.00  0.00           H  
ATOM    635 2HB  PRO A  41      11.338  17.451   8.224  1.00  0.00           H  
ATOM    636 1HG  PRO A  41      12.523  19.807   8.551  1.00  0.00           H  
ATOM    637 2HG  PRO A  41      11.860  19.405   6.964  1.00  0.00           H  
ATOM    638 1HD  PRO A  41      10.678  21.165   9.148  1.00  0.00           H  
ATOM    639 2HD  PRO A  41      10.721  21.441   7.360  1.00  0.00           H  
ATOM    640  N   GLY A  42       7.745  16.937   8.788  1.00  0.00           N  
ATOM    641  CA  GLY A  42       6.811  16.274   9.689  1.00  0.00           C  
ATOM    642  C   GLY A  42       5.387  16.770   9.471  1.00  0.00           C  
ATOM    643  O   GLY A  42       4.423  16.098   9.836  1.00  0.00           O  
ATOM    644  H   GLY A  42       7.818  16.617   7.832  1.00  0.00           H  
ATOM    645 1HA  GLY A  42       6.853  15.196   9.529  1.00  0.00           H  
ATOM    646 2HA  GLY A  42       7.109  16.456  10.721  1.00  0.00           H  
ATOM    647  N   GLN A  43       5.263  17.950   8.874  1.00  0.00           N  
ATOM    648  CA  GLN A  43       3.956  18.546   8.619  1.00  0.00           C  
ATOM    649  C   GLN A  43       3.686  18.661   7.124  1.00  0.00           C  
ATOM    650  O   GLN A  43       2.534  18.703   6.694  1.00  0.00           O  
ATOM    651  CB  GLN A  43       3.859  19.925   9.276  1.00  0.00           C  
ATOM    652  CG  GLN A  43       4.021  19.908  10.786  1.00  0.00           C  
ATOM    653  CD  GLN A  43       2.921  19.126  11.478  1.00  0.00           C  
ATOM    654  OE1 GLN A  43       1.732  19.354  11.237  1.00  0.00           O  
ATOM    655  NE2 GLN A  43       3.310  18.197  12.343  1.00  0.00           N  
ATOM    656  H   GLN A  43       6.094  18.447   8.589  1.00  0.00           H  
ATOM    657  HA  GLN A  43       3.192  17.899   9.050  1.00  0.00           H  
ATOM    658 1HB  GLN A  43       4.626  20.580   8.863  1.00  0.00           H  
ATOM    659 2HB  GLN A  43       2.890  20.369   9.047  1.00  0.00           H  
ATOM    660 1HG  GLN A  43       4.977  19.445  11.033  1.00  0.00           H  
ATOM    661 2HG  GLN A  43       3.997  20.933  11.156  1.00  0.00           H  
ATOM    662 1HE2 GLN A  43       2.629  17.649  12.831  1.00  0.00           H  
ATOM    663 2HE2 GLN A  43       4.285  18.044  12.509  1.00  0.00           H  
ATOM    664  N   GLY A  44       4.755  18.713   6.337  1.00  0.00           N  
ATOM    665  CA  GLY A  44       4.636  18.890   4.894  1.00  0.00           C  
ATOM    666  C   GLY A  44       4.355  20.344   4.538  1.00  0.00           C  
ATOM    667  O   GLY A  44       5.078  21.247   4.959  1.00  0.00           O  
ATOM    668  H   GLY A  44       5.674  18.629   6.748  1.00  0.00           H  
ATOM    669 1HA  GLY A  44       5.558  18.564   4.411  1.00  0.00           H  
ATOM    670 2HA  GLY A  44       3.834  18.257   4.516  1.00  0.00           H  
ATOM    671  N   LEU A  45       3.301  20.564   3.760  1.00  0.00           N  
ATOM    672  CA  LEU A  45       2.903  21.912   3.374  1.00  0.00           C  
ATOM    673  C   LEU A  45       1.721  22.397   4.204  1.00  0.00           C  
ATOM    674  O   LEU A  45       0.792  21.638   4.482  1.00  0.00           O  
ATOM    675  CB  LEU A  45       2.539  21.950   1.884  1.00  0.00           C  
ATOM    676  CG  LEU A  45       3.694  21.685   0.910  1.00  0.00           C  
ATOM    677  CD1 LEU A  45       3.170  21.717  -0.520  1.00  0.00           C  
ATOM    678  CD2 LEU A  45       4.782  22.727   1.117  1.00  0.00           C  
ATOM    679  H   LEU A  45       2.762  19.777   3.428  1.00  0.00           H  
ATOM    680  HA  LEU A  45       3.742  22.584   3.547  1.00  0.00           H  
ATOM    681 1HB  LEU A  45       1.768  21.204   1.695  1.00  0.00           H  
ATOM    682 2HB  LEU A  45       2.128  22.933   1.652  1.00  0.00           H  
ATOM    683  HG  LEU A  45       4.103  20.691   1.093  1.00  0.00           H  
ATOM    684 1HD1 LEU A  45       3.991  21.528  -1.212  1.00  0.00           H  
ATOM    685 2HD1 LEU A  45       2.407  20.949  -0.645  1.00  0.00           H  
ATOM    686 3HD1 LEU A  45       2.739  22.695  -0.727  1.00  0.00           H  
ATOM    687 1HD2 LEU A  45       5.604  22.538   0.425  1.00  0.00           H  
ATOM    688 2HD2 LEU A  45       4.374  23.721   0.933  1.00  0.00           H  
ATOM    689 3HD2 LEU A  45       5.150  22.670   2.142  1.00  0.00           H  
ATOM    690  N   GLU A  46       1.762  23.665   4.598  1.00  0.00           N  
ATOM    691  CA  GLU A  46       0.681  24.261   5.374  1.00  0.00           C  
ATOM    692  C   GLU A  46       0.154  25.524   4.706  1.00  0.00           C  
ATOM    693  O   GLU A  46       0.863  26.526   4.604  1.00  0.00           O  
ATOM    694  CB  GLU A  46       1.158  24.584   6.792  1.00  0.00           C  
ATOM    695  CG  GLU A  46       1.527  23.364   7.624  1.00  0.00           C  
ATOM    696  CD  GLU A  46       1.949  23.716   9.024  1.00  0.00           C  
ATOM    697  OE1 GLU A  46       2.875  24.477   9.171  1.00  0.00           O  
ATOM    698  OE2 GLU A  46       1.345  23.223   9.947  1.00  0.00           O  
ATOM    699  H   GLU A  46       2.562  24.230   4.353  1.00  0.00           H  
ATOM    700  HA  GLU A  46      -0.137  23.543   5.436  1.00  0.00           H  
ATOM    701 1HB  GLU A  46       2.033  25.232   6.743  1.00  0.00           H  
ATOM    702 2HB  GLU A  46       0.378  25.128   7.324  1.00  0.00           H  
ATOM    703 1HG  GLU A  46       0.667  22.697   7.674  1.00  0.00           H  
ATOM    704 2HG  GLU A  46       2.337  22.831   7.129  1.00  0.00           H  
ATOM    705  N   TRP A  47      -1.093  25.471   4.252  1.00  0.00           N  
ATOM    706  CA  TRP A  47      -1.755  26.643   3.691  1.00  0.00           C  
ATOM    707  C   TRP A  47      -1.940  27.728   4.745  1.00  0.00           C  
ATOM    708  O   TRP A  47      -2.534  27.491   5.796  1.00  0.00           O  
ATOM    709  CB  TRP A  47      -3.116  26.258   3.107  1.00  0.00           C  
ATOM    710  CG  TRP A  47      -3.746  27.347   2.292  1.00  0.00           C  
ATOM    711  CD1 TRP A  47      -3.482  27.648   0.990  1.00  0.00           C  
ATOM    712  CD2 TRP A  47      -4.757  28.289   2.725  1.00  0.00           C  
ATOM    713  NE1 TRP A  47      -4.253  28.709   0.584  1.00  0.00           N  
ATOM    714  CE2 TRP A  47      -5.041  29.113   1.632  1.00  0.00           C  
ATOM    715  CE3 TRP A  47      -5.434  28.496   3.933  1.00  0.00           C  
ATOM    716  CZ2 TRP A  47      -5.974  30.135   1.706  1.00  0.00           C  
ATOM    717  CZ3 TRP A  47      -6.371  29.520   4.007  1.00  0.00           C  
ATOM    718  CH2 TRP A  47      -6.634  30.317   2.922  1.00  0.00           C  
ATOM    719  H   TRP A  47      -1.596  24.596   4.296  1.00  0.00           H  
ATOM    720  HA  TRP A  47      -1.132  27.043   2.892  1.00  0.00           H  
ATOM    721 1HB  TRP A  47      -3.004  25.378   2.474  1.00  0.00           H  
ATOM    722 2HB  TRP A  47      -3.798  25.996   3.915  1.00  0.00           H  
ATOM    723  HD1 TRP A  47      -2.763  27.124   0.363  1.00  0.00           H  
ATOM    724  HE1 TRP A  47      -4.243  29.125  -0.336  1.00  0.00           H  
ATOM    725  HE3 TRP A  47      -5.232  27.864   4.797  1.00  0.00           H  
ATOM    726  HZ2 TRP A  47      -6.197  30.779   0.855  1.00  0.00           H  
ATOM    727  HZ3 TRP A  47      -6.893  29.675   4.951  1.00  0.00           H  
ATOM    728  HH2 TRP A  47      -7.375  31.111   3.014  1.00  0.00           H  
ATOM    729  N   MET A  48      -1.426  28.919   4.456  1.00  0.00           N  
ATOM    730  CA  MET A  48      -1.399  29.999   5.435  1.00  0.00           C  
ATOM    731  C   MET A  48      -2.526  30.993   5.191  1.00  0.00           C  
ATOM    732  O   MET A  48      -3.202  31.422   6.126  1.00  0.00           O  
ATOM    733  CB  MET A  48      -0.046  30.708   5.401  1.00  0.00           C  
ATOM    734  CG  MET A  48       1.129  29.843   5.835  1.00  0.00           C  
ATOM    735  SD  MET A  48       2.700  30.729   5.785  1.00  0.00           S  
ATOM    736  CE  MET A  48       2.504  31.843   7.172  1.00  0.00           C  
ATOM    737  H   MET A  48      -1.045  29.080   3.535  1.00  0.00           H  
ATOM    738  HA  MET A  48      -1.545  29.570   6.427  1.00  0.00           H  
ATOM    739 1HB  MET A  48       0.154  31.060   4.391  1.00  0.00           H  
ATOM    740 2HB  MET A  48      -0.077  31.582   6.053  1.00  0.00           H  
ATOM    741 1HG  MET A  48       0.965  29.490   6.853  1.00  0.00           H  
ATOM    742 2HG  MET A  48       1.203  28.974   5.181  1.00  0.00           H  
ATOM    743 1HE  MET A  48       3.397  32.461   7.271  1.00  0.00           H  
ATOM    744 2HE  MET A  48       1.637  32.483   7.005  1.00  0.00           H  
ATOM    745 3HE  MET A  48       2.359  31.266   8.086  1.00  0.00           H  
ATOM    746  N   GLY A  49      -2.725  31.356   3.928  1.00  0.00           N  
ATOM    747  CA  GLY A  49      -3.765  32.308   3.559  1.00  0.00           C  
ATOM    748  C   GLY A  49      -3.663  32.693   2.088  1.00  0.00           C  
ATOM    749  O   GLY A  49      -2.892  32.100   1.334  1.00  0.00           O  
ATOM    750  H   GLY A  49      -2.140  30.962   3.205  1.00  0.00           H  
ATOM    751 1HA  GLY A  49      -4.744  31.872   3.758  1.00  0.00           H  
ATOM    752 2HA  GLY A  49      -3.678  33.200   4.179  1.00  0.00           H  
ATOM    753  N   ASN A  50      -4.446  33.688   1.687  1.00  0.00           N  
ATOM    754  CA  ASN A  50      -4.423  34.175   0.313  1.00  0.00           C  
ATOM    755  C   ASN A  50      -4.811  35.646   0.243  1.00  0.00           C  
ATOM    756  O   ASN A  50      -5.192  36.246   1.248  1.00  0.00           O  
ATOM    757  CB  ASN A  50      -5.337  33.339  -0.565  1.00  0.00           C  
ATOM    758  CG  ASN A  50      -6.790  33.523  -0.225  1.00  0.00           C  
ATOM    759  OD1 ASN A  50      -7.208  34.604   0.207  1.00  0.00           O  
ATOM    760  ND2 ASN A  50      -7.569  32.488  -0.412  1.00  0.00           N  
ATOM    761  H   ASN A  50      -5.074  34.119   2.351  1.00  0.00           H  
ATOM    762  HA  ASN A  50      -3.404  34.091  -0.067  1.00  0.00           H  
ATOM    763 1HB  ASN A  50      -5.184  33.609  -1.611  1.00  0.00           H  
ATOM    764 2HB  ASN A  50      -5.081  32.285  -0.457  1.00  0.00           H  
ATOM    765 1HD2 ASN A  50      -8.545  32.552  -0.203  1.00  0.00           H  
ATOM    766 2HD2 ASN A  50      -7.188  31.633  -0.763  1.00  0.00           H  
ATOM    767  N   ILE A  51      -4.711  36.223  -0.950  1.00  0.00           N  
ATOM    768  CA  ILE A  51      -5.121  37.605  -1.170  1.00  0.00           C  
ATOM    769  C   ILE A  51      -5.516  37.838  -2.622  1.00  0.00           C  
ATOM    770  O   ILE A  51      -4.902  37.291  -3.538  1.00  0.00           O  
ATOM    771  CB  ILE A  51      -3.995  38.580  -0.780  1.00  0.00           C  
ATOM    772  CG1 ILE A  51      -4.474  40.028  -0.914  1.00  0.00           C  
ATOM    773  CG2 ILE A  51      -2.764  38.342  -1.641  1.00  0.00           C  
ATOM    774  CD1 ILE A  51      -3.543  41.039  -0.282  1.00  0.00           C  
ATOM    775  H   ILE A  51      -4.342  35.690  -1.725  1.00  0.00           H  
ATOM    776  HA  ILE A  51      -5.988  37.812  -0.544  1.00  0.00           H  
ATOM    777  HB  ILE A  51      -3.730  38.431   0.266  1.00  0.00           H  
ATOM    778 1HG1 ILE A  51      -4.585  40.279  -1.968  1.00  0.00           H  
ATOM    779 2HG1 ILE A  51      -5.454  40.132  -0.448  1.00  0.00           H  
ATOM    780 1HG2 ILE A  51      -1.978  39.040  -1.353  1.00  0.00           H  
ATOM    781 2HG2 ILE A  51      -2.412  37.321  -1.497  1.00  0.00           H  
ATOM    782 3HG2 ILE A  51      -3.018  38.494  -2.690  1.00  0.00           H  
ATOM    783 1HD1 ILE A  51      -3.950  42.042  -0.417  1.00  0.00           H  
ATOM    784 2HD1 ILE A  51      -3.445  40.828   0.783  1.00  0.00           H  
ATOM    785 3HD1 ILE A  51      -2.565  40.978  -0.757  1.00  0.00           H  
ATOM    786  N   TYR A  52      -6.545  38.654  -2.827  1.00  0.00           N  
ATOM    787  CA  TYR A  52      -6.871  39.157  -4.156  1.00  0.00           C  
ATOM    788  C   TYR A  52      -6.638  40.660  -4.248  1.00  0.00           C  
ATOM    789  O   TYR A  52      -7.478  41.455  -3.828  1.00  0.00           O  
ATOM    790  CB  TYR A  52      -8.321  38.822  -4.514  1.00  0.00           C  
ATOM    791  CG  TYR A  52      -8.651  39.025  -5.976  1.00  0.00           C  
ATOM    792  CD1 TYR A  52      -8.173  38.134  -6.925  1.00  0.00           C  
ATOM    793  CD2 TYR A  52      -9.432  40.103  -6.367  1.00  0.00           C  
ATOM    794  CE1 TYR A  52      -8.475  38.320  -8.261  1.00  0.00           C  
ATOM    795  CE2 TYR A  52      -9.733  40.288  -7.702  1.00  0.00           C  
ATOM    796  CZ  TYR A  52      -9.258  39.402  -8.647  1.00  0.00           C  
ATOM    797  OH  TYR A  52      -9.558  39.587  -9.977  1.00  0.00           O  
ATOM    798  H   TYR A  52      -7.115  38.933  -2.041  1.00  0.00           H  
ATOM    799  HA  TYR A  52      -6.213  38.675  -4.879  1.00  0.00           H  
ATOM    800 1HB  TYR A  52      -8.528  37.782  -4.259  1.00  0.00           H  
ATOM    801 2HB  TYR A  52      -8.994  39.443  -3.923  1.00  0.00           H  
ATOM    802  HD1 TYR A  52      -7.560  37.287  -6.617  1.00  0.00           H  
ATOM    803  HD2 TYR A  52      -9.806  40.804  -5.621  1.00  0.00           H  
ATOM    804  HE1 TYR A  52      -8.100  37.619  -9.006  1.00  0.00           H  
ATOM    805  HE2 TYR A  52     -10.346  41.136  -8.010  1.00  0.00           H  
ATOM    806  HH  TYR A  52      -9.146  38.892 -10.496  1.00  0.00           H  
ATOM    807  N   PRO A  53      -5.492  41.042  -4.802  1.00  0.00           N  
ATOM    808  CA  PRO A  53      -5.056  42.433  -4.775  1.00  0.00           C  
ATOM    809  C   PRO A  53      -6.037  43.333  -5.516  1.00  0.00           C  
ATOM    810  O   PRO A  53      -6.111  44.534  -5.255  1.00  0.00           O  
ATOM    811  CB  PRO A  53      -3.695  42.381  -5.478  1.00  0.00           C  
ATOM    812  CG  PRO A  53      -3.197  41.003  -5.206  1.00  0.00           C  
ATOM    813  CD  PRO A  53      -4.428  40.139  -5.271  1.00  0.00           C  
ATOM    814  HA  PRO A  53      -4.947  42.758  -3.730  1.00  0.00           H  
ATOM    815 1HB  PRO A  53      -3.818  42.587  -6.551  1.00  0.00           H  
ATOM    816 2HB  PRO A  53      -3.033  43.162  -5.074  1.00  0.00           H  
ATOM    817 1HG  PRO A  53      -2.441  40.719  -5.953  1.00  0.00           H  
ATOM    818 2HG  PRO A  53      -2.703  40.964  -4.224  1.00  0.00           H  
ATOM    819 1HD  PRO A  53      -4.598  39.819  -6.309  1.00  0.00           H  
ATOM    820 2HD  PRO A  53      -4.301  39.268  -4.611  1.00  0.00           H  
ATOM    821  N   GLY A  54      -6.787  42.745  -6.442  1.00  0.00           N  
ATOM    822  CA  GLY A  54      -7.784  43.487  -7.204  1.00  0.00           C  
ATOM    823  C   GLY A  54      -8.895  44.006  -6.300  1.00  0.00           C  
ATOM    824  O   GLY A  54      -9.648  44.904  -6.678  1.00  0.00           O  
ATOM    825  H   GLY A  54      -6.664  41.759  -6.622  1.00  0.00           H  
ATOM    826 1HA  GLY A  54      -7.305  44.323  -7.713  1.00  0.00           H  
ATOM    827 2HA  GLY A  54      -8.207  42.843  -7.974  1.00  0.00           H  
ATOM    828  N   SER A  55      -8.994  43.434  -5.105  1.00  0.00           N  
ATOM    829  CA  SER A  55     -10.010  43.842  -4.142  1.00  0.00           C  
ATOM    830  C   SER A  55      -9.377  44.296  -2.833  1.00  0.00           C  
ATOM    831  O   SER A  55      -9.871  45.216  -2.180  1.00  0.00           O  
ATOM    832  CB  SER A  55     -10.969  42.697  -3.880  1.00  0.00           C  
ATOM    833  OG  SER A  55     -10.314  41.624  -3.261  1.00  0.00           O  
ATOM    834  H   SER A  55      -8.348  42.698  -4.856  1.00  0.00           H  
ATOM    835  HA  SER A  55     -10.568  44.680  -4.562  1.00  0.00           H  
ATOM    836 1HB  SER A  55     -11.784  43.044  -3.245  1.00  0.00           H  
ATOM    837 2HB  SER A  55     -11.406  42.367  -4.821  1.00  0.00           H  
ATOM    838  HG  SER A  55      -9.444  41.578  -3.664  1.00  0.00           H  
ATOM    839  N   GLY A  56      -8.283  43.646  -2.453  1.00  0.00           N  
ATOM    840  CA  GLY A  56      -7.635  43.916  -1.175  1.00  0.00           C  
ATOM    841  C   GLY A  56      -8.127  42.961  -0.095  1.00  0.00           C  
ATOM    842  O   GLY A  56      -7.772  43.096   1.076  1.00  0.00           O  
ATOM    843  H   GLY A  56      -7.889  42.946  -3.066  1.00  0.00           H  
ATOM    844 1HA  GLY A  56      -6.555  43.820  -1.286  1.00  0.00           H  
ATOM    845 2HA  GLY A  56      -7.837  44.944  -0.876  1.00  0.00           H  
ATOM    846  N   GLY A  57      -8.947  41.995  -0.496  1.00  0.00           N  
ATOM    847  CA  GLY A  57      -9.502  41.024   0.439  1.00  0.00           C  
ATOM    848  C   GLY A  57      -8.508  39.907   0.728  1.00  0.00           C  
ATOM    849  O   GLY A  57      -7.831  39.416  -0.176  1.00  0.00           O  
ATOM    850  H   GLY A  57      -9.192  41.931  -1.474  1.00  0.00           H  
ATOM    851 1HA  GLY A  57      -9.770  41.526   1.369  1.00  0.00           H  
ATOM    852 2HA  GLY A  57     -10.418  40.603   0.026  1.00  0.00           H  
ATOM    853  N   THR A  58      -8.424  39.508   1.993  1.00  0.00           N  
ATOM    854  CA  THR A  58      -7.484  38.475   2.410  1.00  0.00           C  
ATOM    855  C   THR A  58      -8.196  37.349   3.149  1.00  0.00           C  
ATOM    856  O   THR A  58      -9.261  37.551   3.731  1.00  0.00           O  
ATOM    857  CB  THR A  58      -6.376  39.061   3.304  1.00  0.00           C  
ATOM    858  OG1 THR A  58      -6.959  39.613   4.491  1.00  0.00           O  
ATOM    859  CG2 THR A  58      -5.613  40.149   2.564  1.00  0.00           C  
ATOM    860  H   THR A  58      -9.026  39.933   2.683  1.00  0.00           H  
ATOM    861  HA  THR A  58      -7.018  38.051   1.520  1.00  0.00           H  
ATOM    862  HB  THR A  58      -5.683  38.270   3.590  1.00  0.00           H  
ATOM    863  HG1 THR A  58      -6.275  39.741   5.153  1.00  0.00           H  
ATOM    864 1HG2 THR A  58      -4.834  40.551   3.211  1.00  0.00           H  
ATOM    865 2HG2 THR A  58      -5.159  39.729   1.667  1.00  0.00           H  
ATOM    866 3HG2 THR A  58      -6.299  40.947   2.284  1.00  0.00           H  
ATOM    867  N   ASN A  59      -7.600  36.161   3.122  1.00  0.00           N  
ATOM    868  CA  ASN A  59      -8.104  35.034   3.898  1.00  0.00           C  
ATOM    869  C   ASN A  59      -6.978  34.337   4.651  1.00  0.00           C  
ATOM    870  O   ASN A  59      -5.846  34.270   4.172  1.00  0.00           O  
ATOM    871  CB  ASN A  59      -8.834  34.052   3.001  1.00  0.00           C  
ATOM    872  CG  ASN A  59     -10.050  34.654   2.353  1.00  0.00           C  
ATOM    873  OD1 ASN A  59     -11.103  34.791   2.987  1.00  0.00           O  
ATOM    874  ND2 ASN A  59      -9.926  35.017   1.102  1.00  0.00           N  
ATOM    875  H   ASN A  59      -6.778  36.036   2.549  1.00  0.00           H  
ATOM    876  HA  ASN A  59      -8.805  35.412   4.643  1.00  0.00           H  
ATOM    877 1HB  ASN A  59      -8.158  33.699   2.220  1.00  0.00           H  
ATOM    878 2HB  ASN A  59      -9.140  33.184   3.585  1.00  0.00           H  
ATOM    879 1HD2 ASN A  59     -10.702  35.424   0.620  1.00  0.00           H  
ATOM    880 2HD2 ASN A  59      -9.055  34.888   0.628  1.00  0.00           H  
ATOM    881  N   TYR A  60      -7.295  33.820   5.833  1.00  0.00           N  
ATOM    882  CA  TYR A  60      -6.289  33.222   6.703  1.00  0.00           C  
ATOM    883  C   TYR A  60      -6.723  31.842   7.179  1.00  0.00           C  
ATOM    884  O   TYR A  60      -7.912  31.588   7.375  1.00  0.00           O  
ATOM    885  CB  TYR A  60      -6.007  34.132   7.900  1.00  0.00           C  
ATOM    886  CG  TYR A  60      -5.684  35.560   7.518  1.00  0.00           C  
ATOM    887  CD1 TYR A  60      -6.634  36.556   7.691  1.00  0.00           C  
ATOM    888  CD2 TYR A  60      -4.438  35.873   6.996  1.00  0.00           C  
ATOM    889  CE1 TYR A  60      -6.339  37.860   7.342  1.00  0.00           C  
ATOM    890  CE2 TYR A  60      -4.143  37.177   6.648  1.00  0.00           C  
ATOM    891  CZ  TYR A  60      -5.088  38.168   6.819  1.00  0.00           C  
ATOM    892  OH  TYR A  60      -4.794  39.467   6.472  1.00  0.00           O  
ATOM    893  H   TYR A  60      -8.258  33.842   6.137  1.00  0.00           H  
ATOM    894  HA  TYR A  60      -5.368  33.100   6.133  1.00  0.00           H  
ATOM    895 1HB  TYR A  60      -6.875  34.145   8.561  1.00  0.00           H  
ATOM    896 2HB  TYR A  60      -5.168  33.734   8.470  1.00  0.00           H  
ATOM    897  HD1 TYR A  60      -7.614  36.310   8.101  1.00  0.00           H  
ATOM    898  HD2 TYR A  60      -3.692  35.091   6.860  1.00  0.00           H  
ATOM    899  HE1 TYR A  60      -7.085  38.642   7.478  1.00  0.00           H  
ATOM    900  HE2 TYR A  60      -3.164  37.423   6.237  1.00  0.00           H  
ATOM    901  HH  TYR A  60      -5.385  40.063   6.938  1.00  0.00           H  
ATOM    902  N   ALA A  61      -5.753  30.953   7.364  1.00  0.00           N  
ATOM    903  CA  ALA A  61      -6.022  29.626   7.906  1.00  0.00           C  
ATOM    904  C   ALA A  61      -6.295  29.688   9.403  1.00  0.00           C  
ATOM    905  O   ALA A  61      -5.944  30.662  10.069  1.00  0.00           O  
ATOM    906  CB  ALA A  61      -4.858  28.690   7.618  1.00  0.00           C  
ATOM    907  H   ALA A  61      -4.804  31.203   7.123  1.00  0.00           H  
ATOM    908  HA  ALA A  61      -6.917  29.237   7.419  1.00  0.00           H  
ATOM    909 1HB  ALA A  61      -5.074  27.704   8.028  1.00  0.00           H  
ATOM    910 2HB  ALA A  61      -4.712  28.611   6.540  1.00  0.00           H  
ATOM    911 3HB  ALA A  61      -3.953  29.084   8.078  1.00  0.00           H  
ATOM    912  N   GLU A  62      -6.923  28.641   9.928  1.00  0.00           N  
ATOM    913  CA  GLU A  62      -7.225  28.564  11.352  1.00  0.00           C  
ATOM    914  C   GLU A  62      -5.951  28.577  12.187  1.00  0.00           C  
ATOM    915  O   GLU A  62      -5.947  29.048  13.324  1.00  0.00           O  
ATOM    916  CB  GLU A  62      -8.034  27.301  11.659  1.00  0.00           C  
ATOM    917  CG  GLU A  62      -9.439  27.298  11.074  1.00  0.00           C  
ATOM    918  CD  GLU A  62     -10.315  28.375  11.651  1.00  0.00           C  
ATOM    919  OE1 GLU A  62     -10.278  28.570  12.842  1.00  0.00           O  
ATOM    920  OE2 GLU A  62     -11.023  29.003  10.899  1.00  0.00           O  
ATOM    921  H   GLU A  62      -7.199  27.880   9.325  1.00  0.00           H  
ATOM    922  HA  GLU A  62      -7.820  29.435  11.628  1.00  0.00           H  
ATOM    923 1HB  GLU A  62      -7.508  26.429  11.271  1.00  0.00           H  
ATOM    924 2HB  GLU A  62      -8.120  27.178  12.738  1.00  0.00           H  
ATOM    925 1HG  GLU A  62      -9.373  27.438   9.996  1.00  0.00           H  
ATOM    926 2HG  GLU A  62      -9.896  26.326  11.260  1.00  0.00           H  
ATOM    927  N   LYS A  63      -4.869  28.059  11.615  1.00  0.00           N  
ATOM    928  CA  LYS A  63      -3.582  28.027  12.298  1.00  0.00           C  
ATOM    929  C   LYS A  63      -2.990  29.424  12.423  1.00  0.00           C  
ATOM    930  O   LYS A  63      -2.252  29.714  13.365  1.00  0.00           O  
ATOM    931  CB  LYS A  63      -2.607  27.107  11.561  1.00  0.00           C  
ATOM    932  CG  LYS A  63      -2.938  25.624  11.668  1.00  0.00           C  
ATOM    933  CD  LYS A  63      -1.992  24.784  10.823  1.00  0.00           C  
ATOM    934  CE  LYS A  63      -2.243  23.297  11.023  1.00  0.00           C  
ATOM    935  NZ  LYS A  63      -1.452  22.467  10.075  1.00  0.00           N  
ATOM    936  H   LYS A  63      -4.941  27.677  10.682  1.00  0.00           H  
ATOM    937  HA  LYS A  63      -3.734  27.637  13.305  1.00  0.00           H  
ATOM    938 1HB  LYS A  63      -2.588  27.369  10.503  1.00  0.00           H  
ATOM    939 2HB  LYS A  63      -1.601  27.254  11.953  1.00  0.00           H  
ATOM    940 1HG  LYS A  63      -2.860  25.308  12.709  1.00  0.00           H  
ATOM    941 2HG  LYS A  63      -3.960  25.454  11.332  1.00  0.00           H  
ATOM    942 1HD  LYS A  63      -2.130  25.029   9.769  1.00  0.00           H  
ATOM    943 2HD  LYS A  63      -0.961  25.009  11.099  1.00  0.00           H  
ATOM    944 1HE  LYS A  63      -1.976  23.016  12.041  1.00  0.00           H  
ATOM    945 2HE  LYS A  63      -3.301  23.083  10.876  1.00  0.00           H  
ATOM    946 1HZ  LYS A  63      -1.646  21.489  10.239  1.00  0.00           H  
ATOM    947 2HZ  LYS A  63      -1.705  22.705   9.126  1.00  0.00           H  
ATOM    948 3HZ  LYS A  63      -0.467  22.641  10.214  1.00  0.00           H  
ATOM    949  N   PHE A  64      -3.318  30.288  11.468  1.00  0.00           N  
ATOM    950  CA  PHE A  64      -2.612  31.554  11.304  1.00  0.00           C  
ATOM    951  C   PHE A  64      -3.574  32.733  11.371  1.00  0.00           C  
ATOM    952  O   PHE A  64      -3.183  33.879  11.149  1.00  0.00           O  
ATOM    953  CB  PHE A  64      -1.859  31.577   9.973  1.00  0.00           C  
ATOM    954  CG  PHE A  64      -0.802  30.516   9.855  1.00  0.00           C  
ATOM    955  CD1 PHE A  64      -1.044  29.354   9.139  1.00  0.00           C  
ATOM    956  CD2 PHE A  64       0.434  30.678  10.461  1.00  0.00           C  
ATOM    957  CE1 PHE A  64      -0.072  28.377   9.030  1.00  0.00           C  
ATOM    958  CE2 PHE A  64       1.408  29.704  10.353  1.00  0.00           C  
ATOM    959  CZ  PHE A  64       1.154  28.552   9.637  1.00  0.00           C  
ATOM    960  H   PHE A  64      -4.075  30.062  10.839  1.00  0.00           H  
ATOM    961  HA  PHE A  64      -1.890  31.655  12.116  1.00  0.00           H  
ATOM    962 1HB  PHE A  64      -2.565  31.447   9.154  1.00  0.00           H  
ATOM    963 2HB  PHE A  64      -1.383  32.548   9.842  1.00  0.00           H  
ATOM    964  HD1 PHE A  64      -2.012  29.216   8.658  1.00  0.00           H  
ATOM    965  HD2 PHE A  64       0.635  31.588  11.028  1.00  0.00           H  
ATOM    966  HE1 PHE A  64      -0.275  27.468   8.464  1.00  0.00           H  
ATOM    967  HE2 PHE A  64       2.376  29.844  10.834  1.00  0.00           H  
ATOM    968  HZ  PHE A  64       1.919  27.782   9.553  1.00  0.00           H  
ATOM    969  N   LYS A  65      -4.834  32.445  11.678  1.00  0.00           N  
ATOM    970  CA  LYS A  65      -5.873  33.469  11.690  1.00  0.00           C  
ATOM    971  C   LYS A  65      -5.487  34.634  12.592  1.00  0.00           C  
ATOM    972  O   LYS A  65      -5.690  35.797  12.242  1.00  0.00           O  
ATOM    973  CB  LYS A  65      -7.207  32.873  12.141  1.00  0.00           C  
ATOM    974  CG  LYS A  65      -8.386  33.834  12.057  1.00  0.00           C  
ATOM    975  CD  LYS A  65      -9.659  33.196  12.592  1.00  0.00           C  
ATOM    976  CE  LYS A  65     -10.100  32.027  11.724  1.00  0.00           C  
ATOM    977  NZ  LYS A  65     -11.390  31.447  12.185  1.00  0.00           N  
ATOM    978  H   LYS A  65      -5.080  31.493  11.909  1.00  0.00           H  
ATOM    979  HA  LYS A  65      -5.989  33.856  10.677  1.00  0.00           H  
ATOM    980 1HB  LYS A  65      -7.442  32.002  11.530  1.00  0.00           H  
ATOM    981 2HB  LYS A  65      -7.124  32.535  13.174  1.00  0.00           H  
ATOM    982 1HG  LYS A  65      -8.167  34.731  12.639  1.00  0.00           H  
ATOM    983 2HG  LYS A  65      -8.544  34.126  11.020  1.00  0.00           H  
ATOM    984 1HD  LYS A  65      -9.487  32.838  13.609  1.00  0.00           H  
ATOM    985 2HD  LYS A  65     -10.456  33.939  12.617  1.00  0.00           H  
ATOM    986 1HE  LYS A  65     -10.213  32.362  10.694  1.00  0.00           H  
ATOM    987 2HE  LYS A  65      -9.338  31.248  11.747  1.00  0.00           H  
ATOM    988 1HZ  LYS A  65     -11.647  30.676  11.584  1.00  0.00           H  
ATOM    989 2HZ  LYS A  65     -11.291  31.115  13.134  1.00  0.00           H  
ATOM    990 3HZ  LYS A  65     -12.110  32.155  12.149  1.00  0.00           H  
ATOM    991  N   ASN A  66      -4.931  34.315  13.756  1.00  0.00           N  
ATOM    992  CA  ASN A  66      -4.596  35.330  14.748  1.00  0.00           C  
ATOM    993  C   ASN A  66      -3.087  35.492  14.882  1.00  0.00           C  
ATOM    994  O   ASN A  66      -2.575  35.750  15.972  1.00  0.00           O  
ATOM    995  CB  ASN A  66      -5.217  34.990  16.090  1.00  0.00           C  
ATOM    996  CG  ASN A  66      -6.719  35.061  16.066  1.00  0.00           C  
ATOM    997  OD1 ASN A  66      -7.299  36.041  15.584  1.00  0.00           O  
ATOM    998  ND2 ASN A  66      -7.360  34.041  16.577  1.00  0.00           N  
ATOM    999  H   ASN A  66      -4.734  33.346  13.958  1.00  0.00           H  
ATOM   1000  HA  ASN A  66      -4.995  36.288  14.413  1.00  0.00           H  
ATOM   1001 1HB  ASN A  66      -4.918  33.983  16.386  1.00  0.00           H  
ATOM   1002 2HB  ASN A  66      -4.845  35.678  16.849  1.00  0.00           H  
ATOM   1003 1HD2 ASN A  66      -8.361  34.034  16.588  1.00  0.00           H  
ATOM   1004 2HD2 ASN A  66      -6.851  33.269  16.956  1.00  0.00           H  
ATOM   1005  N   ARG A  67      -2.379  35.340  13.768  1.00  0.00           N  
ATOM   1006  CA  ARG A  67      -0.930  35.499  13.753  1.00  0.00           C  
ATOM   1007  C   ARG A  67      -0.464  36.186  12.476  1.00  0.00           C  
ATOM   1008  O   ARG A  67       0.400  37.062  12.511  1.00  0.00           O  
ATOM   1009  CB  ARG A  67      -0.242  34.148  13.878  1.00  0.00           C  
ATOM   1010  CG  ARG A  67      -0.381  33.483  15.238  1.00  0.00           C  
ATOM   1011  CD  ARG A  67       0.590  32.372  15.408  1.00  0.00           C  
ATOM   1012  NE  ARG A  67       1.965  32.842  15.365  1.00  0.00           N  
ATOM   1013  CZ  ARG A  67       3.040  32.049  15.191  1.00  0.00           C  
ATOM   1014  NH1 ARG A  67       2.883  30.751  15.046  1.00  0.00           N  
ATOM   1015  NH2 ARG A  67       4.252  32.574  15.166  1.00  0.00           N  
ATOM   1016  H   ARG A  67      -2.858  35.109  12.909  1.00  0.00           H  
ATOM   1017  HA  ARG A  67      -0.641  36.116  14.604  1.00  0.00           H  
ATOM   1018 1HB  ARG A  67      -0.647  33.464  13.134  1.00  0.00           H  
ATOM   1019 2HB  ARG A  67       0.823  34.261  13.674  1.00  0.00           H  
ATOM   1020 1HG  ARG A  67      -0.202  34.218  16.023  1.00  0.00           H  
ATOM   1021 2HG  ARG A  67      -1.388  33.077  15.344  1.00  0.00           H  
ATOM   1022 1HD  ARG A  67       0.425  31.889  16.371  1.00  0.00           H  
ATOM   1023 2HD  ARG A  67       0.453  31.644  14.609  1.00  0.00           H  
ATOM   1024  HE  ARG A  67       2.126  33.835  15.473  1.00  0.00           H  
ATOM   1025 1HH1 ARG A  67       1.956  30.350  15.065  1.00  0.00           H  
ATOM   1026 2HH1 ARG A  67       3.688  30.157  14.916  1.00  0.00           H  
ATOM   1027 1HH2 ARG A  67       4.373  33.572  15.278  1.00  0.00           H  
ATOM   1028 2HH2 ARG A  67       5.057  31.980  15.036  1.00  0.00           H  
ATOM   1029  N   VAL A  68      -1.042  35.784  11.349  1.00  0.00           N  
ATOM   1030  CA  VAL A  68      -0.618  36.288  10.048  1.00  0.00           C  
ATOM   1031  C   VAL A  68      -1.569  37.362   9.537  1.00  0.00           C  
ATOM   1032  O   VAL A  68      -2.786  37.245   9.677  1.00  0.00           O  
ATOM   1033  CB  VAL A  68      -0.550  35.138   9.026  1.00  0.00           C  
ATOM   1034  CG1 VAL A  68      -0.314  35.683   7.626  1.00  0.00           C  
ATOM   1035  CG2 VAL A  68       0.550  34.162   9.418  1.00  0.00           C  
ATOM   1036  H   VAL A  68      -1.795  35.113  11.395  1.00  0.00           H  
ATOM   1037  HA  VAL A  68       0.377  36.723  10.153  1.00  0.00           H  
ATOM   1038  HB  VAL A  68      -1.508  34.619   9.012  1.00  0.00           H  
ATOM   1039 1HG1 VAL A  68      -0.268  34.857   6.916  1.00  0.00           H  
ATOM   1040 2HG1 VAL A  68      -1.131  36.351   7.353  1.00  0.00           H  
ATOM   1041 3HG1 VAL A  68       0.628  36.232   7.603  1.00  0.00           H  
ATOM   1042 1HG2 VAL A  68       0.592  33.351   8.691  1.00  0.00           H  
ATOM   1043 2HG2 VAL A  68       1.508  34.682   9.438  1.00  0.00           H  
ATOM   1044 3HG2 VAL A  68       0.338  33.753  10.406  1.00  0.00           H  
ATOM   1045  N   THR A  69      -1.006  38.409   8.943  1.00  0.00           N  
ATOM   1046  CA  THR A  69      -1.789  39.359   8.161  1.00  0.00           C  
ATOM   1047  C   THR A  69      -1.092  39.700   6.850  1.00  0.00           C  
ATOM   1048  O   THR A  69       0.132  39.817   6.799  1.00  0.00           O  
ATOM   1049  CB  THR A  69      -2.052  40.650   8.959  1.00  0.00           C  
ATOM   1050  OG1 THR A  69      -2.958  41.489   8.230  1.00  0.00           O  
ATOM   1051  CG2 THR A  69      -0.752  41.402   9.199  1.00  0.00           C  
ATOM   1052  H   THR A  69      -0.011  38.551   9.036  1.00  0.00           H  
ATOM   1053  HA  THR A  69      -2.750  38.902   7.923  1.00  0.00           H  
ATOM   1054  HB  THR A  69      -2.503  40.399   9.919  1.00  0.00           H  
ATOM   1055  HG1 THR A  69      -3.529  40.943   7.684  1.00  0.00           H  
ATOM   1056 1HG2 THR A  69      -0.957  42.312   9.764  1.00  0.00           H  
ATOM   1057 2HG2 THR A  69      -0.065  40.772   9.762  1.00  0.00           H  
ATOM   1058 3HG2 THR A  69      -0.302  41.664   8.242  1.00  0.00           H  
ATOM   1059  N   MET A  70      -1.879  39.859   5.792  1.00  0.00           N  
ATOM   1060  CA  MET A  70      -1.337  39.966   4.443  1.00  0.00           C  
ATOM   1061  C   MET A  70      -1.771  41.265   3.776  1.00  0.00           C  
ATOM   1062  O   MET A  70      -2.808  41.833   4.118  1.00  0.00           O  
ATOM   1063  CB  MET A  70      -1.768  38.765   3.604  1.00  0.00           C  
ATOM   1064  CG  MET A  70      -1.225  37.429   4.089  1.00  0.00           C  
ATOM   1065  SD  MET A  70      -1.883  36.031   3.159  1.00  0.00           S  
ATOM   1066  CE  MET A  70      -1.174  34.658   4.065  1.00  0.00           C  
ATOM   1067  H   MET A  70      -2.880  39.907   5.925  1.00  0.00           H  
ATOM   1068  HA  MET A  70      -0.249  39.976   4.508  1.00  0.00           H  
ATOM   1069 1HB  MET A  70      -2.855  38.700   3.595  1.00  0.00           H  
ATOM   1070 2HB  MET A  70      -1.441  38.904   2.573  1.00  0.00           H  
ATOM   1071 1HG  MET A  70      -0.139  37.423   3.998  1.00  0.00           H  
ATOM   1072 2HG  MET A  70      -1.479  37.293   5.140  1.00  0.00           H  
ATOM   1073 1HE  MET A  70      -1.490  33.720   3.609  1.00  0.00           H  
ATOM   1074 2HE  MET A  70      -0.086  34.727   4.038  1.00  0.00           H  
ATOM   1075 3HE  MET A  70      -1.514  34.691   5.100  1.00  0.00           H  
ATOM   1076  N   THR A  71      -0.972  41.730   2.822  1.00  0.00           N  
ATOM   1077  CA  THR A  71      -1.326  42.901   2.028  1.00  0.00           C  
ATOM   1078  C   THR A  71      -0.642  42.872   0.668  1.00  0.00           C  
ATOM   1079  O   THR A  71      -0.061  41.860   0.275  1.00  0.00           O  
ATOM   1080  CB  THR A  71      -0.958  44.202   2.765  1.00  0.00           C  
ATOM   1081  OG1 THR A  71      -1.509  45.324   2.063  1.00  0.00           O  
ATOM   1082  CG2 THR A  71       0.553  44.355   2.853  1.00  0.00           C  
ATOM   1083  H   THR A  71      -0.096  41.260   2.641  1.00  0.00           H  
ATOM   1084  HA  THR A  71      -2.404  42.893   1.863  1.00  0.00           H  
ATOM   1085  HB  THR A  71      -1.374  44.180   3.772  1.00  0.00           H  
ATOM   1086  HG1 THR A  71      -1.858  45.956   2.696  1.00  0.00           H  
ATOM   1087 1HG2 THR A  71       0.794  45.280   3.377  1.00  0.00           H  
ATOM   1088 2HG2 THR A  71       0.974  43.510   3.396  1.00  0.00           H  
ATOM   1089 3HG2 THR A  71       0.974  44.387   1.849  1.00  0.00           H  
ATOM   1090  N   ARG A  72      -0.715  43.988  -0.049  1.00  0.00           N  
ATOM   1091  CA  ARG A  72      -0.227  44.051  -1.421  1.00  0.00           C  
ATOM   1092  C   ARG A  72       0.068  45.487  -1.836  1.00  0.00           C  
ATOM   1093  O   ARG A  72      -0.575  46.424  -1.364  1.00  0.00           O  
ATOM   1094  CB  ARG A  72      -1.243  43.448  -2.379  1.00  0.00           C  
ATOM   1095  CG  ARG A  72      -2.644  44.029  -2.275  1.00  0.00           C  
ATOM   1096  CD  ARG A  72      -2.814  45.214  -3.154  1.00  0.00           C  
ATOM   1097  NE  ARG A  72      -4.206  45.627  -3.245  1.00  0.00           N  
ATOM   1098  CZ  ARG A  72      -4.810  46.473  -2.387  1.00  0.00           C  
ATOM   1099  NH1 ARG A  72      -4.133  46.985  -1.383  1.00  0.00           N  
ATOM   1100  NH2 ARG A  72      -6.082  46.787  -2.556  1.00  0.00           N  
ATOM   1101  H   ARG A  72      -1.119  44.815   0.368  1.00  0.00           H  
ATOM   1102  HA  ARG A  72       0.697  43.475  -1.487  1.00  0.00           H  
ATOM   1103 1HB  ARG A  72      -0.904  43.588  -3.405  1.00  0.00           H  
ATOM   1104 2HB  ARG A  72      -1.317  42.374  -2.203  1.00  0.00           H  
ATOM   1105 1HG  ARG A  72      -3.374  43.275  -2.570  1.00  0.00           H  
ATOM   1106 2HG  ARG A  72      -2.835  44.336  -1.246  1.00  0.00           H  
ATOM   1107 1HD  ARG A  72      -2.236  46.048  -2.757  1.00  0.00           H  
ATOM   1108 2HD  ARG A  72      -2.464  44.975  -4.158  1.00  0.00           H  
ATOM   1109  HE  ARG A  72      -4.759  45.253  -4.004  1.00  0.00           H  
ATOM   1110 1HH1 ARG A  72      -3.161  46.745  -1.255  1.00  0.00           H  
ATOM   1111 2HH1 ARG A  72      -4.586  47.619  -0.741  1.00  0.00           H  
ATOM   1112 1HH2 ARG A  72      -6.603  46.392  -3.328  1.00  0.00           H  
ATOM   1113 2HH2 ARG A  72      -6.535  47.420  -1.914  1.00  0.00           H  
ATOM   1114  N   ASP A  73       1.044  45.653  -2.722  1.00  0.00           N  
ATOM   1115  CA  ASP A  73       1.354  46.962  -3.284  1.00  0.00           C  
ATOM   1116  C   ASP A  73       1.343  46.925  -4.807  1.00  0.00           C  
ATOM   1117  O   ASP A  73       2.262  46.395  -5.432  1.00  0.00           O  
ATOM   1118  CB  ASP A  73       2.719  47.448  -2.790  1.00  0.00           C  
ATOM   1119  CG  ASP A  73       3.046  48.863  -3.248  1.00  0.00           C  
ATOM   1120  OD1 ASP A  73       2.379  49.349  -4.130  1.00  0.00           O  
ATOM   1121  OD2 ASP A  73       3.958  49.444  -2.710  1.00  0.00           O  
ATOM   1122  H   ASP A  73       1.585  44.851  -3.014  1.00  0.00           H  
ATOM   1123  HA  ASP A  73       0.593  47.669  -2.955  1.00  0.00           H  
ATOM   1124 1HB  ASP A  73       2.743  47.419  -1.700  1.00  0.00           H  
ATOM   1125 2HB  ASP A  73       3.498  46.776  -3.152  1.00  0.00           H  
ATOM   1126  N   THR A  74       0.297  47.490  -5.400  1.00  0.00           N  
ATOM   1127  CA  THR A  74       0.022  47.295  -6.818  1.00  0.00           C  
ATOM   1128  C   THR A  74       0.980  48.105  -7.682  1.00  0.00           C  
ATOM   1129  O   THR A  74       1.124  47.845  -8.876  1.00  0.00           O  
ATOM   1130  CB  THR A  74      -1.431  47.677  -7.159  1.00  0.00           C  
ATOM   1131  OG1 THR A  74      -1.637  49.069  -6.887  1.00  0.00           O  
ATOM   1132  CG2 THR A  74      -2.407  46.853  -6.333  1.00  0.00           C  
ATOM   1133  H   THR A  74      -0.324  48.071  -4.853  1.00  0.00           H  
ATOM   1134  HA  THR A  74       0.164  46.240  -7.056  1.00  0.00           H  
ATOM   1135  HB  THR A  74      -1.616  47.496  -8.217  1.00  0.00           H  
ATOM   1136  HG1 THR A  74      -2.178  49.453  -7.582  1.00  0.00           H  
ATOM   1137 1HG2 THR A  74      -3.428  47.136  -6.587  1.00  0.00           H  
ATOM   1138 2HG2 THR A  74      -2.260  45.794  -6.546  1.00  0.00           H  
ATOM   1139 3HG2 THR A  74      -2.233  47.037  -5.274  1.00  0.00           H  
ATOM   1140  N   SER A  75       1.633  49.087  -7.070  1.00  0.00           N  
ATOM   1141  CA  SER A  75       2.577  49.939  -7.783  1.00  0.00           C  
ATOM   1142  C   SER A  75       3.855  49.183  -8.124  1.00  0.00           C  
ATOM   1143  O   SER A  75       4.615  49.593  -9.000  1.00  0.00           O  
ATOM   1144  CB  SER A  75       2.909  51.161  -6.950  1.00  0.00           C  
ATOM   1145  OG  SER A  75       3.705  50.817  -5.849  1.00  0.00           O  
ATOM   1146  H   SER A  75       1.473  49.247  -6.086  1.00  0.00           H  
ATOM   1147  HA  SER A  75       2.113  50.265  -8.716  1.00  0.00           H  
ATOM   1148 1HB  SER A  75       3.433  51.891  -7.567  1.00  0.00           H  
ATOM   1149 2HB  SER A  75       1.988  51.627  -6.604  1.00  0.00           H  
ATOM   1150  HG  SER A  75       3.111  50.423  -5.206  1.00  0.00           H  
ATOM   1151  N   ILE A  76       4.085  48.076  -7.425  1.00  0.00           N  
ATOM   1152  CA  ILE A  76       5.254  47.242  -7.675  1.00  0.00           C  
ATOM   1153  C   ILE A  76       4.864  45.777  -7.823  1.00  0.00           C  
ATOM   1154  O   ILE A  76       5.713  44.921  -8.072  1.00  0.00           O  
ATOM   1155  CB  ILE A  76       6.285  47.388  -6.540  1.00  0.00           C  
ATOM   1156  CG1 ILE A  76       5.679  46.941  -5.208  1.00  0.00           C  
ATOM   1157  CG2 ILE A  76       6.777  48.824  -6.450  1.00  0.00           C  
ATOM   1158  CD1 ILE A  76       6.682  46.850  -4.080  1.00  0.00           C  
ATOM   1159  H   ILE A  76       3.433  47.806  -6.702  1.00  0.00           H  
ATOM   1160  HA  ILE A  76       5.718  47.566  -8.605  1.00  0.00           H  
ATOM   1161  HB  ILE A  76       7.135  46.734  -6.735  1.00  0.00           H  
ATOM   1162 1HG1 ILE A  76       4.896  47.638  -4.912  1.00  0.00           H  
ATOM   1163 2HG1 ILE A  76       5.214  45.962  -5.329  1.00  0.00           H  
ATOM   1164 1HG2 ILE A  76       7.505  48.909  -5.643  1.00  0.00           H  
ATOM   1165 2HG2 ILE A  76       7.245  49.108  -7.392  1.00  0.00           H  
ATOM   1166 3HG2 ILE A  76       5.934  49.485  -6.250  1.00  0.00           H  
ATOM   1167 1HD1 ILE A  76       6.178  46.527  -3.169  1.00  0.00           H  
ATOM   1168 2HD1 ILE A  76       7.458  46.128  -4.341  1.00  0.00           H  
ATOM   1169 3HD1 ILE A  76       7.135  47.827  -3.917  1.00  0.00           H  
ATOM   1170  N   SER A  77       3.575  45.494  -7.668  1.00  0.00           N  
ATOM   1171  CA  SER A  77       3.054  44.150  -7.884  1.00  0.00           C  
ATOM   1172  C   SER A  77       3.670  43.157  -6.907  1.00  0.00           C  
ATOM   1173  O   SER A  77       4.036  42.044  -7.286  1.00  0.00           O  
ATOM   1174  CB  SER A  77       3.327  43.708  -9.308  1.00  0.00           C  
ATOM   1175  OG  SER A  77       2.706  44.563 -10.228  1.00  0.00           O  
ATOM   1176  H   SER A  77       2.940  46.230  -7.393  1.00  0.00           H  
ATOM   1177  HA  SER A  77       1.976  44.167  -7.721  1.00  0.00           H  
ATOM   1178 1HB  SER A  77       4.402  43.696  -9.486  1.00  0.00           H  
ATOM   1179 2HB  SER A  77       2.961  42.691  -9.450  1.00  0.00           H  
ATOM   1180  HG  SER A  77       3.408  44.906 -10.786  1.00  0.00           H  
ATOM   1181  N   THR A  78       3.782  43.565  -5.648  1.00  0.00           N  
ATOM   1182  CA  THR A  78       4.411  42.736  -4.627  1.00  0.00           C  
ATOM   1183  C   THR A  78       3.418  42.358  -3.535  1.00  0.00           C  
ATOM   1184  O   THR A  78       2.701  43.211  -3.013  1.00  0.00           O  
ATOM   1185  CB  THR A  78       5.621  43.452  -3.999  1.00  0.00           C  
ATOM   1186  OG1 THR A  78       6.606  43.707  -5.009  1.00  0.00           O  
ATOM   1187  CG2 THR A  78       6.237  42.598  -2.901  1.00  0.00           C  
ATOM   1188  H   THR A  78       3.423  44.473  -5.391  1.00  0.00           H  
ATOM   1189  HA  THR A  78       4.762  41.816  -5.096  1.00  0.00           H  
ATOM   1190  HB  THR A  78       5.301  44.404  -3.575  1.00  0.00           H  
ATOM   1191  HG1 THR A  78       6.172  44.029  -5.804  1.00  0.00           H  
ATOM   1192 1HG2 THR A  78       7.090  43.120  -2.469  1.00  0.00           H  
ATOM   1193 2HG2 THR A  78       5.494  42.412  -2.126  1.00  0.00           H  
ATOM   1194 3HG2 THR A  78       6.567  41.649  -3.322  1.00  0.00           H  
ATOM   1195  N   ALA A  79       3.381  41.074  -3.195  1.00  0.00           N  
ATOM   1196  CA  ALA A  79       2.564  40.599  -2.085  1.00  0.00           C  
ATOM   1197  C   ALA A  79       3.370  40.544  -0.793  1.00  0.00           C  
ATOM   1198  O   ALA A  79       4.575  40.296  -0.811  1.00  0.00           O  
ATOM   1199  CB  ALA A  79       1.982  39.230  -2.403  1.00  0.00           C  
ATOM   1200  H   ALA A  79       3.933  40.410  -3.719  1.00  0.00           H  
ATOM   1201  HA  ALA A  79       1.747  41.305  -1.939  1.00  0.00           H  
ATOM   1202 1HB  ALA A  79       1.375  38.889  -1.565  1.00  0.00           H  
ATOM   1203 2HB  ALA A  79       1.361  39.297  -3.297  1.00  0.00           H  
ATOM   1204 3HB  ALA A  79       2.791  38.522  -2.576  1.00  0.00           H  
ATOM   1205  N   TYR A  80       2.696  40.777   0.329  1.00  0.00           N  
ATOM   1206  CA  TYR A  80       3.350  40.764   1.632  1.00  0.00           C  
ATOM   1207  C   TYR A  80       2.621  39.844   2.604  1.00  0.00           C  
ATOM   1208  O   TYR A  80       1.396  39.736   2.571  1.00  0.00           O  
ATOM   1209  CB  TYR A  80       3.433  42.181   2.203  1.00  0.00           C  
ATOM   1210  CG  TYR A  80       4.299  43.117   1.389  1.00  0.00           C  
ATOM   1211  CD1 TYR A  80       3.729  43.904   0.399  1.00  0.00           C  
ATOM   1212  CD2 TYR A  80       5.662  43.190   1.633  1.00  0.00           C  
ATOM   1213  CE1 TYR A  80       4.519  44.759  -0.344  1.00  0.00           C  
ATOM   1214  CE2 TYR A  80       6.452  44.045   0.890  1.00  0.00           C  
ATOM   1215  CZ  TYR A  80       5.885  44.827  -0.095  1.00  0.00           C  
ATOM   1216  OH  TYR A  80       6.673  45.679  -0.835  1.00  0.00           O  
ATOM   1217  H   TYR A  80       1.706  40.968   0.277  1.00  0.00           H  
ATOM   1218  HA  TYR A  80       4.362  40.378   1.507  1.00  0.00           H  
ATOM   1219 1HB  TYR A  80       2.432  42.609   2.264  1.00  0.00           H  
ATOM   1220 2HB  TYR A  80       3.834  42.142   3.216  1.00  0.00           H  
ATOM   1221  HD1 TYR A  80       2.657  43.847   0.207  1.00  0.00           H  
ATOM   1222  HD2 TYR A  80       6.110  42.571   2.411  1.00  0.00           H  
ATOM   1223  HE1 TYR A  80       4.071  45.376  -1.122  1.00  0.00           H  
ATOM   1224  HE2 TYR A  80       7.524  44.101   1.082  1.00  0.00           H  
ATOM   1225  HH  TYR A  80       6.130  46.388  -1.188  1.00  0.00           H  
ATOM   1226  N   MET A  81       3.383  39.183   3.469  1.00  0.00           N  
ATOM   1227  CA  MET A  81       2.806  38.351   4.518  1.00  0.00           C  
ATOM   1228  C   MET A  81       3.577  38.498   5.824  1.00  0.00           C  
ATOM   1229  O   MET A  81       4.733  38.087   5.923  1.00  0.00           O  
ATOM   1230  CB  MET A  81       2.779  36.889   4.077  1.00  0.00           C  
ATOM   1231  CG  MET A  81       2.283  35.920   5.140  1.00  0.00           C  
ATOM   1232  SD  MET A  81       2.551  34.194   4.687  1.00  0.00           S  
ATOM   1233  CE  MET A  81       4.338  34.104   4.744  1.00  0.00           C  
ATOM   1234  H   MET A  81       4.388  39.259   3.397  1.00  0.00           H  
ATOM   1235  HA  MET A  81       1.784  38.682   4.699  1.00  0.00           H  
ATOM   1236 1HB  MET A  81       2.137  36.785   3.203  1.00  0.00           H  
ATOM   1237 2HB  MET A  81       3.783  36.579   3.784  1.00  0.00           H  
ATOM   1238 1HG  MET A  81       2.799  36.114   6.079  1.00  0.00           H  
ATOM   1239 2HG  MET A  81       1.216  36.071   5.300  1.00  0.00           H  
ATOM   1240 1HE  MET A  81       4.660  33.094   4.486  1.00  0.00           H  
ATOM   1241 2HE  MET A  81       4.761  34.813   4.031  1.00  0.00           H  
ATOM   1242 3HE  MET A  81       4.684  34.349   5.748  1.00  0.00           H  
ATOM   1243  N   GLU A  82       2.930  39.088   6.823  1.00  0.00           N  
ATOM   1244  CA  GLU A  82       3.564  39.318   8.116  1.00  0.00           C  
ATOM   1245  C   GLU A  82       3.123  38.279   9.139  1.00  0.00           C  
ATOM   1246  O   GLU A  82       1.934  38.136   9.420  1.00  0.00           O  
ATOM   1247  CB  GLU A  82       3.235  40.723   8.628  1.00  0.00           C  
ATOM   1248  CG  GLU A  82       3.890  41.077   9.955  1.00  0.00           C  
ATOM   1249  CD  GLU A  82       3.611  42.490  10.387  1.00  0.00           C  
ATOM   1250  OE1 GLU A  82       2.960  43.197   9.655  1.00  0.00           O  
ATOM   1251  OE2 GLU A  82       4.050  42.863  11.449  1.00  0.00           O  
ATOM   1252  H   GLU A  82       1.974  39.383   6.684  1.00  0.00           H  
ATOM   1253  HA  GLU A  82       4.644  39.236   7.991  1.00  0.00           H  
ATOM   1254 1HB  GLU A  82       3.551  41.462   7.891  1.00  0.00           H  
ATOM   1255 2HB  GLU A  82       2.157  40.823   8.750  1.00  0.00           H  
ATOM   1256 1HG  GLU A  82       3.524  40.396  10.723  1.00  0.00           H  
ATOM   1257 2HG  GLU A  82       4.966  40.935   9.867  1.00  0.00           H  
ATOM   1258  N   LEU A  83       4.090  37.555   9.692  1.00  0.00           N  
ATOM   1259  CA  LEU A  83       3.815  36.591  10.751  1.00  0.00           C  
ATOM   1260  C   LEU A  83       4.271  37.117  12.106  1.00  0.00           C  
ATOM   1261  O   LEU A  83       5.462  37.334  12.330  1.00  0.00           O  
ATOM   1262  CB  LEU A  83       4.513  35.259  10.451  1.00  0.00           C  
ATOM   1263  CG  LEU A  83       4.437  34.203  11.560  1.00  0.00           C  
ATOM   1264  CD1 LEU A  83       2.984  33.814  11.793  1.00  0.00           C  
ATOM   1265  CD2 LEU A  83       5.271  32.992  11.167  1.00  0.00           C  
ATOM   1266  H   LEU A  83       5.040  37.675   9.371  1.00  0.00           H  
ATOM   1267  HA  LEU A  83       2.739  36.421  10.793  1.00  0.00           H  
ATOM   1268 1HB  LEU A  83       4.071  34.829   9.554  1.00  0.00           H  
ATOM   1269 2HB  LEU A  83       5.567  35.456  10.252  1.00  0.00           H  
ATOM   1270  HG  LEU A  83       4.823  34.623  12.490  1.00  0.00           H  
ATOM   1271 1HD1 LEU A  83       2.930  33.063  12.582  1.00  0.00           H  
ATOM   1272 2HD1 LEU A  83       2.415  34.694  12.092  1.00  0.00           H  
ATOM   1273 3HD1 LEU A  83       2.565  33.405  10.874  1.00  0.00           H  
ATOM   1274 1HD2 LEU A  83       5.218  32.242  11.957  1.00  0.00           H  
ATOM   1275 2HD2 LEU A  83       4.885  32.571  10.239  1.00  0.00           H  
ATOM   1276 3HD2 LEU A  83       6.308  33.296  11.025  1.00  0.00           H  
ATOM   1277  N   SER A  84       3.317  37.319  13.008  1.00  0.00           N  
ATOM   1278  CA  SER A  84       3.614  37.860  14.329  1.00  0.00           C  
ATOM   1279  C   SER A  84       3.726  36.751  15.367  1.00  0.00           C  
ATOM   1280  O   SER A  84       3.387  35.598  15.096  1.00  0.00           O  
ATOM   1281  CB  SER A  84       2.538  38.846  14.744  1.00  0.00           C  
ATOM   1282  OG  SER A  84       1.316  38.194  14.959  1.00  0.00           O  
ATOM   1283  H   SER A  84       2.361  37.093  12.773  1.00  0.00           H  
ATOM   1284  HA  SER A  84       4.570  38.383  14.282  1.00  0.00           H  
ATOM   1285 1HB  SER A  84       2.846  39.358  15.655  1.00  0.00           H  
ATOM   1286 2HB  SER A  84       2.419  39.601  13.968  1.00  0.00           H  
ATOM   1287  HG  SER A  84       0.998  37.936  14.090  1.00  0.00           H  
ATOM   1288  N   ARG A  85       4.203  37.105  16.555  1.00  0.00           N  
ATOM   1289  CA  ARG A  85       4.321  36.148  17.649  1.00  0.00           C  
ATOM   1290  C   ARG A  85       5.244  34.995  17.275  1.00  0.00           C  
ATOM   1291  O   ARG A  85       4.888  33.827  17.429  1.00  0.00           O  
ATOM   1292  CB  ARG A  85       2.955  35.597  18.029  1.00  0.00           C  
ATOM   1293  CG  ARG A  85       1.955  36.639  18.503  1.00  0.00           C  
ATOM   1294  CD  ARG A  85       0.672  36.019  18.923  1.00  0.00           C  
ATOM   1295  NE  ARG A  85      -0.287  37.011  19.380  1.00  0.00           N  
ATOM   1296  CZ  ARG A  85      -1.543  36.734  19.782  1.00  0.00           C  
ATOM   1297  NH1 ARG A  85      -1.975  35.492  19.777  1.00  0.00           N  
ATOM   1298  NH2 ARG A  85      -2.340  37.710  20.181  1.00  0.00           N  
ATOM   1299  H   ARG A  85       4.492  38.061  16.704  1.00  0.00           H  
ATOM   1300  HA  ARG A  85       4.742  36.662  18.514  1.00  0.00           H  
ATOM   1301 1HB  ARG A  85       2.518  35.087  17.172  1.00  0.00           H  
ATOM   1302 2HB  ARG A  85       3.067  34.862  18.825  1.00  0.00           H  
ATOM   1303 1HG  ARG A  85       2.368  37.180  19.355  1.00  0.00           H  
ATOM   1304 2HG  ARG A  85       1.748  37.340  17.694  1.00  0.00           H  
ATOM   1305 1HD  ARG A  85       0.234  35.484  18.080  1.00  0.00           H  
ATOM   1306 2HD  ARG A  85       0.855  35.321  19.739  1.00  0.00           H  
ATOM   1307  HE  ARG A  85       0.009  37.978  19.398  1.00  0.00           H  
ATOM   1308 1HH1 ARG A  85      -1.366  34.747  19.471  1.00  0.00           H  
ATOM   1309 2HH1 ARG A  85      -2.916  35.284  20.078  1.00  0.00           H  
ATOM   1310 1HH2 ARG A  85      -2.007  38.664  20.184  1.00  0.00           H  
ATOM   1311 2HH2 ARG A  85      -3.280  37.502  20.481  1.00  0.00           H  
ATOM   1312  N   LEU A  86       6.432  35.330  16.784  1.00  0.00           N  
ATOM   1313  CA  LEU A  86       7.358  34.329  16.267  1.00  0.00           C  
ATOM   1314  C   LEU A  86       7.927  33.473  17.391  1.00  0.00           C  
ATOM   1315  O   LEU A  86       8.145  33.956  18.502  1.00  0.00           O  
ATOM   1316  CB  LEU A  86       8.502  35.009  15.504  1.00  0.00           C  
ATOM   1317  CG  LEU A  86       8.106  35.709  14.198  1.00  0.00           C  
ATOM   1318  CD1 LEU A  86       9.319  36.424  13.617  1.00  0.00           C  
ATOM   1319  CD2 LEU A  86       7.554  34.684  13.218  1.00  0.00           C  
ATOM   1320  H   LEU A  86       6.701  36.304  16.767  1.00  0.00           H  
ATOM   1321  HA  LEU A  86       6.816  33.679  15.581  1.00  0.00           H  
ATOM   1322 1HB  LEU A  86       8.959  35.753  16.154  1.00  0.00           H  
ATOM   1323 2HB  LEU A  86       9.253  34.257  15.262  1.00  0.00           H  
ATOM   1324  HG  LEU A  86       7.344  36.461  14.404  1.00  0.00           H  
ATOM   1325 1HD1 LEU A  86       9.038  36.922  12.689  1.00  0.00           H  
ATOM   1326 2HD1 LEU A  86       9.681  37.164  14.330  1.00  0.00           H  
ATOM   1327 3HD1 LEU A  86      10.106  35.698  13.415  1.00  0.00           H  
ATOM   1328 1HD2 LEU A  86       7.272  35.182  12.290  1.00  0.00           H  
ATOM   1329 2HD2 LEU A  86       8.316  33.933  13.010  1.00  0.00           H  
ATOM   1330 3HD2 LEU A  86       6.678  34.201  13.652  1.00  0.00           H  
ATOM   1331  N   ARG A  87       8.166  32.200  17.096  1.00  0.00           N  
ATOM   1332  CA  ARG A  87       8.808  31.300  18.047  1.00  0.00           C  
ATOM   1333  C   ARG A  87       9.742  30.327  17.339  1.00  0.00           C  
ATOM   1334  O   ARG A  87       9.753  30.243  16.111  1.00  0.00           O  
ATOM   1335  CB  ARG A  87       7.765  30.519  18.832  1.00  0.00           C  
ATOM   1336  CG  ARG A  87       6.811  29.695  17.983  1.00  0.00           C  
ATOM   1337  CD  ARG A  87       5.685  29.155  18.788  1.00  0.00           C  
ATOM   1338  NE  ARG A  87       6.108  28.058  19.644  1.00  0.00           N  
ATOM   1339  CZ  ARG A  87       5.477  27.683  20.774  1.00  0.00           C  
ATOM   1340  NH1 ARG A  87       4.399  28.324  21.169  1.00  0.00           N  
ATOM   1341  NH2 ARG A  87       5.941  26.670  21.485  1.00  0.00           N  
ATOM   1342  H   ARG A  87       7.896  31.846  16.189  1.00  0.00           H  
ATOM   1343  HA  ARG A  87       9.394  31.897  18.746  1.00  0.00           H  
ATOM   1344 1HB  ARG A  87       8.264  29.839  19.521  1.00  0.00           H  
ATOM   1345 2HB  ARG A  87       7.166  31.207  19.427  1.00  0.00           H  
ATOM   1346 1HG  ARG A  87       6.397  30.319  17.190  1.00  0.00           H  
ATOM   1347 2HG  ARG A  87       7.349  28.855  17.540  1.00  0.00           H  
ATOM   1348 1HD  ARG A  87       5.279  29.944  19.420  1.00  0.00           H  
ATOM   1349 2HD  ARG A  87       4.905  28.787  18.122  1.00  0.00           H  
ATOM   1350  HE  ARG A  87       6.934  27.541  19.373  1.00  0.00           H  
ATOM   1351 1HH1 ARG A  87       4.044  29.098  20.626  1.00  0.00           H  
ATOM   1352 2HH1 ARG A  87       3.927  28.042  22.016  1.00  0.00           H  
ATOM   1353 1HH2 ARG A  87       6.770  26.177  21.181  1.00  0.00           H  
ATOM   1354 2HH2 ARG A  87       5.469  26.389  22.331  1.00  0.00           H  
ATOM   1355  N   SER A  88      10.525  29.592  18.122  1.00  0.00           N  
ATOM   1356  CA  SER A  88      11.523  28.683  17.570  1.00  0.00           C  
ATOM   1357  C   SER A  88      10.869  27.575  16.755  1.00  0.00           C  
ATOM   1358  O   SER A  88      11.502  26.974  15.887  1.00  0.00           O  
ATOM   1359  CB  SER A  88      12.353  28.080  18.687  1.00  0.00           C  
ATOM   1360  OG  SER A  88      11.575  27.235  19.490  1.00  0.00           O  
ATOM   1361  H   SER A  88      10.426  29.664  19.124  1.00  0.00           H  
ATOM   1362  HA  SER A  88      12.181  29.251  16.911  1.00  0.00           H  
ATOM   1363 1HB  SER A  88      13.183  27.517  18.260  1.00  0.00           H  
ATOM   1364 2HB  SER A  88      12.777  28.876  19.296  1.00  0.00           H  
ATOM   1365  HG  SER A  88      11.520  26.400  19.020  1.00  0.00           H  
ATOM   1366  N   ASP A  89       9.599  27.310  17.039  1.00  0.00           N  
ATOM   1367  CA  ASP A  89       8.877  26.227  16.382  1.00  0.00           C  
ATOM   1368  C   ASP A  89       8.359  26.659  15.016  1.00  0.00           C  
ATOM   1369  O   ASP A  89       7.735  25.875  14.301  1.00  0.00           O  
ATOM   1370  CB  ASP A  89       7.709  25.756  17.251  1.00  0.00           C  
ATOM   1371  CG  ASP A  89       8.163  25.102  18.550  1.00  0.00           C  
ATOM   1372  OD1 ASP A  89       9.035  24.268  18.499  1.00  0.00           O  
ATOM   1373  OD2 ASP A  89       7.633  25.444  19.580  1.00  0.00           O  
ATOM   1374  H   ASP A  89       9.120  27.873  17.727  1.00  0.00           H  
ATOM   1375  HA  ASP A  89       9.563  25.392  16.237  1.00  0.00           H  
ATOM   1376 1HB  ASP A  89       7.069  26.605  17.493  1.00  0.00           H  
ATOM   1377 2HB  ASP A  89       7.105  25.040  16.693  1.00  0.00           H  
ATOM   1378  N   ASP A  90       8.621  27.912  14.659  1.00  0.00           N  
ATOM   1379  CA  ASP A  90       8.256  28.426  13.344  1.00  0.00           C  
ATOM   1380  C   ASP A  90       9.391  28.237  12.345  1.00  0.00           C  
ATOM   1381  O   ASP A  90       9.246  28.543  11.161  1.00  0.00           O  
ATOM   1382  CB  ASP A  90       7.887  29.908  13.431  1.00  0.00           C  
ATOM   1383  CG  ASP A  90       6.589  30.152  14.189  1.00  0.00           C  
ATOM   1384  OD1 ASP A  90       5.656  29.412  13.984  1.00  0.00           O  
ATOM   1385  OD2 ASP A  90       6.542  31.076  14.965  1.00  0.00           O  
ATOM   1386  H   ASP A  90       9.084  28.524  15.315  1.00  0.00           H  
ATOM   1387  HA  ASP A  90       7.389  27.871  12.984  1.00  0.00           H  
ATOM   1388 1HB  ASP A  90       8.689  30.455  13.928  1.00  0.00           H  
ATOM   1389 2HB  ASP A  90       7.786  30.318  12.425  1.00  0.00           H  
ATOM   1390  N   THR A  91      10.520  27.731  12.829  1.00  0.00           N  
ATOM   1391  CA  THR A  91      11.655  27.426  11.965  1.00  0.00           C  
ATOM   1392  C   THR A  91      11.219  26.622  10.747  1.00  0.00           C  
ATOM   1393  O   THR A  91      11.025  25.409  10.828  1.00  0.00           O  
ATOM   1394  CB  THR A  91      12.743  26.653  12.732  1.00  0.00           C  
ATOM   1395  OG1 THR A  91      13.192  27.434  13.847  1.00  0.00           O  
ATOM   1396  CG2 THR A  91      13.924  26.349  11.823  1.00  0.00           C  
ATOM   1397  H   THR A  91      10.595  27.553  13.820  1.00  0.00           H  
ATOM   1398  HA  THR A  91      12.084  28.364  11.613  1.00  0.00           H  
ATOM   1399  HB  THR A  91      12.329  25.716  13.106  1.00  0.00           H  
ATOM   1400  HG1 THR A  91      12.616  27.278  14.599  1.00  0.00           H  
ATOM   1401 1HG2 THR A  91      14.683  25.802  12.382  1.00  0.00           H  
ATOM   1402 2HG2 THR A  91      13.588  25.745  10.980  1.00  0.00           H  
ATOM   1403 3HG2 THR A  91      14.347  27.282  11.454  1.00  0.00           H  
ATOM   1404  N   ALA A  92      11.065  27.305   9.617  1.00  0.00           N  
ATOM   1405  CA  ALA A  92      10.487  26.695   8.426  1.00  0.00           C  
ATOM   1406  C   ALA A  92      10.733  27.555   7.193  1.00  0.00           C  
ATOM   1407  O   ALA A  92      11.245  28.671   7.294  1.00  0.00           O  
ATOM   1408  CB  ALA A  92       8.996  26.463   8.620  1.00  0.00           C  
ATOM   1409  H   ALA A  92      11.357  28.271   9.584  1.00  0.00           H  
ATOM   1410  HA  ALA A  92      10.977  25.735   8.266  1.00  0.00           H  
ATOM   1411 1HB  ALA A  92       8.579  26.007   7.722  1.00  0.00           H  
ATOM   1412 2HB  ALA A  92       8.839  25.799   9.470  1.00  0.00           H  
ATOM   1413 3HB  ALA A  92       8.501  27.414   8.807  1.00  0.00           H  
ATOM   1414  N   VAL A  93      10.365  27.031   6.029  1.00  0.00           N  
ATOM   1415  CA  VAL A  93      10.517  27.762   4.777  1.00  0.00           C  
ATOM   1416  C   VAL A  93       9.163  28.176   4.213  1.00  0.00           C  
ATOM   1417  O   VAL A  93       8.239  27.367   4.134  1.00  0.00           O  
ATOM   1418  CB  VAL A  93      11.258  26.898   3.740  1.00  0.00           C  
ATOM   1419  CG1 VAL A  93      11.400  27.650   2.424  1.00  0.00           C  
ATOM   1420  CG2 VAL A  93      12.622  26.496   4.281  1.00  0.00           C  
ATOM   1421  H   VAL A  93       9.970  26.101   6.011  1.00  0.00           H  
ATOM   1422  HA  VAL A  93      11.105  28.660   4.969  1.00  0.00           H  
ATOM   1423  HB  VAL A  93      10.669  26.004   3.537  1.00  0.00           H  
ATOM   1424 1HG1 VAL A  93      11.927  27.024   1.703  1.00  0.00           H  
ATOM   1425 2HG1 VAL A  93      10.412  27.896   2.037  1.00  0.00           H  
ATOM   1426 3HG1 VAL A  93      11.966  28.567   2.589  1.00  0.00           H  
ATOM   1427 1HG2 VAL A  93      13.140  25.885   3.543  1.00  0.00           H  
ATOM   1428 2HG2 VAL A  93      13.209  27.391   4.489  1.00  0.00           H  
ATOM   1429 3HG2 VAL A  93      12.494  25.924   5.200  1.00  0.00           H  
ATOM   1430  N   TYR A  94       9.052  29.442   3.824  1.00  0.00           N  
ATOM   1431  CA  TYR A  94       7.769  30.014   3.435  1.00  0.00           C  
ATOM   1432  C   TYR A  94       7.721  30.293   1.938  1.00  0.00           C  
ATOM   1433  O   TYR A  94       8.691  30.781   1.357  1.00  0.00           O  
ATOM   1434  CB  TYR A  94       7.494  31.296   4.223  1.00  0.00           C  
ATOM   1435  CG  TYR A  94       7.360  31.080   5.714  1.00  0.00           C  
ATOM   1436  CD1 TYR A  94       8.466  30.699   6.461  1.00  0.00           C  
ATOM   1437  CD2 TYR A  94       6.133  31.262   6.334  1.00  0.00           C  
ATOM   1438  CE1 TYR A  94       8.344  30.501   7.823  1.00  0.00           C  
ATOM   1439  CE2 TYR A  94       6.012  31.064   7.696  1.00  0.00           C  
ATOM   1440  CZ  TYR A  94       7.111  30.685   8.439  1.00  0.00           C  
ATOM   1441  OH  TYR A  94       6.990  30.488   9.796  1.00  0.00           O  
ATOM   1442  H   TYR A  94       9.878  30.022   3.796  1.00  0.00           H  
ATOM   1443  HA  TYR A  94       6.985  29.291   3.661  1.00  0.00           H  
ATOM   1444 1HB  TYR A  94       8.302  32.009   4.053  1.00  0.00           H  
ATOM   1445 2HB  TYR A  94       6.573  31.754   3.862  1.00  0.00           H  
ATOM   1446  HD1 TYR A  94       9.430  30.556   5.973  1.00  0.00           H  
ATOM   1447  HD2 TYR A  94       5.265  31.560   5.747  1.00  0.00           H  
ATOM   1448  HE1 TYR A  94       9.212  30.202   8.410  1.00  0.00           H  
ATOM   1449  HE2 TYR A  94       5.047  31.206   8.184  1.00  0.00           H  
ATOM   1450  HH  TYR A  94       7.861  30.357  10.178  1.00  0.00           H  
ATOM   1451  N   TYR A  95       6.588  29.982   1.319  1.00  0.00           N  
ATOM   1452  CA  TYR A  95       6.432  30.144  -0.122  1.00  0.00           C  
ATOM   1453  C   TYR A  95       5.242  31.035  -0.451  1.00  0.00           C  
ATOM   1454  O   TYR A  95       4.267  31.087   0.299  1.00  0.00           O  
ATOM   1455  CB  TYR A  95       6.278  28.781  -0.800  1.00  0.00           C  
ATOM   1456  CG  TYR A  95       7.441  27.844  -0.560  1.00  0.00           C  
ATOM   1457  CD1 TYR A  95       7.431  26.992   0.535  1.00  0.00           C  
ATOM   1458  CD2 TYR A  95       8.518  27.836  -1.434  1.00  0.00           C  
ATOM   1459  CE1 TYR A  95       8.493  26.137   0.755  1.00  0.00           C  
ATOM   1460  CE2 TYR A  95       9.580  26.981  -1.214  1.00  0.00           C  
ATOM   1461  CZ  TYR A  95       9.570  26.134  -0.125  1.00  0.00           C  
ATOM   1462  OH  TYR A  95      10.628  25.282   0.094  1.00  0.00           O  
ATOM   1463  H   TYR A  95       5.814  29.624   1.860  1.00  0.00           H  
ATOM   1464  HA  TYR A  95       7.326  30.629  -0.514  1.00  0.00           H  
ATOM   1465 1HB  TYR A  95       5.370  28.295  -0.440  1.00  0.00           H  
ATOM   1466 2HB  TYR A  95       6.170  28.919  -1.875  1.00  0.00           H  
ATOM   1467  HD1 TYR A  95       6.584  26.998   1.223  1.00  0.00           H  
ATOM   1468  HD2 TYR A  95       8.526  28.506  -2.294  1.00  0.00           H  
ATOM   1469  HE1 TYR A  95       8.485  25.468   1.615  1.00  0.00           H  
ATOM   1470  HE2 TYR A  95      10.427  26.976  -1.901  1.00  0.00           H  
ATOM   1471  HH  TYR A  95      10.318  24.502   0.561  1.00  0.00           H  
ATOM   1472  N   CYS A  96       5.326  31.736  -1.576  1.00  0.00           N  
ATOM   1473  CA  CYS A  96       4.174  32.436  -2.132  1.00  0.00           C  
ATOM   1474  C   CYS A  96       3.512  31.618  -3.233  1.00  0.00           C  
ATOM   1475  O   CYS A  96       3.911  31.686  -4.396  1.00  0.00           O  
ATOM   1476  CB  CYS A  96       4.590  33.795  -2.694  1.00  0.00           C  
ATOM   1477  SG  CYS A  96       3.210  34.803  -3.286  1.00  0.00           S  
ATOM   1478  H   CYS A  96       6.212  31.785  -2.059  1.00  0.00           H  
ATOM   1479  HA  CYS A  96       3.449  32.596  -1.334  1.00  0.00           H  
ATOM   1480 1HB  CYS A  96       5.116  34.362  -1.924  1.00  0.00           H  
ATOM   1481 2HB  CYS A  96       5.282  33.650  -3.523  1.00  0.00           H  
ATOM   1482  HG  CYS A  96       2.391  34.524  -2.277  1.00  0.00           H  
ATOM   1483  N   ALA A  97       2.498  30.845  -2.860  1.00  0.00           N  
ATOM   1484  CA  ALA A  97       1.768  30.023  -3.819  1.00  0.00           C  
ATOM   1485  C   ALA A  97       0.824  30.870  -4.663  1.00  0.00           C  
ATOM   1486  O   ALA A  97       0.607  32.047  -4.377  1.00  0.00           O  
ATOM   1487  CB  ALA A  97       0.995  28.928  -3.098  1.00  0.00           C  
ATOM   1488  H   ALA A  97       2.226  30.825  -1.888  1.00  0.00           H  
ATOM   1489  HA  ALA A  97       2.492  29.561  -4.490  1.00  0.00           H  
ATOM   1490 1HB  ALA A  97       0.456  28.324  -3.827  1.00  0.00           H  
ATOM   1491 2HB  ALA A  97       1.690  28.296  -2.546  1.00  0.00           H  
ATOM   1492 3HB  ALA A  97       0.287  29.379  -2.406  1.00  0.00           H  
ATOM   1493  N   ARG A  98       0.264  30.263  -5.704  1.00  0.00           N  
ATOM   1494  CA  ARG A  98      -0.647  30.964  -6.601  1.00  0.00           C  
ATOM   1495  C   ARG A  98      -1.790  30.059  -7.042  1.00  0.00           C  
ATOM   1496  O   ARG A  98      -1.657  28.835  -7.053  1.00  0.00           O  
ATOM   1497  CB  ARG A  98       0.095  31.473  -7.828  1.00  0.00           C  
ATOM   1498  CG  ARG A  98       1.181  32.498  -7.539  1.00  0.00           C  
ATOM   1499  CD  ARG A  98       1.891  32.909  -8.777  1.00  0.00           C  
ATOM   1500  NE  ARG A  98       2.659  31.815  -9.350  1.00  0.00           N  
ATOM   1501  CZ  ARG A  98       3.312  31.873 -10.527  1.00  0.00           C  
ATOM   1502  NH1 ARG A  98       3.281  32.976 -11.242  1.00  0.00           N  
ATOM   1503  NH2 ARG A  98       3.983  30.822 -10.963  1.00  0.00           N  
ATOM   1504  H   ARG A  98       0.476  29.291  -5.879  1.00  0.00           H  
ATOM   1505  HA  ARG A  98      -1.067  31.818  -6.069  1.00  0.00           H  
ATOM   1506 1HB  ARG A  98       0.561  30.636  -8.344  1.00  0.00           H  
ATOM   1507 2HB  ARG A  98      -0.614  31.930  -8.518  1.00  0.00           H  
ATOM   1508 1HG  ARG A  98       0.734  33.385  -7.089  1.00  0.00           H  
ATOM   1509 2HG  ARG A  98       1.911  32.070  -6.850  1.00  0.00           H  
ATOM   1510 1HD  ARG A  98       1.166  33.242  -9.518  1.00  0.00           H  
ATOM   1511 2HD  ARG A  98       2.578  33.723  -8.548  1.00  0.00           H  
ATOM   1512  HE  ARG A  98       2.705  30.949  -8.829  1.00  0.00           H  
ATOM   1513 1HH1 ARG A  98       2.768  33.780 -10.909  1.00  0.00           H  
ATOM   1514 2HH1 ARG A  98       3.770  33.020 -12.124  1.00  0.00           H  
ATOM   1515 1HH2 ARG A  98       4.006  29.974 -10.414  1.00  0.00           H  
ATOM   1516 2HH2 ARG A  98       4.472  30.865 -11.845  1.00  0.00           H  
ATOM   1517  N   SER A  99      -2.914  30.668  -7.406  1.00  0.00           N  
ATOM   1518  CA  SER A  99      -4.057  29.924  -7.921  1.00  0.00           C  
ATOM   1519  C   SER A  99      -4.474  30.435  -9.294  1.00  0.00           C  
ATOM   1520  O   SER A  99      -4.522  31.643  -9.528  1.00  0.00           O  
ATOM   1521  CB  SER A  99      -5.223  30.026  -6.957  1.00  0.00           C  
ATOM   1522  OG  SER A  99      -6.362  29.400  -7.480  1.00  0.00           O  
ATOM   1523  H   SER A  99      -2.978  31.673  -7.323  1.00  0.00           H  
ATOM   1524  HA  SER A  99      -3.772  28.875  -8.018  1.00  0.00           H  
ATOM   1525 1HB  SER A  99      -4.953  29.563  -6.009  1.00  0.00           H  
ATOM   1526 2HB  SER A  99      -5.440  31.075  -6.759  1.00  0.00           H  
ATOM   1527  HG  SER A  99      -6.125  28.477  -7.602  1.00  0.00           H  
ATOM   1528  N   GLY A 100      -4.774  29.509 -10.198  1.00  0.00           N  
ATOM   1529  CA  GLY A 100      -5.159  29.864 -11.559  1.00  0.00           C  
ATOM   1530  C   GLY A 100      -3.945  29.927 -12.476  1.00  0.00           C  
ATOM   1531  O   GLY A 100      -2.899  29.351 -12.178  1.00  0.00           O  
ATOM   1532  H   GLY A 100      -4.734  28.535  -9.936  1.00  0.00           H  
ATOM   1533 1HA  GLY A 100      -5.869  29.130 -11.939  1.00  0.00           H  
ATOM   1534 2HA  GLY A 100      -5.666  30.828 -11.554  1.00  0.00           H  
ATOM   1535  N   GLY A 101      -4.090  30.631 -13.594  1.00  0.00           N  
ATOM   1536  CA  GLY A 101      -2.971  30.876 -14.496  1.00  0.00           C  
ATOM   1537  C   GLY A 101      -2.604  29.618 -15.273  1.00  0.00           C  
ATOM   1538  O   GLY A 101      -1.484  29.117 -15.168  1.00  0.00           O  
ATOM   1539  H   GLY A 101      -4.999  31.006 -13.825  1.00  0.00           H  
ATOM   1540 1HA  GLY A 101      -3.232  31.674 -15.191  1.00  0.00           H  
ATOM   1541 2HA  GLY A 101      -2.110  31.218 -13.923  1.00  0.00           H  
ATOM   1542  N   PRO A 102      -3.553  29.112 -16.052  1.00  0.00           N  
ATOM   1543  CA  PRO A 102      -3.341  27.895 -16.826  1.00  0.00           C  
ATOM   1544  C   PRO A 102      -2.247  28.089 -17.868  1.00  0.00           C  
ATOM   1545  O   PRO A 102      -1.608  27.128 -18.298  1.00  0.00           O  
ATOM   1546  CB  PRO A 102      -4.707  27.659 -17.478  1.00  0.00           C  
ATOM   1547  CG  PRO A 102      -5.355  29.002 -17.467  1.00  0.00           C  
ATOM   1548  CD  PRO A 102      -4.903  29.624 -16.173  1.00  0.00           C  
ATOM   1549  HA  PRO A 102      -3.083  27.072 -16.143  1.00  0.00           H  
ATOM   1550 1HB  PRO A 102      -4.575  27.257 -18.494  1.00  0.00           H  
ATOM   1551 2HB  PRO A 102      -5.272  26.908 -16.907  1.00  0.00           H  
ATOM   1552 1HG  PRO A 102      -5.042  29.581 -18.348  1.00  0.00           H  
ATOM   1553 2HG  PRO A 102      -6.448  28.896 -17.528  1.00  0.00           H  
ATOM   1554 1HD  PRO A 102      -4.921  30.720 -16.267  1.00  0.00           H  
ATOM   1555 2HD  PRO A 102      -5.561  29.294 -15.357  1.00  0.00           H  
ATOM   1556  N   TYR A 103      -2.036  29.337 -18.272  1.00  0.00           N  
ATOM   1557  CA  TYR A 103      -1.002  29.662 -19.247  1.00  0.00           C  
ATOM   1558  C   TYR A 103       0.018  30.632 -18.666  1.00  0.00           C  
ATOM   1559  O   TYR A 103       0.644  31.401 -19.395  1.00  0.00           O  
ATOM   1560  CB  TYR A 103      -1.627  30.247 -20.515  1.00  0.00           C  
ATOM   1561  CG  TYR A 103      -2.636  29.334 -21.176  1.00  0.00           C  
ATOM   1562  CD1 TYR A 103      -3.993  29.572 -21.020  1.00  0.00           C  
ATOM   1563  CD2 TYR A 103      -2.203  28.258 -21.938  1.00  0.00           C  
ATOM   1564  CE1 TYR A 103      -4.915  28.737 -21.624  1.00  0.00           C  
ATOM   1565  CE2 TYR A 103      -3.124  27.424 -22.541  1.00  0.00           C  
ATOM   1566  CZ  TYR A 103      -4.475  27.661 -22.386  1.00  0.00           C  
ATOM   1567  OH  TYR A 103      -5.392  26.830 -22.987  1.00  0.00           O  
ATOM   1568  H   TYR A 103      -2.606  30.080 -17.893  1.00  0.00           H  
ATOM   1569  HA  TYR A 103      -0.473  28.745 -19.510  1.00  0.00           H  
ATOM   1570 1HB  TYR A 103      -2.125  31.187 -20.275  1.00  0.00           H  
ATOM   1571 2HB  TYR A 103      -0.843  30.468 -21.239  1.00  0.00           H  
ATOM   1572  HD1 TYR A 103      -4.334  30.417 -20.422  1.00  0.00           H  
ATOM   1573  HD2 TYR A 103      -1.136  28.071 -22.059  1.00  0.00           H  
ATOM   1574  HE1 TYR A 103      -5.981  28.924 -21.501  1.00  0.00           H  
ATOM   1575  HE2 TYR A 103      -2.784  26.578 -23.139  1.00  0.00           H  
ATOM   1576  HH  TYR A 103      -4.934  26.212 -23.562  1.00  0.00           H  
ATOM   1577  N   PHE A 104       0.182  30.591 -17.348  1.00  0.00           N  
ATOM   1578  CA  PHE A 104       1.082  31.508 -16.658  1.00  0.00           C  
ATOM   1579  C   PHE A 104       1.802  30.814 -15.510  1.00  0.00           C  
ATOM   1580  O   PHE A 104       3.032  30.779 -15.466  1.00  0.00           O  
ATOM   1581  CB  PHE A 104       0.308  32.716 -16.126  1.00  0.00           C  
ATOM   1582  CG  PHE A 104      -0.201  33.632 -17.202  1.00  0.00           C  
ATOM   1583  CD1 PHE A 104      -1.528  33.582 -17.604  1.00  0.00           C  
ATOM   1584  CD2 PHE A 104       0.644  34.544 -17.816  1.00  0.00           C  
ATOM   1585  CE1 PHE A 104      -1.998  34.424 -18.595  1.00  0.00           C  
ATOM   1586  CE2 PHE A 104       0.177  35.387 -18.805  1.00  0.00           C  
ATOM   1587  CZ  PHE A 104      -1.146  35.326 -19.195  1.00  0.00           C  
ATOM   1588  H   PHE A 104      -0.330  29.907 -16.809  1.00  0.00           H  
ATOM   1589  HA  PHE A 104       1.830  31.859 -17.370  1.00  0.00           H  
ATOM   1590 1HB  PHE A 104      -0.543  32.373 -15.540  1.00  0.00           H  
ATOM   1591 2HB  PHE A 104       0.950  33.295 -15.463  1.00  0.00           H  
ATOM   1592  HD1 PHE A 104      -2.202  32.869 -17.129  1.00  0.00           H  
ATOM   1593  HD2 PHE A 104       1.689  34.591 -17.508  1.00  0.00           H  
ATOM   1594  HE1 PHE A 104      -3.043  34.374 -18.901  1.00  0.00           H  
ATOM   1595  HE2 PHE A 104       0.852  36.100 -19.279  1.00  0.00           H  
ATOM   1596  HZ  PHE A 104      -1.515  35.989 -19.976  1.00  0.00           H  
ATOM   1597  N   PHE A 105       1.029  30.262 -14.580  1.00  0.00           N  
ATOM   1598  CA  PHE A 105       1.580  29.751 -13.331  1.00  0.00           C  
ATOM   1599  C   PHE A 105       2.092  28.326 -13.497  1.00  0.00           C  
ATOM   1600  O   PHE A 105       1.415  27.476 -14.075  1.00  0.00           O  
ATOM   1601  CB  PHE A 105       0.523  29.793 -12.225  1.00  0.00           C  
ATOM   1602  CG  PHE A 105      -0.016  31.168 -11.953  1.00  0.00           C  
ATOM   1603  CD1 PHE A 105       0.520  32.277 -12.592  1.00  0.00           C  
ATOM   1604  CD2 PHE A 105      -1.058  31.357 -11.059  1.00  0.00           C  
ATOM   1605  CE1 PHE A 105       0.025  33.543 -12.342  1.00  0.00           C  
ATOM   1606  CE2 PHE A 105      -1.556  32.621 -10.808  1.00  0.00           C  
ATOM   1607  CZ  PHE A 105      -1.013  33.715 -11.451  1.00  0.00           C  
ATOM   1608  H   PHE A 105       0.035  30.195 -14.744  1.00  0.00           H  
ATOM   1609  HA  PHE A 105       2.418  30.385 -13.037  1.00  0.00           H  
ATOM   1610 1HB  PHE A 105      -0.312  29.148 -12.496  1.00  0.00           H  
ATOM   1611 2HB  PHE A 105       0.949  29.406 -11.300  1.00  0.00           H  
ATOM   1612  HD1 PHE A 105       1.339  32.141 -13.297  1.00  0.00           H  
ATOM   1613  HD2 PHE A 105      -1.487  30.492 -10.550  1.00  0.00           H  
ATOM   1614  HE1 PHE A 105       0.455  34.406 -12.851  1.00  0.00           H  
ATOM   1615  HE2 PHE A 105      -2.376  32.755 -10.103  1.00  0.00           H  
ATOM   1616  HZ  PHE A 105      -1.403  34.713 -11.253  1.00  0.00           H  
ATOM   1617  N   ASP A 106       3.292  28.071 -12.986  1.00  0.00           N  
ATOM   1618  CA  ASP A 106       3.949  26.784 -13.179  1.00  0.00           C  
ATOM   1619  C   ASP A 106       4.880  26.462 -12.017  1.00  0.00           C  
ATOM   1620  O   ASP A 106       5.508  25.403 -11.987  1.00  0.00           O  
ATOM   1621  CB  ASP A 106       4.737  26.774 -14.491  1.00  0.00           C  
ATOM   1622  CG  ASP A 106       5.750  27.908 -14.582  1.00  0.00           C  
ATOM   1623  OD1 ASP A 106       5.682  28.805 -13.775  1.00  0.00           O  
ATOM   1624  OD2 ASP A 106       6.581  27.866 -15.457  1.00  0.00           O  
ATOM   1625  H   ASP A 106       3.762  28.788 -12.451  1.00  0.00           H  
ATOM   1626  HA  ASP A 106       3.184  26.009 -13.227  1.00  0.00           H  
ATOM   1627 1HB  ASP A 106       5.266  25.826 -14.591  1.00  0.00           H  
ATOM   1628 2HB  ASP A 106       4.047  26.855 -15.331  1.00  0.00           H  
ATOM   1629  N   TYR A 107       4.967  27.381 -11.062  1.00  0.00           N  
ATOM   1630  CA  TYR A 107       5.810  27.190  -9.888  1.00  0.00           C  
ATOM   1631  C   TYR A 107       5.536  28.254  -8.833  1.00  0.00           C  
ATOM   1632  O   TYR A 107       4.717  29.150  -9.039  1.00  0.00           O  
ATOM   1633  CB  TYR A 107       7.288  27.203 -10.283  1.00  0.00           C  
ATOM   1634  CG  TYR A 107       7.831  28.586 -10.571  1.00  0.00           C  
ATOM   1635  CD1 TYR A 107       9.121  28.919 -10.185  1.00  0.00           C  
ATOM   1636  CD2 TYR A 107       7.038  29.521 -11.220  1.00  0.00           C  
ATOM   1637  CE1 TYR A 107       9.616  30.182 -10.448  1.00  0.00           C  
ATOM   1638  CE2 TYR A 107       7.533  30.783 -11.483  1.00  0.00           C  
ATOM   1639  CZ  TYR A 107       8.817  31.114 -11.099  1.00  0.00           C  
ATOM   1640  OH  TYR A 107       9.310  32.372 -11.361  1.00  0.00           O  
ATOM   1641  H   TYR A 107       4.434  28.235 -11.151  1.00  0.00           H  
ATOM   1642  HA  TYR A 107       5.576  26.220  -9.448  1.00  0.00           H  
ATOM   1643 1HB  TYR A 107       7.884  26.764  -9.481  1.00  0.00           H  
ATOM   1644 2HB  TYR A 107       7.433  26.590 -11.172  1.00  0.00           H  
ATOM   1645  HD1 TYR A 107       9.744  28.184  -9.675  1.00  0.00           H  
ATOM   1646  HD2 TYR A 107       6.024  29.259 -11.523  1.00  0.00           H  
ATOM   1647  HE1 TYR A 107      10.630  30.443 -10.145  1.00  0.00           H  
ATOM   1648  HE2 TYR A 107       6.910  31.518 -11.993  1.00  0.00           H  
ATOM   1649  HH  TYR A 107       9.094  32.618 -12.264  1.00  0.00           H  
ATOM   1650  N   TRP A 108       6.225  28.150  -7.702  1.00  0.00           N  
ATOM   1651  CA  TRP A 108       6.162  29.177  -6.669  1.00  0.00           C  
ATOM   1652  C   TRP A 108       7.422  30.033  -6.666  1.00  0.00           C  
ATOM   1653  O   TRP A 108       8.006  30.300  -7.716  1.00  0.00           O  
ATOM   1654  CB  TRP A 108       5.971  28.538  -5.293  1.00  0.00           C  
ATOM   1655  CG  TRP A 108       4.689  27.773  -5.160  1.00  0.00           C  
ATOM   1656  CD1 TRP A 108       3.650  27.766  -6.042  1.00  0.00           C  
ATOM   1657  CD2 TRP A 108       4.302  26.894  -4.077  1.00  0.00           C  
ATOM   1658  NE1 TRP A 108       2.646  26.948  -5.583  1.00  0.00           N  
ATOM   1659  CE2 TRP A 108       3.029  26.405  -4.383  1.00  0.00           C  
ATOM   1660  CE3 TRP A 108       4.925  26.489  -2.890  1.00  0.00           C  
ATOM   1661  CZ2 TRP A 108       2.359  25.529  -3.544  1.00  0.00           C  
ATOM   1662  CZ3 TRP A 108       4.253  25.609  -2.049  1.00  0.00           C  
ATOM   1663  CH2 TRP A 108       3.003  25.141  -2.369  1.00  0.00           C  
ATOM   1664  H   TRP A 108       6.808  27.339  -7.554  1.00  0.00           H  
ATOM   1665  HA  TRP A 108       5.308  29.823  -6.876  1.00  0.00           H  
ATOM   1666 1HB  TRP A 108       6.798  27.858  -5.090  1.00  0.00           H  
ATOM   1667 2HB  TRP A 108       5.989  29.313  -4.526  1.00  0.00           H  
ATOM   1668  HD1 TRP A 108       3.619  28.327  -6.974  1.00  0.00           H  
ATOM   1669  HE1 TRP A 108       1.769  26.774  -6.052  1.00  0.00           H  
ATOM   1670  HE3 TRP A 108       5.918  26.855  -2.632  1.00  0.00           H  
ATOM   1671  HZ2 TRP A 108       1.365  25.147  -3.780  1.00  0.00           H  
ATOM   1672  HZ3 TRP A 108       4.745  25.299  -1.127  1.00  0.00           H  
ATOM   1673  HH2 TRP A 108       2.505  24.452  -1.688  1.00  0.00           H  
ATOM   1674  N   GLY A 109       7.836  30.462  -5.478  1.00  0.00           N  
ATOM   1675  CA  GLY A 109       9.046  31.263  -5.332  1.00  0.00           C  
ATOM   1676  C   GLY A 109      10.258  30.385  -5.049  1.00  0.00           C  
ATOM   1677  O   GLY A 109      10.205  29.166  -5.214  1.00  0.00           O  
ATOM   1678  H   GLY A 109       7.300  30.226  -4.655  1.00  0.00           H  
ATOM   1679 1HA  GLY A 109       9.213  31.838  -6.243  1.00  0.00           H  
ATOM   1680 2HA  GLY A 109       8.913  31.978  -4.521  1.00  0.00           H  
ATOM   1681  N   GLN A 110      11.349  31.011  -4.623  1.00  0.00           N  
ATOM   1682  CA  GLN A 110      12.573  30.286  -4.302  1.00  0.00           C  
ATOM   1683  C   GLN A 110      12.535  29.743  -2.880  1.00  0.00           C  
ATOM   1684  O   GLN A 110      13.329  28.876  -2.515  1.00  0.00           O  
ATOM   1685  CB  GLN A 110      13.795  31.190  -4.485  1.00  0.00           C  
ATOM   1686  CG  GLN A 110      13.984  32.211  -3.376  1.00  0.00           C  
ATOM   1687  CD  GLN A 110      13.327  33.540  -3.695  1.00  0.00           C  
ATOM   1688  OE1 GLN A 110      12.291  33.591  -4.364  1.00  0.00           O  
ATOM   1689  NE2 GLN A 110      13.925  34.626  -3.218  1.00  0.00           N  
ATOM   1690  H   GLN A 110      11.331  32.015  -4.517  1.00  0.00           H  
ATOM   1691  HA  GLN A 110      12.661  29.439  -4.983  1.00  0.00           H  
ATOM   1692 1HB  GLN A 110      14.696  30.578  -4.536  1.00  0.00           H  
ATOM   1693 2HB  GLN A 110      13.711  31.729  -5.428  1.00  0.00           H  
ATOM   1694 1HG  GLN A 110      13.543  31.823  -2.459  1.00  0.00           H  
ATOM   1695 2HG  GLN A 110      15.051  32.383  -3.233  1.00  0.00           H  
ATOM   1696 1HE2 GLN A 110      13.537  35.531  -3.396  1.00  0.00           H  
ATOM   1697 2HE2 GLN A 110      14.764  34.539  -2.680  1.00  0.00           H  
ATOM   1698  N   GLY A 111      11.608  30.258  -2.079  1.00  0.00           N  
ATOM   1699  CA  GLY A 111      11.465  29.826  -0.694  1.00  0.00           C  
ATOM   1700  C   GLY A 111      12.197  30.765   0.255  1.00  0.00           C  
ATOM   1701  O   GLY A 111      13.378  31.057   0.066  1.00  0.00           O  
ATOM   1702  H   GLY A 111      10.986  30.968  -2.440  1.00  0.00           H  
ATOM   1703 1HA  GLY A 111      10.407  29.789  -0.432  1.00  0.00           H  
ATOM   1704 2HA  GLY A 111      11.858  28.815  -0.587  1.00  0.00           H  
ATOM   1705  N   THR A 112      11.489  31.237   1.275  1.00  0.00           N  
ATOM   1706  CA  THR A 112      12.074  32.137   2.262  1.00  0.00           C  
ATOM   1707  C   THR A 112      12.231  31.447   3.612  1.00  0.00           C  
ATOM   1708  O   THR A 112      11.245  31.067   4.243  1.00  0.00           O  
ATOM   1709  CB  THR A 112      11.222  33.409   2.427  1.00  0.00           C  
ATOM   1710  OG1 THR A 112      11.152  34.106   1.177  1.00  0.00           O  
ATOM   1711  CG2 THR A 112      11.827  34.324   3.481  1.00  0.00           C  
ATOM   1712  H   THR A 112      10.521  30.966   1.370  1.00  0.00           H  
ATOM   1713  HA  THR A 112      13.066  32.431   1.918  1.00  0.00           H  
ATOM   1714  HB  THR A 112      10.212  33.133   2.731  1.00  0.00           H  
ATOM   1715  HG1 THR A 112      11.846  34.770   1.142  1.00  0.00           H  
ATOM   1716 1HG2 THR A 112      11.212  35.217   3.584  1.00  0.00           H  
ATOM   1717 2HG2 THR A 112      11.871  33.800   4.436  1.00  0.00           H  
ATOM   1718 3HG2 THR A 112      12.834  34.611   3.178  1.00  0.00           H  
ATOM   1719  N   LEU A 113      13.475  31.289   4.048  1.00  0.00           N  
ATOM   1720  CA  LEU A 113      13.764  30.631   5.317  1.00  0.00           C  
ATOM   1721  C   LEU A 113      13.650  31.606   6.482  1.00  0.00           C  
ATOM   1722  O   LEU A 113      14.345  32.622   6.524  1.00  0.00           O  
ATOM   1723  CB  LEU A 113      15.171  30.020   5.290  1.00  0.00           C  
ATOM   1724  CG  LEU A 113      15.629  29.346   6.589  1.00  0.00           C  
ATOM   1725  CD1 LEU A 113      14.742  28.142   6.877  1.00  0.00           C  
ATOM   1726  CD2 LEU A 113      17.087  28.932   6.460  1.00  0.00           C  
ATOM   1727  H   LEU A 113      14.242  31.632   3.487  1.00  0.00           H  
ATOM   1728  HA  LEU A 113      13.038  29.833   5.466  1.00  0.00           H  
ATOM   1729 1HB  LEU A 113      15.210  29.274   4.498  1.00  0.00           H  
ATOM   1730 2HB  LEU A 113      15.887  30.807   5.054  1.00  0.00           H  
ATOM   1731  HG  LEU A 113      15.522  30.045   7.419  1.00  0.00           H  
ATOM   1732 1HD1 LEU A 113      15.067  27.663   7.801  1.00  0.00           H  
ATOM   1733 2HD1 LEU A 113      13.708  28.470   6.984  1.00  0.00           H  
ATOM   1734 3HD1 LEU A 113      14.815  27.431   6.055  1.00  0.00           H  
ATOM   1735 1HD2 LEU A 113      17.413  28.453   7.384  1.00  0.00           H  
ATOM   1736 2HD2 LEU A 113      17.195  28.232   5.631  1.00  0.00           H  
ATOM   1737 3HD2 LEU A 113      17.700  29.813   6.272  1.00  0.00           H  
ATOM   1738  N   VAL A 114      12.769  31.293   7.426  1.00  0.00           N  
ATOM   1739  CA  VAL A 114      12.588  32.123   8.611  1.00  0.00           C  
ATOM   1740  C   VAL A 114      12.909  31.346   9.881  1.00  0.00           C  
ATOM   1741  O   VAL A 114      12.360  30.270  10.118  1.00  0.00           O  
ATOM   1742  CB  VAL A 114      11.140  32.643   8.682  1.00  0.00           C  
ATOM   1743  CG1 VAL A 114      10.932  33.465   9.946  1.00  0.00           C  
ATOM   1744  CG2 VAL A 114      10.825  33.468   7.444  1.00  0.00           C  
ATOM   1745  H   VAL A 114      12.211  30.458   7.320  1.00  0.00           H  
ATOM   1746  HA  VAL A 114      13.264  32.976   8.542  1.00  0.00           H  
ATOM   1747  HB  VAL A 114      10.461  31.793   8.737  1.00  0.00           H  
ATOM   1748 1HG1 VAL A 114       9.903  33.825   9.980  1.00  0.00           H  
ATOM   1749 2HG1 VAL A 114      11.128  32.845  10.820  1.00  0.00           H  
ATOM   1750 3HG1 VAL A 114      11.613  34.316   9.942  1.00  0.00           H  
ATOM   1751 1HG2 VAL A 114       9.799  33.832   7.501  1.00  0.00           H  
ATOM   1752 2HG2 VAL A 114      11.508  34.315   7.387  1.00  0.00           H  
ATOM   1753 3HG2 VAL A 114      10.940  32.848   6.555  1.00  0.00           H  
ATOM   1754  N   THR A 115      13.802  31.898  10.696  1.00  0.00           N  
ATOM   1755  CA  THR A 115      14.156  31.286  11.971  1.00  0.00           C  
ATOM   1756  C   THR A 115      13.867  32.228  13.133  1.00  0.00           C  
ATOM   1757  O   THR A 115      12.748  32.338  13.552  1.00  0.00           O  
ATOM   1758  OXT THR A 115      14.758  32.860  13.629  1.00  0.00           O  
ATOM   1759  CB  THR A 115      15.640  30.875  11.996  1.00  0.00           C  
ATOM   1760  OG1 THR A 115      15.891  29.919  10.958  1.00  0.00           O  
ATOM   1761  CG2 THR A 115      16.001  30.263  13.341  1.00  0.00           C  
ATOM   1762  H   THR A 115      14.247  32.763  10.425  1.00  0.00           H  
ATOM   1763  HA  THR A 115      13.549  30.390  12.106  1.00  0.00           H  
ATOM   1764  HB  THR A 115      16.263  31.752  11.823  1.00  0.00           H  
ATOM   1765  HG1 THR A 115      16.215  29.103  11.346  1.00  0.00           H  
ATOM   1766 1HG2 THR A 115      17.054  29.979  13.340  1.00  0.00           H  
ATOM   1767 2HG2 THR A 115      15.822  30.992  14.132  1.00  0.00           H  
ATOM   1768 3HG2 THR A 115      15.388  29.381  13.516  1.00  0.00           H  
ATOM   1769  N   ASP C 116      -9.607  22.781   6.410  1.00  0.00           N  
ATOM   1770  CA  ASP C 116      -9.154  22.101   7.618  1.00  0.00           C  
ATOM   1771  C   ASP C 116      -9.347  20.594   7.506  1.00  0.00           C  
ATOM   1772  O   ASP C 116      -9.692  19.928   8.482  1.00  0.00           O  
ATOM   1773  CB  ASP C 116      -9.904  22.628   8.844  1.00  0.00           C  
ATOM   1774  CG  ASP C 116     -11.405  22.379   8.772  1.00  0.00           C  
ATOM   1775  OD1 ASP C 116     -11.868  21.951   7.742  1.00  0.00           O  
ATOM   1776  OD2 ASP C 116     -12.073  22.619   9.749  1.00  0.00           O  
ATOM   1777 1H   ASP C 116      -9.469  23.767   6.511  1.00  0.00           H  
ATOM   1778 2H   ASP C 116      -9.084  22.450   5.625  1.00  0.00           H  
ATOM   1779 3H   ASP C 116     -10.578  22.594   6.266  1.00  0.00           H  
ATOM   1780  HA  ASP C 116      -8.090  22.299   7.749  1.00  0.00           H  
ATOM   1781 1HB  ASP C 116      -9.513  22.149   9.742  1.00  0.00           H  
ATOM   1782 2HB  ASP C 116      -9.732  23.700   8.942  1.00  0.00           H  
ATOM   1783  N   ILE C 117      -9.122  20.061   6.310  1.00  0.00           N  
ATOM   1784  CA  ILE C 117      -9.333  18.641   6.052  1.00  0.00           C  
ATOM   1785  C   ILE C 117      -8.009  17.890   5.988  1.00  0.00           C  
ATOM   1786  O   ILE C 117      -7.068  18.326   5.325  1.00  0.00           O  
ATOM   1787  CB  ILE C 117     -10.106  18.431   4.737  1.00  0.00           C  
ATOM   1788  CG1 ILE C 117     -11.493  19.074   4.825  1.00  0.00           C  
ATOM   1789  CG2 ILE C 117     -10.222  16.948   4.420  1.00  0.00           C  
ATOM   1790  CD1 ILE C 117     -12.220  19.141   3.502  1.00  0.00           C  
ATOM   1791  H   ILE C 117      -8.796  20.654   5.560  1.00  0.00           H  
ATOM   1792  HA  ILE C 117      -9.921  18.225   6.868  1.00  0.00           H  
ATOM   1793  HB  ILE C 117      -9.581  18.928   3.922  1.00  0.00           H  
ATOM   1794 1HG1 ILE C 117     -12.110  18.512   5.525  1.00  0.00           H  
ATOM   1795 2HG1 ILE C 117     -11.400  20.088   5.214  1.00  0.00           H  
ATOM   1796 1HG2 ILE C 117     -10.772  16.818   3.488  1.00  0.00           H  
ATOM   1797 2HG2 ILE C 117      -9.226  16.520   4.316  1.00  0.00           H  
ATOM   1798 3HG2 ILE C 117     -10.752  16.444   5.227  1.00  0.00           H  
ATOM   1799 1HD1 ILE C 117     -13.194  19.609   3.645  1.00  0.00           H  
ATOM   1800 2HD1 ILE C 117     -11.635  19.731   2.795  1.00  0.00           H  
ATOM   1801 3HD1 ILE C 117     -12.356  18.135   3.110  1.00  0.00           H  
ATOM   1802  N   VAL C 118      -7.942  16.759   6.682  1.00  0.00           N  
ATOM   1803  CA  VAL C 118      -6.724  15.961   6.730  1.00  0.00           C  
ATOM   1804  C   VAL C 118      -6.514  15.197   5.429  1.00  0.00           C  
ATOM   1805  O   VAL C 118      -7.399  14.472   4.974  1.00  0.00           O  
ATOM   1806  CB  VAL C 118      -6.784  14.964   7.903  1.00  0.00           C  
ATOM   1807  CG1 VAL C 118      -5.562  14.057   7.895  1.00  0.00           C  
ATOM   1808  CG2 VAL C 118      -6.885  15.720   9.220  1.00  0.00           C  
ATOM   1809  H   VAL C 118      -8.757  16.444   7.189  1.00  0.00           H  
ATOM   1810  HA  VAL C 118      -5.877  16.631   6.883  1.00  0.00           H  
ATOM   1811  HB  VAL C 118      -7.659  14.326   7.781  1.00  0.00           H  
ATOM   1812 1HG1 VAL C 118      -5.621  13.359   8.730  1.00  0.00           H  
ATOM   1813 2HG1 VAL C 118      -5.529  13.500   6.959  1.00  0.00           H  
ATOM   1814 3HG1 VAL C 118      -4.660  14.661   7.991  1.00  0.00           H  
ATOM   1815 1HG2 VAL C 118      -6.928  15.009  10.044  1.00  0.00           H  
ATOM   1816 2HG2 VAL C 118      -6.013  16.362   9.339  1.00  0.00           H  
ATOM   1817 3HG2 VAL C 118      -7.788  16.330   9.220  1.00  0.00           H  
ATOM   1818  N   MET C 119      -5.337  15.363   4.835  1.00  0.00           N  
ATOM   1819  CA  MET C 119      -5.011  14.695   3.580  1.00  0.00           C  
ATOM   1820  C   MET C 119      -3.767  13.828   3.725  1.00  0.00           C  
ATOM   1821  O   MET C 119      -2.648  14.336   3.784  1.00  0.00           O  
ATOM   1822  CB  MET C 119      -4.817  15.725   2.469  1.00  0.00           C  
ATOM   1823  CG  MET C 119      -6.031  16.605   2.208  1.00  0.00           C  
ATOM   1824  SD  MET C 119      -5.747  17.809   0.894  1.00  0.00           S  
ATOM   1825  CE  MET C 119      -5.930  16.776  -0.557  1.00  0.00           C  
ATOM   1826  H   MET C 119      -4.651  15.967   5.263  1.00  0.00           H  
ATOM   1827  HA  MET C 119      -5.841  14.041   3.311  1.00  0.00           H  
ATOM   1828 1HB  MET C 119      -3.980  16.375   2.719  1.00  0.00           H  
ATOM   1829 2HB  MET C 119      -4.568  15.213   1.538  1.00  0.00           H  
ATOM   1830 1HG  MET C 119      -6.879  15.982   1.926  1.00  0.00           H  
ATOM   1831 2HG  MET C 119      -6.292  17.144   3.118  1.00  0.00           H  
ATOM   1832 1HE  MET C 119      -5.782  17.378  -1.453  1.00  0.00           H  
ATOM   1833 2HE  MET C 119      -5.189  15.976  -0.530  1.00  0.00           H  
ATOM   1834 3HE  MET C 119      -6.931  16.343  -0.571  1.00  0.00           H  
ATOM   1835  N   THR C 120      -3.970  12.516   3.781  1.00  0.00           N  
ATOM   1836  CA  THR C 120      -2.876  11.580   4.011  1.00  0.00           C  
ATOM   1837  C   THR C 120      -2.407  10.949   2.707  1.00  0.00           C  
ATOM   1838  O   THR C 120      -3.148  10.207   2.063  1.00  0.00           O  
ATOM   1839  CB  THR C 120      -3.290  10.476   5.001  1.00  0.00           C  
ATOM   1840  OG1 THR C 120      -3.628  11.064   6.263  1.00  0.00           O  
ATOM   1841  CG2 THR C 120      -2.155   9.482   5.197  1.00  0.00           C  
ATOM   1842  H   THR C 120      -4.907  12.157   3.660  1.00  0.00           H  
ATOM   1843  HA  THR C 120      -2.037  12.129   4.440  1.00  0.00           H  
ATOM   1844  HB  THR C 120      -4.163   9.950   4.615  1.00  0.00           H  
ATOM   1845  HG1 THR C 120      -4.547  10.874   6.468  1.00  0.00           H  
ATOM   1846 1HG2 THR C 120      -2.465   8.709   5.899  1.00  0.00           H  
ATOM   1847 2HG2 THR C 120      -1.902   9.025   4.240  1.00  0.00           H  
ATOM   1848 3HG2 THR C 120      -1.282  10.001   5.592  1.00  0.00           H  
ATOM   1849  N   GLN C 121      -1.171  11.248   2.321  1.00  0.00           N  
ATOM   1850  CA  GLN C 121      -0.581  10.669   1.120  1.00  0.00           C  
ATOM   1851  C   GLN C 121       0.123   9.355   1.430  1.00  0.00           C  
ATOM   1852  O   GLN C 121       0.586   9.137   2.550  1.00  0.00           O  
ATOM   1853  CB  GLN C 121       0.403  11.651   0.479  1.00  0.00           C  
ATOM   1854  CG  GLN C 121      -0.240  12.921  -0.051  1.00  0.00           C  
ATOM   1855  CD  GLN C 121       0.770  13.864  -0.677  1.00  0.00           C  
ATOM   1856  OE1 GLN C 121       0.621  15.087  -0.614  1.00  0.00           O  
ATOM   1857  NE2 GLN C 121       1.807  13.299  -1.287  1.00  0.00           N  
ATOM   1858  H   GLN C 121      -0.626  11.894   2.875  1.00  0.00           H  
ATOM   1859  HA  GLN C 121      -1.380  10.463   0.408  1.00  0.00           H  
ATOM   1860 1HB  GLN C 121       1.159  11.937   1.210  1.00  0.00           H  
ATOM   1861 2HB  GLN C 121       0.917  11.163  -0.349  1.00  0.00           H  
ATOM   1862 1HG  GLN C 121      -0.974  12.654  -0.811  1.00  0.00           H  
ATOM   1863 2HG  GLN C 121      -0.727  13.441   0.773  1.00  0.00           H  
ATOM   1864 1HE2 GLN C 121       2.506  13.871  -1.718  1.00  0.00           H  
ATOM   1865 2HE2 GLN C 121       1.889  12.303  -1.315  1.00  0.00           H  
ATOM   1866  N   SER C 122       0.199   8.481   0.433  1.00  0.00           N  
ATOM   1867  CA  SER C 122       0.848   7.185   0.597  1.00  0.00           C  
ATOM   1868  C   SER C 122       1.421   6.685  -0.722  1.00  0.00           C  
ATOM   1869  O   SER C 122       0.783   6.795  -1.769  1.00  0.00           O  
ATOM   1870  CB  SER C 122      -0.139   6.173   1.146  1.00  0.00           C  
ATOM   1871  OG  SER C 122       0.452   4.908   1.263  1.00  0.00           O  
ATOM   1872  H   SER C 122      -0.202   8.720  -0.463  1.00  0.00           H  
ATOM   1873  HA  SER C 122       1.669   7.297   1.307  1.00  0.00           H  
ATOM   1874 1HB  SER C 122      -0.494   6.504   2.122  1.00  0.00           H  
ATOM   1875 2HB  SER C 122      -1.004   6.114   0.487  1.00  0.00           H  
ATOM   1876  HG  SER C 122       0.747   4.671   0.380  1.00  0.00           H  
ATOM   1877  N   PRO C 123       2.629   6.134  -0.666  1.00  0.00           N  
ATOM   1878  CA  PRO C 123       3.361   6.020   0.590  1.00  0.00           C  
ATOM   1879  C   PRO C 123       4.056   7.329   0.944  1.00  0.00           C  
ATOM   1880  O   PRO C 123       3.887   8.337   0.259  1.00  0.00           O  
ATOM   1881  CB  PRO C 123       4.371   4.905   0.301  1.00  0.00           C  
ATOM   1882  CG  PRO C 123       4.706   5.080  -1.141  1.00  0.00           C  
ATOM   1883  CD  PRO C 123       3.405   5.488  -1.781  1.00  0.00           C  
ATOM   1884  HA  PRO C 123       2.665   5.723   1.389  1.00  0.00           H  
ATOM   1885 1HB  PRO C 123       5.246   5.010   0.958  1.00  0.00           H  
ATOM   1886 2HB  PRO C 123       3.922   3.925   0.518  1.00  0.00           H  
ATOM   1887 1HG  PRO C 123       5.492   5.841  -1.259  1.00  0.00           H  
ATOM   1888 2HG  PRO C 123       5.106   4.143  -1.555  1.00  0.00           H  
ATOM   1889 1HD  PRO C 123       3.603   6.202  -2.593  1.00  0.00           H  
ATOM   1890 2HD  PRO C 123       2.890   4.595  -2.166  1.00  0.00           H  
ATOM   1891  N   LEU C 124       4.837   7.306   2.019  1.00  0.00           N  
ATOM   1892  CA  LEU C 124       5.678   8.442   2.378  1.00  0.00           C  
ATOM   1893  C   LEU C 124       6.767   8.672   1.337  1.00  0.00           C  
ATOM   1894  O   LEU C 124       7.151   9.810   1.068  1.00  0.00           O  
ATOM   1895  CB  LEU C 124       6.317   8.213   3.753  1.00  0.00           C  
ATOM   1896  CG  LEU C 124       5.355   8.246   4.948  1.00  0.00           C  
ATOM   1897  CD1 LEU C 124       6.092   7.809   6.206  1.00  0.00           C  
ATOM   1898  CD2 LEU C 124       4.789   9.650   5.105  1.00  0.00           C  
ATOM   1899  H   LEU C 124       4.849   6.481   2.601  1.00  0.00           H  
ATOM   1900  HA  LEU C 124       5.054   9.333   2.425  1.00  0.00           H  
ATOM   1901 1HB  LEU C 124       6.809   7.242   3.751  1.00  0.00           H  
ATOM   1902 2HB  LEU C 124       7.075   8.980   3.917  1.00  0.00           H  
ATOM   1903  HG  LEU C 124       4.540   7.543   4.777  1.00  0.00           H  
ATOM   1904 1HD1 LEU C 124       5.408   7.832   7.055  1.00  0.00           H  
ATOM   1905 2HD1 LEU C 124       6.469   6.795   6.073  1.00  0.00           H  
ATOM   1906 3HD1 LEU C 124       6.925   8.485   6.394  1.00  0.00           H  
ATOM   1907 1HD2 LEU C 124       4.105   9.673   5.954  1.00  0.00           H  
ATOM   1908 2HD2 LEU C 124       5.604  10.353   5.277  1.00  0.00           H  
ATOM   1909 3HD2 LEU C 124       4.253   9.930   4.198  1.00  0.00           H  
ATOM   1910  N   SER C 125       7.261   7.584   0.755  1.00  0.00           N  
ATOM   1911  CA  SER C 125       8.264   7.669  -0.300  1.00  0.00           C  
ATOM   1912  C   SER C 125       8.182   6.470  -1.235  1.00  0.00           C  
ATOM   1913  O   SER C 125       7.948   5.343  -0.797  1.00  0.00           O  
ATOM   1914  CB  SER C 125       9.652   7.755   0.305  1.00  0.00           C  
ATOM   1915  OG  SER C 125      10.633   7.805  -0.694  1.00  0.00           O  
ATOM   1916  H   SER C 125       6.933   6.676   1.051  1.00  0.00           H  
ATOM   1917  HA  SER C 125       8.078   8.572  -0.883  1.00  0.00           H  
ATOM   1918 1HB  SER C 125       9.721   8.645   0.931  1.00  0.00           H  
ATOM   1919 2HB  SER C 125       9.824   6.891   0.946  1.00  0.00           H  
ATOM   1920  HG  SER C 125      10.225   8.244  -1.444  1.00  0.00           H  
ATOM   1921  N   LEU C 126       8.377   6.718  -2.526  1.00  0.00           N  
ATOM   1922  CA  LEU C 126       8.180   5.692  -3.542  1.00  0.00           C  
ATOM   1923  C   LEU C 126       9.253   5.771  -4.620  1.00  0.00           C  
ATOM   1924  O   LEU C 126       9.082   6.453  -5.631  1.00  0.00           O  
ATOM   1925  CB  LEU C 126       6.793   5.837  -4.181  1.00  0.00           C  
ATOM   1926  CG  LEU C 126       6.434   4.785  -5.238  1.00  0.00           C  
ATOM   1927  CD1 LEU C 126       6.404   3.406  -4.594  1.00  0.00           C  
ATOM   1928  CD2 LEU C 126       5.088   5.128  -5.859  1.00  0.00           C  
ATOM   1929  H   LEU C 126       8.669   7.642  -2.810  1.00  0.00           H  
ATOM   1930  HA  LEU C 126       8.245   4.715  -3.064  1.00  0.00           H  
ATOM   1931 1HB  LEU C 126       6.041   5.786  -3.394  1.00  0.00           H  
ATOM   1932 2HB  LEU C 126       6.728   6.817  -4.653  1.00  0.00           H  
ATOM   1933  HG  LEU C 126       7.199   4.774  -6.015  1.00  0.00           H  
ATOM   1934 1HD1 LEU C 126       6.149   2.659  -5.346  1.00  0.00           H  
ATOM   1935 2HD1 LEU C 126       7.385   3.179  -4.176  1.00  0.00           H  
ATOM   1936 3HD1 LEU C 126       5.658   3.391  -3.801  1.00  0.00           H  
ATOM   1937 1HD2 LEU C 126       4.833   4.381  -6.611  1.00  0.00           H  
ATOM   1938 2HD2 LEU C 126       4.321   5.138  -5.083  1.00  0.00           H  
ATOM   1939 3HD2 LEU C 126       5.142   6.111  -6.327  1.00  0.00           H  
ATOM   1940  N   PRO C 127      10.359   5.069  -4.400  1.00  0.00           N  
ATOM   1941  CA  PRO C 127      11.388   4.918  -5.422  1.00  0.00           C  
ATOM   1942  C   PRO C 127      10.831   4.242  -6.668  1.00  0.00           C  
ATOM   1943  O   PRO C 127      10.115   3.245  -6.578  1.00  0.00           O  
ATOM   1944  CB  PRO C 127      12.439   4.046  -4.728  1.00  0.00           C  
ATOM   1945  CG  PRO C 127      12.164   4.230  -3.274  1.00  0.00           C  
ATOM   1946  CD  PRO C 127      10.665   4.336  -3.187  1.00  0.00           C  
ATOM   1947  HA  PRO C 127      11.799   5.908  -5.670  1.00  0.00           H  
ATOM   1948 1HB  PRO C 127      12.334   3.000  -5.053  1.00  0.00           H  
ATOM   1949 2HB  PRO C 127      13.449   4.373  -5.016  1.00  0.00           H  
ATOM   1950 1HG  PRO C 127      12.563   3.380  -2.702  1.00  0.00           H  
ATOM   1951 2HG  PRO C 127      12.675   5.131  -2.903  1.00  0.00           H  
ATOM   1952 1HD  PRO C 127      10.226   3.327  -3.177  1.00  0.00           H  
ATOM   1953 2HD  PRO C 127      10.389   4.888  -2.276  1.00  0.00           H  
ATOM   1954  N   VAL C 128      11.165   4.791  -7.832  1.00  0.00           N  
ATOM   1955  CA  VAL C 128      10.627   4.297  -9.094  1.00  0.00           C  
ATOM   1956  C   VAL C 128      11.736   4.067 -10.113  1.00  0.00           C  
ATOM   1957  O   VAL C 128      12.636   4.893 -10.263  1.00  0.00           O  
ATOM   1958  CB  VAL C 128       9.606   5.297  -9.668  1.00  0.00           C  
ATOM   1959  CG1 VAL C 128       9.090   4.817 -11.016  1.00  0.00           C  
ATOM   1960  CG2 VAL C 128       8.459   5.486  -8.687  1.00  0.00           C  
ATOM   1961  H   VAL C 128      11.808   5.570  -7.842  1.00  0.00           H  
ATOM   1962  HA  VAL C 128      10.122   3.349  -8.907  1.00  0.00           H  
ATOM   1963  HB  VAL C 128      10.103   6.253  -9.836  1.00  0.00           H  
ATOM   1964 1HG1 VAL C 128       8.369   5.536 -11.407  1.00  0.00           H  
ATOM   1965 2HG1 VAL C 128       9.923   4.723 -11.712  1.00  0.00           H  
ATOM   1966 3HG1 VAL C 128       8.605   3.848 -10.895  1.00  0.00           H  
ATOM   1967 1HG2 VAL C 128       7.742   6.195  -9.099  1.00  0.00           H  
ATOM   1968 2HG2 VAL C 128       7.966   4.529  -8.514  1.00  0.00           H  
ATOM   1969 3HG2 VAL C 128       8.847   5.870  -7.743  1.00  0.00           H  
ATOM   1970  N   THR C 129      11.666   2.938 -10.811  1.00  0.00           N  
ATOM   1971  CA  THR C 129      12.586   2.658 -11.907  1.00  0.00           C  
ATOM   1972  C   THR C 129      12.276   3.522 -13.122  1.00  0.00           C  
ATOM   1973  O   THR C 129      11.117   3.671 -13.511  1.00  0.00           O  
ATOM   1974  CB  THR C 129      12.537   1.171 -12.304  1.00  0.00           C  
ATOM   1975  OG1 THR C 129      12.910   0.361 -11.182  1.00  0.00           O  
ATOM   1976  CG2 THR C 129      13.486   0.896 -13.460  1.00  0.00           C  
ATOM   1977  H   THR C 129      10.957   2.258 -10.577  1.00  0.00           H  
ATOM   1978  HA  THR C 129      13.598   2.891 -11.577  1.00  0.00           H  
ATOM   1979  HB  THR C 129      11.523   0.907 -12.604  1.00  0.00           H  
ATOM   1980  HG1 THR C 129      12.118   0.049 -10.736  1.00  0.00           H  
ATOM   1981 1HG2 THR C 129      13.438  -0.159 -13.728  1.00  0.00           H  
ATOM   1982 2HG2 THR C 129      13.199   1.502 -14.319  1.00  0.00           H  
ATOM   1983 3HG2 THR C 129      14.504   1.148 -13.163  1.00  0.00           H  
ATOM   1984  N   PRO C 130      13.318   4.092 -13.718  1.00  0.00           N  
ATOM   1985  CA  PRO C 130      13.166   4.894 -14.926  1.00  0.00           C  
ATOM   1986  C   PRO C 130      12.361   4.149 -15.984  1.00  0.00           C  
ATOM   1987  O   PRO C 130      12.739   3.057 -16.410  1.00  0.00           O  
ATOM   1988  CB  PRO C 130      14.613   5.121 -15.374  1.00  0.00           C  
ATOM   1989  CG  PRO C 130      15.394   5.109 -14.104  1.00  0.00           C  
ATOM   1990  CD  PRO C 130      14.744   4.034 -13.274  1.00  0.00           C  
ATOM   1991  HA  PRO C 130      12.679   5.846 -14.669  1.00  0.00           H  
ATOM   1992 1HB  PRO C 130      14.920   4.328 -16.071  1.00  0.00           H  
ATOM   1993 2HB  PRO C 130      14.694   6.075 -15.915  1.00  0.00           H  
ATOM   1994 1HG  PRO C 130      16.454   4.900 -14.312  1.00  0.00           H  
ATOM   1995 2HG  PRO C 130      15.354   6.097 -13.624  1.00  0.00           H  
ATOM   1996 1HD  PRO C 130      15.203   3.062 -13.507  1.00  0.00           H  
ATOM   1997 2HD  PRO C 130      14.861   4.273 -12.207  1.00  0.00           H  
ATOM   1998  N   GLY C 131      11.251   4.745 -16.404  1.00  0.00           N  
ATOM   1999  CA  GLY C 131      10.390   4.139 -17.412  1.00  0.00           C  
ATOM   2000  C   GLY C 131       9.227   3.395 -16.769  1.00  0.00           C  
ATOM   2001  O   GLY C 131       8.350   2.877 -17.460  1.00  0.00           O  
ATOM   2002  H   GLY C 131      10.996   5.642 -16.014  1.00  0.00           H  
ATOM   2003 1HA  GLY C 131      10.008   4.913 -18.078  1.00  0.00           H  
ATOM   2004 2HA  GLY C 131      10.974   3.451 -18.022  1.00  0.00           H  
ATOM   2005  N   GLU C 132       9.225   3.345 -15.441  1.00  0.00           N  
ATOM   2006  CA  GLU C 132       8.162   2.676 -14.701  1.00  0.00           C  
ATOM   2007  C   GLU C 132       7.096   3.667 -14.251  1.00  0.00           C  
ATOM   2008  O   GLU C 132       7.401   4.676 -13.616  1.00  0.00           O  
ATOM   2009  CB  GLU C 132       8.736   1.944 -13.486  1.00  0.00           C  
ATOM   2010  CG  GLU C 132       7.710   1.160 -12.681  1.00  0.00           C  
ATOM   2011  CD  GLU C 132       8.293   0.526 -11.449  1.00  0.00           C  
ATOM   2012  OE1 GLU C 132       9.401   0.857 -11.101  1.00  0.00           O  
ATOM   2013  OE2 GLU C 132       7.630  -0.291 -10.855  1.00  0.00           O  
ATOM   2014  H   GLU C 132       9.980   3.782 -14.931  1.00  0.00           H  
ATOM   2015  HA  GLU C 132       7.690   1.945 -15.358  1.00  0.00           H  
ATOM   2016 1HB  GLU C 132       9.508   1.247 -13.813  1.00  0.00           H  
ATOM   2017 2HB  GLU C 132       9.208   2.664 -12.817  1.00  0.00           H  
ATOM   2018 1HG  GLU C 132       6.906   1.833 -12.383  1.00  0.00           H  
ATOM   2019 2HG  GLU C 132       7.281   0.385 -13.315  1.00  0.00           H  
ATOM   2020  N   PRO C 133       5.844   3.373 -14.585  1.00  0.00           N  
ATOM   2021  CA  PRO C 133       4.720   4.185 -14.133  1.00  0.00           C  
ATOM   2022  C   PRO C 133       4.676   4.268 -12.613  1.00  0.00           C  
ATOM   2023  O   PRO C 133       4.845   3.264 -11.922  1.00  0.00           O  
ATOM   2024  CB  PRO C 133       3.507   3.436 -14.694  1.00  0.00           C  
ATOM   2025  CG  PRO C 133       4.047   2.688 -15.864  1.00  0.00           C  
ATOM   2026  CD  PRO C 133       5.419   2.249 -15.426  1.00  0.00           C  
ATOM   2027  HA  PRO C 133       4.800   5.190 -14.573  1.00  0.00           H  
ATOM   2028 1HB  PRO C 133       3.084   2.775 -13.923  1.00  0.00           H  
ATOM   2029 2HB  PRO C 133       2.718   4.151 -14.971  1.00  0.00           H  
ATOM   2030 1HG  PRO C 133       3.390   1.841 -16.110  1.00  0.00           H  
ATOM   2031 2HG  PRO C 133       4.074   3.338 -16.751  1.00  0.00           H  
ATOM   2032 1HD  PRO C 133       5.340   1.309 -14.860  1.00  0.00           H  
ATOM   2033 2HD  PRO C 133       6.061   2.116 -16.310  1.00  0.00           H  
ATOM   2034  N   ALA C 134       4.449   5.472 -12.098  1.00  0.00           N  
ATOM   2035  CA  ALA C 134       4.322   5.678 -10.660  1.00  0.00           C  
ATOM   2036  C   ALA C 134       2.874   5.936 -10.265  1.00  0.00           C  
ATOM   2037  O   ALA C 134       2.032   6.229 -11.114  1.00  0.00           O  
ATOM   2038  CB  ALA C 134       5.207   6.832 -10.211  1.00  0.00           C  
ATOM   2039  H   ALA C 134       4.361   6.264 -12.718  1.00  0.00           H  
ATOM   2040  HA  ALA C 134       4.648   4.767 -10.157  1.00  0.00           H  
ATOM   2041 1HB  ALA C 134       5.101   6.974  -9.135  1.00  0.00           H  
ATOM   2042 2HB  ALA C 134       6.247   6.607 -10.447  1.00  0.00           H  
ATOM   2043 3HB  ALA C 134       4.906   7.742 -10.727  1.00  0.00           H  
ATOM   2044  N   SER C 135       2.589   5.825  -8.972  1.00  0.00           N  
ATOM   2045  CA  SER C 135       1.239   6.033  -8.465  1.00  0.00           C  
ATOM   2046  C   SER C 135       1.262   6.572  -7.040  1.00  0.00           C  
ATOM   2047  O   SER C 135       1.684   5.882  -6.112  1.00  0.00           O  
ATOM   2048  CB  SER C 135       0.458   4.733  -8.510  1.00  0.00           C  
ATOM   2049  OG  SER C 135      -0.841   4.910  -8.015  1.00  0.00           O  
ATOM   2050  H   SER C 135       3.328   5.591  -8.324  1.00  0.00           H  
ATOM   2051  HA  SER C 135       0.739   6.765  -9.100  1.00  0.00           H  
ATOM   2052 1HB  SER C 135       0.413   4.372  -9.537  1.00  0.00           H  
ATOM   2053 2HB  SER C 135       0.975   3.978  -7.920  1.00  0.00           H  
ATOM   2054  HG  SER C 135      -0.742   5.335  -7.160  1.00  0.00           H  
ATOM   2055  N   ILE C 136       0.808   7.809  -6.873  1.00  0.00           N  
ATOM   2056  CA  ILE C 136       0.803   8.454  -5.566  1.00  0.00           C  
ATOM   2057  C   ILE C 136      -0.618   8.666  -5.061  1.00  0.00           C  
ATOM   2058  O   ILE C 136      -1.412   9.366  -5.690  1.00  0.00           O  
ATOM   2059  CB  ILE C 136       1.537   9.806  -5.618  1.00  0.00           C  
ATOM   2060  CG1 ILE C 136       2.991   9.608  -6.057  1.00  0.00           C  
ATOM   2061  CG2 ILE C 136       1.476  10.498  -4.265  1.00  0.00           C  
ATOM   2062  CD1 ILE C 136       3.202   9.742  -7.547  1.00  0.00           C  
ATOM   2063  H   ILE C 136       0.456   8.316  -7.673  1.00  0.00           H  
ATOM   2064  HA  ILE C 136       1.322   7.807  -4.860  1.00  0.00           H  
ATOM   2065  HB  ILE C 136       1.068  10.447  -6.364  1.00  0.00           H  
ATOM   2066 1HG1 ILE C 136       3.625  10.339  -5.555  1.00  0.00           H  
ATOM   2067 2HG1 ILE C 136       3.331   8.618  -5.752  1.00  0.00           H  
ATOM   2068 1HG2 ILE C 136       2.000  11.451  -4.319  1.00  0.00           H  
ATOM   2069 2HG2 ILE C 136       0.436  10.670  -3.992  1.00  0.00           H  
ATOM   2070 3HG2 ILE C 136       1.948   9.866  -3.512  1.00  0.00           H  
ATOM   2071 1HD1 ILE C 136       4.256   9.588  -7.781  1.00  0.00           H  
ATOM   2072 2HD1 ILE C 136       2.603   8.995  -8.069  1.00  0.00           H  
ATOM   2073 3HD1 ILE C 136       2.902  10.738  -7.869  1.00  0.00           H  
ATOM   2074  N   SER C 137      -0.933   8.059  -3.922  1.00  0.00           N  
ATOM   2075  CA  SER C 137      -2.284   8.106  -3.377  1.00  0.00           C  
ATOM   2076  C   SER C 137      -2.429   9.230  -2.359  1.00  0.00           C  
ATOM   2077  O   SER C 137      -1.490   9.541  -1.626  1.00  0.00           O  
ATOM   2078  CB  SER C 137      -2.633   6.779  -2.731  1.00  0.00           C  
ATOM   2079  OG  SER C 137      -3.891   6.835  -2.117  1.00  0.00           O  
ATOM   2080  H   SER C 137      -0.218   7.551  -3.421  1.00  0.00           H  
ATOM   2081  HA  SER C 137      -2.982   8.293  -4.195  1.00  0.00           H  
ATOM   2082 1HB  SER C 137      -2.629   5.994  -3.487  1.00  0.00           H  
ATOM   2083 2HB  SER C 137      -1.876   6.525  -1.991  1.00  0.00           H  
ATOM   2084  HG  SER C 137      -3.810   7.474  -1.405  1.00  0.00           H  
ATOM   2085  N   CYS C 138      -3.610   9.837  -2.320  1.00  0.00           N  
ATOM   2086  CA  CYS C 138      -3.925  10.834  -1.304  1.00  0.00           C  
ATOM   2087  C   CYS C 138      -5.361  10.689  -0.816  1.00  0.00           C  
ATOM   2088  O   CYS C 138      -6.308  10.918  -1.569  1.00  0.00           O  
ATOM   2089  CB  CYS C 138      -3.719  12.246  -1.853  1.00  0.00           C  
ATOM   2090  SG  CYS C 138      -4.077  13.561  -0.663  1.00  0.00           S  
ATOM   2091  H   CYS C 138      -4.307   9.602  -3.011  1.00  0.00           H  
ATOM   2092  HA  CYS C 138      -3.254  10.689  -0.457  1.00  0.00           H  
ATOM   2093 1HB  CYS C 138      -2.686  12.361  -2.183  1.00  0.00           H  
ATOM   2094 2HB  CYS C 138      -4.359  12.395  -2.723  1.00  0.00           H  
ATOM   2095  N   ARG C 139      -5.516  10.307   0.447  1.00  0.00           N  
ATOM   2096  CA  ARG C 139      -6.837  10.086   1.024  1.00  0.00           C  
ATOM   2097  C   ARG C 139      -7.251  11.250   1.914  1.00  0.00           C  
ATOM   2098  O   ARG C 139      -6.564  11.580   2.881  1.00  0.00           O  
ATOM   2099  CB  ARG C 139      -6.858   8.798   1.834  1.00  0.00           C  
ATOM   2100  CG  ARG C 139      -8.129   8.568   2.637  1.00  0.00           C  
ATOM   2101  CD  ARG C 139      -8.229   7.167   3.117  1.00  0.00           C  
ATOM   2102  NE  ARG C 139      -8.665   6.262   2.065  1.00  0.00           N  
ATOM   2103  CZ  ARG C 139      -8.579   4.919   2.127  1.00  0.00           C  
ATOM   2104  NH1 ARG C 139      -8.073   4.341   3.194  1.00  0.00           N  
ATOM   2105  NH2 ARG C 139      -9.004   4.183   1.115  1.00  0.00           N  
ATOM   2106  H   ARG C 139      -4.698  10.167   1.022  1.00  0.00           H  
ATOM   2107  HA  ARG C 139      -7.559   9.997   0.211  1.00  0.00           H  
ATOM   2108 1HB  ARG C 139      -6.731   7.947   1.167  1.00  0.00           H  
ATOM   2109 2HB  ARG C 139      -6.021   8.794   2.533  1.00  0.00           H  
ATOM   2110 1HG  ARG C 139      -8.136   9.230   3.504  1.00  0.00           H  
ATOM   2111 2HG  ARG C 139      -8.997   8.780   2.012  1.00  0.00           H  
ATOM   2112 1HD  ARG C 139      -7.254   6.833   3.471  1.00  0.00           H  
ATOM   2113 2HD  ARG C 139      -8.949   7.112   3.933  1.00  0.00           H  
ATOM   2114  HE  ARG C 139      -9.060   6.670   1.229  1.00  0.00           H  
ATOM   2115 1HH1 ARG C 139      -7.748   4.904   3.967  1.00  0.00           H  
ATOM   2116 2HH1 ARG C 139      -8.009   3.334   3.240  1.00  0.00           H  
ATOM   2117 1HH2 ARG C 139      -9.394   4.627   0.295  1.00  0.00           H  
ATOM   2118 2HH2 ARG C 139      -8.940   3.177   1.161  1.00  0.00           H  
ATOM   2119  N   SER C 140      -8.379  11.869   1.584  1.00  0.00           N  
ATOM   2120  CA  SER C 140      -8.911  12.970   2.379  1.00  0.00           C  
ATOM   2121  C   SER C 140      -9.846  12.461   3.468  1.00  0.00           C  
ATOM   2122  O   SER C 140     -10.541  11.461   3.286  1.00  0.00           O  
ATOM   2123  CB  SER C 140      -9.645  13.951   1.486  1.00  0.00           C  
ATOM   2124  OG  SER C 140     -10.276  14.945   2.246  1.00  0.00           O  
ATOM   2125  H   SER C 140      -8.882  11.570   0.760  1.00  0.00           H  
ATOM   2126  HA  SER C 140      -8.077  13.485   2.857  1.00  0.00           H  
ATOM   2127 1HB  SER C 140      -8.941  14.411   0.794  1.00  0.00           H  
ATOM   2128 2HB  SER C 140     -10.387  13.418   0.893  1.00  0.00           H  
ATOM   2129  HG  SER C 140     -11.185  14.977   1.938  1.00  0.00           H  
ATOM   2130  N   SER C 141      -9.860  13.155   4.601  1.00  0.00           N  
ATOM   2131  CA  SER C 141     -10.746  12.804   5.704  1.00  0.00           C  
ATOM   2132  C   SER C 141     -12.171  13.274   5.437  1.00  0.00           C  
ATOM   2133  O   SER C 141     -13.096  12.932   6.174  1.00  0.00           O  
ATOM   2134  CB  SER C 141     -10.238  13.412   6.996  1.00  0.00           C  
ATOM   2135  OG  SER C 141     -10.364  14.808   6.978  1.00  0.00           O  
ATOM   2136  H   SER C 141      -9.240  13.947   4.700  1.00  0.00           H  
ATOM   2137  HA  SER C 141     -10.758  11.718   5.807  1.00  0.00           H  
ATOM   2138 1HB  SER C 141     -10.799  13.004   7.836  1.00  0.00           H  
ATOM   2139 2HB  SER C 141      -9.192  13.141   7.139  1.00  0.00           H  
ATOM   2140  HG  SER C 141     -11.294  14.987   6.825  1.00  0.00           H  
ATOM   2141  N   GLN C 142     -12.341  14.060   4.379  1.00  0.00           N  
ATOM   2142  CA  GLN C 142     -13.648  14.602   4.030  1.00  0.00           C  
ATOM   2143  C   GLN C 142     -13.807  14.730   2.521  1.00  0.00           C  
ATOM   2144  O   GLN C 142     -12.842  15.003   1.807  1.00  0.00           O  
ATOM   2145  CB  GLN C 142     -13.857  15.966   4.695  1.00  0.00           C  
ATOM   2146  CG  GLN C 142     -15.213  16.592   4.419  1.00  0.00           C  
ATOM   2147  CD  GLN C 142     -15.427  17.877   5.196  1.00  0.00           C  
ATOM   2148  OE1 GLN C 142     -14.817  18.092   6.247  1.00  0.00           O  
ATOM   2149  NE2 GLN C 142     -16.295  18.740   4.682  1.00  0.00           N  
ATOM   2150  H   GLN C 142     -11.544  14.287   3.802  1.00  0.00           H  
ATOM   2151  HA  GLN C 142     -14.415  13.917   4.392  1.00  0.00           H  
ATOM   2152 1HB  GLN C 142     -13.747  15.865   5.775  1.00  0.00           H  
ATOM   2153 2HB  GLN C 142     -13.090  16.660   4.351  1.00  0.00           H  
ATOM   2154 1HG  GLN C 142     -15.287  16.819   3.355  1.00  0.00           H  
ATOM   2155 2HG  GLN C 142     -15.993  15.886   4.705  1.00  0.00           H  
ATOM   2156 1HE2 GLN C 142     -16.478  19.606   5.150  1.00  0.00           H  
ATOM   2157 2HE2 GLN C 142     -16.768  18.526   3.827  1.00  0.00           H  
ATOM   2158  N   ASN C 143     -15.029  14.531   2.040  1.00  0.00           N  
ATOM   2159  CA  ASN C 143     -15.323  14.654   0.618  1.00  0.00           C  
ATOM   2160  C   ASN C 143     -15.043  16.066   0.118  1.00  0.00           C  
ATOM   2161  O   ASN C 143     -15.606  17.037   0.624  1.00  0.00           O  
ATOM   2162  CB  ASN C 143     -16.761  14.262   0.333  1.00  0.00           C  
ATOM   2163  CG  ASN C 143     -17.050  14.151  -1.138  1.00  0.00           C  
ATOM   2164  OD1 ASN C 143     -16.613  14.991  -1.934  1.00  0.00           O  
ATOM   2165  ND2 ASN C 143     -17.777  13.131  -1.515  1.00  0.00           N  
ATOM   2166  H   ASN C 143     -15.774  14.288   2.677  1.00  0.00           H  
ATOM   2167  HA  ASN C 143     -14.664  13.980   0.068  1.00  0.00           H  
ATOM   2168 1HB  ASN C 143     -16.978  13.304   0.807  1.00  0.00           H  
ATOM   2169 2HB  ASN C 143     -17.433  15.002   0.768  1.00  0.00           H  
ATOM   2170 1HD2 ASN C 143     -18.001  13.007  -2.482  1.00  0.00           H  
ATOM   2171 2HD2 ASN C 143     -18.110  12.476  -0.837  1.00  0.00           H  
ATOM   2172  N   ILE C 144     -14.171  16.173  -0.879  1.00  0.00           N  
ATOM   2173  CA  ILE C 144     -13.722  17.471  -1.367  1.00  0.00           C  
ATOM   2174  C   ILE C 144     -14.313  17.779  -2.737  1.00  0.00           C  
ATOM   2175  O   ILE C 144     -13.737  18.539  -3.516  1.00  0.00           O  
ATOM   2176  CB  ILE C 144     -12.185  17.527  -1.447  1.00  0.00           C  
ATOM   2177  CG1 ILE C 144     -11.660  16.447  -2.397  1.00  0.00           C  
ATOM   2178  CG2 ILE C 144     -11.574  17.364  -0.063  1.00  0.00           C  
ATOM   2179  CD1 ILE C 144     -10.198  16.601  -2.748  1.00  0.00           C  
ATOM   2180  H   ILE C 144     -13.809  15.334  -1.309  1.00  0.00           H  
ATOM   2181  HA  ILE C 144     -14.058  18.238  -0.671  1.00  0.00           H  
ATOM   2182  HB  ILE C 144     -11.877  18.487  -1.859  1.00  0.00           H  
ATOM   2183 1HG1 ILE C 144     -11.802  15.466  -1.947  1.00  0.00           H  
ATOM   2184 2HG1 ILE C 144     -12.236  16.467  -3.323  1.00  0.00           H  
ATOM   2185 1HG2 ILE C 144     -10.488  17.405  -0.138  1.00  0.00           H  
ATOM   2186 2HG2 ILE C 144     -11.924  18.167   0.585  1.00  0.00           H  
ATOM   2187 3HG2 ILE C 144     -11.873  16.403   0.356  1.00  0.00           H  
ATOM   2188 1HD1 ILE C 144      -9.900  15.800  -3.425  1.00  0.00           H  
ATOM   2189 2HD1 ILE C 144     -10.039  17.564  -3.233  1.00  0.00           H  
ATOM   2190 3HD1 ILE C 144      -9.599  16.548  -1.840  1.00  0.00           H  
ATOM   2191  N   VAL C 145     -15.466  17.185  -3.025  1.00  0.00           N  
ATOM   2192  CA  VAL C 145     -16.237  17.543  -4.209  1.00  0.00           C  
ATOM   2193  C   VAL C 145     -17.169  18.715  -3.927  1.00  0.00           C  
ATOM   2194  O   VAL C 145     -18.124  18.590  -3.160  1.00  0.00           O  
ATOM   2195  CB  VAL C 145     -17.066  16.337  -4.691  1.00  0.00           C  
ATOM   2196  CG1 VAL C 145     -17.896  16.714  -5.909  1.00  0.00           C  
ATOM   2197  CG2 VAL C 145     -16.144  15.169  -5.007  1.00  0.00           C  
ATOM   2198  H   VAL C 145     -15.817  16.467  -2.407  1.00  0.00           H  
ATOM   2199  HA  VAL C 145     -15.544  17.830  -5.000  1.00  0.00           H  
ATOM   2200  HB  VAL C 145     -17.763  16.049  -3.904  1.00  0.00           H  
ATOM   2201 1HG1 VAL C 145     -18.475  15.850  -6.237  1.00  0.00           H  
ATOM   2202 2HG1 VAL C 145     -18.573  17.528  -5.650  1.00  0.00           H  
ATOM   2203 3HG1 VAL C 145     -17.235  17.033  -6.715  1.00  0.00           H  
ATOM   2204 1HG2 VAL C 145     -16.737  14.320  -5.347  1.00  0.00           H  
ATOM   2205 2HG2 VAL C 145     -15.444  15.459  -5.790  1.00  0.00           H  
ATOM   2206 3HG2 VAL C 145     -15.591  14.889  -4.111  1.00  0.00           H  
ATOM   2207  N   HIS C 146     -16.885  19.853  -4.551  1.00  0.00           N  
ATOM   2208  CA  HIS C 146     -17.637  21.075  -4.295  1.00  0.00           C  
ATOM   2209  C   HIS C 146     -19.047  20.984  -4.864  1.00  0.00           C  
ATOM   2210  O   HIS C 146     -19.291  20.264  -5.832  1.00  0.00           O  
ATOM   2211  CB  HIS C 146     -16.917  22.289  -4.891  1.00  0.00           C  
ATOM   2212  CG  HIS C 146     -17.419  23.601  -4.373  1.00  0.00           C  
ATOM   2213  ND1 HIS C 146     -18.650  24.116  -4.722  1.00  0.00           N  
ATOM   2214  CD2 HIS C 146     -16.857  24.502  -3.533  1.00  0.00           C  
ATOM   2215  CE1 HIS C 146     -18.823  25.279  -4.117  1.00  0.00           C  
ATOM   2216  NE2 HIS C 146     -17.751  25.535  -3.391  1.00  0.00           N  
ATOM   2217  H   HIS C 146     -16.129  19.871  -5.221  1.00  0.00           H  
ATOM   2218  HA  HIS C 146     -17.725  21.229  -3.220  1.00  0.00           H  
ATOM   2219 1HB  HIS C 146     -15.850  22.222  -4.674  1.00  0.00           H  
ATOM   2220 2HB  HIS C 146     -17.031  22.284  -5.974  1.00  0.00           H  
ATOM   2221  HD2 HIS C 146     -15.879  24.423  -3.059  1.00  0.00           H  
ATOM   2222  HE1 HIS C 146     -19.702  25.917  -4.204  1.00  0.00           H  
ATOM   2223  HE2 HIS C 146     -17.605  26.357  -2.822  1.00  0.00           H  
ATOM   2224  N   ASN C 147     -19.973  21.720  -4.258  1.00  0.00           N  
ATOM   2225  CA  ASN C 147     -21.381  21.632  -4.624  1.00  0.00           C  
ATOM   2226  C   ASN C 147     -21.613  22.130  -6.045  1.00  0.00           C  
ATOM   2227  O   ASN C 147     -22.618  21.798  -6.673  1.00  0.00           O  
ATOM   2228  CB  ASN C 147     -22.238  22.408  -3.640  1.00  0.00           C  
ATOM   2229  CG  ASN C 147     -22.345  21.727  -2.304  1.00  0.00           C  
ATOM   2230  OD1 ASN C 147     -22.153  20.510  -2.197  1.00  0.00           O  
ATOM   2231  ND2 ASN C 147     -22.647  22.487  -1.283  1.00  0.00           N  
ATOM   2232  H   ASN C 147     -19.694  22.355  -3.524  1.00  0.00           H  
ATOM   2233  HA  ASN C 147     -21.682  20.584  -4.596  1.00  0.00           H  
ATOM   2234 1HB  ASN C 147     -21.815  23.403  -3.495  1.00  0.00           H  
ATOM   2235 2HB  ASN C 147     -23.240  22.535  -4.051  1.00  0.00           H  
ATOM   2236 1HD2 ASN C 147     -22.731  22.088  -0.370  1.00  0.00           H  
ATOM   2237 2HD2 ASN C 147     -22.794  23.467  -1.416  1.00  0.00           H  
ATOM   2238  N   ASN C 148     -20.676  22.928  -6.547  1.00  0.00           N  
ATOM   2239  CA  ASN C 148     -20.780  23.480  -7.892  1.00  0.00           C  
ATOM   2240  C   ASN C 148     -20.328  22.470  -8.938  1.00  0.00           C  
ATOM   2241  O   ASN C 148     -20.290  22.771 -10.131  1.00  0.00           O  
ATOM   2242  CB  ASN C 148     -19.978  24.763  -8.007  1.00  0.00           C  
ATOM   2243  CG  ASN C 148     -18.497  24.530  -7.897  1.00  0.00           C  
ATOM   2244  OD1 ASN C 148     -18.037  23.383  -7.863  1.00  0.00           O  
ATOM   2245  ND2 ASN C 148     -17.741  25.597  -7.840  1.00  0.00           N  
ATOM   2246  H   ASN C 148     -19.872  23.158  -5.981  1.00  0.00           H  
ATOM   2247  HA  ASN C 148     -21.829  23.706  -8.093  1.00  0.00           H  
ATOM   2248 1HB  ASN C 148     -20.189  25.240  -8.965  1.00  0.00           H  
ATOM   2249 2HB  ASN C 148     -20.284  25.455  -7.222  1.00  0.00           H  
ATOM   2250 1HD2 ASN C 148     -16.747  25.502  -7.766  1.00  0.00           H  
ATOM   2251 2HD2 ASN C 148     -18.155  26.505  -7.870  1.00  0.00           H  
ATOM   2252  N   GLY C 149     -19.985  21.269  -8.485  1.00  0.00           N  
ATOM   2253  CA  GLY C 149     -19.698  20.161  -9.388  1.00  0.00           C  
ATOM   2254  C   GLY C 149     -18.217  20.108  -9.741  1.00  0.00           C  
ATOM   2255  O   GLY C 149     -17.797  19.310 -10.579  1.00  0.00           O  
ATOM   2256  H   GLY C 149     -19.922  21.119  -7.488  1.00  0.00           H  
ATOM   2257 1HA  GLY C 149     -19.999  19.223  -8.922  1.00  0.00           H  
ATOM   2258 2HA  GLY C 149     -20.289  20.271 -10.297  1.00  0.00           H  
ATOM   2259  N   ILE C 150     -17.430  20.962  -9.097  1.00  0.00           N  
ATOM   2260  CA  ILE C 150     -15.995  21.023  -9.351  1.00  0.00           C  
ATOM   2261  C   ILE C 150     -15.202  20.506  -8.158  1.00  0.00           C  
ATOM   2262  O   ILE C 150     -15.379  20.974  -7.033  1.00  0.00           O  
ATOM   2263  CB  ILE C 150     -15.555  22.462  -9.677  1.00  0.00           C  
ATOM   2264  CG1 ILE C 150     -16.281  22.973 -10.924  1.00  0.00           C  
ATOM   2265  CG2 ILE C 150     -14.048  22.526  -9.870  1.00  0.00           C  
ATOM   2266  CD1 ILE C 150     -16.090  24.450 -11.180  1.00  0.00           C  
ATOM   2267  H   ILE C 150     -17.835  21.586  -8.414  1.00  0.00           H  
ATOM   2268  HA  ILE C 150     -15.769  20.391 -10.210  1.00  0.00           H  
ATOM   2269  HB  ILE C 150     -15.835  23.122  -8.857  1.00  0.00           H  
ATOM   2270 1HG1 ILE C 150     -15.929  22.427 -11.799  1.00  0.00           H  
ATOM   2271 2HG1 ILE C 150     -17.350  22.780 -10.828  1.00  0.00           H  
ATOM   2272 1HG2 ILE C 150     -13.754  23.550 -10.100  1.00  0.00           H  
ATOM   2273 2HG2 ILE C 150     -13.550  22.202  -8.957  1.00  0.00           H  
ATOM   2274 3HG2 ILE C 150     -13.758  21.872 -10.693  1.00  0.00           H  
ATOM   2275 1HD1 ILE C 150     -16.634  24.738 -12.080  1.00  0.00           H  
ATOM   2276 2HD1 ILE C 150     -16.468  25.019 -10.330  1.00  0.00           H  
ATOM   2277 3HD1 ILE C 150     -15.030  24.662 -11.315  1.00  0.00           H  
ATOM   2278  N   THR C 151     -14.327  19.539  -8.410  1.00  0.00           N  
ATOM   2279  CA  THR C 151     -13.374  19.087  -7.403  1.00  0.00           C  
ATOM   2280  C   THR C 151     -12.028  19.782  -7.566  1.00  0.00           C  
ATOM   2281  O   THR C 151     -11.329  19.575  -8.557  1.00  0.00           O  
ATOM   2282  CB  THR C 151     -13.179  17.561  -7.470  1.00  0.00           C  
ATOM   2283  OG1 THR C 151     -14.434  16.906  -7.242  1.00  0.00           O  
ATOM   2284  CG2 THR C 151     -12.176  17.104  -6.421  1.00  0.00           C  
ATOM   2285  H   THR C 151     -14.321  19.106  -9.322  1.00  0.00           H  
ATOM   2286  HA  THR C 151     -13.766  19.340  -6.417  1.00  0.00           H  
ATOM   2287  HB  THR C 151     -12.814  17.283  -8.458  1.00  0.00           H  
ATOM   2288  HG1 THR C 151     -14.825  16.663  -8.085  1.00  0.00           H  
ATOM   2289 1HG2 THR C 151     -12.051  16.023  -6.483  1.00  0.00           H  
ATOM   2290 2HG2 THR C 151     -11.218  17.592  -6.598  1.00  0.00           H  
ATOM   2291 3HG2 THR C 151     -12.541  17.370  -5.430  1.00  0.00           H  
ATOM   2292  N   TYR C 152     -11.672  20.606  -6.587  1.00  0.00           N  
ATOM   2293  CA  TYR C 152     -10.483  21.444  -6.686  1.00  0.00           C  
ATOM   2294  C   TYR C 152      -9.244  20.703  -6.200  1.00  0.00           C  
ATOM   2295  O   TYR C 152      -8.684  21.030  -5.154  1.00  0.00           O  
ATOM   2296  CB  TYR C 152     -10.672  22.738  -5.892  1.00  0.00           C  
ATOM   2297  CG  TYR C 152     -11.764  23.633  -6.435  1.00  0.00           C  
ATOM   2298  CD1 TYR C 152     -13.061  23.513  -5.957  1.00  0.00           C  
ATOM   2299  CD2 TYR C 152     -11.469  24.574  -7.410  1.00  0.00           C  
ATOM   2300  CE1 TYR C 152     -14.058  24.330  -6.453  1.00  0.00           C  
ATOM   2301  CE2 TYR C 152     -12.466  25.391  -7.906  1.00  0.00           C  
ATOM   2302  CZ  TYR C 152     -13.756  25.272  -7.430  1.00  0.00           C  
ATOM   2303  OH  TYR C 152     -14.750  26.086  -7.924  1.00  0.00           O  
ATOM   2304  H   TYR C 152     -12.239  20.654  -5.753  1.00  0.00           H  
ATOM   2305  HA  TYR C 152     -10.325  21.698  -7.735  1.00  0.00           H  
ATOM   2306 1HB  TYR C 152     -10.913  22.498  -4.856  1.00  0.00           H  
ATOM   2307 2HB  TYR C 152      -9.740  23.303  -5.889  1.00  0.00           H  
ATOM   2308  HD1 TYR C 152     -13.293  22.774  -5.190  1.00  0.00           H  
ATOM   2309  HD2 TYR C 152     -10.450  24.668  -7.786  1.00  0.00           H  
ATOM   2310  HE1 TYR C 152     -15.077  24.236  -6.077  1.00  0.00           H  
ATOM   2311  HE2 TYR C 152     -12.234  26.130  -8.673  1.00  0.00           H  
ATOM   2312  HH  TYR C 152     -14.373  26.700  -8.559  1.00  0.00           H  
ATOM   2313  N   LEU C 153      -8.821  19.702  -6.965  1.00  0.00           N  
ATOM   2314  CA  LEU C 153      -7.660  18.898  -6.603  1.00  0.00           C  
ATOM   2315  C   LEU C 153      -6.437  19.298  -7.418  1.00  0.00           C  
ATOM   2316  O   LEU C 153      -6.479  19.322  -8.648  1.00  0.00           O  
ATOM   2317  CB  LEU C 153      -7.959  17.409  -6.815  1.00  0.00           C  
ATOM   2318  CG  LEU C 153      -6.788  16.452  -6.559  1.00  0.00           C  
ATOM   2319  CD1 LEU C 153      -6.435  16.466  -5.078  1.00  0.00           C  
ATOM   2320  CD2 LEU C 153      -7.167  15.052  -7.018  1.00  0.00           C  
ATOM   2321  H   LEU C 153      -9.316  19.494  -7.820  1.00  0.00           H  
ATOM   2322  HA  LEU C 153      -7.440  19.065  -5.549  1.00  0.00           H  
ATOM   2323 1HB  LEU C 153      -8.773  17.121  -6.152  1.00  0.00           H  
ATOM   2324 2HB  LEU C 153      -8.287  17.264  -7.844  1.00  0.00           H  
ATOM   2325  HG  LEU C 153      -5.913  16.791  -7.114  1.00  0.00           H  
ATOM   2326 1HD1 LEU C 153      -5.602  15.786  -4.896  1.00  0.00           H  
ATOM   2327 2HD1 LEU C 153      -6.149  17.475  -4.782  1.00  0.00           H  
ATOM   2328 3HD1 LEU C 153      -7.298  16.146  -4.495  1.00  0.00           H  
ATOM   2329 1HD2 LEU C 153      -6.334  14.372  -6.837  1.00  0.00           H  
ATOM   2330 2HD2 LEU C 153      -8.041  14.711  -6.463  1.00  0.00           H  
ATOM   2331 3HD2 LEU C 153      -7.397  15.068  -8.083  1.00  0.00           H  
ATOM   2332  N   GLU C 154      -5.347  19.611  -6.725  1.00  0.00           N  
ATOM   2333  CA  GLU C 154      -4.107  20.004  -7.384  1.00  0.00           C  
ATOM   2334  C   GLU C 154      -2.943  19.130  -6.934  1.00  0.00           C  
ATOM   2335  O   GLU C 154      -2.918  18.647  -5.802  1.00  0.00           O  
ATOM   2336  CB  GLU C 154      -3.794  21.474  -7.099  1.00  0.00           C  
ATOM   2337  CG  GLU C 154      -4.865  22.448  -7.568  1.00  0.00           C  
ATOM   2338  CD  GLU C 154      -4.493  23.885  -7.331  1.00  0.00           C  
ATOM   2339  OE1 GLU C 154      -3.449  24.125  -6.774  1.00  0.00           O  
ATOM   2340  OE2 GLU C 154      -5.254  24.745  -7.709  1.00  0.00           O  
ATOM   2341  H   GLU C 154      -5.378  19.576  -5.716  1.00  0.00           H  
ATOM   2342  HA  GLU C 154      -4.231  19.876  -8.460  1.00  0.00           H  
ATOM   2343 1HB  GLU C 154      -3.659  21.616  -6.026  1.00  0.00           H  
ATOM   2344 2HB  GLU C 154      -2.857  21.748  -7.585  1.00  0.00           H  
ATOM   2345 1HG  GLU C 154      -5.035  22.299  -8.634  1.00  0.00           H  
ATOM   2346 2HG  GLU C 154      -5.795  22.228  -7.046  1.00  0.00           H  
ATOM   2347  N   TRP C 155      -1.980  18.930  -7.827  1.00  0.00           N  
ATOM   2348  CA  TRP C 155      -0.781  18.167  -7.503  1.00  0.00           C  
ATOM   2349  C   TRP C 155       0.479  18.977  -7.779  1.00  0.00           C  
ATOM   2350  O   TRP C 155       0.581  19.656  -8.801  1.00  0.00           O  
ATOM   2351  CB  TRP C 155      -0.742  16.866  -8.308  1.00  0.00           C  
ATOM   2352  CG  TRP C 155      -1.790  15.876  -7.898  1.00  0.00           C  
ATOM   2353  CD1 TRP C 155      -3.058  15.781  -8.387  1.00  0.00           C  
ATOM   2354  CD2 TRP C 155      -1.663  14.829  -6.906  1.00  0.00           C  
ATOM   2355  NE1 TRP C 155      -3.727  14.754  -7.771  1.00  0.00           N  
ATOM   2356  CE2 TRP C 155      -2.889  14.159  -6.862  1.00  0.00           C  
ATOM   2357  CE3 TRP C 155      -0.624  14.413  -6.064  1.00  0.00           C  
ATOM   2358  CZ2 TRP C 155      -3.110  13.091  -6.007  1.00  0.00           C  
ATOM   2359  CZ3 TRP C 155      -0.846  13.341  -5.208  1.00  0.00           C  
ATOM   2360  CH2 TRP C 155      -2.057  12.697  -5.181  1.00  0.00           C  
ATOM   2361  H   TRP C 155      -2.082  19.316  -8.755  1.00  0.00           H  
ATOM   2362  HA  TRP C 155      -0.805  17.919  -6.442  1.00  0.00           H  
ATOM   2363 1HB  TRP C 155      -0.878  17.090  -9.367  1.00  0.00           H  
ATOM   2364 2HB  TRP C 155       0.235  16.398  -8.196  1.00  0.00           H  
ATOM   2365  HD1 TRP C 155      -3.479  16.427  -9.156  1.00  0.00           H  
ATOM   2366  HE1 TRP C 155      -4.682  14.479  -7.954  1.00  0.00           H  
ATOM   2367  HE3 TRP C 155       0.341  14.919  -6.083  1.00  0.00           H  
ATOM   2368  HZ2 TRP C 155      -4.066  12.567  -5.971  1.00  0.00           H  
ATOM   2369  HZ3 TRP C 155      -0.032  13.024  -4.555  1.00  0.00           H  
ATOM   2370  HH2 TRP C 155      -2.198  11.860  -4.497  1.00  0.00           H  
ATOM   2371  N   TYR C 156       1.437  18.902  -6.861  1.00  0.00           N  
ATOM   2372  CA  TYR C 156       2.689  19.637  -6.999  1.00  0.00           C  
ATOM   2373  C   TYR C 156       3.880  18.689  -7.054  1.00  0.00           C  
ATOM   2374  O   TYR C 156       3.793  17.540  -6.621  1.00  0.00           O  
ATOM   2375  CB  TYR C 156       2.855  20.632  -5.849  1.00  0.00           C  
ATOM   2376  CG  TYR C 156       1.754  21.665  -5.771  1.00  0.00           C  
ATOM   2377  CD1 TYR C 156       0.570  21.370  -5.110  1.00  0.00           C  
ATOM   2378  CD2 TYR C 156       1.926  22.908  -6.362  1.00  0.00           C  
ATOM   2379  CE1 TYR C 156      -0.436  22.314  -5.040  1.00  0.00           C  
ATOM   2380  CE2 TYR C 156       0.920  23.852  -6.292  1.00  0.00           C  
ATOM   2381  CZ  TYR C 156      -0.257  23.559  -5.634  1.00  0.00           C  
ATOM   2382  OH  TYR C 156      -1.259  24.499  -5.564  1.00  0.00           O  
ATOM   2383  H   TYR C 156       1.295  18.321  -6.047  1.00  0.00           H  
ATOM   2384  HA  TYR C 156       2.664  20.190  -7.938  1.00  0.00           H  
ATOM   2385 1HB  TYR C 156       2.882  20.092  -4.901  1.00  0.00           H  
ATOM   2386 2HB  TYR C 156       3.805  21.155  -5.954  1.00  0.00           H  
ATOM   2387  HD1 TYR C 156       0.435  20.393  -4.646  1.00  0.00           H  
ATOM   2388  HD2 TYR C 156       2.856  23.140  -6.882  1.00  0.00           H  
ATOM   2389  HE1 TYR C 156      -1.365  22.082  -4.520  1.00  0.00           H  
ATOM   2390  HE2 TYR C 156       1.056  24.829  -6.756  1.00  0.00           H  
ATOM   2391  HH  TYR C 156      -2.020  24.191  -6.061  1.00  0.00           H  
ATOM   2392  N   LEU C 157       4.994  19.178  -7.589  1.00  0.00           N  
ATOM   2393  CA  LEU C 157       6.239  18.418  -7.594  1.00  0.00           C  
ATOM   2394  C   LEU C 157       7.421  19.295  -7.203  1.00  0.00           C  
ATOM   2395  O   LEU C 157       7.762  20.245  -7.909  1.00  0.00           O  
ATOM   2396  CB  LEU C 157       6.483  17.810  -8.981  1.00  0.00           C  
ATOM   2397  CG  LEU C 157       7.872  17.198  -9.204  1.00  0.00           C  
ATOM   2398  CD1 LEU C 157       8.116  16.103  -8.175  1.00  0.00           C  
ATOM   2399  CD2 LEU C 157       7.963  16.648 -10.620  1.00  0.00           C  
ATOM   2400  H   LEU C 157       4.978  20.099  -8.003  1.00  0.00           H  
ATOM   2401  HA  LEU C 157       6.154  17.611  -6.867  1.00  0.00           H  
ATOM   2402 1HB  LEU C 157       5.745  17.027  -9.151  1.00  0.00           H  
ATOM   2403 2HB  LEU C 157       6.338  18.586  -9.732  1.00  0.00           H  
ATOM   2404  HG  LEU C 157       8.634  17.965  -9.063  1.00  0.00           H  
ATOM   2405 1HD1 LEU C 157       9.103  15.668  -8.333  1.00  0.00           H  
ATOM   2406 2HD1 LEU C 157       8.064  16.528  -7.172  1.00  0.00           H  
ATOM   2407 3HD1 LEU C 157       7.358  15.328  -8.281  1.00  0.00           H  
ATOM   2408 1HD2 LEU C 157       8.951  16.214 -10.779  1.00  0.00           H  
ATOM   2409 2HD2 LEU C 157       7.202  15.880 -10.762  1.00  0.00           H  
ATOM   2410 3HD2 LEU C 157       7.802  17.455 -11.335  1.00  0.00           H  
ATOM   2411  N   GLN C 158       8.043  18.972  -6.074  1.00  0.00           N  
ATOM   2412  CA  GLN C 158       9.176  19.743  -5.576  1.00  0.00           C  
ATOM   2413  C   GLN C 158      10.492  19.027  -5.850  1.00  0.00           C  
ATOM   2414  O   GLN C 158      10.766  17.971  -5.280  1.00  0.00           O  
ATOM   2415  CB  GLN C 158       9.027  20.006  -4.075  1.00  0.00           C  
ATOM   2416  CG  GLN C 158      10.139  20.852  -3.478  1.00  0.00           C  
ATOM   2417  CD  GLN C 158       9.900  21.171  -2.015  1.00  0.00           C  
ATOM   2418  OE1 GLN C 158       9.250  20.407  -1.296  1.00  0.00           O  
ATOM   2419  NE2 GLN C 158      10.425  22.305  -1.564  1.00  0.00           N  
ATOM   2420  H   GLN C 158       7.723  18.172  -5.548  1.00  0.00           H  
ATOM   2421  HA  GLN C 158       9.199  20.700  -6.097  1.00  0.00           H  
ATOM   2422 1HB  GLN C 158       8.080  20.514  -3.888  1.00  0.00           H  
ATOM   2423 2HB  GLN C 158       9.001  19.057  -3.540  1.00  0.00           H  
ATOM   2424 1HG  GLN C 158      11.079  20.307  -3.560  1.00  0.00           H  
ATOM   2425 2HG  GLN C 158      10.202  21.791  -4.027  1.00  0.00           H  
ATOM   2426 1HE2 GLN C 158      10.300  22.569  -0.607  1.00  0.00           H  
ATOM   2427 2HE2 GLN C 158      10.945  22.896  -2.182  1.00  0.00           H  
ATOM   2428  N   LYS C 159      11.305  19.609  -6.726  1.00  0.00           N  
ATOM   2429  CA  LYS C 159      12.628  19.070  -7.018  1.00  0.00           C  
ATOM   2430  C   LYS C 159      13.636  19.474  -5.949  1.00  0.00           C  
ATOM   2431  O   LYS C 159      13.442  20.463  -5.242  1.00  0.00           O  
ATOM   2432  CB  LYS C 159      13.105  19.538  -8.394  1.00  0.00           C  
ATOM   2433  CG  LYS C 159      12.290  18.994  -9.560  1.00  0.00           C  
ATOM   2434  CD  LYS C 159      12.854  19.462 -10.894  1.00  0.00           C  
ATOM   2435  CE  LYS C 159      12.048  18.911 -12.060  1.00  0.00           C  
ATOM   2436  NZ  LYS C 159      12.590  19.359 -13.372  1.00  0.00           N  
ATOM   2437  H   LYS C 159      10.999  20.445  -7.201  1.00  0.00           H  
ATOM   2438  HA  LYS C 159      12.565  17.981  -7.022  1.00  0.00           H  
ATOM   2439 1HB  LYS C 159      13.071  20.626  -8.440  1.00  0.00           H  
ATOM   2440 2HB  LYS C 159      14.142  19.236  -8.541  1.00  0.00           H  
ATOM   2441 1HG  LYS C 159      12.299  17.904  -9.534  1.00  0.00           H  
ATOM   2442 2HG  LYS C 159      11.259  19.334  -9.473  1.00  0.00           H  
ATOM   2443 1HD  LYS C 159      12.838  20.552 -10.934  1.00  0.00           H  
ATOM   2444 2HD  LYS C 159      13.887  19.127 -10.989  1.00  0.00           H  
ATOM   2445 1HE  LYS C 159      12.060  17.822 -12.029  1.00  0.00           H  
ATOM   2446 2HE  LYS C 159      11.013  19.244 -11.977  1.00  0.00           H  
ATOM   2447 1HZ  LYS C 159      12.028  18.973 -14.118  1.00  0.00           H  
ATOM   2448 2HZ  LYS C 159      12.566  20.368 -13.420  1.00  0.00           H  
ATOM   2449 3HZ  LYS C 159      13.543  19.039 -13.470  1.00  0.00           H  
ATOM   2450  N   PRO C 160      14.712  18.703  -5.836  1.00  0.00           N  
ATOM   2451  CA  PRO C 160      15.759  18.987  -4.862  1.00  0.00           C  
ATOM   2452  C   PRO C 160      16.290  20.405  -5.023  1.00  0.00           C  
ATOM   2453  O   PRO C 160      16.843  20.757  -6.065  1.00  0.00           O  
ATOM   2454  CB  PRO C 160      16.829  17.942  -5.192  1.00  0.00           C  
ATOM   2455  CG  PRO C 160      16.062  16.802  -5.771  1.00  0.00           C  
ATOM   2456  CD  PRO C 160      14.983  17.457  -6.592  1.00  0.00           C  
ATOM   2457  HA  PRO C 160      15.360  18.836  -3.848  1.00  0.00           H  
ATOM   2458 1HB  PRO C 160      17.563  18.363  -5.895  1.00  0.00           H  
ATOM   2459 2HB  PRO C 160      17.380  17.666  -4.281  1.00  0.00           H  
ATOM   2460 1HG  PRO C 160      16.725  16.165  -6.374  1.00  0.00           H  
ATOM   2461 2HG  PRO C 160      15.657  16.170  -4.967  1.00  0.00           H  
ATOM   2462 1HD  PRO C 160      15.366  17.667  -7.601  1.00  0.00           H  
ATOM   2463 2HD  PRO C 160      14.106  16.795  -6.640  1.00  0.00           H  
ATOM   2464  N   GLY C 161      16.120  21.217  -3.984  1.00  0.00           N  
ATOM   2465  CA  GLY C 161      16.645  22.577  -3.981  1.00  0.00           C  
ATOM   2466  C   GLY C 161      15.647  23.554  -4.589  1.00  0.00           C  
ATOM   2467  O   GLY C 161      15.903  24.756  -4.657  1.00  0.00           O  
ATOM   2468  H   GLY C 161      15.614  20.882  -3.176  1.00  0.00           H  
ATOM   2469 1HA  GLY C 161      16.875  22.876  -2.958  1.00  0.00           H  
ATOM   2470 2HA  GLY C 161      17.578  22.608  -4.542  1.00  0.00           H  
ATOM   2471  N   GLN C 162      14.508  23.031  -5.030  1.00  0.00           N  
ATOM   2472  CA  GLN C 162      13.497  23.845  -5.693  1.00  0.00           C  
ATOM   2473  C   GLN C 162      12.225  23.931  -4.859  1.00  0.00           C  
ATOM   2474  O   GLN C 162      12.096  23.258  -3.836  1.00  0.00           O  
ATOM   2475  CB  GLN C 162      13.176  23.279  -7.079  1.00  0.00           C  
ATOM   2476  CG  GLN C 162      14.380  23.162  -7.998  1.00  0.00           C  
ATOM   2477  CD  GLN C 162      14.973  24.513  -8.350  1.00  0.00           C  
ATOM   2478  OE1 GLN C 162      14.261  25.427  -8.774  1.00  0.00           O  
ATOM   2479  NE2 GLN C 162      16.283  24.647  -8.176  1.00  0.00           N  
ATOM   2480  H   GLN C 162      14.339  22.043  -4.904  1.00  0.00           H  
ATOM   2481  HA  GLN C 162      13.890  24.855  -5.812  1.00  0.00           H  
ATOM   2482 1HB  GLN C 162      12.735  22.288  -6.973  1.00  0.00           H  
ATOM   2483 2HB  GLN C 162      12.439  23.914  -7.569  1.00  0.00           H  
ATOM   2484 1HG  GLN C 162      15.148  22.571  -7.499  1.00  0.00           H  
ATOM   2485 2HG  GLN C 162      14.073  22.672  -8.921  1.00  0.00           H  
ATOM   2486 1HE2 GLN C 162      16.730  25.516  -8.392  1.00  0.00           H  
ATOM   2487 2HE2 GLN C 162      16.822  23.879  -7.830  1.00  0.00           H  
ATOM   2488  N   SER C 163      11.288  24.762  -5.301  1.00  0.00           N  
ATOM   2489  CA  SER C 163       9.963  24.816  -4.694  1.00  0.00           C  
ATOM   2490  C   SER C 163       8.969  23.958  -5.466  1.00  0.00           C  
ATOM   2491  O   SER C 163       9.206  23.600  -6.619  1.00  0.00           O  
ATOM   2492  CB  SER C 163       9.473  26.249  -4.640  1.00  0.00           C  
ATOM   2493  OG  SER C 163       9.294  26.769  -5.929  1.00  0.00           O  
ATOM   2494  H   SER C 163      11.498  25.372  -6.078  1.00  0.00           H  
ATOM   2495  HA  SER C 163      10.033  24.429  -3.677  1.00  0.00           H  
ATOM   2496 1HB  SER C 163       8.530  26.291  -4.094  1.00  0.00           H  
ATOM   2497 2HB  SER C 163      10.192  26.860  -4.096  1.00  0.00           H  
ATOM   2498  HG  SER C 163       9.521  27.700  -5.873  1.00  0.00           H  
ATOM   2499  N   PRO C 164       7.853  23.631  -4.822  1.00  0.00           N  
ATOM   2500  CA  PRO C 164       6.822  22.809  -5.444  1.00  0.00           C  
ATOM   2501  C   PRO C 164       6.365  23.407  -6.768  1.00  0.00           C  
ATOM   2502  O   PRO C 164       5.976  24.573  -6.832  1.00  0.00           O  
ATOM   2503  CB  PRO C 164       5.699  22.818  -4.402  1.00  0.00           C  
ATOM   2504  CG  PRO C 164       6.408  22.986  -3.102  1.00  0.00           C  
ATOM   2505  CD  PRO C 164       7.524  23.950  -3.405  1.00  0.00           C  
ATOM   2506  HA  PRO C 164       7.213  21.791  -5.594  1.00  0.00           H  
ATOM   2507 1HB  PRO C 164       4.996  23.637  -4.614  1.00  0.00           H  
ATOM   2508 2HB  PRO C 164       5.127  21.880  -4.458  1.00  0.00           H  
ATOM   2509 1HG  PRO C 164       5.714  23.368  -2.338  1.00  0.00           H  
ATOM   2510 2HG  PRO C 164       6.774  22.014  -2.741  1.00  0.00           H  
ATOM   2511 1HD  PRO C 164       7.159  24.981  -3.294  1.00  0.00           H  
ATOM   2512 2HD  PRO C 164       8.367  23.761  -2.725  1.00  0.00           H  
ATOM   2513  N   GLN C 165       6.415  22.602  -7.824  1.00  0.00           N  
ATOM   2514  CA  GLN C 165       5.974  23.040  -9.143  1.00  0.00           C  
ATOM   2515  C   GLN C 165       4.505  22.707  -9.371  1.00  0.00           C  
ATOM   2516  O   GLN C 165       3.956  21.807  -8.735  1.00  0.00           O  
ATOM   2517  CB  GLN C 165       6.831  22.396 -10.236  1.00  0.00           C  
ATOM   2518  CG  GLN C 165       8.327  22.576 -10.041  1.00  0.00           C  
ATOM   2519  CD  GLN C 165       8.774  24.005 -10.283  1.00  0.00           C  
ATOM   2520  OE1 GLN C 165       8.635  24.535 -11.389  1.00  0.00           O  
ATOM   2521  NE2 GLN C 165       9.315  24.638  -9.249  1.00  0.00           N  
ATOM   2522  H   GLN C 165       6.768  21.663  -7.710  1.00  0.00           H  
ATOM   2523  HA  GLN C 165       6.087  24.122  -9.204  1.00  0.00           H  
ATOM   2524 1HB  GLN C 165       6.623  21.327 -10.279  1.00  0.00           H  
ATOM   2525 2HB  GLN C 165       6.564  22.820 -11.204  1.00  0.00           H  
ATOM   2526 1HG  GLN C 165       8.584  22.306  -9.017  1.00  0.00           H  
ATOM   2527 2HG  GLN C 165       8.854  21.929 -10.742  1.00  0.00           H  
ATOM   2528 1HE2 GLN C 165       9.629  25.584  -9.349  1.00  0.00           H  
ATOM   2529 2HE2 GLN C 165       9.409  24.171  -8.369  1.00  0.00           H  
ATOM   2530  N   LEU C 166       3.872  23.439 -10.281  1.00  0.00           N  
ATOM   2531  CA  LEU C 166       2.459  23.237 -10.580  1.00  0.00           C  
ATOM   2532  C   LEU C 166       2.275  22.275 -11.747  1.00  0.00           C  
ATOM   2533  O   LEU C 166       2.650  22.578 -12.879  1.00  0.00           O  
ATOM   2534  CB  LEU C 166       1.789  24.578 -10.904  1.00  0.00           C  
ATOM   2535  CG  LEU C 166       1.351  25.412  -9.693  1.00  0.00           C  
ATOM   2536  CD1 LEU C 166       2.574  25.801  -8.875  1.00  0.00           C  
ATOM   2537  CD2 LEU C 166       0.598  26.645 -10.171  1.00  0.00           C  
ATOM   2538  H   LEU C 166       4.383  24.153 -10.780  1.00  0.00           H  
ATOM   2539  HA  LEU C 166       1.978  22.807  -9.702  1.00  0.00           H  
ATOM   2540 1HB  LEU C 166       2.482  25.180 -11.488  1.00  0.00           H  
ATOM   2541 2HB  LEU C 166       0.905  24.387 -11.512  1.00  0.00           H  
ATOM   2542  HG  LEU C 166       0.700  24.814  -9.055  1.00  0.00           H  
ATOM   2543 1HD1 LEU C 166       2.263  26.394  -8.014  1.00  0.00           H  
ATOM   2544 2HD1 LEU C 166       3.083  24.901  -8.529  1.00  0.00           H  
ATOM   2545 3HD1 LEU C 166       3.254  26.388  -9.492  1.00  0.00           H  
ATOM   2546 1HD2 LEU C 166       0.286  27.237  -9.311  1.00  0.00           H  
ATOM   2547 2HD2 LEU C 166       1.249  27.244 -10.808  1.00  0.00           H  
ATOM   2548 3HD2 LEU C 166      -0.281  26.337 -10.738  1.00  0.00           H  
ATOM   2549  N   LEU C 167       1.695  21.113 -11.463  1.00  0.00           N  
ATOM   2550  CA  LEU C 167       1.462  20.103 -12.488  1.00  0.00           C  
ATOM   2551  C   LEU C 167      -0.021  19.980 -12.814  1.00  0.00           C  
ATOM   2552  O   LEU C 167      -0.445  20.254 -13.936  1.00  0.00           O  
ATOM   2553  CB  LEU C 167       2.005  18.745 -12.027  1.00  0.00           C  
ATOM   2554  CG  LEU C 167       3.524  18.670 -11.823  1.00  0.00           C  
ATOM   2555  CD1 LEU C 167       3.898  17.293 -11.292  1.00  0.00           C  
ATOM   2556  CD2 LEU C 167       4.228  18.958 -13.141  1.00  0.00           C  
ATOM   2557  H   LEU C 167       1.408  20.926 -10.513  1.00  0.00           H  
ATOM   2558  HA  LEU C 167       1.989  20.402 -13.394  1.00  0.00           H  
ATOM   2559 1HB  LEU C 167       1.531  18.484 -11.082  1.00  0.00           H  
ATOM   2560 2HB  LEU C 167       1.733  17.992 -12.766  1.00  0.00           H  
ATOM   2561  HG  LEU C 167       3.828  19.408 -11.080  1.00  0.00           H  
ATOM   2562 1HD1 LEU C 167       4.978  17.240 -11.147  1.00  0.00           H  
ATOM   2563 2HD1 LEU C 167       3.397  17.121 -10.340  1.00  0.00           H  
ATOM   2564 3HD1 LEU C 167       3.591  16.531 -12.008  1.00  0.00           H  
ATOM   2565 1HD2 LEU C 167       5.307  18.906 -12.996  1.00  0.00           H  
ATOM   2566 2HD2 LEU C 167       3.925  18.220 -13.884  1.00  0.00           H  
ATOM   2567 3HD2 LEU C 167       3.956  19.955 -13.488  1.00  0.00           H  
ATOM   2568  N   ILE C 168      -0.806  19.565 -11.825  1.00  0.00           N  
ATOM   2569  CA  ILE C 168      -2.197  19.195 -12.055  1.00  0.00           C  
ATOM   2570  C   ILE C 168      -3.143  20.095 -11.271  1.00  0.00           C  
ATOM   2571  O   ILE C 168      -2.853  20.480 -10.138  1.00  0.00           O  
ATOM   2572  CB  ILE C 168      -2.446  17.726 -11.669  1.00  0.00           C  
ATOM   2573  CG1 ILE C 168      -1.482  16.805 -12.422  1.00  0.00           C  
ATOM   2574  CG2 ILE C 168      -3.889  17.338 -11.952  1.00  0.00           C  
ATOM   2575  CD1 ILE C 168      -1.660  16.832 -13.923  1.00  0.00           C  
ATOM   2576  H   ILE C 168      -0.429  19.505 -10.890  1.00  0.00           H  
ATOM   2577  HA  ILE C 168      -2.415  19.314 -13.116  1.00  0.00           H  
ATOM   2578  HB  ILE C 168      -2.245  17.591 -10.606  1.00  0.00           H  
ATOM   2579 1HG1 ILE C 168      -0.456  17.089 -12.194  1.00  0.00           H  
ATOM   2580 2HG1 ILE C 168      -1.620  15.778 -12.082  1.00  0.00           H  
ATOM   2581 1HG2 ILE C 168      -4.047  16.297 -11.674  1.00  0.00           H  
ATOM   2582 2HG2 ILE C 168      -4.557  17.974 -11.373  1.00  0.00           H  
ATOM   2583 3HG2 ILE C 168      -4.098  17.465 -13.015  1.00  0.00           H  
ATOM   2584 1HD1 ILE C 168      -0.943  16.154 -14.386  1.00  0.00           H  
ATOM   2585 2HD1 ILE C 168      -2.673  16.516 -14.175  1.00  0.00           H  
ATOM   2586 3HD1 ILE C 168      -1.492  17.843 -14.291  1.00  0.00           H  
ATOM   2587  N   TYR C 169      -4.277  20.427 -11.880  1.00  0.00           N  
ATOM   2588  CA  TYR C 169      -5.362  21.092 -11.169  1.00  0.00           C  
ATOM   2589  C   TYR C 169      -6.720  20.584 -11.636  1.00  0.00           C  
ATOM   2590  O   TYR C 169      -6.839  20.009 -12.718  1.00  0.00           O  
ATOM   2591  CB  TYR C 169      -5.271  22.608 -11.351  1.00  0.00           C  
ATOM   2592  CG  TYR C 169      -5.547  23.071 -12.765  1.00  0.00           C  
ATOM   2593  CD1 TYR C 169      -6.781  23.614 -13.089  1.00  0.00           C  
ATOM   2594  CD2 TYR C 169      -4.565  22.951 -13.737  1.00  0.00           C  
ATOM   2595  CE1 TYR C 169      -7.033  24.036 -14.380  1.00  0.00           C  
ATOM   2596  CE2 TYR C 169      -4.816  23.373 -15.028  1.00  0.00           C  
ATOM   2597  CZ  TYR C 169      -6.044  23.914 -15.351  1.00  0.00           C  
ATOM   2598  OH  TYR C 169      -6.295  24.334 -16.637  1.00  0.00           O  
ATOM   2599  H   TYR C 169      -4.390  20.212 -12.860  1.00  0.00           H  
ATOM   2600  HA  TYR C 169      -5.272  20.863 -10.107  1.00  0.00           H  
ATOM   2601 1HB  TYR C 169      -5.985  23.099 -10.688  1.00  0.00           H  
ATOM   2602 2HB  TYR C 169      -4.276  22.950 -11.070  1.00  0.00           H  
ATOM   2603  HD1 TYR C 169      -7.553  23.708 -12.325  1.00  0.00           H  
ATOM   2604  HD2 TYR C 169      -3.595  22.523 -13.483  1.00  0.00           H  
ATOM   2605  HE1 TYR C 169      -8.002  24.463 -14.635  1.00  0.00           H  
ATOM   2606  HE2 TYR C 169      -4.045  23.278 -15.793  1.00  0.00           H  
ATOM   2607  HH  TYR C 169      -5.519  24.179 -17.180  1.00  0.00           H  
ATOM   2608  N   LYS C 170      -7.742  20.800 -10.815  1.00  0.00           N  
ATOM   2609  CA  LYS C 170      -9.069  20.258 -11.084  1.00  0.00           C  
ATOM   2610  C   LYS C 170      -9.000  18.775 -11.423  1.00  0.00           C  
ATOM   2611  O   LYS C 170      -9.684  18.304 -12.333  1.00  0.00           O  
ATOM   2612  CB  LYS C 170      -9.740  21.028 -12.222  1.00  0.00           C  
ATOM   2613  CG  LYS C 170     -10.096  22.469 -11.883  1.00  0.00           C  
ATOM   2614  CD  LYS C 170     -10.721  23.180 -13.075  1.00  0.00           C  
ATOM   2615  CE  LYS C 170     -11.032  24.634 -12.753  1.00  0.00           C  
ATOM   2616  NZ  LYS C 170     -11.595  25.355 -13.926  1.00  0.00           N  
ATOM   2617  H   LYS C 170      -7.596  21.353  -9.982  1.00  0.00           H  
ATOM   2618  HA  LYS C 170      -9.675  20.367 -10.184  1.00  0.00           H  
ATOM   2619 1HB  LYS C 170      -9.081  21.042 -13.091  1.00  0.00           H  
ATOM   2620 2HB  LYS C 170     -10.658  20.517 -12.515  1.00  0.00           H  
ATOM   2621 1HG  LYS C 170     -10.802  22.484 -11.051  1.00  0.00           H  
ATOM   2622 2HG  LYS C 170      -9.196  23.005 -11.582  1.00  0.00           H  
ATOM   2623 1HD  LYS C 170     -10.034  23.142 -13.922  1.00  0.00           H  
ATOM   2624 2HD  LYS C 170     -11.645  22.674 -13.356  1.00  0.00           H  
ATOM   2625 1HE  LYS C 170     -11.749  24.679 -11.935  1.00  0.00           H  
ATOM   2626 2HE  LYS C 170     -10.120  25.139 -12.436  1.00  0.00           H  
ATOM   2627 1HZ  LYS C 170     -11.787  26.314 -13.672  1.00  0.00           H  
ATOM   2628 2HZ  LYS C 170     -10.930  25.335 -14.686  1.00  0.00           H  
ATOM   2629 3HZ  LYS C 170     -12.452  24.907 -14.218  1.00  0.00           H  
ATOM   2630  N   VAL C 171      -8.171  18.043 -10.688  1.00  0.00           N  
ATOM   2631  CA  VAL C 171      -8.162  16.587 -10.764  1.00  0.00           C  
ATOM   2632  C   VAL C 171      -7.404  16.104 -11.994  1.00  0.00           C  
ATOM   2633  O   VAL C 171      -6.452  15.331 -11.885  1.00  0.00           O  
ATOM   2634  CB  VAL C 171      -9.603  16.045 -10.807  1.00  0.00           C  
ATOM   2635  CG1 VAL C 171      -9.599  14.535 -10.990  1.00  0.00           C  
ATOM   2636  CG2 VAL C 171     -10.340  16.431  -9.533  1.00  0.00           C  
ATOM   2637  H   VAL C 171      -7.530  18.506 -10.059  1.00  0.00           H  
ATOM   2638  HA  VAL C 171      -7.668  16.197  -9.873  1.00  0.00           H  
ATOM   2639  HB  VAL C 171     -10.117  16.472 -11.668  1.00  0.00           H  
ATOM   2640 1HG1 VAL C 171     -10.626  14.169 -11.019  1.00  0.00           H  
ATOM   2641 2HG1 VAL C 171      -9.099  14.283 -11.925  1.00  0.00           H  
ATOM   2642 3HG1 VAL C 171      -9.072  14.068 -10.159  1.00  0.00           H  
ATOM   2643 1HG2 VAL C 171     -11.358  16.046  -9.571  1.00  0.00           H  
ATOM   2644 2HG2 VAL C 171      -9.823  16.009  -8.671  1.00  0.00           H  
ATOM   2645 3HG2 VAL C 171     -10.366  17.517  -9.443  1.00  0.00           H  
ATOM   2646  N   SER C 172      -7.832  16.564 -13.165  1.00  0.00           N  
ATOM   2647  CA  SER C 172      -7.360  16.007 -14.426  1.00  0.00           C  
ATOM   2648  C   SER C 172      -7.188  17.094 -15.479  1.00  0.00           C  
ATOM   2649  O   SER C 172      -7.427  16.867 -16.665  1.00  0.00           O  
ATOM   2650  CB  SER C 172      -8.331  14.955 -14.927  1.00  0.00           C  
ATOM   2651  OG  SER C 172      -9.608  15.499 -15.117  1.00  0.00           O  
ATOM   2652  H   SER C 172      -8.502  17.320 -13.181  1.00  0.00           H  
ATOM   2653  HA  SER C 172      -6.390  15.538 -14.256  1.00  0.00           H  
ATOM   2654 1HB  SER C 172      -7.965  14.541 -15.867  1.00  0.00           H  
ATOM   2655 2HB  SER C 172      -8.384  14.138 -14.209  1.00  0.00           H  
ATOM   2656  HG  SER C 172      -9.489  16.452 -15.140  1.00  0.00           H  
ATOM   2657  N   ASP C 173      -6.771  18.276 -15.038  1.00  0.00           N  
ATOM   2658  CA  ASP C 173      -6.324  19.320 -15.952  1.00  0.00           C  
ATOM   2659  C   ASP C 173      -4.850  19.643 -15.742  1.00  0.00           C  
ATOM   2660  O   ASP C 173      -4.339  19.556 -14.625  1.00  0.00           O  
ATOM   2661  CB  ASP C 173      -7.161  20.588 -15.769  1.00  0.00           C  
ATOM   2662  CG  ASP C 173      -8.612  20.407 -16.193  1.00  0.00           C  
ATOM   2663  OD1 ASP C 173      -8.846  19.729 -17.165  1.00  0.00           O  
ATOM   2664  OD2 ASP C 173      -9.473  20.947 -15.540  1.00  0.00           O  
ATOM   2665  H   ASP C 173      -6.763  18.456 -14.044  1.00  0.00           H  
ATOM   2666  HA  ASP C 173      -6.452  18.963 -16.975  1.00  0.00           H  
ATOM   2667 1HB  ASP C 173      -7.139  20.891 -14.722  1.00  0.00           H  
ATOM   2668 2HB  ASP C 173      -6.726  21.399 -16.354  1.00  0.00           H  
ATOM   2669  N   ARG C 174      -4.171  20.015 -16.822  1.00  0.00           N  
ATOM   2670  CA  ARG C 174      -2.732  20.249 -16.779  1.00  0.00           C  
ATOM   2671  C   ARG C 174      -2.403  21.708 -17.068  1.00  0.00           C  
ATOM   2672  O   ARG C 174      -3.059  22.352 -17.888  1.00  0.00           O  
ATOM   2673  CB  ARG C 174      -2.015  19.361 -17.785  1.00  0.00           C  
ATOM   2674  CG  ARG C 174      -2.206  17.868 -17.570  1.00  0.00           C  
ATOM   2675  CD  ARG C 174      -1.402  17.068 -18.529  1.00  0.00           C  
ATOM   2676  NE  ARG C 174      -1.638  15.642 -18.377  1.00  0.00           N  
ATOM   2677  CZ  ARG C 174      -2.579  14.947 -19.045  1.00  0.00           C  
ATOM   2678  NH1 ARG C 174      -3.362  15.559 -19.905  1.00  0.00           N  
ATOM   2679  NH2 ARG C 174      -2.715  13.649 -18.836  1.00  0.00           N  
ATOM   2680  H   ARG C 174      -4.664  20.139 -17.694  1.00  0.00           H  
ATOM   2681  HA  ARG C 174      -2.371  20.004 -15.779  1.00  0.00           H  
ATOM   2682 1HB  ARG C 174      -2.362  19.597 -18.790  1.00  0.00           H  
ATOM   2683 2HB  ARG C 174      -0.945  19.565 -17.752  1.00  0.00           H  
ATOM   2684 1HG  ARG C 174      -1.897  17.604 -16.559  1.00  0.00           H  
ATOM   2685 2HG  ARG C 174      -3.257  17.612 -17.707  1.00  0.00           H  
ATOM   2686 1HD  ARG C 174      -1.664  17.351 -19.548  1.00  0.00           H  
ATOM   2687 2HD  ARG C 174      -0.342  17.258 -18.362  1.00  0.00           H  
ATOM   2688  HE  ARG C 174      -1.054  15.136 -17.724  1.00  0.00           H  
ATOM   2689 1HH1 ARG C 174      -3.259  16.551 -20.065  1.00  0.00           H  
ATOM   2690 2HH1 ARG C 174      -4.068  15.038 -20.405  1.00  0.00           H  
ATOM   2691 1HH2 ARG C 174      -2.112  13.177 -18.174  1.00  0.00           H  
ATOM   2692 2HH2 ARG C 174      -3.420  13.128 -19.336  1.00  0.00           H  
ATOM   2693  N   PHE C 175      -1.384  22.225 -16.391  1.00  0.00           N  
ATOM   2694  CA  PHE C 175      -0.854  23.549 -16.697  1.00  0.00           C  
ATOM   2695  C   PHE C 175       0.006  23.521 -17.954  1.00  0.00           C  
ATOM   2696  O   PHE C 175       0.619  22.503 -18.276  1.00  0.00           O  
ATOM   2697  CB  PHE C 175      -0.030  24.078 -15.521  1.00  0.00           C  
ATOM   2698  CG  PHE C 175      -0.858  24.492 -14.338  1.00  0.00           C  
ATOM   2699  CD1 PHE C 175      -1.009  23.646 -13.250  1.00  0.00           C  
ATOM   2700  CD2 PHE C 175      -1.488  25.727 -14.312  1.00  0.00           C  
ATOM   2701  CE1 PHE C 175      -1.771  24.025 -12.161  1.00  0.00           C  
ATOM   2702  CE2 PHE C 175      -2.249  26.109 -13.224  1.00  0.00           C  
ATOM   2703  CZ  PHE C 175      -2.391  25.256 -12.147  1.00  0.00           C  
ATOM   2704  H   PHE C 175      -0.965  21.688 -15.645  1.00  0.00           H  
ATOM   2705  HA  PHE C 175      -1.691  24.226 -16.869  1.00  0.00           H  
ATOM   2706 1HB  PHE C 175       0.672  23.312 -15.194  1.00  0.00           H  
ATOM   2707 2HB  PHE C 175       0.554  24.939 -15.845  1.00  0.00           H  
ATOM   2708  HD1 PHE C 175      -0.518  22.672 -13.260  1.00  0.00           H  
ATOM   2709  HD2 PHE C 175      -1.377  26.400 -15.162  1.00  0.00           H  
ATOM   2710  HE1 PHE C 175      -1.881  23.350 -11.312  1.00  0.00           H  
ATOM   2711  HE2 PHE C 175      -2.739  27.082 -13.215  1.00  0.00           H  
ATOM   2712  HZ  PHE C 175      -2.992  25.556 -11.290  1.00  0.00           H  
ATOM   2713  N   SER C 176       0.046  24.645 -18.662  1.00  0.00           N  
ATOM   2714  CA  SER C 176       0.844  24.757 -19.877  1.00  0.00           C  
ATOM   2715  C   SER C 176       2.306  24.421 -19.608  1.00  0.00           C  
ATOM   2716  O   SER C 176       2.971  25.090 -18.818  1.00  0.00           O  
ATOM   2717  CB  SER C 176       0.734  26.157 -20.447  1.00  0.00           C  
ATOM   2718  OG  SER C 176       1.566  26.312 -21.564  1.00  0.00           O  
ATOM   2719  H   SER C 176      -0.490  25.442 -18.350  1.00  0.00           H  
ATOM   2720  HA  SER C 176       0.459  24.047 -20.610  1.00  0.00           H  
ATOM   2721 1HB  SER C 176      -0.300  26.355 -20.729  1.00  0.00           H  
ATOM   2722 2HB  SER C 176       1.009  26.883 -19.682  1.00  0.00           H  
ATOM   2723  HG  SER C 176       2.380  25.850 -21.353  1.00  0.00           H  
ATOM   2724  N   GLY C 177       2.800  23.381 -20.271  1.00  0.00           N  
ATOM   2725  CA  GLY C 177       4.194  22.977 -20.133  1.00  0.00           C  
ATOM   2726  C   GLY C 177       4.314  21.666 -19.367  1.00  0.00           C  
ATOM   2727  O   GLY C 177       5.370  21.033 -19.362  1.00  0.00           O  
ATOM   2728  H   GLY C 177       2.195  22.857 -20.887  1.00  0.00           H  
ATOM   2729 1HA  GLY C 177       4.641  22.867 -21.121  1.00  0.00           H  
ATOM   2730 2HA  GLY C 177       4.750  23.758 -19.614  1.00  0.00           H  
ATOM   2731  N   VAL C 178       3.226  21.263 -18.720  1.00  0.00           N  
ATOM   2732  CA  VAL C 178       3.213  20.036 -17.932  1.00  0.00           C  
ATOM   2733  C   VAL C 178       3.140  18.807 -18.829  1.00  0.00           C  
ATOM   2734  O   VAL C 178       2.252  18.696 -19.675  1.00  0.00           O  
ATOM   2735  CB  VAL C 178       2.014  20.034 -16.965  1.00  0.00           C  
ATOM   2736  CG1 VAL C 178       1.910  18.697 -16.248  1.00  0.00           C  
ATOM   2737  CG2 VAL C 178       2.154  21.173 -15.966  1.00  0.00           C  
ATOM   2738  H   VAL C 178       2.386  21.821 -18.775  1.00  0.00           H  
ATOM   2739  HA  VAL C 178       4.133  19.989 -17.349  1.00  0.00           H  
ATOM   2740  HB  VAL C 178       1.096  20.164 -17.539  1.00  0.00           H  
ATOM   2741 1HG1 VAL C 178       1.057  18.713 -15.569  1.00  0.00           H  
ATOM   2742 2HG1 VAL C 178       1.775  17.901 -16.981  1.00  0.00           H  
ATOM   2743 3HG1 VAL C 178       2.822  18.517 -15.680  1.00  0.00           H  
ATOM   2744 1HG2 VAL C 178       1.303  21.166 -15.285  1.00  0.00           H  
ATOM   2745 2HG2 VAL C 178       3.075  21.046 -15.396  1.00  0.00           H  
ATOM   2746 3HG2 VAL C 178       2.185  22.123 -16.499  1.00  0.00           H  
ATOM   2747  N   PRO C 179       4.078  17.886 -18.639  1.00  0.00           N  
ATOM   2748  CA  PRO C 179       4.122  16.663 -19.432  1.00  0.00           C  
ATOM   2749  C   PRO C 179       2.817  15.886 -19.320  1.00  0.00           C  
ATOM   2750  O   PRO C 179       2.169  15.890 -18.273  1.00  0.00           O  
ATOM   2751  CB  PRO C 179       5.293  15.893 -18.813  1.00  0.00           C  
ATOM   2752  CG  PRO C 179       6.171  16.956 -18.247  1.00  0.00           C  
ATOM   2753  CD  PRO C 179       5.214  17.985 -17.708  1.00  0.00           C  
ATOM   2754  HA  PRO C 179       4.331  16.919 -20.481  1.00  0.00           H  
ATOM   2755 1HB  PRO C 179       4.922  15.194 -18.049  1.00  0.00           H  
ATOM   2756 2HB  PRO C 179       5.796  15.290 -19.583  1.00  0.00           H  
ATOM   2757 1HG  PRO C 179       6.823  16.535 -17.467  1.00  0.00           H  
ATOM   2758 2HG  PRO C 179       6.831  17.360 -19.029  1.00  0.00           H  
ATOM   2759 1HD  PRO C 179       4.926  17.717 -16.681  1.00  0.00           H  
ATOM   2760 2HD  PRO C 179       5.689  18.977 -17.732  1.00  0.00           H  
ATOM   2761  N   ASP C 180       2.436  15.219 -20.404  1.00  0.00           N  
ATOM   2762  CA  ASP C 180       1.213  14.425 -20.425  1.00  0.00           C  
ATOM   2763  C   ASP C 180       1.398  13.109 -19.680  1.00  0.00           C  
ATOM   2764  O   ASP C 180       0.462  12.320 -19.555  1.00  0.00           O  
ATOM   2765  CB  ASP C 180       0.779  14.147 -21.866  1.00  0.00           C  
ATOM   2766  CG  ASP C 180       0.288  15.394 -22.589  1.00  0.00           C  
ATOM   2767  OD1 ASP C 180      -0.111  16.322 -21.926  1.00  0.00           O  
ATOM   2768  OD2 ASP C 180       0.318  15.407 -23.796  1.00  0.00           O  
ATOM   2769  H   ASP C 180       3.009  15.262 -21.235  1.00  0.00           H  
ATOM   2770  HA  ASP C 180       0.425  14.991 -19.927  1.00  0.00           H  
ATOM   2771 1HB  ASP C 180       1.617  13.727 -22.424  1.00  0.00           H  
ATOM   2772 2HB  ASP C 180      -0.020  13.405 -21.869  1.00  0.00           H  
ATOM   2773  N   ARG C 181       2.610  12.878 -19.188  1.00  0.00           N  
ATOM   2774  CA  ARG C 181       2.884  11.730 -18.333  1.00  0.00           C  
ATOM   2775  C   ARG C 181       2.032  11.768 -17.071  1.00  0.00           C  
ATOM   2776  O   ARG C 181       1.690  10.727 -16.509  1.00  0.00           O  
ATOM   2777  CB  ARG C 181       4.355  11.688 -17.947  1.00  0.00           C  
ATOM   2778  CG  ARG C 181       5.308  11.387 -19.093  1.00  0.00           C  
ATOM   2779  CD  ARG C 181       6.674  11.069 -18.602  1.00  0.00           C  
ATOM   2780  NE  ARG C 181       7.277  12.196 -17.909  1.00  0.00           N  
ATOM   2781  CZ  ARG C 181       7.915  13.215 -18.516  1.00  0.00           C  
ATOM   2782  NH1 ARG C 181       8.026  13.234 -19.826  1.00  0.00           N  
ATOM   2783  NH2 ARG C 181       8.431  14.196 -17.795  1.00  0.00           N  
ATOM   2784  H   ARG C 181       3.361  13.515 -19.413  1.00  0.00           H  
ATOM   2785  HA  ARG C 181       2.644  10.821 -18.886  1.00  0.00           H  
ATOM   2786 1HB  ARG C 181       4.646  12.646 -17.520  1.00  0.00           H  
ATOM   2787 2HB  ARG C 181       4.509  10.928 -17.182  1.00  0.00           H  
ATOM   2788 1HG  ARG C 181       4.939  10.530 -19.658  1.00  0.00           H  
ATOM   2789 2HG  ARG C 181       5.373  12.254 -19.750  1.00  0.00           H  
ATOM   2790 1HD  ARG C 181       6.625  10.230 -17.910  1.00  0.00           H  
ATOM   2791 2HD  ARG C 181       7.311  10.807 -19.446  1.00  0.00           H  
ATOM   2792  HE  ARG C 181       7.212  12.217 -16.900  1.00  0.00           H  
ATOM   2793 1HH1 ARG C 181       7.632  12.485 -20.377  1.00  0.00           H  
ATOM   2794 2HH1 ARG C 181       8.505  13.998 -20.281  1.00  0.00           H  
ATOM   2795 1HH2 ARG C 181       8.346  14.181 -16.788  1.00  0.00           H  
ATOM   2796 2HH2 ARG C 181       8.909  14.959 -18.250  1.00  0.00           H  
ATOM   2797  N   PHE C 182       1.692  12.974 -16.628  1.00  0.00           N  
ATOM   2798  CA  PHE C 182       0.947  13.153 -15.388  1.00  0.00           C  
ATOM   2799  C   PHE C 182      -0.555  13.097 -15.635  1.00  0.00           C  
ATOM   2800  O   PHE C 182      -1.059  13.685 -16.592  1.00  0.00           O  
ATOM   2801  CB  PHE C 182       1.311  14.486 -14.733  1.00  0.00           C  
ATOM   2802  CG  PHE C 182       2.760  14.597 -14.349  1.00  0.00           C  
ATOM   2803  CD1 PHE C 182       3.647  15.318 -15.133  1.00  0.00           C  
ATOM   2804  CD2 PHE C 182       3.237  13.979 -13.203  1.00  0.00           C  
ATOM   2805  CE1 PHE C 182       4.980  15.420 -14.781  1.00  0.00           C  
ATOM   2806  CE2 PHE C 182       4.568  14.080 -12.848  1.00  0.00           C  
ATOM   2807  CZ  PHE C 182       5.440  14.802 -13.638  1.00  0.00           C  
ATOM   2808  H   PHE C 182       1.957  13.787 -17.165  1.00  0.00           H  
ATOM   2809  HA  PHE C 182       1.212  12.344 -14.705  1.00  0.00           H  
ATOM   2810 1HB  PHE C 182       1.078  15.302 -15.416  1.00  0.00           H  
ATOM   2811 2HB  PHE C 182       0.710  14.627 -13.836  1.00  0.00           H  
ATOM   2812  HD1 PHE C 182       3.282  15.808 -16.037  1.00  0.00           H  
ATOM   2813  HD2 PHE C 182       2.548  13.409 -12.579  1.00  0.00           H  
ATOM   2814  HE1 PHE C 182       5.666  15.990 -15.407  1.00  0.00           H  
ATOM   2815  HE2 PHE C 182       4.931  13.591 -11.944  1.00  0.00           H  
ATOM   2816  HZ  PHE C 182       6.490  14.881 -13.360  1.00  0.00           H  
ATOM   2817  N   SER C 183      -1.267  12.386 -14.767  1.00  0.00           N  
ATOM   2818  CA  SER C 183      -2.721  12.310 -14.848  1.00  0.00           C  
ATOM   2819  C   SER C 183      -3.326  11.910 -13.508  1.00  0.00           C  
ATOM   2820  O   SER C 183      -3.023  10.844 -12.973  1.00  0.00           O  
ATOM   2821  CB  SER C 183      -3.134  11.318 -15.916  1.00  0.00           C  
ATOM   2822  OG  SER C 183      -4.529  11.206 -15.986  1.00  0.00           O  
ATOM   2823  H   SER C 183      -0.788  11.884 -14.033  1.00  0.00           H  
ATOM   2824  HA  SER C 183      -3.104  13.296 -15.116  1.00  0.00           H  
ATOM   2825 1HB  SER C 183      -2.743  11.639 -16.882  1.00  0.00           H  
ATOM   2826 2HB  SER C 183      -2.699  10.344 -15.695  1.00  0.00           H  
ATOM   2827  HG  SER C 183      -4.862  11.524 -15.144  1.00  0.00           H  
ATOM   2828  N   GLY C 184      -4.184  12.772 -12.972  1.00  0.00           N  
ATOM   2829  CA  GLY C 184      -4.830  12.512 -11.691  1.00  0.00           C  
ATOM   2830  C   GLY C 184      -6.218  11.915 -11.885  1.00  0.00           C  
ATOM   2831  O   GLY C 184      -6.869  12.152 -12.903  1.00  0.00           O  
ATOM   2832  H   GLY C 184      -4.393  13.629 -13.463  1.00  0.00           H  
ATOM   2833 1HA  GLY C 184      -4.215  11.828 -11.105  1.00  0.00           H  
ATOM   2834 2HA  GLY C 184      -4.905  13.440 -11.126  1.00  0.00           H  
ATOM   2835  N   SER C 185      -6.667  11.141 -10.903  1.00  0.00           N  
ATOM   2836  CA  SER C 185      -8.011  10.577 -10.925  1.00  0.00           C  
ATOM   2837  C   SER C 185      -8.506  10.279  -9.516  1.00  0.00           C  
ATOM   2838  O   SER C 185      -7.863  10.643  -8.531  1.00  0.00           O  
ATOM   2839  CB  SER C 185      -8.032   9.310 -11.757  1.00  0.00           C  
ATOM   2840  OG  SER C 185      -9.345   8.862 -11.956  1.00  0.00           O  
ATOM   2841  H   SER C 185      -6.060  10.937 -10.121  1.00  0.00           H  
ATOM   2842  HA  SER C 185      -8.685  11.306 -11.377  1.00  0.00           H  
ATOM   2843 1HB  SER C 185      -7.560   9.499 -12.721  1.00  0.00           H  
ATOM   2844 2HB  SER C 185      -7.454   8.536 -11.255  1.00  0.00           H  
ATOM   2845  HG  SER C 185      -9.422   8.678 -12.896  1.00  0.00           H  
ATOM   2846  N   GLY C 186      -9.653   9.613  -9.426  1.00  0.00           N  
ATOM   2847  CA  GLY C 186     -10.251   9.290  -8.136  1.00  0.00           C  
ATOM   2848  C   GLY C 186     -11.613   9.955  -7.978  1.00  0.00           C  
ATOM   2849  O   GLY C 186     -12.189  10.449  -8.947  1.00  0.00           O  
ATOM   2850  H   GLY C 186     -10.122   9.324 -10.272  1.00  0.00           H  
ATOM   2851 1HA  GLY C 186     -10.358   8.209  -8.045  1.00  0.00           H  
ATOM   2852 2HA  GLY C 186      -9.588   9.615  -7.335  1.00  0.00           H  
ATOM   2853  N   SER C 187     -12.122   9.964  -6.751  1.00  0.00           N  
ATOM   2854  CA  SER C 187     -13.436  10.530  -6.472  1.00  0.00           C  
ATOM   2855  C   SER C 187     -13.687  10.628  -4.972  1.00  0.00           C  
ATOM   2856  O   SER C 187     -13.299   9.743  -4.210  1.00  0.00           O  
ATOM   2857  CB  SER C 187     -14.517   9.687  -7.120  1.00  0.00           C  
ATOM   2858  OG  SER C 187     -15.791  10.192  -6.829  1.00  0.00           O  
ATOM   2859  H   SER C 187     -11.586   9.569  -5.993  1.00  0.00           H  
ATOM   2860  HA  SER C 187     -13.476  11.536  -6.892  1.00  0.00           H  
ATOM   2861 1HB  SER C 187     -14.367   9.671  -8.199  1.00  0.00           H  
ATOM   2862 2HB  SER C 187     -14.440   8.660  -6.764  1.00  0.00           H  
ATOM   2863  HG  SER C 187     -16.247   9.498  -6.346  1.00  0.00           H  
ATOM   2864  N   GLY C 188     -14.337  11.709  -4.555  1.00  0.00           N  
ATOM   2865  CA  GLY C 188     -14.798  11.842  -3.179  1.00  0.00           C  
ATOM   2866  C   GLY C 188     -13.637  12.122  -2.234  1.00  0.00           C  
ATOM   2867  O   GLY C 188     -13.325  13.277  -1.943  1.00  0.00           O  
ATOM   2868  H   GLY C 188     -14.517  12.457  -5.209  1.00  0.00           H  
ATOM   2869 1HA  GLY C 188     -15.527  12.650  -3.115  1.00  0.00           H  
ATOM   2870 2HA  GLY C 188     -15.306  10.927  -2.875  1.00  0.00           H  
ATOM   2871  N   THR C 189     -12.999  11.059  -1.756  1.00  0.00           N  
ATOM   2872  CA  THR C 189     -11.948  11.182  -0.753  1.00  0.00           C  
ATOM   2873  C   THR C 189     -10.657  10.527  -1.226  1.00  0.00           C  
ATOM   2874  O   THR C 189      -9.569  10.870  -0.761  1.00  0.00           O  
ATOM   2875  CB  THR C 189     -12.384  10.560   0.586  1.00  0.00           C  
ATOM   2876  OG1 THR C 189     -12.655   9.164   0.402  1.00  0.00           O  
ATOM   2877  CG2 THR C 189     -13.633  11.249   1.114  1.00  0.00           C  
ATOM   2878  H   THR C 189     -13.249  10.141  -2.097  1.00  0.00           H  
ATOM   2879  HA  THR C 189     -11.748  12.241  -0.590  1.00  0.00           H  
ATOM   2880  HB  THR C 189     -11.581  10.667   1.315  1.00  0.00           H  
ATOM   2881  HG1 THR C 189     -11.842   8.708   0.171  1.00  0.00           H  
ATOM   2882 1HG2 THR C 189     -13.926  10.797   2.061  1.00  0.00           H  
ATOM   2883 2HG2 THR C 189     -13.426  12.309   1.266  1.00  0.00           H  
ATOM   2884 3HG2 THR C 189     -14.442  11.138   0.393  1.00  0.00           H  
ATOM   2885  N   ASP C 190     -10.783   9.582  -2.152  1.00  0.00           N  
ATOM   2886  CA  ASP C 190      -9.636   8.815  -2.625  1.00  0.00           C  
ATOM   2887  C   ASP C 190      -9.203   9.272  -4.012  1.00  0.00           C  
ATOM   2888  O   ASP C 190      -9.915   9.065  -4.995  1.00  0.00           O  
ATOM   2889  CB  ASP C 190      -9.965   7.321  -2.652  1.00  0.00           C  
ATOM   2890  CG  ASP C 190     -10.049   6.707  -1.261  1.00  0.00           C  
ATOM   2891  OD1 ASP C 190      -9.699   7.374  -0.317  1.00  0.00           O  
ATOM   2892  OD2 ASP C 190     -10.461   5.576  -1.157  1.00  0.00           O  
ATOM   2893  H   ASP C 190     -11.696   9.391  -2.538  1.00  0.00           H  
ATOM   2894  HA  ASP C 190      -8.805   8.976  -1.938  1.00  0.00           H  
ATOM   2895 1HB  ASP C 190     -10.918   7.167  -3.159  1.00  0.00           H  
ATOM   2896 2HB  ASP C 190      -9.202   6.790  -3.222  1.00  0.00           H  
ATOM   2897  N   PHE C 191      -8.031   9.893  -4.085  1.00  0.00           N  
ATOM   2898  CA  PHE C 191      -7.492  10.364  -5.356  1.00  0.00           C  
ATOM   2899  C   PHE C 191      -6.061   9.883  -5.559  1.00  0.00           C  
ATOM   2900  O   PHE C 191      -5.313   9.705  -4.598  1.00  0.00           O  
ATOM   2901  CB  PHE C 191      -7.535  11.892  -5.421  1.00  0.00           C  
ATOM   2902  CG  PHE C 191      -8.921  12.463  -5.329  1.00  0.00           C  
ATOM   2903  CD1 PHE C 191      -9.472  12.792  -4.099  1.00  0.00           C  
ATOM   2904  CD2 PHE C 191      -9.678  12.673  -6.472  1.00  0.00           C  
ATOM   2905  CE1 PHE C 191     -10.747  13.317  -4.014  1.00  0.00           C  
ATOM   2906  CE2 PHE C 191     -10.952  13.200  -6.390  1.00  0.00           C  
ATOM   2907  CZ  PHE C 191     -11.487  13.522  -5.159  1.00  0.00           C  
ATOM   2908  H   PHE C 191      -7.500  10.044  -3.240  1.00  0.00           H  
ATOM   2909  HA  PHE C 191      -8.106   9.963  -6.163  1.00  0.00           H  
ATOM   2910 1HB  PHE C 191      -6.942  12.308  -4.608  1.00  0.00           H  
ATOM   2911 2HB  PHE C 191      -7.090  12.229  -6.356  1.00  0.00           H  
ATOM   2912  HD1 PHE C 191      -8.886  12.631  -3.194  1.00  0.00           H  
ATOM   2913  HD2 PHE C 191      -9.255  12.419  -7.445  1.00  0.00           H  
ATOM   2914  HE1 PHE C 191     -11.168  13.570  -3.041  1.00  0.00           H  
ATOM   2915  HE2 PHE C 191     -11.536  13.360  -7.296  1.00  0.00           H  
ATOM   2916  HZ  PHE C 191     -12.493  13.935  -5.092  1.00  0.00           H  
ATOM   2917  N   THR C 192      -5.686   9.673  -6.816  1.00  0.00           N  
ATOM   2918  CA  THR C 192      -4.380   9.113  -7.143  1.00  0.00           C  
ATOM   2919  C   THR C 192      -3.737   9.856  -8.307  1.00  0.00           C  
ATOM   2920  O   THR C 192      -4.402  10.182  -9.291  1.00  0.00           O  
ATOM   2921  CB  THR C 192      -4.489   7.615  -7.483  1.00  0.00           C  
ATOM   2922  OG1 THR C 192      -5.054   6.909  -6.370  1.00  0.00           O  
ATOM   2923  CG2 THR C 192      -3.117   7.039  -7.800  1.00  0.00           C  
ATOM   2924  H   THR C 192      -6.322   9.908  -7.565  1.00  0.00           H  
ATOM   2925  HA  THR C 192      -3.730   9.221  -6.274  1.00  0.00           H  
ATOM   2926  HB  THR C 192      -5.140   7.484  -8.347  1.00  0.00           H  
ATOM   2927  HG1 THR C 192      -4.678   7.247  -5.554  1.00  0.00           H  
ATOM   2928 1HG2 THR C 192      -3.214   5.980  -8.038  1.00  0.00           H  
ATOM   2929 2HG2 THR C 192      -2.690   7.565  -8.653  1.00  0.00           H  
ATOM   2930 3HG2 THR C 192      -2.464   7.158  -6.936  1.00  0.00           H  
ATOM   2931  N   LEU C 193      -2.441  10.122  -8.189  1.00  0.00           N  
ATOM   2932  CA  LEU C 193      -1.671  10.688  -9.290  1.00  0.00           C  
ATOM   2933  C   LEU C 193      -0.909   9.606 -10.043  1.00  0.00           C  
ATOM   2934  O   LEU C 193      -0.049   8.931  -9.477  1.00  0.00           O  
ATOM   2935  CB  LEU C 193      -0.689  11.742  -8.764  1.00  0.00           C  
ATOM   2936  CG  LEU C 193       0.242  12.365  -9.811  1.00  0.00           C  
ATOM   2937  CD1 LEU C 193      -0.583  13.143 -10.827  1.00  0.00           C  
ATOM   2938  CD2 LEU C 193       1.252  13.269  -9.119  1.00  0.00           C  
ATOM   2939  H   LEU C 193      -1.976   9.926  -7.314  1.00  0.00           H  
ATOM   2940  HA  LEU C 193      -2.362  11.167  -9.983  1.00  0.00           H  
ATOM   2941 1HB  LEU C 193      -1.259  12.549  -8.305  1.00  0.00           H  
ATOM   2942 2HB  LEU C 193      -0.066  11.284  -7.996  1.00  0.00           H  
ATOM   2943  HG  LEU C 193       0.770  11.575 -10.345  1.00  0.00           H  
ATOM   2944 1HD1 LEU C 193       0.079  13.586 -11.571  1.00  0.00           H  
ATOM   2945 2HD1 LEU C 193      -1.282  12.468 -11.320  1.00  0.00           H  
ATOM   2946 3HD1 LEU C 193      -1.136  13.932 -10.319  1.00  0.00           H  
ATOM   2947 1HD2 LEU C 193       1.915  13.712  -9.863  1.00  0.00           H  
ATOM   2948 2HD2 LEU C 193       0.725  14.061  -8.586  1.00  0.00           H  
ATOM   2949 3HD2 LEU C 193       1.839  12.684  -8.411  1.00  0.00           H  
ATOM   2950  N   LYS C 194      -1.228   9.445 -11.323  1.00  0.00           N  
ATOM   2951  CA  LYS C 194      -0.524   8.495 -12.175  1.00  0.00           C  
ATOM   2952  C   LYS C 194       0.559   9.187 -12.993  1.00  0.00           C  
ATOM   2953  O   LYS C 194       0.341  10.268 -13.542  1.00  0.00           O  
ATOM   2954  CB  LYS C 194      -1.505   7.777 -13.103  1.00  0.00           C  
ATOM   2955  CG  LYS C 194      -2.613   7.021 -12.382  1.00  0.00           C  
ATOM   2956  CD  LYS C 194      -2.052   5.879 -11.549  1.00  0.00           C  
ATOM   2957  CE  LYS C 194      -3.164   5.033 -10.947  1.00  0.00           C  
ATOM   2958  NZ  LYS C 194      -2.630   3.928 -10.105  1.00  0.00           N  
ATOM   2959  H   LYS C 194      -1.979   9.995 -11.715  1.00  0.00           H  
ATOM   2960  HA  LYS C 194      -0.038   7.754 -11.540  1.00  0.00           H  
ATOM   2961 1HB  LYS C 194      -1.973   8.502 -13.769  1.00  0.00           H  
ATOM   2962 2HB  LYS C 194      -0.963   7.064 -13.724  1.00  0.00           H  
ATOM   2963 1HG  LYS C 194      -3.154   7.706 -11.727  1.00  0.00           H  
ATOM   2964 2HG  LYS C 194      -3.313   6.617 -13.113  1.00  0.00           H  
ATOM   2965 1HD  LYS C 194      -1.424   5.245 -12.177  1.00  0.00           H  
ATOM   2966 2HD  LYS C 194      -1.439   6.282 -10.743  1.00  0.00           H  
ATOM   2967 1HE  LYS C 194      -3.808   5.662 -10.333  1.00  0.00           H  
ATOM   2968 2HE  LYS C 194      -3.769   4.604 -11.746  1.00  0.00           H  
ATOM   2969 1HZ  LYS C 194      -3.398   3.392  -9.725  1.00  0.00           H  
ATOM   2970 2HZ  LYS C 194      -2.046   3.327 -10.669  1.00  0.00           H  
ATOM   2971 3HZ  LYS C 194      -2.084   4.315  -9.349  1.00  0.00           H  
ATOM   2972  N   ILE C 195       1.727   8.559 -13.072  1.00  0.00           N  
ATOM   2973  CA  ILE C 195       2.853   9.123 -13.807  1.00  0.00           C  
ATOM   2974  C   ILE C 195       3.451   8.102 -14.766  1.00  0.00           C  
ATOM   2975  O   ILE C 195       4.302   7.299 -14.383  1.00  0.00           O  
ATOM   2976  CB  ILE C 195       3.944   9.622 -12.842  1.00  0.00           C  
ATOM   2977  CG1 ILE C 195       3.337  10.546 -11.782  1.00  0.00           C  
ATOM   2978  CG2 ILE C 195       5.045  10.338 -13.609  1.00  0.00           C  
ATOM   2979  CD1 ILE C 195       4.297  10.920 -10.676  1.00  0.00           C  
ATOM   2980  H   ILE C 195       1.838   7.667 -12.611  1.00  0.00           H  
ATOM   2981  HA  ILE C 195       2.495   9.970 -14.391  1.00  0.00           H  
ATOM   2982  HB  ILE C 195       4.375   8.774 -12.311  1.00  0.00           H  
ATOM   2983 1HG1 ILE C 195       2.988  11.463 -12.256  1.00  0.00           H  
ATOM   2984 2HG1 ILE C 195       2.471  10.062 -11.331  1.00  0.00           H  
ATOM   2985 1HG2 ILE C 195       5.807  10.685 -12.912  1.00  0.00           H  
ATOM   2986 2HG2 ILE C 195       5.494   9.651 -14.325  1.00  0.00           H  
ATOM   2987 3HG2 ILE C 195       4.623  11.191 -14.140  1.00  0.00           H  
ATOM   2988 1HD1 ILE C 195       3.795  11.575  -9.964  1.00  0.00           H  
ATOM   2989 2HD1 ILE C 195       4.633  10.017 -10.165  1.00  0.00           H  
ATOM   2990 3HD1 ILE C 195       5.157  11.438 -11.101  1.00  0.00           H  
ATOM   2991  N   SER C 196       3.002   8.138 -16.016  1.00  0.00           N  
ATOM   2992  CA  SER C 196       3.400   7.141 -17.002  1.00  0.00           C  
ATOM   2993  C   SER C 196       4.871   7.285 -17.369  1.00  0.00           C  
ATOM   2994  O   SER C 196       5.293   8.318 -17.888  1.00  0.00           O  
ATOM   2995  CB  SER C 196       2.544   7.268 -18.248  1.00  0.00           C  
ATOM   2996  OG  SER C 196       2.981   6.391 -19.249  1.00  0.00           O  
ATOM   2997  H   SER C 196       2.368   8.876 -16.290  1.00  0.00           H  
ATOM   2998  HA  SER C 196       3.249   6.150 -16.572  1.00  0.00           H  
ATOM   2999 1HB  SER C 196       1.506   7.052 -18.000  1.00  0.00           H  
ATOM   3000 2HB  SER C 196       2.587   8.293 -18.615  1.00  0.00           H  
ATOM   3001  HG  SER C 196       2.916   6.878 -20.074  1.00  0.00           H  
ATOM   3002  N   ARG C 197       5.648   6.242 -17.096  1.00  0.00           N  
ATOM   3003  CA  ARG C 197       7.061   6.224 -17.457  1.00  0.00           C  
ATOM   3004  C   ARG C 197       7.816   7.364 -16.786  1.00  0.00           C  
ATOM   3005  O   ARG C 197       8.186   8.343 -17.435  1.00  0.00           O  
ATOM   3006  CB  ARG C 197       7.228   6.327 -18.966  1.00  0.00           C  
ATOM   3007  CG  ARG C 197       6.611   5.185 -19.758  1.00  0.00           C  
ATOM   3008  CD  ARG C 197       6.877   5.319 -21.213  1.00  0.00           C  
ATOM   3009  NE  ARG C 197       6.290   4.228 -21.974  1.00  0.00           N  
ATOM   3010  CZ  ARG C 197       6.319   4.130 -23.318  1.00  0.00           C  
ATOM   3011  NH1 ARG C 197       6.909   5.063 -24.032  1.00  0.00           N  
ATOM   3012  NH2 ARG C 197       5.755   3.096 -23.917  1.00  0.00           N  
ATOM   3013  H   ARG C 197       5.250   5.442 -16.625  1.00  0.00           H  
ATOM   3014  HA  ARG C 197       7.491   5.279 -17.123  1.00  0.00           H  
ATOM   3015 1HB  ARG C 197       6.779   7.254 -19.319  1.00  0.00           H  
ATOM   3016 2HB  ARG C 197       8.290   6.363 -19.212  1.00  0.00           H  
ATOM   3017 1HG  ARG C 197       7.031   4.238 -19.418  1.00  0.00           H  
ATOM   3018 2HG  ARG C 197       5.531   5.179 -19.605  1.00  0.00           H  
ATOM   3019 1HD  ARG C 197       6.452   6.255 -21.575  1.00  0.00           H  
ATOM   3020 2HD  ARG C 197       7.952   5.317 -21.388  1.00  0.00           H  
ATOM   3021  HE  ARG C 197       5.827   3.491 -21.459  1.00  0.00           H  
ATOM   3022 1HH1 ARG C 197       7.340   5.853 -23.574  1.00  0.00           H  
ATOM   3023 2HH1 ARG C 197       6.931   4.989 -25.039  1.00  0.00           H  
ATOM   3024 1HH2 ARG C 197       5.302   2.379 -23.368  1.00  0.00           H  
ATOM   3025 2HH2 ARG C 197       5.777   3.023 -24.923  1.00  0.00           H  
ATOM   3026  N   VAL C 198       8.042   7.231 -15.484  1.00  0.00           N  
ATOM   3027  CA  VAL C 198       8.737   8.259 -14.718  1.00  0.00           C  
ATOM   3028  C   VAL C 198      10.125   8.526 -15.287  1.00  0.00           C  
ATOM   3029  O   VAL C 198      10.899   7.598 -15.522  1.00  0.00           O  
ATOM   3030  CB  VAL C 198       8.863   7.834 -13.243  1.00  0.00           C  
ATOM   3031  CG1 VAL C 198       9.771   8.793 -12.488  1.00  0.00           C  
ATOM   3032  CG2 VAL C 198       7.486   7.776 -12.601  1.00  0.00           C  
ATOM   3033  H   VAL C 198       7.724   6.397 -15.012  1.00  0.00           H  
ATOM   3034  HA  VAL C 198       8.155   9.181 -14.768  1.00  0.00           H  
ATOM   3035  HB  VAL C 198       9.328   6.848 -13.198  1.00  0.00           H  
ATOM   3036 1HG1 VAL C 198       9.849   8.477 -11.447  1.00  0.00           H  
ATOM   3037 2HG1 VAL C 198      10.761   8.791 -12.943  1.00  0.00           H  
ATOM   3038 3HG1 VAL C 198       9.353   9.799 -12.530  1.00  0.00           H  
ATOM   3039 1HG2 VAL C 198       7.583   7.473 -11.559  1.00  0.00           H  
ATOM   3040 2HG2 VAL C 198       7.019   8.759 -12.652  1.00  0.00           H  
ATOM   3041 3HG2 VAL C 198       6.867   7.052 -13.133  1.00  0.00           H  
ATOM   3042  N   GLU C 199      10.433   9.799 -15.507  1.00  0.00           N  
ATOM   3043  CA  GLU C 199      11.747  10.195 -16.002  1.00  0.00           C  
ATOM   3044  C   GLU C 199      12.548  10.913 -14.924  1.00  0.00           C  
ATOM   3045  O   GLU C 199      12.062  11.126 -13.813  1.00  0.00           O  
ATOM   3046  CB  GLU C 199      11.605  11.095 -17.231  1.00  0.00           C  
ATOM   3047  CG  GLU C 199      10.937  10.428 -18.425  1.00  0.00           C  
ATOM   3048  CD  GLU C 199      10.857  11.326 -19.628  1.00  0.00           C  
ATOM   3049  OE1 GLU C 199      11.256  12.461 -19.526  1.00  0.00           O  
ATOM   3050  OE2 GLU C 199      10.395  10.877 -20.651  1.00  0.00           O  
ATOM   3051  H   GLU C 199       9.741  10.512 -15.327  1.00  0.00           H  
ATOM   3052  HA  GLU C 199      12.294   9.296 -16.289  1.00  0.00           H  
ATOM   3053 1HB  GLU C 199      11.020  11.977 -16.971  1.00  0.00           H  
ATOM   3054 2HB  GLU C 199      12.590  11.437 -17.547  1.00  0.00           H  
ATOM   3055 1HG  GLU C 199      11.500   9.534 -18.691  1.00  0.00           H  
ATOM   3056 2HG  GLU C 199       9.932  10.120 -18.141  1.00  0.00           H  
ATOM   3057  N   ALA C 200      13.779  11.286 -15.259  1.00  0.00           N  
ATOM   3058  CA  ALA C 200      14.666  11.943 -14.306  1.00  0.00           C  
ATOM   3059  C   ALA C 200      14.086  13.271 -13.838  1.00  0.00           C  
ATOM   3060  O   ALA C 200      14.280  13.675 -12.692  1.00  0.00           O  
ATOM   3061  CB  ALA C 200      16.041  12.154 -14.922  1.00  0.00           C  
ATOM   3062  H   ALA C 200      14.108  11.110 -16.197  1.00  0.00           H  
ATOM   3063  HA  ALA C 200      14.765  11.296 -13.434  1.00  0.00           H  
ATOM   3064 1HB  ALA C 200      16.692  12.645 -14.198  1.00  0.00           H  
ATOM   3065 2HB  ALA C 200      16.468  11.190 -15.198  1.00  0.00           H  
ATOM   3066 3HB  ALA C 200      15.950  12.778 -15.809  1.00  0.00           H  
ATOM   3067  N   GLU C 201      13.372  13.947 -14.732  1.00  0.00           N  
ATOM   3068  CA  GLU C 201      12.828  15.267 -14.439  1.00  0.00           C  
ATOM   3069  C   GLU C 201      11.531  15.166 -13.646  1.00  0.00           C  
ATOM   3070  O   GLU C 201      10.906  16.177 -13.329  1.00  0.00           O  
ATOM   3071  CB  GLU C 201      12.586  16.044 -15.735  1.00  0.00           C  
ATOM   3072  CG  GLU C 201      13.851  16.390 -16.507  1.00  0.00           C  
ATOM   3073  CD  GLU C 201      14.761  17.320 -15.753  1.00  0.00           C  
ATOM   3074  OE1 GLU C 201      14.264  18.147 -15.027  1.00  0.00           O  
ATOM   3075  OE2 GLU C 201      15.954  17.203 -15.904  1.00  0.00           O  
ATOM   3076  H   GLU C 201      13.201  13.535 -15.638  1.00  0.00           H  
ATOM   3077  HA  GLU C 201      13.553  15.814 -13.834  1.00  0.00           H  
ATOM   3078 1HB  GLU C 201      11.941  15.462 -16.393  1.00  0.00           H  
ATOM   3079 2HB  GLU C 201      12.067  16.976 -15.509  1.00  0.00           H  
ATOM   3080 1HG  GLU C 201      14.393  15.470 -16.727  1.00  0.00           H  
ATOM   3081 2HG  GLU C 201      13.572  16.850 -17.454  1.00  0.00           H  
ATOM   3082  N   ASP C 202      11.132  13.939 -13.329  1.00  0.00           N  
ATOM   3083  CA  ASP C 202       9.949  13.706 -12.510  1.00  0.00           C  
ATOM   3084  C   ASP C 202      10.330  13.411 -11.064  1.00  0.00           C  
ATOM   3085  O   ASP C 202       9.465  13.175 -10.220  1.00  0.00           O  
ATOM   3086  CB  ASP C 202       9.126  12.545 -13.073  1.00  0.00           C  
ATOM   3087  CG  ASP C 202       8.590  12.823 -14.471  1.00  0.00           C  
ATOM   3088  OD1 ASP C 202       8.405  13.971 -14.798  1.00  0.00           O  
ATOM   3089  OD2 ASP C 202       8.370  11.884 -15.199  1.00  0.00           O  
ATOM   3090  H   ASP C 202      11.662  13.147 -13.665  1.00  0.00           H  
ATOM   3091  HA  ASP C 202       9.335  14.607 -12.524  1.00  0.00           H  
ATOM   3092 1HB  ASP C 202       9.741  11.645 -13.108  1.00  0.00           H  
ATOM   3093 2HB  ASP C 202       8.284  12.340 -12.411  1.00  0.00           H  
ATOM   3094  N   VAL C 203      11.629  13.426 -10.785  1.00  0.00           N  
ATOM   3095  CA  VAL C 203      12.126  13.161  -9.440  1.00  0.00           C  
ATOM   3096  C   VAL C 203      11.849  14.335  -8.510  1.00  0.00           C  
ATOM   3097  O   VAL C 203      12.095  15.489  -8.860  1.00  0.00           O  
ATOM   3098  CB  VAL C 203      13.641  12.885  -9.476  1.00  0.00           C  
ATOM   3099  CG1 VAL C 203      14.196  12.780  -8.063  1.00  0.00           C  
ATOM   3100  CG2 VAL C 203      13.917  11.611 -10.260  1.00  0.00           C  
ATOM   3101  H   VAL C 203      12.288  13.626 -11.523  1.00  0.00           H  
ATOM   3102  HA  VAL C 203      11.618  12.278  -9.051  1.00  0.00           H  
ATOM   3103  HB  VAL C 203      14.143  13.725  -9.957  1.00  0.00           H  
ATOM   3104 1HG1 VAL C 203      15.268  12.585  -8.107  1.00  0.00           H  
ATOM   3105 2HG1 VAL C 203      14.020  13.716  -7.533  1.00  0.00           H  
ATOM   3106 3HG1 VAL C 203      13.701  11.964  -7.537  1.00  0.00           H  
ATOM   3107 1HG2 VAL C 203      14.990  11.422 -10.281  1.00  0.00           H  
ATOM   3108 2HG2 VAL C 203      13.410  10.773  -9.781  1.00  0.00           H  
ATOM   3109 3HG2 VAL C 203      13.548  11.724 -11.279  1.00  0.00           H  
ATOM   3110  N   GLY C 204      11.335  14.033  -7.322  1.00  0.00           N  
ATOM   3111  CA  GLY C 204      10.999  15.064  -6.348  1.00  0.00           C  
ATOM   3112  C   GLY C 204       9.855  14.619  -5.446  1.00  0.00           C  
ATOM   3113  O   GLY C 204       9.400  13.478  -5.522  1.00  0.00           O  
ATOM   3114  H   GLY C 204      11.173  13.064  -7.088  1.00  0.00           H  
ATOM   3115 1HA  GLY C 204      11.877  15.292  -5.742  1.00  0.00           H  
ATOM   3116 2HA  GLY C 204      10.722  15.980  -6.868  1.00  0.00           H  
ATOM   3117  N   VAL C 205       9.394  15.527  -4.592  1.00  0.00           N  
ATOM   3118  CA  VAL C 205       8.314  15.223  -3.661  1.00  0.00           C  
ATOM   3119  C   VAL C 205       6.973  15.710  -4.194  1.00  0.00           C  
ATOM   3120  O   VAL C 205       6.824  16.878  -4.552  1.00  0.00           O  
ATOM   3121  CB  VAL C 205       8.588  15.878  -2.294  1.00  0.00           C  
ATOM   3122  CG1 VAL C 205       7.459  15.572  -1.321  1.00  0.00           C  
ATOM   3123  CG2 VAL C 205       9.920  15.391  -1.744  1.00  0.00           C  
ATOM   3124  H   VAL C 205       9.801  16.451  -4.589  1.00  0.00           H  
ATOM   3125  HA  VAL C 205       8.266  14.142  -3.527  1.00  0.00           H  
ATOM   3126  HB  VAL C 205       8.620  16.960  -2.419  1.00  0.00           H  
ATOM   3127 1HG1 VAL C 205       7.669  16.043  -0.360  1.00  0.00           H  
ATOM   3128 2HG1 VAL C 205       6.522  15.962  -1.718  1.00  0.00           H  
ATOM   3129 3HG1 VAL C 205       7.377  14.494  -1.185  1.00  0.00           H  
ATOM   3130 1HG2 VAL C 205      10.108  15.858  -0.778  1.00  0.00           H  
ATOM   3131 2HG2 VAL C 205       9.890  14.308  -1.624  1.00  0.00           H  
ATOM   3132 3HG2 VAL C 205      10.719  15.657  -2.437  1.00  0.00           H  
ATOM   3133  N   TYR C 206       5.999  14.807  -4.244  1.00  0.00           N  
ATOM   3134  CA  TYR C 206       4.683  15.130  -4.782  1.00  0.00           C  
ATOM   3135  C   TYR C 206       3.711  15.506  -3.671  1.00  0.00           C  
ATOM   3136  O   TYR C 206       3.684  14.872  -2.616  1.00  0.00           O  
ATOM   3137  CB  TYR C 206       4.133  13.954  -5.592  1.00  0.00           C  
ATOM   3138  CG  TYR C 206       4.850  13.728  -6.905  1.00  0.00           C  
ATOM   3139  CD1 TYR C 206       5.923  12.851  -6.967  1.00  0.00           C  
ATOM   3140  CD2 TYR C 206       4.435  14.399  -8.046  1.00  0.00           C  
ATOM   3141  CE1 TYR C 206       6.578  12.645  -8.166  1.00  0.00           C  
ATOM   3142  CE2 TYR C 206       5.090  14.193  -9.244  1.00  0.00           C  
ATOM   3143  CZ  TYR C 206       6.157  13.320  -9.307  1.00  0.00           C  
ATOM   3144  OH  TYR C 206       6.809  13.115 -10.501  1.00  0.00           O  
ATOM   3145  H   TYR C 206       6.175  13.874  -3.901  1.00  0.00           H  
ATOM   3146  HA  TYR C 206       4.780  15.992  -5.442  1.00  0.00           H  
ATOM   3147 1HB  TYR C 206       4.207  13.039  -5.002  1.00  0.00           H  
ATOM   3148 2HB  TYR C 206       3.078  14.121  -5.805  1.00  0.00           H  
ATOM   3149  HD1 TYR C 206       6.249  12.324  -6.070  1.00  0.00           H  
ATOM   3150  HD2 TYR C 206       3.593  15.089  -7.996  1.00  0.00           H  
ATOM   3151  HE1 TYR C 206       7.420  11.956  -8.215  1.00  0.00           H  
ATOM   3152  HE2 TYR C 206       4.764  14.721 -10.141  1.00  0.00           H  
ATOM   3153  HH  TYR C 206       7.758  13.158 -10.357  1.00  0.00           H  
ATOM   3154  N   TYR C 207       2.914  16.541  -3.914  1.00  0.00           N  
ATOM   3155  CA  TYR C 207       1.933  16.998  -2.938  1.00  0.00           C  
ATOM   3156  C   TYR C 207       0.527  16.988  -3.524  1.00  0.00           C  
ATOM   3157  O   TYR C 207       0.325  17.349  -4.683  1.00  0.00           O  
ATOM   3158  CB  TYR C 207       2.288  18.400  -2.437  1.00  0.00           C  
ATOM   3159  CG  TYR C 207       3.665  18.496  -1.817  1.00  0.00           C  
ATOM   3160  CD1 TYR C 207       4.750  18.874  -2.594  1.00  0.00           C  
ATOM   3161  CD2 TYR C 207       3.842  18.206  -0.473  1.00  0.00           C  
ATOM   3162  CE1 TYR C 207       6.008  18.961  -2.028  1.00  0.00           C  
ATOM   3163  CE2 TYR C 207       5.099  18.293   0.093  1.00  0.00           C  
ATOM   3164  CZ  TYR C 207       6.179  18.669  -0.680  1.00  0.00           C  
ATOM   3165  OH  TYR C 207       7.431  18.756  -0.116  1.00  0.00           O  
ATOM   3166  H   TYR C 207       2.990  17.024  -4.798  1.00  0.00           H  
ATOM   3167  HA  TYR C 207       1.942  16.312  -2.090  1.00  0.00           H  
ATOM   3168 1HB  TYR C 207       2.239  19.107  -3.267  1.00  0.00           H  
ATOM   3169 2HB  TYR C 207       1.558  18.717  -1.693  1.00  0.00           H  
ATOM   3170  HD1 TYR C 207       4.611  19.102  -3.651  1.00  0.00           H  
ATOM   3171  HD2 TYR C 207       2.989  17.908   0.137  1.00  0.00           H  
ATOM   3172  HE1 TYR C 207       6.860  19.258  -2.638  1.00  0.00           H  
ATOM   3173  HE2 TYR C 207       5.238  18.064   1.150  1.00  0.00           H  
ATOM   3174  HH  TYR C 207       7.990  19.312  -0.665  1.00  0.00           H  
ATOM   3175  N   CYS C 208      -0.443  16.572  -2.716  1.00  0.00           N  
ATOM   3176  CA  CYS C 208      -1.850  16.763  -3.047  1.00  0.00           C  
ATOM   3177  C   CYS C 208      -2.425  17.977  -2.328  1.00  0.00           C  
ATOM   3178  O   CYS C 208      -1.970  18.342  -1.244  1.00  0.00           O  
ATOM   3179  CB  CYS C 208      -2.663  15.523  -2.673  1.00  0.00           C  
ATOM   3180  SG  CYS C 208      -2.631  15.123  -0.909  1.00  0.00           S  
ATOM   3181  H   CYS C 208      -0.199  16.113  -1.851  1.00  0.00           H  
ATOM   3182  HA  CYS C 208      -1.934  16.923  -4.122  1.00  0.00           H  
ATOM   3183 1HB  CYS C 208      -3.703  15.667  -2.967  1.00  0.00           H  
ATOM   3184 2HB  CYS C 208      -2.284  14.661  -3.221  1.00  0.00           H  
ATOM   3185  N   PHE C 209      -3.429  18.598  -2.938  1.00  0.00           N  
ATOM   3186  CA  PHE C 209      -4.007  19.826  -2.405  1.00  0.00           C  
ATOM   3187  C   PHE C 209      -5.486  19.933  -2.750  1.00  0.00           C  
ATOM   3188  O   PHE C 209      -5.884  19.716  -3.894  1.00  0.00           O  
ATOM   3189  CB  PHE C 209      -3.261  21.047  -2.947  1.00  0.00           C  
ATOM   3190  CG  PHE C 209      -3.905  22.357  -2.592  1.00  0.00           C  
ATOM   3191  CD1 PHE C 209      -3.890  22.822  -1.285  1.00  0.00           C  
ATOM   3192  CD2 PHE C 209      -4.528  23.127  -3.563  1.00  0.00           C  
ATOM   3193  CE1 PHE C 209      -4.482  24.027  -0.957  1.00  0.00           C  
ATOM   3194  CE2 PHE C 209      -5.119  24.332  -3.238  1.00  0.00           C  
ATOM   3195  CZ  PHE C 209      -5.097  24.782  -1.933  1.00  0.00           C  
ATOM   3196  H   PHE C 209      -3.801  18.210  -3.793  1.00  0.00           H  
ATOM   3197  HA  PHE C 209      -3.908  19.811  -1.318  1.00  0.00           H  
ATOM   3198 1HB  PHE C 209      -2.243  21.053  -2.560  1.00  0.00           H  
ATOM   3199 2HB  PHE C 209      -3.199  20.982  -4.032  1.00  0.00           H  
ATOM   3200  HD1 PHE C 209      -3.403  22.225  -0.513  1.00  0.00           H  
ATOM   3201  HD2 PHE C 209      -4.546  22.771  -4.593  1.00  0.00           H  
ATOM   3202  HE1 PHE C 209      -4.463  24.380   0.074  1.00  0.00           H  
ATOM   3203  HE2 PHE C 209      -5.605  24.927  -4.011  1.00  0.00           H  
ATOM   3204  HZ  PHE C 209      -5.564  25.731  -1.676  1.00  0.00           H  
ATOM   3205  N   GLN C 210      -6.298  20.271  -1.753  1.00  0.00           N  
ATOM   3206  CA  GLN C 210      -7.716  20.528  -1.974  1.00  0.00           C  
ATOM   3207  C   GLN C 210      -8.063  21.983  -1.687  1.00  0.00           C  
ATOM   3208  O   GLN C 210      -7.768  22.501  -0.610  1.00  0.00           O  
ATOM   3209  CB  GLN C 210      -8.571  19.605  -1.101  1.00  0.00           C  
ATOM   3210  CG  GLN C 210      -8.525  19.933   0.382  1.00  0.00           C  
ATOM   3211  CD  GLN C 210      -9.471  21.059   0.755  1.00  0.00           C  
ATOM   3212  OE1 GLN C 210     -10.380  21.403  -0.007  1.00  0.00           O  
ATOM   3213  NE2 GLN C 210      -9.264  21.640   1.931  1.00  0.00           N  
ATOM   3214  H   GLN C 210      -5.923  20.351  -0.819  1.00  0.00           H  
ATOM   3215  HA  GLN C 210      -7.945  20.328  -3.020  1.00  0.00           H  
ATOM   3216 1HB  GLN C 210      -9.610  19.657  -1.425  1.00  0.00           H  
ATOM   3217 2HB  GLN C 210      -8.239  18.575  -1.227  1.00  0.00           H  
ATOM   3218 1HG  GLN C 210      -8.809  19.047   0.949  1.00  0.00           H  
ATOM   3219 2HG  GLN C 210      -7.512  20.237   0.646  1.00  0.00           H  
ATOM   3220 1HE2 GLN C 210      -9.856  22.389   2.231  1.00  0.00           H  
ATOM   3221 2HE2 GLN C 210      -8.515  21.330   2.517  1.00  0.00           H  
ATOM   3222  N   GLY C 211      -8.692  22.638  -2.657  1.00  0.00           N  
ATOM   3223  CA  GLY C 211      -9.139  24.015  -2.486  1.00  0.00           C  
ATOM   3224  C   GLY C 211     -10.660  24.098  -2.430  1.00  0.00           C  
ATOM   3225  O   GLY C 211     -11.237  25.178  -2.549  1.00  0.00           O  
ATOM   3226  H   GLY C 211      -8.864  22.171  -3.535  1.00  0.00           H  
ATOM   3227 1HA  GLY C 211      -8.715  24.425  -1.569  1.00  0.00           H  
ATOM   3228 2HA  GLY C 211      -8.769  24.623  -3.310  1.00  0.00           H  
ATOM   3229  N   SER C 212     -11.303  22.949  -2.249  1.00  0.00           N  
ATOM   3230  CA  SER C 212     -12.759  22.880  -2.241  1.00  0.00           C  
ATOM   3231  C   SER C 212     -13.329  23.416  -0.935  1.00  0.00           C  
ATOM   3232  O   SER C 212     -14.413  24.000  -0.912  1.00  0.00           O  
ATOM   3233  CB  SER C 212     -13.215  21.449  -2.453  1.00  0.00           C  
ATOM   3234  OG  SER C 212     -12.854  20.990  -3.726  1.00  0.00           O  
ATOM   3235  H   SER C 212     -10.769  22.103  -2.113  1.00  0.00           H  
ATOM   3236  HA  SER C 212     -13.139  23.494  -3.059  1.00  0.00           H  
ATOM   3237 1HB  SER C 212     -12.768  20.809  -1.692  1.00  0.00           H  
ATOM   3238 2HB  SER C 212     -14.296  21.391  -2.335  1.00  0.00           H  
ATOM   3239  HG  SER C 212     -13.030  20.046  -3.728  1.00  0.00           H  
ATOM   3240  N   HIS C 213     -12.593  23.215   0.153  1.00  0.00           N  
ATOM   3241  CA  HIS C 213     -13.054  23.620   1.476  1.00  0.00           C  
ATOM   3242  C   HIS C 213     -12.064  24.570   2.137  1.00  0.00           C  
ATOM   3243  O   HIS C 213     -10.854  24.457   1.940  1.00  0.00           O  
ATOM   3244  CB  HIS C 213     -13.272  22.396   2.371  1.00  0.00           C  
ATOM   3245  CG  HIS C 213     -14.329  21.463   1.868  1.00  0.00           C  
ATOM   3246  ND1 HIS C 213     -15.669  21.643   2.140  1.00  0.00           N  
ATOM   3247  CD2 HIS C 213     -14.245  20.344   1.112  1.00  0.00           C  
ATOM   3248  CE1 HIS C 213     -16.364  20.673   1.571  1.00  0.00           C  
ATOM   3249  NE2 HIS C 213     -15.523  19.872   0.942  1.00  0.00           N  
ATOM   3250  H   HIS C 213     -11.691  22.770   0.061  1.00  0.00           H  
ATOM   3251  HA  HIS C 213     -14.004  24.145   1.385  1.00  0.00           H  
ATOM   3252 1HB  HIS C 213     -12.338  21.839   2.459  1.00  0.00           H  
ATOM   3253 2HB  HIS C 213     -13.553  22.723   3.372  1.00  0.00           H  
ATOM   3254  HD2 HIS C 213     -13.333  19.899   0.713  1.00  0.00           H  
ATOM   3255  HE1 HIS C 213     -17.446  20.554   1.614  1.00  0.00           H  
ATOM   3256  HE2 HIS C 213     -15.774  19.045   0.419  1.00  0.00           H  
ATOM   3257  N   ILE C 214     -12.584  25.507   2.922  1.00  0.00           N  
ATOM   3258  CA  ILE C 214     -11.756  26.534   3.542  1.00  0.00           C  
ATOM   3259  C   ILE C 214     -11.617  26.298   5.041  1.00  0.00           C  
ATOM   3260  O   ILE C 214     -12.609  26.102   5.743  1.00  0.00           O  
ATOM   3261  CB  ILE C 214     -12.342  27.936   3.295  1.00  0.00           C  
ATOM   3262  CG1 ILE C 214     -12.336  28.261   1.799  1.00  0.00           C  
ATOM   3263  CG2 ILE C 214     -11.562  28.984   4.074  1.00  0.00           C  
ATOM   3264  CD1 ILE C 214     -13.110  29.510   1.442  1.00  0.00           C  
ATOM   3265  H   ILE C 214     -13.580  25.508   3.093  1.00  0.00           H  
ATOM   3266  HA  ILE C 214     -10.763  26.493   3.097  1.00  0.00           H  
ATOM   3267  HB  ILE C 214     -13.383  27.958   3.618  1.00  0.00           H  
ATOM   3268 1HG1 ILE C 214     -11.309  28.387   1.458  1.00  0.00           H  
ATOM   3269 2HG1 ILE C 214     -12.764  27.426   1.243  1.00  0.00           H  
ATOM   3270 1HG2 ILE C 214     -11.989  29.969   3.887  1.00  0.00           H  
ATOM   3271 2HG2 ILE C 214     -11.616  28.761   5.138  1.00  0.00           H  
ATOM   3272 3HG2 ILE C 214     -10.520  28.974   3.754  1.00  0.00           H  
ATOM   3273 1HD1 ILE C 214     -13.059  29.674   0.365  1.00  0.00           H  
ATOM   3274 2HD1 ILE C 214     -14.151  29.391   1.743  1.00  0.00           H  
ATOM   3275 3HD1 ILE C 214     -12.677  30.365   1.959  1.00  0.00           H  
ATOM   3276  N   PRO C 215     -10.380  26.319   5.525  1.00  0.00           N  
ATOM   3277  CA  PRO C 215      -9.237  26.673   4.692  1.00  0.00           C  
ATOM   3278  C   PRO C 215      -8.728  25.467   3.914  1.00  0.00           C  
ATOM   3279  O   PRO C 215      -8.769  24.338   4.402  1.00  0.00           O  
ATOM   3280  CB  PRO C 215      -8.205  27.163   5.714  1.00  0.00           C  
ATOM   3281  CG  PRO C 215      -8.484  26.352   6.933  1.00  0.00           C  
ATOM   3282  CD  PRO C 215      -9.983  26.215   6.956  1.00  0.00           C  
ATOM   3283  HA  PRO C 215      -9.526  27.483   4.006  1.00  0.00           H  
ATOM   3284 1HB  PRO C 215      -7.188  27.010   5.324  1.00  0.00           H  
ATOM   3285 2HB  PRO C 215      -8.325  28.243   5.882  1.00  0.00           H  
ATOM   3286 1HG  PRO C 215      -7.971  25.381   6.870  1.00  0.00           H  
ATOM   3287 2HG  PRO C 215      -8.092  26.861   7.826  1.00  0.00           H  
ATOM   3288 1HD  PRO C 215     -10.256  25.235   7.374  1.00  0.00           H  
ATOM   3289 2HD  PRO C 215     -10.417  27.028   7.557  1.00  0.00           H  
ATOM   3290  N   PRO C 216      -8.248  25.713   2.699  1.00  0.00           N  
ATOM   3291  CA  PRO C 216      -7.610  24.672   1.902  1.00  0.00           C  
ATOM   3292  C   PRO C 216      -6.438  24.048   2.649  1.00  0.00           C  
ATOM   3293  O   PRO C 216      -5.811  24.693   3.490  1.00  0.00           O  
ATOM   3294  CB  PRO C 216      -7.145  25.429   0.654  1.00  0.00           C  
ATOM   3295  CG  PRO C 216      -8.056  26.607   0.582  1.00  0.00           C  
ATOM   3296  CD  PRO C 216      -8.267  27.006   2.018  1.00  0.00           C  
ATOM   3297  HA  PRO C 216      -8.355  23.906   1.644  1.00  0.00           H  
ATOM   3298 1HB  PRO C 216      -6.088  25.713   0.758  1.00  0.00           H  
ATOM   3299 2HB  PRO C 216      -7.218  24.779  -0.229  1.00  0.00           H  
ATOM   3300 1HG  PRO C 216      -7.595  27.407  -0.017  1.00  0.00           H  
ATOM   3301 2HG  PRO C 216      -8.993  26.332   0.076  1.00  0.00           H  
ATOM   3302 1HD  PRO C 216      -7.444  27.660   2.342  1.00  0.00           H  
ATOM   3303 2HD  PRO C 216      -9.234  27.521   2.117  1.00  0.00           H  
ATOM   3304  N   THR C 217      -6.146  22.790   2.337  1.00  0.00           N  
ATOM   3305  CA  THR C 217      -5.103  22.049   3.036  1.00  0.00           C  
ATOM   3306  C   THR C 217      -4.265  21.228   2.064  1.00  0.00           C  
ATOM   3307  O   THR C 217      -4.727  20.870   0.981  1.00  0.00           O  
ATOM   3308  CB  THR C 217      -5.704  21.124   4.110  1.00  0.00           C  
ATOM   3309  OG1 THR C 217      -6.679  20.261   3.510  1.00  0.00           O  
ATOM   3310  CG2 THR C 217      -6.365  21.942   5.209  1.00  0.00           C  
ATOM   3311  H   THR C 217      -6.661  22.335   1.597  1.00  0.00           H  
ATOM   3312  HA  THR C 217      -4.443  22.763   3.529  1.00  0.00           H  
ATOM   3313  HB  THR C 217      -4.915  20.511   4.545  1.00  0.00           H  
ATOM   3314  HG1 THR C 217      -6.854  19.521   4.096  1.00  0.00           H  
ATOM   3315 1HG2 THR C 217      -6.784  21.272   5.959  1.00  0.00           H  
ATOM   3316 2HG2 THR C 217      -5.624  22.591   5.675  1.00  0.00           H  
ATOM   3317 3HG2 THR C 217      -7.161  22.550   4.782  1.00  0.00           H  
ATOM   3318  N   PHE C 218      -3.031  20.932   2.458  1.00  0.00           N  
ATOM   3319  CA  PHE C 218      -2.138  20.122   1.638  1.00  0.00           C  
ATOM   3320  C   PHE C 218      -1.952  18.733   2.234  1.00  0.00           C  
ATOM   3321  O   PHE C 218      -2.397  18.460   3.349  1.00  0.00           O  
ATOM   3322  CB  PHE C 218      -0.778  20.807   1.493  1.00  0.00           C  
ATOM   3323  CG  PHE C 218      -0.817  22.062   0.668  1.00  0.00           C  
ATOM   3324  CD1 PHE C 218      -1.193  23.270   1.236  1.00  0.00           C  
ATOM   3325  CD2 PHE C 218      -0.478  22.037  -0.676  1.00  0.00           C  
ATOM   3326  CE1 PHE C 218      -1.228  24.426   0.478  1.00  0.00           C  
ATOM   3327  CE2 PHE C 218      -0.511  23.190  -1.436  1.00  0.00           C  
ATOM   3328  CZ  PHE C 218      -0.888  24.386  -0.858  1.00  0.00           C  
ATOM   3329  H   PHE C 218      -2.703  21.278   3.349  1.00  0.00           H  
ATOM   3330  HA  PHE C 218      -2.582  20.013   0.648  1.00  0.00           H  
ATOM   3331 1HB  PHE C 218      -0.391  21.060   2.479  1.00  0.00           H  
ATOM   3332 2HB  PHE C 218      -0.072  20.118   1.031  1.00  0.00           H  
ATOM   3333  HD1 PHE C 218      -1.461  23.302   2.292  1.00  0.00           H  
ATOM   3334  HD2 PHE C 218      -0.181  21.092  -1.133  1.00  0.00           H  
ATOM   3335  HE1 PHE C 218      -1.526  25.369   0.936  1.00  0.00           H  
ATOM   3336  HE2 PHE C 218      -0.242  23.157  -2.491  1.00  0.00           H  
ATOM   3337  HZ  PHE C 218      -0.917  25.296  -1.456  1.00  0.00           H  
ATOM   3338  N   GLY C 219      -1.292  17.857   1.485  1.00  0.00           N  
ATOM   3339  CA  GLY C 219      -0.787  16.605   2.035  1.00  0.00           C  
ATOM   3340  C   GLY C 219       0.615  16.778   2.604  1.00  0.00           C  
ATOM   3341  O   GLY C 219       1.185  17.868   2.554  1.00  0.00           O  
ATOM   3342  H   GLY C 219      -1.135  18.064   0.509  1.00  0.00           H  
ATOM   3343 1HA  GLY C 219      -1.460  16.253   2.817  1.00  0.00           H  
ATOM   3344 2HA  GLY C 219      -0.775  15.843   1.256  1.00  0.00           H  
ATOM   3345  N   GLN C 220       1.166  15.698   3.146  1.00  0.00           N  
ATOM   3346  CA  GLN C 220       2.470  15.747   3.798  1.00  0.00           C  
ATOM   3347  C   GLN C 220       3.597  15.570   2.788  1.00  0.00           C  
ATOM   3348  O   GLN C 220       4.742  15.935   3.052  1.00  0.00           O  
ATOM   3349  CB  GLN C 220       2.567  14.672   4.884  1.00  0.00           C  
ATOM   3350  CG  GLN C 220       2.876  13.281   4.357  1.00  0.00           C  
ATOM   3351  CD  GLN C 220       1.624  12.519   3.968  1.00  0.00           C  
ATOM   3352  OE1 GLN C 220       0.635  13.107   3.522  1.00  0.00           O  
ATOM   3353  NE2 GLN C 220       1.659  11.201   4.135  1.00  0.00           N  
ATOM   3354  H   GLN C 220       0.669  14.819   3.106  1.00  0.00           H  
ATOM   3355  HA  GLN C 220       2.587  16.725   4.264  1.00  0.00           H  
ATOM   3356 1HB  GLN C 220       3.347  14.944   5.595  1.00  0.00           H  
ATOM   3357 2HB  GLN C 220       1.627  14.623   5.433  1.00  0.00           H  
ATOM   3358 1HG  GLN C 220       3.510  13.370   3.475  1.00  0.00           H  
ATOM   3359 2HG  GLN C 220       3.393  12.717   5.133  1.00  0.00           H  
ATOM   3360 1HE2 GLN C 220       0.862  10.645   3.895  1.00  0.00           H  
ATOM   3361 2HE2 GLN C 220       2.481  10.765   4.499  1.00  0.00           H  
ATOM   3362  N   GLY C 221       3.265  15.007   1.631  1.00  0.00           N  
ATOM   3363  CA  GLY C 221       4.221  14.885   0.537  1.00  0.00           C  
ATOM   3364  C   GLY C 221       4.678  13.442   0.364  1.00  0.00           C  
ATOM   3365  O   GLY C 221       4.824  12.706   1.340  1.00  0.00           O  
ATOM   3366  H   GLY C 221       2.326  14.656   1.506  1.00  0.00           H  
ATOM   3367 1HA  GLY C 221       3.764  15.239  -0.387  1.00  0.00           H  
ATOM   3368 2HA  GLY C 221       5.082  15.522   0.734  1.00  0.00           H  
ATOM   3369  N   THR C 222       4.902  13.043  -0.883  1.00  0.00           N  
ATOM   3370  CA  THR C 222       5.463  11.730  -1.179  1.00  0.00           C  
ATOM   3371  C   THR C 222       6.740  11.848  -2.001  1.00  0.00           C  
ATOM   3372  O   THR C 222       6.722  12.354  -3.123  1.00  0.00           O  
ATOM   3373  CB  THR C 222       4.446  10.849  -1.927  1.00  0.00           C  
ATOM   3374  OG1 THR C 222       3.304  10.618  -1.092  1.00  0.00           O  
ATOM   3375  CG2 THR C 222       5.071   9.515  -2.304  1.00  0.00           C  
ATOM   3376  H   THR C 222       4.679  13.666  -1.646  1.00  0.00           H  
ATOM   3377  HA  THR C 222       5.713  11.241  -0.237  1.00  0.00           H  
ATOM   3378  HB  THR C 222       4.119  11.359  -2.833  1.00  0.00           H  
ATOM   3379  HG1 THR C 222       3.440   9.817  -0.579  1.00  0.00           H  
ATOM   3380 1HG2 THR C 222       4.338   8.905  -2.832  1.00  0.00           H  
ATOM   3381 2HG2 THR C 222       5.933   9.686  -2.949  1.00  0.00           H  
ATOM   3382 3HG2 THR C 222       5.391   8.995  -1.402  1.00  0.00           H  
ATOM   3383  N   LYS C 223       7.847  11.378  -1.435  1.00  0.00           N  
ATOM   3384  CA  LYS C 223       9.149  11.504  -2.080  1.00  0.00           C  
ATOM   3385  C   LYS C 223       9.363  10.402  -3.109  1.00  0.00           C  
ATOM   3386  O   LYS C 223       9.428   9.222  -2.764  1.00  0.00           O  
ATOM   3387  CB  LYS C 223      10.267  11.475  -1.037  1.00  0.00           C  
ATOM   3388  CG  LYS C 223      11.665  11.677  -1.608  1.00  0.00           C  
ATOM   3389  CD  LYS C 223      12.719  11.647  -0.512  1.00  0.00           C  
ATOM   3390  CE  LYS C 223      14.118  11.828  -1.083  1.00  0.00           C  
ATOM   3391  NZ  LYS C 223      15.164  11.757  -0.026  1.00  0.00           N  
ATOM   3392  H   LYS C 223       7.785  10.922  -0.537  1.00  0.00           H  
ATOM   3393  HA  LYS C 223       9.185  12.460  -2.603  1.00  0.00           H  
ATOM   3394 1HB  LYS C 223      10.093  12.255  -0.295  1.00  0.00           H  
ATOM   3395 2HB  LYS C 223      10.254  10.518  -0.515  1.00  0.00           H  
ATOM   3396 1HG  LYS C 223      11.880  10.888  -2.329  1.00  0.00           H  
ATOM   3397 2HG  LYS C 223      11.713  12.637  -2.121  1.00  0.00           H  
ATOM   3398 1HD  LYS C 223      12.522  12.446   0.205  1.00  0.00           H  
ATOM   3399 2HD  LYS C 223      12.672  10.693   0.013  1.00  0.00           H  
ATOM   3400 1HE  LYS C 223      14.312  11.051  -1.821  1.00  0.00           H  
ATOM   3401 2HE  LYS C 223      14.186  12.795  -1.579  1.00  0.00           H  
ATOM   3402 1HZ  LYS C 223      16.075  11.881  -0.445  1.00  0.00           H  
ATOM   3403 2HZ  LYS C 223      15.004  12.486   0.655  1.00  0.00           H  
ATOM   3404 3HZ  LYS C 223      15.123  10.856   0.429  1.00  0.00           H  
ATOM   3405  N   VAL C 224       9.473  10.793  -4.374  1.00  0.00           N  
ATOM   3406  CA  VAL C 224       9.770   9.850  -5.445  1.00  0.00           C  
ATOM   3407  C   VAL C 224      11.172  10.068  -5.998  1.00  0.00           C  
ATOM   3408  O   VAL C 224      11.519  11.172  -6.419  1.00  0.00           O  
ATOM   3409  CB  VAL C 224       8.744   9.993  -6.584  1.00  0.00           C  
ATOM   3410  CG1 VAL C 224       9.105   9.080  -7.745  1.00  0.00           C  
ATOM   3411  CG2 VAL C 224       7.348   9.680  -6.066  1.00  0.00           C  
ATOM   3412  H   VAL C 224       9.347  11.770  -4.599  1.00  0.00           H  
ATOM   3413  HA  VAL C 224       9.707   8.838  -5.042  1.00  0.00           H  
ATOM   3414  HB  VAL C 224       8.772  11.017  -6.959  1.00  0.00           H  
ATOM   3415 1HG1 VAL C 224       8.369   9.195  -8.541  1.00  0.00           H  
ATOM   3416 2HG1 VAL C 224      10.092   9.346  -8.123  1.00  0.00           H  
ATOM   3417 3HG1 VAL C 224       9.112   8.044  -7.405  1.00  0.00           H  
ATOM   3418 1HG2 VAL C 224       6.627   9.785  -6.876  1.00  0.00           H  
ATOM   3419 2HG2 VAL C 224       7.322   8.659  -5.685  1.00  0.00           H  
ATOM   3420 3HG2 VAL C 224       7.094  10.373  -5.263  1.00  0.00           H  
ATOM   3421  N   GLU C 225      11.976   9.010  -5.995  1.00  0.00           N  
ATOM   3422  CA  GLU C 225      13.386   9.118  -6.348  1.00  0.00           C  
ATOM   3423  C   GLU C 225      13.816   7.974  -7.256  1.00  0.00           C  
ATOM   3424  O   GLU C 225      13.105   6.979  -7.396  1.00  0.00           O  
ATOM   3425  CB  GLU C 225      14.252   9.134  -5.086  1.00  0.00           C  
ATOM   3426  CG  GLU C 225      14.169   7.864  -4.251  1.00  0.00           C  
ATOM   3427  CD  GLU C 225      14.992   7.936  -2.995  1.00  0.00           C  
ATOM   3428  OE1 GLU C 225      15.508   8.988  -2.704  1.00  0.00           O  
ATOM   3429  OE2 GLU C 225      15.106   6.936  -2.325  1.00  0.00           O  
ATOM   3430  H   GLU C 225      11.600   8.108  -5.742  1.00  0.00           H  
ATOM   3431  HA  GLU C 225      13.538  10.054  -6.887  1.00  0.00           H  
ATOM   3432 1HB  GLU C 225      15.296   9.285  -5.363  1.00  0.00           H  
ATOM   3433 2HB  GLU C 225      13.958   9.971  -4.453  1.00  0.00           H  
ATOM   3434 1HG  GLU C 225      13.129   7.688  -3.980  1.00  0.00           H  
ATOM   3435 2HG  GLU C 225      14.507   7.023  -4.854  1.00  0.00           H  
ATOM   3436  N   ILE C 226      14.985   8.120  -7.872  1.00  0.00           N  
ATOM   3437  CA  ILE C 226      15.542   7.071  -8.717  1.00  0.00           C  
ATOM   3438  C   ILE C 226      16.885   6.590  -8.183  1.00  0.00           C  
ATOM   3439  O   ILE C 226      16.924   5.809  -7.272  1.00  0.00           O  
ATOM   3440  OXT ILE C 226      17.905   6.991  -8.673  1.00  0.00           O  
ATOM   3441  CB  ILE C 226      15.712   7.564 -10.165  1.00  0.00           C  
ATOM   3442  CG1 ILE C 226      14.350   7.899 -10.779  1.00  0.00           C  
ATOM   3443  CG2 ILE C 226      16.434   6.519 -11.002  1.00  0.00           C  
ATOM   3444  CD1 ILE C 226      14.437   8.593 -12.119  1.00  0.00           C  
ATOM   3445  H   ILE C 226      15.499   8.981  -7.752  1.00  0.00           H  
ATOM   3446  HA  ILE C 226      14.854   6.227  -8.719  1.00  0.00           H  
ATOM   3447  HB  ILE C 226      16.295   8.485 -10.170  1.00  0.00           H  
ATOM   3448 1HG1 ILE C 226      13.773   6.984 -10.905  1.00  0.00           H  
ATOM   3449 2HG1 ILE C 226      13.793   8.544 -10.098  1.00  0.00           H  
ATOM   3450 1HG2 ILE C 226      16.544   6.884 -12.023  1.00  0.00           H  
ATOM   3451 2HG2 ILE C 226      17.418   6.328 -10.576  1.00  0.00           H  
ATOM   3452 3HG2 ILE C 226      15.855   5.595 -11.008  1.00  0.00           H  
ATOM   3453 1HD1 ILE C 226      13.432   8.797 -12.489  1.00  0.00           H  
ATOM   3454 2HD1 ILE C 226      14.982   9.531 -12.008  1.00  0.00           H  
ATOM   3455 3HD1 ILE C 226      14.960   7.951 -12.827  1.00  0.00           H  
TER                                                                             
# All scores below are weighted scores, not raw scores.
#BEGIN_POSE_ENERGIES_TABLE ex1-1wt5_renum_0006.pdb
label fa_atr fa_rep fa_sol fa_intra_rep fa_elec pro_close hbond_sr_bb hbond_lr_bb hbond_bb_sc hbond_sc dslf_fa13 rama omega fa_dun p_aa_pp ref total
weights 0.8 0.44 0.75 0.004 0.7 1 1.17 1.17 1.17 1.1 1 0.2 0.5 0.56 0.32 1 NA
pose -845.25 102.723 462.562 2.06602 -95.3952 1.28181 -22.0456 -82.6718 -33.7919 -27.2481 -0.12241 -7.64254 27.6776 195.625 -41.5429 5.37176 -358.404
GLN_p:NtermProteinFull_1 -1.47074 0.01557 1.32708 0.0091 -0.30137 0 0 0 -0.20925 -0.35118 0 0 0.00587 2.04378 0 -1.17797 -0.10912
VAL_2 -3.4068 0.41195 1.82231 0.01397 -0.54817 0 0 0 -0.79605 0 0 -0.27643 0.21255 0.0384 -0.01537 0.74484 -1.79881
GLN_3 -2.95943 0.18935 2.07931 0.00843 -0.61021 0 0 0 -0.27165 0 0 0.06823 0.3997 2.1713 0.22169 -1.17797 0.11875
LEU_4 -4.37755 0.35805 2.43554 0.00773 -0.35376 0 0 0 -0.88856 0 0 -0.16224 0.03542 0.1932 -0.15914 0.60233 -2.30898
VAL_5 -2.65507 0.12996 1.62935 0.01288 -0.38557 0 0 0 0 0 0 0.01092 0.03913 0.01013 -0.30949 0.74484 -0.77292
GLN_6 -5.87251 0.44241 4.55779 0.01505 -1.02465 0 0 0 -1.36948 -0.56247 0 -0.14352 0.01556 3.29907 -0.02818 -1.17797 -1.84891
SER_7 -2.42431 0.23975 2.53381 0.00135 -0.45699 0 0 0 -0.86368 0 0 -0.27637 0.37882 0.26485 -0.24611 0.17658 -0.67229
GLY_8 -1.03694 0.10276 0.86266 0.00012 0.05751 0 0 0 0 0 0 -0.08732 0.04458 0 -0.27347 0.14053 -0.18957
ALA_9 -1.35049 0.24608 0.64246 0.00078 0.0587 0 0 0 0 0 0 -0.33603 0.00137 0 -0.12838 0.59294 -0.27256
GLU_10 -2.49582 0.12789 2.09352 0.00467 -0.6018 0 0 0 0 0 0 -0.01982 0.05047 2.27981 -0.02146 -1.55374 -0.1363
VAL_11 -1.71714 0.09209 1.05595 0.01271 -0.19819 0 0 0 0 0 0 -0.21879 0.26578 0.02567 -0.36109 0.74484 -0.29816
LYS_12 -3.12333 0.26146 1.84448 0.00512 -0.52988 0 0 0 0 0 0 -0.01164 0.02382 1.10387 -0.04434 -0.28737 -0.75782
LYS_13 -1.60786 0.38783 0.96721 0.00315 -0.11458 0.0008 0 0 0 0 0 -0.10216 0.00612 0.71907 -0.05755 -0.28737 -0.08534
PRO_14 -1.22304 0.42977 0.53615 0.00128 0.00543 0.00788 0 0 0 0 0 -0.18114 0.03995 0.0728 -0.51045 -0.21929 -1.04065
GLY_15 -1.36688 0.1161 0.83123 0 -0.07958 0 0 0 0 0 0 -0.38291 0.0025 0 -0.8012 0.14053 -1.54022
ALA_16 -2.87966 0.45964 1.47707 0.00072 -0.1681 0 0 0 0 0 0 0.26181 0.02352 0 0.19764 0.59294 -0.03442
SER_17 -2.22616 0.16017 1.73709 0.00141 -0.58907 0 0 0 0 -0.36369 0 -0.03488 0.03898 0.41061 -0.07013 0.17658 -0.75909
VAL_18 -3.62749 0.39594 1.42361 0.01975 -0.65339 0 0 0 0 0 0 -0.15329 0.00213 1.14483 -0.35107 0.74484 -1.05413
LYS_19 -2.71717 0.18225 1.22347 0.00901 -0.36319 0 0 0 0 0 0 0.11475 4e-05 1.78049 0.07864 -0.28737 0.02092
VAL_20 -3.92084 0.12416 1.77986 0.0128 -0.45219 0 0 0 0 0 0 -0.21446 0.03619 0.03047 -0.20973 0.74484 -2.06889
SER_21 -3.10658 0.42718 1.94277 0.00153 -0.61714 0 0 0 -0.38373 0 0 -0.02479 0.1504 0.3611 -0.13108 0.17658 -1.20375
CYS_22 -3.89062 0.28394 2.24478 0.00784 -0.4743 0 0 0 0 0 0 0.17212 0.00293 0.03123 -0.32098 0.35499 -1.58807
LYS_23 -3.10911 0.07188 1.98674 0.00509 -0.52983 0 0 0 0 0 0 -0.13345 0.04769 0.86445 -0.0524 -0.28737 -1.13631
ALA_24 -2.34084 0.21009 0.99167 0.00067 -0.30534 0 0 0 0 0 0 -0.07719 0.03179 0 0.05374 0.59294 -0.84247
SER_25 -1.84063 0.08784 1.23394 0.0022 -0.37079 0 0 0 0 0 0 0.29699 0.01737 0.03811 -0.36321 0.17658 -0.72159
GLY_26 -1.07649 0.0701 0.47698 3e-05 -0.11092 0 0 0 0 0 0 0.06331 0.00781 0 -0.81143 0.14053 -1.24009
TYR_27 -5.70242 0.55148 2.01098 0.02881 0.04963 0 0 0 0 0 0 -0.10819 0.03996 1.03562 -0.28974 0.1317 -2.25217
THR_28 -2.59804 0.40855 1.76946 0.00859 -0.23483 0 0 0 0 0 0 0.35276 0.59793 0.05177 0.30291 0.16454 0.82364
PHE_29 -6.07367 0.73342 1.7418 0.02632 0.10776 0 0 0 0 0 0 0.01308 1.11116 1.6709 -0.09558 0.43057 -0.33424
THR_30 -3.58025 0.49935 1.68732 0.00446 0.06472 0 0 0 0 0 0 -0.19432 0.45049 0.04804 -0.01332 0.16454 -0.86897
SER_31 -2.93533 0.52228 2.28435 0.00234 -0.52627 0 0 0 0 0 0 -0.24409 0.02697 0.16033 -0.13534 0.17658 -0.66818
TYR_32 -5.67347 0.54018 2.45783 0.02276 0.00623 0 0 0 0 0 0 -0.10485 0.12455 1.49191 -0.21066 0.1317 -1.21384
TRP_33 -5.44127 0.20032 2.39583 0.0214 -0.16509 0 0 0 0 0 0 -0.16523 0.07406 1.52421 -0.21133 0.92933 -0.83777
MET_34 -4.64682 0.55304 2.35257 0.00474 -0.58804 0 0 0 0 0 0 -0.12193 0.02904 1.07068 -0.03398 0.15868 -1.22202
HIS_35 -6.8158 0.93413 3.81388 0.00363 -0.52533 0 0 0 0 -0.75782 0 -0.09683 0.14532 2.00158 -0.03603 0.3575 -0.97576
TRP_36 -9.67167 0.8203 3.8498 0.02166 -0.4021 0 0 0 0 0 0 -0.03462 0.08706 1.14011 -0.00412 0.92933 -3.26427
VAL_37 -5.13921 0.48431 1.64871 0.0124 -0.35958 0 0 0 0 0 0 -0.10317 0.01903 0.13935 -0.31004 0.74484 -2.86334
ARG_38 -6.53817 0.55216 4.27611 0.00989 -2.00954 0 0 0 0 -1.92462 0 -0.10285 0.05396 2.42608 -0.04896 -0.14916 -3.4551
GLN_39 -4.17652 0.54255 3.01926 0.00538 -1.40759 0 0 0 0 -1.73953 0 0.01638 0.00201 2.27202 0.06451 -1.17797 -2.57951
ALA_40 -2.26081 0.30071 1.25811 0.00078 -0.53665 0.00036 0 0 0 0 0 0.18673 0.0063 0 0.02557 0.59294 -0.42595
PRO_41 -0.80404 0.42213 0.42033 0.00128 0.0193 0.01077 0 0 0 0 0 -0.16278 0.00996 0.07173 -0.51313 -0.21929 -0.74375
GLY_42 -0.98478 0.04851 0.65606 1e-05 0.05434 0 0 0 0 0 0 -0.24244 0.00237 0 -0.80294 0.14053 -1.12833
GLN_43 -2.32135 0.20239 1.58007 0.00489 0.08303 0 0 0 0 0 0 0.09393 0.0452 1.61729 -0.09441 -1.17797 0.03307
GLY_44 -2.22868 0.20029 1.3752 1e-05 -0.20691 0 0 0 0 0 0 0.1301 0.01256 0 -0.78834 0.14053 -1.36525
LEU_45 -4.81564 0.55995 0.92535 0.008 -0.0536 0 0 0 0 0 0 -0.15235 0.00822 0.30647 -0.16712 0.60233 -2.77839
GLU_46 -4.52861 0.15178 3.71454 0.00318 -1.9054 0 0 0 0 -1.33965 0 0.1123 0.13209 2.70982 0.10529 -1.55374 -2.39839
TRP_47 -9.10267 0.97026 3.00464 0.02295 -0.2318 0 0 0 0 -0.75782 0 -0.24708 0.24881 2.08317 -0.01719 0.92933 -3.09741
MET_48 -6.14515 0.41625 2.04995 0.00327 -0.37775 0 0 0 0 0 0 0.14493 0.00104 0.94185 -0.18428 0.15868 -2.99123
GLY_49 -3.61789 0.48291 1.9198 0.00028 -0.28256 0 0 0 0 0 0 0.11739 0.01052 0 -0.78603 0.14053 -2.01505
ASN_50 -5.71566 0.50627 3.83475 0.02239 -0.66694 0 0 0 0 -0.68071 0 -0.00695 0.05956 1.67819 -0.22812 -0.94198 -2.13921
ILE_51 -5.16881 0.55529 1.73552 0.01869 -0.3897 0 0 0 0 0 0 0.12089 0.66186 0.21134 0.04638 0.8318 -1.37673
TYR_52 -7.28506 0.87598 3.3911 0.02454 -1.08871 0.01456 0 0 0 0 0 0.02931 0.42139 2.1456 -0.16702 0.1317 -1.50662
PRO_53 -4.87496 1.25894 1.30351 0.00098 -0.23902 0.02435 0 0 -0.84125 0 0 -0.14837 0.00782 0.53892 -0.25763 -0.21929 -3.446
GLY_54 -1.84081 0.42604 1.03682 1e-05 -0.06658 0 0 0 0 0 0 0.00619 0.0004 0 0.17109 0.14053 -0.12631
SER_55 -2.35037 0.6052 1.81629 0.00233 -0.28734 0 0 0 -0.27762 0 0 0.33447 0.10084 0.36822 -0.17367 0.17658 0.31493
GLY_56 -1.70394 0.10594 1.16053 0 -0.08315 0 0 0 0 0 0 -0.38769 0.00261 0 -0.80369 0.14053 -1.56886
GLY_57 -1.69677 0.1803 1.38235 3e-05 -0.11397 0 0 0 -0.27762 0 0 0.17581 0.01636 0 0.34791 0.14053 0.15493
THR_58 -2.83182 0.29623 1.83958 0.00388 -0.3223 0 0 0 0 -0.45668 0 -0.17984 0.19512 0.06369 -0.19215 0.16454 -1.41974
ASN_59 -3.78019 0.28111 2.67428 0.00289 -0.59213 0 0 0 0 -0.68071 0 0.13028 0.12493 1.53169 0.30218 -0.94198 -0.94765
TYR_60 -5.25801 0.43034 2.73389 0.02365 -0.20317 0 0 0 -0.75389 -0.79673 0 -0.16031 0.0917 1.95515 -0.22771 0.1317 -2.03339
ALA_61 -3.69871 0.55852 1.65769 0.00075 -0.19367 0 0 0 0 0 0 -0.21102 0.00529 0 -0.04749 0.59294 -1.33569
GLU_62 -2.11778 0.26519 1.73356 0.00489 -0.89425 0 0 0 0 -0.19847 0 -0.28023 0.00367 2.51968 -0.13488 -1.55374 -0.65238
LYS_63 -2.50295 0.30031 1.53795 0.00317 -0.67724 0 0 0 0 -0.45442 0 -0.27573 0.86651 0.87123 -0.03724 -0.28737 -0.65579
PHE_64 -6.59894 0.88325 2.16662 0.02356 -0.12865 0 0 0 0 0 0 0.06099 0.08065 1.35014 -0.11874 0.43057 -1.85054
LYS_65 -3.29449 0.42516 2.57349 0.00905 -1.02978 0 0 0 0 -0.19847 0 -0.13225 0.08339 1.94843 -0.0443 -0.28737 0.05285
ASN_66 -1.64491 0.19513 1.22652 0.00454 -0.07688 0 0 0 0 0 0 -0.08246 0.00948 1.58967 -0.42601 -0.94198 -0.14691
ARG_67 -5.77807 0.37319 4.66271 0.01046 -1.67052 0 0 0 -0.31266 -0.8294 0 0.35508 0.10922 2.1732 -0.5003 -0.14916 -1.55624
VAL_68 -4.13223 0.86309 1.27532 0.01509 0.03271 0 0 0 0 0 0 -0.12839 0.89384 0.25458 -0.14042 0.74484 -0.32157
THR_69 -2.66441 0.33111 1.77038 0.01257 -0.57399 0 0 0 0 -0.34004 0 -0.08699 0.53745 0.94189 -0.1567 0.16454 -0.0642
MET_70 -4.7111 0.43282 2.01274 0.00213 -0.24799 0 0 0 -0.75389 0 0 -0.07422 0.13434 1.25907 -0.06121 0.15868 -1.84863
THR_71 -2.54835 0.28937 1.40518 0.01033 -0.77887 0 0 0 -0.20348 0 0 0.21962 0.21322 0.078 -0.50122 0.16454 -1.65165
ARG_72 -3.86015 0.30551 1.99006 0.02473 -0.95102 0 0 0 -1.04473 0 0 0.00699 0.12667 3.37541 -0.0705 -0.14916 -0.24619
ASP_73 -4.09384 0.33236 3.28606 0.01502 -1.3012 0 0 0 -0.0766 -0.22432 0 0.00667 0.78487 1.4315 -0.10281 -1.28682 -1.22911
THR_74 -2.13158 0.34446 1.29179 0.00413 0.2096 0 0 0 0 0 0 -0.19512 0.00016 0.04283 0.00918 0.16454 -0.26001
SER_75 -1.85203 0.36994 1.74603 0.00176 -0.8336 0 0 0 -0.0766 -0.22432 0 -0.30186 0.01208 0.14566 -0.14807 0.17658 -0.98443
ILE_76 -3.54543 0.69909 2.66098 0.01601 0.10165 0 0 0 0 0 0 0.28615 0.114 0.09042 -0.26604 0.8318 0.98863
SER_77 -3.51535 0.33543 2.05152 0.00243 0.12644 0 0 0 0 0 0 0.15845 0.04272 0.09828 0.03509 0.17658 -0.48841
THR_78 -5.06706 0.34368 2.95071 0.0094 -0.26186 0 0 0 0 0 0 -0.02587 0.15744 0.06839 -0.12175 0.16454 -1.78239
ALA_79 -3.5738 0.2029 1.58649 0.00068 -0.48634 0 0 0 0 0 0 -0.10958 0.00089 0 0.01643 0.59294 -1.76938
TYR_80 -5.78862 0.31714 2.25048 0.02323 -0.35926 0 0 0 0 0 0 -0.15616 0.11383 1.26537 -0.21288 0.1317 -2.41517
MET_81 -5.59195 0.5405 2.00711 0.00973 -0.44126 0 0 0 0 0 0 0.21639 0.01069 1.42417 -0.1718 0.15868 -1.83774
GLU_82 -4.1149 0.45517 2.69322 0.00687 -1.19309 0 0 0 0 -0.36369 0 -0.02849 0.09227 2.03231 0.0525 -1.55374 -1.92157
LEU_83 -4.95218 0.50092 2.47458 0.00992 -0.35397 0 0 0 0 0 0 -0.02903 0.02009 0.43981 -0.10374 0.60233 -1.39128
SER_84 -3.16603 0.2317 2.49113 0.00147 -0.77035 0 0 0 -0.31266 0 0 -0.04873 0.0192 0.14755 -0.22084 0.17658 -1.45098
ARG_85 -2.66574 0.32467 2.1447 0.0098 0.01144 0 0 0 0 0 0 -0.02044 0.18141 0.96497 -0.19124 -0.14916 0.61041
LEU_86 -5.33727 0.61137 2.40649 0.00746 -0.47156 0 0 0 0 0 0 -0.28135 0.12148 0.14373 0.00726 0.60233 -2.19005
ARG_87 -3.83934 0.48889 3.01503 0.01218 -0.90755 0 0 0 -0.32171 -0.2129 0 0.01559 0.07706 2.1299 -0.06812 -0.14916 0.23988
SER_88 -1.55164 0.33971 1.42341 0.00197 -0.55553 0 0 0 0 0 0 -0.26115 0.05403 0.1045 -0.12304 0.17658 -0.39117
ASP_89 -2.63198 0.51686 2.30191 0.00278 -0.96373 0 0 0 0 -0.2129 0 -0.24774 0.07903 2.07191 -0.22387 -1.28682 -0.59454
ASP_90 -4.84654 0.7333 4.65176 0.00282 -2.20818 0 0 0 -0.32171 -1.26732 0 -0.26025 0.06931 1.77899 -0.16117 -1.28682 -3.11581
THR_91 -1.81064 0.2492 1.65641 0.00876 -0.36145 0 0 0 0 0 0 0.59418 0.3297 0.04546 -0.71968 0.16454 0.15648
ALA_92 -3.23464 0.3048 1.67395 0.00072 -0.36941 0 0 0 0 0 0 0.17361 0.01026 0 -0.14281 0.59294 -0.99058
VAL_93 -4.32425 0.26699 1.8164 0.01245 -0.38405 0 0 0 0 0 0 -0.19796 0.34456 0.06185 -0.31762 0.74484 -1.97678
TYR_94 -7.11523 0.77838 3.19432 0.03044 -1.03285 0 0 0 0 -0.60147 0 -0.13807 0.03811 1.95037 -0.12087 0.1317 -2.88518
TYR_95 -7.36698 0.78432 3.36801 0.02414 -0.82003 0 0 0 0 -0.39455 0 -0.15496 0.63078 1.32957 -0.25149 0.1317 -2.7195
CYS_96 -3.84152 0.29138 2.15255 0.00231 -0.36176 0 0 0 -0.39752 0 0 0.05431 0.00249 0.36991 -0.16001 0.35499 -1.53287
ALA_97 -4.04776 0.92142 1.90138 0.00075 -0.06055 0 0 0 0 0 0 -0.02841 0.00225 0 0.08184 0.59294 -0.63614
ARG_98 -7.23357 1.08516 5.05527 0.0093 -0.17454 0 0 0 -0.49064 0 0 -0.14555 0.06307 1.62685 -0.1085 -0.14916 -0.46231
SER_99 -2.02907 0.09851 1.41081 0.00165 -0.35913 0 0 0 0 0 0 0.01756 0.00941 0.47016 0.11834 0.17658 -0.08519
GLY_100 -1.67706 0.26079 0.81972 9e-05 -0.0711 0 0 0 0 0 0 0.02944 0.17082 0 -0.79701 0.14053 -1.12379
GLY_101 -3.03101 0.53456 1.47797 3e-05 -0.07686 0.01382 0 0 0 0 0 0.23231 0.00895 0 -0.88954 0.14053 -1.58924
PRO_102 -2.82611 0.31479 0.96702 0.00158 -0.27804 0.13859 0 0 0 0 0 -0.15525 0.00635 0.38124 -0.18898 -0.21929 -1.85809
TYR_103 -2.70132 0.41885 0.81547 0.02445 -0.03875 0 0 0 0 0 0 -0.01916 0.04072 1.38845 -0.18609 0.1317 -0.12569
PHE_104 -4.14715 0.3266 1.59256 0.02263 0.20408 0 0 0 0 0 0 0.46393 0.46539 1.86515 -0.43673 0.43057 0.78703
PHE_105 -8.52016 1.23371 3.13077 0.04588 -0.03757 0 0 0 0 0 0 -0.19903 0.15056 3.45151 -0.06637 0.43057 -0.38012
ASP_106 -3.81915 0.57392 2.95409 0.00818 -0.32043 0 0 0 0 -0.35118 0 0.51004 0.0027 1.90065 -0.98932 -1.28682 -0.81731
TYR_107 -6.66845 1.27794 4.94114 0.05075 -0.31701 0 0 0 -1.69435 0 0 0.19446 0.20951 4.19439 -0.25346 0.1317 2.06661
TRP_108 -8.57547 1.60733 2.75365 0.027 0.21937 0 0 0 0 0 0 0.40156 0.01036 2.62395 -0.15431 0.92933 -0.15722
GLY_109 -1.88855 0.70726 1.36813 0.00011 -0.19698 0 0 0 -0.43419 0 0 -0.05336 0.0021 0 -0.59555 0.14053 -0.95051
GLN_110 -2.71083 0.21895 2.15786 0.01799 -0.34805 0 0 0 -0.97197 0 0 -0.23199 0 2.95082 -0.06419 -1.17797 -0.15938
GLY_111 -2.12492 0.28548 1.22525 1e-05 0.11418 0 0 0 0 0 0 0.33175 0.00132 0 -0.75842 0.14053 -0.78481
THR_112 -4.37918 0.11044 3.13048 0.00926 -0.85979 0 0 0 -0.47994 -0.56247 0 0.02889 0.00234 0.02128 0.0503 0.16454 -2.76384
LEU_113 -2.96983 0.24352 1.36501 0.00891 -0.2356 0 0 0 0 0 0 -0.11595 0.01396 0.30571 -0.09629 0.60233 -0.87823
VAL_114 -3.53676 0.28412 1.70193 0.01284 -0.19165 0 0 0 0 0 0 -0.21989 0.03504 0.024 -0.39935 0.74484 -1.54487
THR_p:CtermProteinFull_115 -2.71299 0.06868 2.60524 0.0176 -0.34953 0 0 0 0 0 0 0 0 0.05222 0 0.16454 -0.15425
ASP_p:NtermProteinFull_116 -1.89052 0.19988 2.63553 0.01367 0.25314 0 0 0 0 0 0 0 0.04541 1.67188 0 -1.28682 1.64217
ILE_117 -4.5029 0.71912 2.79851 0.01743 0.1182 0 0 0 -0.67908 0 0 -0.20229 0.01004 0.25602 -0.28569 0.8318 -0.91884
VAL_118 -2.19553 0.15472 1.56575 0.0136 -0.38521 0 0 0 -0.0864 0 0 -0.27714 0.00063 0.00964 -0.16409 0.74484 -0.61919
MET_119 -4.62154 0.21087 2.50563 0.00352 -0.10308 0 0 0 0 0 0 0.07443 0.09377 1.32147 -0.06595 0.15868 -0.4222
THR_120 -2.44326 0.02602 1.83216 0.00891 -0.42889 0 0 0 0 0 0 0.03312 0.02994 0.02728 -0.00758 0.16454 -0.75776
GLN_121 -6.65691 0.62903 5.17606 0.01021 -1.16209 0 0 0 -1.57128 -0.47219 0 -0.15919 1e-05 3.19731 -0.00364 -1.17797 -2.19065
SER_122 -2.06025 0.78938 1.64441 0.00442 -0.45565 0.01281 0 0 0 0 0 0.05359 4e-05 0.16173 -0.13675 0.17658 0.19031
PRO_123 -2.83098 1.1437 1.48997 0.00222 -0.46211 0.2684 0 0 -0.31088 0 0 0.25634 0.26084 0.03966 -0.3026 -0.21929 -0.66472
LEU_124 -1.80963 0.1046 1.17853 0.00663 -0.11353 0 0 0 0 0 0 -0.13753 0.0384 0.1415 -0.12415 0.60233 -0.11287
SER_125 -2.61722 0.25846 1.6282 0.00213 -0.40487 0 0 0 0 0 0 0.01162 0.23914 0.21515 -0.19213 0.17658 -0.68294
LEU_126 -3.47199 0.42293 1.3374 0.00996 -0.42702 0.03606 0 0 0 0 0 0.40132 0.32061 0.41727 -0.02467 0.60233 -0.37579
PRO_127 -1.97138 0.21491 0.93606 0.00135 -0.03487 0.22391 0 0 0 0 0 -0.26839 0.08777 0.3148 -0.51113 -0.21929 -1.22626
VAL_128 -3.67597 0.62916 1.40242 0.0129 -0.23718 0 0 0 0 0 0 -0.1603 0.18921 0.10921 -0.36373 0.74484 -1.34943
THR_129 -2.51681 0.80257 1.76844 0.00824 -0.63134 0.00012 0 0 -0.10777 0 0 -0.16478 0.04045 0.10237 0.06001 0.16454 -0.47394
PRO_130 -1.862 0.68539 0.48669 0.0014 -0.06979 0.03812 0 0 0 0 0 -0.04767 1e-05 0.07929 -0.48183 -0.21929 -1.38968
GLY_131 -1.84803 0.20071 0.96319 0 -0.20148 0 0 0 0 0 0 -0.37239 0.0022 0 -0.80124 0.14053 -1.91651
GLU_132 -3.98476 0.85334 2.74618 0.0072 -0.74033 0.02633 0 0 -0.10777 0 0 -0.06901 0.10342 2.14089 0.05786 -1.55374 -0.52039
PRO_133 -2.31349 0.54555 0.88421 0.00123 -0.04787 0.07224 0 0 0 0 0 -0.27476 0.03911 0.11789 -0.5526 -0.21929 -1.74778
ALA_134 -2.77532 0.38505 0.98809 0.00062 -0.26991 0 0 0 0 0 0 0.11339 0.00208 0 0.16344 0.59294 -0.79962
SER_135 -1.94532 0.16454 1.60825 0.00544 -0.51721 0 0 0 0 -0.43685 0 0.25546 0.00944 0.05721 -0.0997 0.17658 -0.72215
ILE_136 -4.64812 0.17948 1.52121 0.01779 -0.58181 0 0 0 0 0 0 -0.20946 0.08782 1.90219 -0.40424 0.8318 -1.30334
SER_137 -2.57718 0.17895 1.83124 0.0038 -0.74383 0 0 0 0 0 0 -0.07138 0.2009 0.57166 -0.01846 0.17658 -0.44771
CYD_138 -3.19605 0.18496 1.92241 0.00166 -0.64229 0 0 0 0 0 -0.06121 0.10058 0.02366 0.10726 -0.19892 0.35499 -1.40296
ARG_139 -3.2202 0.10608 2.74382 0.01222 -1.73639 0 0 0 0 -0.70738 0 -0.04454 0.02104 1.96546 0.02735 -0.14916 -0.98171
SER_140 -3.26816 0.58495 2.51339 0.00165 -0.85119 0 0 0 -1.11887 0 0 -0.12833 0.02612 0.62753 -0.02911 0.17658 -1.46544
SER_141 -1.91597 0.14239 1.58359 0.00501 -0.60286 0 0 0 -0.0864 0 0 -0.26363 0.00983 0.12564 -0.21057 0.17658 -1.03638
GLN_142 -3.66458 0.67772 2.3065 0.00578 -0.57526 0 0 0 -1.11887 0 0 -0.06035 0.01071 2.47626 -0.07148 -1.17797 -1.19154
ASN_143 -3.24395 0.32839 2.36079 0.0098 -0.35213 0 0 0 -0.60776 0 0 -0.11008 0.16409 1.64513 -0.00061 -0.94198 -0.74831
ILE_144 -4.46665 0.39841 2.05461 0.01677 -0.34534 0 0 0 -0.48522 0 0 0.21912 0.42964 0.05174 0.13202 0.8318 -1.16309
VAL_145 -2.73054 0.37124 2.01291 0.01295 -0.17606 0 0 0 -0.32953 0 0 -0.15558 0.10333 0.00601 -0.17851 0.74484 -0.31896
HIS_146 -5.2884 0.73391 3.01501 0.00502 -0.67947 0 0 0 -0.33196 0 0 -0.21554 0.15955 1.89858 0.14348 0.3575 -0.20232
ASN_147 -1.59773 0.44591 0.92459 0.00345 0.07624 0 0 0 0 0 0 -0.10804 0.0007 1.11538 0.04426 -0.94198 -0.03723
ASN_148 -4.18985 0.63682 3.09101 0.01713 -0.36153 0 0 0 -0.46231 -0.37539 0 -0.19779 0.31423 1.81913 -0.21183 -0.94198 -0.86238
GLY_149 -1.39182 0.46464 0.91877 0 0.03825 0 0 0 0 0 0 -0.41105 0.00178 0 -0.80163 0.14053 -1.04054
ILE_150 -4.21694 0.40467 2.40459 0.01714 -0.18987 0 0 0 -0.13035 0 0 -0.23328 0.38492 0.19877 -0.3747 0.8318 -0.90324
THR_151 -3.23499 0.3189 1.66693 0.00831 -0.35252 0 0 0 0 0 0 0.03778 0.23489 0.03541 -0.00206 0.16454 -1.12282
TYR_152 -5.06966 0.23279 2.46384 0.02503 -0.46332 0 0 0 -0.26027 -0.37539 0 0.03844 0.00499 1.58623 -0.07929 0.1317 -1.76492
LEU_153 -5.16707 0.63022 2.01796 0.00886 -0.35984 0 0 0 0 0 0 -0.05053 0.00052 0.39848 -0.15462 0.60233 -2.07368
GLU_154 -5.01372 0.38643 3.05828 0.00483 -1.13383 0 0 0 0 -0.39418 0 -0.05404 0.04485 2.06444 0.02067 -1.55374 -2.57002
TRP_155 -8.65428 0.71655 3.0524 0.02153 -0.43373 0 0 0 0 0 0 -0.06929 0.00105 1.09943 -0.10448 0.92933 -3.44149
TYR_156 -7.29543 0.82121 2.97523 0.02449 -1.03306 0 0 0 0 -0.39418 0 -0.09096 0.15496 1.3576 -0.23086 0.1317 -3.57931
LEU_157 -5.7355 0.69786 2.04291 0.0119 -0.44927 0 0 0 0 0 0 0.17121 0.00473 0.74258 -0.04973 0.60233 -1.96098
GLN_158 -5.89761 0.34132 3.71641 0.0059 -1.3085 0 0 0 -0.41765 -1.72486 0 0.04388 0.06836 2.15891 0.07673 -1.17797 -4.11508
LYS_159 -3.40366 0.39496 2.50073 0.00317 -1.14495 1e-05 0 0 0 0 0 -0.15517 0.00205 0.69924 -0.00614 -0.28737 -1.39714
PRO_160 -1.21042 0.37515 0.51599 0.00158 0.00448 0.00732 0 0 0 0 0 0.01864 0.05482 0.10554 -0.4367 -0.21929 -0.78289
GLY_161 -0.95586 0.06912 0.69074 0 0.08519 0 0 0 0 0 0 -0.40349 0.04619 0 -0.79873 0.14053 -1.12631
GLN_162 -2.99281 0.37843 1.85075 0.00502 -0.13046 0 0 0 -0.41765 0 0 0.10201 0.29829 1.58211 -0.09724 -1.17797 -0.59953
SER_163 -3.20146 0.43903 2.41609 0.00125 -0.42434 0.00109 0 0 -0.79048 0 0 -0.1038 0.00041 0.21744 -0.21994 0.17658 -1.48812
PRO_164 -5.04882 0.48791 1.37848 0.00128 0.04869 0.02067 0 0 0 0 0 -0.15722 0.01306 0.10125 -0.50342 -0.21929 -3.87741
GLN_165 -4.85373 0.5935 3.25471 0.00549 -0.49626 0 0 0 -0.35629 0 0 -0.14232 0.00488 1.9668 -0.03172 -1.17797 -1.2329
LEU_166 -5.03687 0.65923 1.65403 0.01322 -0.16985 0 0 0 0 0 0 -0.05439 0.00011 1.8454 -0.11261 0.60233 -0.59939
LEU_167 -4.92198 0.48681 1.15908 0.00727 -0.11326 0 0 0 0 0 0 0.47353 0.52021 0.31215 -0.1773 0.60233 -1.65116
ILE_168 -5.21593 0.57254 1.96611 0.02023 -0.26363 0 0 0 0 0 0 -0.07048 0.53345 1.05028 -0.14831 0.8318 -0.72393
TYR_169 -7.13289 1.39152 2.88652 0.02892 -0.38109 0 0 0 0 0 0 -0.14796 0.16321 1.44779 -0.26676 0.1317 -1.87905
LYS_170 -3.59393 1.64088 2.04037 0.00499 -0.11414 0 0 0 0 0 0 -0.03799 0.47545 0.90452 -0.31522 -0.28737 0.71758
VAL_171 -3.70468 1.30719 1.64117 0.01338 -0.17645 0 0 0 0 0 0 0.73113 0.61626 0.07775 -0.19028 0.74484 1.06031
SER_172 -1.78666 0.55444 1.40096 0.00581 -0.44135 0 0 0 0 0 0 0.39861 0.69572 0.35945 -0.30899 0.17658 1.05456
ASP_173 -4.33896 0.44208 2.99293 0.0026 -0.41855 0 0 0 0 0 0 0.16127 0.12063 1.71903 0.24656 -1.28682 -0.35922
ARG_174 -4.46052 0.32698 3.11372 0.01025 -0.69912 0 0 0 -0.50202 0 0 -0.09959 0.33302 1.86231 -0.03223 -0.14916 -0.29635
PHE_175 -6.63176 0.74197 2.1435 0.02268 -0.36769 0 0 0 0 0 0 -0.2101 0.00317 1.4499 0.09527 0.43057 -2.32249
SER_176 -1.37443 0.1055 0.88979 0.00908 -0.24906 0 0 0 0 0 0 0.02855 0.01412 0.20164 0.15722 0.17658 -0.04101
GLY_177 -0.89762 0.05639 0.56902 1e-05 -0.08278 0 0 0 0 0 0 -0.19724 0.00415 0 -0.80294 0.14053 -1.21048
VAL_178 -3.85963 0.91243 1.2753 0.01421 0.12409 0.00081 0 0 0 0 0 -0.27543 3e-05 0.05447 -0.16985 0.74484 -1.17872
PRO_179 -3.28542 0.87942 1.65033 0.0011 -0.15953 0.00282 0 0 0 0 0 -0.2852 0.00161 0.12798 -0.71014 -0.21929 -1.99632
ASP_180 -2.21592 0.32754 1.89979 0.00349 0.01285 0 0 0 0 0 0 -0.19418 0.22968 1.69915 -0.19875 -1.28682 0.27684
ARG_181 -5.73447 0.74843 4.42699 0.01101 -1.26854 0 0 0 0 -1.12944 0 -0.18995 0.06782 1.40992 -0.04137 -0.14916 -1.84877
PHE_182 -6.37826 0.73477 2.04463 0.02312 -0.6149 0 0 0 -0.50202 0 0 -0.18471 0.05666 1.74518 -0.08342 0.43057 -2.72837
SER_183 -2.33107 0.04541 1.70021 0.0083 -0.45783 0 0 0 0 0 0 0.24661 0.00029 0.04092 -0.27293 0.17658 -0.84352
GLY_184 -1.60163 0.07975 1.12825 7e-05 -0.24844 0 0 0 0 0 0 0.21623 0.07805 0 0.27746 0.14053 0.07028
SER_185 -1.85366 0.07497 1.34123 0.00115 -0.749 0 0 0 -0.1238 0 0 0.16363 0.00925 0.67862 -0.30442 0.17658 -0.58543
GLY_186 -1.20389 0.2254 0.64311 0.00012 -0.5622 0 0 0 -0.1238 0 0 0.18531 0.02033 0 -0.81138 0.14053 -1.48648
SER_187 -2.03608 0.15803 1.21928 0.00152 -0.48605 0 0 0 0 0 0 0.13364 0.34876 0.14599 -0.32797 0.17658 -0.66628
GLY_188 -2.37139 0.14979 1.50899 2e-05 -0.23126 0 0 0 0 0 0 0.50347 0.14938 0 -0.66761 0.14053 -0.81808
THR_189 -3.57798 0.31548 2.39048 0.00449 -0.60357 0 0 0 0 0 0 0.05685 0.08622 0.03026 -0.41973 0.16454 -1.55296
ASP_190 -3.50874 0.19786 3.05658 0.00368 -1.87954 0 0 0 0 -0.70738 0 -0.10006 0.00352 2.7293 -0.14259 -1.28682 -1.63419
PHE_191 -6.92081 0.80799 2.40692 0.02384 -0.29641 0 0 0 0 0 0 -0.14574 0.11836 1.25735 -0.17019 0.43057 -2.48813
THR_192 -3.41318 0.21057 2.29181 0.00775 -0.24218 0 0 0 0 0 0 -0.03736 0.25627 0.20914 -0.14551 0.16454 -0.69813
LEU_193 -5.90714 0.34603 1.56814 0.00907 -0.51891 0 0 0 0 0 0 -0.06226 0.05852 0.31431 -0.11502 0.60233 -3.70493
LYS_194 -3.63209 0.21745 2.6838 0.00548 -0.74869 0 0 0 0 -0.43685 0 -0.10978 0.00442 1.30883 -0.00648 -0.28737 -1.0013
ILE_195 -5.30472 0.9005 1.62439 0.01713 -0.34178 0 0 0 0 0 0 0.14711 0.16284 0.41092 -0.23029 0.8318 -1.7821
SER_196 -2.20977 0.4473 1.34449 0.00194 -0.2835 0 0 0 0 0 0 0.00563 0.04943 0.20226 0.18153 0.17658 -0.08412
ARG_197 -3.1399 0.5557 1.84718 0.00947 0.04279 0 0 0 0 0 0 0.39082 0.00397 0.95074 -0.44122 -0.14916 0.07037
VAL_198 -4.15935 0.64994 1.71156 0.01547 -0.34592 0 0 0 0 0 0 -0.20472 0.02759 0.15071 0.07297 0.74484 -1.33692
GLU_199 -3.94005 0.2989 3.02813 0.00465 -0.5634 0 0 0 -0.48297 0 0 0.26086 0.02097 2.01254 0.08141 -1.55374 -0.83269
ALA_200 -1.69281 0.43414 0.89732 0.00077 0.08123 0 0 0 0 0 0 -0.24609 0.06891 0 -0.18405 0.59294 -0.04764
GLU_201 -2.30493 0.3775 2.24962 0.0058 -0.96421 0 0 0 0 0 0 -0.13977 0.06056 2.24957 -0.0073 -1.55374 -0.02691
ASP_202 -5.34499 0.65076 4.48718 0.00334 -1.80094 0 0 0 -1.30643 -1.12944 0 -0.22142 1e-05 1.74208 -0.17872 -1.28682 -4.38539
VAL_203 -2.99557 0.28882 1.45612 0.01456 -0.05896 0 0 0 0 0 0 -0.27262 0.00683 0.07346 -0.04296 0.74484 -0.78548
GLY_204 -2.56473 0.22076 1.47622 0.00023 -0.39296 0 0 0 0 0 0 0.16504 0.00414 0 -0.79246 0.14053 -1.74324
VAL_205 -4.82578 0.25427 2.12491 0.01241 -0.41502 0 0 0 0 0 0 -0.21865 0.0289 0.04587 -0.26805 0.74484 -2.51631
TYR_206 -7.84168 1.18803 3.13054 0.02265 -1.16516 0 0 0 -0.82345 0 0 -0.1568 0.00088 1.42183 -0.09528 0.1317 -4.18674
TYR_207 -7.72041 0.75676 3.38258 0.02388 -0.67838 0 0 0 0 -0.37988 0 -0.13619 0.78623 1.44427 -0.13676 0.1317 -2.5262
CYD_208 -3.80583 0.23756 2.05173 0.00139 -0.48954 0 0 0 -0.39048 0 -0.06121 -0.15462 0.09496 1.38284 -0.13964 0.35499 -0.91783
PHE_209 -7.7365 0.98361 2.70164 0.02659 -0.40563 0 0 0 0 0 0 0.0537 0.16494 1.73127 -0.05038 0.43057 -2.1002
GLN_210 -6.80969 0.32535 4.36877 0.0426 -0.80946 0 0 0 -0.87013 -0.63247 0 0.02547 0.04806 4.72617 0.08298 -1.17797 -0.68032
GLY_211 -2.28385 0.15083 1.16815 1e-05 -0.00173 0 0 0 0 0 0 0.1497 0.04509 0 0.25075 0.14053 -0.38052
SER_212 -3.5596 0.24274 2.65423 0.00077 -0.39513 0 0 0 -0.74549 0 0 -0.15774 0.04627 0.5379 0.01413 0.17658 -1.18534
HIS_213 -4.86838 0.52367 3.08148 0.00249 -0.37156 0 0 0 -1.14835 0 0 -0.10519 0.08747 1.32177 -0.00942 0.3575 -1.12854
ILE_214 -1.56384 1.35924 0.51229 0.01824 -0.00477 0.04805 0 0 0 0 0 -0.22102 0.15796 0.26904 -0.34578 0.8318 1.0612
PRO_215 -3.52947 2.07059 1.81374 0.00242 -0.39949 0.23262 0 0 0 0 0 0.0398 0.19239 0.07829 -0.18855 -0.21929 0.09306
PRO_216 -4.95631 1.21912 1.67277 0.00115 0.04475 0.0793 0 0 0 0 0 -0.22586 0.07496 0.12575 -0.70745 -0.21929 -2.8911
THR_217 -4.29888 0.33096 3.54234 0.00301 -0.51096 0 0 0 -0.67908 -0.63247 0 -0.17932 0.01392 0.48207 -0.20795 0.16454 -1.97181
PHE_218 -6.57939 0.8598 1.28796 0.02385 -0.09022 0 0 0 0 0 0 0.13325 0.94713 1.52864 -0.25498 0.43057 -1.71338
GLY_219 -2.32567 0.11009 1.622 0.00012 -0.27562 0 0 0 0 0 0 -0.06722 0.06952 0 -0.31171 0.14053 -1.03796
GLN_220 -3.75701 0.32498 2.80103 0.0221 -0.38547 0 0 0 -1.1808 0 0 -0.19791 0.14275 3.25172 -0.04142 -1.17797 -0.198
GLY_221 -2.61443 0.44503 1.66048 5e-05 0.07058 0 0 0 0 0 0 0.1598 0.17215 0 -0.79834 0.14053 -0.76415
THR_222 -4.89884 0.33437 3.25234 0.01022 -0.84731 0 0 0 -0.31088 -0.47219 0 0.05996 0.07354 0.14977 -0.06139 0.16454 -2.54585
LYS_223 -3.52434 0.16231 2.11454 0.00546 -0.99562 0 0 0 0 0 0 -0.04489 0.08845 0.79158 0.08083 -0.28737 -1.60906
VAL_224 -3.86894 0.26508 1.56062 0.0134 -0.42292 0 0 0 0 0 0 -0.21947 0.26983 0.06031 -0.34999 0.74484 -1.94724
GLU_225 -2.65907 0.1273 1.73308 0.00757 -0.47107 0 0 0 0 0 0 0.06412 0.04671 2.3758 0.12994 -1.55374 -0.19937
ILE_p:CtermProteinFull_226 -2.05093 0.24743 0.58928 0.03497 0.04999 0 0 0 0 0 0 0 0 0.22514 0 0.8318 -0.07231
#END_POSE_ENERGIES_TABLE ex1-1wt5_renum_0006.pdb
chainbreak  0.134243
loop_cenrms  0
loop_rms  0
total_energy  -358.404
