# Supplementary material for: Improving Loop Modeling of the Antibody Complementarity-Determining Region 3 Using Knowledge-Based Restraints
Source: PLoS One. 2016 May 16;11(5):e0154811. doi: 10.1371/journal.pone.0154811 (PMC4868311; doi:10.1371/journal.pone.0154811)
Supplement: S4 File — This archive contains example input and output files needed to run the Rosetta protocol described in S3 File. (ZIP) [file pone.0154811.s007.zip › HCDR3_prot_capture/output/ex1-1wt5_renum_0007.pdb]

ATOM      1  N   GLN A   1       8.924  33.741 -19.587  1.00  0.00           N  
ATOM      2  CA  GLN A   1       8.862  32.998 -18.334  1.00  0.00           C  
ATOM      3  C   GLN A   1       8.531  33.916 -17.165  1.00  0.00           C  
ATOM      4  O   GLN A   1       8.465  35.136 -17.321  1.00  0.00           O  
ATOM      5  CB  GLN A   1      10.187  32.277 -18.073  1.00  0.00           C  
ATOM      6  CG  GLN A   1      10.563  31.259 -19.136  1.00  0.00           C  
ATOM      7  CD  GLN A   1       9.570  30.115 -19.219  1.00  0.00           C  
ATOM      8  OE1 GLN A   1       9.289  29.446 -18.221  1.00  0.00           O  
ATOM      9  NE2 GLN A   1       9.033  29.884 -20.411  1.00  0.00           N  
ATOM     10 1H   GLN A   1       9.143  33.115 -20.336  1.00  0.00           H  
ATOM     11 2H   GLN A   1       8.040  34.173 -19.763  1.00  0.00           H  
ATOM     12 3H   GLN A   1       9.632  34.444 -19.524  1.00  0.00           H  
ATOM     13  HA  GLN A   1       8.070  32.254 -18.412  1.00  0.00           H  
ATOM     14 1HB  GLN A   1      10.993  33.008 -18.007  1.00  0.00           H  
ATOM     15 2HB  GLN A   1      10.137  31.759 -17.115  1.00  0.00           H  
ATOM     16 1HG  GLN A   1      10.593  31.757 -20.106  1.00  0.00           H  
ATOM     17 2HG  GLN A   1      11.543  30.845 -18.899  1.00  0.00           H  
ATOM     18 1HE2 GLN A   1       8.372  29.142 -20.527  1.00  0.00           H  
ATOM     19 2HE2 GLN A   1       9.289  30.451 -21.194  1.00  0.00           H  
ATOM     20  N   VAL A   2       8.323  33.324 -15.994  1.00  0.00           N  
ATOM     21  CA  VAL A   2       8.029  34.090 -14.789  1.00  0.00           C  
ATOM     22  C   VAL A   2       8.976  33.718 -13.655  1.00  0.00           C  
ATOM     23  O   VAL A   2       9.500  32.605 -13.612  1.00  0.00           O  
ATOM     24  CB  VAL A   2       6.576  33.846 -14.342  1.00  0.00           C  
ATOM     25  CG1 VAL A   2       5.603  34.299 -15.420  1.00  0.00           C  
ATOM     26  CG2 VAL A   2       6.374  32.374 -14.017  1.00  0.00           C  
ATOM     27  H   VAL A   2       8.369  32.317 -15.937  1.00  0.00           H  
ATOM     28  HA  VAL A   2       8.153  35.150 -15.014  1.00  0.00           H  
ATOM     29  HB  VAL A   2       6.373  34.446 -13.454  1.00  0.00           H  
ATOM     30 1HG1 VAL A   2       4.581  34.120 -15.087  1.00  0.00           H  
ATOM     31 2HG1 VAL A   2       5.741  35.363 -15.611  1.00  0.00           H  
ATOM     32 3HG1 VAL A   2       5.789  33.739 -16.336  1.00  0.00           H  
ATOM     33 1HG2 VAL A   2       5.344  32.209 -13.701  1.00  0.00           H  
ATOM     34 2HG2 VAL A   2       6.582  31.774 -14.903  1.00  0.00           H  
ATOM     35 3HG2 VAL A   2       7.051  32.082 -13.214  1.00  0.00           H  
ATOM     36  N   GLN A   3       9.191  34.656 -12.739  1.00  0.00           N  
ATOM     37  CA  GLN A   3      10.078  34.429 -11.604  1.00  0.00           C  
ATOM     38  C   GLN A   3       9.614  35.206 -10.379  1.00  0.00           C  
ATOM     39  O   GLN A   3       9.413  36.419 -10.441  1.00  0.00           O  
ATOM     40  CB  GLN A   3      11.514  34.821 -11.959  1.00  0.00           C  
ATOM     41  CG  GLN A   3      12.507  34.644 -10.823  1.00  0.00           C  
ATOM     42  CD  GLN A   3      12.779  33.184 -10.514  1.00  0.00           C  
ATOM     43  OE1 GLN A   3      13.259  32.433 -11.367  1.00  0.00           O  
ATOM     44  NE2 GLN A   3      12.472  32.773  -9.289  1.00  0.00           N  
ATOM     45  H   GLN A   3       8.728  35.549 -12.831  1.00  0.00           H  
ATOM     46  HA  GLN A   3      10.057  33.367 -11.356  1.00  0.00           H  
ATOM     47 1HB  GLN A   3      11.857  34.221 -12.802  1.00  0.00           H  
ATOM     48 2HB  GLN A   3      11.540  35.865 -12.269  1.00  0.00           H  
ATOM     49 1HG  GLN A   3      13.449  35.116 -11.101  1.00  0.00           H  
ATOM     50 2HG  GLN A   3      12.104  35.114  -9.926  1.00  0.00           H  
ATOM     51 1HE2 GLN A   3      12.629  31.819  -9.027  1.00  0.00           H  
ATOM     52 2HE2 GLN A   3      12.084  33.415  -8.628  1.00  0.00           H  
ATOM     53  N   LEU A   4       9.447  34.501  -9.265  1.00  0.00           N  
ATOM     54  CA  LEU A   4       9.158  35.142  -7.988  1.00  0.00           C  
ATOM     55  C   LEU A   4      10.409  35.240  -7.125  1.00  0.00           C  
ATOM     56  O   LEU A   4      11.139  34.262  -6.961  1.00  0.00           O  
ATOM     57  CB  LEU A   4       8.070  34.363  -7.238  1.00  0.00           C  
ATOM     58  CG  LEU A   4       6.641  34.538  -7.767  1.00  0.00           C  
ATOM     59  CD1 LEU A   4       6.505  33.829  -9.108  1.00  0.00           C  
ATOM     60  CD2 LEU A   4       5.652  33.983  -6.753  1.00  0.00           C  
ATOM     61  H   LEU A   4       9.522  33.494  -9.304  1.00  0.00           H  
ATOM     62  HA  LEU A   4       8.795  36.151  -8.182  1.00  0.00           H  
ATOM     63 1HB  LEU A   4       8.312  33.302  -7.280  1.00  0.00           H  
ATOM     64 2HB  LEU A   4       8.077  34.675  -6.193  1.00  0.00           H  
ATOM     65  HG  LEU A   4       6.440  35.597  -7.928  1.00  0.00           H  
ATOM     66 1HD1 LEU A   4       5.490  33.953  -9.484  1.00  0.00           H  
ATOM     67 2HD1 LEU A   4       7.210  34.259  -9.820  1.00  0.00           H  
ATOM     68 3HD1 LEU A   4       6.718  32.768  -8.981  1.00  0.00           H  
ATOM     69 1HD2 LEU A   4       4.636  34.108  -7.129  1.00  0.00           H  
ATOM     70 2HD2 LEU A   4       5.852  32.923  -6.592  1.00  0.00           H  
ATOM     71 3HD2 LEU A   4       5.759  34.519  -5.810  1.00  0.00           H  
ATOM     72  N   VAL A   5      10.651  36.424  -6.574  1.00  0.00           N  
ATOM     73  CA  VAL A   5      11.860  36.676  -5.799  1.00  0.00           C  
ATOM     74  C   VAL A   5      11.524  37.039  -4.358  1.00  0.00           C  
ATOM     75  O   VAL A   5      11.059  38.143  -4.078  1.00  0.00           O  
ATOM     76  CB  VAL A   5      12.675  37.817  -6.435  1.00  0.00           C  
ATOM     77  CG1 VAL A   5      13.938  38.083  -5.629  1.00  0.00           C  
ATOM     78  CG2 VAL A   5      13.019  37.467  -7.875  1.00  0.00           C  
ATOM     79  H   VAL A   5       9.981  37.170  -6.697  1.00  0.00           H  
ATOM     80  HA  VAL A   5      12.466  35.770  -5.799  1.00  0.00           H  
ATOM     81  HB  VAL A   5      12.082  38.731  -6.414  1.00  0.00           H  
ATOM     82 1HG1 VAL A   5      14.502  38.893  -6.093  1.00  0.00           H  
ATOM     83 2HG1 VAL A   5      13.667  38.367  -4.612  1.00  0.00           H  
ATOM     84 3HG1 VAL A   5      14.551  37.183  -5.605  1.00  0.00           H  
ATOM     85 1HG2 VAL A   5      13.595  38.279  -8.319  1.00  0.00           H  
ATOM     86 2HG2 VAL A   5      13.607  36.550  -7.896  1.00  0.00           H  
ATOM     87 3HG2 VAL A   5      12.100  37.322  -8.443  1.00  0.00           H  
ATOM     88  N   GLN A   6      11.762  36.101  -3.446  1.00  0.00           N  
ATOM     89  CA  GLN A   6      11.479  36.318  -2.033  1.00  0.00           C  
ATOM     90  C   GLN A   6      12.715  36.813  -1.293  1.00  0.00           C  
ATOM     91  O   GLN A   6      13.839  36.660  -1.771  1.00  0.00           O  
ATOM     92  CB  GLN A   6      10.964  35.030  -1.386  1.00  0.00           C  
ATOM     93  CG  GLN A   6       9.626  34.554  -1.926  1.00  0.00           C  
ATOM     94  CD  GLN A   6       9.119  33.317  -1.208  1.00  0.00           C  
ATOM     95  OE1 GLN A   6       8.365  32.520  -1.773  1.00  0.00           O  
ATOM     96  NE2 GLN A   6       9.532  33.149   0.043  1.00  0.00           N  
ATOM     97  H   GLN A   6      12.149  35.216  -3.741  1.00  0.00           H  
ATOM     98  HA  GLN A   6      10.707  37.083  -1.948  1.00  0.00           H  
ATOM     99 1HB  GLN A   6      11.690  34.231  -1.536  1.00  0.00           H  
ATOM    100 2HB  GLN A   6      10.859  35.179  -0.311  1.00  0.00           H  
ATOM    101 1HG  GLN A   6       8.891  35.348  -1.798  1.00  0.00           H  
ATOM    102 2HG  GLN A   6       9.737  34.314  -2.983  1.00  0.00           H  
ATOM    103 1HE2 GLN A   6       9.230  32.351   0.567  1.00  0.00           H  
ATOM    104 2HE2 GLN A   6      10.144  33.820   0.463  1.00  0.00           H  
ATOM    105  N   SER A   7      12.500  37.408  -0.124  1.00  0.00           N  
ATOM    106  CA  SER A   7      13.598  37.904   0.696  1.00  0.00           C  
ATOM    107  C   SER A   7      14.421  36.757   1.268  1.00  0.00           C  
ATOM    108  O   SER A   7      13.970  35.612   1.299  1.00  0.00           O  
ATOM    109  CB  SER A   7      13.061  38.763   1.824  1.00  0.00           C  
ATOM    110  OG  SER A   7      12.228  38.019   2.669  1.00  0.00           O  
ATOM    111  H   SER A   7      11.551  37.519   0.204  1.00  0.00           H  
ATOM    112  HA  SER A   7      14.250  38.514   0.069  1.00  0.00           H  
ATOM    113 1HB  SER A   7      13.892  39.173   2.397  1.00  0.00           H  
ATOM    114 2HB  SER A   7      12.505  39.603   1.408  1.00  0.00           H  
ATOM    115  HG  SER A   7      12.786  37.709   3.386  1.00  0.00           H  
ATOM    116  N   GLY A   8      15.631  37.070   1.718  1.00  0.00           N  
ATOM    117  CA  GLY A   8      16.580  36.047   2.140  1.00  0.00           C  
ATOM    118  C   GLY A   8      16.285  35.572   3.557  1.00  0.00           C  
ATOM    119  O   GLY A   8      15.384  36.087   4.219  1.00  0.00           O  
ATOM    120  H   GLY A   8      15.900  38.042   1.770  1.00  0.00           H  
ATOM    121 1HA  GLY A   8      16.535  35.202   1.453  1.00  0.00           H  
ATOM    122 2HA  GLY A   8      17.592  36.447   2.091  1.00  0.00           H  
ATOM    123  N   ALA A   9      17.049  34.587   4.017  1.00  0.00           N  
ATOM    124  CA  ALA A   9      16.812  33.979   5.321  1.00  0.00           C  
ATOM    125  C   ALA A   9      17.222  34.916   6.449  1.00  0.00           C  
ATOM    126  O   ALA A   9      18.186  35.672   6.322  1.00  0.00           O  
ATOM    127  CB  ALA A   9      17.560  32.658   5.433  1.00  0.00           C  
ATOM    128  H   ALA A   9      17.814  34.252   3.449  1.00  0.00           H  
ATOM    129  HA  ALA A   9      15.743  33.789   5.417  1.00  0.00           H  
ATOM    130 1HB  ALA A   9      17.373  32.216   6.411  1.00  0.00           H  
ATOM    131 2HB  ALA A   9      17.213  31.977   4.655  1.00  0.00           H  
ATOM    132 3HB  ALA A   9      18.627  32.833   5.312  1.00  0.00           H  
ATOM    133  N   GLU A  10      16.486  34.862   7.554  1.00  0.00           N  
ATOM    134  CA  GLU A  10      16.790  35.685   8.719  1.00  0.00           C  
ATOM    135  C   GLU A  10      16.564  34.913  10.012  1.00  0.00           C  
ATOM    136  O   GLU A  10      15.677  34.064  10.093  1.00  0.00           O  
ATOM    137  CB  GLU A  10      15.935  36.954   8.714  1.00  0.00           C  
ATOM    138  CG  GLU A  10      16.203  37.889   7.544  1.00  0.00           C  
ATOM    139  CD  GLU A  10      15.481  39.202   7.667  1.00  0.00           C  
ATOM    140  OE1 GLU A  10      14.988  39.490   8.731  1.00  0.00           O  
ATOM    141  OE2 GLU A  10      15.421  39.917   6.695  1.00  0.00           O  
ATOM    142  H   GLU A  10      15.695  34.236   7.587  1.00  0.00           H  
ATOM    143  HA  GLU A  10      17.841  35.972   8.674  1.00  0.00           H  
ATOM    144 1HB  GLU A  10      14.880  36.681   8.689  1.00  0.00           H  
ATOM    145 2HB  GLU A  10      16.106  37.511   9.635  1.00  0.00           H  
ATOM    146 1HG  GLU A  10      17.274  38.082   7.485  1.00  0.00           H  
ATOM    147 2HG  GLU A  10      15.899  37.397   6.622  1.00  0.00           H  
ATOM    148  N   VAL A  11      17.373  35.213  11.023  1.00  0.00           N  
ATOM    149  CA  VAL A  11      17.235  34.578  12.329  1.00  0.00           C  
ATOM    150  C   VAL A  11      16.745  35.572  13.374  1.00  0.00           C  
ATOM    151  O   VAL A  11      17.334  36.637  13.557  1.00  0.00           O  
ATOM    152  CB  VAL A  11      18.582  33.985  12.780  1.00  0.00           C  
ATOM    153  CG1 VAL A  11      18.453  33.359  14.161  1.00  0.00           C  
ATOM    154  CG2 VAL A  11      19.062  32.959  11.765  1.00  0.00           C  
ATOM    155  H   VAL A  11      18.102  35.897  10.884  1.00  0.00           H  
ATOM    156  HA  VAL A  11      16.507  33.770  12.246  1.00  0.00           H  
ATOM    157  HB  VAL A  11      19.315  34.789  12.859  1.00  0.00           H  
ATOM    158 1HG1 VAL A  11      19.415  32.945  14.464  1.00  0.00           H  
ATOM    159 2HG1 VAL A  11      18.144  34.120  14.877  1.00  0.00           H  
ATOM    160 3HG1 VAL A  11      17.710  32.563  14.131  1.00  0.00           H  
ATOM    161 1HG2 VAL A  11      20.016  32.544  12.090  1.00  0.00           H  
ATOM    162 2HG2 VAL A  11      18.327  32.158  11.682  1.00  0.00           H  
ATOM    163 3HG2 VAL A  11      19.187  33.438  10.794  1.00  0.00           H  
ATOM    164  N   LYS A  12      15.663  35.216  14.060  1.00  0.00           N  
ATOM    165  CA  LYS A  12      15.012  36.130  14.991  1.00  0.00           C  
ATOM    166  C   LYS A  12      14.784  35.467  16.344  1.00  0.00           C  
ATOM    167  O   LYS A  12      14.762  34.240  16.449  1.00  0.00           O  
ATOM    168  CB  LYS A  12      13.684  36.624  14.417  1.00  0.00           C  
ATOM    169  CG  LYS A  12      13.808  37.367  13.094  1.00  0.00           C  
ATOM    170  CD  LYS A  12      14.506  38.706  13.275  1.00  0.00           C  
ATOM    171  CE  LYS A  12      14.586  39.472  11.963  1.00  0.00           C  
ATOM    172  NZ  LYS A  12      15.349  40.742  12.105  1.00  0.00           N  
ATOM    173  H   LYS A  12      15.282  34.290  13.932  1.00  0.00           H  
ATOM    174  HA  LYS A  12      15.666  36.989  15.147  1.00  0.00           H  
ATOM    175 1HB  LYS A  12      13.016  35.776  14.263  1.00  0.00           H  
ATOM    176 2HB  LYS A  12      13.204  37.292  15.132  1.00  0.00           H  
ATOM    177 1HG  LYS A  12      14.379  36.762  12.389  1.00  0.00           H  
ATOM    178 2HG  LYS A  12      12.815  37.537  12.678  1.00  0.00           H  
ATOM    179 1HD  LYS A  12      13.958  39.306  14.004  1.00  0.00           H  
ATOM    180 2HD  LYS A  12      15.515  38.543  13.652  1.00  0.00           H  
ATOM    181 1HE  LYS A  12      15.072  38.853  11.210  1.00  0.00           H  
ATOM    182 2HE  LYS A  12      13.580  39.705  11.615  1.00  0.00           H  
ATOM    183 1HZ  LYS A  12      15.380  41.219  11.215  1.00  0.00           H  
ATOM    184 2HZ  LYS A  12      14.896  41.333  12.789  1.00  0.00           H  
ATOM    185 3HZ  LYS A  12      16.290  40.537  12.409  1.00  0.00           H  
ATOM    186  N   LYS A  13      14.615  36.285  17.377  1.00  0.00           N  
ATOM    187  CA  LYS A  13      14.279  35.783  18.704  1.00  0.00           C  
ATOM    188  C   LYS A  13      12.771  35.752  18.916  1.00  0.00           C  
ATOM    189  O   LYS A  13      12.030  36.509  18.288  1.00  0.00           O  
ATOM    190  CB  LYS A  13      14.944  36.638  19.784  1.00  0.00           C  
ATOM    191  CG  LYS A  13      16.466  36.571  19.791  1.00  0.00           C  
ATOM    192  CD  LYS A  13      17.051  37.416  20.912  1.00  0.00           C  
ATOM    193  CE  LYS A  13      18.572  37.350  20.920  1.00  0.00           C  
ATOM    194  NZ  LYS A  13      19.159  38.184  22.004  1.00  0.00           N  
ATOM    195  H   LYS A  13      14.721  37.280  17.239  1.00  0.00           H  
ATOM    196  HA  LYS A  13      14.649  34.761  18.792  1.00  0.00           H  
ATOM    197 1HB  LYS A  13      14.657  37.681  19.651  1.00  0.00           H  
ATOM    198 2HB  LYS A  13      14.591  36.324  20.766  1.00  0.00           H  
ATOM    199 1HG  LYS A  13      16.784  35.536  19.924  1.00  0.00           H  
ATOM    200 2HG  LYS A  13      16.850  36.931  18.837  1.00  0.00           H  
ATOM    201 1HD  LYS A  13      16.741  38.454  20.785  1.00  0.00           H  
ATOM    202 2HD  LYS A  13      16.677  37.058  21.871  1.00  0.00           H  
ATOM    203 1HE  LYS A  13      18.890  36.318  21.059  1.00  0.00           H  
ATOM    204 2HE  LYS A  13      18.956  37.700  19.962  1.00  0.00           H  
ATOM    205 1HZ  LYS A  13      20.166  38.114  21.975  1.00  0.00           H  
ATOM    206 2HZ  LYS A  13      18.885  39.148  21.874  1.00  0.00           H  
ATOM    207 3HZ  LYS A  13      18.825  37.857  22.899  1.00  0.00           H  
ATOM    208  N   PRO A  14      12.321  34.873  19.805  1.00  0.00           N  
ATOM    209  CA  PRO A  14      10.903  34.764  20.124  1.00  0.00           C  
ATOM    210  C   PRO A  14      10.328  36.109  20.548  1.00  0.00           C  
ATOM    211  O   PRO A  14      10.914  36.815  21.369  1.00  0.00           O  
ATOM    212  CB  PRO A  14      10.886  33.754  21.277  1.00  0.00           C  
ATOM    213  CG  PRO A  14      12.092  32.910  21.041  1.00  0.00           C  
ATOM    214  CD  PRO A  14      13.133  33.876  20.542  1.00  0.00           C  
ATOM    215  HA  PRO A  14      10.364  34.371  19.249  1.00  0.00           H  
ATOM    216 1HB  PRO A  14      10.917  34.283  22.241  1.00  0.00           H  
ATOM    217 2HB  PRO A  14       9.950  33.177  21.257  1.00  0.00           H  
ATOM    218 1HG  PRO A  14      12.392  32.408  21.973  1.00  0.00           H  
ATOM    219 2HG  PRO A  14      11.865  32.118  20.312  1.00  0.00           H  
ATOM    220 1HD  PRO A  14      13.657  34.327  21.398  1.00  0.00           H  
ATOM    221 2HD  PRO A  14      13.842  33.346  19.889  1.00  0.00           H  
ATOM    222  N   GLY A  15       9.178  36.460  19.982  1.00  0.00           N  
ATOM    223  CA  GLY A  15       8.519  37.720  20.305  1.00  0.00           C  
ATOM    224  C   GLY A  15       8.827  38.786  19.262  1.00  0.00           C  
ATOM    225  O   GLY A  15       8.203  39.847  19.241  1.00  0.00           O  
ATOM    226  H   GLY A  15       8.750  35.838  19.312  1.00  0.00           H  
ATOM    227 1HA  GLY A  15       7.441  37.562  20.363  1.00  0.00           H  
ATOM    228 2HA  GLY A  15       8.846  38.061  21.286  1.00  0.00           H  
ATOM    229  N   ALA A  16       9.792  38.497  18.396  1.00  0.00           N  
ATOM    230  CA  ALA A  16      10.215  39.449  17.374  1.00  0.00           C  
ATOM    231  C   ALA A  16       9.269  39.430  16.180  1.00  0.00           C  
ATOM    232  O   ALA A  16       8.287  38.689  16.165  1.00  0.00           O  
ATOM    233  CB  ALA A  16      11.638  39.148  16.927  1.00  0.00           C  
ATOM    234  H   ALA A  16      10.245  37.596  18.446  1.00  0.00           H  
ATOM    235  HA  ALA A  16      10.185  40.448  17.809  1.00  0.00           H  
ATOM    236 1HB  ALA A  16      11.939  39.867  16.165  1.00  0.00           H  
ATOM    237 2HB  ALA A  16      12.311  39.222  17.781  1.00  0.00           H  
ATOM    238 3HB  ALA A  16      11.684  38.142  16.515  1.00  0.00           H  
ATOM    239  N   SER A  17       9.572  40.251  15.180  1.00  0.00           N  
ATOM    240  CA  SER A  17       8.757  40.321  13.973  1.00  0.00           C  
ATOM    241  C   SER A  17       9.627  40.450  12.729  1.00  0.00           C  
ATOM    242  O   SER A  17      10.520  41.296  12.669  1.00  0.00           O  
ATOM    243  CB  SER A  17       7.799  41.493  14.055  1.00  0.00           C  
ATOM    244  OG  SER A  17       7.038  41.603  12.884  1.00  0.00           O  
ATOM    245  H   SER A  17      10.386  40.843  15.259  1.00  0.00           H  
ATOM    246  HA  SER A  17       8.179  39.399  13.892  1.00  0.00           H  
ATOM    247 1HB  SER A  17       7.138  41.362  14.911  1.00  0.00           H  
ATOM    248 2HB  SER A  17       8.362  42.412  14.214  1.00  0.00           H  
ATOM    249  HG  SER A  17       6.573  42.441  12.948  1.00  0.00           H  
ATOM    250  N   VAL A  18       9.361  39.608  11.736  1.00  0.00           N  
ATOM    251  CA  VAL A  18      10.127  39.618  10.496  1.00  0.00           C  
ATOM    252  C   VAL A  18       9.210  39.690   9.282  1.00  0.00           C  
ATOM    253  O   VAL A  18       8.188  39.006   9.223  1.00  0.00           O  
ATOM    254  CB  VAL A  18      11.004  38.356  10.399  1.00  0.00           C  
ATOM    255  CG1 VAL A  18      10.140  37.104  10.422  1.00  0.00           C  
ATOM    256  CG2 VAL A  18      11.847  38.407   9.134  1.00  0.00           C  
ATOM    257  H   VAL A  18       8.608  38.943  11.844  1.00  0.00           H  
ATOM    258  HA  VAL A  18      10.775  40.496  10.497  1.00  0.00           H  
ATOM    259  HB  VAL A  18      11.657  38.311  11.271  1.00  0.00           H  
ATOM    260 1HG1 VAL A  18      10.776  36.221  10.353  1.00  0.00           H  
ATOM    261 2HG1 VAL A  18       9.572  37.070  11.352  1.00  0.00           H  
ATOM    262 3HG1 VAL A  18       9.452  37.122   9.576  1.00  0.00           H  
ATOM    263 1HG2 VAL A  18      12.465  37.512   9.072  1.00  0.00           H  
ATOM    264 2HG2 VAL A  18      11.193  38.458   8.263  1.00  0.00           H  
ATOM    265 3HG2 VAL A  18      12.487  39.289   9.159  1.00  0.00           H  
ATOM    266  N   LYS A  19       9.580  40.523   8.315  1.00  0.00           N  
ATOM    267  CA  LYS A  19       8.760  40.732   7.128  1.00  0.00           C  
ATOM    268  C   LYS A  19       9.347  40.015   5.919  1.00  0.00           C  
ATOM    269  O   LYS A  19      10.462  40.312   5.490  1.00  0.00           O  
ATOM    270  CB  LYS A  19       8.615  42.226   6.834  1.00  0.00           C  
ATOM    271  CG  LYS A  19       7.670  42.552   5.684  1.00  0.00           C  
ATOM    272  CD  LYS A  19       7.540  44.054   5.485  1.00  0.00           C  
ATOM    273  CE  LYS A  19       6.803  44.706   6.646  1.00  0.00           C  
ATOM    274  NZ  LYS A  19       6.637  46.171   6.448  1.00  0.00           N  
ATOM    275  H   LYS A  19      10.453  41.024   8.405  1.00  0.00           H  
ATOM    276  HA  LYS A  19       7.769  40.316   7.314  1.00  0.00           H  
ATOM    277 1HB  LYS A  19       8.248  42.738   7.724  1.00  0.00           H  
ATOM    278 2HB  LYS A  19       9.592  42.646   6.594  1.00  0.00           H  
ATOM    279 1HG  LYS A  19       8.048  42.103   4.765  1.00  0.00           H  
ATOM    280 2HG  LYS A  19       6.686  42.135   5.893  1.00  0.00           H  
ATOM    281 1HD  LYS A  19       8.533  44.498   5.401  1.00  0.00           H  
ATOM    282 2HD  LYS A  19       6.994  44.253   4.563  1.00  0.00           H  
ATOM    283 1HE  LYS A  19       5.819  44.252   6.752  1.00  0.00           H  
ATOM    284 2HE  LYS A  19       7.358  44.538   7.569  1.00  0.00           H  
ATOM    285 1HZ  LYS A  19       6.145  46.565   7.238  1.00  0.00           H  
ATOM    286 2HZ  LYS A  19       7.545  46.606   6.367  1.00  0.00           H  
ATOM    287 3HZ  LYS A  19       6.107  46.339   5.604  1.00  0.00           H  
ATOM    288  N   VAL A  20       8.590  39.069   5.374  1.00  0.00           N  
ATOM    289  CA  VAL A  20       9.019  38.332   4.191  1.00  0.00           C  
ATOM    290  C   VAL A  20       8.433  38.939   2.922  1.00  0.00           C  
ATOM    291  O   VAL A  20       7.221  39.131   2.817  1.00  0.00           O  
ATOM    292  CB  VAL A  20       8.591  36.857   4.296  1.00  0.00           C  
ATOM    293  CG1 VAL A  20       8.987  36.096   3.039  1.00  0.00           C  
ATOM    294  CG2 VAL A  20       9.216  36.223   5.529  1.00  0.00           C  
ATOM    295  H   VAL A  20       7.695  38.854   5.790  1.00  0.00           H  
ATOM    296  HA  VAL A  20      10.107  38.378   4.130  1.00  0.00           H  
ATOM    297  HB  VAL A  20       7.504  36.807   4.372  1.00  0.00           H  
ATOM    298 1HG1 VAL A  20       8.677  35.055   3.130  1.00  0.00           H  
ATOM    299 2HG1 VAL A  20       8.500  36.545   2.174  1.00  0.00           H  
ATOM    300 3HG1 VAL A  20      10.069  36.142   2.912  1.00  0.00           H  
ATOM    301 1HG2 VAL A  20       8.908  35.180   5.598  1.00  0.00           H  
ATOM    302 2HG2 VAL A  20      10.302  36.277   5.456  1.00  0.00           H  
ATOM    303 3HG2 VAL A  20       8.885  36.757   6.420  1.00  0.00           H  
ATOM    304  N   SER A  21       9.299  39.239   1.961  1.00  0.00           N  
ATOM    305  CA  SER A  21       8.878  39.887   0.725  1.00  0.00           C  
ATOM    306  C   SER A  21       8.775  38.883  -0.416  1.00  0.00           C  
ATOM    307  O   SER A  21       9.312  37.778  -0.333  1.00  0.00           O  
ATOM    308  CB  SER A  21       9.852  40.988   0.354  1.00  0.00           C  
ATOM    309  OG  SER A  21      11.064  40.454  -0.103  1.00  0.00           O  
ATOM    310  H   SER A  21      10.275  39.013   2.090  1.00  0.00           H  
ATOM    311  HA  SER A  21       7.893  40.327   0.883  1.00  0.00           H  
ATOM    312 1HB  SER A  21       9.413  41.617  -0.420  1.00  0.00           H  
ATOM    313 2HB  SER A  21      10.035  41.619   1.223  1.00  0.00           H  
ATOM    314  HG  SER A  21      10.916  40.208  -1.020  1.00  0.00           H  
ATOM    315  N   CYS A  22       8.083  39.273  -1.481  1.00  0.00           N  
ATOM    316  CA  CYS A  22       8.030  38.470  -2.697  1.00  0.00           C  
ATOM    317  C   CYS A  22       7.738  39.336  -3.916  1.00  0.00           C  
ATOM    318  O   CYS A  22       6.617  39.811  -4.098  1.00  0.00           O  
ATOM    319  CB  CYS A  22       6.959  37.386  -2.580  1.00  0.00           C  
ATOM    320  SG  CYS A  22       6.852  36.295  -4.019  1.00  0.00           S  
ATOM    321  H   CYS A  22       7.580  40.148  -1.447  1.00  0.00           H  
ATOM    322  HA  CYS A  22       8.998  37.989  -2.836  1.00  0.00           H  
ATOM    323 1HB  CYS A  22       7.160  36.769  -1.703  1.00  0.00           H  
ATOM    324 2HB  CYS A  22       5.984  37.852  -2.436  1.00  0.00           H  
ATOM    325  HG  CYS A  22       6.161  37.138  -4.780  1.00  0.00           H  
ATOM    326  N   LYS A  23       8.753  39.538  -4.749  1.00  0.00           N  
ATOM    327  CA  LYS A  23       8.621  40.388  -5.926  1.00  0.00           C  
ATOM    328  C   LYS A  23       8.108  39.596  -7.122  1.00  0.00           C  
ATOM    329  O   LYS A  23       8.638  38.533  -7.449  1.00  0.00           O  
ATOM    330  CB  LYS A  23       9.960  41.045  -6.265  1.00  0.00           C  
ATOM    331  CG  LYS A  23       9.903  42.021  -7.434  1.00  0.00           C  
ATOM    332  CD  LYS A  23      11.258  42.669  -7.678  1.00  0.00           C  
ATOM    333  CE  LYS A  23      11.208  43.628  -8.858  1.00  0.00           C  
ATOM    334  NZ  LYS A  23      12.529  44.265  -9.113  1.00  0.00           N  
ATOM    335  H   LYS A  23       9.639  39.091  -4.562  1.00  0.00           H  
ATOM    336  HA  LYS A  23       7.894  41.170  -5.708  1.00  0.00           H  
ATOM    337 1HB  LYS A  23      10.330  41.587  -5.395  1.00  0.00           H  
ATOM    338 2HB  LYS A  23      10.692  40.275  -6.507  1.00  0.00           H  
ATOM    339 1HG  LYS A  23       9.595  41.491  -8.336  1.00  0.00           H  
ATOM    340 2HG  LYS A  23       9.170  42.799  -7.223  1.00  0.00           H  
ATOM    341 1HD  LYS A  23      11.565  43.218  -6.787  1.00  0.00           H  
ATOM    342 2HD  LYS A  23      12.000  41.896  -7.881  1.00  0.00           H  
ATOM    343 1HE  LYS A  23      10.901  43.088  -9.753  1.00  0.00           H  
ATOM    344 2HE  LYS A  23      10.474  44.409  -8.662  1.00  0.00           H  
ATOM    345 1HZ  LYS A  23      12.454  44.893  -9.901  1.00  0.00           H  
ATOM    346 2HZ  LYS A  23      12.816  44.785  -8.295  1.00  0.00           H  
ATOM    347 3HZ  LYS A  23      13.214  43.552  -9.316  1.00  0.00           H  
ATOM    348  N   ALA A  24       7.076  40.120  -7.774  1.00  0.00           N  
ATOM    349  CA  ALA A  24       6.543  39.507  -8.985  1.00  0.00           C  
ATOM    350  C   ALA A  24       7.346  39.924 -10.211  1.00  0.00           C  
ATOM    351  O   ALA A  24       7.891  41.026 -10.263  1.00  0.00           O  
ATOM    352  CB  ALA A  24       5.077  39.873  -9.163  1.00  0.00           C  
ATOM    353  H   ALA A  24       6.648  40.964  -7.420  1.00  0.00           H  
ATOM    354  HA  ALA A  24       6.627  38.425  -8.883  1.00  0.00           H  
ATOM    355 1HB  ALA A  24       4.694  39.409 -10.072  1.00  0.00           H  
ATOM    356 2HB  ALA A  24       4.506  39.518  -8.306  1.00  0.00           H  
ATOM    357 3HB  ALA A  24       4.979  40.955  -9.240  1.00  0.00           H  
ATOM    358  N   SER A  25       7.414  39.036 -11.197  1.00  0.00           N  
ATOM    359  CA  SER A  25       8.110  39.328 -12.444  1.00  0.00           C  
ATOM    360  C   SER A  25       7.682  38.372 -13.550  1.00  0.00           C  
ATOM    361  O   SER A  25       7.698  37.154 -13.372  1.00  0.00           O  
ATOM    362  CB  SER A  25       9.609  39.239 -12.239  1.00  0.00           C  
ATOM    363  OG  SER A  25      10.296  39.497 -13.433  1.00  0.00           O  
ATOM    364  H   SER A  25       6.973  38.135 -11.079  1.00  0.00           H  
ATOM    365  HA  SER A  25       7.856  40.343 -12.753  1.00  0.00           H  
ATOM    366 1HB  SER A  25       9.915  39.957 -11.478  1.00  0.00           H  
ATOM    367 2HB  SER A  25       9.868  38.246 -11.874  1.00  0.00           H  
ATOM    368  HG  SER A  25      11.229  39.402 -13.227  1.00  0.00           H  
ATOM    369  N   GLY A  26       7.301  38.930 -14.694  1.00  0.00           N  
ATOM    370  CA  GLY A  26       6.872  38.128 -15.833  1.00  0.00           C  
ATOM    371  C   GLY A  26       5.353  38.085 -15.936  1.00  0.00           C  
ATOM    372  O   GLY A  26       4.801  37.566 -16.906  1.00  0.00           O  
ATOM    373  H   GLY A  26       7.308  39.937 -14.776  1.00  0.00           H  
ATOM    374 1HA  GLY A  26       7.291  38.544 -16.750  1.00  0.00           H  
ATOM    375 2HA  GLY A  26       7.262  37.116 -15.733  1.00  0.00           H  
ATOM    376  N   TYR A  27       4.681  38.634 -14.930  1.00  0.00           N  
ATOM    377  CA  TYR A  27       3.224  38.657 -14.904  1.00  0.00           C  
ATOM    378  C   TYR A  27       2.706  39.851 -14.112  1.00  0.00           C  
ATOM    379  O   TYR A  27       3.442  40.460 -13.337  1.00  0.00           O  
ATOM    380  CB  TYR A  27       2.678  37.353 -14.316  1.00  0.00           C  
ATOM    381  CG  TYR A  27       3.054  37.132 -12.868  1.00  0.00           C  
ATOM    382  CD1 TYR A  27       2.188  37.527 -11.858  1.00  0.00           C  
ATOM    383  CD2 TYR A  27       4.264  36.534 -12.549  1.00  0.00           C  
ATOM    384  CE1 TYR A  27       2.532  37.325 -10.536  1.00  0.00           C  
ATOM    385  CE2 TYR A  27       4.608  36.332 -11.227  1.00  0.00           C  
ATOM    386  CZ  TYR A  27       3.747  36.725 -10.223  1.00  0.00           C  
ATOM    387  OH  TYR A  27       4.089  36.523  -8.905  1.00  0.00           O  
ATOM    388  H   TYR A  27       5.193  39.045 -14.163  1.00  0.00           H  
ATOM    389  HA  TYR A  27       2.861  38.757 -15.927  1.00  0.00           H  
ATOM    390 1HB  TYR A  27       1.589  37.348 -14.390  1.00  0.00           H  
ATOM    391 2HB  TYR A  27       3.049  36.509 -14.897  1.00  0.00           H  
ATOM    392  HD1 TYR A  27       1.237  37.997 -12.109  1.00  0.00           H  
ATOM    393  HD2 TYR A  27       4.945  36.225 -13.343  1.00  0.00           H  
ATOM    394  HE1 TYR A  27       1.852  37.635  -9.743  1.00  0.00           H  
ATOM    395  HE2 TYR A  27       5.559  35.863 -10.976  1.00  0.00           H  
ATOM    396  HH  TYR A  27       3.330  36.710  -8.346  1.00  0.00           H  
ATOM    397  N   THR A  28       1.434  40.180 -14.311  1.00  0.00           N  
ATOM    398  CA  THR A  28       0.828  41.332 -13.654  1.00  0.00           C  
ATOM    399  C   THR A  28       0.528  41.036 -12.190  1.00  0.00           C  
ATOM    400  O   THR A  28      -0.303  40.183 -11.877  1.00  0.00           O  
ATOM    401  CB  THR A  28      -0.465  41.762 -14.371  1.00  0.00           C  
ATOM    402  OG1 THR A  28      -0.169  42.106 -15.731  1.00  0.00           O  
ATOM    403  CG2 THR A  28      -1.087  42.962 -13.673  1.00  0.00           C  
ATOM    404  H   THR A  28       0.872  39.617 -14.935  1.00  0.00           H  
ATOM    405  HA  THR A  28       1.534  42.162 -13.692  1.00  0.00           H  
ATOM    406  HB  THR A  28      -1.176  40.937 -14.366  1.00  0.00           H  
ATOM    407  HG1 THR A  28      -0.974  42.388 -16.172  1.00  0.00           H  
ATOM    408 1HG2 THR A  28      -2.000  43.252 -14.193  1.00  0.00           H  
ATOM    409 2HG2 THR A  28      -1.324  42.700 -12.642  1.00  0.00           H  
ATOM    410 3HG2 THR A  28      -0.385  43.794 -13.683  1.00  0.00           H  
ATOM    411  N   PHE A  29       1.209  41.745 -11.297  1.00  0.00           N  
ATOM    412  CA  PHE A  29       1.188  41.412  -9.878  1.00  0.00           C  
ATOM    413  C   PHE A  29      -0.232  41.426  -9.329  1.00  0.00           C  
ATOM    414  O   PHE A  29      -0.664  40.479  -8.671  1.00  0.00           O  
ATOM    415  CB  PHE A  29       2.056  42.391  -9.086  1.00  0.00           C  
ATOM    416  CG  PHE A  29       1.972  42.210  -7.597  1.00  0.00           C  
ATOM    417  CD1 PHE A  29       2.303  40.996  -7.012  1.00  0.00           C  
ATOM    418  CD2 PHE A  29       1.561  43.251  -6.779  1.00  0.00           C  
ATOM    419  CE1 PHE A  29       2.225  40.828  -5.643  1.00  0.00           C  
ATOM    420  CE2 PHE A  29       1.484  43.086  -5.410  1.00  0.00           C  
ATOM    421  CZ  PHE A  29       1.816  41.873  -4.841  1.00  0.00           C  
ATOM    422  H   PHE A  29       1.754  42.536 -11.609  1.00  0.00           H  
ATOM    423  HA  PHE A  29       1.594  40.406  -9.752  1.00  0.00           H  
ATOM    424 1HB  PHE A  29       3.098  42.277  -9.384  1.00  0.00           H  
ATOM    425 2HB  PHE A  29       1.759  43.412  -9.321  1.00  0.00           H  
ATOM    426  HD1 PHE A  29       2.627  40.171  -7.646  1.00  0.00           H  
ATOM    427  HD2 PHE A  29       1.298  44.209  -7.228  1.00  0.00           H  
ATOM    428  HE1 PHE A  29       2.487  39.869  -5.196  1.00  0.00           H  
ATOM    429  HE2 PHE A  29       1.160  43.913  -4.777  1.00  0.00           H  
ATOM    430  HZ  PHE A  29       1.753  41.740  -3.762  1.00  0.00           H  
ATOM    431  N   THR A  30      -0.956  42.506  -9.602  1.00  0.00           N  
ATOM    432  CA  THR A  30      -2.201  42.793  -8.899  1.00  0.00           C  
ATOM    433  C   THR A  30      -3.380  42.086  -9.557  1.00  0.00           C  
ATOM    434  O   THR A  30      -4.522  42.225  -9.119  1.00  0.00           O  
ATOM    435  CB  THR A  30      -2.471  44.308  -8.845  1.00  0.00           C  
ATOM    436  OG1 THR A  30      -2.626  44.816 -10.176  1.00  0.00           O  
ATOM    437  CG2 THR A  30      -1.320  45.030  -8.161  1.00  0.00           C  
ATOM    438  H   THR A  30      -0.635  43.145 -10.315  1.00  0.00           H  
ATOM    439  HA  THR A  30      -2.114  42.423  -7.877  1.00  0.00           H  
ATOM    440  HB  THR A  30      -3.390  44.494  -8.290  1.00  0.00           H  
ATOM    441  HG1 THR A  30      -3.492  45.221 -10.264  1.00  0.00           H  
ATOM    442 1HG2 THR A  30      -1.528  46.100  -8.131  1.00  0.00           H  
ATOM    443 2HG2 THR A  30      -1.207  44.654  -7.144  1.00  0.00           H  
ATOM    444 3HG2 THR A  30      -0.400  44.856  -8.717  1.00  0.00           H  
ATOM    445  N   SER A  31      -3.096  41.328 -10.610  1.00  0.00           N  
ATOM    446  CA  SER A  31      -4.142  40.679 -11.391  1.00  0.00           C  
ATOM    447  C   SER A  31      -4.416  39.270 -10.882  1.00  0.00           C  
ATOM    448  O   SER A  31      -5.416  38.652 -11.246  1.00  0.00           O  
ATOM    449  CB  SER A  31      -3.747  40.630 -12.854  1.00  0.00           C  
ATOM    450  OG  SER A  31      -2.652  39.777 -13.050  1.00  0.00           O  
ATOM    451  H   SER A  31      -2.131  41.198 -10.877  1.00  0.00           H  
ATOM    452  HA  SER A  31      -5.059  41.263 -11.294  1.00  0.00           H  
ATOM    453 1HB  SER A  31      -4.592  40.283 -13.448  1.00  0.00           H  
ATOM    454 2HB  SER A  31      -3.496  41.633 -13.197  1.00  0.00           H  
ATOM    455  HG  SER A  31      -2.056  39.939 -12.315  1.00  0.00           H  
ATOM    456  N   TYR A  32      -3.522  38.767 -10.037  1.00  0.00           N  
ATOM    457  CA  TYR A  32      -3.610  37.394  -9.557  1.00  0.00           C  
ATOM    458  C   TYR A  32      -3.762  37.349  -8.042  1.00  0.00           C  
ATOM    459  O   TYR A  32      -3.228  38.199  -7.329  1.00  0.00           O  
ATOM    460  CB  TYR A  32      -2.379  36.595  -9.990  1.00  0.00           C  
ATOM    461  CG  TYR A  32      -2.287  36.378 -11.484  1.00  0.00           C  
ATOM    462  CD1 TYR A  32      -1.419  37.148 -12.245  1.00  0.00           C  
ATOM    463  CD2 TYR A  32      -3.071  35.409 -12.094  1.00  0.00           C  
ATOM    464  CE1 TYR A  32      -1.335  36.949 -13.610  1.00  0.00           C  
ATOM    465  CE2 TYR A  32      -2.987  35.211 -13.458  1.00  0.00           C  
ATOM    466  CZ  TYR A  32      -2.123  35.977 -14.215  1.00  0.00           C  
ATOM    467  OH  TYR A  32      -2.040  35.779 -15.574  1.00  0.00           O  
ATOM    468  H   TYR A  32      -2.762  39.352  -9.720  1.00  0.00           H  
ATOM    469  HA  TYR A  32      -4.496  36.931  -9.992  1.00  0.00           H  
ATOM    470 1HB  TYR A  32      -1.475  37.113  -9.665  1.00  0.00           H  
ATOM    471 2HB  TYR A  32      -2.388  35.620  -9.505  1.00  0.00           H  
ATOM    472  HD1 TYR A  32      -0.803  37.909 -11.766  1.00  0.00           H  
ATOM    473  HD2 TYR A  32      -3.753  34.805 -11.496  1.00  0.00           H  
ATOM    474  HE1 TYR A  32      -0.653  37.554 -14.207  1.00  0.00           H  
ATOM    475  HE2 TYR A  32      -3.603  34.450 -13.938  1.00  0.00           H  
ATOM    476  HH  TYR A  32      -2.830  35.328 -15.880  1.00  0.00           H  
ATOM    477  N   TRP A  33      -4.494  36.352  -7.555  1.00  0.00           N  
ATOM    478  CA  TRP A  33      -4.514  36.042  -6.130  1.00  0.00           C  
ATOM    479  C   TRP A  33      -3.299  35.215  -5.729  1.00  0.00           C  
ATOM    480  O   TRP A  33      -2.944  34.249  -6.403  1.00  0.00           O  
ATOM    481  CB  TRP A  33      -5.793  35.284  -5.768  1.00  0.00           C  
ATOM    482  CG  TRP A  33      -7.040  36.096  -5.944  1.00  0.00           C  
ATOM    483  CD1 TRP A  33      -7.528  36.598  -7.113  1.00  0.00           C  
ATOM    484  CD2 TRP A  33      -7.970  36.506  -4.912  1.00  0.00           C  
ATOM    485  NE1 TRP A  33      -8.691  37.290  -6.881  1.00  0.00           N  
ATOM    486  CE2 TRP A  33      -8.977  37.243  -5.540  1.00  0.00           C  
ATOM    487  CE3 TRP A  33      -8.028  36.308  -3.527  1.00  0.00           C  
ATOM    488  CZ2 TRP A  33     -10.036  37.790  -4.833  1.00  0.00           C  
ATOM    489  CZ3 TRP A  33      -9.090  36.856  -2.817  1.00  0.00           C  
ATOM    490  CH2 TRP A  33     -10.069  37.576  -3.455  1.00  0.00           C  
ATOM    491  H   TRP A  33      -5.050  35.796  -8.188  1.00  0.00           H  
ATOM    492  HA  TRP A  33      -4.493  36.977  -5.572  1.00  0.00           H  
ATOM    493 1HB  TRP A  33      -5.875  34.391  -6.389  1.00  0.00           H  
ATOM    494 2HB  TRP A  33      -5.740  34.957  -4.730  1.00  0.00           H  
ATOM    495  HD1 TRP A  33      -7.062  36.470  -8.088  1.00  0.00           H  
ATOM    496  HE1 TRP A  33      -9.246  37.759  -7.583  1.00  0.00           H  
ATOM    497  HE3 TRP A  33      -7.255  35.735  -3.016  1.00  0.00           H  
ATOM    498  HZ2 TRP A  33     -10.823  38.365  -5.321  1.00  0.00           H  
ATOM    499  HZ3 TRP A  33      -9.127  36.698  -1.739  1.00  0.00           H  
ATOM    500  HH2 TRP A  33     -10.888  37.991  -2.868  1.00  0.00           H  
ATOM    501  N   MET A  34      -2.664  35.602  -4.628  1.00  0.00           N  
ATOM    502  CA  MET A  34      -1.486  34.898  -4.136  1.00  0.00           C  
ATOM    503  C   MET A  34      -1.748  34.270  -2.773  1.00  0.00           C  
ATOM    504  O   MET A  34      -2.564  34.767  -1.997  1.00  0.00           O  
ATOM    505  CB  MET A  34      -0.294  35.851  -4.063  1.00  0.00           C  
ATOM    506  CG  MET A  34       0.063  36.515  -5.385  1.00  0.00           C  
ATOM    507  SD  MET A  34       0.545  35.325  -6.652  1.00  0.00           S  
ATOM    508  CE  MET A  34       2.073  34.697  -5.962  1.00  0.00           C  
ATOM    509  H   MET A  34      -3.007  36.404  -4.118  1.00  0.00           H  
ATOM    510  HA  MET A  34      -1.249  34.093  -4.831  1.00  0.00           H  
ATOM    511 1HB  MET A  34      -0.502  36.639  -3.340  1.00  0.00           H  
ATOM    512 2HB  MET A  34       0.585  35.309  -3.712  1.00  0.00           H  
ATOM    513 1HG  MET A  34      -0.793  37.081  -5.751  1.00  0.00           H  
ATOM    514 2HG  MET A  34       0.889  37.209  -5.232  1.00  0.00           H  
ATOM    515 1HE  MET A  34       2.495  33.948  -6.633  1.00  0.00           H  
ATOM    516 2HE  MET A  34       2.782  35.517  -5.841  1.00  0.00           H  
ATOM    517 3HE  MET A  34       1.874  34.242  -4.991  1.00  0.00           H  
ATOM    518  N   HIS A  35      -1.052  33.175  -2.488  1.00  0.00           N  
ATOM    519  CA  HIS A  35      -1.175  32.503  -1.200  1.00  0.00           C  
ATOM    520  C   HIS A  35       0.167  32.441  -0.482  1.00  0.00           C  
ATOM    521  O   HIS A  35       1.217  32.662  -1.086  1.00  0.00           O  
ATOM    522  CB  HIS A  35      -1.731  31.087  -1.378  1.00  0.00           C  
ATOM    523  CG  HIS A  35      -3.135  31.054  -1.898  1.00  0.00           C  
ATOM    524  ND1 HIS A  35      -4.211  30.705  -1.109  1.00  0.00           N  
ATOM    525  CD2 HIS A  35      -3.639  31.324  -3.125  1.00  0.00           C  
ATOM    526  CE1 HIS A  35      -5.318  30.763  -1.830  1.00  0.00           C  
ATOM    527  NE2 HIS A  35      -4.997  31.136  -3.056  1.00  0.00           N  
ATOM    528  H   HIS A  35      -0.422  32.798  -3.182  1.00  0.00           H  
ATOM    529  HA  HIS A  35      -1.863  33.059  -0.564  1.00  0.00           H  
ATOM    530 1HB  HIS A  35      -1.098  30.532  -2.071  1.00  0.00           H  
ATOM    531 2HB  HIS A  35      -1.708  30.564  -0.423  1.00  0.00           H  
ATOM    532  HD2 HIS A  35      -3.072  31.632  -4.004  1.00  0.00           H  
ATOM    533  HE1 HIS A  35      -6.324  30.542  -1.473  1.00  0.00           H  
ATOM    534  HE2 HIS A  35      -5.642  31.264  -3.822  1.00  0.00           H  
ATOM    535  N   TRP A  36       0.127  32.138   0.811  1.00  0.00           N  
ATOM    536  CA  TRP A  36       1.344  31.951   1.593  1.00  0.00           C  
ATOM    537  C   TRP A  36       1.357  30.589   2.275  1.00  0.00           C  
ATOM    538  O   TRP A  36       0.372  30.184   2.893  1.00  0.00           O  
ATOM    539  CB  TRP A  36       1.477  33.054   2.645  1.00  0.00           C  
ATOM    540  CG  TRP A  36       1.669  34.420   2.059  1.00  0.00           C  
ATOM    541  CD1 TRP A  36       0.693  35.264   1.622  1.00  0.00           C  
ATOM    542  CD2 TRP A  36       2.923  35.111   1.844  1.00  0.00           C  
ATOM    543  NE1 TRP A  36       1.249  36.427   1.150  1.00  0.00           N  
ATOM    544  CE2 TRP A  36       2.613  36.351   1.279  1.00  0.00           C  
ATOM    545  CE3 TRP A  36       4.263  34.782   2.082  1.00  0.00           C  
ATOM    546  CZ2 TRP A  36       3.595  37.270   0.943  1.00  0.00           C  
ATOM    547  CZ3 TRP A  36       5.248  35.704   1.746  1.00  0.00           C  
ATOM    548  CH2 TRP A  36       4.921  36.916   1.192  1.00  0.00           C  
ATOM    549  H   TRP A  36      -0.769  32.035   1.265  1.00  0.00           H  
ATOM    550  HA  TRP A  36       2.199  32.006   0.919  1.00  0.00           H  
ATOM    551 1HB  TRP A  36       0.583  33.071   3.269  1.00  0.00           H  
ATOM    552 2HB  TRP A  36       2.325  32.837   3.294  1.00  0.00           H  
ATOM    553  HD1 TRP A  36      -0.374  35.047   1.644  1.00  0.00           H  
ATOM    554  HE1 TRP A  36       0.740  37.211   0.768  1.00  0.00           H  
ATOM    555  HE3 TRP A  36       4.528  33.822   2.524  1.00  0.00           H  
ATOM    556  HZ2 TRP A  36       3.356  38.238   0.502  1.00  0.00           H  
ATOM    557  HZ3 TRP A  36       6.289  35.439   1.934  1.00  0.00           H  
ATOM    558  HH2 TRP A  36       5.718  37.616   0.941  1.00  0.00           H  
ATOM    559  N   VAL A  37       2.478  29.886   2.159  1.00  0.00           N  
ATOM    560  CA  VAL A  37       2.573  28.511   2.636  1.00  0.00           C  
ATOM    561  C   VAL A  37       3.869  28.283   3.403  1.00  0.00           C  
ATOM    562  O   VAL A  37       4.939  28.717   2.976  1.00  0.00           O  
ATOM    563  CB  VAL A  37       2.500  27.528   1.452  1.00  0.00           C  
ATOM    564  CG1 VAL A  37       2.609  26.093   1.945  1.00  0.00           C  
ATOM    565  CG2 VAL A  37       1.203  27.738   0.685  1.00  0.00           C  
ATOM    566  H   VAL A  37       3.285  30.314   1.729  1.00  0.00           H  
ATOM    567  HA  VAL A  37       1.733  28.318   3.304  1.00  0.00           H  
ATOM    568  HB  VAL A  37       3.348  27.706   0.791  1.00  0.00           H  
ATOM    569 1HG1 VAL A  37       2.556  25.412   1.095  1.00  0.00           H  
ATOM    570 2HG1 VAL A  37       3.560  25.956   2.460  1.00  0.00           H  
ATOM    571 3HG1 VAL A  37       1.789  25.880   2.631  1.00  0.00           H  
ATOM    572 1HG2 VAL A  37       1.159  27.040  -0.151  1.00  0.00           H  
ATOM    573 2HG2 VAL A  37       0.356  27.565   1.348  1.00  0.00           H  
ATOM    574 3HG2 VAL A  37       1.166  28.760   0.306  1.00  0.00           H  
ATOM    575  N   ARG A  38       3.767  27.598   4.536  1.00  0.00           N  
ATOM    576  CA  ARG A  38       4.934  27.295   5.357  1.00  0.00           C  
ATOM    577  C   ARG A  38       5.331  25.830   5.231  1.00  0.00           C  
ATOM    578  O   ARG A  38       4.475  24.948   5.164  1.00  0.00           O  
ATOM    579  CB  ARG A  38       4.660  27.620   6.818  1.00  0.00           C  
ATOM    580  CG  ARG A  38       5.832  27.380   7.757  1.00  0.00           C  
ATOM    581  CD  ARG A  38       5.602  27.996   9.089  1.00  0.00           C  
ATOM    582  NE  ARG A  38       4.596  27.277   9.853  1.00  0.00           N  
ATOM    583  CZ  ARG A  38       4.306  27.510  11.148  1.00  0.00           C  
ATOM    584  NH1 ARG A  38       4.954  28.445  11.808  1.00  0.00           N  
ATOM    585  NH2 ARG A  38       3.372  26.800  11.755  1.00  0.00           N  
ATOM    586  H   ARG A  38       2.858  27.278   4.838  1.00  0.00           H  
ATOM    587  HA  ARG A  38       5.766  27.911   5.014  1.00  0.00           H  
ATOM    588 1HB  ARG A  38       4.372  28.666   6.910  1.00  0.00           H  
ATOM    589 2HB  ARG A  38       3.824  27.018   7.174  1.00  0.00           H  
ATOM    590 1HG  ARG A  38       5.974  26.308   7.894  1.00  0.00           H  
ATOM    591 2HG  ARG A  38       6.736  27.815   7.329  1.00  0.00           H  
ATOM    592 1HD  ARG A  38       6.532  27.989   9.658  1.00  0.00           H  
ATOM    593 2HD  ARG A  38       5.263  29.023   8.961  1.00  0.00           H  
ATOM    594  HE  ARG A  38       4.077  26.549   9.379  1.00  0.00           H  
ATOM    595 1HH1 ARG A  38       5.668  28.988  11.344  1.00  0.00           H  
ATOM    596 2HH1 ARG A  38       4.737  28.620  12.778  1.00  0.00           H  
ATOM    597 1HH2 ARG A  38       2.874  26.081  11.247  1.00  0.00           H  
ATOM    598 2HH2 ARG A  38       3.155  26.975  12.725  1.00  0.00           H  
ATOM    599  N   GLN A  39       6.635  25.576   5.200  1.00  0.00           N  
ATOM    600  CA  GLN A  39       7.151  24.213   5.223  1.00  0.00           C  
ATOM    601  C   GLN A  39       7.933  23.941   6.502  1.00  0.00           C  
ATOM    602  O   GLN A  39       9.059  24.413   6.664  1.00  0.00           O  
ATOM    603  CB  GLN A  39       8.039  23.955   4.003  1.00  0.00           C  
ATOM    604  CG  GLN A  39       8.612  22.550   3.936  1.00  0.00           C  
ATOM    605  CD  GLN A  39       9.339  22.283   2.631  1.00  0.00           C  
ATOM    606  OE1 GLN A  39       9.872  23.201   2.002  1.00  0.00           O  
ATOM    607  NE2 GLN A  39       9.364  21.021   2.217  1.00  0.00           N  
ATOM    608  H   GLN A  39       7.286  26.348   5.159  1.00  0.00           H  
ATOM    609  HA  GLN A  39       6.307  23.523   5.192  1.00  0.00           H  
ATOM    610 1HB  GLN A  39       7.465  24.128   3.092  1.00  0.00           H  
ATOM    611 2HB  GLN A  39       8.871  24.659   4.003  1.00  0.00           H  
ATOM    612 1HG  GLN A  39       9.320  22.418   4.754  1.00  0.00           H  
ATOM    613 2HG  GLN A  39       7.798  21.831   4.027  1.00  0.00           H  
ATOM    614 1HE2 GLN A  39       9.829  20.784   1.362  1.00  0.00           H  
ATOM    615 2HE2 GLN A  39       8.918  20.308   2.758  1.00  0.00           H  
ATOM    616  N   ALA A  40       7.330  23.179   7.407  1.00  0.00           N  
ATOM    617  CA  ALA A  40       7.937  22.904   8.704  1.00  0.00           C  
ATOM    618  C   ALA A  40       8.537  21.504   8.745  1.00  0.00           C  
ATOM    619  O   ALA A  40       7.947  20.550   8.237  1.00  0.00           O  
ATOM    620  CB  ALA A  40       6.912  23.073   9.816  1.00  0.00           C  
ATOM    621  H   ALA A  40       6.427  22.780   7.192  1.00  0.00           H  
ATOM    622  HA  ALA A  40       8.746  23.618   8.858  1.00  0.00           H  
ATOM    623 1HB  ALA A  40       7.381  22.864  10.778  1.00  0.00           H  
ATOM    624 2HB  ALA A  40       6.535  24.096   9.811  1.00  0.00           H  
ATOM    625 3HB  ALA A  40       6.087  22.381   9.657  1.00  0.00           H  
ATOM    626  N   PRO A  41       9.713  21.387   9.353  1.00  0.00           N  
ATOM    627  CA  PRO A  41      10.394  20.103   9.462  1.00  0.00           C  
ATOM    628  C   PRO A  41       9.503  19.060  10.124  1.00  0.00           C  
ATOM    629  O   PRO A  41       9.073  19.231  11.265  1.00  0.00           O  
ATOM    630  CB  PRO A  41      11.615  20.433  10.327  1.00  0.00           C  
ATOM    631  CG  PRO A  41      11.888  21.870  10.041  1.00  0.00           C  
ATOM    632  CD  PRO A  41      10.523  22.493   9.919  1.00  0.00           C  
ATOM    633  HA  PRO A  41      10.701  19.770   8.460  1.00  0.00           H  
ATOM    634 1HB  PRO A  41      11.387  20.244  11.387  1.00  0.00           H  
ATOM    635 2HB  PRO A  41      12.456  19.777  10.057  1.00  0.00           H  
ATOM    636 1HG  PRO A  41      12.484  22.313  10.853  1.00  0.00           H  
ATOM    637 2HG  PRO A  41      12.482  21.969   9.121  1.00  0.00           H  
ATOM    638 1HD  PRO A  41      10.165  22.793  10.915  1.00  0.00           H  
ATOM    639 2HD  PRO A  41      10.575  23.363   9.247  1.00  0.00           H  
ATOM    640  N   GLY A  42       9.227  17.980   9.401  1.00  0.00           N  
ATOM    641  CA  GLY A  42       8.506  16.845   9.964  1.00  0.00           C  
ATOM    642  C   GLY A  42       7.000  17.026   9.824  1.00  0.00           C  
ATOM    643  O   GLY A  42       6.220  16.172  10.247  1.00  0.00           O  
ATOM    644  H   GLY A  42       9.526  17.944   8.437  1.00  0.00           H  
ATOM    645 1HA  GLY A  42       8.815  15.930   9.458  1.00  0.00           H  
ATOM    646 2HA  GLY A  42       8.766  16.734  11.016  1.00  0.00           H  
ATOM    647  N   GLN A  43       6.595  18.142   9.227  1.00  0.00           N  
ATOM    648  CA  GLN A  43       5.181  18.457   9.068  1.00  0.00           C  
ATOM    649  C   GLN A  43       4.815  18.619   7.598  1.00  0.00           C  
ATOM    650  O   GLN A  43       3.792  18.106   7.143  1.00  0.00           O  
ATOM    651  CB  GLN A  43       4.825  19.731   9.839  1.00  0.00           C  
ATOM    652  CG  GLN A  43       5.043  19.632  11.339  1.00  0.00           C  
ATOM    653  CD  GLN A  43       4.149  18.592  11.987  1.00  0.00           C  
ATOM    654  OE1 GLN A  43       2.933  18.581  11.775  1.00  0.00           O  
ATOM    655  NE2 GLN A  43       4.746  17.712  12.781  1.00  0.00           N  
ATOM    656  H   GLN A  43       7.286  18.789   8.875  1.00  0.00           H  
ATOM    657  HA  GLN A  43       4.595  17.631   9.471  1.00  0.00           H  
ATOM    658 1HB  GLN A  43       5.424  20.561   9.465  1.00  0.00           H  
ATOM    659 2HB  GLN A  43       3.778  19.979   9.667  1.00  0.00           H  
ATOM    660 1HG  GLN A  43       6.080  19.356  11.527  1.00  0.00           H  
ATOM    661 2HG  GLN A  43       4.826  20.600  11.791  1.00  0.00           H  
ATOM    662 1HE2 GLN A  43       4.207  17.002  13.236  1.00  0.00           H  
ATOM    663 2HE2 GLN A  43       5.735  17.757  12.925  1.00  0.00           H  
ATOM    664  N   GLY A  44       5.656  19.334   6.860  1.00  0.00           N  
ATOM    665  CA  GLY A  44       5.424  19.562   5.438  1.00  0.00           C  
ATOM    666  C   GLY A  44       4.805  20.933   5.194  1.00  0.00           C  
ATOM    667  O   GLY A  44       4.940  21.841   6.014  1.00  0.00           O  
ATOM    668  H   GLY A  44       6.477  19.731   7.294  1.00  0.00           H  
ATOM    669 1HA  GLY A  44       6.368  19.484   4.898  1.00  0.00           H  
ATOM    670 2HA  GLY A  44       4.766  18.787   5.048  1.00  0.00           H  
ATOM    671  N   LEU A  45       4.126  21.076   4.061  1.00  0.00           N  
ATOM    672  CA  LEU A  45       3.526  22.350   3.683  1.00  0.00           C  
ATOM    673  C   LEU A  45       2.302  22.657   4.536  1.00  0.00           C  
ATOM    674  O   LEU A  45       1.556  21.755   4.916  1.00  0.00           O  
ATOM    675  CB  LEU A  45       3.133  22.332   2.201  1.00  0.00           C  
ATOM    676  CG  LEU A  45       4.295  22.230   1.205  1.00  0.00           C  
ATOM    677  CD1 LEU A  45       3.745  22.161  -0.213  1.00  0.00           C  
ATOM    678  CD2 LEU A  45       5.217  23.427   1.376  1.00  0.00           C  
ATOM    679  H   LEU A  45       4.023  20.282   3.446  1.00  0.00           H  
ATOM    680  HA  LEU A  45       4.262  23.139   3.841  1.00  0.00           H  
ATOM    681 1HB  LEU A  45       2.472  21.484   2.027  1.00  0.00           H  
ATOM    682 2HB  LEU A  45       2.583  23.246   1.976  1.00  0.00           H  
ATOM    683  HG  LEU A  45       4.854  21.312   1.391  1.00  0.00           H  
ATOM    684 1HD1 LEU A  45       4.570  22.088  -0.921  1.00  0.00           H  
ATOM    685 2HD1 LEU A  45       3.104  21.285  -0.313  1.00  0.00           H  
ATOM    686 3HD1 LEU A  45       3.166  23.060  -0.423  1.00  0.00           H  
ATOM    687 1HD2 LEU A  45       6.044  23.354   0.669  1.00  0.00           H  
ATOM    688 2HD2 LEU A  45       4.660  24.345   1.189  1.00  0.00           H  
ATOM    689 3HD2 LEU A  45       5.610  23.442   2.393  1.00  0.00           H  
ATOM    690  N   GLU A  46       2.102  23.936   4.835  1.00  0.00           N  
ATOM    691  CA  GLU A  46       0.966  24.365   5.642  1.00  0.00           C  
ATOM    692  C   GLU A  46       0.428  25.709   5.166  1.00  0.00           C  
ATOM    693  O   GLU A  46       1.156  26.700   5.124  1.00  0.00           O  
ATOM    694  CB  GLU A  46       1.364  24.458   7.117  1.00  0.00           C  
ATOM    695  CG  GLU A  46       0.227  24.843   8.052  1.00  0.00           C  
ATOM    696  CD  GLU A  46       0.642  24.874   9.497  1.00  0.00           C  
ATOM    697  OE1 GLU A  46       1.777  25.191   9.762  1.00  0.00           O  
ATOM    698  OE2 GLU A  46      -0.176  24.580  10.336  1.00  0.00           O  
ATOM    699  H   GLU A  46       2.752  24.629   4.494  1.00  0.00           H  
ATOM    700  HA  GLU A  46       0.170  23.626   5.541  1.00  0.00           H  
ATOM    701 1HB  GLU A  46       1.759  23.497   7.448  1.00  0.00           H  
ATOM    702 2HB  GLU A  46       2.158  25.196   7.234  1.00  0.00           H  
ATOM    703 1HG  GLU A  46      -0.142  25.829   7.771  1.00  0.00           H  
ATOM    704 2HG  GLU A  46      -0.588  24.132   7.928  1.00  0.00           H  
ATOM    705  N   TRP A  47      -0.852  25.735   4.809  1.00  0.00           N  
ATOM    706  CA  TRP A  47      -1.488  26.956   4.330  1.00  0.00           C  
ATOM    707  C   TRP A  47      -1.557  28.009   5.429  1.00  0.00           C  
ATOM    708  O   TRP A  47      -2.084  27.756   6.513  1.00  0.00           O  
ATOM    709  CB  TRP A  47      -2.898  26.657   3.818  1.00  0.00           C  
ATOM    710  CG  TRP A  47      -3.526  27.805   3.087  1.00  0.00           C  
ATOM    711  CD1 TRP A  47      -3.321  28.152   1.785  1.00  0.00           C  
ATOM    712  CD2 TRP A  47      -4.470  28.768   3.615  1.00  0.00           C  
ATOM    713  NE1 TRP A  47      -4.067  29.260   1.468  1.00  0.00           N  
ATOM    714  CE2 TRP A  47      -4.778  29.649   2.575  1.00  0.00           C  
ATOM    715  CE3 TRP A  47      -5.070  28.948   4.867  1.00  0.00           C  
ATOM    716  CZ2 TRP A  47      -5.661  30.704   2.745  1.00  0.00           C  
ATOM    717  CZ3 TRP A  47      -5.957  30.005   5.037  1.00  0.00           C  
ATOM    718  CH2 TRP A  47      -6.244  30.859   4.003  1.00  0.00           C  
ATOM    719  H   TRP A  47      -1.397  24.887   4.870  1.00  0.00           H  
ATOM    720  HA  TRP A  47      -0.896  27.356   3.508  1.00  0.00           H  
ATOM    721 1HB  TRP A  47      -2.867  25.799   3.146  1.00  0.00           H  
ATOM    722 2HB  TRP A  47      -3.542  26.392   4.657  1.00  0.00           H  
ATOM    723  HD1 TRP A  47      -2.661  27.627   1.097  1.00  0.00           H  
ATOM    724  HE1 TRP A  47      -4.090  29.716   0.567  1.00  0.00           H  
ATOM    725  HE3 TRP A  47      -4.847  28.271   5.691  1.00  0.00           H  
ATOM    726  HZ2 TRP A  47      -5.902  31.393   1.936  1.00  0.00           H  
ATOM    727  HZ3 TRP A  47      -6.419  30.139   6.015  1.00  0.00           H  
ATOM    728  HH2 TRP A  47      -6.945  31.678   4.170  1.00  0.00           H  
ATOM    729  N   MET A  48      -1.020  29.191   5.144  1.00  0.00           N  
ATOM    730  CA  MET A  48      -0.976  30.269   6.124  1.00  0.00           C  
ATOM    731  C   MET A  48      -2.079  31.288   5.873  1.00  0.00           C  
ATOM    732  O   MET A  48      -2.781  31.699   6.797  1.00  0.00           O  
ATOM    733  CB  MET A  48       0.392  30.947   6.100  1.00  0.00           C  
ATOM    734  CG  MET A  48       1.542  30.062   6.560  1.00  0.00           C  
ATOM    735  SD  MET A  48       3.135  30.908   6.508  1.00  0.00           S  
ATOM    736  CE  MET A  48       2.892  32.162   7.763  1.00  0.00           C  
ATOM    737  H   MET A  48      -0.634  29.346   4.224  1.00  0.00           H  
ATOM    738  HA  MET A  48      -1.139  29.843   7.114  1.00  0.00           H  
ATOM    739 1HB  MET A  48       0.614  31.284   5.089  1.00  0.00           H  
ATOM    740 2HB  MET A  48       0.373  31.829   6.742  1.00  0.00           H  
ATOM    741 1HG  MET A  48       1.361  29.731   7.581  1.00  0.00           H  
ATOM    742 2HG  MET A  48       1.600  29.181   5.921  1.00  0.00           H  
ATOM    743 1HE  MET A  48       3.793  32.769   7.850  1.00  0.00           H  
ATOM    744 2HE  MET A  48       2.050  32.798   7.485  1.00  0.00           H  
ATOM    745 3HE  MET A  48       2.684  31.683   8.721  1.00  0.00           H  
ATOM    746  N   GLY A  49      -2.228  31.693   4.616  1.00  0.00           N  
ATOM    747  CA  GLY A  49      -3.186  32.731   4.254  1.00  0.00           C  
ATOM    748  C   GLY A  49      -3.100  33.067   2.771  1.00  0.00           C  
ATOM    749  O   GLY A  49      -2.491  32.334   1.992  1.00  0.00           O  
ATOM    750  H   GLY A  49      -1.663  31.272   3.893  1.00  0.00           H  
ATOM    751 1HA  GLY A  49      -4.195  32.396   4.497  1.00  0.00           H  
ATOM    752 2HA  GLY A  49      -2.994  33.626   4.845  1.00  0.00           H  
ATOM    753  N   ASN A  50      -3.714  34.181   2.385  1.00  0.00           N  
ATOM    754  CA  ASN A  50      -3.661  34.646   1.004  1.00  0.00           C  
ATOM    755  C   ASN A  50      -3.832  36.157   0.925  1.00  0.00           C  
ATOM    756  O   ASN A  50      -4.118  36.813   1.927  1.00  0.00           O  
ATOM    757  CB  ASN A  50      -4.713  33.944   0.164  1.00  0.00           C  
ATOM    758  CG  ASN A  50      -6.114  34.288   0.587  1.00  0.00           C  
ATOM    759  OD1 ASN A  50      -6.403  35.435   0.948  1.00  0.00           O  
ATOM    760  ND2 ASN A  50      -6.990  33.317   0.550  1.00  0.00           N  
ATOM    761  H   ASN A  50      -4.230  34.719   3.066  1.00  0.00           H  
ATOM    762  HA  ASN A  50      -2.677  34.410   0.597  1.00  0.00           H  
ATOM    763 1HB  ASN A  50      -4.584  34.219  -0.884  1.00  0.00           H  
ATOM    764 2HB  ASN A  50      -4.578  32.865   0.239  1.00  0.00           H  
ATOM    765 1HD2 ASN A  50      -7.938  33.487   0.821  1.00  0.00           H  
ATOM    766 2HD2 ASN A  50      -6.712  32.404   0.252  1.00  0.00           H  
ATOM    767  N   ILE A  51      -3.655  36.706  -0.272  1.00  0.00           N  
ATOM    768  CA  ILE A  51      -3.780  38.143  -0.483  1.00  0.00           C  
ATOM    769  C   ILE A  51      -4.159  38.458  -1.924  1.00  0.00           C  
ATOM    770  O   ILE A  51      -3.661  37.830  -2.858  1.00  0.00           O  
ATOM    771  CB  ILE A  51      -2.468  38.866  -0.127  1.00  0.00           C  
ATOM    772  CG1 ILE A  51      -2.636  40.380  -0.272  1.00  0.00           C  
ATOM    773  CG2 ILE A  51      -1.330  38.367  -1.004  1.00  0.00           C  
ATOM    774  CD1 ILE A  51      -1.519  41.182   0.357  1.00  0.00           C  
ATOM    775  H   ILE A  51      -3.429  36.111  -1.057  1.00  0.00           H  
ATOM    776  HA  ILE A  51      -4.568  38.520   0.167  1.00  0.00           H  
ATOM    777  HB  ILE A  51      -2.219  38.675   0.917  1.00  0.00           H  
ATOM    778 1HG1 ILE A  51      -2.690  40.641  -1.328  1.00  0.00           H  
ATOM    779 2HG1 ILE A  51      -3.575  40.688   0.188  1.00  0.00           H  
ATOM    780 1HG2 ILE A  51      -0.411  38.888  -0.740  1.00  0.00           H  
ATOM    781 2HG2 ILE A  51      -1.197  37.296  -0.853  1.00  0.00           H  
ATOM    782 3HG2 ILE A  51      -1.568  38.558  -2.051  1.00  0.00           H  
ATOM    783 1HD1 ILE A  51      -1.709  42.246   0.213  1.00  0.00           H  
ATOM    784 2HD1 ILE A  51      -1.470  40.963   1.424  1.00  0.00           H  
ATOM    785 3HD1 ILE A  51      -0.573  40.917  -0.112  1.00  0.00           H  
ATOM    786  N   TYR A  52      -5.043  39.435  -2.098  1.00  0.00           N  
ATOM    787  CA  TYR A  52      -5.326  39.985  -3.418  1.00  0.00           C  
ATOM    788  C   TYR A  52      -4.935  41.455  -3.497  1.00  0.00           C  
ATOM    789  O   TYR A  52      -5.658  42.327  -3.014  1.00  0.00           O  
ATOM    790  CB  TYR A  52      -6.807  39.810  -3.764  1.00  0.00           C  
ATOM    791  CG  TYR A  52      -7.159  40.240  -5.171  1.00  0.00           C  
ATOM    792  CD1 TYR A  52      -6.317  39.921  -6.226  1.00  0.00           C  
ATOM    793  CD2 TYR A  52      -8.325  40.954  -5.406  1.00  0.00           C  
ATOM    794  CE1 TYR A  52      -6.639  40.314  -7.510  1.00  0.00           C  
ATOM    795  CE2 TYR A  52      -8.648  41.346  -6.691  1.00  0.00           C  
ATOM    796  CZ  TYR A  52      -7.809  41.029  -7.740  1.00  0.00           C  
ATOM    797  OH  TYR A  52      -8.130  41.420  -9.019  1.00  0.00           O  
ATOM    798  H   TYR A  52      -5.531  39.805  -1.295  1.00  0.00           H  
ATOM    799  HA  TYR A  52      -4.730  39.445  -4.154  1.00  0.00           H  
ATOM    800 1HB  TYR A  52      -7.087  38.762  -3.648  1.00  0.00           H  
ATOM    801 2HB  TYR A  52      -7.413  40.390  -3.069  1.00  0.00           H  
ATOM    802  HD1 TYR A  52      -5.400  39.360  -6.041  1.00  0.00           H  
ATOM    803  HD2 TYR A  52      -8.987  41.206  -4.577  1.00  0.00           H  
ATOM    804  HE1 TYR A  52      -5.977  40.063  -8.339  1.00  0.00           H  
ATOM    805  HE2 TYR A  52      -9.564  41.908  -6.875  1.00  0.00           H  
ATOM    806  HH  TYR A  52      -7.409  41.196  -9.612  1.00  0.00           H  
ATOM    807  N   PRO A  53      -3.787  41.725  -4.110  1.00  0.00           N  
ATOM    808  CA  PRO A  53      -3.254  43.080  -4.177  1.00  0.00           C  
ATOM    809  C   PRO A  53      -4.225  44.019  -4.882  1.00  0.00           C  
ATOM    810  O   PRO A  53      -4.199  45.231  -4.665  1.00  0.00           O  
ATOM    811  CB  PRO A  53      -1.959  42.902  -4.975  1.00  0.00           C  
ATOM    812  CG  PRO A  53      -1.549  41.497  -4.698  1.00  0.00           C  
ATOM    813  CD  PRO A  53      -2.845  40.732  -4.646  1.00  0.00           C  
ATOM    814  HA  PRO A  53      -3.043  43.437  -3.158  1.00  0.00           H  
ATOM    815 1HB  PRO A  53      -2.147  43.090  -6.043  1.00  0.00           H  
ATOM    816 2HB  PRO A  53      -1.211  43.638  -4.647  1.00  0.00           H  
ATOM    817 1HG  PRO A  53      -0.875  41.135  -5.489  1.00  0.00           H  
ATOM    818 2HG  PRO A  53      -0.988  41.444  -3.753  1.00  0.00           H  
ATOM    819 1HD  PRO A  53      -3.123  40.411  -5.661  1.00  0.00           H  
ATOM    820 2HD  PRO A  53      -2.732  39.862  -3.982  1.00  0.00           H  
ATOM    821  N   GLY A  54      -5.080  43.453  -5.726  1.00  0.00           N  
ATOM    822  CA  GLY A  54      -6.038  44.243  -6.491  1.00  0.00           C  
ATOM    823  C   GLY A  54      -7.085  44.871  -5.581  1.00  0.00           C  
ATOM    824  O   GLY A  54      -7.778  45.811  -5.972  1.00  0.00           O  
ATOM    825  H   GLY A  54      -5.067  42.450  -5.841  1.00  0.00           H  
ATOM    826 1HA  GLY A  54      -5.510  45.024  -7.038  1.00  0.00           H  
ATOM    827 2HA  GLY A  54      -6.526  43.607  -7.229  1.00  0.00           H  
ATOM    828  N   SER A  55      -7.197  44.347  -4.365  1.00  0.00           N  
ATOM    829  CA  SER A  55      -8.171  44.845  -3.402  1.00  0.00           C  
ATOM    830  C   SER A  55      -7.496  45.272  -2.105  1.00  0.00           C  
ATOM    831  O   SER A  55      -7.919  46.231  -1.460  1.00  0.00           O  
ATOM    832  CB  SER A  55      -9.212  43.781  -3.115  1.00  0.00           C  
ATOM    833  OG  SER A  55      -8.634  42.670  -2.487  1.00  0.00           O  
ATOM    834  H   SER A  55      -6.590  43.584  -4.101  1.00  0.00           H  
ATOM    835  HA  SER A  55      -8.668  45.716  -3.832  1.00  0.00           H  
ATOM    836 1HB  SER A  55      -9.992  44.197  -2.478  1.00  0.00           H  
ATOM    837 2HB  SER A  55      -9.682  43.471  -4.047  1.00  0.00           H  
ATOM    838  HG  SER A  55      -7.799  42.516  -2.936  1.00  0.00           H  
ATOM    839  N   GLY A  56      -6.445  44.553  -1.727  1.00  0.00           N  
ATOM    840  CA  GLY A  56      -5.789  44.770  -0.443  1.00  0.00           C  
ATOM    841  C   GLY A  56      -6.347  43.837   0.624  1.00  0.00           C  
ATOM    842  O   GLY A  56      -5.992  43.940   1.799  1.00  0.00           O  
ATOM    843  H   GLY A  56      -6.090  43.837  -2.346  1.00  0.00           H  
ATOM    844 1HA  GLY A  56      -4.717  44.607  -0.550  1.00  0.00           H  
ATOM    845 2HA  GLY A  56      -5.928  45.806  -0.135  1.00  0.00           H  
ATOM    846  N   GLY A  57      -7.222  42.928   0.210  1.00  0.00           N  
ATOM    847  CA  GLY A  57      -7.853  41.994   1.135  1.00  0.00           C  
ATOM    848  C   GLY A  57      -6.936  40.818   1.442  1.00  0.00           C  
ATOM    849  O   GLY A  57      -6.259  40.298   0.555  1.00  0.00           O  
ATOM    850  H   GLY A  57      -7.455  42.881  -0.772  1.00  0.00           H  
ATOM    851 1HA  GLY A  57      -8.107  42.514   2.059  1.00  0.00           H  
ATOM    852 2HA  GLY A  57      -8.785  41.630   0.705  1.00  0.00           H  
ATOM    853  N   THR A  58      -6.917  40.402   2.704  1.00  0.00           N  
ATOM    854  CA  THR A  58      -6.086  39.282   3.130  1.00  0.00           C  
ATOM    855  C   THR A  58      -6.892  38.277   3.944  1.00  0.00           C  
ATOM    856  O   THR A  58      -7.903  38.626   4.553  1.00  0.00           O  
ATOM    857  CB  THR A  58      -4.880  39.768   3.955  1.00  0.00           C  
ATOM    858  OG1 THR A  58      -5.344  40.455   5.125  1.00  0.00           O  
ATOM    859  CG2 THR A  58      -4.014  40.708   3.130  1.00  0.00           C  
ATOM    860  H   THR A  58      -7.493  40.875   3.386  1.00  0.00           H  
ATOM    861  HA  THR A  58      -5.712  38.772   2.242  1.00  0.00           H  
ATOM    862  HB  THR A  58      -4.283  38.912   4.266  1.00  0.00           H  
ATOM    863  HG1 THR A  58      -6.256  40.727   4.995  1.00  0.00           H  
ATOM    864 1HG2 THR A  58      -3.167  41.041   3.729  1.00  0.00           H  
ATOM    865 2HG2 THR A  58      -3.651  40.186   2.246  1.00  0.00           H  
ATOM    866 3HG2 THR A  58      -4.603  41.572   2.825  1.00  0.00           H  
ATOM    867  N   ASN A  59      -6.437  37.029   3.951  1.00  0.00           N  
ATOM    868  CA  ASN A  59      -7.056  35.992   4.767  1.00  0.00           C  
ATOM    869  C   ASN A  59      -6.010  35.205   5.546  1.00  0.00           C  
ATOM    870  O   ASN A  59      -4.897  34.990   5.065  1.00  0.00           O  
ATOM    871  CB  ASN A  59      -7.893  35.063   3.907  1.00  0.00           C  
ATOM    872  CG  ASN A  59      -9.080  35.753   3.296  1.00  0.00           C  
ATOM    873  OD1 ASN A  59     -10.091  35.988   3.969  1.00  0.00           O  
ATOM    874  ND2 ASN A  59      -8.979  36.084   2.034  1.00  0.00           N  
ATOM    875  H   ASN A  59      -5.641  36.792   3.375  1.00  0.00           H  
ATOM    876  HA  ASN A  59      -7.710  36.472   5.498  1.00  0.00           H  
ATOM    877 1HB  ASN A  59      -7.274  34.653   3.107  1.00  0.00           H  
ATOM    878 2HB  ASN A  59      -8.244  34.226   4.510  1.00  0.00           H  
ATOM    879 1HD2 ASN A  59      -9.738  36.546   1.575  1.00  0.00           H  
ATOM    880 2HD2 ASN A  59      -8.142  35.875   1.529  1.00  0.00           H  
ATOM    881  N   TYR A  60      -6.373  34.778   6.750  1.00  0.00           N  
ATOM    882  CA  TYR A  60      -5.425  34.138   7.654  1.00  0.00           C  
ATOM    883  C   TYR A  60      -5.999  32.851   8.233  1.00  0.00           C  
ATOM    884  O   TYR A  60      -7.195  32.763   8.511  1.00  0.00           O  
ATOM    885  CB  TYR A  60      -5.029  35.096   8.780  1.00  0.00           C  
ATOM    886  CG  TYR A  60      -4.588  36.459   8.295  1.00  0.00           C  
ATOM    887  CD1 TYR A  60      -5.502  37.501   8.228  1.00  0.00           C  
ATOM    888  CD2 TYR A  60      -3.270  36.668   7.919  1.00  0.00           C  
ATOM    889  CE1 TYR A  60      -5.100  38.746   7.785  1.00  0.00           C  
ATOM    890  CE2 TYR A  60      -2.867  37.913   7.476  1.00  0.00           C  
ATOM    891  CZ  TYR A  60      -3.777  38.949   7.408  1.00  0.00           C  
ATOM    892  OH  TYR A  60      -3.375  40.189   6.967  1.00  0.00           O  
ATOM    893  H   TYR A  60      -7.331  34.900   7.047  1.00  0.00           H  
ATOM    894  HA  TYR A  60      -4.531  33.876   7.089  1.00  0.00           H  
ATOM    895 1HB  TYR A  60      -5.874  35.232   9.457  1.00  0.00           H  
ATOM    896 2HB  TYR A  60      -4.215  34.661   9.358  1.00  0.00           H  
ATOM    897  HD1 TYR A  60      -6.539  37.336   8.524  1.00  0.00           H  
ATOM    898  HD2 TYR A  60      -2.552  35.850   7.971  1.00  0.00           H  
ATOM    899  HE1 TYR A  60      -5.818  39.564   7.732  1.00  0.00           H  
ATOM    900  HE2 TYR A  60      -1.831  38.077   7.179  1.00  0.00           H  
ATOM    901  HH  TYR A  60      -4.008  40.519   6.325  1.00  0.00           H  
ATOM    902  N   ALA A  61      -5.139  31.855   8.413  1.00  0.00           N  
ATOM    903  CA  ALA A  61      -5.498  30.659   9.165  1.00  0.00           C  
ATOM    904  C   ALA A  61      -5.462  30.920  10.666  1.00  0.00           C  
ATOM    905  O   ALA A  61      -4.816  31.861  11.126  1.00  0.00           O  
ATOM    906  CB  ALA A  61      -4.570  29.508   8.806  1.00  0.00           C  
ATOM    907  H   ALA A  61      -4.212  31.927   8.018  1.00  0.00           H  
ATOM    908  HA  ALA A  61      -6.519  30.385   8.899  1.00  0.00           H  
ATOM    909 1HB  ALA A  61      -4.851  28.622   9.376  1.00  0.00           H  
ATOM    910 2HB  ALA A  61      -4.651  29.294   7.740  1.00  0.00           H  
ATOM    911 3HB  ALA A  61      -3.543  29.781   9.044  1.00  0.00           H  
ATOM    912  N   GLU A  62      -6.159  30.081  11.424  1.00  0.00           N  
ATOM    913  CA  GLU A  62      -6.403  30.347  12.837  1.00  0.00           C  
ATOM    914  C   GLU A  62      -5.100  30.609  13.581  1.00  0.00           C  
ATOM    915  O   GLU A  62      -5.048  31.441  14.487  1.00  0.00           O  
ATOM    916  CB  GLU A  62      -7.143  29.173  13.481  1.00  0.00           C  
ATOM    917  CG  GLU A  62      -7.607  29.429  14.908  1.00  0.00           C  
ATOM    918  CD  GLU A  62      -8.689  30.469  14.993  1.00  0.00           C  
ATOM    919  OE1 GLU A  62      -9.402  30.638  14.033  1.00  0.00           O  
ATOM    920  OE2 GLU A  62      -8.803  31.097  16.019  1.00  0.00           O  
ATOM    921  H   GLU A  62      -6.529  29.236  11.012  1.00  0.00           H  
ATOM    922  HA  GLU A  62      -7.025  31.239  12.918  1.00  0.00           H  
ATOM    923 1HB  GLU A  62      -8.020  28.923  12.884  1.00  0.00           H  
ATOM    924 2HB  GLU A  62      -6.494  28.297  13.493  1.00  0.00           H  
ATOM    925 1HG  GLU A  62      -7.982  28.497  15.330  1.00  0.00           H  
ATOM    926 2HG  GLU A  62      -6.754  29.749  15.504  1.00  0.00           H  
ATOM    927  N   LYS A  63      -4.049  29.894  13.193  1.00  0.00           N  
ATOM    928  CA  LYS A  63      -2.773  29.967  13.894  1.00  0.00           C  
ATOM    929  C   LYS A  63      -2.126  31.335  13.722  1.00  0.00           C  
ATOM    930  O   LYS A  63      -1.281  31.738  14.521  1.00  0.00           O  
ATOM    931  CB  LYS A  63      -1.826  28.872  13.398  1.00  0.00           C  
ATOM    932  CG  LYS A  63      -2.255  27.457  13.763  1.00  0.00           C  
ATOM    933  CD  LYS A  63      -1.249  26.430  13.266  1.00  0.00           C  
ATOM    934  CE  LYS A  63      -1.726  25.010  13.538  1.00  0.00           C  
ATOM    935  NZ  LYS A  63      -0.743  23.994  13.075  1.00  0.00           N  
ATOM    936  H   LYS A  63      -4.137  29.286  12.392  1.00  0.00           H  
ATOM    937  HA  LYS A  63      -2.953  29.815  14.959  1.00  0.00           H  
ATOM    938 1HB  LYS A  63      -1.744  28.927  12.312  1.00  0.00           H  
ATOM    939 2HB  LYS A  63      -0.831  29.037  13.811  1.00  0.00           H  
ATOM    940 1HG  LYS A  63      -2.344  27.372  14.847  1.00  0.00           H  
ATOM    941 2HG  LYS A  63      -3.227  27.246  13.319  1.00  0.00           H  
ATOM    942 1HD  LYS A  63      -1.100  26.555  12.193  1.00  0.00           H  
ATOM    943 2HD  LYS A  63      -0.294  26.584  13.768  1.00  0.00           H  
ATOM    944 1HE  LYS A  63      -1.889  24.880  14.607  1.00  0.00           H  
ATOM    945 2HE  LYS A  63      -2.673  24.840  13.026  1.00  0.00           H  
ATOM    946 1HZ  LYS A  63      -1.096  23.069  13.273  1.00  0.00           H  
ATOM    947 2HZ  LYS A  63      -0.598  24.094  12.080  1.00  0.00           H  
ATOM    948 3HZ  LYS A  63       0.134  24.130  13.557  1.00  0.00           H  
ATOM    949  N   PHE A  64      -2.529  32.047  12.674  1.00  0.00           N  
ATOM    950  CA  PHE A  64      -1.794  33.219  12.216  1.00  0.00           C  
ATOM    951  C   PHE A  64      -2.669  34.466  12.248  1.00  0.00           C  
ATOM    952  O   PHE A  64      -2.185  35.581  12.053  1.00  0.00           O  
ATOM    953  CB  PHE A  64      -1.265  32.998  10.798  1.00  0.00           C  
ATOM    954  CG  PHE A  64      -0.442  31.750  10.646  1.00  0.00           C  
ATOM    955  CD1 PHE A  64      -0.920  30.671   9.919  1.00  0.00           C  
ATOM    956  CD2 PHE A  64       0.812  31.653  11.231  1.00  0.00           C  
ATOM    957  CE1 PHE A  64      -0.164  29.522   9.779  1.00  0.00           C  
ATOM    958  CE2 PHE A  64       1.571  30.508  11.091  1.00  0.00           C  
ATOM    959  CZ  PHE A  64       1.081  29.441  10.365  1.00  0.00           C  
ATOM    960  H   PHE A  64      -3.366  31.768  12.183  1.00  0.00           H  
ATOM    961  HA  PHE A  64      -0.946  33.379  12.884  1.00  0.00           H  
ATOM    962 1HB  PHE A  64      -2.101  32.940  10.103  1.00  0.00           H  
ATOM    963 2HB  PHE A  64      -0.652  33.848  10.502  1.00  0.00           H  
ATOM    964  HD1 PHE A  64      -1.905  30.736   9.455  1.00  0.00           H  
ATOM    965  HD2 PHE A  64       1.198  32.496  11.805  1.00  0.00           H  
ATOM    966  HE1 PHE A  64      -0.552  28.681   9.205  1.00  0.00           H  
ATOM    967  HE2 PHE A  64       2.555  30.444  11.555  1.00  0.00           H  
ATOM    968  HZ  PHE A  64       1.678  28.536  10.256  1.00  0.00           H  
ATOM    969  N   LYS A  65      -3.960  34.270  12.495  1.00  0.00           N  
ATOM    970  CA  LYS A  65      -4.909  35.376  12.535  1.00  0.00           C  
ATOM    971  C   LYS A  65      -4.413  36.494  13.442  1.00  0.00           C  
ATOM    972  O   LYS A  65      -4.563  37.675  13.127  1.00  0.00           O  
ATOM    973  CB  LYS A  65      -6.281  34.888  13.002  1.00  0.00           C  
ATOM    974  CG  LYS A  65      -7.059  34.101  11.956  1.00  0.00           C  
ATOM    975  CD  LYS A  65      -8.399  33.631  12.501  1.00  0.00           C  
ATOM    976  CE  LYS A  65      -9.154  32.798  11.475  1.00  0.00           C  
ATOM    977  NZ  LYS A  65     -10.426  32.256  12.026  1.00  0.00           N  
ATOM    978  H   LYS A  65      -4.292  33.330  12.659  1.00  0.00           H  
ATOM    979  HA  LYS A  65      -5.008  35.783  11.528  1.00  0.00           H  
ATOM    980 1HB  LYS A  65      -6.162  34.251  13.879  1.00  0.00           H  
ATOM    981 2HB  LYS A  65      -6.890  35.743  13.299  1.00  0.00           H  
ATOM    982 1HG  LYS A  65      -7.232  34.730  11.082  1.00  0.00           H  
ATOM    983 2HG  LYS A  65      -6.477  33.233  11.647  1.00  0.00           H  
ATOM    984 1HD  LYS A  65      -8.237  33.031  13.397  1.00  0.00           H  
ATOM    985 2HD  LYS A  65      -9.006  34.496  12.769  1.00  0.00           H  
ATOM    986 1HE  LYS A  65      -9.381  33.412  10.605  1.00  0.00           H  
ATOM    987 2HE  LYS A  65      -8.529  31.965  11.152  1.00  0.00           H  
ATOM    988 1HZ  LYS A  65     -10.895  31.711  11.316  1.00  0.00           H  
ATOM    989 2HZ  LYS A  65     -10.225  31.670  12.824  1.00  0.00           H  
ATOM    990 3HZ  LYS A  65     -11.022  33.020  12.311  1.00  0.00           H  
ATOM    991  N   ASN A  66      -3.823  36.116  14.571  1.00  0.00           N  
ATOM    992  CA  ASN A  66      -3.426  37.081  15.589  1.00  0.00           C  
ATOM    993  C   ASN A  66      -1.912  37.125  15.745  1.00  0.00           C  
ATOM    994  O   ASN A  66      -1.397  37.404  16.828  1.00  0.00           O  
ATOM    995  CB  ASN A  66      -4.091  36.762  16.916  1.00  0.00           C  
ATOM    996  CG  ASN A  66      -5.581  36.956  16.877  1.00  0.00           C  
ATOM    997  OD1 ASN A  66      -6.069  38.078  16.699  1.00  0.00           O  
ATOM    998  ND2 ASN A  66      -6.314  35.884  17.041  1.00  0.00           N  
ATOM    999  H   ASN A  66      -3.645  35.134  14.728  1.00  0.00           H  
ATOM   1000  HA  ASN A  66      -3.747  38.074  15.269  1.00  0.00           H  
ATOM   1001 1HB  ASN A  66      -3.877  35.728  17.190  1.00  0.00           H  
ATOM   1002 2HB  ASN A  66      -3.673  37.400  17.695  1.00  0.00           H  
ATOM   1003 1HD2 ASN A  66      -7.312  35.953  17.024  1.00  0.00           H  
ATOM   1004 2HD2 ASN A  66      -5.877  34.997  17.182  1.00  0.00           H  
ATOM   1005  N   ARG A  67      -1.201  36.849  14.657  1.00  0.00           N  
ATOM   1006  CA  ARG A  67       0.256  36.872  14.667  1.00  0.00           C  
ATOM   1007  C   ARG A  67       0.807  37.415  13.354  1.00  0.00           C  
ATOM   1008  O   ARG A  67       1.761  38.193  13.344  1.00  0.00           O  
ATOM   1009  CB  ARG A  67       0.813  35.477  14.909  1.00  0.00           C  
ATOM   1010  CG  ARG A  67       0.474  34.880  16.265  1.00  0.00           C  
ATOM   1011  CD  ARG A  67       1.512  33.918  16.717  1.00  0.00           C  
ATOM   1012  NE  ARG A  67       1.602  32.765  15.835  1.00  0.00           N  
ATOM   1013  CZ  ARG A  67       2.744  32.109  15.548  1.00  0.00           C  
ATOM   1014  NH1 ARG A  67       3.880  32.504  16.079  1.00  0.00           N  
ATOM   1015  NH2 ARG A  67       2.721  31.070  14.732  1.00  0.00           N  
ATOM   1016  H   ARG A  67      -1.684  36.616  13.801  1.00  0.00           H  
ATOM   1017  HA  ARG A  67       0.586  37.524  15.476  1.00  0.00           H  
ATOM   1018 1HB  ARG A  67       0.436  34.798  14.146  1.00  0.00           H  
ATOM   1019 2HB  ARG A  67       1.899  35.498  14.820  1.00  0.00           H  
ATOM   1020 1HG  ARG A  67       0.400  35.677  17.006  1.00  0.00           H  
ATOM   1021 2HG  ARG A  67      -0.479  34.353  16.203  1.00  0.00           H  
ATOM   1022 1HD  ARG A  67       2.483  34.411  16.733  1.00  0.00           H  
ATOM   1023 2HD  ARG A  67       1.268  33.563  17.717  1.00  0.00           H  
ATOM   1024  HE  ARG A  67       0.749  32.432  15.408  1.00  0.00           H  
ATOM   1025 1HH1 ARG A  67       3.897  33.299  16.702  1.00  0.00           H  
ATOM   1026 2HH1 ARG A  67       4.735  32.013  15.863  1.00  0.00           H  
ATOM   1027 1HH2 ARG A  67       1.848  30.766  14.324  1.00  0.00           H  
ATOM   1028 2HH2 ARG A  67       3.576  30.579  14.517  1.00  0.00           H  
ATOM   1029  N   VAL A  68       0.201  37.000  12.247  1.00  0.00           N  
ATOM   1030  CA  VAL A  68       0.709  37.336  10.923  1.00  0.00           C  
ATOM   1031  C   VAL A  68      -0.217  38.313  10.209  1.00  0.00           C  
ATOM   1032  O   VAL A  68      -1.439  38.212  10.312  1.00  0.00           O  
ATOM   1033  CB  VAL A  68       0.863  36.063  10.070  1.00  0.00           C  
ATOM   1034  CG1 VAL A  68       1.366  36.413   8.677  1.00  0.00           C  
ATOM   1035  CG2 VAL A  68       1.809  35.090  10.757  1.00  0.00           C  
ATOM   1036  H   VAL A  68      -0.634  36.436  12.325  1.00  0.00           H  
ATOM   1037  HA  VAL A  68       1.689  37.802  11.036  1.00  0.00           H  
ATOM   1038  HB  VAL A  68      -0.115  35.597   9.950  1.00  0.00           H  
ATOM   1039 1HG1 VAL A  68       1.469  35.501   8.088  1.00  0.00           H  
ATOM   1040 2HG1 VAL A  68       0.656  37.081   8.190  1.00  0.00           H  
ATOM   1041 3HG1 VAL A  68       2.336  36.905   8.754  1.00  0.00           H  
ATOM   1042 1HG2 VAL A  68       1.912  34.192  10.149  1.00  0.00           H  
ATOM   1043 2HG2 VAL A  68       2.785  35.559  10.882  1.00  0.00           H  
ATOM   1044 3HG2 VAL A  68       1.408  34.822  11.735  1.00  0.00           H  
ATOM   1045  N   THR A  69       0.373  39.259   9.486  1.00  0.00           N  
ATOM   1046  CA  THR A  69      -0.391  40.156   8.628  1.00  0.00           C  
ATOM   1047  C   THR A  69       0.308  40.370   7.292  1.00  0.00           C  
ATOM   1048  O   THR A  69       1.534  40.468   7.231  1.00  0.00           O  
ATOM   1049  CB  THR A  69      -0.623  41.516   9.314  1.00  0.00           C  
ATOM   1050  OG1 THR A  69      -1.515  42.309   8.520  1.00  0.00           O  
ATOM   1051  CG2 THR A  69       0.694  42.258   9.485  1.00  0.00           C  
ATOM   1052  H   THR A  69       1.377  39.359   9.532  1.00  0.00           H  
ATOM   1053  HA  THR A  69      -1.362  39.702   8.431  1.00  0.00           H  
ATOM   1054  HB  THR A  69      -1.074  41.357  10.294  1.00  0.00           H  
ATOM   1055  HG1 THR A  69      -2.119  41.732   8.046  1.00  0.00           H  
ATOM   1056 1HG2 THR A  69       0.511  43.216   9.972  1.00  0.00           H  
ATOM   1057 2HG2 THR A  69       1.370  41.662  10.098  1.00  0.00           H  
ATOM   1058 3HG2 THR A  69       1.145  42.428   8.508  1.00  0.00           H  
ATOM   1059  N   MET A  70      -0.478  40.441   6.223  1.00  0.00           N  
ATOM   1060  CA  MET A  70       0.069  40.555   4.877  1.00  0.00           C  
ATOM   1061  C   MET A  70      -0.232  41.921   4.273  1.00  0.00           C  
ATOM   1062  O   MET A  70      -1.226  42.559   4.622  1.00  0.00           O  
ATOM   1063  CB  MET A  70      -0.486  39.445   3.986  1.00  0.00           C  
ATOM   1064  CG  MET A  70       0.289  38.137   4.054  1.00  0.00           C  
ATOM   1065  SD  MET A  70      -0.341  37.021   5.324  1.00  0.00           S  
ATOM   1066  CE  MET A  70      -1.843  36.436   4.545  1.00  0.00           C  
ATOM   1067  H   MET A  70      -1.480  40.416   6.347  1.00  0.00           H  
ATOM   1068  HA  MET A  70       1.152  40.451   4.933  1.00  0.00           H  
ATOM   1069 1HB  MET A  70      -1.518  39.237   4.265  1.00  0.00           H  
ATOM   1070 2HB  MET A  70      -0.489  39.778   2.948  1.00  0.00           H  
ATOM   1071 1HG  MET A  70       0.232  37.630   3.091  1.00  0.00           H  
ATOM   1072 2HG  MET A  70       1.337  38.345   4.268  1.00  0.00           H  
ATOM   1073 1HE  MET A  70      -2.348  35.734   5.210  1.00  0.00           H  
ATOM   1074 2HE  MET A  70      -2.501  37.281   4.342  1.00  0.00           H  
ATOM   1075 3HE  MET A  70      -1.596  35.935   3.609  1.00  0.00           H  
ATOM   1076  N   THR A  71       0.631  42.365   3.366  1.00  0.00           N  
ATOM   1077  CA  THR A  71       0.378  43.577   2.596  1.00  0.00           C  
ATOM   1078  C   THR A  71       1.077  43.526   1.244  1.00  0.00           C  
ATOM   1079  O   THR A  71       1.576  42.479   0.831  1.00  0.00           O  
ATOM   1080  CB  THR A  71       0.833  44.829   3.367  1.00  0.00           C  
ATOM   1081  OG1 THR A  71       0.377  46.005   2.685  1.00  0.00           O  
ATOM   1082  CG2 THR A  71       2.349  44.867   3.475  1.00  0.00           C  
ATOM   1083  H   THR A  71       1.485  41.850   3.207  1.00  0.00           H  
ATOM   1084  HA  THR A  71      -0.695  43.655   2.417  1.00  0.00           H  
ATOM   1085  HB  THR A  71       0.403  44.817   4.368  1.00  0.00           H  
ATOM   1086  HG1 THR A  71       0.060  46.644   3.328  1.00  0.00           H  
ATOM   1087 1HG2 THR A  71       2.653  45.759   4.024  1.00  0.00           H  
ATOM   1088 2HG2 THR A  71       2.699  43.980   4.004  1.00  0.00           H  
ATOM   1089 3HG2 THR A  71       2.785  44.890   2.477  1.00  0.00           H  
ATOM   1090  N   ARG A  72       1.110  44.663   0.557  1.00  0.00           N  
ATOM   1091  CA  ARG A  72       1.649  44.726  -0.796  1.00  0.00           C  
ATOM   1092  C   ARG A  72       1.943  46.163  -1.206  1.00  0.00           C  
ATOM   1093  O   ARG A  72       1.352  47.103  -0.675  1.00  0.00           O  
ATOM   1094  CB  ARG A  72       0.677  44.107  -1.789  1.00  0.00           C  
ATOM   1095  CG  ARG A  72      -0.729  44.684  -1.752  1.00  0.00           C  
ATOM   1096  CD  ARG A  72      -0.876  45.835  -2.680  1.00  0.00           C  
ATOM   1097  NE  ARG A  72      -2.256  46.282  -2.776  1.00  0.00           N  
ATOM   1098  CZ  ARG A  72      -2.830  47.175  -1.947  1.00  0.00           C  
ATOM   1099  NH1 ARG A  72      -2.132  47.706  -0.967  1.00  0.00           N  
ATOM   1100  NH2 ARG A  72      -4.095  47.517  -2.117  1.00  0.00           N  
ATOM   1101  H   ARG A  72       0.751  45.505   0.983  1.00  0.00           H  
ATOM   1102  HA  ARG A  72       2.581  44.160  -0.824  1.00  0.00           H  
ATOM   1103 1HB  ARG A  72       1.059  44.236  -2.801  1.00  0.00           H  
ATOM   1104 2HB  ARG A  72       0.599  43.036  -1.603  1.00  0.00           H  
ATOM   1105 1HG  ARG A  72      -1.446  43.916  -2.042  1.00  0.00           H  
ATOM   1106 2HG  ARG A  72      -0.955  45.028  -0.742  1.00  0.00           H  
ATOM   1107 1HD  ARG A  72      -0.271  46.668  -2.324  1.00  0.00           H  
ATOM   1108 2HD  ARG A  72      -0.542  45.544  -3.675  1.00  0.00           H  
ATOM   1109  HE  ARG A  72      -2.825  45.895  -3.517  1.00  0.00           H  
ATOM   1110 1HH1 ARG A  72      -1.165  47.445  -0.837  1.00  0.00           H  
ATOM   1111 2HH1 ARG A  72      -2.562  48.376  -0.346  1.00  0.00           H  
ATOM   1112 1HH2 ARG A  72      -4.632  47.109  -2.870  1.00  0.00           H  
ATOM   1113 2HH2 ARG A  72      -4.525  48.187  -1.496  1.00  0.00           H  
ATOM   1114  N   ASP A  73       2.860  46.327  -2.153  1.00  0.00           N  
ATOM   1115  CA  ASP A  73       3.158  47.640  -2.712  1.00  0.00           C  
ATOM   1116  C   ASP A  73       3.156  47.604  -4.235  1.00  0.00           C  
ATOM   1117  O   ASP A  73       4.063  47.046  -4.853  1.00  0.00           O  
ATOM   1118  CB  ASP A  73       4.513  48.143  -2.209  1.00  0.00           C  
ATOM   1119  CG  ASP A  73       4.826  49.561  -2.668  1.00  0.00           C  
ATOM   1120  OD1 ASP A  73       4.183  50.025  -3.580  1.00  0.00           O  
ATOM   1121  OD2 ASP A  73       5.706  50.166  -2.103  1.00  0.00           O  
ATOM   1122  H   ASP A  73       3.365  45.521  -2.494  1.00  0.00           H  
ATOM   1123  HA  ASP A  73       2.385  48.338  -2.387  1.00  0.00           H  
ATOM   1124 1HB  ASP A  73       4.529  48.118  -1.119  1.00  0.00           H  
ATOM   1125 2HB  ASP A  73       5.302  47.479  -2.564  1.00  0.00           H  
ATOM   1126  N   THR A  74       2.132  48.201  -4.835  1.00  0.00           N  
ATOM   1127  CA  THR A  74       1.864  48.017  -6.256  1.00  0.00           C  
ATOM   1128  C   THR A  74       2.893  48.746  -7.110  1.00  0.00           C  
ATOM   1129  O   THR A  74       3.070  48.433  -8.288  1.00  0.00           O  
ATOM   1130  CB  THR A  74       0.450  48.506  -6.621  1.00  0.00           C  
ATOM   1131  OG1 THR A  74       0.347  49.912  -6.365  1.00  0.00           O  
ATOM   1132  CG2 THR A  74      -0.598  47.767  -5.803  1.00  0.00           C  
ATOM   1133  H   THR A  74       1.525  48.798  -4.293  1.00  0.00           H  
ATOM   1134  HA  THR A  74       1.929  46.953  -6.486  1.00  0.00           H  
ATOM   1135  HB  THR A  74       0.266  48.329  -7.681  1.00  0.00           H  
ATOM   1136  HG1 THR A  74       1.102  50.364  -6.750  1.00  0.00           H  
ATOM   1137 1HG2 THR A  74      -1.591  48.125  -6.074  1.00  0.00           H  
ATOM   1138 2HG2 THR A  74      -0.529  46.698  -6.004  1.00  0.00           H  
ATOM   1139 3HG2 THR A  74      -0.425  47.947  -4.743  1.00  0.00           H  
ATOM   1140  N   SER A  75       3.571  49.719  -6.510  1.00  0.00           N  
ATOM   1141  CA  SER A  75       4.571  50.507  -7.220  1.00  0.00           C  
ATOM   1142  C   SER A  75       5.830  49.692  -7.482  1.00  0.00           C  
ATOM   1143  O   SER A  75       6.621  50.020  -8.367  1.00  0.00           O  
ATOM   1144  CB  SER A  75       4.918  51.749  -6.424  1.00  0.00           C  
ATOM   1145  OG  SER A  75       5.649  51.421  -5.274  1.00  0.00           O  
ATOM   1146  H   SER A  75       3.388  49.917  -5.537  1.00  0.00           H  
ATOM   1147  HA  SER A  75       4.153  50.811  -8.181  1.00  0.00           H  
ATOM   1148 1HB  SER A  75       5.499  52.430  -7.045  1.00  0.00           H  
ATOM   1149 2HB  SER A  75       4.003  52.267  -6.140  1.00  0.00           H  
ATOM   1150  HG  SER A  75       5.013  51.063  -4.650  1.00  0.00           H  
ATOM   1151  N   ILE A  76       6.012  48.628  -6.707  1.00  0.00           N  
ATOM   1152  CA  ILE A  76       7.145  47.729  -6.893  1.00  0.00           C  
ATOM   1153  C   ILE A  76       6.684  46.284  -7.034  1.00  0.00           C  
ATOM   1154  O   ILE A  76       7.497  45.359  -7.016  1.00  0.00           O  
ATOM   1155  CB  ILE A  76       8.134  47.841  -5.719  1.00  0.00           C  
ATOM   1156  CG1 ILE A  76       7.445  47.467  -4.403  1.00  0.00           C  
ATOM   1157  CG2 ILE A  76       8.710  49.247  -5.641  1.00  0.00           C  
ATOM   1158  CD1 ILE A  76       8.394  47.328  -3.235  1.00  0.00           C  
ATOM   1159  H   ILE A  76       5.348  48.437  -5.970  1.00  0.00           H  
ATOM   1160  HA  ILE A  76       7.664  48.012  -7.809  1.00  0.00           H  
ATOM   1161  HB  ILE A  76       8.949  47.132  -5.860  1.00  0.00           H  
ATOM   1162 1HG1 ILE A  76       6.704  48.225  -4.153  1.00  0.00           H  
ATOM   1163 2HG1 ILE A  76       6.916  46.522  -4.526  1.00  0.00           H  
ATOM   1164 1HG2 ILE A  76       9.406  49.309  -4.805  1.00  0.00           H  
ATOM   1165 2HG2 ILE A  76       9.234  49.477  -6.567  1.00  0.00           H  
ATOM   1166 3HG2 ILE A  76       7.902  49.964  -5.494  1.00  0.00           H  
ATOM   1167 1HD1 ILE A  76       7.832  47.062  -2.340  1.00  0.00           H  
ATOM   1168 2HD1 ILE A  76       9.125  46.548  -3.451  1.00  0.00           H  
ATOM   1169 3HD1 ILE A  76       8.910  48.273  -3.071  1.00  0.00           H  
ATOM   1170  N   SER A  77       5.377  46.096  -7.174  1.00  0.00           N  
ATOM   1171  CA  SER A  77       4.821  44.789  -7.505  1.00  0.00           C  
ATOM   1172  C   SER A  77       5.323  43.718  -6.545  1.00  0.00           C  
ATOM   1173  O   SER A  77       5.633  42.600  -6.956  1.00  0.00           O  
ATOM   1174  CB  SER A  77       5.183  44.414  -8.929  1.00  0.00           C  
ATOM   1175  OG  SER A  77       4.639  45.328  -9.842  1.00  0.00           O  
ATOM   1176  H   SER A  77       4.751  46.879  -7.047  1.00  0.00           H  
ATOM   1177  HA  SER A  77       3.735  44.843  -7.420  1.00  0.00           H  
ATOM   1178 1HB  SER A  77       6.267  44.391  -9.035  1.00  0.00           H  
ATOM   1179 2HB  SER A  77       4.811  43.414  -9.147  1.00  0.00           H  
ATOM   1180  HG  SER A  77       4.432  46.117  -9.336  1.00  0.00           H  
ATOM   1181  N   THR A  78       5.402  44.067  -5.266  1.00  0.00           N  
ATOM   1182  CA  THR A  78       5.989  43.184  -4.265  1.00  0.00           C  
ATOM   1183  C   THR A  78       5.012  42.909  -3.130  1.00  0.00           C  
ATOM   1184  O   THR A  78       4.407  43.831  -2.583  1.00  0.00           O  
ATOM   1185  CB  THR A  78       7.290  43.780  -3.695  1.00  0.00           C  
ATOM   1186  OG1 THR A  78       8.238  43.966  -4.754  1.00  0.00           O  
ATOM   1187  CG2 THR A  78       7.884  42.856  -2.643  1.00  0.00           C  
ATOM   1188  H   THR A  78       5.044  44.967  -4.978  1.00  0.00           H  
ATOM   1189  HA  THR A  78       6.228  42.233  -4.741  1.00  0.00           H  
ATOM   1190  HB  THR A  78       7.078  44.749  -3.242  1.00  0.00           H  
ATOM   1191  HG1 THR A  78       7.829  44.465  -5.465  1.00  0.00           H  
ATOM   1192 1HG2 THR A  78       8.802  43.294  -2.251  1.00  0.00           H  
ATOM   1193 2HG2 THR A  78       7.170  42.723  -1.831  1.00  0.00           H  
ATOM   1194 3HG2 THR A  78       8.107  41.890  -3.093  1.00  0.00           H  
ATOM   1195  N   ALA A  79       4.861  41.636  -2.781  1.00  0.00           N  
ATOM   1196  CA  ALA A  79       4.036  41.247  -1.643  1.00  0.00           C  
ATOM   1197  C   ALA A  79       4.869  41.130  -0.373  1.00  0.00           C  
ATOM   1198  O   ALA A  79       6.059  40.816  -0.426  1.00  0.00           O  
ATOM   1199  CB  ALA A  79       3.324  39.933  -1.931  1.00  0.00           C  
ATOM   1200  H   ALA A  79       5.330  40.920  -3.317  1.00  0.00           H  
ATOM   1201  HA  ALA A  79       3.291  42.025  -1.483  1.00  0.00           H  
ATOM   1202 1HB  ALA A  79       2.712  39.656  -1.072  1.00  0.00           H  
ATOM   1203 2HB  ALA A  79       2.687  40.049  -2.808  1.00  0.00           H  
ATOM   1204 3HB  ALA A  79       4.060  39.154  -2.118  1.00  0.00           H  
ATOM   1205  N   TYR A  80       4.238  41.384   0.768  1.00  0.00           N  
ATOM   1206  CA  TYR A  80       4.921  41.312   2.054  1.00  0.00           C  
ATOM   1207  C   TYR A  80       4.114  40.504   3.062  1.00  0.00           C  
ATOM   1208  O   TYR A  80       2.884  40.491   3.020  1.00  0.00           O  
ATOM   1209  CB  TYR A  80       5.191  42.718   2.596  1.00  0.00           C  
ATOM   1210  CG  TYR A  80       6.152  43.524   1.751  1.00  0.00           C  
ATOM   1211  CD1 TYR A  80       5.665  44.401   0.793  1.00  0.00           C  
ATOM   1212  CD2 TYR A  80       7.520  43.386   1.934  1.00  0.00           C  
ATOM   1213  CE1 TYR A  80       6.543  45.137   0.020  1.00  0.00           C  
ATOM   1214  CE2 TYR A  80       8.397  44.123   1.162  1.00  0.00           C  
ATOM   1215  CZ  TYR A  80       7.913  44.995   0.209  1.00  0.00           C  
ATOM   1216  OH  TYR A  80       8.787  45.728  -0.560  1.00  0.00           O  
ATOM   1217  H   TYR A  80       3.260  41.634   0.744  1.00  0.00           H  
ATOM   1218  HA  TYR A  80       5.875  40.805   1.911  1.00  0.00           H  
ATOM   1219 1HB  TYR A  80       4.252  43.269   2.663  1.00  0.00           H  
ATOM   1220 2HB  TYR A  80       5.601  42.647   3.603  1.00  0.00           H  
ATOM   1221  HD1 TYR A  80       4.590  44.509   0.649  1.00  0.00           H  
ATOM   1222  HD2 TYR A  80       7.902  42.697   2.686  1.00  0.00           H  
ATOM   1223  HE1 TYR A  80       6.161  45.826  -0.732  1.00  0.00           H  
ATOM   1224  HE2 TYR A  80       9.473  44.014   1.305  1.00  0.00           H  
ATOM   1225  HH  TYR A  80       9.688  45.462  -0.361  1.00  0.00           H  
ATOM   1226  N   MET A  81       4.815  39.829   3.967  1.00  0.00           N  
ATOM   1227  CA  MET A  81       4.166  39.105   5.054  1.00  0.00           C  
ATOM   1228  C   MET A  81       4.935  39.266   6.359  1.00  0.00           C  
ATOM   1229  O   MET A  81       6.046  38.757   6.503  1.00  0.00           O  
ATOM   1230  CB  MET A  81       4.027  37.627   4.696  1.00  0.00           C  
ATOM   1231  CG  MET A  81       3.437  36.763   5.801  1.00  0.00           C  
ATOM   1232  SD  MET A  81       3.432  35.008   5.385  1.00  0.00           S  
ATOM   1233  CE  MET A  81       5.189  34.665   5.345  1.00  0.00           C  
ATOM   1234  H   MET A  81       5.822  39.816   3.901  1.00  0.00           H  
ATOM   1235  HA  MET A  81       3.171  39.525   5.203  1.00  0.00           H  
ATOM   1236 1HB  MET A  81       3.393  37.524   3.817  1.00  0.00           H  
ATOM   1237 2HB  MET A  81       5.007  37.221   4.441  1.00  0.00           H  
ATOM   1238 1HG  MET A  81       4.014  36.899   6.716  1.00  0.00           H  
ATOM   1239 2HG  MET A  81       2.411  37.074   5.997  1.00  0.00           H  
ATOM   1240 1HE  MET A  81       5.349  33.615   5.100  1.00  0.00           H  
ATOM   1241 2HE  MET A  81       5.665  35.292   4.589  1.00  0.00           H  
ATOM   1242 3HE  MET A  81       5.624  34.880   6.321  1.00  0.00           H  
ATOM   1243  N   GLU A  82       4.336  39.978   7.309  1.00  0.00           N  
ATOM   1244  CA  GLU A  82       4.971  40.222   8.598  1.00  0.00           C  
ATOM   1245  C   GLU A  82       4.649  39.112   9.590  1.00  0.00           C  
ATOM   1246  O   GLU A  82       3.482  38.823   9.856  1.00  0.00           O  
ATOM   1247  CB  GLU A  82       4.525  41.571   9.165  1.00  0.00           C  
ATOM   1248  CG  GLU A  82       5.182  41.946  10.487  1.00  0.00           C  
ATOM   1249  CD  GLU A  82       4.738  43.287  11.001  1.00  0.00           C  
ATOM   1250  OE1 GLU A  82       3.941  43.918  10.349  1.00  0.00           O  
ATOM   1251  OE2 GLU A  82       5.197  43.681  12.047  1.00  0.00           O  
ATOM   1252  H   GLU A  82       3.418  40.359   7.133  1.00  0.00           H  
ATOM   1253  HA  GLU A  82       6.052  40.244   8.453  1.00  0.00           H  
ATOM   1254 1HB  GLU A  82       4.747  42.360   8.446  1.00  0.00           H  
ATOM   1255 2HB  GLU A  82       3.446  41.562   9.319  1.00  0.00           H  
ATOM   1256 1HG  GLU A  82       4.938  41.186  11.229  1.00  0.00           H  
ATOM   1257 2HG  GLU A  82       6.263  41.952  10.354  1.00  0.00           H  
ATOM   1258  N   LEU A  83       5.690  38.491  10.135  1.00  0.00           N  
ATOM   1259  CA  LEU A  83       5.520  37.421  11.110  1.00  0.00           C  
ATOM   1260  C   LEU A  83       5.870  37.895  12.515  1.00  0.00           C  
ATOM   1261  O   LEU A  83       7.024  37.820  12.936  1.00  0.00           O  
ATOM   1262  CB  LEU A  83       6.396  36.219  10.736  1.00  0.00           C  
ATOM   1263  CG  LEU A  83       6.235  35.698   9.303  1.00  0.00           C  
ATOM   1264  CD1 LEU A  83       7.297  34.643   9.022  1.00  0.00           C  
ATOM   1265  CD2 LEU A  83       4.836  35.126   9.125  1.00  0.00           C  
ATOM   1266  H   LEU A  83       6.624  38.768   9.866  1.00  0.00           H  
ATOM   1267  HA  LEU A  83       4.476  37.109  11.102  1.00  0.00           H  
ATOM   1268 1HB  LEU A  83       7.441  36.495  10.872  1.00  0.00           H  
ATOM   1269 2HB  LEU A  83       6.168  35.398  11.415  1.00  0.00           H  
ATOM   1270  HG  LEU A  83       6.384  36.517   8.598  1.00  0.00           H  
ATOM   1271 1HD1 LEU A  83       7.182  34.273   8.003  1.00  0.00           H  
ATOM   1272 2HD1 LEU A  83       8.287  35.084   9.138  1.00  0.00           H  
ATOM   1273 3HD1 LEU A  83       7.183  33.817   9.723  1.00  0.00           H  
ATOM   1274 1HD2 LEU A  83       4.721  34.756   8.106  1.00  0.00           H  
ATOM   1275 2HD2 LEU A  83       4.686  34.306   9.828  1.00  0.00           H  
ATOM   1276 3HD2 LEU A  83       4.098  35.905   9.314  1.00  0.00           H  
ATOM   1277  N   SER A  84       4.866  38.384  13.236  1.00  0.00           N  
ATOM   1278  CA  SER A  84       5.071  38.895  14.586  1.00  0.00           C  
ATOM   1279  C   SER A  84       4.767  37.829  15.630  1.00  0.00           C  
ATOM   1280  O   SER A  84       4.164  36.800  15.325  1.00  0.00           O  
ATOM   1281  CB  SER A  84       4.196  40.111  14.821  1.00  0.00           C  
ATOM   1282  OG  SER A  84       2.846  39.748  14.916  1.00  0.00           O  
ATOM   1283  H   SER A  84       3.938  38.401  12.838  1.00  0.00           H  
ATOM   1284  HA  SER A  84       6.116  39.189  14.690  1.00  0.00           H  
ATOM   1285 1HB  SER A  84       4.506  40.610  15.739  1.00  0.00           H  
ATOM   1286 2HB  SER A  84       4.328  40.818  14.003  1.00  0.00           H  
ATOM   1287  HG  SER A  84       2.640  39.280  14.103  1.00  0.00           H  
ATOM   1288  N   ARG A  85       5.187  38.081  16.865  1.00  0.00           N  
ATOM   1289  CA  ARG A  85       5.009  37.120  17.947  1.00  0.00           C  
ATOM   1290  C   ARG A  85       5.658  35.784  17.610  1.00  0.00           C  
ATOM   1291  O   ARG A  85       5.035  34.730  17.736  1.00  0.00           O  
ATOM   1292  CB  ARG A  85       3.530  36.904  18.232  1.00  0.00           C  
ATOM   1293  CG  ARG A  85       2.759  38.161  18.600  1.00  0.00           C  
ATOM   1294  CD  ARG A  85       1.325  37.871  18.856  1.00  0.00           C  
ATOM   1295  NE  ARG A  85       1.141  37.053  20.044  1.00  0.00           N  
ATOM   1296  CZ  ARG A  85       0.005  36.397  20.353  1.00  0.00           C  
ATOM   1297  NH1 ARG A  85      -1.035  36.472  19.553  1.00  0.00           N  
ATOM   1298  NH2 ARG A  85      -0.062  35.677  21.459  1.00  0.00           N  
ATOM   1299  H   ARG A  85       5.643  38.962  17.060  1.00  0.00           H  
ATOM   1300  HA  ARG A  85       5.481  37.518  18.845  1.00  0.00           H  
ATOM   1301 1HB  ARG A  85       3.051  36.468  17.356  1.00  0.00           H  
ATOM   1302 2HB  ARG A  85       3.417  36.196  19.053  1.00  0.00           H  
ATOM   1303 1HG  ARG A  85       3.187  38.599  19.502  1.00  0.00           H  
ATOM   1304 2HG  ARG A  85       2.823  38.880  17.782  1.00  0.00           H  
ATOM   1305 1HD  ARG A  85       0.784  38.806  19.000  1.00  0.00           H  
ATOM   1306 2HD  ARG A  85       0.904  37.336  18.006  1.00  0.00           H  
ATOM   1307  HE  ARG A  85       1.920  36.971  20.684  1.00  0.00           H  
ATOM   1308 1HH1 ARG A  85      -0.984  37.022  18.708  1.00  0.00           H  
ATOM   1309 2HH1 ARG A  85      -1.886  35.980  19.785  1.00  0.00           H  
ATOM   1310 1HH2 ARG A  85       0.738  35.619  22.074  1.00  0.00           H  
ATOM   1311 2HH2 ARG A  85      -0.912  35.185  21.690  1.00  0.00           H  
ATOM   1312  N   LEU A  86       6.915  35.835  17.179  1.00  0.00           N  
ATOM   1313  CA  LEU A  86       7.616  34.642  16.722  1.00  0.00           C  
ATOM   1314  C   LEU A  86       7.890  33.687  17.877  1.00  0.00           C  
ATOM   1315  O   LEU A  86       8.059  34.113  19.020  1.00  0.00           O  
ATOM   1316  CB  LEU A  86       8.938  35.030  16.047  1.00  0.00           C  
ATOM   1317  CG  LEU A  86       8.809  35.793  14.722  1.00  0.00           C  
ATOM   1318  CD1 LEU A  86      10.182  36.282  14.282  1.00  0.00           C  
ATOM   1319  CD2 LEU A  86       8.190  34.884  13.671  1.00  0.00           C  
ATOM   1320  H   LEU A  86       7.396  36.723  17.169  1.00  0.00           H  
ATOM   1321  HA  LEU A  86       6.989  34.129  15.994  1.00  0.00           H  
ATOM   1322 1HB  LEU A  86       9.509  35.653  16.734  1.00  0.00           H  
ATOM   1323 2HB  LEU A  86       9.509  34.122  15.853  1.00  0.00           H  
ATOM   1324  HG  LEU A  86       8.174  36.667  14.866  1.00  0.00           H  
ATOM   1325 1HD1 LEU A  86      10.091  36.824  13.341  1.00  0.00           H  
ATOM   1326 2HD1 LEU A  86      10.593  36.945  15.043  1.00  0.00           H  
ATOM   1327 3HD1 LEU A  86      10.846  35.429  14.146  1.00  0.00           H  
ATOM   1328 1HD2 LEU A  86       8.098  35.426  12.730  1.00  0.00           H  
ATOM   1329 2HD2 LEU A  86       8.825  34.010  13.526  1.00  0.00           H  
ATOM   1330 3HD2 LEU A  86       7.202  34.563  14.003  1.00  0.00           H  
ATOM   1331  N   ARG A  87       7.933  32.395  17.572  1.00  0.00           N  
ATOM   1332  CA  ARG A  87       8.359  31.393  18.542  1.00  0.00           C  
ATOM   1333  C   ARG A  87       9.277  30.360  17.901  1.00  0.00           C  
ATOM   1334  O   ARG A  87       9.441  30.334  16.682  1.00  0.00           O  
ATOM   1335  CB  ARG A  87       7.154  30.688  19.148  1.00  0.00           C  
ATOM   1336  CG  ARG A  87       6.226  30.027  18.140  1.00  0.00           C  
ATOM   1337  CD  ARG A  87       5.011  29.475  18.792  1.00  0.00           C  
ATOM   1338  NE  ARG A  87       5.297  28.250  19.522  1.00  0.00           N  
ATOM   1339  CZ  ARG A  87       4.501  27.723  20.473  1.00  0.00           C  
ATOM   1340  NH1 ARG A  87       3.377  28.323  20.797  1.00  0.00           N  
ATOM   1341  NH2 ARG A  87       4.850  26.602  21.080  1.00  0.00           N  
ATOM   1342  H   ARG A  87       7.664  32.098  16.645  1.00  0.00           H  
ATOM   1343  HA  ARG A  87       8.905  31.894  19.341  1.00  0.00           H  
ATOM   1344 1HB  ARG A  87       7.492  29.917  19.839  1.00  0.00           H  
ATOM   1345 2HB  ARG A  87       6.563  31.404  19.720  1.00  0.00           H  
ATOM   1346 1HG  ARG A  87       5.913  30.762  17.398  1.00  0.00           H  
ATOM   1347 2HG  ARG A  87       6.751  29.210  17.644  1.00  0.00           H  
ATOM   1348 1HD  ARG A  87       4.611  30.205  19.495  1.00  0.00           H  
ATOM   1349 2HD  ARG A  87       4.261  29.253  18.034  1.00  0.00           H  
ATOM   1350  HE  ARG A  87       6.153  27.759  19.300  1.00  0.00           H  
ATOM   1351 1HH1 ARG A  87       3.110  29.180  20.333  1.00  0.00           H  
ATOM   1352 2HH1 ARG A  87       2.781  27.928  21.509  1.00  0.00           H  
ATOM   1353 1HH2 ARG A  87       5.715  26.140  20.831  1.00  0.00           H  
ATOM   1354 2HH2 ARG A  87       4.255  26.207  21.792  1.00  0.00           H  
ATOM   1355  N   SER A  88       9.875  29.511  18.731  1.00  0.00           N  
ATOM   1356  CA  SER A  88      10.862  28.547  18.260  1.00  0.00           C  
ATOM   1357  C   SER A  88      10.244  27.561  17.277  1.00  0.00           C  
ATOM   1358  O   SER A  88      10.936  27.000  16.428  1.00  0.00           O  
ATOM   1359  CB  SER A  88      11.460  27.797  19.434  1.00  0.00           C  
ATOM   1360  OG  SER A  88      10.499  26.989  20.055  1.00  0.00           O  
ATOM   1361  H   SER A  88       9.639  29.535  19.712  1.00  0.00           H  
ATOM   1362  HA  SER A  88      11.658  29.089  17.746  1.00  0.00           H  
ATOM   1363 1HB  SER A  88      12.289  27.180  19.087  1.00  0.00           H  
ATOM   1364 2HB  SER A  88      11.862  28.509  20.154  1.00  0.00           H  
ATOM   1365  HG  SER A  88      10.436  26.194  19.521  1.00  0.00           H  
ATOM   1366  N   ASP A  89       8.937  27.355  17.397  1.00  0.00           N  
ATOM   1367  CA  ASP A  89       8.242  26.359  16.590  1.00  0.00           C  
ATOM   1368  C   ASP A  89       7.844  26.928  15.234  1.00  0.00           C  
ATOM   1369  O   ASP A  89       7.196  26.255  14.433  1.00  0.00           O  
ATOM   1370  CB  ASP A  89       6.997  25.850  17.322  1.00  0.00           C  
ATOM   1371  CG  ASP A  89       7.331  25.062  18.581  1.00  0.00           C  
ATOM   1372  OD1 ASP A  89       8.313  24.359  18.575  1.00  0.00           O  
ATOM   1373  OD2 ASP A  89       6.600  25.170  19.536  1.00  0.00           O  
ATOM   1374  H   ASP A  89       8.412  27.902  18.064  1.00  0.00           H  
ATOM   1375  HA  ASP A  89       8.915  25.518  16.422  1.00  0.00           H  
ATOM   1376 1HB  ASP A  89       6.365  26.696  17.596  1.00  0.00           H  
ATOM   1377 2HB  ASP A  89       6.418  25.212  16.654  1.00  0.00           H  
ATOM   1378  N   ASP A  90       8.235  28.173  14.983  1.00  0.00           N  
ATOM   1379  CA  ASP A  90       8.024  28.794  13.681  1.00  0.00           C  
ATOM   1380  C   ASP A  90       9.214  28.559  12.759  1.00  0.00           C  
ATOM   1381  O   ASP A  90       9.175  28.906  11.579  1.00  0.00           O  
ATOM   1382  CB  ASP A  90       7.782  30.298  13.837  1.00  0.00           C  
ATOM   1383  CG  ASP A  90       6.442  30.617  14.486  1.00  0.00           C  
ATOM   1384  OD1 ASP A  90       5.487  29.935  14.200  1.00  0.00           O  
ATOM   1385  OD2 ASP A  90       6.386  31.541  15.262  1.00  0.00           O  
ATOM   1386  H   ASP A  90       8.690  28.702  15.713  1.00  0.00           H  
ATOM   1387  HA  ASP A  90       7.143  28.345  13.222  1.00  0.00           H  
ATOM   1388 1HB  ASP A  90       8.576  30.734  14.443  1.00  0.00           H  
ATOM   1389 2HB  ASP A  90       7.817  30.776  12.858  1.00  0.00           H  
ATOM   1390  N   THR A  91      10.271  27.967  13.305  1.00  0.00           N  
ATOM   1391  CA  THR A  91      11.426  27.574  12.507  1.00  0.00           C  
ATOM   1392  C   THR A  91      11.002  26.779  11.279  1.00  0.00           C  
ATOM   1393  O   THR A  91      10.703  25.588  11.370  1.00  0.00           O  
ATOM   1394  CB  THR A  91      12.420  26.745  13.342  1.00  0.00           C  
ATOM   1395  OG1 THR A  91      12.852  27.510  14.474  1.00  0.00           O  
ATOM   1396  CG2 THR A  91      13.629  26.359  12.503  1.00  0.00           C  
ATOM   1397  H   THR A  91      10.275  27.786  14.299  1.00  0.00           H  
ATOM   1398  HA  THR A  91      11.934  28.476  12.165  1.00  0.00           H  
ATOM   1399  HB  THR A  91      11.929  25.839  13.698  1.00  0.00           H  
ATOM   1400  HG1 THR A  91      12.242  27.374  15.203  1.00  0.00           H  
ATOM   1401 1HG2 THR A  91      14.320  25.774  13.109  1.00  0.00           H  
ATOM   1402 2HG2 THR A  91      13.305  25.768  11.647  1.00  0.00           H  
ATOM   1403 3HG2 THR A  91      14.130  27.261  12.152  1.00  0.00           H  
ATOM   1404  N   ALA A  92      10.976  27.445  10.129  1.00  0.00           N  
ATOM   1405  CA  ALA A  92      10.462  26.842   8.906  1.00  0.00           C  
ATOM   1406  C   ALA A  92      10.774  27.708   7.692  1.00  0.00           C  
ATOM   1407  O   ALA A  92      11.260  28.830   7.826  1.00  0.00           O  
ATOM   1408  CB  ALA A  92       8.962  26.611   9.019  1.00  0.00           C  
ATOM   1409  H   ALA A  92      11.322  28.394  10.103  1.00  0.00           H  
ATOM   1410  HA  ALA A  92      10.958  25.881   8.767  1.00  0.00           H  
ATOM   1411 1HB  ALA A  92       8.593  26.160   8.098  1.00  0.00           H  
ATOM   1412 2HB  ALA A  92       8.759  25.943   9.857  1.00  0.00           H  
ATOM   1413 3HB  ALA A  92       8.459  27.562   9.184  1.00  0.00           H  
ATOM   1414  N   VAL A  93      10.491  27.179   6.506  1.00  0.00           N  
ATOM   1415  CA  VAL A  93      10.657  27.935   5.271  1.00  0.00           C  
ATOM   1416  C   VAL A  93       9.316  28.424   4.739  1.00  0.00           C  
ATOM   1417  O   VAL A  93       8.370  27.648   4.604  1.00  0.00           O  
ATOM   1418  CB  VAL A  93      11.343  27.066   4.200  1.00  0.00           C  
ATOM   1419  CG1 VAL A  93      11.506  27.846   2.904  1.00  0.00           C  
ATOM   1420  CG2 VAL A  93      12.692  26.583   4.712  1.00  0.00           C  
ATOM   1421  H   VAL A  93      10.152  26.228   6.459  1.00  0.00           H  
ATOM   1422  HA  VAL A  93      11.288  28.800   5.477  1.00  0.00           H  
ATOM   1423  HB  VAL A  93      10.709  26.207   3.981  1.00  0.00           H  
ATOM   1424 1HG1 VAL A  93      11.992  27.216   2.159  1.00  0.00           H  
ATOM   1425 2HG1 VAL A  93      10.526  28.150   2.538  1.00  0.00           H  
ATOM   1426 3HG1 VAL A  93      12.117  28.730   3.086  1.00  0.00           H  
ATOM   1427 1HG2 VAL A  93      13.171  25.969   3.951  1.00  0.00           H  
ATOM   1428 2HG2 VAL A  93      13.325  27.442   4.937  1.00  0.00           H  
ATOM   1429 3HG2 VAL A  93      12.548  25.992   5.617  1.00  0.00           H  
ATOM   1430  N   TYR A  94       9.240  29.717   4.440  1.00  0.00           N  
ATOM   1431  CA  TYR A  94       7.972  30.350   4.098  1.00  0.00           C  
ATOM   1432  C   TYR A  94       7.912  30.696   2.616  1.00  0.00           C  
ATOM   1433  O   TYR A  94       8.877  31.207   2.047  1.00  0.00           O  
ATOM   1434  CB  TYR A  94       7.756  31.606   4.945  1.00  0.00           C  
ATOM   1435  CG  TYR A  94       7.630  31.329   6.427  1.00  0.00           C  
ATOM   1436  CD1 TYR A  94       8.723  30.855   7.138  1.00  0.00           C  
ATOM   1437  CD2 TYR A  94       6.424  31.549   7.074  1.00  0.00           C  
ATOM   1438  CE1 TYR A  94       8.608  30.602   8.492  1.00  0.00           C  
ATOM   1439  CE2 TYR A  94       6.309  31.296   8.427  1.00  0.00           C  
ATOM   1440  CZ  TYR A  94       7.396  30.824   9.135  1.00  0.00           C  
ATOM   1441  OH  TYR A  94       7.282  30.572  10.483  1.00  0.00           O  
ATOM   1442  H   TYR A  94      10.082  30.274   4.450  1.00  0.00           H  
ATOM   1443  HA  TYR A  94       7.166  29.646   4.306  1.00  0.00           H  
ATOM   1444 1HB  TYR A  94       8.590  32.294   4.797  1.00  0.00           H  
ATOM   1445 2HB  TYR A  94       6.850  32.115   4.616  1.00  0.00           H  
ATOM   1446  HD1 TYR A  94       9.671  30.682   6.630  1.00  0.00           H  
ATOM   1447  HD2 TYR A  94       5.565  31.921   6.514  1.00  0.00           H  
ATOM   1448  HE1 TYR A  94       9.466  30.229   9.051  1.00  0.00           H  
ATOM   1449  HE2 TYR A  94       5.360  31.468   8.935  1.00  0.00           H  
ATOM   1450  HH  TYR A  94       8.005  30.006  10.764  1.00  0.00           H  
ATOM   1451  N   TYR A  95       6.771  30.415   1.994  1.00  0.00           N  
ATOM   1452  CA  TYR A  95       6.634  30.548   0.548  1.00  0.00           C  
ATOM   1453  C   TYR A  95       5.517  31.519   0.188  1.00  0.00           C  
ATOM   1454  O   TYR A  95       4.497  31.588   0.873  1.00  0.00           O  
ATOM   1455  CB  TYR A  95       6.377  29.183  -0.093  1.00  0.00           C  
ATOM   1456  CG  TYR A  95       7.499  28.189   0.118  1.00  0.00           C  
ATOM   1457  CD1 TYR A  95       7.455  27.310   1.190  1.00  0.00           C  
ATOM   1458  CD2 TYR A  95       8.571  28.157  -0.762  1.00  0.00           C  
ATOM   1459  CE1 TYR A  95       8.479  26.403   1.382  1.00  0.00           C  
ATOM   1460  CE2 TYR A  95       9.595  27.250  -0.570  1.00  0.00           C  
ATOM   1461  CZ  TYR A  95       9.551  26.375   0.497  1.00  0.00           C  
ATOM   1462  OH  TYR A  95      10.571  25.472   0.688  1.00  0.00           O  
ATOM   1463  H   TYR A  95       5.979  30.102   2.536  1.00  0.00           H  
ATOM   1464  HA  TYR A  95       7.565  30.952   0.148  1.00  0.00           H  
ATOM   1465 1HB  TYR A  95       5.462  28.754   0.317  1.00  0.00           H  
ATOM   1466 2HB  TYR A  95       6.229  29.306  -1.165  1.00  0.00           H  
ATOM   1467  HD1 TYR A  95       6.612  27.335   1.881  1.00  0.00           H  
ATOM   1468  HD2 TYR A  95       8.606  28.848  -1.604  1.00  0.00           H  
ATOM   1469  HE1 TYR A  95       8.444  25.712   2.224  1.00  0.00           H  
ATOM   1470  HE2 TYR A  95      10.438  27.225  -1.261  1.00  0.00           H  
ATOM   1471  HH  TYR A  95      10.252  24.740   1.222  1.00  0.00           H  
ATOM   1472  N   CYS A  96       5.716  32.268  -0.891  1.00  0.00           N  
ATOM   1473  CA  CYS A  96       4.617  32.951  -1.563  1.00  0.00           C  
ATOM   1474  C   CYS A  96       4.349  32.346  -2.935  1.00  0.00           C  
ATOM   1475  O   CYS A  96       5.235  32.298  -3.788  1.00  0.00           O  
ATOM   1476  CB  CYS A  96       4.926  34.440  -1.720  1.00  0.00           C  
ATOM   1477  SG  CYS A  96       3.600  35.390  -2.503  1.00  0.00           S  
ATOM   1478  H   CYS A  96       6.653  32.366  -1.256  1.00  0.00           H  
ATOM   1479  HA  CYS A  96       3.720  32.845  -0.954  1.00  0.00           H  
ATOM   1480 1HB  CYS A  96       5.120  34.877  -0.741  1.00  0.00           H  
ATOM   1481 2HB  CYS A  96       5.828  34.564  -2.319  1.00  0.00           H  
ATOM   1482  HG  CYS A  96       2.616  34.892  -1.762  1.00  0.00           H  
ATOM   1483  N   ALA A  97       3.120  31.884  -3.142  1.00  0.00           N  
ATOM   1484  CA  ALA A  97       2.785  31.102  -4.326  1.00  0.00           C  
ATOM   1485  C   ALA A  97       1.289  31.145  -4.610  1.00  0.00           C  
ATOM   1486  O   ALA A  97       0.478  31.291  -3.695  1.00  0.00           O  
ATOM   1487  CB  ALA A  97       3.251  29.663  -4.159  1.00  0.00           C  
ATOM   1488  H   ALA A  97       2.400  32.080  -2.462  1.00  0.00           H  
ATOM   1489  HA  ALA A  97       3.300  31.543  -5.180  1.00  0.00           H  
ATOM   1490 1HB  ALA A  97       2.994  29.091  -5.051  1.00  0.00           H  
ATOM   1491 2HB  ALA A  97       4.331  29.644  -4.016  1.00  0.00           H  
ATOM   1492 3HB  ALA A  97       2.762  29.221  -3.293  1.00  0.00           H  
ATOM   1493  N   ARG A  98       0.929  31.017  -5.882  1.00  0.00           N  
ATOM   1494  CA  ARG A  98      -0.471  30.933  -6.278  1.00  0.00           C  
ATOM   1495  C   ARG A  98      -0.960  29.491  -6.271  1.00  0.00           C  
ATOM   1496  O   ARG A  98      -0.234  28.577  -6.664  1.00  0.00           O  
ATOM   1497  CB  ARG A  98      -0.673  31.528  -7.664  1.00  0.00           C  
ATOM   1498  CG  ARG A  98      -2.094  31.441  -8.197  1.00  0.00           C  
ATOM   1499  CD  ARG A  98      -2.263  32.233  -9.442  1.00  0.00           C  
ATOM   1500  NE  ARG A  98      -3.567  32.016 -10.049  1.00  0.00           N  
ATOM   1501  CZ  ARG A  98      -4.706  32.612  -9.648  1.00  0.00           C  
ATOM   1502  NH1 ARG A  98      -4.687  33.456  -8.640  1.00  0.00           N  
ATOM   1503  NH2 ARG A  98      -5.844  32.348 -10.267  1.00  0.00           N  
ATOM   1504  H   ARG A  98       1.645  30.976  -6.594  1.00  0.00           H  
ATOM   1505  HA  ARG A  98      -1.067  31.504  -5.565  1.00  0.00           H  
ATOM   1506 1HB  ARG A  98      -0.389  32.579  -7.653  1.00  0.00           H  
ATOM   1507 2HB  ARG A  98      -0.022  31.020  -8.376  1.00  0.00           H  
ATOM   1508 1HG  ARG A  98      -2.338  30.401  -8.416  1.00  0.00           H  
ATOM   1509 2HG  ARG A  98      -2.788  31.826  -7.448  1.00  0.00           H  
ATOM   1510 1HD  ARG A  98      -2.166  33.294  -9.214  1.00  0.00           H  
ATOM   1511 2HD  ARG A  98      -1.499  31.945 -10.163  1.00  0.00           H  
ATOM   1512  HE  ARG A  98      -3.621  31.373 -10.828  1.00  0.00           H  
ATOM   1513 1HH1 ARG A  98      -3.818  33.658  -8.167  1.00  0.00           H  
ATOM   1514 2HH1 ARG A  98      -5.541  33.903  -8.339  1.00  0.00           H  
ATOM   1515 1HH2 ARG A  98      -5.858  31.699 -11.042  1.00  0.00           H  
ATOM   1516 2HH2 ARG A  98      -6.697  32.795  -9.967  1.00  0.00           H  
ATOM   1517  N   SER A  99      -2.195  29.292  -5.823  1.00  0.00           N  
ATOM   1518  CA  SER A  99      -2.766  27.954  -5.719  1.00  0.00           C  
ATOM   1519  C   SER A  99      -4.268  28.014  -5.472  1.00  0.00           C  
ATOM   1520  O   SER A  99      -4.756  28.895  -4.764  1.00  0.00           O  
ATOM   1521  CB  SER A  99      -2.092  27.185  -4.600  1.00  0.00           C  
ATOM   1522  OG  SER A  99      -2.681  25.925  -4.431  1.00  0.00           O  
ATOM   1523  H   SER A  99      -2.753  30.088  -5.548  1.00  0.00           H  
ATOM   1524  HA  SER A  99      -2.594  27.430  -6.660  1.00  0.00           H  
ATOM   1525 1HB  SER A  99      -1.033  27.066  -4.827  1.00  0.00           H  
ATOM   1526 2HB  SER A  99      -2.166  27.751  -3.673  1.00  0.00           H  
ATOM   1527  HG  SER A  99      -2.578  25.469  -5.270  1.00  0.00           H  
ATOM   1528  N   GLY A 100      -4.998  27.072  -6.061  1.00  0.00           N  
ATOM   1529  CA  GLY A 100      -6.441  26.993  -5.875  1.00  0.00           C  
ATOM   1530  C   GLY A 100      -7.168  27.978  -6.782  1.00  0.00           C  
ATOM   1531  O   GLY A 100      -8.336  28.297  -6.558  1.00  0.00           O  
ATOM   1532  H   GLY A 100      -4.540  26.393  -6.652  1.00  0.00           H  
ATOM   1533 1HA  GLY A 100      -6.781  25.979  -6.087  1.00  0.00           H  
ATOM   1534 2HA  GLY A 100      -6.686  27.202  -4.834  1.00  0.00           H  
ATOM   1535  N   GLY A 101      -6.470  28.458  -7.805  1.00  0.00           N  
ATOM   1536  CA  GLY A 101      -7.048  29.408  -8.748  1.00  0.00           C  
ATOM   1537  C   GLY A 101      -7.245  28.774 -10.119  1.00  0.00           C  
ATOM   1538  O   GLY A 101      -6.640  27.748 -10.431  1.00  0.00           O  
ATOM   1539  H   GLY A 101      -5.515  28.157  -7.934  1.00  0.00           H  
ATOM   1540 1HA  GLY A 101      -8.005  29.763  -8.366  1.00  0.00           H  
ATOM   1541 2HA  GLY A 101      -6.395  30.276  -8.836  1.00  0.00           H  
ATOM   1542  N   PRO A 102      -8.095  29.390 -10.934  1.00  0.00           N  
ATOM   1543  CA  PRO A 102      -8.404  28.864 -12.258  1.00  0.00           C  
ATOM   1544  C   PRO A 102      -7.243  29.080 -13.221  1.00  0.00           C  
ATOM   1545  O   PRO A 102      -7.162  28.434 -14.266  1.00  0.00           O  
ATOM   1546  CB  PRO A 102      -9.638  29.672 -12.670  1.00  0.00           C  
ATOM   1547  CG  PRO A 102      -9.495  30.960 -11.933  1.00  0.00           C  
ATOM   1548  CD  PRO A 102      -8.912  30.566 -10.602  1.00  0.00           C  
ATOM   1549  HA  PRO A 102      -8.643  27.793 -12.176  1.00  0.00           H  
ATOM   1550 1HB  PRO A 102      -9.654  29.805 -13.762  1.00  0.00           H  
ATOM   1551 2HB  PRO A 102     -10.553  29.125 -12.400  1.00  0.00           H  
ATOM   1552 1HG  PRO A 102      -8.845  31.648 -12.494  1.00  0.00           H  
ATOM   1553 2HG  PRO A 102     -10.474  31.453 -11.838  1.00  0.00           H  
ATOM   1554 1HD  PRO A 102      -8.296  31.391 -10.213  1.00  0.00           H  
ATOM   1555 2HD  PRO A 102      -9.725  30.325  -9.902  1.00  0.00           H  
ATOM   1556  N   TYR A 103      -6.347  29.993 -12.864  1.00  0.00           N  
ATOM   1557  CA  TYR A 103      -5.162  30.261 -13.670  1.00  0.00           C  
ATOM   1558  C   TYR A 103      -3.956  29.489 -13.151  1.00  0.00           C  
ATOM   1559  O   TYR A 103      -3.583  29.613 -11.984  1.00  0.00           O  
ATOM   1560  CB  TYR A 103      -4.860  31.761 -13.697  1.00  0.00           C  
ATOM   1561  CG  TYR A 103      -5.904  32.581 -14.423  1.00  0.00           C  
ATOM   1562  CD1 TYR A 103      -6.914  33.209 -13.708  1.00  0.00           C  
ATOM   1563  CD2 TYR A 103      -5.852  32.705 -15.804  1.00  0.00           C  
ATOM   1564  CE1 TYR A 103      -7.867  33.957 -14.371  1.00  0.00           C  
ATOM   1565  CE2 TYR A 103      -6.805  33.453 -16.466  1.00  0.00           C  
ATOM   1566  CZ  TYR A 103      -7.809  34.078 -15.755  1.00  0.00           C  
ATOM   1567  OH  TYR A 103      -8.758  34.823 -16.416  1.00  0.00           O  
ATOM   1568  H   TYR A 103      -6.490  30.516 -12.011  1.00  0.00           H  
ATOM   1569  HA  TYR A 103      -5.355  29.926 -14.690  1.00  0.00           H  
ATOM   1570 1HB  TYR A 103      -4.784  32.136 -12.675  1.00  0.00           H  
ATOM   1571 2HB  TYR A 103      -3.899  31.930 -14.181  1.00  0.00           H  
ATOM   1572  HD1 TYR A 103      -6.955  33.111 -12.623  1.00  0.00           H  
ATOM   1573  HD2 TYR A 103      -5.059  32.211 -16.365  1.00  0.00           H  
ATOM   1574  HE1 TYR A 103      -8.660  34.450 -13.810  1.00  0.00           H  
ATOM   1575  HE2 TYR A 103      -6.764  33.550 -17.552  1.00  0.00           H  
ATOM   1576  HH  TYR A 103      -8.578  34.806 -17.359  1.00  0.00           H  
ATOM   1577  N   PHE A 104      -3.350  28.691 -14.024  1.00  0.00           N  
ATOM   1578  CA  PHE A 104      -2.231  27.841 -13.635  1.00  0.00           C  
ATOM   1579  C   PHE A 104      -0.983  28.169 -14.444  1.00  0.00           C  
ATOM   1580  O   PHE A 104      -0.788  27.648 -15.542  1.00  0.00           O  
ATOM   1581  CB  PHE A 104      -2.592  26.366 -13.821  1.00  0.00           C  
ATOM   1582  CG  PHE A 104      -3.764  25.920 -12.993  1.00  0.00           C  
ATOM   1583  CD1 PHE A 104      -5.037  25.865 -13.540  1.00  0.00           C  
ATOM   1584  CD2 PHE A 104      -3.595  25.555 -11.666  1.00  0.00           C  
ATOM   1585  CE1 PHE A 104      -6.115  25.454 -12.780  1.00  0.00           C  
ATOM   1586  CE2 PHE A 104      -4.671  25.143 -10.904  1.00  0.00           C  
ATOM   1587  CZ  PHE A 104      -5.933  25.094 -11.462  1.00  0.00           C  
ATOM   1588  H   PHE A 104      -3.672  28.674 -14.981  1.00  0.00           H  
ATOM   1589  HA  PHE A 104      -2.012  28.016 -12.581  1.00  0.00           H  
ATOM   1590 1HB  PHE A 104      -2.824  26.177 -14.868  1.00  0.00           H  
ATOM   1591 2HB  PHE A 104      -1.735  25.746 -13.559  1.00  0.00           H  
ATOM   1592  HD1 PHE A 104      -5.181  26.149 -14.583  1.00  0.00           H  
ATOM   1593  HD2 PHE A 104      -2.598  25.594 -11.225  1.00  0.00           H  
ATOM   1594  HE1 PHE A 104      -7.111  25.416 -13.222  1.00  0.00           H  
ATOM   1595  HE2 PHE A 104      -4.525  24.859  -9.862  1.00  0.00           H  
ATOM   1596  HZ  PHE A 104      -6.782  24.771 -10.861  1.00  0.00           H  
ATOM   1597  N   PHE A 105      -0.139  29.036 -13.895  1.00  0.00           N  
ATOM   1598  CA  PHE A 105       1.089  29.441 -14.568  1.00  0.00           C  
ATOM   1599  C   PHE A 105       2.315  29.089 -13.734  1.00  0.00           C  
ATOM   1600  O   PHE A 105       3.449  29.318 -14.154  1.00  0.00           O  
ATOM   1601  CB  PHE A 105       1.074  30.944 -14.851  1.00  0.00           C  
ATOM   1602  CG  PHE A 105      -0.038  31.377 -15.765  1.00  0.00           C  
ATOM   1603  CD1 PHE A 105      -1.100  32.126 -15.281  1.00  0.00           C  
ATOM   1604  CD2 PHE A 105      -0.024  31.035 -17.109  1.00  0.00           C  
ATOM   1605  CE1 PHE A 105      -2.123  32.524 -16.120  1.00  0.00           C  
ATOM   1606  CE2 PHE A 105      -1.045  31.433 -17.950  1.00  0.00           C  
ATOM   1607  CZ  PHE A 105      -2.096  32.178 -17.455  1.00  0.00           C  
ATOM   1608  H   PHE A 105      -0.355  29.426 -12.989  1.00  0.00           H  
ATOM   1609  HA  PHE A 105       1.156  28.907 -15.517  1.00  0.00           H  
ATOM   1610 1HB  PHE A 105       0.975  31.490 -13.914  1.00  0.00           H  
ATOM   1611 2HB  PHE A 105       2.020  31.238 -15.304  1.00  0.00           H  
ATOM   1612  HD1 PHE A 105      -1.121  32.400 -14.226  1.00  0.00           H  
ATOM   1613  HD2 PHE A 105       0.806  30.446 -17.500  1.00  0.00           H  
ATOM   1614  HE1 PHE A 105      -2.952  33.113 -15.727  1.00  0.00           H  
ATOM   1615  HE2 PHE A 105      -1.021  31.158 -19.004  1.00  0.00           H  
ATOM   1616  HZ  PHE A 105      -2.902  32.491 -18.116  1.00  0.00           H  
ATOM   1617  N   ASP A 106       2.080  28.531 -12.552  1.00  0.00           N  
ATOM   1618  CA  ASP A 106       3.165  28.104 -11.676  1.00  0.00           C  
ATOM   1619  C   ASP A 106       3.895  29.301 -11.081  1.00  0.00           C  
ATOM   1620  O   ASP A 106       4.974  29.674 -11.542  1.00  0.00           O  
ATOM   1621  CB  ASP A 106       4.155  27.223 -12.441  1.00  0.00           C  
ATOM   1622  CG  ASP A 106       5.072  26.427 -11.522  1.00  0.00           C  
ATOM   1623  OD1 ASP A 106       4.745  26.283 -10.368  1.00  0.00           O  
ATOM   1624  OD2 ASP A 106       6.091  25.971 -11.983  1.00  0.00           O  
ATOM   1625  H   ASP A 106       1.124  28.400 -12.251  1.00  0.00           H  
ATOM   1626  HA  ASP A 106       2.740  27.522 -10.858  1.00  0.00           H  
ATOM   1627 1HB  ASP A 106       3.608  26.526 -13.076  1.00  0.00           H  
ATOM   1628 2HB  ASP A 106       4.769  27.846 -13.092  1.00  0.00           H  
ATOM   1629  N   TYR A 107       3.302  29.898 -10.053  1.00  0.00           N  
ATOM   1630  CA  TYR A 107       3.930  31.007  -9.344  1.00  0.00           C  
ATOM   1631  C   TYR A 107       4.471  30.560  -7.992  1.00  0.00           C  
ATOM   1632  O   TYR A 107       3.730  30.476  -7.013  1.00  0.00           O  
ATOM   1633  CB  TYR A 107       2.938  32.158  -9.164  1.00  0.00           C  
ATOM   1634  CG  TYR A 107       2.459  32.760 -10.466  1.00  0.00           C  
ATOM   1635  CD1 TYR A 107       3.280  32.737 -11.585  1.00  0.00           C  
ATOM   1636  CD2 TYR A 107       1.200  33.336 -10.542  1.00  0.00           C  
ATOM   1637  CE1 TYR A 107       2.842  33.287 -12.774  1.00  0.00           C  
ATOM   1638  CE2 TYR A 107       0.762  33.886 -11.732  1.00  0.00           C  
ATOM   1639  CZ  TYR A 107       1.579  33.862 -12.844  1.00  0.00           C  
ATOM   1640  OH  TYR A 107       1.143  34.410 -14.029  1.00  0.00           O  
ATOM   1641  H   TYR A 107       2.392  29.576  -9.755  1.00  0.00           H  
ATOM   1642  HA  TYR A 107       4.774  31.362  -9.936  1.00  0.00           H  
ATOM   1643 1HB  TYR A 107       2.067  31.805  -8.611  1.00  0.00           H  
ATOM   1644 2HB  TYR A 107       3.402  32.948  -8.574  1.00  0.00           H  
ATOM   1645  HD1 TYR A 107       4.270  32.284 -11.525  1.00  0.00           H  
ATOM   1646  HD2 TYR A 107       0.555  33.355  -9.663  1.00  0.00           H  
ATOM   1647  HE1 TYR A 107       3.487  33.268 -13.653  1.00  0.00           H  
ATOM   1648  HE2 TYR A 107      -0.227  34.339 -11.791  1.00  0.00           H  
ATOM   1649  HH  TYR A 107       0.212  34.634 -13.953  1.00  0.00           H  
ATOM   1650  N   TRP A 108       5.768  30.273  -7.945  1.00  0.00           N  
ATOM   1651  CA  TRP A 108       6.430  29.922  -6.694  1.00  0.00           C  
ATOM   1652  C   TRP A 108       7.725  30.703  -6.518  1.00  0.00           C  
ATOM   1653  O   TRP A 108       8.526  30.813  -7.447  1.00  0.00           O  
ATOM   1654  CB  TRP A 108       6.725  28.421  -6.650  1.00  0.00           C  
ATOM   1655  CG  TRP A 108       5.546  27.591  -6.241  1.00  0.00           C  
ATOM   1656  CD1 TRP A 108       4.521  27.181  -7.040  1.00  0.00           C  
ATOM   1657  CD2 TRP A 108       5.263  27.062  -4.923  1.00  0.00           C  
ATOM   1658  NE1 TRP A 108       3.623  26.439  -6.314  1.00  0.00           N  
ATOM   1659  CE2 TRP A 108       4.062  26.354  -5.017  1.00  0.00           C  
ATOM   1660  CE3 TRP A 108       5.923  27.131  -3.690  1.00  0.00           C  
ATOM   1661  CZ2 TRP A 108       3.499  25.716  -3.923  1.00  0.00           C  
ATOM   1662  CZ3 TRP A 108       5.359  26.490  -2.593  1.00  0.00           C  
ATOM   1663  CH2 TRP A 108       4.179  25.800  -2.708  1.00  0.00           C  
ATOM   1664  H   TRP A 108       6.309  30.299  -8.797  1.00  0.00           H  
ATOM   1665  HA  TRP A 108       5.764  30.171  -5.868  1.00  0.00           H  
ATOM   1666 1HB  TRP A 108       7.055  28.086  -7.633  1.00  0.00           H  
ATOM   1667 2HB  TRP A 108       7.537  28.231  -5.949  1.00  0.00           H  
ATOM   1668  HD1 TRP A 108       4.428  27.410  -8.100  1.00  0.00           H  
ATOM   1669  HE1 TRP A 108       2.776  26.022  -6.675  1.00  0.00           H  
ATOM   1670  HE3 TRP A 108       6.862  27.675  -3.594  1.00  0.00           H  
ATOM   1671  HZ2 TRP A 108       2.562  25.163  -3.994  1.00  0.00           H  
ATOM   1672  HZ3 TRP A 108       5.879  26.549  -1.637  1.00  0.00           H  
ATOM   1673  HH2 TRP A 108       3.765  25.309  -1.827  1.00  0.00           H  
ATOM   1674  N   GLY A 109       7.926  31.245  -5.322  1.00  0.00           N  
ATOM   1675  CA  GLY A 109       9.216  31.810  -4.944  1.00  0.00           C  
ATOM   1676  C   GLY A 109      10.202  30.719  -4.549  1.00  0.00           C  
ATOM   1677  O   GLY A 109       9.870  29.534  -4.565  1.00  0.00           O  
ATOM   1678  H   GLY A 109       7.166  31.265  -4.657  1.00  0.00           H  
ATOM   1679 1HA  GLY A 109       9.619  32.386  -5.777  1.00  0.00           H  
ATOM   1680 2HA  GLY A 109       9.080  32.501  -4.112  1.00  0.00           H  
ATOM   1681  N   GLN A 110      11.416  31.125  -4.195  1.00  0.00           N  
ATOM   1682  CA  GLN A 110      12.464  30.180  -3.829  1.00  0.00           C  
ATOM   1683  C   GLN A 110      12.332  29.746  -2.375  1.00  0.00           C  
ATOM   1684  O   GLN A 110      12.917  28.746  -1.959  1.00  0.00           O  
ATOM   1685  CB  GLN A 110      13.847  30.794  -4.067  1.00  0.00           C  
ATOM   1686  CG  GLN A 110      14.300  31.749  -2.977  1.00  0.00           C  
ATOM   1687  CD  GLN A 110      13.816  33.168  -3.212  1.00  0.00           C  
ATOM   1688  OE1 GLN A 110      12.762  33.387  -3.815  1.00  0.00           O  
ATOM   1689  NE2 GLN A 110      14.584  34.141  -2.736  1.00  0.00           N  
ATOM   1690  H   GLN A 110      11.618  32.115  -4.178  1.00  0.00           H  
ATOM   1691  HA  GLN A 110      12.364  29.294  -4.455  1.00  0.00           H  
ATOM   1692 1HB  GLN A 110      14.588  29.999  -4.148  1.00  0.00           H  
ATOM   1693 2HB  GLN A 110      13.845  31.338  -5.012  1.00  0.00           H  
ATOM   1694 1HG  GLN A 110      13.904  31.407  -2.020  1.00  0.00           H  
ATOM   1695 2HG  GLN A 110      15.389  31.760  -2.947  1.00  0.00           H  
ATOM   1696 1HE2 GLN A 110      14.316  35.097  -2.861  1.00  0.00           H  
ATOM   1697 2HE2 GLN A 110      15.431  33.919  -2.253  1.00  0.00           H  
ATOM   1698  N   GLY A 111      11.559  30.504  -1.604  1.00  0.00           N  
ATOM   1699  CA  GLY A 111      11.334  30.189  -0.199  1.00  0.00           C  
ATOM   1700  C   GLY A 111      12.198  31.059   0.706  1.00  0.00           C  
ATOM   1701  O   GLY A 111      13.327  31.403   0.357  1.00  0.00           O  
ATOM   1702  H   GLY A 111      11.115  31.320  -2.003  1.00  0.00           H  
ATOM   1703 1HA  GLY A 111      10.282  30.339   0.044  1.00  0.00           H  
ATOM   1704 2HA  GLY A 111      11.558  29.138  -0.021  1.00  0.00           H  
ATOM   1705  N   THR A 112      11.661  31.411   1.869  1.00  0.00           N  
ATOM   1706  CA  THR A 112      12.392  32.219   2.837  1.00  0.00           C  
ATOM   1707  C   THR A 112      12.490  31.511   4.183  1.00  0.00           C  
ATOM   1708  O   THR A 112      11.488  31.325   4.872  1.00  0.00           O  
ATOM   1709  CB  THR A 112      11.728  33.595   3.025  1.00  0.00           C  
ATOM   1710  OG1 THR A 112      11.693  34.286   1.769  1.00  0.00           O  
ATOM   1711  CG2 THR A 112      12.503  34.428   4.035  1.00  0.00           C  
ATOM   1712  H   THR A 112      10.721  31.111   2.087  1.00  0.00           H  
ATOM   1713  HA  THR A 112      13.405  32.374   2.464  1.00  0.00           H  
ATOM   1714  HB  THR A 112      10.707  33.462   3.380  1.00  0.00           H  
ATOM   1715  HG1 THR A 112      12.511  34.774   1.650  1.00  0.00           H  
ATOM   1716 1HG2 THR A 112      12.019  35.397   4.155  1.00  0.00           H  
ATOM   1717 2HG2 THR A 112      12.522  33.910   4.994  1.00  0.00           H  
ATOM   1718 3HG2 THR A 112      13.523  34.573   3.681  1.00  0.00           H  
ATOM   1719  N   LEU A 113      13.705  31.116   4.551  1.00  0.00           N  
ATOM   1720  CA  LEU A 113      13.939  30.444   5.823  1.00  0.00           C  
ATOM   1721  C   LEU A 113      13.906  31.432   6.982  1.00  0.00           C  
ATOM   1722  O   LEU A 113      14.701  32.370   7.034  1.00  0.00           O  
ATOM   1723  CB  LEU A 113      15.291  29.720   5.799  1.00  0.00           C  
ATOM   1724  CG  LEU A 113      15.704  29.038   7.109  1.00  0.00           C  
ATOM   1725  CD1 LEU A 113      14.723  27.919   7.431  1.00  0.00           C  
ATOM   1726  CD2 LEU A 113      17.121  28.501   6.978  1.00  0.00           C  
ATOM   1727  H   LEU A 113      14.485  31.287   3.933  1.00  0.00           H  
ATOM   1728  HA  LEU A 113      13.150  29.709   5.976  1.00  0.00           H  
ATOM   1729 1HB  LEU A 113      15.262  28.957   5.023  1.00  0.00           H  
ATOM   1730 2HB  LEU A 113      16.067  30.441   5.542  1.00  0.00           H  
ATOM   1731  HG  LEU A 113      15.664  29.761   7.924  1.00  0.00           H  
ATOM   1732 1HD1 LEU A 113      15.016  27.435   8.362  1.00  0.00           H  
ATOM   1733 2HD1 LEU A 113      13.720  28.334   7.539  1.00  0.00           H  
ATOM   1734 3HD1 LEU A 113      14.728  27.187   6.624  1.00  0.00           H  
ATOM   1735 1HD2 LEU A 113      17.415  28.017   7.910  1.00  0.00           H  
ATOM   1736 2HD2 LEU A 113      17.162  27.777   6.164  1.00  0.00           H  
ATOM   1737 3HD2 LEU A 113      17.804  29.324   6.766  1.00  0.00           H  
ATOM   1738  N   VAL A 114      12.981  31.216   7.911  1.00  0.00           N  
ATOM   1739  CA  VAL A 114      12.883  32.048   9.104  1.00  0.00           C  
ATOM   1740  C   VAL A 114      13.107  31.228  10.368  1.00  0.00           C  
ATOM   1741  O   VAL A 114      12.398  30.254  10.621  1.00  0.00           O  
ATOM   1742  CB  VAL A 114      11.501  32.725   9.172  1.00  0.00           C  
ATOM   1743  CG1 VAL A 114      11.377  33.558  10.439  1.00  0.00           C  
ATOM   1744  CG2 VAL A 114      11.285  33.586   7.937  1.00  0.00           C  
ATOM   1745  H   VAL A 114      12.328  30.455   7.788  1.00  0.00           H  
ATOM   1746  HA  VAL A 114      13.650  32.822   9.049  1.00  0.00           H  
ATOM   1747  HB  VAL A 114      10.731  31.954   9.217  1.00  0.00           H  
ATOM   1748 1HG1 VAL A 114      10.394  34.028  10.471  1.00  0.00           H  
ATOM   1749 2HG1 VAL A 114      11.499  32.914  11.310  1.00  0.00           H  
ATOM   1750 3HG1 VAL A 114      12.148  34.328  10.445  1.00  0.00           H  
ATOM   1751 1HG2 VAL A 114      10.306  34.061   7.991  1.00  0.00           H  
ATOM   1752 2HG2 VAL A 114      12.058  34.353   7.889  1.00  0.00           H  
ATOM   1753 3HG2 VAL A 114      11.337  32.963   7.044  1.00  0.00           H  
ATOM   1754  N   THR A 115      14.096  31.628  11.159  1.00  0.00           N  
ATOM   1755  CA  THR A 115      14.400  30.945  12.411  1.00  0.00           C  
ATOM   1756  C   THR A 115      14.233  31.878  13.603  1.00  0.00           C  
ATOM   1757  O   THR A 115      13.139  32.098  14.045  1.00  0.00           O  
ATOM   1758  OXT THR A 115      15.195  32.395  14.100  1.00  0.00           O  
ATOM   1759  CB  THR A 115      15.830  30.373  12.398  1.00  0.00           C  
ATOM   1760  OG1 THR A 115      15.957  29.423  11.332  1.00  0.00           O  
ATOM   1761  CG2 THR A 115      16.144  29.692  13.721  1.00  0.00           C  
ATOM   1762  H   THR A 115      14.652  32.426  10.887  1.00  0.00           H  
ATOM   1763  HA  THR A 115      13.701  30.117  12.532  1.00  0.00           H  
ATOM   1764  HB  THR A 115      16.543  31.181  12.233  1.00  0.00           H  
ATOM   1765  HG1 THR A 115      16.220  28.572  11.693  1.00  0.00           H  
ATOM   1766 1HG2 THR A 115      17.158  29.294  13.693  1.00  0.00           H  
ATOM   1767 2HG2 THR A 115      16.059  30.415  14.532  1.00  0.00           H  
ATOM   1768 3HG2 THR A 115      15.440  28.877  13.886  1.00  0.00           H  
ATOM   1769  N   ASP C 116      -9.661  22.870   6.418  1.00  0.00           N  
ATOM   1770  CA  ASP C 116      -9.214  22.191   7.628  1.00  0.00           C  
ATOM   1771  C   ASP C 116      -9.412  20.685   7.521  1.00  0.00           C  
ATOM   1772  O   ASP C 116     -10.117  20.083   8.331  1.00  0.00           O  
ATOM   1773  CB  ASP C 116      -9.964  22.726   8.851  1.00  0.00           C  
ATOM   1774  CG  ASP C 116      -9.389  22.218  10.167  1.00  0.00           C  
ATOM   1775  OD1 ASP C 116      -8.297  21.703  10.156  1.00  0.00           O  
ATOM   1776  OD2 ASP C 116     -10.049  22.351  11.170  1.00  0.00           O  
ATOM   1777 1H   ASP C 116      -9.520  23.855   6.515  1.00  0.00           H  
ATOM   1778 2H   ASP C 116      -9.138  22.534   5.634  1.00  0.00           H  
ATOM   1779 3H   ASP C 116     -10.634  22.686   6.272  1.00  0.00           H  
ATOM   1780  HA  ASP C 116      -8.149  22.386   7.761  1.00  0.00           H  
ATOM   1781 1HB  ASP C 116      -9.929  23.815   8.852  1.00  0.00           H  
ATOM   1782 2HB  ASP C 116     -11.012  22.432   8.792  1.00  0.00           H  
ATOM   1783  N   ILE C 117      -8.787  20.081   6.517  1.00  0.00           N  
ATOM   1784  CA  ILE C 117      -8.889  18.642   6.305  1.00  0.00           C  
ATOM   1785  C   ILE C 117      -7.522  17.975   6.382  1.00  0.00           C  
ATOM   1786  O   ILE C 117      -6.566  18.422   5.747  1.00  0.00           O  
ATOM   1787  CB  ILE C 117      -9.537  18.332   4.944  1.00  0.00           C  
ATOM   1788  CG1 ILE C 117     -10.958  18.900   4.886  1.00  0.00           C  
ATOM   1789  CG2 ILE C 117      -9.550  16.832   4.690  1.00  0.00           C  
ATOM   1790  CD1 ILE C 117     -11.599  18.804   3.521  1.00  0.00           C  
ATOM   1791  H   ILE C 117      -8.226  20.632   5.884  1.00  0.00           H  
ATOM   1792  HA  ILE C 117      -9.518  18.221   7.090  1.00  0.00           H  
ATOM   1793  HB  ILE C 117      -8.971  18.820   4.152  1.00  0.00           H  
ATOM   1794 1HG1 ILE C 117     -11.590  18.371   5.599  1.00  0.00           H  
ATOM   1795 2HG1 ILE C 117     -10.942  19.949   5.181  1.00  0.00           H  
ATOM   1796 1HG2 ILE C 117     -10.012  16.631   3.723  1.00  0.00           H  
ATOM   1797 2HG2 ILE C 117      -8.528  16.455   4.689  1.00  0.00           H  
ATOM   1798 3HG2 ILE C 117     -10.119  16.335   5.475  1.00  0.00           H  
ATOM   1799 1HD1 ILE C 117     -12.603  19.227   3.560  1.00  0.00           H  
ATOM   1800 2HD1 ILE C 117     -11.000  19.358   2.797  1.00  0.00           H  
ATOM   1801 3HD1 ILE C 117     -11.658  17.759   3.220  1.00  0.00           H  
ATOM   1802  N   VAL C 118      -7.435  16.903   7.162  1.00  0.00           N  
ATOM   1803  CA  VAL C 118      -6.184  16.170   7.319  1.00  0.00           C  
ATOM   1804  C   VAL C 118      -5.887  15.319   6.091  1.00  0.00           C  
ATOM   1805  O   VAL C 118      -6.707  14.499   5.678  1.00  0.00           O  
ATOM   1806  CB  VAL C 118      -6.249  15.264   8.563  1.00  0.00           C  
ATOM   1807  CG1 VAL C 118      -4.987  14.422   8.675  1.00  0.00           C  
ATOM   1808  CG2 VAL C 118      -6.443  16.112   9.811  1.00  0.00           C  
ATOM   1809  H   VAL C 118      -8.255  16.588   7.659  1.00  0.00           H  
ATOM   1810  HA  VAL C 118      -5.375  16.889   7.451  1.00  0.00           H  
ATOM   1811  HB  VAL C 118      -7.087  14.575   8.457  1.00  0.00           H  
ATOM   1812 1HG1 VAL C 118      -5.049  13.788   9.560  1.00  0.00           H  
ATOM   1813 2HG1 VAL C 118      -4.887  13.797   7.788  1.00  0.00           H  
ATOM   1814 3HG1 VAL C 118      -4.119  15.076   8.759  1.00  0.00           H  
ATOM   1815 1HG2 VAL C 118      -6.488  15.466  10.687  1.00  0.00           H  
ATOM   1816 2HG2 VAL C 118      -5.608  16.805   9.914  1.00  0.00           H  
ATOM   1817 3HG2 VAL C 118      -7.373  16.675   9.727  1.00  0.00           H  
ATOM   1818  N   MET C 119      -4.708  15.519   5.510  1.00  0.00           N  
ATOM   1819  CA  MET C 119      -4.326  14.818   4.291  1.00  0.00           C  
ATOM   1820  C   MET C 119      -3.054  14.006   4.498  1.00  0.00           C  
ATOM   1821  O   MET C 119      -1.957  14.559   4.567  1.00  0.00           O  
ATOM   1822  CB  MET C 119      -4.143  15.811   3.145  1.00  0.00           C  
ATOM   1823  CG  MET C 119      -5.383  16.633   2.820  1.00  0.00           C  
ATOM   1824  SD  MET C 119      -5.101  17.823   1.494  1.00  0.00           S  
ATOM   1825  CE  MET C 119      -5.170  16.754   0.060  1.00  0.00           C  
ATOM   1826  H   MET C 119      -4.061  16.175   5.924  1.00  0.00           H  
ATOM   1827  HA  MET C 119      -5.123  14.122   4.028  1.00  0.00           H  
ATOM   1828 1HB  MET C 119      -3.339  16.504   3.390  1.00  0.00           H  
ATOM   1829 2HB  MET C 119      -3.851  15.276   2.241  1.00  0.00           H  
ATOM   1830 1HG  MET C 119      -6.192  15.967   2.520  1.00  0.00           H  
ATOM   1831 2HG  MET C 119      -5.703  17.177   3.709  1.00  0.00           H  
ATOM   1832 1HE  MET C 119      -5.013  17.345  -0.843  1.00  0.00           H  
ATOM   1833 2HE  MET C 119      -4.393  15.992   0.136  1.00  0.00           H  
ATOM   1834 3HE  MET C 119      -6.147  16.271   0.012  1.00  0.00           H  
ATOM   1835  N   THR C 120      -3.208  12.690   4.597  1.00  0.00           N  
ATOM   1836  CA  THR C 120      -2.084  11.806   4.882  1.00  0.00           C  
ATOM   1837  C   THR C 120      -1.557  11.157   3.608  1.00  0.00           C  
ATOM   1838  O   THR C 120      -2.253  10.367   2.970  1.00  0.00           O  
ATOM   1839  CB  THR C 120      -2.478  10.715   5.894  1.00  0.00           C  
ATOM   1840  OG1 THR C 120      -2.873  11.325   7.129  1.00  0.00           O  
ATOM   1841  CG2 THR C 120      -1.310   9.775   6.148  1.00  0.00           C  
ATOM   1842  H   THR C 120      -4.128  12.291   4.472  1.00  0.00           H  
ATOM   1843  HA  THR C 120      -1.278  12.400   5.314  1.00  0.00           H  
ATOM   1844  HB  THR C 120      -3.319  10.142   5.502  1.00  0.00           H  
ATOM   1845  HG1 THR C 120      -3.795  11.123   7.306  1.00  0.00           H  
ATOM   1846 1HG2 THR C 120      -1.607   9.010   6.865  1.00  0.00           H  
ATOM   1847 2HG2 THR C 120      -1.015   9.300   5.212  1.00  0.00           H  
ATOM   1848 3HG2 THR C 120      -0.469  10.340   6.548  1.00  0.00           H  
ATOM   1849  N   GLN C 121      -0.325  11.494   3.244  1.00  0.00           N  
ATOM   1850  CA  GLN C 121       0.326  10.885   2.090  1.00  0.00           C  
ATOM   1851  C   GLN C 121       1.073   9.618   2.484  1.00  0.00           C  
ATOM   1852  O   GLN C 121       1.447   9.441   3.644  1.00  0.00           O  
ATOM   1853  CB  GLN C 121       1.291  11.877   1.434  1.00  0.00           C  
ATOM   1854  CG  GLN C 121       0.613  13.091   0.821  1.00  0.00           C  
ATOM   1855  CD  GLN C 121       1.603  14.043   0.178  1.00  0.00           C  
ATOM   1856  OE1 GLN C 121       1.412  15.262   0.190  1.00  0.00           O  
ATOM   1857  NE2 GLN C 121       2.670  13.492  -0.389  1.00  0.00           N  
ATOM   1858  H   GLN C 121       0.174  12.190   3.780  1.00  0.00           H  
ATOM   1859  HA  GLN C 121      -0.440  10.612   1.365  1.00  0.00           H  
ATOM   1860 1HB  GLN C 121       2.009  12.230   2.174  1.00  0.00           H  
ATOM   1861 2HB  GLN C 121       1.852  11.373   0.648  1.00  0.00           H  
ATOM   1862 1HG  GLN C 121      -0.086  12.756   0.055  1.00  0.00           H  
ATOM   1863 2HG  GLN C 121       0.080  13.630   1.604  1.00  0.00           H  
ATOM   1864 1HE2 GLN C 121       3.358  14.070  -0.830  1.00  0.00           H  
ATOM   1865 2HE2 GLN C 121       2.787  12.498  -0.377  1.00  0.00           H  
ATOM   1866  N   SER C 122       1.287   8.737   1.513  1.00  0.00           N  
ATOM   1867  CA  SER C 122       2.039   7.509   1.744  1.00  0.00           C  
ATOM   1868  C   SER C 122       2.714   7.028   0.466  1.00  0.00           C  
ATOM   1869  O   SER C 122       2.116   7.051  -0.610  1.00  0.00           O  
ATOM   1870  CB  SER C 122       1.121   6.428   2.279  1.00  0.00           C  
ATOM   1871  OG  SER C 122       1.813   5.222   2.453  1.00  0.00           O  
ATOM   1872  H   SER C 122       0.920   8.923   0.590  1.00  0.00           H  
ATOM   1873  HA  SER C 122       2.814   7.712   2.485  1.00  0.00           H  
ATOM   1874 1HB  SER C 122       0.698   6.748   3.231  1.00  0.00           H  
ATOM   1875 2HB  SER C 122       0.293   6.279   1.588  1.00  0.00           H  
ATOM   1876  HG  SER C 122       1.215   4.529   2.162  1.00  0.00           H  
ATOM   1877  N   PRO C 123       3.963   6.592   0.590  1.00  0.00           N  
ATOM   1878  CA  PRO C 123       4.630   6.539   1.885  1.00  0.00           C  
ATOM   1879  C   PRO C 123       5.219   7.894   2.257  1.00  0.00           C  
ATOM   1880  O   PRO C 123       5.034   8.879   1.542  1.00  0.00           O  
ATOM   1881  CB  PRO C 123       5.724   5.489   1.667  1.00  0.00           C  
ATOM   1882  CG  PRO C 123       6.129   5.673   0.244  1.00  0.00           C  
ATOM   1883  CD  PRO C 123       4.844   5.989  -0.473  1.00  0.00           C  
ATOM   1884  HA  PRO C 123       3.912   6.207   2.649  1.00  0.00           H  
ATOM   1885 1HB  PRO C 123       6.552   5.656   2.372  1.00  0.00           H  
ATOM   1886 2HB  PRO C 123       5.326   4.484   1.871  1.00  0.00           H  
ATOM   1887 1HG  PRO C 123       6.870   6.482   0.162  1.00  0.00           H  
ATOM   1888 2HG  PRO C 123       6.613   4.761  -0.134  1.00  0.00           H  
ATOM   1889 1HD  PRO C 123       5.042   6.710  -1.280  1.00  0.00           H  
ATOM   1890 2HD  PRO C 123       4.412   5.062  -0.878  1.00  0.00           H  
ATOM   1891  N   LEU C 124       5.929   7.938   3.379  1.00  0.00           N  
ATOM   1892  CA  LEU C 124       6.695   9.119   3.755  1.00  0.00           C  
ATOM   1893  C   LEU C 124       7.863   9.344   2.804  1.00  0.00           C  
ATOM   1894  O   LEU C 124       8.219  10.483   2.500  1.00  0.00           O  
ATOM   1895  CB  LEU C 124       7.218   8.977   5.191  1.00  0.00           C  
ATOM   1896  CG  LEU C 124       6.154   9.037   6.294  1.00  0.00           C  
ATOM   1897  CD1 LEU C 124       6.784   8.661   7.629  1.00  0.00           C  
ATOM   1898  CD2 LEU C 124       5.554  10.434   6.347  1.00  0.00           C  
ATOM   1899  H   LEU C 124       5.937   7.131   3.987  1.00  0.00           H  
ATOM   1900  HA  LEU C 124       6.039   9.987   3.705  1.00  0.00           H  
ATOM   1901 1HB  LEU C 124       7.734   8.023   5.280  1.00  0.00           H  
ATOM   1902 2HB  LEU C 124       7.936   9.775   5.380  1.00  0.00           H  
ATOM   1903  HG  LEU C 124       5.367   8.312   6.082  1.00  0.00           H  
ATOM   1904 1HD1 LEU C 124       6.028   8.703   8.413  1.00  0.00           H  
ATOM   1905 2HD1 LEU C 124       7.188   7.650   7.569  1.00  0.00           H  
ATOM   1906 3HD1 LEU C 124       7.587   9.360   7.861  1.00  0.00           H  
ATOM   1907 1HD2 LEU C 124       4.798  10.476   7.131  1.00  0.00           H  
ATOM   1908 2HD2 LEU C 124       6.340  11.159   6.561  1.00  0.00           H  
ATOM   1909 3HD2 LEU C 124       5.095  10.670   5.387  1.00  0.00           H  
ATOM   1910  N   SER C 125       8.457   8.252   2.335  1.00  0.00           N  
ATOM   1911  CA  SER C 125       9.565   8.327   1.391  1.00  0.00           C  
ATOM   1912  C   SER C 125       9.624   7.086   0.510  1.00  0.00           C  
ATOM   1913  O   SER C 125       9.334   5.978   0.962  1.00  0.00           O  
ATOM   1914  CB  SER C 125      10.876   8.492   2.136  1.00  0.00           C  
ATOM   1915  OG  SER C 125      11.959   8.512   1.248  1.00  0.00           O  
ATOM   1916  H   SER C 125       8.133   7.346   2.642  1.00  0.00           H  
ATOM   1917  HA  SER C 125       9.414   9.196   0.749  1.00  0.00           H  
ATOM   1918 1HB  SER C 125      10.854   9.418   2.709  1.00  0.00           H  
ATOM   1919 2HB  SER C 125      10.997   7.672   2.843  1.00  0.00           H  
ATOM   1920  HG  SER C 125      11.683   9.055   0.506  1.00  0.00           H  
ATOM   1921  N   LEU C 126      10.000   7.277  -0.750  1.00  0.00           N  
ATOM   1922  CA  LEU C 126       9.895   6.222  -1.750  1.00  0.00           C  
ATOM   1923  C   LEU C 126      11.094   6.232  -2.689  1.00  0.00           C  
ATOM   1924  O   LEU C 126      11.086   6.913  -3.715  1.00  0.00           O  
ATOM   1925  CB  LEU C 126       8.602   6.385  -2.559  1.00  0.00           C  
ATOM   1926  CG  LEU C 126       8.331   5.297  -3.606  1.00  0.00           C  
ATOM   1927  CD1 LEU C 126       8.172   3.951  -2.912  1.00  0.00           C  
ATOM   1928  CD2 LEU C 126       7.083   5.655  -4.399  1.00  0.00           C  
ATOM   1929  H   LEU C 126      10.368   8.178  -1.021  1.00  0.00           H  
ATOM   1930  HA  LEU C 126       9.869   5.261  -1.237  1.00  0.00           H  
ATOM   1931 1HB  LEU C 126       7.760   6.397  -1.869  1.00  0.00           H  
ATOM   1932 2HB  LEU C 126       8.635   7.343  -3.077  1.00  0.00           H  
ATOM   1933  HG  LEU C 126       9.183   5.224  -4.284  1.00  0.00           H  
ATOM   1934 1HD1 LEU C 126       7.980   3.179  -3.657  1.00  0.00           H  
ATOM   1935 2HD1 LEU C 126       9.086   3.711  -2.369  1.00  0.00           H  
ATOM   1936 3HD1 LEU C 126       7.336   3.999  -2.215  1.00  0.00           H  
ATOM   1937 1HD2 LEU C 126       6.891   4.883  -5.144  1.00  0.00           H  
ATOM   1938 2HD2 LEU C 126       6.231   5.727  -3.723  1.00  0.00           H  
ATOM   1939 3HD2 LEU C 126       7.231   6.612  -4.899  1.00  0.00           H  
ATOM   1940  N   PRO C 127      12.125   5.473  -2.334  1.00  0.00           N  
ATOM   1941  CA  PRO C 127      13.247   5.233  -3.234  1.00  0.00           C  
ATOM   1942  C   PRO C 127      12.790   4.539  -4.510  1.00  0.00           C  
ATOM   1943  O   PRO C 127      12.145   3.492  -4.462  1.00  0.00           O  
ATOM   1944  CB  PRO C 127      14.170   4.337  -2.402  1.00  0.00           C  
ATOM   1945  CG  PRO C 127      13.734   4.568  -0.996  1.00  0.00           C  
ATOM   1946  CD  PRO C 127      12.242   4.742  -1.090  1.00  0.00           C  
ATOM   1947  HA  PRO C 127      13.734   6.192  -3.467  1.00  0.00           H  
ATOM   1948 1HB  PRO C 127      14.060   3.289  -2.717  1.00  0.00           H  
ATOM   1949 2HB  PRO C 127      15.220   4.616  -2.575  1.00  0.00           H  
ATOM   1950 1HG  PRO C 127      14.022   3.715  -0.364  1.00  0.00           H  
ATOM   1951 2HG  PRO C 127      14.239   5.454  -0.582  1.00  0.00           H  
ATOM   1952 1HD  PRO C 127      11.759   3.755  -1.126  1.00  0.00           H  
ATOM   1953 2HD  PRO C 127      11.884   5.318  -0.223  1.00  0.00           H  
ATOM   1954  N   VAL C 128      13.129   5.128  -5.652  1.00  0.00           N  
ATOM   1955  CA  VAL C 128      12.712   4.595  -6.943  1.00  0.00           C  
ATOM   1956  C   VAL C 128      13.901   4.425  -7.879  1.00  0.00           C  
ATOM   1957  O   VAL C 128      14.749   5.311  -7.988  1.00  0.00           O  
ATOM   1958  CB  VAL C 128      11.676   5.528  -7.597  1.00  0.00           C  
ATOM   1959  CG1 VAL C 128      11.306   5.024  -8.984  1.00  0.00           C  
ATOM   1960  CG2 VAL C 128      10.442   5.632  -6.714  1.00  0.00           C  
ATOM   1961  H   VAL C 128      13.690   5.968  -5.625  1.00  0.00           H  
ATOM   1962  HA  VAL C 128      12.252   3.619  -6.782  1.00  0.00           H  
ATOM   1963  HB  VAL C 128      12.119   6.516  -7.722  1.00  0.00           H  
ATOM   1964 1HG1 VAL C 128      10.573   5.695  -9.432  1.00  0.00           H  
ATOM   1965 2HG1 VAL C 128      12.198   4.991  -9.610  1.00  0.00           H  
ATOM   1966 3HG1 VAL C 128      10.880   4.023  -8.906  1.00  0.00           H  
ATOM   1967 1HG2 VAL C 128       9.714   6.294  -7.183  1.00  0.00           H  
ATOM   1968 2HG2 VAL C 128      10.003   4.643  -6.585  1.00  0.00           H  
ATOM   1969 3HG2 VAL C 128      10.724   6.034  -5.741  1.00  0.00           H  
ATOM   1970  N   THR C 129      13.959   3.282  -8.553  1.00  0.00           N  
ATOM   1971  CA  THR C 129      14.966   3.048  -9.582  1.00  0.00           C  
ATOM   1972  C   THR C 129      14.547   3.662 -10.912  1.00  0.00           C  
ATOM   1973  O   THR C 129      13.407   3.501 -11.349  1.00  0.00           O  
ATOM   1974  CB  THR C 129      15.230   1.543  -9.767  1.00  0.00           C  
ATOM   1975  OG1 THR C 129      15.715   0.986  -8.538  1.00  0.00           O  
ATOM   1976  CG2 THR C 129      16.259   1.313 -10.864  1.00  0.00           C  
ATOM   1977  H   THR C 129      13.288   2.555  -8.348  1.00  0.00           H  
ATOM   1978  HA  THR C 129      15.895   3.525  -9.270  1.00  0.00           H  
ATOM   1979  HB  THR C 129      14.302   1.040 -10.037  1.00  0.00           H  
ATOM   1980  HG1 THR C 129      14.971   0.729  -7.988  1.00  0.00           H  
ATOM   1981 1HG2 THR C 129      16.433   0.244 -10.981  1.00  0.00           H  
ATOM   1982 2HG2 THR C 129      15.888   1.726 -11.802  1.00  0.00           H  
ATOM   1983 3HG2 THR C 129      17.193   1.805 -10.596  1.00  0.00           H  
ATOM   1984  N   PRO C 130      15.474   4.365 -11.552  1.00  0.00           N  
ATOM   1985  CA  PRO C 130      15.219   4.962 -12.857  1.00  0.00           C  
ATOM   1986  C   PRO C 130      14.628   3.943 -13.823  1.00  0.00           C  
ATOM   1987  O   PRO C 130      15.226   2.897 -14.078  1.00  0.00           O  
ATOM   1988  CB  PRO C 130      16.610   5.423 -13.303  1.00  0.00           C  
ATOM   1989  CG  PRO C 130      17.313   5.748 -12.030  1.00  0.00           C  
ATOM   1990  CD  PRO C 130      16.858   4.683 -11.068  1.00  0.00           C  
ATOM   1991  HA  PRO C 130      14.540   5.819 -12.736  1.00  0.00           H  
ATOM   1992 1HB  PRO C 130      17.106   4.624 -13.874  1.00  0.00           H  
ATOM   1993 2HB  PRO C 130      16.521   6.290 -13.975  1.00  0.00           H  
ATOM   1994 1HG  PRO C 130      18.402   5.741 -12.185  1.00  0.00           H  
ATOM   1995 2HG  PRO C 130      17.047   6.762 -11.697  1.00  0.00           H  
ATOM   1996 1HD  PRO C 130      17.523   3.811 -11.144  1.00  0.00           H  
ATOM   1997 2HD  PRO C 130      16.862   5.087 -10.045  1.00  0.00           H  
ATOM   1998  N   GLY C 131      13.452   4.254 -14.357  1.00  0.00           N  
ATOM   1999  CA  GLY C 131      12.754   3.342 -15.255  1.00  0.00           C  
ATOM   2000  C   GLY C 131      11.624   2.618 -14.535  1.00  0.00           C  
ATOM   2001  O   GLY C 131      10.805   1.946 -15.162  1.00  0.00           O  
ATOM   2002  H   GLY C 131      13.031   5.145 -14.135  1.00  0.00           H  
ATOM   2003 1HA  GLY C 131      12.352   3.900 -16.101  1.00  0.00           H  
ATOM   2004 2HA  GLY C 131      13.459   2.615 -15.656  1.00  0.00           H  
ATOM   2005  N   GLU C 132      11.584   2.758 -13.214  1.00  0.00           N  
ATOM   2006  CA  GLU C 132      10.568   2.098 -12.403  1.00  0.00           C  
ATOM   2007  C   GLU C 132       9.409   3.038 -12.100  1.00  0.00           C  
ATOM   2008  O   GLU C 132       9.601   4.114 -11.534  1.00  0.00           O  
ATOM   2009  CB  GLU C 132      11.179   1.587 -11.096  1.00  0.00           C  
ATOM   2010  CG  GLU C 132      10.207   0.827 -10.204  1.00  0.00           C  
ATOM   2011  CD  GLU C 132      10.814   0.423  -8.889  1.00  0.00           C  
ATOM   2012  OE1 GLU C 132      11.889   0.884  -8.586  1.00  0.00           O  
ATOM   2013  OE2 GLU C 132      10.203  -0.347  -8.187  1.00  0.00           O  
ATOM   2014  H   GLU C 132      12.276   3.338 -12.760  1.00  0.00           H  
ATOM   2015  HA  GLU C 132      10.178   1.247 -12.963  1.00  0.00           H  
ATOM   2016 1HB  GLU C 132      12.015   0.925 -11.319  1.00  0.00           H  
ATOM   2017 2HB  GLU C 132      11.570   2.428 -10.524  1.00  0.00           H  
ATOM   2018 1HG  GLU C 132       9.339   1.456 -10.011  1.00  0.00           H  
ATOM   2019 2HG  GLU C 132       9.867  -0.063 -10.730  1.00  0.00           H  
ATOM   2020  N   PRO C 133       8.204   2.626 -12.480  1.00  0.00           N  
ATOM   2021  CA  PRO C 133       7.000   3.384 -12.164  1.00  0.00           C  
ATOM   2022  C   PRO C 133       6.852   3.582 -10.661  1.00  0.00           C  
ATOM   2023  O   PRO C 133       7.202   2.705  -9.872  1.00  0.00           O  
ATOM   2024  CB  PRO C 133       5.881   2.505 -12.731  1.00  0.00           C  
ATOM   2025  CG  PRO C 133       6.548   1.705 -13.797  1.00  0.00           C  
ATOM   2026  CD  PRO C 133       7.917   1.410 -13.242  1.00  0.00           C  
ATOM   2027  HA  PRO C 133       7.038   4.355 -12.681  1.00  0.00           H  
ATOM   2028 1HB  PRO C 133       5.452   1.880 -11.934  1.00  0.00           H  
ATOM   2029 2HB  PRO C 133       5.066   3.135 -13.118  1.00  0.00           H  
ATOM   2030 1HG  PRO C 133       5.970   0.792 -14.005  1.00  0.00           H  
ATOM   2031 2HG  PRO C 133       6.586   2.278 -14.735  1.00  0.00           H  
ATOM   2032 1HD  PRO C 133       7.868   0.517 -12.601  1.00  0.00           H  
ATOM   2033 2HD  PRO C 133       8.623   1.255 -14.070  1.00  0.00           H  
ATOM   2034  N   ALA C 134       6.330   4.741 -10.271  1.00  0.00           N  
ATOM   2035  CA  ALA C 134       6.120   5.050  -8.862  1.00  0.00           C  
ATOM   2036  C   ALA C 134       4.671   5.434  -8.592  1.00  0.00           C  
ATOM   2037  O   ALA C 134       3.863   5.532  -9.516  1.00  0.00           O  
ATOM   2038  CB  ALA C 134       7.054   6.167  -8.420  1.00  0.00           C  
ATOM   2039  H   ALA C 134       6.073   5.424 -10.969  1.00  0.00           H  
ATOM   2040  HA  ALA C 134       6.342   4.154  -8.282  1.00  0.00           H  
ATOM   2041 1HB  ALA C 134       6.885   6.387  -7.365  1.00  0.00           H  
ATOM   2042 2HB  ALA C 134       8.089   5.855  -8.564  1.00  0.00           H  
ATOM   2043 3HB  ALA C 134       6.859   7.060  -9.012  1.00  0.00           H  
ATOM   2044  N   SER C 135       4.348   5.651  -7.322  1.00  0.00           N  
ATOM   2045  CA  SER C 135       2.984   5.974  -6.922  1.00  0.00           C  
ATOM   2046  C   SER C 135       2.954   6.646  -5.555  1.00  0.00           C  
ATOM   2047  O   SER C 135       3.429   6.085  -4.568  1.00  0.00           O  
ATOM   2048  CB  SER C 135       2.135   4.718  -6.897  1.00  0.00           C  
ATOM   2049  OG  SER C 135       0.829   5.002  -6.478  1.00  0.00           O  
ATOM   2050  H   SER C 135       5.066   5.590  -6.614  1.00  0.00           H  
ATOM   2051  HA  SER C 135       2.564   6.667  -7.653  1.00  0.00           H  
ATOM   2052 1HB  SER C 135       2.113   4.274  -7.892  1.00  0.00           H  
ATOM   2053 2HB  SER C 135       2.586   3.989  -6.224  1.00  0.00           H  
ATOM   2054  HG  SER C 135       0.903   5.733  -5.860  1.00  0.00           H  
ATOM   2055  N   ILE C 136       2.394   7.849  -5.505  1.00  0.00           N  
ATOM   2056  CA  ILE C 136       2.252   8.576  -4.249  1.00  0.00           C  
ATOM   2057  C   ILE C 136       0.785   8.792  -3.900  1.00  0.00           C  
ATOM   2058  O   ILE C 136       0.059   9.474  -4.622  1.00  0.00           O  
ATOM   2059  CB  ILE C 136       2.969   9.937  -4.318  1.00  0.00           C  
ATOM   2060  CG1 ILE C 136       4.460   9.741  -4.604  1.00  0.00           C  
ATOM   2061  CG2 ILE C 136       2.770  10.710  -3.024  1.00  0.00           C  
ATOM   2062  CD1 ILE C 136       4.815   9.815  -6.072  1.00  0.00           C  
ATOM   2063  H   ILE C 136       2.058   8.272  -6.359  1.00  0.00           H  
ATOM   2064  HA  ILE C 136       2.708   7.987  -3.455  1.00  0.00           H  
ATOM   2065  HB  ILE C 136       2.564  10.520  -5.144  1.00  0.00           H  
ATOM   2066 1HG1 ILE C 136       5.035  10.500  -4.075  1.00  0.00           H  
ATOM   2067 2HG1 ILE C 136       4.779   8.769  -4.226  1.00  0.00           H  
ATOM   2068 1HG2 ILE C 136       3.283  11.669  -3.089  1.00  0.00           H  
ATOM   2069 2HG2 ILE C 136       1.706  10.879  -2.861  1.00  0.00           H  
ATOM   2070 3HG2 ILE C 136       3.177  10.136  -2.191  1.00  0.00           H  
ATOM   2071 1HD1 ILE C 136       5.888   9.666  -6.195  1.00  0.00           H  
ATOM   2072 2HD1 ILE C 136       4.277   9.039  -6.616  1.00  0.00           H  
ATOM   2073 3HD1 ILE C 136       4.538  10.793  -6.464  1.00  0.00           H  
ATOM   2074  N   SER C 137       0.355   8.205  -2.788  1.00  0.00           N  
ATOM   2075  CA  SER C 137      -1.046   8.258  -2.387  1.00  0.00           C  
ATOM   2076  C   SER C 137      -1.304   9.422  -1.439  1.00  0.00           C  
ATOM   2077  O   SER C 137      -0.381   9.941  -0.812  1.00  0.00           O  
ATOM   2078  CB  SER C 137      -1.448   6.955  -1.724  1.00  0.00           C  
ATOM   2079  OG  SER C 137      -0.759   6.772  -0.517  1.00  0.00           O  
ATOM   2080  H   SER C 137       1.015   7.710  -2.205  1.00  0.00           H  
ATOM   2081  HA  SER C 137      -1.656   8.401  -3.280  1.00  0.00           H  
ATOM   2082 1HB  SER C 137      -2.522   6.959  -1.535  1.00  0.00           H  
ATOM   2083 2HB  SER C 137      -1.237   6.125  -2.396  1.00  0.00           H  
ATOM   2084  HG  SER C 137       0.172   6.730  -0.748  1.00  0.00           H  
ATOM   2085  N   CYS C 138      -2.565   9.829  -1.340  1.00  0.00           N  
ATOM   2086  CA  CYS C 138      -2.959  10.884  -0.413  1.00  0.00           C  
ATOM   2087  C   CYS C 138      -4.410  10.722   0.021  1.00  0.00           C  
ATOM   2088  O   CYS C 138      -5.332  10.951  -0.762  1.00  0.00           O  
ATOM   2089  CB  CYS C 138      -2.775  12.259  -1.055  1.00  0.00           C  
ATOM   2090  SG  CYS C 138      -3.220  13.642   0.023  1.00  0.00           S  
ATOM   2091  H   CYS C 138      -3.269   9.396  -1.921  1.00  0.00           H  
ATOM   2092  HA  CYS C 138      -2.323  10.824   0.470  1.00  0.00           H  
ATOM   2093 1HB  CYS C 138      -1.734  12.385  -1.353  1.00  0.00           H  
ATOM   2094 2HB  CYS C 138      -3.384  12.325  -1.956  1.00  0.00           H  
ATOM   2095  N   ARG C 139      -4.607  10.326   1.274  1.00  0.00           N  
ATOM   2096  CA  ARG C 139      -5.946  10.111   1.808  1.00  0.00           C  
ATOM   2097  C   ARG C 139      -6.364  11.253   2.725  1.00  0.00           C  
ATOM   2098  O   ARG C 139      -5.698  11.537   3.721  1.00  0.00           O  
ATOM   2099  CB  ARG C 139      -6.012   8.799   2.576  1.00  0.00           C  
ATOM   2100  CG  ARG C 139      -7.297   8.580   3.359  1.00  0.00           C  
ATOM   2101  CD  ARG C 139      -7.383   7.198   3.898  1.00  0.00           C  
ATOM   2102  NE  ARG C 139      -7.785   6.243   2.878  1.00  0.00           N  
ATOM   2103  CZ  ARG C 139      -7.652   4.907   2.986  1.00  0.00           C  
ATOM   2104  NH1 ARG C 139      -7.128   4.385   4.073  1.00  0.00           N  
ATOM   2105  NH2 ARG C 139      -8.049   4.121   2.001  1.00  0.00           N  
ATOM   2106  H   ARG C 139      -3.808  10.169   1.871  1.00  0.00           H  
ATOM   2107  HA  ARG C 139      -6.648  10.061   0.974  1.00  0.00           H  
ATOM   2108 1HB  ARG C 139      -5.904   7.966   1.882  1.00  0.00           H  
ATOM   2109 2HB  ARG C 139      -5.183   8.748   3.281  1.00  0.00           H  
ATOM   2110 1HG  ARG C 139      -7.335   9.277   4.197  1.00  0.00           H  
ATOM   2111 2HG  ARG C 139      -8.154   8.748   2.707  1.00  0.00           H  
ATOM   2112 1HD  ARG C 139      -6.410   6.897   4.283  1.00  0.00           H  
ATOM   2113 2HD  ARG C 139      -8.118   7.167   4.702  1.00  0.00           H  
ATOM   2114  HE  ARG C 139      -8.192   6.607   2.027  1.00  0.00           H  
ATOM   2115 1HH1 ARG C 139      -6.825   4.985   4.827  1.00  0.00           H  
ATOM   2116 2HH1 ARG C 139      -7.029   3.383   4.155  1.00  0.00           H  
ATOM   2117 1HH2 ARG C 139      -8.452   4.523   1.165  1.00  0.00           H  
ATOM   2118 2HH2 ARG C 139      -7.950   3.120   2.082  1.00  0.00           H  
ATOM   2119  N   SER C 140      -7.469  11.907   2.382  1.00  0.00           N  
ATOM   2120  CA  SER C 140      -7.998  12.995   3.195  1.00  0.00           C  
ATOM   2121  C   SER C 140      -8.946  12.471   4.267  1.00  0.00           C  
ATOM   2122  O   SER C 140      -9.491  11.374   4.145  1.00  0.00           O  
ATOM   2123  CB  SER C 140      -8.720  13.999   2.317  1.00  0.00           C  
ATOM   2124  OG  SER C 140      -9.894  13.449   1.786  1.00  0.00           O  
ATOM   2125  H   SER C 140      -7.954  11.643   1.537  1.00  0.00           H  
ATOM   2126  HA  SER C 140      -7.165  13.495   3.690  1.00  0.00           H  
ATOM   2127 1HB  SER C 140      -8.962  14.886   2.902  1.00  0.00           H  
ATOM   2128 2HB  SER C 140      -8.062  14.312   1.507  1.00  0.00           H  
ATOM   2129  HG  SER C 140     -10.588  14.089   1.962  1.00  0.00           H  
ATOM   2130  N   SER C 141      -9.137  13.262   5.318  1.00  0.00           N  
ATOM   2131  CA  SER C 141     -10.073  12.912   6.379  1.00  0.00           C  
ATOM   2132  C   SER C 141     -11.499  13.299   6.007  1.00  0.00           C  
ATOM   2133  O   SER C 141     -12.452  12.927   6.691  1.00  0.00           O  
ATOM   2134  CB  SER C 141      -9.676  13.596   7.673  1.00  0.00           C  
ATOM   2135  OG  SER C 141      -9.844  14.984   7.579  1.00  0.00           O  
ATOM   2136  H   SER C 141      -8.621  14.128   5.382  1.00  0.00           H  
ATOM   2137  HA  SER C 141     -10.040  11.831   6.528  1.00  0.00           H  
ATOM   2138 1HB  SER C 141     -10.282  13.208   8.491  1.00  0.00           H  
ATOM   2139 2HB  SER C 141      -8.635  13.367   7.900  1.00  0.00           H  
ATOM   2140  HG  SER C 141     -10.782  15.146   7.702  1.00  0.00           H  
ATOM   2141  N   GLN C 142     -11.638  14.048   4.918  1.00  0.00           N  
ATOM   2142  CA  GLN C 142     -12.943  14.524   4.477  1.00  0.00           C  
ATOM   2143  C   GLN C 142     -12.990  14.681   2.963  1.00  0.00           C  
ATOM   2144  O   GLN C 142     -11.985  15.012   2.332  1.00  0.00           O  
ATOM   2145  CB  GLN C 142     -13.284  15.856   5.152  1.00  0.00           C  
ATOM   2146  CG  GLN C 142     -14.649  16.410   4.782  1.00  0.00           C  
ATOM   2147  CD  GLN C 142     -14.990  17.671   5.552  1.00  0.00           C  
ATOM   2148  OE1 GLN C 142     -14.303  18.035   6.511  1.00  0.00           O  
ATOM   2149  NE2 GLN C 142     -16.054  18.348   5.136  1.00  0.00           N  
ATOM   2150  H   GLN C 142     -10.818  14.294   4.382  1.00  0.00           H  
ATOM   2151  HA  GLN C 142     -13.694  13.788   4.762  1.00  0.00           H  
ATOM   2152 1HB  GLN C 142     -13.251  15.735   6.234  1.00  0.00           H  
ATOM   2153 2HB  GLN C 142     -12.535  16.602   4.883  1.00  0.00           H  
ATOM   2154 1HG  GLN C 142     -14.659  16.645   3.718  1.00  0.00           H  
ATOM   2155 2HG  GLN C 142     -15.407  15.658   5.005  1.00  0.00           H  
ATOM   2156 1HE2 GLN C 142     -16.328  19.189   5.605  1.00  0.00           H  
ATOM   2157 2HE2 GLN C 142     -16.583  18.018   4.354  1.00  0.00           H  
ATOM   2158  N   ASN C 143     -14.162  14.443   2.384  1.00  0.00           N  
ATOM   2159  CA  ASN C 143     -14.341  14.557   0.942  1.00  0.00           C  
ATOM   2160  C   ASN C 143     -13.937  15.939   0.445  1.00  0.00           C  
ATOM   2161  O   ASN C 143     -14.467  16.953   0.901  1.00  0.00           O  
ATOM   2162  CB  ASN C 143     -15.777  14.250   0.556  1.00  0.00           C  
ATOM   2163  CG  ASN C 143     -15.963  14.134  -0.931  1.00  0.00           C  
ATOM   2164  OD1 ASN C 143     -15.443  14.951  -1.700  1.00  0.00           O  
ATOM   2165  ND2 ASN C 143     -16.697  13.136  -1.352  1.00  0.00           N  
ATOM   2166  H   ASN C 143     -14.948  14.175   2.958  1.00  0.00           H  
ATOM   2167  HA  ASN C 143     -13.687  13.834   0.453  1.00  0.00           H  
ATOM   2168 1HB  ASN C 143     -16.086  13.314   1.023  1.00  0.00           H  
ATOM   2169 2HB  ASN C 143     -16.431  15.036   0.933  1.00  0.00           H  
ATOM   2170 1HD2 ASN C 143     -16.856  13.010  -2.332  1.00  0.00           H  
ATOM   2171 2HD2 ASN C 143     -17.099  12.499  -0.694  1.00  0.00           H  
ATOM   2172  N   ILE C 144     -12.996  15.974  -0.493  1.00  0.00           N  
ATOM   2173  CA  ILE C 144     -12.424  17.231  -0.958  1.00  0.00           C  
ATOM   2174  C   ILE C 144     -12.961  17.605  -2.334  1.00  0.00           C  
ATOM   2175  O   ILE C 144     -12.292  18.293  -3.106  1.00  0.00           O  
ATOM   2176  CB  ILE C 144     -10.888  17.150  -1.010  1.00  0.00           C  
ATOM   2177  CG1 ILE C 144     -10.444  16.051  -1.980  1.00  0.00           C  
ATOM   2178  CG2 ILE C 144     -10.321  16.900   0.378  1.00  0.00           C  
ATOM   2179  CD1 ILE C 144      -8.967  16.080  -2.302  1.00  0.00           C  
ATOM   2180  H   ILE C 144     -12.669  15.106  -0.893  1.00  0.00           H  
ATOM   2181  HA  ILE C 144     -12.704  18.018  -0.259  1.00  0.00           H  
ATOM   2182  HB  ILE C 144     -10.486  18.088  -1.393  1.00  0.00           H  
ATOM   2183 1HG1 ILE C 144     -10.682  15.075  -1.557  1.00  0.00           H  
ATOM   2184 2HG1 ILE C 144     -10.998  16.145  -2.914  1.00  0.00           H  
ATOM   2185 1HG2 ILE C 144      -9.234  16.844   0.323  1.00  0.00           H  
ATOM   2186 2HG2 ILE C 144     -10.609  17.715   1.041  1.00  0.00           H  
ATOM   2187 3HG2 ILE C 144     -10.713  15.960   0.768  1.00  0.00           H  
ATOM   2188 1HD1 ILE C 144      -8.730  15.272  -2.994  1.00  0.00           H  
ATOM   2189 2HD1 ILE C 144      -8.714  17.037  -2.760  1.00  0.00           H  
ATOM   2190 3HD1 ILE C 144      -8.393  15.952  -1.385  1.00  0.00           H  
ATOM   2191  N   VAL C 145     -14.171  17.148  -2.635  1.00  0.00           N  
ATOM   2192  CA  VAL C 145     -14.861  17.551  -3.855  1.00  0.00           C  
ATOM   2193  C   VAL C 145     -15.807  18.716  -3.594  1.00  0.00           C  
ATOM   2194  O   VAL C 145     -16.704  18.623  -2.756  1.00  0.00           O  
ATOM   2195  CB  VAL C 145     -15.657  16.367  -4.435  1.00  0.00           C  
ATOM   2196  CG1 VAL C 145     -16.396  16.789  -5.696  1.00  0.00           C  
ATOM   2197  CG2 VAL C 145     -14.720  15.204  -4.723  1.00  0.00           C  
ATOM   2198  H   VAL C 145     -14.626  16.504  -2.003  1.00  0.00           H  
ATOM   2199  HA  VAL C 145     -14.115  17.863  -4.587  1.00  0.00           H  
ATOM   2200  HB  VAL C 145     -16.410  16.057  -3.710  1.00  0.00           H  
ATOM   2201 1HG1 VAL C 145     -16.954  15.940  -6.093  1.00  0.00           H  
ATOM   2202 2HG1 VAL C 145     -17.087  17.597  -5.459  1.00  0.00           H  
ATOM   2203 3HG1 VAL C 145     -15.678  17.130  -6.442  1.00  0.00           H  
ATOM   2204 1HG2 VAL C 145     -15.290  14.370  -5.132  1.00  0.00           H  
ATOM   2205 2HG2 VAL C 145     -13.964  15.516  -5.444  1.00  0.00           H  
ATOM   2206 3HG2 VAL C 145     -14.233  14.892  -3.799  1.00  0.00           H  
ATOM   2207  N   HIS C 146     -15.601  19.812  -4.316  1.00  0.00           N  
ATOM   2208  CA  HIS C 146     -16.388  21.022  -4.113  1.00  0.00           C  
ATOM   2209  C   HIS C 146     -17.797  20.863  -4.671  1.00  0.00           C  
ATOM   2210  O   HIS C 146     -18.018  20.107  -5.617  1.00  0.00           O  
ATOM   2211  CB  HIS C 146     -15.707  22.228  -4.768  1.00  0.00           C  
ATOM   2212  CG  HIS C 146     -16.244  23.547  -4.307  1.00  0.00           C  
ATOM   2213  ND1 HIS C 146     -17.509  23.990  -4.632  1.00  0.00           N  
ATOM   2214  CD2 HIS C 146     -15.688  24.519  -3.546  1.00  0.00           C  
ATOM   2215  CE1 HIS C 146     -17.708  25.179  -4.090  1.00  0.00           C  
ATOM   2216  NE2 HIS C 146     -16.619  25.522  -3.427  1.00  0.00           N  
ATOM   2217  H   HIS C 146     -14.880  19.807  -5.023  1.00  0.00           H  
ATOM   2218  HA  HIS C 146     -16.477  21.224  -3.046  1.00  0.00           H  
ATOM   2219 1HB  HIS C 146     -14.637  22.201  -4.556  1.00  0.00           H  
ATOM   2220 2HB  HIS C 146     -15.827  22.170  -5.850  1.00  0.00           H  
ATOM   2221  HD2 HIS C 146     -14.689  24.509  -3.110  1.00  0.00           H  
ATOM   2222  HE1 HIS C 146     -18.617  25.774  -4.176  1.00  0.00           H  
ATOM   2223  HE2 HIS C 146     -16.486  26.381  -2.913  1.00  0.00           H  
ATOM   2224  N   ASN C 147     -18.747  21.579  -4.079  1.00  0.00           N  
ATOM   2225  CA  ASN C 147     -20.155  21.415  -4.420  1.00  0.00           C  
ATOM   2226  C   ASN C 147     -20.440  21.913  -5.831  1.00  0.00           C  
ATOM   2227  O   ASN C 147     -21.470  21.584  -6.419  1.00  0.00           O  
ATOM   2228  CB  ASN C 147     -21.035  22.131  -3.413  1.00  0.00           C  
ATOM   2229  CG  ASN C 147     -21.071  21.437  -2.080  1.00  0.00           C  
ATOM   2230  OD1 ASN C 147     -20.815  20.231  -1.988  1.00  0.00           O  
ATOM   2231  ND2 ASN C 147     -21.384  22.174  -1.045  1.00  0.00           N  
ATOM   2232  H   ASN C 147     -18.487  22.254  -3.374  1.00  0.00           H  
ATOM   2233  HA  ASN C 147     -20.395  20.351  -4.398  1.00  0.00           H  
ATOM   2234 1HB  ASN C 147     -20.671  23.149  -3.269  1.00  0.00           H  
ATOM   2235 2HB  ASN C 147     -22.052  22.199  -3.801  1.00  0.00           H  
ATOM   2236 1HD2 ASN C 147     -21.423  21.765  -0.133  1.00  0.00           H  
ATOM   2237 2HD2 ASN C 147     -21.584  23.146  -1.167  1.00  0.00           H  
ATOM   2238  N   ASN C 148     -19.522  22.708  -6.370  1.00  0.00           N  
ATOM   2239  CA  ASN C 148     -19.673  23.251  -7.715  1.00  0.00           C  
ATOM   2240  C   ASN C 148     -19.246  22.238  -8.769  1.00  0.00           C  
ATOM   2241  O   ASN C 148     -19.247  22.533  -9.964  1.00  0.00           O  
ATOM   2242  CB  ASN C 148     -18.884  24.539  -7.862  1.00  0.00           C  
ATOM   2243  CG  ASN C 148     -17.398  24.316  -7.811  1.00  0.00           C  
ATOM   2244  OD1 ASN C 148     -16.931  23.172  -7.765  1.00  0.00           O  
ATOM   2245  ND2 ASN C 148     -16.646  25.387  -7.818  1.00  0.00           N  
ATOM   2246  H   ASN C 148     -18.698  22.942  -5.834  1.00  0.00           H  
ATOM   2247  HA  ASN C 148     -20.728  23.469  -7.884  1.00  0.00           H  
ATOM   2248 1HB  ASN C 148     -19.136  25.014  -8.811  1.00  0.00           H  
ATOM   2249 2HB  ASN C 148     -19.163  25.230  -7.066  1.00  0.00           H  
ATOM   2250 1HD2 ASN C 148     -15.650  25.299  -7.785  1.00  0.00           H  
ATOM   2251 2HD2 ASN C 148     -17.066  26.293  -7.856  1.00  0.00           H  
ATOM   2252  N   GLY C 149     -18.880  21.042  -8.320  1.00  0.00           N  
ATOM   2253  CA  GLY C 149     -18.613  19.932  -9.226  1.00  0.00           C  
ATOM   2254  C   GLY C 149     -17.138  19.867  -9.598  1.00  0.00           C  
ATOM   2255  O   GLY C 149     -16.730  19.044 -10.417  1.00  0.00           O  
ATOM   2256  H   GLY C 149     -18.785  20.899  -7.324  1.00  0.00           H  
ATOM   2257 1HA  GLY C 149     -18.915  18.996  -8.754  1.00  0.00           H  
ATOM   2258 2HA  GLY C 149     -19.215  20.045 -10.127  1.00  0.00           H  
ATOM   2259  N   ILE C 150     -16.341  20.741  -8.992  1.00  0.00           N  
ATOM   2260  CA  ILE C 150     -14.908  20.784  -9.258  1.00  0.00           C  
ATOM   2261  C   ILE C 150     -14.111  20.264  -8.068  1.00  0.00           C  
ATOM   2262  O   ILE C 150     -14.280  20.733  -6.943  1.00  0.00           O  
ATOM   2263  CB  ILE C 150     -14.455  22.216  -9.594  1.00  0.00           C  
ATOM   2264  CG1 ILE C 150     -15.183  22.729 -10.839  1.00  0.00           C  
ATOM   2265  CG2 ILE C 150     -12.948  22.263  -9.798  1.00  0.00           C  
ATOM   2266  CD1 ILE C 150     -14.977  24.203 -11.103  1.00  0.00           C  
ATOM   2267  H   ILE C 150     -16.738  21.392  -8.330  1.00  0.00           H  
ATOM   2268  HA  ILE C 150     -14.696  20.145 -10.115  1.00  0.00           H  
ATOM   2269  HB  ILE C 150     -14.722  22.884  -8.775  1.00  0.00           H  
ATOM   2270 1HG1 ILE C 150     -14.844  22.174 -11.713  1.00  0.00           H  
ATOM   2271 2HG1 ILE C 150     -16.253  22.549 -10.734  1.00  0.00           H  
ATOM   2272 1HG2 ILE C 150     -12.645  23.282 -10.035  1.00  0.00           H  
ATOM   2273 2HG2 ILE C 150     -12.448  21.938  -8.886  1.00  0.00           H  
ATOM   2274 3HG2 ILE C 150     -12.671  21.601 -10.619  1.00  0.00           H  
ATOM   2275 1HD1 ILE C 150     -15.524  24.491 -12.001  1.00  0.00           H  
ATOM   2276 2HD1 ILE C 150     -15.343  24.780 -10.254  1.00  0.00           H  
ATOM   2277 3HD1 ILE C 150     -13.916  24.401 -11.247  1.00  0.00           H  
ATOM   2278  N   THR C 151     -13.243  19.291  -8.324  1.00  0.00           N  
ATOM   2279  CA  THR C 151     -12.318  18.803  -7.307  1.00  0.00           C  
ATOM   2280  C   THR C 151     -10.982  19.530  -7.384  1.00  0.00           C  
ATOM   2281  O   THR C 151     -10.210  19.333  -8.322  1.00  0.00           O  
ATOM   2282  CB  THR C 151     -12.091  17.286  -7.447  1.00  0.00           C  
ATOM   2283  OG1 THR C 151     -13.346  16.601  -7.343  1.00  0.00           O  
ATOM   2284  CG2 THR C 151     -11.153  16.785  -6.361  1.00  0.00           C  
ATOM   2285  H   THR C 151     -13.222  18.880  -9.246  1.00  0.00           H  
ATOM   2286  HA  THR C 151     -12.751  18.996  -6.325  1.00  0.00           H  
ATOM   2287  HB  THR C 151     -11.656  17.072  -8.423  1.00  0.00           H  
ATOM   2288  HG1 THR C 151     -13.649  16.355  -8.221  1.00  0.00           H  
ATOM   2289 1HG2 THR C 151     -11.003  15.712  -6.475  1.00  0.00           H  
ATOM   2290 2HG2 THR C 151     -10.194  17.296  -6.444  1.00  0.00           H  
ATOM   2291 3HG2 THR C 151     -11.587  16.988  -5.383  1.00  0.00           H  
ATOM   2292  N   TYR C 152     -10.714  20.370  -6.390  1.00  0.00           N  
ATOM   2293  CA  TYR C 152      -9.527  21.217  -6.403  1.00  0.00           C  
ATOM   2294  C   TYR C 152      -8.322  20.485  -5.825  1.00  0.00           C  
ATOM   2295  O   TYR C 152      -7.842  20.818  -4.742  1.00  0.00           O  
ATOM   2296  CB  TYR C 152      -9.784  22.510  -5.626  1.00  0.00           C  
ATOM   2297  CG  TYR C 152     -10.813  23.413  -6.268  1.00  0.00           C  
ATOM   2298  CD1 TYR C 152     -12.151  23.297  -5.921  1.00  0.00           C  
ATOM   2299  CD2 TYR C 152     -10.420  24.358  -7.204  1.00  0.00           C  
ATOM   2300  CE1 TYR C 152     -13.092  24.121  -6.508  1.00  0.00           C  
ATOM   2301  CE2 TYR C 152     -11.360  25.183  -7.791  1.00  0.00           C  
ATOM   2302  CZ  TYR C 152     -12.691  25.067  -7.445  1.00  0.00           C  
ATOM   2303  OH  TYR C 152     -13.628  25.888  -8.030  1.00  0.00           O  
ATOM   2304  H   TYR C 152     -11.348  20.424  -5.607  1.00  0.00           H  
ATOM   2305  HA  TYR C 152      -9.294  21.471  -7.437  1.00  0.00           H  
ATOM   2306 1HB  TYR C 152     -10.124  22.269  -4.618  1.00  0.00           H  
ATOM   2307 2HB  TYR C 152      -8.853  23.069  -5.532  1.00  0.00           H  
ATOM   2308  HD1 TYR C 152     -12.461  22.554  -5.186  1.00  0.00           H  
ATOM   2309  HD2 TYR C 152      -9.369  24.449  -7.478  1.00  0.00           H  
ATOM   2310  HE1 TYR C 152     -14.143  24.029  -6.235  1.00  0.00           H  
ATOM   2311  HE2 TYR C 152     -11.051  25.925  -8.527  1.00  0.00           H  
ATOM   2312  HH  TYR C 152     -13.189  26.496  -8.630  1.00  0.00           H  
ATOM   2313  N   LEU C 153      -7.838  19.486  -6.554  1.00  0.00           N  
ATOM   2314  CA  LEU C 153      -6.685  18.707  -6.118  1.00  0.00           C  
ATOM   2315  C   LEU C 153      -5.440  19.071  -6.917  1.00  0.00           C  
ATOM   2316  O   LEU C 153      -5.420  18.953  -8.142  1.00  0.00           O  
ATOM   2317  CB  LEU C 153      -6.972  17.207  -6.263  1.00  0.00           C  
ATOM   2318  CG  LEU C 153      -5.804  16.271  -5.931  1.00  0.00           C  
ATOM   2319  CD1 LEU C 153      -5.440  16.414  -4.459  1.00  0.00           C  
ATOM   2320  CD2 LEU C 153      -6.191  14.838  -6.261  1.00  0.00           C  
ATOM   2321  H   LEU C 153      -8.280  19.259  -7.434  1.00  0.00           H  
ATOM   2322  HA  LEU C 153      -6.496  18.928  -5.068  1.00  0.00           H  
ATOM   2323 1HB  LEU C 153      -7.801  16.948  -5.607  1.00  0.00           H  
ATOM   2324 2HB  LEU C 153      -7.274  17.009  -7.291  1.00  0.00           H  
ATOM   2325  HG  LEU C 153      -4.931  16.556  -6.518  1.00  0.00           H  
ATOM   2326 1HD1 LEU C 153      -4.610  15.748  -4.223  1.00  0.00           H  
ATOM   2327 2HD1 LEU C 153      -5.148  17.444  -4.254  1.00  0.00           H  
ATOM   2328 3HD1 LEU C 153      -6.301  16.151  -3.845  1.00  0.00           H  
ATOM   2329 1HD2 LEU C 153      -5.360  14.172  -6.026  1.00  0.00           H  
ATOM   2330 2HD2 LEU C 153      -7.064  14.551  -5.673  1.00  0.00           H  
ATOM   2331 3HD2 LEU C 153      -6.429  14.760  -7.323  1.00  0.00           H  
ATOM   2332  N   GLU C 154      -4.402  19.515  -6.216  1.00  0.00           N  
ATOM   2333  CA  GLU C 154      -3.150  19.895  -6.858  1.00  0.00           C  
ATOM   2334  C   GLU C 154      -1.980  19.096  -6.299  1.00  0.00           C  
ATOM   2335  O   GLU C 154      -1.957  18.753  -5.117  1.00  0.00           O  
ATOM   2336  CB  GLU C 154      -2.890  21.392  -6.677  1.00  0.00           C  
ATOM   2337  CG  GLU C 154      -3.944  22.294  -7.303  1.00  0.00           C  
ATOM   2338  CD  GLU C 154      -3.712  23.751  -7.018  1.00  0.00           C  
ATOM   2339  OE1 GLU C 154      -2.715  24.067  -6.414  1.00  0.00           O  
ATOM   2340  OE2 GLU C 154      -4.532  24.550  -7.406  1.00  0.00           O  
ATOM   2341  H   GLU C 154      -4.483  19.592  -5.212  1.00  0.00           H  
ATOM   2342  HA  GLU C 154      -3.229  19.681  -7.924  1.00  0.00           H  
ATOM   2343 1HB  GLU C 154      -2.838  21.627  -5.614  1.00  0.00           H  
ATOM   2344 2HB  GLU C 154      -1.926  21.650  -7.117  1.00  0.00           H  
ATOM   2345 1HG  GLU C 154      -3.943  22.142  -8.382  1.00  0.00           H  
ATOM   2346 2HG  GLU C 154      -4.924  22.006  -6.925  1.00  0.00           H  
ATOM   2347  N   TRP C 155      -1.008  18.801  -7.157  1.00  0.00           N  
ATOM   2348  CA  TRP C 155       0.216  18.134  -6.728  1.00  0.00           C  
ATOM   2349  C   TRP C 155       1.440  18.995  -7.012  1.00  0.00           C  
ATOM   2350  O   TRP C 155       1.491  19.707  -8.015  1.00  0.00           O  
ATOM   2351  CB  TRP C 155       0.362  16.784  -7.431  1.00  0.00           C  
ATOM   2352  CG  TRP C 155      -0.660  15.774  -7.007  1.00  0.00           C  
ATOM   2353  CD1 TRP C 155      -1.936  15.661  -7.473  1.00  0.00           C  
ATOM   2354  CD2 TRP C 155      -0.498  14.723  -6.024  1.00  0.00           C  
ATOM   2355  NE1 TRP C 155      -2.576  14.618  -6.850  1.00  0.00           N  
ATOM   2356  CE2 TRP C 155      -1.711  14.032  -5.961  1.00  0.00           C  
ATOM   2357  CE3 TRP C 155       0.564  14.319  -5.206  1.00  0.00           C  
ATOM   2358  CZ2 TRP C 155      -1.898  12.955  -5.109  1.00  0.00           C  
ATOM   2359  CZ3 TRP C 155       0.377  13.239  -4.352  1.00  0.00           C  
ATOM   2360  CH2 TRP C 155      -0.823  12.574  -4.306  1.00  0.00           C  
ATOM   2361  H   TRP C 155      -1.120  19.044  -8.130  1.00  0.00           H  
ATOM   2362  HA  TRP C 155       0.158  17.964  -5.653  1.00  0.00           H  
ATOM   2363 1HB  TRP C 155       0.279  16.924  -8.509  1.00  0.00           H  
ATOM   2364 2HB  TRP C 155       1.352  16.375  -7.230  1.00  0.00           H  
ATOM   2365  HD1 TRP C 155      -2.382  16.304  -8.229  1.00  0.00           H  
ATOM   2366  HE1 TRP C 155      -3.529  14.329  -7.017  1.00  0.00           H  
ATOM   2367  HE3 TRP C 155       1.520  14.841  -5.240  1.00  0.00           H  
ATOM   2368  HZ2 TRP C 155      -2.844  12.415  -5.058  1.00  0.00           H  
ATOM   2369  HZ3 TRP C 155       1.208  12.931  -3.717  1.00  0.00           H  
ATOM   2370  HH2 TRP C 155      -0.936  11.730  -3.625  1.00  0.00           H  
ATOM   2371  N   TYR C 156       2.426  18.925  -6.124  1.00  0.00           N  
ATOM   2372  CA  TYR C 156       3.652  19.699  -6.278  1.00  0.00           C  
ATOM   2373  C   TYR C 156       4.880  18.798  -6.241  1.00  0.00           C  
ATOM   2374  O   TYR C 156       4.865  17.737  -5.616  1.00  0.00           O  
ATOM   2375  CB  TYR C 156       3.748  20.771  -5.190  1.00  0.00           C  
ATOM   2376  CG  TYR C 156       2.565  21.713  -5.155  1.00  0.00           C  
ATOM   2377  CD1 TYR C 156       1.539  21.504  -4.244  1.00  0.00           C  
ATOM   2378  CD2 TYR C 156       2.505  22.784  -6.033  1.00  0.00           C  
ATOM   2379  CE1 TYR C 156       0.459  22.364  -4.212  1.00  0.00           C  
ATOM   2380  CE2 TYR C 156       1.424  23.644  -6.001  1.00  0.00           C  
ATOM   2381  CZ  TYR C 156       0.404  23.436  -5.095  1.00  0.00           C  
ATOM   2382  OH  TYR C 156      -0.673  24.293  -5.062  1.00  0.00           O  
ATOM   2383  H   TYR C 156       2.322  18.321  -5.321  1.00  0.00           H  
ATOM   2384  HA  TYR C 156       3.632  20.190  -7.251  1.00  0.00           H  
ATOM   2385 1HB  TYR C 156       3.832  20.293  -4.213  1.00  0.00           H  
ATOM   2386 2HB  TYR C 156       4.650  21.364  -5.343  1.00  0.00           H  
ATOM   2387  HD1 TYR C 156       1.587  20.661  -3.554  1.00  0.00           H  
ATOM   2388  HD2 TYR C 156       3.310  22.948  -6.749  1.00  0.00           H  
ATOM   2389  HE1 TYR C 156      -0.347  22.200  -3.496  1.00  0.00           H  
ATOM   2390  HE2 TYR C 156       1.376  24.486  -6.692  1.00  0.00           H  
ATOM   2391  HH  TYR C 156      -1.373  23.946  -5.620  1.00  0.00           H  
ATOM   2392  N   LEU C 157       5.942  19.227  -6.913  1.00  0.00           N  
ATOM   2393  CA  LEU C 157       7.212  18.511  -6.877  1.00  0.00           C  
ATOM   2394  C   LEU C 157       8.345  19.421  -6.419  1.00  0.00           C  
ATOM   2395  O   LEU C 157       8.670  20.405  -7.084  1.00  0.00           O  
ATOM   2396  CB  LEU C 157       7.537  17.937  -8.261  1.00  0.00           C  
ATOM   2397  CG  LEU C 157       8.920  17.290  -8.406  1.00  0.00           C  
ATOM   2398  CD1 LEU C 157       9.052  16.145  -7.411  1.00  0.00           C  
ATOM   2399  CD2 LEU C 157       9.105  16.798  -9.834  1.00  0.00           C  
ATOM   2400  H   LEU C 157       5.869  20.070  -7.464  1.00  0.00           H  
ATOM   2401  HA  LEU C 157       7.125  17.688  -6.168  1.00  0.00           H  
ATOM   2402 1HB  LEU C 157       6.792  17.182  -8.508  1.00  0.00           H  
ATOM   2403 2HB  LEU C 157       7.468  18.739  -8.996  1.00  0.00           H  
ATOM   2404  HG  LEU C 157       9.692  18.025  -8.172  1.00  0.00           H  
ATOM   2405 1HD1 LEU C 157      10.036  15.685  -7.514  1.00  0.00           H  
ATOM   2406 2HD1 LEU C 157       8.936  16.528  -6.397  1.00  0.00           H  
ATOM   2407 3HD1 LEU C 157       8.282  15.400  -7.610  1.00  0.00           H  
ATOM   2408 1HD2 LEU C 157      10.089  16.340  -9.936  1.00  0.00           H  
ATOM   2409 2HD2 LEU C 157       8.335  16.063 -10.068  1.00  0.00           H  
ATOM   2410 3HD2 LEU C 157       9.023  17.640 -10.522  1.00  0.00           H  
ATOM   2411  N   GLN C 158       8.942  19.088  -5.281  1.00  0.00           N  
ATOM   2412  CA  GLN C 158      10.044  19.871  -4.735  1.00  0.00           C  
ATOM   2413  C   GLN C 158      11.380  19.174  -4.960  1.00  0.00           C  
ATOM   2414  O   GLN C 158      11.680  18.166  -4.320  1.00  0.00           O  
ATOM   2415  CB  GLN C 158       9.832  20.126  -3.240  1.00  0.00           C  
ATOM   2416  CG  GLN C 158      10.912  20.976  -2.594  1.00  0.00           C  
ATOM   2417  CD  GLN C 158      10.608  21.295  -1.143  1.00  0.00           C  
ATOM   2418  OE1 GLN C 158       9.967  20.507  -0.441  1.00  0.00           O  
ATOM   2419  NE2 GLN C 158      11.066  22.453  -0.683  1.00  0.00           N  
ATOM   2420  H   GLN C 158       8.625  18.270  -4.780  1.00  0.00           H  
ATOM   2421  HA  GLN C 158      10.074  20.831  -5.251  1.00  0.00           H  
ATOM   2422 1HB  GLN C 158       8.875  20.625  -3.088  1.00  0.00           H  
ATOM   2423 2HB  GLN C 158       9.792  19.174  -2.711  1.00  0.00           H  
ATOM   2424 1HG  GLN C 158      11.858  20.436  -2.635  1.00  0.00           H  
ATOM   2425 2HG  GLN C 158      10.995  21.916  -3.140  1.00  0.00           H  
ATOM   2426 1HE2 GLN C 158      10.896  22.718   0.267  1.00  0.00           H  
ATOM   2427 2HE2 GLN C 158      11.582  23.062  -1.287  1.00  0.00           H  
ATOM   2428  N   LYS C 159      12.179  19.718  -5.871  1.00  0.00           N  
ATOM   2429  CA  LYS C 159      13.503  19.175  -6.150  1.00  0.00           C  
ATOM   2430  C   LYS C 159      14.499  19.570  -5.067  1.00  0.00           C  
ATOM   2431  O   LYS C 159      14.293  20.547  -4.347  1.00  0.00           O  
ATOM   2432  CB  LYS C 159      13.999  19.648  -7.518  1.00  0.00           C  
ATOM   2433  CG  LYS C 159      13.194  19.117  -8.697  1.00  0.00           C  
ATOM   2434  CD  LYS C 159      13.737  19.642 -10.017  1.00  0.00           C  
ATOM   2435  CE  LYS C 159      12.921  19.129 -11.195  1.00  0.00           C  
ATOM   2436  NZ  LYS C 159      13.407  19.678 -12.490  1.00  0.00           N  
ATOM   2437  H   LYS C 159      11.861  20.527  -6.385  1.00  0.00           H  
ATOM   2438  HA  LYS C 159      13.436  18.087  -6.161  1.00  0.00           H  
ATOM   2439 1HB  LYS C 159      13.971  20.738  -7.558  1.00  0.00           H  
ATOM   2440 2HB  LYS C 159      15.036  19.342  -7.655  1.00  0.00           H  
ATOM   2441 1HG  LYS C 159      13.236  18.027  -8.704  1.00  0.00           H  
ATOM   2442 2HG  LYS C 159      12.154  19.422  -8.594  1.00  0.00           H  
ATOM   2443 1HD  LYS C 159      13.710  20.732 -10.015  1.00  0.00           H  
ATOM   2444 2HD  LYS C 159      14.772  19.322 -10.138  1.00  0.00           H  
ATOM   2445 1HE  LYS C 159      12.979  18.042 -11.231  1.00  0.00           H  
ATOM   2446 2HE  LYS C 159      11.877  19.411 -11.064  1.00  0.00           H  
ATOM   2447 1HZ  LYS C 159      12.841  19.315 -13.244  1.00  0.00           H  
ATOM   2448 2HZ  LYS C 159      13.340  20.687 -12.475  1.00  0.00           H  
ATOM   2449 3HZ  LYS C 159      14.369  19.407 -12.632  1.00  0.00           H  
ATOM   2450  N   PRO C 160      15.579  18.804  -4.956  1.00  0.00           N  
ATOM   2451  CA  PRO C 160      16.610  19.072  -3.961  1.00  0.00           C  
ATOM   2452  C   PRO C 160      17.129  20.500  -4.077  1.00  0.00           C  
ATOM   2453  O   PRO C 160      17.706  20.880  -5.095  1.00  0.00           O  
ATOM   2454  CB  PRO C 160      17.696  18.048  -4.305  1.00  0.00           C  
ATOM   2455  CG  PRO C 160      16.947  16.912  -4.914  1.00  0.00           C  
ATOM   2456  CD  PRO C 160      15.868  17.570  -5.731  1.00  0.00           C  
ATOM   2457  HA  PRO C 160      16.200  18.890  -2.957  1.00  0.00           H  
ATOM   2458 1HB  PRO C 160      18.430  18.493  -4.992  1.00  0.00           H  
ATOM   2459 2HB  PRO C 160      18.242  17.759  -3.394  1.00  0.00           H  
ATOM   2460 1HG  PRO C 160      17.623  16.295  -5.524  1.00  0.00           H  
ATOM   2461 2HG  PRO C 160      16.544  16.257  -4.127  1.00  0.00           H  
ATOM   2462 1HD  PRO C 160      16.255  17.801  -6.734  1.00  0.00           H  
ATOM   2463 2HD  PRO C 160      14.997  16.902  -5.796  1.00  0.00           H  
ATOM   2464  N   GLY C 161      16.919  21.287  -3.027  1.00  0.00           N  
ATOM   2465  CA  GLY C 161      17.435  22.649  -2.975  1.00  0.00           C  
ATOM   2466  C   GLY C 161      16.459  23.632  -3.609  1.00  0.00           C  
ATOM   2467  O   GLY C 161      16.725  24.833  -3.672  1.00  0.00           O  
ATOM   2468  H   GLY C 161      16.388  20.932  -2.244  1.00  0.00           H  
ATOM   2469 1HA  GLY C 161      17.618  22.930  -1.938  1.00  0.00           H  
ATOM   2470 2HA  GLY C 161      18.392  22.696  -3.494  1.00  0.00           H  
ATOM   2471  N   GLN C 162      15.329  23.116  -4.079  1.00  0.00           N  
ATOM   2472  CA  GLN C 162      14.344  23.935  -4.775  1.00  0.00           C  
ATOM   2473  C   GLN C 162      13.050  24.039  -3.977  1.00  0.00           C  
ATOM   2474  O   GLN C 162      12.886  23.373  -2.955  1.00  0.00           O  
ATOM   2475  CB  GLN C 162      14.056  23.361  -6.165  1.00  0.00           C  
ATOM   2476  CG  GLN C 162      15.284  23.225  -7.049  1.00  0.00           C  
ATOM   2477  CD  GLN C 162      15.903  24.568  -7.390  1.00  0.00           C  
ATOM   2478  OE1 GLN C 162      15.216  25.487  -7.843  1.00  0.00           O  
ATOM   2479  NE2 GLN C 162      17.208  24.688  -7.174  1.00  0.00           N  
ATOM   2480  H   GLN C 162      15.147  22.131  -3.951  1.00  0.00           H  
ATOM   2481  HA  GLN C 162      14.749  24.940  -4.891  1.00  0.00           H  
ATOM   2482 1HB  GLN C 162      13.602  22.375  -6.065  1.00  0.00           H  
ATOM   2483 2HB  GLN C 162      13.339  24.000  -6.681  1.00  0.00           H  
ATOM   2484 1HG  GLN C 162      16.030  22.627  -6.527  1.00  0.00           H  
ATOM   2485 2HG  GLN C 162      14.996  22.735  -7.979  1.00  0.00           H  
ATOM   2486 1HE2 GLN C 162      17.672  25.551  -7.380  1.00  0.00           H  
ATOM   2487 2HE2 GLN C 162      17.727  23.917  -6.805  1.00  0.00           H  
ATOM   2488  N   SER C 163      12.135  24.878  -4.450  1.00  0.00           N  
ATOM   2489  CA  SER C 163      10.795  24.951  -3.879  1.00  0.00           C  
ATOM   2490  C   SER C 163       9.811  24.102  -4.674  1.00  0.00           C  
ATOM   2491  O   SER C 163      10.059  23.768  -5.832  1.00  0.00           O  
ATOM   2492  CB  SER C 163      10.321  26.390  -3.843  1.00  0.00           C  
ATOM   2493  OG  SER C 163      10.194  26.910  -5.139  1.00  0.00           O  
ATOM   2494  H   SER C 163      12.373  25.480  -5.225  1.00  0.00           H  
ATOM   2495  HA  SER C 163      10.832  24.567  -2.859  1.00  0.00           H  
ATOM   2496 1HB  SER C 163       9.361  26.444  -3.331  1.00  0.00           H  
ATOM   2497 2HB  SER C 163      11.029  26.992  -3.275  1.00  0.00           H  
ATOM   2498  HG  SER C 163      10.108  27.860  -5.035  1.00  0.00           H  
ATOM   2499  N   PRO C 164       8.694  23.755  -4.044  1.00  0.00           N  
ATOM   2500  CA  PRO C 164       7.660  22.962  -4.698  1.00  0.00           C  
ATOM   2501  C   PRO C 164       7.174  23.637  -5.975  1.00  0.00           C  
ATOM   2502  O   PRO C 164       6.793  24.807  -5.964  1.00  0.00           O  
ATOM   2503  CB  PRO C 164       6.555  22.896  -3.639  1.00  0.00           C  
ATOM   2504  CG  PRO C 164       7.279  23.046  -2.345  1.00  0.00           C  
ATOM   2505  CD  PRO C 164       8.363  24.049  -2.637  1.00  0.00           C  
ATOM   2506  HA  PRO C 164       8.056  21.960  -4.917  1.00  0.00           H  
ATOM   2507 1HB  PRO C 164       5.819  23.695  -3.812  1.00  0.00           H  
ATOM   2508 2HB  PRO C 164       6.015  21.940  -3.718  1.00  0.00           H  
ATOM   2509 1HG  PRO C 164       6.587  23.385  -1.560  1.00  0.00           H  
ATOM   2510 2HG  PRO C 164       7.678  22.074  -2.018  1.00  0.00           H  
ATOM   2511 1HD  PRO C 164       7.964  25.067  -2.512  1.00  0.00           H  
ATOM   2512 2HD  PRO C 164       9.212  23.880  -1.959  1.00  0.00           H  
ATOM   2513  N   GLN C 165       7.190  22.891  -7.075  1.00  0.00           N  
ATOM   2514  CA  GLN C 165       6.696  23.396  -8.350  1.00  0.00           C  
ATOM   2515  C   GLN C 165       5.339  22.795  -8.692  1.00  0.00           C  
ATOM   2516  O   GLN C 165       5.043  21.658  -8.326  1.00  0.00           O  
ATOM   2517  CB  GLN C 165       7.698  23.097  -9.469  1.00  0.00           C  
ATOM   2518  CG  GLN C 165       9.098  23.624  -9.208  1.00  0.00           C  
ATOM   2519  CD  GLN C 165       9.145  25.139  -9.147  1.00  0.00           C  
ATOM   2520  OE1 GLN C 165       8.778  25.824 -10.106  1.00  0.00           O  
ATOM   2521  NE2 GLN C 165       9.597  25.671  -8.018  1.00  0.00           N  
ATOM   2522  H   GLN C 165       7.554  21.950  -7.026  1.00  0.00           H  
ATOM   2523  HA  GLN C 165       6.575  24.477  -8.271  1.00  0.00           H  
ATOM   2524 1HB  GLN C 165       7.766  22.020  -9.618  1.00  0.00           H  
ATOM   2525 2HB  GLN C 165       7.342  23.535 -10.402  1.00  0.00           H  
ATOM   2526 1HG  GLN C 165       9.451  23.233  -8.254  1.00  0.00           H  
ATOM   2527 2HG  GLN C 165       9.755  23.294 -10.013  1.00  0.00           H  
ATOM   2528 1HE2 GLN C 165       9.651  26.666  -7.919  1.00  0.00           H  
ATOM   2529 2HE2 GLN C 165       9.884  25.079  -7.265  1.00  0.00           H  
ATOM   2530  N   LEU C 166       4.517  23.566  -9.397  1.00  0.00           N  
ATOM   2531  CA  LEU C 166       3.199  23.101  -9.812  1.00  0.00           C  
ATOM   2532  C   LEU C 166       3.307  21.932 -10.782  1.00  0.00           C  
ATOM   2533  O   LEU C 166       3.839  22.074 -11.883  1.00  0.00           O  
ATOM   2534  CB  LEU C 166       2.415  24.246 -10.466  1.00  0.00           C  
ATOM   2535  CG  LEU C 166       0.999  23.897 -10.941  1.00  0.00           C  
ATOM   2536  CD1 LEU C 166       0.138  23.525  -9.742  1.00  0.00           C  
ATOM   2537  CD2 LEU C 166       0.409  25.080 -11.693  1.00  0.00           C  
ATOM   2538  H   LEU C 166       4.813  24.497  -9.651  1.00  0.00           H  
ATOM   2539  HA  LEU C 166       2.657  22.765  -8.929  1.00  0.00           H  
ATOM   2540 1HB  LEU C 166       2.333  25.063  -9.752  1.00  0.00           H  
ATOM   2541 2HB  LEU C 166       2.977  24.602 -11.330  1.00  0.00           H  
ATOM   2542  HG  LEU C 166       1.041  23.031 -11.603  1.00  0.00           H  
ATOM   2543 1HD1 LEU C 166      -0.868  23.277 -10.079  1.00  0.00           H  
ATOM   2544 2HD1 LEU C 166       0.573  22.664  -9.234  1.00  0.00           H  
ATOM   2545 3HD1 LEU C 166       0.091  24.368  -9.053  1.00  0.00           H  
ATOM   2546 1HD2 LEU C 166      -0.597  24.832 -12.031  1.00  0.00           H  
ATOM   2547 2HD2 LEU C 166       0.366  25.946 -11.032  1.00  0.00           H  
ATOM   2548 3HD2 LEU C 166       1.035  25.312 -12.555  1.00  0.00           H  
ATOM   2549  N   LEU C 167       2.800  20.776 -10.367  1.00  0.00           N  
ATOM   2550  CA  LEU C 167       2.885  19.567 -11.177  1.00  0.00           C  
ATOM   2551  C   LEU C 167       1.528  19.200 -11.763  1.00  0.00           C  
ATOM   2552  O   LEU C 167       1.352  19.178 -12.981  1.00  0.00           O  
ATOM   2553  CB  LEU C 167       3.418  18.401 -10.335  1.00  0.00           C  
ATOM   2554  CG  LEU C 167       3.706  17.104 -11.102  1.00  0.00           C  
ATOM   2555  CD1 LEU C 167       4.851  17.334 -12.079  1.00  0.00           C  
ATOM   2556  CD2 LEU C 167       4.043  15.996 -10.116  1.00  0.00           C  
ATOM   2557  H   LEU C 167       2.344  20.734  -9.467  1.00  0.00           H  
ATOM   2558  HA  LEU C 167       3.576  19.750 -12.000  1.00  0.00           H  
ATOM   2559 1HB  LEU C 167       4.344  18.714  -9.855  1.00  0.00           H  
ATOM   2560 2HB  LEU C 167       2.689  18.172  -9.558  1.00  0.00           H  
ATOM   2561  HG  LEU C 167       2.826  16.820 -11.680  1.00  0.00           H  
ATOM   2562 1HD1 LEU C 167       5.056  16.413 -12.623  1.00  0.00           H  
ATOM   2563 2HD1 LEU C 167       4.576  18.118 -12.784  1.00  0.00           H  
ATOM   2564 3HD1 LEU C 167       5.742  17.636 -11.529  1.00  0.00           H  
ATOM   2565 1HD2 LEU C 167       4.246  15.073 -10.661  1.00  0.00           H  
ATOM   2566 2HD2 LEU C 167       4.923  16.278  -9.538  1.00  0.00           H  
ATOM   2567 3HD2 LEU C 167       3.200  15.840  -9.441  1.00  0.00           H  
ATOM   2568  N   ILE C 168       0.570  18.912 -10.888  1.00  0.00           N  
ATOM   2569  CA  ILE C 168      -0.767  18.519 -11.318  1.00  0.00           C  
ATOM   2570  C   ILE C 168      -1.828  19.442 -10.733  1.00  0.00           C  
ATOM   2571  O   ILE C 168      -1.698  19.916  -9.604  1.00  0.00           O  
ATOM   2572  CB  ILE C 168      -1.069  17.065 -10.909  1.00  0.00           C  
ATOM   2573  CG1 ILE C 168       0.030  16.128 -11.418  1.00  0.00           C  
ATOM   2574  CG2 ILE C 168      -2.427  16.635 -11.441  1.00  0.00           C  
ATOM   2575  CD1 ILE C 168       0.118  16.051 -12.925  1.00  0.00           C  
ATOM   2576  H   ILE C 168       0.773  18.968  -9.901  1.00  0.00           H  
ATOM   2577  HA  ILE C 168      -0.816  18.589 -12.404  1.00  0.00           H  
ATOM   2578  HB  ILE C 168      -1.073  16.986  -9.823  1.00  0.00           H  
ATOM   2579 1HG1 ILE C 168       0.995  16.459 -11.036  1.00  0.00           H  
ATOM   2580 2HG1 ILE C 168      -0.144  15.122 -11.035  1.00  0.00           H  
ATOM   2581 1HG2 ILE C 168      -2.625  15.605 -11.144  1.00  0.00           H  
ATOM   2582 2HG2 ILE C 168      -3.200  17.285 -11.032  1.00  0.00           H  
ATOM   2583 3HG2 ILE C 168      -2.432  16.706 -12.529  1.00  0.00           H  
ATOM   2584 1HD1 ILE C 168       0.919  15.368 -13.208  1.00  0.00           H  
ATOM   2585 2HD1 ILE C 168      -0.829  15.687 -13.326  1.00  0.00           H  
ATOM   2586 3HD1 ILE C 168       0.327  17.041 -13.328  1.00  0.00           H  
ATOM   2587  N   TYR C 169      -2.877  19.695 -11.507  1.00  0.00           N  
ATOM   2588  CA  TYR C 169      -4.057  20.383 -10.998  1.00  0.00           C  
ATOM   2589  C   TYR C 169      -5.337  19.707 -11.473  1.00  0.00           C  
ATOM   2590  O   TYR C 169      -5.320  18.920 -12.419  1.00  0.00           O  
ATOM   2591  CB  TYR C 169      -4.044  21.853 -11.423  1.00  0.00           C  
ATOM   2592  CG  TYR C 169      -4.112  22.056 -12.921  1.00  0.00           C  
ATOM   2593  CD1 TYR C 169      -5.343  22.173 -13.550  1.00  0.00           C  
ATOM   2594  CD2 TYR C 169      -2.944  22.126 -13.664  1.00  0.00           C  
ATOM   2595  CE1 TYR C 169      -5.405  22.358 -14.917  1.00  0.00           C  
ATOM   2596  CE2 TYR C 169      -3.006  22.312 -15.032  1.00  0.00           C  
ATOM   2597  CZ  TYR C 169      -4.230  22.427 -15.658  1.00  0.00           C  
ATOM   2598  OH  TYR C 169      -4.292  22.612 -17.020  1.00  0.00           O  
ATOM   2599  H   TYR C 169      -2.857  19.402 -12.474  1.00  0.00           H  
ATOM   2600  HA  TYR C 169      -4.043  20.335  -9.909  1.00  0.00           H  
ATOM   2601 1HB  TYR C 169      -4.892  22.370 -10.971  1.00  0.00           H  
ATOM   2602 2HB  TYR C 169      -3.136  22.330 -11.056  1.00  0.00           H  
ATOM   2603  HD1 TYR C 169      -6.261  22.118 -12.965  1.00  0.00           H  
ATOM   2604  HD2 TYR C 169      -1.977  22.034 -13.170  1.00  0.00           H  
ATOM   2605  HE1 TYR C 169      -6.372  22.450 -15.411  1.00  0.00           H  
ATOM   2606  HE2 TYR C 169      -2.087  22.366 -15.617  1.00  0.00           H  
ATOM   2607  HH  TYR C 169      -3.453  22.362 -17.414  1.00  0.00           H  
ATOM   2608  N   LYS C 170      -6.446  20.019 -10.811  1.00  0.00           N  
ATOM   2609  CA  LYS C 170      -7.721  19.378 -11.107  1.00  0.00           C  
ATOM   2610  C   LYS C 170      -7.569  17.865 -11.200  1.00  0.00           C  
ATOM   2611  O   LYS C 170      -8.128  17.229 -12.093  1.00  0.00           O  
ATOM   2612  CB  LYS C 170      -8.308  19.929 -12.408  1.00  0.00           C  
ATOM   2613  CG  LYS C 170      -8.775  21.376 -12.324  1.00  0.00           C  
ATOM   2614  CD  LYS C 170      -9.321  21.858 -13.660  1.00  0.00           C  
ATOM   2615  CE  LYS C 170      -9.761  23.313 -13.586  1.00  0.00           C  
ATOM   2616  NZ  LYS C 170     -10.299  23.798 -14.885  1.00  0.00           N  
ATOM   2617  H   LYS C 170      -6.404  20.718 -10.083  1.00  0.00           H  
ATOM   2618  HA  LYS C 170      -8.414  19.594 -10.293  1.00  0.00           H  
ATOM   2619 1HB  LYS C 170      -7.562  19.863 -13.200  1.00  0.00           H  
ATOM   2620 2HB  LYS C 170      -9.160  19.319 -12.709  1.00  0.00           H  
ATOM   2621 1HG  LYS C 170      -9.557  21.463 -11.569  1.00  0.00           H  
ATOM   2622 2HG  LYS C 170      -7.940  22.011 -12.032  1.00  0.00           H  
ATOM   2623 1HD  LYS C 170      -8.551  21.758 -14.425  1.00  0.00           H  
ATOM   2624 2HD  LYS C 170     -10.175  21.245 -13.946  1.00  0.00           H  
ATOM   2625 1HE  LYS C 170     -10.532  23.421 -12.824  1.00  0.00           H  
ATOM   2626 2HE  LYS C 170      -8.913  23.936 -13.303  1.00  0.00           H  
ATOM   2627 1HZ  LYS C 170     -10.579  24.765 -14.795  1.00  0.00           H  
ATOM   2628 2HZ  LYS C 170      -9.585  23.720 -15.596  1.00  0.00           H  
ATOM   2629 3HZ  LYS C 170     -11.099  23.240 -15.149  1.00  0.00           H  
ATOM   2630  N   VAL C 171      -6.809  17.294 -10.272  1.00  0.00           N  
ATOM   2631  CA  VAL C 171      -6.770  15.847 -10.097  1.00  0.00           C  
ATOM   2632  C   VAL C 171      -5.870  15.190 -11.136  1.00  0.00           C  
ATOM   2633  O   VAL C 171      -4.928  14.476 -10.792  1.00  0.00           O  
ATOM   2634  CB  VAL C 171      -8.189  15.258 -10.206  1.00  0.00           C  
ATOM   2635  CG1 VAL C 171      -8.144  13.740 -10.115  1.00  0.00           C  
ATOM   2636  CG2 VAL C 171      -9.076  15.838  -9.114  1.00  0.00           C  
ATOM   2637  H   VAL C 171      -6.242  17.877  -9.673  1.00  0.00           H  
ATOM   2638  HA  VAL C 171      -6.376  15.629  -9.104  1.00  0.00           H  
ATOM   2639  HB  VAL C 171      -8.603  15.509 -11.183  1.00  0.00           H  
ATOM   2640 1HG1 VAL C 171      -9.155  13.340 -10.194  1.00  0.00           H  
ATOM   2641 2HG1 VAL C 171      -7.534  13.345 -10.927  1.00  0.00           H  
ATOM   2642 3HG1 VAL C 171      -7.712  13.446  -9.158  1.00  0.00           H  
ATOM   2643 1HG2 VAL C 171     -10.077  15.418  -9.198  1.00  0.00           H  
ATOM   2644 2HG2 VAL C 171      -8.659  15.592  -8.138  1.00  0.00           H  
ATOM   2645 3HG2 VAL C 171      -9.127  16.921  -9.225  1.00  0.00           H  
ATOM   2646  N   SER C 172      -6.165  15.436 -12.408  1.00  0.00           N  
ATOM   2647  CA  SER C 172      -5.606  14.638 -13.492  1.00  0.00           C  
ATOM   2648  C   SER C 172      -5.228  15.512 -14.681  1.00  0.00           C  
ATOM   2649  O   SER C 172      -5.040  15.017 -15.793  1.00  0.00           O  
ATOM   2650  CB  SER C 172      -6.600  13.579 -13.927  1.00  0.00           C  
ATOM   2651  OG  SER C 172      -7.773  14.164 -14.423  1.00  0.00           O  
ATOM   2652  H   SER C 172      -6.793  16.196 -12.629  1.00  0.00           H  
ATOM   2653  HA  SER C 172      -4.703  14.145 -13.129  1.00  0.00           H  
ATOM   2654 1HB  SER C 172      -6.150  12.952 -14.696  1.00  0.00           H  
ATOM   2655 2HB  SER C 172      -6.841  12.937 -13.081  1.00  0.00           H  
ATOM   2656  HG  SER C 172      -7.562  15.088 -14.578  1.00  0.00           H  
ATOM   2657  N   ASP C 173      -5.119  16.814 -14.441  1.00  0.00           N  
ATOM   2658  CA  ASP C 173      -4.686  17.750 -15.472  1.00  0.00           C  
ATOM   2659  C   ASP C 173      -3.250  18.201 -15.238  1.00  0.00           C  
ATOM   2660  O   ASP C 173      -2.947  18.843 -14.233  1.00  0.00           O  
ATOM   2661  CB  ASP C 173      -5.610  18.969 -15.512  1.00  0.00           C  
ATOM   2662  CG  ASP C 173      -7.009  18.637 -16.014  1.00  0.00           C  
ATOM   2663  OD1 ASP C 173      -7.154  17.651 -16.698  1.00  0.00           O  
ATOM   2664  OD2 ASP C 173      -7.917  19.371 -15.709  1.00  0.00           O  
ATOM   2665  H   ASP C 173      -5.342  17.165 -13.520  1.00  0.00           H  
ATOM   2666  HA  ASP C 173      -4.732  17.246 -16.438  1.00  0.00           H  
ATOM   2667 1HB  ASP C 173      -5.691  19.398 -14.513  1.00  0.00           H  
ATOM   2668 2HB  ASP C 173      -5.178  19.732 -16.161  1.00  0.00           H  
ATOM   2669  N   ARG C 174      -2.369  17.861 -16.172  1.00  0.00           N  
ATOM   2670  CA  ARG C 174      -0.959  18.215 -16.061  1.00  0.00           C  
ATOM   2671  C   ARG C 174      -0.737  19.692 -16.360  1.00  0.00           C  
ATOM   2672  O   ARG C 174      -1.351  20.250 -17.269  1.00  0.00           O  
ATOM   2673  CB  ARG C 174      -0.119  17.376 -17.013  1.00  0.00           C  
ATOM   2674  CG  ARG C 174      -0.002  15.907 -16.638  1.00  0.00           C  
ATOM   2675  CD  ARG C 174       0.904  15.175 -17.561  1.00  0.00           C  
ATOM   2676  NE  ARG C 174       0.334  15.049 -18.892  1.00  0.00           N  
ATOM   2677  CZ  ARG C 174      -0.465  14.039 -19.290  1.00  0.00           C  
ATOM   2678  NH1 ARG C 174      -0.777  13.078 -18.449  1.00  0.00           N  
ATOM   2679  NH2 ARG C 174      -0.933  14.014 -20.525  1.00  0.00           N  
ATOM   2680  H   ARG C 174      -2.683  17.343 -16.981  1.00  0.00           H  
ATOM   2681  HA  ARG C 174      -0.631  18.015 -15.041  1.00  0.00           H  
ATOM   2682 1HB  ARG C 174      -0.545  17.427 -18.015  1.00  0.00           H  
ATOM   2683 2HB  ARG C 174       0.890  17.785 -17.065  1.00  0.00           H  
ATOM   2684 1HG  ARG C 174       0.397  15.821 -15.627  1.00  0.00           H  
ATOM   2685 2HG  ARG C 174      -0.986  15.441 -16.681  1.00  0.00           H  
ATOM   2686 1HD  ARG C 174       1.849  15.711 -17.644  1.00  0.00           H  
ATOM   2687 2HD  ARG C 174       1.087  14.175 -17.172  1.00  0.00           H  
ATOM   2688  HE  ARG C 174       0.552  15.769 -19.568  1.00  0.00           H  
ATOM   2689 1HH1 ARG C 174      -0.419  13.097 -17.504  1.00  0.00           H  
ATOM   2690 2HH1 ARG C 174      -1.376  12.321 -18.747  1.00  0.00           H  
ATOM   2691 1HH2 ARG C 174      -0.693  14.753 -21.172  1.00  0.00           H  
ATOM   2692 2HH2 ARG C 174      -1.531  13.258 -20.823  1.00  0.00           H  
ATOM   2693  N   PHE C 175       0.145  20.320 -15.590  1.00  0.00           N  
ATOM   2694  CA  PHE C 175       0.625  21.660 -15.910  1.00  0.00           C  
ATOM   2695  C   PHE C 175       1.472  21.653 -17.176  1.00  0.00           C  
ATOM   2696  O   PHE C 175       2.246  20.726 -17.412  1.00  0.00           O  
ATOM   2697  CB  PHE C 175       1.441  22.227 -14.747  1.00  0.00           C  
ATOM   2698  CG  PHE C 175       2.117  23.531 -15.060  1.00  0.00           C  
ATOM   2699  CD1 PHE C 175       1.371  24.676 -15.299  1.00  0.00           C  
ATOM   2700  CD2 PHE C 175       3.500  23.616 -15.118  1.00  0.00           C  
ATOM   2701  CE1 PHE C 175       1.992  25.876 -15.588  1.00  0.00           C  
ATOM   2702  CE2 PHE C 175       4.123  24.815 -15.405  1.00  0.00           C  
ATOM   2703  CZ  PHE C 175       3.368  25.946 -15.641  1.00  0.00           C  
ATOM   2704  H   PHE C 175       0.491  19.859 -14.761  1.00  0.00           H  
ATOM   2705  HA  PHE C 175      -0.238  22.305 -16.078  1.00  0.00           H  
ATOM   2706 1HB  PHE C 175       0.791  22.379 -13.886  1.00  0.00           H  
ATOM   2707 2HB  PHE C 175       2.206  21.509 -14.455  1.00  0.00           H  
ATOM   2708  HD1 PHE C 175       0.283  24.621 -15.256  1.00  0.00           H  
ATOM   2709  HD2 PHE C 175       4.097  22.722 -14.933  1.00  0.00           H  
ATOM   2710  HE1 PHE C 175       1.394  26.768 -15.773  1.00  0.00           H  
ATOM   2711  HE2 PHE C 175       5.211  24.868 -15.447  1.00  0.00           H  
ATOM   2712  HZ  PHE C 175       3.858  26.891 -15.869  1.00  0.00           H  
ATOM   2713  N   SER C 176       1.320  22.694 -17.988  1.00  0.00           N  
ATOM   2714  CA  SER C 176       2.060  22.803 -19.239  1.00  0.00           C  
ATOM   2715  C   SER C 176       3.561  22.692 -19.003  1.00  0.00           C  
ATOM   2716  O   SER C 176       4.143  23.488 -18.265  1.00  0.00           O  
ATOM   2717  CB  SER C 176       1.742  24.120 -19.921  1.00  0.00           C  
ATOM   2718  OG  SER C 176       2.511  24.284 -21.081  1.00  0.00           O  
ATOM   2719  H   SER C 176       0.674  23.428 -17.733  1.00  0.00           H  
ATOM   2720  HA  SER C 176       1.755  21.986 -19.895  1.00  0.00           H  
ATOM   2721 1HB  SER C 176       0.683  24.152 -20.175  1.00  0.00           H  
ATOM   2722 2HB  SER C 176       1.938  24.942 -19.233  1.00  0.00           H  
ATOM   2723  HG  SER C 176       3.428  24.258 -20.796  1.00  0.00           H  
ATOM   2724  N   GLY C 177       4.182  21.702 -19.633  1.00  0.00           N  
ATOM   2725  CA  GLY C 177       5.612  21.465 -19.467  1.00  0.00           C  
ATOM   2726  C   GLY C 177       5.871  20.185 -18.684  1.00  0.00           C  
ATOM   2727  O   GLY C 177       6.975  19.642 -18.712  1.00  0.00           O  
ATOM   2728  H   GLY C 177       3.651  21.097 -20.243  1.00  0.00           H  
ATOM   2729 1HA  GLY C 177       6.086  21.400 -20.447  1.00  0.00           H  
ATOM   2730 2HA  GLY C 177       6.062  22.311 -18.948  1.00  0.00           H  
ATOM   2731  N   VAL C 178       4.846  19.706 -17.987  1.00  0.00           N  
ATOM   2732  CA  VAL C 178       4.953  18.472 -17.218  1.00  0.00           C  
ATOM   2733  C   VAL C 178       4.889  17.250 -18.125  1.00  0.00           C  
ATOM   2734  O   VAL C 178       3.968  17.111 -18.930  1.00  0.00           O  
ATOM   2735  CB  VAL C 178       3.823  18.393 -16.174  1.00  0.00           C  
ATOM   2736  CG1 VAL C 178       3.838  17.043 -15.474  1.00  0.00           C  
ATOM   2737  CG2 VAL C 178       3.967  19.524 -15.168  1.00  0.00           C  
ATOM   2738  H   VAL C 178       3.971  20.210 -17.989  1.00  0.00           H  
ATOM   2739  HA  VAL C 178       5.911  18.471 -16.697  1.00  0.00           H  
ATOM   2740  HB  VAL C 178       2.863  18.480 -16.685  1.00  0.00           H  
ATOM   2741 1HG1 VAL C 178       3.032  17.004 -14.740  1.00  0.00           H  
ATOM   2742 2HG1 VAL C 178       3.697  16.250 -16.209  1.00  0.00           H  
ATOM   2743 3HG1 VAL C 178       4.794  16.905 -14.969  1.00  0.00           H  
ATOM   2744 1HG2 VAL C 178       3.164  19.463 -14.434  1.00  0.00           H  
ATOM   2745 2HG2 VAL C 178       4.929  19.441 -14.662  1.00  0.00           H  
ATOM   2746 3HG2 VAL C 178       3.912  20.482 -15.686  1.00  0.00           H  
ATOM   2747  N   PRO C 179       5.872  16.367 -17.990  1.00  0.00           N  
ATOM   2748  CA  PRO C 179       5.937  15.162 -18.808  1.00  0.00           C  
ATOM   2749  C   PRO C 179       4.665  14.335 -18.671  1.00  0.00           C  
ATOM   2750  O   PRO C 179       3.990  14.382 -17.643  1.00  0.00           O  
ATOM   2751  CB  PRO C 179       7.154  14.424 -18.240  1.00  0.00           C  
ATOM   2752  CG  PRO C 179       8.016  15.510 -17.693  1.00  0.00           C  
ATOM   2753  CD  PRO C 179       7.046  16.502 -17.110  1.00  0.00           C  
ATOM   2754  HA  PRO C 179       6.103  15.445 -19.858  1.00  0.00           H  
ATOM   2755 1HB  PRO C 179       6.833  13.706 -17.471  1.00  0.00           H  
ATOM   2756 2HB  PRO C 179       7.648  13.846 -19.034  1.00  0.00           H  
ATOM   2757 1HG  PRO C 179       8.709  15.103 -16.942  1.00  0.00           H  
ATOM   2758 2HG  PRO C 179       8.635  15.943 -18.493  1.00  0.00           H  
ATOM   2759 1HD  PRO C 179       6.812  16.220 -16.073  1.00  0.00           H  
ATOM   2760 2HD  PRO C 179       7.483  17.510 -17.148  1.00  0.00           H  
ATOM   2761  N   ASP C 180       4.343  13.577 -19.714  1.00  0.00           N  
ATOM   2762  CA  ASP C 180       3.125  12.775 -19.731  1.00  0.00           C  
ATOM   2763  C   ASP C 180       3.284  11.514 -18.891  1.00  0.00           C  
ATOM   2764  O   ASP C 180       2.379  10.683 -18.824  1.00  0.00           O  
ATOM   2765  CB  ASP C 180       2.753  12.395 -21.167  1.00  0.00           C  
ATOM   2766  CG  ASP C 180       2.315  13.591 -22.001  1.00  0.00           C  
ATOM   2767  OD1 ASP C 180       1.920  14.578 -21.428  1.00  0.00           O  
ATOM   2768  OD2 ASP C 180       2.381  13.506 -23.204  1.00  0.00           O  
ATOM   2769  H   ASP C 180       4.957  13.556 -20.515  1.00  0.00           H  
ATOM   2770  HA  ASP C 180       2.315  13.367 -19.307  1.00  0.00           H  
ATOM   2771 1HB  ASP C 180       3.609  11.925 -21.652  1.00  0.00           H  
ATOM   2772 2HB  ASP C 180       1.944  11.665 -21.152  1.00  0.00           H  
ATOM   2773  N   ARG C 181       4.441  11.377 -18.252  1.00  0.00           N  
ATOM   2774  CA  ARG C 181       4.661  10.306 -17.288  1.00  0.00           C  
ATOM   2775  C   ARG C 181       3.713  10.428 -16.102  1.00  0.00           C  
ATOM   2776  O   ARG C 181       3.362   9.431 -15.470  1.00  0.00           O  
ATOM   2777  CB  ARG C 181       6.098  10.323 -16.788  1.00  0.00           C  
ATOM   2778  CG  ARG C 181       7.141   9.941 -17.826  1.00  0.00           C  
ATOM   2779  CD  ARG C 181       8.468   9.690 -17.205  1.00  0.00           C  
ATOM   2780  NE  ARG C 181       9.023  10.894 -16.608  1.00  0.00           N  
ATOM   2781  CZ  ARG C 181       9.722  11.829 -17.280  1.00  0.00           C  
ATOM   2782  NH1 ARG C 181       9.942  11.686 -18.568  1.00  0.00           N  
ATOM   2783  NH2 ARG C 181      10.186  12.891 -16.645  1.00  0.00           N  
ATOM   2784  H   ARG C 181       5.187  12.032 -18.439  1.00  0.00           H  
ATOM   2785  HA  ARG C 181       4.477   9.352 -17.783  1.00  0.00           H  
ATOM   2786 1HB  ARG C 181       6.345  11.319 -16.424  1.00  0.00           H  
ATOM   2787 2HB  ARG C 181       6.200   9.634 -15.949  1.00  0.00           H  
ATOM   2788 1HG  ARG C 181       6.827   9.032 -18.341  1.00  0.00           H  
ATOM   2789 2HG  ARG C 181       7.248  10.749 -18.549  1.00  0.00           H  
ATOM   2790 1HD  ARG C 181       8.367   8.937 -16.424  1.00  0.00           H  
ATOM   2791 2HD  ARG C 181       9.163   9.335 -17.965  1.00  0.00           H  
ATOM   2792  HE  ARG C 181       8.874  11.040 -15.618  1.00  0.00           H  
ATOM   2793 1HH1 ARG C 181       9.588  10.874 -19.054  1.00  0.00           H  
ATOM   2794 2HH1 ARG C 181      10.466  12.386 -19.072  1.00  0.00           H  
ATOM   2795 1HH2 ARG C 181      10.016  13.002 -15.654  1.00  0.00           H  
ATOM   2796 2HH2 ARG C 181      10.710  13.592 -17.148  1.00  0.00           H  
ATOM   2797  N   PHE C 182       3.300  11.655 -15.805  1.00  0.00           N  
ATOM   2798  CA  PHE C 182       2.518  11.932 -14.606  1.00  0.00           C  
ATOM   2799  C   PHE C 182       1.024  11.842 -14.890  1.00  0.00           C  
ATOM   2800  O   PHE C 182       0.546  12.339 -15.910  1.00  0.00           O  
ATOM   2801  CB  PHE C 182       2.855  13.319 -14.056  1.00  0.00           C  
ATOM   2802  CG  PHE C 182       4.287  13.469 -13.627  1.00  0.00           C  
ATOM   2803  CD1 PHE C 182       5.240  13.965 -14.504  1.00  0.00           C  
ATOM   2804  CD2 PHE C 182       4.684  13.114 -12.347  1.00  0.00           C  
ATOM   2805  CE1 PHE C 182       6.558  14.104 -14.111  1.00  0.00           C  
ATOM   2806  CE2 PHE C 182       6.000  13.252 -11.951  1.00  0.00           C  
ATOM   2807  CZ  PHE C 182       6.938  13.748 -12.835  1.00  0.00           C  
ATOM   2808  H   PHE C 182       3.535  12.417 -16.426  1.00  0.00           H  
ATOM   2809  HA  PHE C 182       2.768  11.186 -13.850  1.00  0.00           H  
ATOM   2810 1HB  PHE C 182       2.647  14.071 -14.815  1.00  0.00           H  
ATOM   2811 2HB  PHE C 182       2.219  13.534 -13.198  1.00  0.00           H  
ATOM   2812  HD1 PHE C 182       4.939  14.248 -15.513  1.00  0.00           H  
ATOM   2813  HD2 PHE C 182       3.944  12.722 -11.649  1.00  0.00           H  
ATOM   2814  HE1 PHE C 182       7.296  14.495 -14.810  1.00  0.00           H  
ATOM   2815  HE2 PHE C 182       6.299  12.970 -10.942  1.00  0.00           H  
ATOM   2816  HZ  PHE C 182       7.976  13.856 -12.524  1.00  0.00           H  
ATOM   2817  N   SER C 183       0.292  11.205 -13.983  1.00  0.00           N  
ATOM   2818  CA  SER C 183      -1.160  11.121 -14.092  1.00  0.00           C  
ATOM   2819  C   SER C 183      -1.796  10.808 -12.744  1.00  0.00           C  
ATOM   2820  O   SER C 183      -1.485   9.794 -12.120  1.00  0.00           O  
ATOM   2821  CB  SER C 183      -1.547  10.058 -15.102  1.00  0.00           C  
ATOM   2822  OG  SER C 183      -2.939   9.932 -15.189  1.00  0.00           O  
ATOM   2823  H   SER C 183       0.752  10.768 -13.197  1.00  0.00           H  
ATOM   2824  HA  SER C 183      -1.538  12.085 -14.434  1.00  0.00           H  
ATOM   2825 1HB  SER C 183      -1.141  10.320 -16.079  1.00  0.00           H  
ATOM   2826 2HB  SER C 183      -1.109   9.104 -14.812  1.00  0.00           H  
ATOM   2827  HG  SER C 183      -3.273  10.061 -14.298  1.00  0.00           H  
ATOM   2828  N   GLY C 184      -2.689  11.686 -12.299  1.00  0.00           N  
ATOM   2829  CA  GLY C 184      -3.342  11.526 -11.005  1.00  0.00           C  
ATOM   2830  C   GLY C 184      -4.761  10.994 -11.166  1.00  0.00           C  
ATOM   2831  O   GLY C 184      -5.377  11.152 -12.220  1.00  0.00           O  
ATOM   2832  H   GLY C 184      -2.921  12.485 -12.872  1.00  0.00           H  
ATOM   2833 1HA  GLY C 184      -2.761  10.841 -10.387  1.00  0.00           H  
ATOM   2834 2HA  GLY C 184      -3.366  12.484 -10.489  1.00  0.00           H  
ATOM   2835  N   SER C 185      -5.274  10.364 -10.115  1.00  0.00           N  
ATOM   2836  CA  SER C 185      -6.636   9.843 -10.124  1.00  0.00           C  
ATOM   2837  C   SER C 185      -7.160   9.649  -8.707  1.00  0.00           C  
ATOM   2838  O   SER C 185      -6.508  10.032  -7.736  1.00  0.00           O  
ATOM   2839  CB  SER C 185      -6.687   8.528 -10.877  1.00  0.00           C  
ATOM   2840  OG  SER C 185      -8.011   8.106 -11.060  1.00  0.00           O  
ATOM   2841  H   SER C 185      -4.706  10.242  -9.289  1.00  0.00           H  
ATOM   2842  HA  SER C 185      -7.279  10.564 -10.631  1.00  0.00           H  
ATOM   2843 1HB  SER C 185      -6.202   8.644 -11.846  1.00  0.00           H  
ATOM   2844 2HB  SER C 185      -6.135   7.770 -10.323  1.00  0.00           H  
ATOM   2845  HG  SER C 185      -8.088   7.873 -11.989  1.00  0.00           H  
ATOM   2846  N   GLY C 186      -8.342   9.051  -8.596  1.00  0.00           N  
ATOM   2847  CA  GLY C 186      -8.963   8.819  -7.298  1.00  0.00           C  
ATOM   2848  C   GLY C 186     -10.368   9.408  -7.247  1.00  0.00           C  
ATOM   2849  O   GLY C 186     -10.930   9.787  -8.274  1.00  0.00           O  
ATOM   2850  H   GLY C 186      -8.821   8.750  -9.432  1.00  0.00           H  
ATOM   2851 1HA  GLY C 186      -9.007   7.748  -7.101  1.00  0.00           H  
ATOM   2852 2HA  GLY C 186      -8.350   9.265  -6.516  1.00  0.00           H  
ATOM   2853  N   SER C 187     -10.929   9.482  -6.045  1.00  0.00           N  
ATOM   2854  CA  SER C 187     -12.278  10.003  -5.860  1.00  0.00           C  
ATOM   2855  C   SER C 187     -12.597  10.197  -4.383  1.00  0.00           C  
ATOM   2856  O   SER C 187     -12.228   9.374  -3.545  1.00  0.00           O  
ATOM   2857  CB  SER C 187     -13.291   9.064  -6.486  1.00  0.00           C  
ATOM   2858  OG  SER C 187     -14.598   9.528  -6.284  1.00  0.00           O  
ATOM   2859  H   SER C 187     -10.408   9.168  -5.238  1.00  0.00           H  
ATOM   2860  HA  SER C 187     -12.345  10.973  -6.355  1.00  0.00           H  
ATOM   2861 1HB  SER C 187     -13.094   8.976  -7.554  1.00  0.00           H  
ATOM   2862 2HB  SER C 187     -13.183   8.071  -6.051  1.00  0.00           H  
ATOM   2863  HG  SER C 187     -14.975   9.645  -7.159  1.00  0.00           H  
ATOM   2864  N   GLY C 188     -13.283  11.291  -4.070  1.00  0.00           N  
ATOM   2865  CA  GLY C 188     -13.806  11.509  -2.726  1.00  0.00           C  
ATOM   2866  C   GLY C 188     -12.690  11.867  -1.753  1.00  0.00           C  
ATOM   2867  O   GLY C 188     -12.394  13.042  -1.539  1.00  0.00           O  
ATOM   2868  H   GLY C 188     -13.448  11.989  -4.781  1.00  0.00           H  
ATOM   2869 1HA  GLY C 188     -14.545  12.309  -2.749  1.00  0.00           H  
ATOM   2870 2HA  GLY C 188     -14.317  10.609  -2.384  1.00  0.00           H  
ATOM   2871  N   THR C 189     -12.074  10.847  -1.166  1.00  0.00           N  
ATOM   2872  CA  THR C 189     -11.057  11.053  -0.142  1.00  0.00           C  
ATOM   2873  C   THR C 189      -9.741  10.392  -0.531  1.00  0.00           C  
ATOM   2874  O   THR C 189      -8.679  10.756  -0.027  1.00  0.00           O  
ATOM   2875  CB  THR C 189     -11.524  10.510   1.221  1.00  0.00           C  
ATOM   2876  OG1 THR C 189     -11.746   9.097   1.125  1.00  0.00           O  
ATOM   2877  CG2 THR C 189     -12.813  11.193   1.654  1.00  0.00           C  
ATOM   2878  H   THR C 189     -12.316   9.904  -1.436  1.00  0.00           H  
ATOM   2879  HA  THR C 189     -10.878  12.124  -0.042  1.00  0.00           H  
ATOM   2880  HB  THR C 189     -10.754  10.693   1.970  1.00  0.00           H  
ATOM   2881  HG1 THR C 189     -10.912   8.654   0.952  1.00  0.00           H  
ATOM   2882 1HG2 THR C 189     -13.128  10.797   2.619  1.00  0.00           H  
ATOM   2883 2HG2 THR C 189     -12.644  12.266   1.739  1.00  0.00           H  
ATOM   2884 3HG2 THR C 189     -13.590  11.006   0.914  1.00  0.00           H  
ATOM   2885  N   ASP C 190      -9.818   9.418  -1.432  1.00  0.00           N  
ATOM   2886  CA  ASP C 190      -8.647   8.641  -1.822  1.00  0.00           C  
ATOM   2887  C   ASP C 190      -8.147   9.054  -3.201  1.00  0.00           C  
ATOM   2888  O   ASP C 190      -8.781   8.761  -4.215  1.00  0.00           O  
ATOM   2889  CB  ASP C 190      -8.970   7.145  -1.817  1.00  0.00           C  
ATOM   2890  CG  ASP C 190      -9.136   6.580  -0.413  1.00  0.00           C  
ATOM   2891  OD1 ASP C 190      -8.860   7.287   0.528  1.00  0.00           O  
ATOM   2892  OD2 ASP C 190      -9.538   5.447  -0.294  1.00  0.00           O  
ATOM   2893  H   ASP C 190     -10.710   9.210  -1.857  1.00  0.00           H  
ATOM   2894  HA  ASP C 190      -7.851   8.829  -1.101  1.00  0.00           H  
ATOM   2895 1HB  ASP C 190      -9.889   6.969  -2.375  1.00  0.00           H  
ATOM   2896 2HB  ASP C 190      -8.172   6.599  -2.320  1.00  0.00           H  
ATOM   2897  N   PHE C 191      -7.006   9.735  -3.232  1.00  0.00           N  
ATOM   2898  CA  PHE C 191      -6.378  10.120  -4.489  1.00  0.00           C  
ATOM   2899  C   PHE C 191      -4.921   9.679  -4.535  1.00  0.00           C  
ATOM   2900  O   PHE C 191      -4.295   9.463  -3.497  1.00  0.00           O  
ATOM   2901  CB  PHE C 191      -6.464  11.635  -4.688  1.00  0.00           C  
ATOM   2902  CG  PHE C 191      -7.868  12.147  -4.843  1.00  0.00           C  
ATOM   2903  CD1 PHE C 191      -8.621  12.496  -3.732  1.00  0.00           C  
ATOM   2904  CD2 PHE C 191      -8.438  12.279  -6.100  1.00  0.00           C  
ATOM   2905  CE1 PHE C 191      -9.913  12.967  -3.874  1.00  0.00           C  
ATOM   2906  CE2 PHE C 191      -9.729  12.751  -6.245  1.00  0.00           C  
ATOM   2907  CZ  PHE C 191     -10.467  13.094  -5.130  1.00  0.00           C  
ATOM   2908  H   PHE C 191      -6.564   9.992  -2.361  1.00  0.00           H  
ATOM   2909  HA  PHE C 191      -6.910   9.630  -5.306  1.00  0.00           H  
ATOM   2910 1HB  PHE C 191      -6.011  12.139  -3.836  1.00  0.00           H  
ATOM   2911 2HB  PHE C 191      -5.899  11.918  -5.574  1.00  0.00           H  
ATOM   2912  HD1 PHE C 191      -8.183  12.396  -2.739  1.00  0.00           H  
ATOM   2913  HD2 PHE C 191      -7.855  12.007  -6.981  1.00  0.00           H  
ATOM   2914  HE1 PHE C 191     -10.494  13.237  -2.993  1.00  0.00           H  
ATOM   2915  HE2 PHE C 191     -10.165  12.851  -7.239  1.00  0.00           H  
ATOM   2916  HZ  PHE C 191     -11.485  13.464  -5.243  1.00  0.00           H  
ATOM   2917  N   THR C 192      -4.385   9.549  -5.744  1.00  0.00           N  
ATOM   2918  CA  THR C 192      -3.025   9.057  -5.930  1.00  0.00           C  
ATOM   2919  C   THR C 192      -2.392   9.649  -7.182  1.00  0.00           C  
ATOM   2920  O   THR C 192      -3.083   9.954  -8.154  1.00  0.00           O  
ATOM   2921  CB  THR C 192      -2.997   7.520  -6.013  1.00  0.00           C  
ATOM   2922  OG1 THR C 192      -1.639   7.066  -6.073  1.00  0.00           O  
ATOM   2923  CG2 THR C 192      -3.743   7.039  -7.248  1.00  0.00           C  
ATOM   2924  H   THR C 192      -4.934   9.796  -6.554  1.00  0.00           H  
ATOM   2925  HA  THR C 192      -2.425   9.365  -5.072  1.00  0.00           H  
ATOM   2926  HB  THR C 192      -3.467   7.099  -5.125  1.00  0.00           H  
ATOM   2927  HG1 THR C 192      -1.240   7.359  -6.896  1.00  0.00           H  
ATOM   2928 1HG2 THR C 192      -3.714   5.951  -7.290  1.00  0.00           H  
ATOM   2929 2HG2 THR C 192      -4.780   7.373  -7.200  1.00  0.00           H  
ATOM   2930 3HG2 THR C 192      -3.272   7.449  -8.140  1.00  0.00           H  
ATOM   2931  N   LEU C 193      -1.073   9.810  -7.154  1.00  0.00           N  
ATOM   2932  CA  LEU C 193      -0.331  10.265  -8.323  1.00  0.00           C  
ATOM   2933  C   LEU C 193       0.548   9.156  -8.885  1.00  0.00           C  
ATOM   2934  O   LEU C 193       1.433   8.644  -8.198  1.00  0.00           O  
ATOM   2935  CB  LEU C 193       0.535  11.479  -7.961  1.00  0.00           C  
ATOM   2936  CG  LEU C 193       1.451  11.998  -9.077  1.00  0.00           C  
ATOM   2937  CD1 LEU C 193       0.604  12.505 -10.236  1.00  0.00           C  
ATOM   2938  CD2 LEU C 193       2.344  13.101  -8.528  1.00  0.00           C  
ATOM   2939  H   LEU C 193      -0.572   9.611  -6.300  1.00  0.00           H  
ATOM   2940  HA  LEU C 193      -1.045  10.561  -9.092  1.00  0.00           H  
ATOM   2941 1HB  LEU C 193      -0.120  12.296  -7.663  1.00  0.00           H  
ATOM   2942 2HB  LEU C 193       1.164  11.216  -7.111  1.00  0.00           H  
ATOM   2943  HG  LEU C 193       2.070  11.181  -9.449  1.00  0.00           H  
ATOM   2944 1HD1 LEU C 193       1.255  12.874 -11.028  1.00  0.00           H  
ATOM   2945 2HD1 LEU C 193      -0.010  11.691 -10.621  1.00  0.00           H  
ATOM   2946 3HD1 LEU C 193      -0.039  13.314  -9.890  1.00  0.00           H  
ATOM   2947 1HD2 LEU C 193       2.996  13.469  -9.321  1.00  0.00           H  
ATOM   2948 2HD2 LEU C 193       1.726  13.919  -8.157  1.00  0.00           H  
ATOM   2949 3HD2 LEU C 193       2.951  12.706  -7.713  1.00  0.00           H  
ATOM   2950  N   LYS C 194       0.299   8.787 -10.137  1.00  0.00           N  
ATOM   2951  CA  LYS C 194       1.080   7.749 -10.799  1.00  0.00           C  
ATOM   2952  C   LYS C 194       2.147   8.353 -11.702  1.00  0.00           C  
ATOM   2953  O   LYS C 194       1.900   9.337 -12.399  1.00  0.00           O  
ATOM   2954  CB  LYS C 194       0.166   6.827 -11.609  1.00  0.00           C  
ATOM   2955  CG  LYS C 194      -0.928   6.151 -10.793  1.00  0.00           C  
ATOM   2956  CD  LYS C 194      -0.344   5.169  -9.789  1.00  0.00           C  
ATOM   2957  CE  LYS C 194      -1.437   4.379  -9.085  1.00  0.00           C  
ATOM   2958  NZ  LYS C 194      -0.880   3.431  -8.082  1.00  0.00           N  
ATOM   2959  H   LYS C 194      -0.449   9.238 -10.643  1.00  0.00           H  
ATOM   2960  HA  LYS C 194       1.585   7.156 -10.036  1.00  0.00           H  
ATOM   2961 1HB  LYS C 194      -0.313   7.397 -12.405  1.00  0.00           H  
ATOM   2962 2HB  LYS C 194       0.763   6.045 -12.080  1.00  0.00           H  
ATOM   2963 1HG  LYS C 194      -1.502   6.908 -10.257  1.00  0.00           H  
ATOM   2964 2HG  LYS C 194      -1.602   5.616 -11.462  1.00  0.00           H  
ATOM   2965 1HD  LYS C 194       0.321   4.475 -10.304  1.00  0.00           H  
ATOM   2966 2HD  LYS C 194       0.236   5.713  -9.043  1.00  0.00           H  
ATOM   2967 1HE  LYS C 194      -2.114   5.066  -8.581  1.00  0.00           H  
ATOM   2968 2HE  LYS C 194      -2.009   3.814  -9.821  1.00  0.00           H  
ATOM   2969 1HZ  LYS C 194      -1.636   2.927  -7.639  1.00  0.00           H  
ATOM   2970 2HZ  LYS C 194      -0.264   2.776  -8.543  1.00  0.00           H  
ATOM   2971 3HZ  LYS C 194      -0.363   3.945  -7.383  1.00  0.00           H  
ATOM   2972  N   ILE C 195       3.335   7.758 -11.685  1.00  0.00           N  
ATOM   2973  CA  ILE C 195       4.407   8.161 -12.588  1.00  0.00           C  
ATOM   2974  C   ILE C 195       4.954   6.967 -13.360  1.00  0.00           C  
ATOM   2975  O   ILE C 195       5.569   6.071 -12.781  1.00  0.00           O  
ATOM   2976  CB  ILE C 195       5.551   8.842 -11.814  1.00  0.00           C  
ATOM   2977  CG1 ILE C 195       5.006   9.982 -10.950  1.00  0.00           C  
ATOM   2978  CG2 ILE C 195       6.610   9.358 -12.776  1.00  0.00           C  
ATOM   2979  CD1 ILE C 195       4.666   9.568  -9.536  1.00  0.00           C  
ATOM   2980  H   ILE C 195       3.501   7.008 -11.029  1.00  0.00           H  
ATOM   2981  HA  ILE C 195       4.004   8.875 -13.306  1.00  0.00           H  
ATOM   2982  HB  ILE C 195       6.009   8.123 -11.136  1.00  0.00           H  
ATOM   2983 1HG1 ILE C 195       5.741  10.785 -10.903  1.00  0.00           H  
ATOM   2984 2HG1 ILE C 195       4.106  10.390 -11.410  1.00  0.00           H  
ATOM   2985 1HG2 ILE C 195       7.411   9.836 -12.212  1.00  0.00           H  
ATOM   2986 2HG2 ILE C 195       7.017   8.526 -13.349  1.00  0.00           H  
ATOM   2987 3HG2 ILE C 195       6.162  10.082 -13.456  1.00  0.00           H  
ATOM   2988 1HD1 ILE C 195       4.286  10.429  -8.986  1.00  0.00           H  
ATOM   2989 2HD1 ILE C 195       3.905   8.787  -9.559  1.00  0.00           H  
ATOM   2990 3HD1 ILE C 195       5.560   9.189  -9.043  1.00  0.00           H  
ATOM   2991  N   SER C 196       4.728   6.961 -14.669  1.00  0.00           N  
ATOM   2992  CA  SER C 196       5.158   5.855 -15.516  1.00  0.00           C  
ATOM   2993  C   SER C 196       6.642   5.957 -15.843  1.00  0.00           C  
ATOM   2994  O   SER C 196       7.080   6.904 -16.496  1.00  0.00           O  
ATOM   2995  CB  SER C 196       4.348   5.833 -16.797  1.00  0.00           C  
ATOM   2996  OG  SER C 196       4.824   4.850 -17.675  1.00  0.00           O  
ATOM   2997  H   SER C 196       4.245   7.743 -15.088  1.00  0.00           H  
ATOM   2998  HA  SER C 196       4.989   4.921 -14.977  1.00  0.00           H  
ATOM   2999 1HB  SER C 196       3.302   5.640 -16.563  1.00  0.00           H  
ATOM   3000 2HB  SER C 196       4.402   6.809 -17.278  1.00  0.00           H  
ATOM   3001  HG  SER C 196       5.073   5.311 -18.480  1.00  0.00           H  
ATOM   3002  N   ARG C 197       7.413   4.975 -15.386  1.00  0.00           N  
ATOM   3003  CA  ARG C 197       8.842   4.929 -15.668  1.00  0.00           C  
ATOM   3004  C   ARG C 197       9.547   6.176 -15.148  1.00  0.00           C  
ATOM   3005  O   ARG C 197       9.941   7.046 -15.924  1.00  0.00           O  
ATOM   3006  CB  ARG C 197       9.089   4.797 -17.164  1.00  0.00           C  
ATOM   3007  CG  ARG C 197       8.530   3.532 -17.795  1.00  0.00           C  
ATOM   3008  CD  ARG C 197       8.869   3.442 -19.238  1.00  0.00           C  
ATOM   3009  NE  ARG C 197       8.335   2.234 -19.847  1.00  0.00           N  
ATOM   3010  CZ  ARG C 197       8.436   1.927 -21.155  1.00  0.00           C  
ATOM   3011  NH1 ARG C 197       9.052   2.748 -21.977  1.00  0.00           N  
ATOM   3012  NH2 ARG C 197       7.916   0.801 -21.611  1.00  0.00           N  
ATOM   3013  H   ARG C 197       6.997   4.243 -14.829  1.00  0.00           H  
ATOM   3014  HA  ARG C 197       9.265   4.058 -15.168  1.00  0.00           H  
ATOM   3015 1HB  ARG C 197       8.647   5.647 -17.682  1.00  0.00           H  
ATOM   3016 2HB  ARG C 197      10.161   4.817 -17.359  1.00  0.00           H  
ATOM   3017 1HG  ARG C 197       8.944   2.659 -17.290  1.00  0.00           H  
ATOM   3018 2HG  ARG C 197       7.443   3.526 -17.697  1.00  0.00           H  
ATOM   3019 1HD  ARG C 197       8.454   4.301 -19.764  1.00  0.00           H  
ATOM   3020 2HD  ARG C 197       9.952   3.433 -19.357  1.00  0.00           H  
ATOM   3021  HE  ARG C 197       7.855   1.578 -19.246  1.00  0.00           H  
ATOM   3022 1HH1 ARG C 197       9.449   3.608 -21.627  1.00  0.00           H  
ATOM   3023 2HH1 ARG C 197       9.127   2.518 -22.957  1.00  0.00           H  
ATOM   3024 1HH2 ARG C 197       7.442   0.170 -20.979  1.00  0.00           H  
ATOM   3025 2HH2 ARG C 197       7.991   0.572 -22.591  1.00  0.00           H  
ATOM   3026  N   VAL C 198       9.702   6.255 -13.831  1.00  0.00           N  
ATOM   3027  CA  VAL C 198      10.254   7.446 -13.196  1.00  0.00           C  
ATOM   3028  C   VAL C 198      11.656   7.746 -13.711  1.00  0.00           C  
ATOM   3029  O   VAL C 198      12.518   6.868 -13.741  1.00  0.00           O  
ATOM   3030  CB  VAL C 198      10.301   7.263 -11.667  1.00  0.00           C  
ATOM   3031  CG1 VAL C 198      11.025   8.430 -11.013  1.00  0.00           C  
ATOM   3032  CG2 VAL C 198       8.888   7.128 -11.119  1.00  0.00           C  
ATOM   3033  H   VAL C 198       9.431   5.471 -13.256  1.00  0.00           H  
ATOM   3034  HA  VAL C 198       9.608   8.293 -13.428  1.00  0.00           H  
ATOM   3035  HB  VAL C 198      10.869   6.362 -11.436  1.00  0.00           H  
ATOM   3036 1HG1 VAL C 198      11.049   8.284  -9.932  1.00  0.00           H  
ATOM   3037 2HG1 VAL C 198      12.045   8.485 -11.393  1.00  0.00           H  
ATOM   3038 3HG1 VAL C 198      10.500   9.358 -11.241  1.00  0.00           H  
ATOM   3039 1HG2 VAL C 198       8.929   6.998 -10.038  1.00  0.00           H  
ATOM   3040 2HG2 VAL C 198       8.319   8.027 -11.356  1.00  0.00           H  
ATOM   3041 3HG2 VAL C 198       8.404   6.262 -11.570  1.00  0.00           H  
ATOM   3042  N   GLU C 199      11.878   8.992 -14.117  1.00  0.00           N  
ATOM   3043  CA  GLU C 199      13.199   9.434 -14.546  1.00  0.00           C  
ATOM   3044  C   GLU C 199      13.923  10.173 -13.427  1.00  0.00           C  
ATOM   3045  O   GLU C 199      13.310  10.573 -12.437  1.00  0.00           O  
ATOM   3046  CB  GLU C 199      13.086  10.336 -15.777  1.00  0.00           C  
ATOM   3047  CG  GLU C 199      12.552   9.639 -17.020  1.00  0.00           C  
ATOM   3048  CD  GLU C 199      13.499   8.606 -17.564  1.00  0.00           C  
ATOM   3049  OE1 GLU C 199      14.674   8.709 -17.305  1.00  0.00           O  
ATOM   3050  OE2 GLU C 199      13.047   7.712 -18.240  1.00  0.00           O  
ATOM   3051  H   GLU C 199      11.111   9.649 -14.128  1.00  0.00           H  
ATOM   3052  HA  GLU C 199      13.790   8.555 -14.809  1.00  0.00           H  
ATOM   3053 1HB  GLU C 199      12.427  11.175 -15.554  1.00  0.00           H  
ATOM   3054 2HB  GLU C 199      14.067  10.746 -16.019  1.00  0.00           H  
ATOM   3055 1HG  GLU C 199      11.607   9.155 -16.775  1.00  0.00           H  
ATOM   3056 2HG  GLU C 199      12.357  10.387 -17.787  1.00  0.00           H  
ATOM   3057  N   ALA C 200      15.229  10.351 -13.591  1.00  0.00           N  
ATOM   3058  CA  ALA C 200      16.047  11.004 -12.575  1.00  0.00           C  
ATOM   3059  C   ALA C 200      15.540  12.409 -12.280  1.00  0.00           C  
ATOM   3060  O   ALA C 200      15.624  12.885 -11.147  1.00  0.00           O  
ATOM   3061  CB  ALA C 200      17.503  11.047 -13.015  1.00  0.00           C  
ATOM   3062  H   ALA C 200      15.667  10.027 -14.441  1.00  0.00           H  
ATOM   3063  HA  ALA C 200      15.973  10.422 -11.656  1.00  0.00           H  
ATOM   3064 1HB  ALA C 200      18.100  11.537 -12.246  1.00  0.00           H  
ATOM   3065 2HB  ALA C 200      17.868  10.032 -13.166  1.00  0.00           H  
ATOM   3066 3HB  ALA C 200      17.584  11.604 -13.947  1.00  0.00           H  
ATOM   3067  N   GLU C 201      15.014  13.071 -13.305  1.00  0.00           N  
ATOM   3068  CA  GLU C 201      14.556  14.449 -13.173  1.00  0.00           C  
ATOM   3069  C   GLU C 201      13.273  14.527 -12.356  1.00  0.00           C  
ATOM   3070  O   GLU C 201      12.826  15.614 -11.988  1.00  0.00           O  
ATOM   3071  CB  GLU C 201      14.332  15.070 -14.554  1.00  0.00           C  
ATOM   3072  CG  GLU C 201      13.149  14.493 -15.319  1.00  0.00           C  
ATOM   3073  CD  GLU C 201      12.995  15.085 -16.692  1.00  0.00           C  
ATOM   3074  OE1 GLU C 201      13.768  15.946 -17.037  1.00  0.00           O  
ATOM   3075  OE2 GLU C 201      12.102  14.676 -17.396  1.00  0.00           O  
ATOM   3076  H   GLU C 201      14.929  12.607 -14.198  1.00  0.00           H  
ATOM   3077  HA  GLU C 201      15.325  15.021 -12.654  1.00  0.00           H  
ATOM   3078 1HB  GLU C 201      14.169  16.143 -14.448  1.00  0.00           H  
ATOM   3079 2HB  GLU C 201      15.224  14.933 -15.164  1.00  0.00           H  
ATOM   3080 1HG  GLU C 201      13.283  13.415 -15.414  1.00  0.00           H  
ATOM   3081 2HG  GLU C 201      12.239  14.669 -14.747  1.00  0.00           H  
ATOM   3082  N   ASP C 202      12.685  13.370 -12.075  1.00  0.00           N  
ATOM   3083  CA  ASP C 202      11.432  13.308 -11.333  1.00  0.00           C  
ATOM   3084  C   ASP C 202      11.683  13.235  -9.832  1.00  0.00           C  
ATOM   3085  O   ASP C 202      10.745  13.193  -9.037  1.00  0.00           O  
ATOM   3086  CB  ASP C 202      10.605  12.098 -11.776  1.00  0.00           C  
ATOM   3087  CG  ASP C 202      10.179  12.175 -13.236  1.00  0.00           C  
ATOM   3088  OD1 ASP C 202      10.130  13.261 -13.764  1.00  0.00           O  
ATOM   3089  OD2 ASP C 202       9.909  11.147 -13.810  1.00  0.00           O  
ATOM   3090  H   ASP C 202      13.117  12.511 -12.384  1.00  0.00           H  
ATOM   3091  HA  ASP C 202      10.862  14.214 -11.539  1.00  0.00           H  
ATOM   3092 1HB  ASP C 202      11.185  11.187 -11.629  1.00  0.00           H  
ATOM   3093 2HB  ASP C 202       9.711  12.021 -11.156  1.00  0.00           H  
ATOM   3094  N   VAL C 203      12.956  13.220  -9.451  1.00  0.00           N  
ATOM   3095  CA  VAL C 203      13.334  13.154  -8.044  1.00  0.00           C  
ATOM   3096  C   VAL C 203      12.858  14.387  -7.287  1.00  0.00           C  
ATOM   3097  O   VAL C 203      12.875  15.498  -7.818  1.00  0.00           O  
ATOM   3098  CB  VAL C 203      14.863  13.028  -7.907  1.00  0.00           C  
ATOM   3099  CG1 VAL C 203      15.543  14.325  -8.320  1.00  0.00           C  
ATOM   3100  CG2 VAL C 203      15.226  12.661  -6.476  1.00  0.00           C  
ATOM   3101  H   VAL C 203      13.681  13.256 -10.154  1.00  0.00           H  
ATOM   3102  HA  VAL C 203      12.869  12.271  -7.602  1.00  0.00           H  
ATOM   3103  HB  VAL C 203      15.217  12.250  -8.583  1.00  0.00           H  
ATOM   3104 1HG1 VAL C 203      16.623  14.218  -8.217  1.00  0.00           H  
ATOM   3105 2HG1 VAL C 203      15.298  14.549  -9.358  1.00  0.00           H  
ATOM   3106 3HG1 VAL C 203      15.197  15.137  -7.681  1.00  0.00           H  
ATOM   3107 1HG2 VAL C 203      16.308  12.573  -6.386  1.00  0.00           H  
ATOM   3108 2HG2 VAL C 203      14.867  13.437  -5.799  1.00  0.00           H  
ATOM   3109 3HG2 VAL C 203      14.762  11.709  -6.216  1.00  0.00           H  
ATOM   3110  N   GLY C 204      12.436  14.185  -6.044  1.00  0.00           N  
ATOM   3111  CA  GLY C 204      11.987  15.286  -5.199  1.00  0.00           C  
ATOM   3112  C   GLY C 204      10.843  14.853  -4.292  1.00  0.00           C  
ATOM   3113  O   GLY C 204      10.457  13.684  -4.277  1.00  0.00           O  
ATOM   3114  H   GLY C 204      12.424  13.245  -5.674  1.00  0.00           H  
ATOM   3115 1HA  GLY C 204      12.821  15.643  -4.594  1.00  0.00           H  
ATOM   3116 2HA  GLY C 204      11.666  16.117  -5.825  1.00  0.00           H  
ATOM   3117  N   VAL C 205      10.302  15.802  -3.536  1.00  0.00           N  
ATOM   3118  CA  VAL C 205       9.202  15.520  -2.621  1.00  0.00           C  
ATOM   3119  C   VAL C 205       7.861  15.884  -3.244  1.00  0.00           C  
ATOM   3120  O   VAL C 205       7.665  17.007  -3.709  1.00  0.00           O  
ATOM   3121  CB  VAL C 205       9.384  16.305  -1.308  1.00  0.00           C  
ATOM   3122  CG1 VAL C 205       8.247  16.002  -0.345  1.00  0.00           C  
ATOM   3123  CG2 VAL C 205      10.727  15.961  -0.682  1.00  0.00           C  
ATOM   3124  H   VAL C 205      10.663  16.744  -3.596  1.00  0.00           H  
ATOM   3125  HA  VAL C 205       9.205  14.453  -2.395  1.00  0.00           H  
ATOM   3126  HB  VAL C 205       9.346  17.372  -1.525  1.00  0.00           H  
ATOM   3127 1HG1 VAL C 205       8.391  16.565   0.578  1.00  0.00           H  
ATOM   3128 2HG1 VAL C 205       7.299  16.289  -0.799  1.00  0.00           H  
ATOM   3129 3HG1 VAL C 205       8.234  14.935  -0.120  1.00  0.00           H  
ATOM   3130 1HG2 VAL C 205      10.850  16.520   0.246  1.00  0.00           H  
ATOM   3131 2HG2 VAL C 205      10.767  14.892  -0.470  1.00  0.00           H  
ATOM   3132 3HG2 VAL C 205      11.529  16.224  -1.372  1.00  0.00           H  
ATOM   3133  N   TYR C 206       6.939  14.927  -3.251  1.00  0.00           N  
ATOM   3134  CA  TYR C 206       5.626  15.133  -3.851  1.00  0.00           C  
ATOM   3135  C   TYR C 206       4.601  15.547  -2.803  1.00  0.00           C  
ATOM   3136  O   TYR C 206       4.487  14.920  -1.749  1.00  0.00           O  
ATOM   3137  CB  TYR C 206       5.163  13.866  -4.574  1.00  0.00           C  
ATOM   3138  CG  TYR C 206       5.949  13.558  -5.829  1.00  0.00           C  
ATOM   3139  CD1 TYR C 206       7.161  12.889  -5.741  1.00  0.00           C  
ATOM   3140  CD2 TYR C 206       5.457  13.944  -7.067  1.00  0.00           C  
ATOM   3141  CE1 TYR C 206       7.878  12.607  -6.888  1.00  0.00           C  
ATOM   3142  CE2 TYR C 206       6.175  13.662  -8.213  1.00  0.00           C  
ATOM   3143  CZ  TYR C 206       7.381  12.997  -8.126  1.00  0.00           C  
ATOM   3144  OH  TYR C 206       8.096  12.716  -9.268  1.00  0.00           O  
ATOM   3145  H   TYR C 206       7.153  14.034  -2.831  1.00  0.00           H  
ATOM   3146  HA  TYR C 206       5.700  15.942  -4.578  1.00  0.00           H  
ATOM   3147 1HB  TYR C 206       5.247  13.011  -3.901  1.00  0.00           H  
ATOM   3148 2HB  TYR C 206       4.112  13.966  -4.846  1.00  0.00           H  
ATOM   3149  HD1 TYR C 206       7.547  12.585  -4.768  1.00  0.00           H  
ATOM   3150  HD2 TYR C 206       4.505  14.470  -7.135  1.00  0.00           H  
ATOM   3151  HE1 TYR C 206       8.831  12.082  -6.819  1.00  0.00           H  
ATOM   3152  HE2 TYR C 206       5.789  13.967  -9.186  1.00  0.00           H  
ATOM   3153  HH  TYR C 206       9.015  12.959  -9.136  1.00  0.00           H  
ATOM   3154  N   TYR C 207       3.856  16.607  -3.097  1.00  0.00           N  
ATOM   3155  CA  TYR C 207       2.830  17.099  -2.187  1.00  0.00           C  
ATOM   3156  C   TYR C 207       1.444  16.998  -2.811  1.00  0.00           C  
ATOM   3157  O   TYR C 207       1.274  17.228  -4.009  1.00  0.00           O  
ATOM   3158  CB  TYR C 207       3.124  18.545  -1.780  1.00  0.00           C  
ATOM   3159  CG  TYR C 207       4.440  18.719  -1.055  1.00  0.00           C  
ATOM   3160  CD1 TYR C 207       5.584  19.054  -1.765  1.00  0.00           C  
ATOM   3161  CD2 TYR C 207       4.503  18.545   0.319  1.00  0.00           C  
ATOM   3162  CE1 TYR C 207       6.786  19.213  -1.103  1.00  0.00           C  
ATOM   3163  CE2 TYR C 207       5.705  18.704   0.981  1.00  0.00           C  
ATOM   3164  CZ  TYR C 207       6.843  19.037   0.275  1.00  0.00           C  
ATOM   3165  OH  TYR C 207       8.040  19.196   0.934  1.00  0.00           O  
ATOM   3166  H   TYR C 207       4.005  17.084  -3.975  1.00  0.00           H  
ATOM   3167  HA  TYR C 207       2.834  16.477  -1.291  1.00  0.00           H  
ATOM   3168 1HB  TYR C 207       3.138  19.178  -2.669  1.00  0.00           H  
ATOM   3169 2HB  TYR C 207       2.328  18.910  -1.131  1.00  0.00           H  
ATOM   3170  HD1 TYR C 207       5.534  19.191  -2.845  1.00  0.00           H  
ATOM   3171  HD2 TYR C 207       3.604  18.282   0.877  1.00  0.00           H  
ATOM   3172  HE1 TYR C 207       7.684  19.476  -1.661  1.00  0.00           H  
ATOM   3173  HE2 TYR C 207       5.755  18.567   2.062  1.00  0.00           H  
ATOM   3174  HH  TYR C 207       8.681  19.594   0.340  1.00  0.00           H  
ATOM   3175  N   CYS C 208       0.455  16.653  -1.993  1.00  0.00           N  
ATOM   3176  CA  CYS C 208      -0.943  16.809  -2.374  1.00  0.00           C  
ATOM   3177  C   CYS C 208      -1.567  18.022  -1.695  1.00  0.00           C  
ATOM   3178  O   CYS C 208      -1.140  18.427  -0.614  1.00  0.00           O  
ATOM   3179  CB  CYS C 208      -1.743  15.559  -2.007  1.00  0.00           C  
ATOM   3180  SG  CYS C 208      -1.776  15.196  -0.235  1.00  0.00           S  
ATOM   3181  H   CYS C 208       0.679  16.272  -1.085  1.00  0.00           H  
ATOM   3182  HA  CYS C 208      -0.995  16.950  -3.453  1.00  0.00           H  
ATOM   3183 1HB  CYS C 208      -2.773  15.672  -2.347  1.00  0.00           H  
ATOM   3184 2HB  CYS C 208      -1.323  14.694  -2.520  1.00  0.00           H  
ATOM   3185  N   PHE C 209      -2.579  18.597  -2.335  1.00  0.00           N  
ATOM   3186  CA  PHE C 209      -3.214  19.809  -1.833  1.00  0.00           C  
ATOM   3187  C   PHE C 209      -4.684  19.865  -2.226  1.00  0.00           C  
ATOM   3188  O   PHE C 209      -5.040  19.600  -3.374  1.00  0.00           O  
ATOM   3189  CB  PHE C 209      -2.492  21.050  -2.363  1.00  0.00           C  
ATOM   3190  CG  PHE C 209      -3.232  22.333  -2.116  1.00  0.00           C  
ATOM   3191  CD1 PHE C 209      -3.267  22.897  -0.849  1.00  0.00           C  
ATOM   3192  CD2 PHE C 209      -3.895  22.979  -3.148  1.00  0.00           C  
ATOM   3193  CE1 PHE C 209      -3.948  24.078  -0.621  1.00  0.00           C  
ATOM   3194  CE2 PHE C 209      -4.575  24.160  -2.923  1.00  0.00           C  
ATOM   3195  CZ  PHE C 209      -4.601  24.710  -1.657  1.00  0.00           C  
ATOM   3196  H   PHE C 209      -2.917  18.184  -3.193  1.00  0.00           H  
ATOM   3197  HA  PHE C 209      -3.150  19.808  -0.744  1.00  0.00           H  
ATOM   3198 1HB  PHE C 209      -1.511  21.127  -1.896  1.00  0.00           H  
ATOM   3199 2HB  PHE C 209      -2.336  20.948  -3.436  1.00  0.00           H  
ATOM   3200  HD1 PHE C 209      -2.749  22.399  -0.030  1.00  0.00           H  
ATOM   3201  HD2 PHE C 209      -3.874  22.545  -4.149  1.00  0.00           H  
ATOM   3202  HE1 PHE C 209      -3.967  24.511   0.380  1.00  0.00           H  
ATOM   3203  HE2 PHE C 209      -5.091  24.658  -3.744  1.00  0.00           H  
ATOM   3204  HZ  PHE C 209      -5.139  25.640  -1.478  1.00  0.00           H  
ATOM   3205  N   GLN C 210      -5.535  20.210  -1.265  1.00  0.00           N  
ATOM   3206  CA  GLN C 210      -6.948  20.445  -1.541  1.00  0.00           C  
ATOM   3207  C   GLN C 210      -7.317  21.905  -1.318  1.00  0.00           C  
ATOM   3208  O   GLN C 210      -7.059  22.465  -0.253  1.00  0.00           O  
ATOM   3209  CB  GLN C 210      -7.822  19.544  -0.664  1.00  0.00           C  
ATOM   3210  CG  GLN C 210      -7.852  19.942   0.801  1.00  0.00           C  
ATOM   3211  CD  GLN C 210      -8.820  21.078   1.073  1.00  0.00           C  
ATOM   3212  OE1 GLN C 210      -9.692  21.378   0.253  1.00  0.00           O  
ATOM   3213  NE2 GLN C 210      -8.673  21.716   2.228  1.00  0.00           N  
ATOM   3214  H   GLN C 210      -5.195  20.313  -0.320  1.00  0.00           H  
ATOM   3215  HA  GLN C 210      -7.140  20.205  -2.587  1.00  0.00           H  
ATOM   3216 1HB  GLN C 210      -8.846  19.557  -1.037  1.00  0.00           H  
ATOM   3217 2HB  GLN C 210      -7.463  18.517  -0.727  1.00  0.00           H  
ATOM   3218 1HG  GLN C 210      -8.159  19.081   1.395  1.00  0.00           H  
ATOM   3219 2HG  GLN C 210      -6.854  20.265   1.100  1.00  0.00           H  
ATOM   3220 1HE2 GLN C 210      -9.283  22.474   2.463  1.00  0.00           H  
ATOM   3221 2HE2 GLN C 210      -7.953  21.440   2.864  1.00  0.00           H  
ATOM   3222  N   GLY C 211      -7.924  22.518  -2.329  1.00  0.00           N  
ATOM   3223  CA  GLY C 211      -8.379  23.900  -2.226  1.00  0.00           C  
ATOM   3224  C   GLY C 211      -9.899  23.982  -2.255  1.00  0.00           C  
ATOM   3225  O   GLY C 211     -10.469  25.058  -2.437  1.00  0.00           O  
ATOM   3226  H   GLY C 211      -8.073  22.014  -3.192  1.00  0.00           H  
ATOM   3227 1HA  GLY C 211      -8.004  24.338  -1.301  1.00  0.00           H  
ATOM   3228 2HA  GLY C 211      -7.963  24.481  -3.048  1.00  0.00           H  
ATOM   3229  N   SER C 212     -10.552  22.839  -2.076  1.00  0.00           N  
ATOM   3230  CA  SER C 212     -12.008  22.772  -2.130  1.00  0.00           C  
ATOM   3231  C   SER C 212     -12.633  23.320  -0.854  1.00  0.00           C  
ATOM   3232  O   SER C 212     -13.728  23.881  -0.878  1.00  0.00           O  
ATOM   3233  CB  SER C 212     -12.456  21.340  -2.349  1.00  0.00           C  
ATOM   3234  OG  SER C 212     -12.045  20.871  -3.604  1.00  0.00           O  
ATOM   3235  H   SER C 212     -10.027  21.995  -1.897  1.00  0.00           H  
ATOM   3236  HA  SER C 212     -12.352  23.380  -2.968  1.00  0.00           H  
ATOM   3237 1HB  SER C 212     -12.041  20.705  -1.567  1.00  0.00           H  
ATOM   3238 2HB  SER C 212     -13.541  21.283  -2.275  1.00  0.00           H  
ATOM   3239  HG  SER C 212     -12.070  19.913  -3.550  1.00  0.00           H  
ATOM   3240  N   HIS C 213     -11.930  23.154   0.262  1.00  0.00           N  
ATOM   3241  CA  HIS C 213     -12.449  23.561   1.562  1.00  0.00           C  
ATOM   3242  C   HIS C 213     -11.528  24.575   2.230  1.00  0.00           C  
ATOM   3243  O   HIS C 213     -10.308  24.511   2.081  1.00  0.00           O  
ATOM   3244  CB  HIS C 213     -12.629  22.346   2.477  1.00  0.00           C  
ATOM   3245  CG  HIS C 213     -13.615  21.344   1.961  1.00  0.00           C  
ATOM   3246  ND1 HIS C 213     -14.956  21.389   2.278  1.00  0.00           N  
ATOM   3247  CD2 HIS C 213     -13.455  20.271   1.151  1.00  0.00           C  
ATOM   3248  CE1 HIS C 213     -15.579  20.387   1.684  1.00  0.00           C  
ATOM   3249  NE2 HIS C 213     -14.691  19.694   0.995  1.00  0.00           N  
ATOM   3250  H   HIS C 213     -11.012  22.735   0.207  1.00  0.00           H  
ATOM   3251  HA  HIS C 213     -13.422  24.033   1.433  1.00  0.00           H  
ATOM   3252 1HB  HIS C 213     -11.669  21.844   2.609  1.00  0.00           H  
ATOM   3253 2HB  HIS C 213     -12.962  22.677   3.460  1.00  0.00           H  
ATOM   3254  HD2 HIS C 213     -12.520  19.929   0.706  1.00  0.00           H  
ATOM   3255  HE1 HIS C 213     -16.645  20.169   1.751  1.00  0.00           H  
ATOM   3256  HE2 HIS C 213     -14.884  18.872   0.441  1.00  0.00           H  
ATOM   3257  N   ILE C 214     -12.121  25.509   2.965  1.00  0.00           N  
ATOM   3258  CA  ILE C 214     -11.360  26.570   3.613  1.00  0.00           C  
ATOM   3259  C   ILE C 214     -11.296  26.361   5.121  1.00  0.00           C  
ATOM   3260  O   ILE C 214     -12.318  26.141   5.771  1.00  0.00           O  
ATOM   3261  CB  ILE C 214     -11.974  27.950   3.312  1.00  0.00           C  
ATOM   3262  CG1 ILE C 214     -11.895  28.253   1.813  1.00  0.00           C  
ATOM   3263  CG2 ILE C 214     -11.270  29.032   4.115  1.00  0.00           C  
ATOM   3264  CD1 ILE C 214     -12.686  29.471   1.395  1.00  0.00           C  
ATOM   3265  H   ILE C 214     -13.124  25.484   3.079  1.00  0.00           H  
ATOM   3266  HA  ILE C 214     -10.342  26.554   3.224  1.00  0.00           H  
ATOM   3267  HB  ILE C 214     -13.031  27.943   3.577  1.00  0.00           H  
ATOM   3268 1HG1 ILE C 214     -10.855  28.407   1.528  1.00  0.00           H  
ATOM   3269 2HG1 ILE C 214     -12.265  27.397   1.249  1.00  0.00           H  
ATOM   3270 1HG2 ILE C 214     -11.716  30.001   3.890  1.00  0.00           H  
ATOM   3271 2HG2 ILE C 214     -11.376  28.823   5.179  1.00  0.00           H  
ATOM   3272 3HG2 ILE C 214     -10.212  29.050   3.853  1.00  0.00           H  
ATOM   3273 1HD1 ILE C 214     -12.582  29.621   0.320  1.00  0.00           H  
ATOM   3274 2HD1 ILE C 214     -13.739  29.324   1.640  1.00  0.00           H  
ATOM   3275 3HD1 ILE C 214     -12.310  30.348   1.921  1.00  0.00           H  
ATOM   3276  N   PRO C 215     -10.089  26.430   5.672  1.00  0.00           N  
ATOM   3277  CA  PRO C 215      -8.911  26.796   4.894  1.00  0.00           C  
ATOM   3278  C   PRO C 215      -8.341  25.591   4.158  1.00  0.00           C  
ATOM   3279  O   PRO C 215      -8.433  24.460   4.634  1.00  0.00           O  
ATOM   3280  CB  PRO C 215      -7.942  27.317   5.961  1.00  0.00           C  
ATOM   3281  CG  PRO C 215      -8.270  26.516   7.175  1.00  0.00           C  
ATOM   3282  CD  PRO C 215      -9.766  26.354   7.124  1.00  0.00           C  
ATOM   3283  HA  PRO C 215      -9.180  27.592   4.184  1.00  0.00           H  
ATOM   3284 1HB  PRO C 215      -6.904  27.178   5.625  1.00  0.00           H  
ATOM   3285 2HB  PRO C 215      -8.090  28.397   6.109  1.00  0.00           H  
ATOM   3286 1HG  PRO C 215      -7.738  25.553   7.150  1.00  0.00           H  
ATOM   3287 2HG  PRO C 215      -7.931  27.042   8.079  1.00  0.00           H  
ATOM   3288 1HD  PRO C 215     -10.043  25.375   7.542  1.00  0.00           H  
ATOM   3289 2HD  PRO C 215     -10.243  27.168   7.690  1.00  0.00           H  
ATOM   3290  N   PRO C 216      -7.752  25.840   2.993  1.00  0.00           N  
ATOM   3291  CA  PRO C 216      -7.070  24.795   2.240  1.00  0.00           C  
ATOM   3292  C   PRO C 216      -5.944  24.173   3.057  1.00  0.00           C  
ATOM   3293  O   PRO C 216      -5.366  24.821   3.929  1.00  0.00           O  
ATOM   3294  CB  PRO C 216      -6.533  25.545   1.017  1.00  0.00           C  
ATOM   3295  CG  PRO C 216      -7.416  26.740   0.905  1.00  0.00           C  
ATOM   3296  CD  PRO C 216      -7.695  27.135   2.330  1.00  0.00           C  
ATOM   3297  HA  PRO C 216      -7.801  24.028   1.943  1.00  0.00           H  
ATOM   3298 1HB  PRO C 216      -5.476  25.808   1.171  1.00  0.00           H  
ATOM   3299 2HB  PRO C 216      -6.576  24.897   0.129  1.00  0.00           H  
ATOM   3300 1HG  PRO C 216      -6.910  27.534   0.336  1.00  0.00           H  
ATOM   3301 2HG  PRO C 216      -8.331  26.486   0.349  1.00  0.00           H  
ATOM   3302 1HD  PRO C 216      -6.873  27.762   2.705  1.00  0.00           H  
ATOM   3303 2HD  PRO C 216      -8.651  27.678   2.381  1.00  0.00           H  
ATOM   3304  N   THR C 217      -5.638  22.912   2.768  1.00  0.00           N  
ATOM   3305  CA  THR C 217      -4.626  22.179   3.519  1.00  0.00           C  
ATOM   3306  C   THR C 217      -3.743  21.353   2.592  1.00  0.00           C  
ATOM   3307  O   THR C 217      -4.157  20.982   1.494  1.00  0.00           O  
ATOM   3308  CB  THR C 217      -5.273  21.261   4.572  1.00  0.00           C  
ATOM   3309  OG1 THR C 217      -6.199  20.373   3.931  1.00  0.00           O  
ATOM   3310  CG2 THR C 217      -6.008  22.084   5.619  1.00  0.00           C  
ATOM   3311  H   THR C 217      -6.119  22.450   2.010  1.00  0.00           H  
ATOM   3312  HA  THR C 217      -3.990  22.898   4.036  1.00  0.00           H  
ATOM   3313  HB  THR C 217      -4.501  20.667   5.061  1.00  0.00           H  
ATOM   3314  HG1 THR C 217      -6.365  19.619   4.501  1.00  0.00           H  
ATOM   3315 1HG2 THR C 217      -6.458  21.418   6.355  1.00  0.00           H  
ATOM   3316 2HG2 THR C 217      -5.304  22.752   6.116  1.00  0.00           H  
ATOM   3317 3HG2 THR C 217      -6.787  22.673   5.137  1.00  0.00           H  
ATOM   3318  N   PHE C 218      -2.526  21.067   3.042  1.00  0.00           N  
ATOM   3319  CA  PHE C 218      -1.587  20.274   2.257  1.00  0.00           C  
ATOM   3320  C   PHE C 218      -1.375  18.899   2.877  1.00  0.00           C  
ATOM   3321  O   PHE C 218      -1.832  18.631   3.988  1.00  0.00           O  
ATOM   3322  CB  PHE C 218      -0.244  20.999   2.140  1.00  0.00           C  
ATOM   3323  CG  PHE C 218      -0.316  22.287   1.372  1.00  0.00           C  
ATOM   3324  CD1 PHE C 218      -0.788  23.445   1.973  1.00  0.00           C  
ATOM   3325  CD2 PHE C 218       0.086  22.345   0.046  1.00  0.00           C  
ATOM   3326  CE1 PHE C 218      -0.855  24.631   1.267  1.00  0.00           C  
ATOM   3327  CE2 PHE C 218       0.022  23.530  -0.662  1.00  0.00           C  
ATOM   3328  CZ  PHE C 218      -0.450  24.674  -0.050  1.00  0.00           C  
ATOM   3329  H   PHE C 218      -2.245  21.407   3.950  1.00  0.00           H  
ATOM   3330  HA  PHE C 218      -1.999  20.139   1.256  1.00  0.00           H  
ATOM   3331 1HB  PHE C 218       0.139  21.217   3.136  1.00  0.00           H  
ATOM   3332 2HB  PHE C 218       0.478  20.349   1.647  1.00  0.00           H  
ATOM   3333  HD1 PHE C 218      -1.107  23.411   3.016  1.00  0.00           H  
ATOM   3334  HD2 PHE C 218       0.458  21.441  -0.437  1.00  0.00           H  
ATOM   3335  HE1 PHE C 218      -1.227  25.533   1.752  1.00  0.00           H  
ATOM   3336  HE2 PHE C 218       0.342  23.562  -1.703  1.00  0.00           H  
ATOM   3337  HZ  PHE C 218      -0.503  25.608  -0.607  1.00  0.00           H  
ATOM   3338  N   GLY C 219      -0.678  18.030   2.152  1.00  0.00           N  
ATOM   3339  CA  GLY C 219      -0.133  16.809   2.734  1.00  0.00           C  
ATOM   3340  C   GLY C 219       1.269  17.040   3.284  1.00  0.00           C  
ATOM   3341  O   GLY C 219       1.839  18.119   3.124  1.00  0.00           O  
ATOM   3342  H   GLY C 219      -0.523  18.220   1.172  1.00  0.00           H  
ATOM   3343 1HA  GLY C 219      -0.789  16.463   3.533  1.00  0.00           H  
ATOM   3344 2HA  GLY C 219      -0.107  16.026   1.978  1.00  0.00           H  
ATOM   3345  N   GLN C 220       1.820  16.019   3.933  1.00  0.00           N  
ATOM   3346  CA  GLN C 220       3.108  16.144   4.604  1.00  0.00           C  
ATOM   3347  C   GLN C 220       4.260  15.960   3.625  1.00  0.00           C  
ATOM   3348  O   GLN C 220       5.394  16.349   3.905  1.00  0.00           O  
ATOM   3349  CB  GLN C 220       3.220  15.125   5.741  1.00  0.00           C  
ATOM   3350  CG  GLN C 220       3.565  13.718   5.284  1.00  0.00           C  
ATOM   3351  CD  GLN C 220       2.335  12.911   4.917  1.00  0.00           C  
ATOM   3352  OE1 GLN C 220       1.345  13.453   4.417  1.00  0.00           O  
ATOM   3353  NE2 GLN C 220       2.388  11.607   5.164  1.00  0.00           N  
ATOM   3354  H   GLN C 220       1.334  15.135   3.961  1.00  0.00           H  
ATOM   3355  HA  GLN C 220       3.182  17.146   5.026  1.00  0.00           H  
ATOM   3356 1HB  GLN C 220       3.988  15.448   6.445  1.00  0.00           H  
ATOM   3357 2HB  GLN C 220       2.277  15.080   6.285  1.00  0.00           H  
ATOM   3358 1HG  GLN C 220       4.208  13.780   4.406  1.00  0.00           H  
ATOM   3359 2HG  GLN C 220       4.085  13.202   6.091  1.00  0.00           H  
ATOM   3360 1HE2 GLN C 220       1.606  11.022   4.943  1.00  0.00           H  
ATOM   3361 2HE2 GLN C 220       3.210  11.207   5.570  1.00  0.00           H  
ATOM   3362  N   GLY C 221       3.962  15.364   2.475  1.00  0.00           N  
ATOM   3363  CA  GLY C 221       4.946  15.225   1.407  1.00  0.00           C  
ATOM   3364  C   GLY C 221       5.494  13.805   1.345  1.00  0.00           C  
ATOM   3365  O   GLY C 221       5.622  13.133   2.369  1.00  0.00           O  
ATOM   3366  H   GLY C 221       3.031  14.998   2.337  1.00  0.00           H  
ATOM   3367 1HA  GLY C 221       4.486  15.483   0.453  1.00  0.00           H  
ATOM   3368 2HA  GLY C 221       5.762  15.927   1.571  1.00  0.00           H  
ATOM   3369  N   THR C 222       5.817  13.353   0.138  1.00  0.00           N  
ATOM   3370  CA  THR C 222       6.457  12.057  -0.048  1.00  0.00           C  
ATOM   3371  C   THR C 222       7.809  12.203  -0.736  1.00  0.00           C  
ATOM   3372  O   THR C 222       7.885  12.610  -1.895  1.00  0.00           O  
ATOM   3373  CB  THR C 222       5.561  11.109  -0.866  1.00  0.00           C  
ATOM   3374  OG1 THR C 222       4.348  10.853  -0.146  1.00  0.00           O  
ATOM   3375  CG2 THR C 222       6.277   9.792  -1.129  1.00  0.00           C  
ATOM   3376  H   THR C 222       5.614  13.923  -0.671  1.00  0.00           H  
ATOM   3377  HA  THR C 222       6.625  11.610   0.932  1.00  0.00           H  
ATOM   3378  HB  THR C 222       5.311  11.576  -1.819  1.00  0.00           H  
ATOM   3379  HG1 THR C 222       4.488  10.129   0.468  1.00  0.00           H  
ATOM   3380 1HG2 THR C 222       5.629   9.135  -1.708  1.00  0.00           H  
ATOM   3381 2HG2 THR C 222       7.194   9.982  -1.686  1.00  0.00           H  
ATOM   3382 3HG2 THR C 222       6.521   9.316  -0.180  1.00  0.00           H  
ATOM   3383  N   LYS C 223       8.873  11.870  -0.014  1.00  0.00           N  
ATOM   3384  CA  LYS C 223      10.229  12.073  -0.509  1.00  0.00           C  
ATOM   3385  C   LYS C 223      10.661  10.930  -1.418  1.00  0.00           C  
ATOM   3386  O   LYS C 223      11.171   9.911  -0.951  1.00  0.00           O  
ATOM   3387  CB  LYS C 223      11.210  12.218   0.656  1.00  0.00           C  
ATOM   3388  CG  LYS C 223      12.635  12.556   0.240  1.00  0.00           C  
ATOM   3389  CD  LYS C 223      13.546  12.693   1.451  1.00  0.00           C  
ATOM   3390  CE  LYS C 223      14.950  13.116   1.044  1.00  0.00           C  
ATOM   3391  NZ  LYS C 223      15.876  13.163   2.208  1.00  0.00           N  
ATOM   3392  H   LYS C 223       8.740  11.465   0.902  1.00  0.00           H  
ATOM   3393  HA  LYS C 223      10.249  12.992  -1.097  1.00  0.00           H  
ATOM   3394 1HB  LYS C 223      10.862  13.002   1.329  1.00  0.00           H  
ATOM   3395 2HB  LYS C 223      11.238  11.288   1.224  1.00  0.00           H  
ATOM   3396 1HG  LYS C 223      13.022  11.769  -0.407  1.00  0.00           H  
ATOM   3397 2HG  LYS C 223      12.639  13.494  -0.315  1.00  0.00           H  
ATOM   3398 1HD  LYS C 223      13.134  13.438   2.134  1.00  0.00           H  
ATOM   3399 2HD  LYS C 223      13.602  11.739   1.974  1.00  0.00           H  
ATOM   3400 1HE  LYS C 223      15.342  12.414   0.311  1.00  0.00           H  
ATOM   3401 2HE  LYS C 223      14.913  14.104   0.585  1.00  0.00           H  
ATOM   3402 1HZ  LYS C 223      16.794  13.447   1.897  1.00  0.00           H  
ATOM   3403 2HZ  LYS C 223      15.531  13.826   2.887  1.00  0.00           H  
ATOM   3404 3HZ  LYS C 223      15.933  12.248   2.631  1.00  0.00           H  
ATOM   3405  N   VAL C 224      10.454  11.104  -2.719  1.00  0.00           N  
ATOM   3406  CA  VAL C 224      10.912  10.133  -3.705  1.00  0.00           C  
ATOM   3407  C   VAL C 224      12.391  10.323  -4.020  1.00  0.00           C  
ATOM   3408  O   VAL C 224      12.812  11.401  -4.439  1.00  0.00           O  
ATOM   3409  CB  VAL C 224      10.093  10.261  -5.003  1.00  0.00           C  
ATOM   3410  CG1 VAL C 224      10.651   9.341  -6.078  1.00  0.00           C  
ATOM   3411  CG2 VAL C 224       8.632   9.942  -4.726  1.00  0.00           C  
ATOM   3412  H   VAL C 224       9.967  11.932  -3.033  1.00  0.00           H  
ATOM   3413  HA  VAL C 224      10.768   9.131  -3.297  1.00  0.00           H  
ATOM   3414  HB  VAL C 224      10.179  11.281  -5.376  1.00  0.00           H  
ATOM   3415 1HG1 VAL C 224      10.060   9.445  -6.989  1.00  0.00           H  
ATOM   3416 2HG1 VAL C 224      11.687   9.611  -6.286  1.00  0.00           H  
ATOM   3417 3HG1 VAL C 224      10.606   8.308  -5.733  1.00  0.00           H  
ATOM   3418 1HG2 VAL C 224       8.058  10.036  -5.648  1.00  0.00           H  
ATOM   3419 2HG2 VAL C 224       8.547   8.924  -4.347  1.00  0.00           H  
ATOM   3420 3HG2 VAL C 224       8.241  10.639  -3.984  1.00  0.00           H  
ATOM   3421  N   GLU C 225      13.174   9.269  -3.817  1.00  0.00           N  
ATOM   3422  CA  GLU C 225      14.625   9.361  -3.922  1.00  0.00           C  
ATOM   3423  C   GLU C 225      15.143   8.569  -5.116  1.00  0.00           C  
ATOM   3424  O   GLU C 225      14.651   7.479  -5.410  1.00  0.00           O  
ATOM   3425  CB  GLU C 225      15.286   8.857  -2.638  1.00  0.00           C  
ATOM   3426  CG  GLU C 225      14.982   9.694  -1.403  1.00  0.00           C  
ATOM   3427  CD  GLU C 225      15.696   9.205  -0.174  1.00  0.00           C  
ATOM   3428  OE1 GLU C 225      16.211   8.113  -0.204  1.00  0.00           O  
ATOM   3429  OE2 GLU C 225      15.728   9.925   0.796  1.00  0.00           O  
ATOM   3430  H   GLU C 225      12.753   8.381  -3.584  1.00  0.00           H  
ATOM   3431  HA  GLU C 225      14.896  10.408  -4.067  1.00  0.00           H  
ATOM   3432 1HB  GLU C 225      14.961   7.836  -2.438  1.00  0.00           H  
ATOM   3433 2HB  GLU C 225      16.368   8.836  -2.769  1.00  0.00           H  
ATOM   3434 1HG  GLU C 225      15.277  10.726  -1.595  1.00  0.00           H  
ATOM   3435 2HG  GLU C 225      13.908   9.680  -1.224  1.00  0.00           H  
ATOM   3436  N   ILE C 226      16.138   9.123  -5.801  1.00  0.00           N  
ATOM   3437  CA  ILE C 226      16.738   8.459  -6.951  1.00  0.00           C  
ATOM   3438  C   ILE C 226      18.258   8.547  -6.907  1.00  0.00           C  
ATOM   3439  O   ILE C 226      18.883   7.797  -6.209  1.00  0.00           O  
ATOM   3440  OXT ILE C 226      18.831   9.367  -7.569  1.00  0.00           O  
ATOM   3441  CB  ILE C 226      16.226   9.070  -8.268  1.00  0.00           C  
ATOM   3442  CG1 ILE C 226      14.703   8.947  -8.357  1.00  0.00           C  
ATOM   3443  CG2 ILE C 226      16.888   8.397  -9.460  1.00  0.00           C  
ATOM   3444  CD1 ILE C 226      14.103   9.643  -9.558  1.00  0.00           C  
ATOM   3445  H   ILE C 226      16.487  10.027  -5.517  1.00  0.00           H  
ATOM   3446  HA  ILE C 226      16.458   7.406  -6.928  1.00  0.00           H  
ATOM   3447  HB  ILE C 226      16.458  10.135  -8.289  1.00  0.00           H  
ATOM   3448 1HG1 ILE C 226      14.425   7.895  -8.398  1.00  0.00           H  
ATOM   3449 2HG1 ILE C 226      14.251   9.369  -7.459  1.00  0.00           H  
ATOM   3450 1HG2 ILE C 226      16.514   8.841 -10.383  1.00  0.00           H  
ATOM   3451 2HG2 ILE C 226      17.967   8.535  -9.403  1.00  0.00           H  
ATOM   3452 3HG2 ILE C 226      16.657   7.332  -9.451  1.00  0.00           H  
ATOM   3453 1HD1 ILE C 226      13.021   9.512  -9.551  1.00  0.00           H  
ATOM   3454 2HD1 ILE C 226      14.340  10.707  -9.518  1.00  0.00           H  
ATOM   3455 3HD1 ILE C 226      14.514   9.213 -10.470  1.00  0.00           H  
TER                                                                             
# All scores below are weighted scores, not raw scores.
#BEGIN_POSE_ENERGIES_TABLE ex1-1wt5_renum_0007.pdb
label fa_atr fa_rep fa_sol fa_intra_rep fa_elec pro_close hbond_sr_bb hbond_lr_bb hbond_bb_sc hbond_sc dslf_fa13 rama omega fa_dun p_aa_pp ref total
weights 0.8 0.44 0.75 0.004 0.7 1 1.17 1.17 1.17 1.1 1 0.2 0.5 0.56 0.32 1 NA
pose -847.678 99.677 460.212 2.01848 -97.3727 1.18349 -22.0319 -80.4708 -34.6736 -27.8889 -0.18532 -10.3981 29.9071 198.014 -40.9695 5.37176 -365.285
GLN_p:NtermProteinFull_1 -0.55221 0.0484 0.40866 0.00565 0.12406 0 0 0 0 0 0 0 0.01137 1.48845 0 -1.17797 0.35642
VAL_2 -2.24365 0.20801 0.77223 0.01365 0.02252 0 0 0 0 0 0 -0.15065 0.0001 0.06646 -0.18524 0.74484 -0.75172
GLN_3 -2.57038 0.18226 1.64182 0.00836 -0.48291 0 0 0 -0.35006 0 0 0.15746 0.25966 2.29144 -0.03704 -1.17797 -0.07738
LEU_4 -4.82875 0.35485 2.1526 0.01527 -0.29652 0 0 0 -0.35006 0 0 -0.10225 0.08342 1.62995 -0.18549 0.60233 -0.92466
VAL_5 -2.73708 0.10709 1.64079 0.0129 -0.40489 0 0 0 0 0 0 -0.06469 0.00048 0.00631 -0.26368 0.74484 -0.95791
GLN_6 -6.27002 0.45129 4.86569 0.01335 -1.0607 0 0 0 -1.59061 -0.62492 0 -0.11557 0.00717 3.26176 -0.06439 -1.17797 -2.30492
SER_7 -2.50514 0.2733 2.62066 0.0013 -0.43111 0 0 0 -0.96039 0 0 -0.26729 0.28153 0.29418 -0.2624 0.17658 -0.77876
GLY_8 -1.02418 0.1034 0.85447 0.00012 0.0681 0 0 0 0 0 0 -0.08699 0.09158 0 -0.26659 0.14053 -0.11956
ALA_9 -1.32335 0.25422 0.62005 0.00078 0.05365 0 0 0 0 0 0 -0.32785 0.01031 0 -0.12412 0.59294 -0.24338
GLU_10 -2.45574 0.13159 2.03663 0.0047 -0.54016 0 0 0 0 0 0 -0.01685 0.02053 2.41195 -0.02482 -1.55374 0.01409
VAL_11 -1.73495 0.10793 1.07147 0.01271 -0.20571 0 0 0 0 0 0 -0.21929 0.20011 0.02141 -0.35297 0.74484 -0.35444
LYS_12 -3.08054 0.24726 1.79247 0.00511 -0.44897 0 0 0 0 0 0 -0.07521 0.1316 1.15979 -0.00307 -0.28737 -0.55894
LYS_13 -1.54705 0.37942 0.94678 0.00316 -0.09131 0.0003 0 0 0 0 0 -0.13552 0.01074 0.72138 -0.06221 -0.28737 -0.0617
PRO_14 -1.56389 0.44733 0.61561 0.00118 0.01283 0.00677 0 0 0 0 0 -0.23672 0.00042 0.06214 -0.56306 -0.21929 -1.43667
GLY_15 -1.52512 0.12869 0.91018 0 -0.03789 0 0 0 0 0 0 -0.34088 0.0205 0 -0.79828 0.14053 -1.50226
ALA_16 -2.82349 0.42896 1.48738 0.00073 -0.11745 0 0 0 0 0 0 0.18707 0.00243 0 0.17932 0.59294 -0.06212
SER_17 -2.02962 0.32135 1.59864 0.00151 -0.48291 0 0 0 0 -0.27529 0 0.06068 0.00187 0.18291 0.02167 0.17658 -0.42262
VAL_18 -3.64996 0.32766 1.49293 0.0197 -0.53685 0 0 0 0 0 0 -0.17344 0.04173 1.19775 -0.35713 0.74484 -0.89277
LYS_19 -2.39347 0.17833 0.92253 0.00874 -0.1528 0 0 0 0 0 0 0.01086 0.01482 1.69042 0.03474 -0.28737 0.0268
VAL_20 -4.04628 0.14595 1.83084 0.01286 -0.4826 0 0 0 0 0 0 -0.22014 0.05009 0.01419 -0.25915 0.74484 -2.2094
SER_21 -3.11919 0.43331 2.0382 0.00234 -0.59319 0 0 0 -0.40096 0 0 -0.06245 0.23421 0.36704 -0.18624 0.17658 -1.11034
CYS_22 -3.83002 0.27762 2.24181 0.00218 -0.50987 0 0 0 0 0 0 0.21593 0.02741 0.02762 -0.35722 0.35499 -1.54955
LYS_23 -3.04806 0.07404 1.97094 0.00508 -0.52556 0 0 0 0 0 0 -0.12402 0.07854 0.89147 -0.03408 -0.28737 -0.99902
ALA_24 -2.30287 0.12784 0.9958 0.00072 -0.32717 0 0 0 0 0 0 -0.23278 0.02502 0 -0.08444 0.59294 -1.20494
SER_25 -2.22962 0.14853 1.50153 0.00155 -0.37464 0 0 0 0 0 0 0.2376 0.00017 0.04615 -0.32338 0.17658 -0.81551
GLY_26 -1.02029 0.10088 0.52827 0 -0.1231 0 0 0 0 0 0 -0.33769 7e-05 0 -0.80163 0.14053 -1.51297
TYR_27 -6.36631 0.35843 2.16394 0.02871 0.14236 0 0 0 0 0 0 -0.12617 0.02704 1.03825 -0.30335 0.1317 -2.90541
THR_28 -2.61512 0.38784 1.7738 0.00838 -0.26842 0 0 0 0 0 0 0.06038 0.55595 0.02741 0.15063 0.16454 0.24538
PHE_29 -5.85292 0.83069 1.58326 0.02678 0.15993 0 0 0 0 0 0 0.0017 1.01054 1.81688 -0.12133 0.43057 -0.11391
THR_30 -2.97684 0.34318 1.29085 0.00427 0.06666 0 0 0 0 0 0 -0.14515 0.11119 0.02399 0.03411 0.16454 -1.08321
SER_31 -2.75675 0.6185 2.12799 0.0024 -0.33833 0 0 0 0 0 0 -0.17548 0.11637 0.19262 -0.07441 0.17658 -0.11051
TYR_32 -6.23557 0.41092 3.00914 0.02268 0.08924 0 0 0 0 0 0 -0.15715 0.69398 1.48544 -0.20746 0.1317 -0.75709
TRP_33 -4.98166 0.38715 2.29838 0.02555 -0.18719 0 0 0 -0.53067 0 0 -0.22594 3e-05 2.32389 -0.13067 0.92933 -0.0918
MET_34 -4.55359 0.23083 2.30575 0.00488 -0.46694 0 0 0 0 0 0 -0.07638 0.02388 1.03558 -0.05008 0.15868 -1.38739
HIS_35 -6.09172 0.53881 3.49 0.00348 -0.74238 0 0 0 0 -0.74924 0 -0.08421 0.10069 1.87885 -0.0209 0.3575 -1.31913
TRP_36 -8.71255 0.75274 3.55138 0.0222 -0.44864 0 0 0 0 0 0 -0.04514 0.23319 1.15504 -0.04762 0.92933 -2.61008
VAL_37 -4.60549 0.39269 1.67292 0.01237 -0.37281 0 0 0 0 0 0 -0.11959 0.00304 0.14184 -0.33297 0.74484 -2.46317
ARG_38 -6.70824 0.9653 4.39289 0.01025 -1.73503 0 0 0 0 -1.43239 0 -0.06211 0.21199 2.14491 -0.00256 -0.14916 -2.36417
GLN_39 -4.71195 0.56073 3.22817 0.0062 -1.21451 0 0 0 0 -1.75881 0 0.08323 0.05893 2.29212 0.00834 -1.17797 -2.62552
ALA_40 -2.65435 0.37204 1.33069 0.00068 -0.5299 8e-05 0 0 0 0 0 0.03341 1e-05 0 0.08388 0.59294 -0.77051
PRO_41 -1.24859 0.43594 0.57909 0.00149 -0.00235 0.00911 0 0 0 0 0 -0.03591 0.21877 0.10427 -0.44734 -0.21929 -0.60479
GLY_42 -1.00585 0.07282 0.69291 0 0.06893 0 0 0 0 0 0 -0.40917 0.01927 0 -0.79753 0.14053 -1.21808
GLN_43 -2.30976 0.37125 1.35569 0.00478 0.12226 0 0 0 0 0 0 0.21928 0.00014 1.73374 -0.38749 -1.17797 -0.06808
GLY_44 -2.30243 0.14449 1.36126 8e-05 -0.05996 0 0 0 0 0 0 0.11962 0.02603 0 -0.80726 0.14053 -1.37765
LEU_45 -4.75061 0.51637 0.82325 0.00779 -0.01038 0 0 0 0 0 0 -0.28362 7e-05 0.12989 -0.03457 0.60233 -2.99948
GLU_46 -4.04441 0.15002 3.16811 0.00605 -2.00596 0 0 0 0 -0.99436 0 0.19222 0.00027 2.35903 -0.01697 -1.55374 -2.73974
TRP_47 -8.31012 0.6132 2.87495 0.02292 -0.28549 0 0 0 0 -0.74924 0 -0.25525 0.02595 2.07497 -0.02657 0.92933 -3.08535
MET_48 -5.93124 0.50388 2.04133 0.00426 -0.38444 0 0 0 0 0 0 0.1787 0.08657 0.96862 -0.14965 0.15868 -2.52331
GLY_49 -3.57437 0.35217 1.86432 0.00028 -0.29239 0 0 0 0 0 0 0.14986 0.03311 0 -0.78926 0.14053 -2.11574
ASN_50 -5.09146 0.34076 3.44907 0.01761 -0.6737 0 0 0 0 -0.71046 0 -0.00203 0.00117 1.50299 -0.19897 -0.94198 -2.30699
ILE_51 -4.59404 0.2686 1.63542 0.01873 -0.41196 0 0 0 0 0 0 0.11837 0.5292 0.21747 0.04201 0.8318 -1.3444
TYR_52 -7.7404 0.93671 3.28756 0.0288 -0.99744 0.00172 0 0 0 0 0 0.02785 0.08434 2.4838 -0.14422 0.1317 -1.89958
PRO_53 -4.52824 0.96245 1.23341 0.001 -0.29579 0.00431 0 0 -0.84512 0 0 -0.12819 0.01324 0.38963 -0.32825 -0.21929 -3.74083
GLY_54 -1.98857 0.46897 1.03784 1e-05 -0.0071 0 0 0 0 0 0 -0.02901 0.00285 0 0.1776 0.14053 -0.19689
SER_55 -2.46175 0.48184 1.86785 0.0022 -0.24026 0 0 0 -0.31119 0 0 0.33264 0.18945 0.35089 -0.19133 0.17658 0.19691
GLY_56 -1.58305 0.11054 1.13274 0 -0.12074 0 0 0 0 0 0 -0.38932 0.01005 0 -0.80359 0.14053 -1.50283
GLY_57 -1.61046 0.18429 1.34445 3e-05 -0.0494 0 0 0 -0.31119 0 0 0.16213 0.00034 0 0.34654 0.14053 0.20726
THR_58 -3.04078 0.28605 1.95134 0.00487 -0.5797 0 0 0 0 -0.50792 0 -0.19166 0.10399 0.10944 -0.21036 0.16454 -1.91018
ASN_59 -3.69126 0.2939 2.55211 0.0027 -0.61697 0 0 0 0 -0.71046 0 0.12816 0.21685 1.50484 0.30324 -0.94198 -0.95887
TYR_60 -5.74289 0.68096 2.98437 0.02443 -0.61523 0 0 0 -0.70038 -0.87972 0 -0.14053 0.57712 1.79941 -0.19916 0.1317 -2.07991
ALA_61 -3.39348 0.67002 1.67814 0.00074 -0.37111 0 0 0 0 0 0 -0.21356 0.59971 0 -0.0552 0.59294 -0.4918
GLU_62 -2.33964 0.45772 1.80546 0.00741 -0.82597 0 0 0 0 -0.13336 0 -0.15492 0.13366 2.64784 -0.09668 -1.55374 -0.05223
LYS_63 -2.77187 0.31099 1.79662 0.00321 -0.93558 0 0 0 -0.17801 -0.42372 0 -0.26748 1.00681 0.76281 -0.03411 -0.28737 -1.01771
PHE_64 -7.09115 1.26109 2.65687 0.02358 -0.2531 0 0 0 0 0 0 0.04499 0.00365 1.62746 -0.1331 0.43057 -1.42914
LYS_65 -4.16984 0.50498 2.76904 0.00303 -0.81103 0 0 0 0 -0.13336 0 -0.06572 0.19894 1.02455 -0.04118 -0.28737 -1.00797
ASN_66 -1.82263 0.33269 1.4015 0.00418 -0.29024 0 0 0 -0.1579 0 0 -0.12283 0.00293 1.55775 -0.38532 -0.94198 -0.42184
ARG_67 -5.50961 0.29632 4.36928 0.01184 -1.75231 0 0 0 -0.32492 -1.21008 0 0.37302 0.18907 2.8078 -0.56469 -0.14916 -1.46343
VAL_68 -4.01323 0.7904 1.421 0.01249 0.08461 0 0 0 0 0 0 -0.12624 0.27684 0.20864 -0.18853 0.74484 -0.78918
THR_69 -2.81185 0.40014 1.90662 0.01278 -0.70791 0 0 0 0 -0.3718 0 -0.06418 0.08426 0.81938 -0.14629 0.16454 -0.71431
MET_70 -4.84481 0.39912 2.15482 0.00326 -0.30231 0 0 0 -0.70038 0 0 -0.08341 0.28558 3.182 -0.07923 0.15868 0.17332
THR_71 -2.58972 0.33545 1.49323 0.01035 -0.83888 0 0 0 -0.20044 0 0 0.21234 0.13267 0.0867 -0.49159 0.16454 -1.68535
ARG_72 -4.00024 0.26725 2.09514 0.02186 -0.97836 0 0 0 -1.04557 0 0 0.01753 0.12696 3.3297 -0.06203 -0.14916 -0.37691
ASP_73 -4.10117 0.36945 3.26989 0.0156 -1.3006 0 0 0 -0.09147 -0.2207 0 0.01964 0.76466 1.44621 -0.14408 -1.28682 -1.25938
THR_74 -2.1479 0.29797 1.36001 0.00632 0.13523 0 0 0 0 0 0 -0.18973 0.00401 0.0675 0.03663 0.16454 -0.26542
SER_75 -1.87745 0.36243 1.76306 0.00172 -0.85569 0 0 0 -0.09147 -0.2207 0 -0.29881 0.03961 0.14379 -0.12102 0.17658 -0.97795
ILE_76 -3.64464 0.77716 2.69612 0.01595 -0.1342 0 0 0 -0.21337 0 0 0.14978 0.38509 0.06292 0.08311 0.8318 1.00973
SER_77 -3.27859 0.31728 1.92152 0.00405 0.12075 0 0 0 0 0 0 0.11423 0.19147 0.0913 0.0936 0.17658 -0.24781
THR_78 -5.28348 0.42148 3.06269 0.00859 -0.40789 0 0 0 -0.21337 0 0 -0.00864 0.11641 0.06113 -0.11826 0.16454 -2.1968
ALA_79 -3.70274 0.25232 1.6247 0.00068 -0.53333 0 0 0 0 0 0 -0.11391 0.00022 0 0.00843 0.59294 -1.87069
TYR_80 -6.12811 0.56218 2.38353 0.0231 -0.38341 0 0 0 0 0 0 -0.16117 0.13296 1.33686 -0.2225 0.1317 -2.32487
MET_81 -5.94014 0.50299 2.00237 0.00885 -0.42517 0 0 0 0 0 0 0.22772 0.00333 1.22385 -0.16663 0.15868 -2.40415
GLU_82 -3.77927 0.21234 2.40526 0.00691 -0.91518 0 0 0 0 -0.27529 0 -0.07677 0.00244 2.02558 0.01357 -1.55374 -1.93415
LEU_83 -5.05858 0.8011 1.48885 0.00757 -0.36861 0 0 0 0 0 0 0.21298 0.00736 0.53088 -0.08824 0.60233 -1.86437
SER_84 -3.01159 0.2811 2.34327 0.00185 -0.47564 0 0 0 0 0 0 -0.09965 0.03169 0.2082 -0.254 0.17658 -0.79819
ARG_85 -3.25775 0.27059 2.26539 0.01178 -0.42245 0 0 0 -0.30481 0 0 -0.05542 0.12308 1.46215 -0.10806 -0.14916 -0.16466
LEU_86 -4.93566 0.47587 2.3046 0.00654 -0.34501 0 0 0 0 0 0 -0.25231 0.33719 0.15271 0.06888 0.60233 -1.58486
ARG_87 -4.02161 0.47946 3.09242 0.01157 -0.90891 0 0 0 -0.38442 -0.10475 0 0.02349 0.13193 2.17093 -0.05152 -0.14916 0.28943
SER_88 -1.61828 0.31549 1.46954 0.00193 -0.54288 0 0 0 0 0 0 -0.25173 0.1212 0.12869 -0.07678 0.17658 -0.27623
ASP_89 -2.65546 0.45305 2.34382 0.00322 -0.99386 0 0 0 0 -0.10475 0 -0.25323 0.15342 1.87208 -0.26213 -1.28682 -0.73067
ASP_90 -4.99015 0.72832 4.78471 0.00291 -2.51889 0 0 0 -1.12543 -1.55764 0 -0.24991 0.16323 1.71754 -0.14002 -1.28682 -4.47214
THR_91 -2.10098 0.24342 1.80155 0.00842 -0.30508 0 0 0 0 0 0 0.52513 0.19507 0.04567 -0.57774 0.16454 -0
ALA_92 -3.71585 0.46846 1.7642 0.00073 -0.36689 0 0 0 0 0 0 0.18109 0.08622 0 -0.16574 0.59294 -1.15485
VAL_93 -4.66977 0.31482 1.94978 0.01242 -0.39821 0 0 0 0 0 0 -0.20675 0.36107 0.04906 -0.28365 0.74484 -2.12637
TYR_94 -7.78824 0.94815 3.39713 0.03088 -1.12524 0 0 0 -0.741 -0.51419 0 -0.12285 0.27088 2.02493 -0.08738 0.1317 -3.57523
TYR_95 -7.37325 0.75981 3.40854 0.02343 -0.8632 0 0 0 0 -0.4132 0 -0.15922 1.51486 1.29435 -0.20641 0.1317 -1.88259
CYS_96 -3.56819 0.28583 2.00267 0.00146 -0.57589 0 0 0 -0.48031 0 0 -0.06615 0.44941 0.35876 -0.03048 0.35499 -1.26789
ALA_97 -3.43029 0.87499 1.55438 0.0007 -0.56273 0 0 0 0 0 0 -0.01443 0.12494 0 -0.28898 0.59294 -1.14848
ARG_98 -5.71129 0.37857 3.95508 0.01224 0.03964 0 0 0 -0.92053 0 0 -0.15325 0.02642 2.32991 -0.03542 -0.14916 -0.22779
SER_99 -2.78998 0.30702 2.51177 0.0017 -0.71885 0 0 0 0 -0.61462 0 0.07179 0.01622 0.20394 -0.25141 0.17658 -1.08584
GLY_100 -0.99133 0.0533 0.75177 1e-05 -0.40211 0 0 0 -0.60487 0 0 -0.4122 0 0 -0.79111 0.14053 -2.25601
GLY_101 -1.76541 0.53832 1.30653 0.0001 0.35239 0.001 0 0 0 0 0 0.25469 0.01747 0 0.2086 0.14053 1.05423
PRO_102 -1.962 0.15791 0.68985 0.00178 -0.00492 0.01038 0 0 0 0 0 -0.11155 0.02816 0.14906 -0.12775 -0.21929 -1.38836
TYR_103 -4.0312 0.47995 1.60068 0.0231 -0.05128 0 0 0 -0.38986 0 0 -0.08562 0.0616 1.61018 -0.05523 0.1317 -0.70599
PHE_104 -5.71042 0.52693 1.4084 0.02427 -0.04539 0 0 0 0 0 0 0.032 0.00041 1.50461 -0.22621 0.43057 -2.05482
PHE_105 -3.97677 0.6522 1.41796 0.02326 0.23642 0 0 0 0 0 0 0.01936 0.02361 1.398 -0.09546 0.43057 0.12917
ASP_106 -3.86512 0.68374 2.89817 0.00641 -0.09691 0 0 0 -0.49817 0 0 0.53613 0.0615 1.59818 -0.57783 -1.28682 -0.54072
TYR_107 -7.83615 0.88811 2.4376 0.03124 -0.10359 0 0 0 0 0 0 0.0338 0.09024 3.11162 -0.09083 0.1317 -1.30625
TRP_108 -7.56394 0.69957 2.87923 0.02138 -0.04994 0 0 0 0 0 0 -0.02693 0.60942 2.07442 0.00737 0.92933 -0.42009
GLY_109 -2.24141 0.19125 1.60455 0.00012 -0.49287 0 0 0 -0.43296 0 0 -0.08274 0.01363 0 -0.3353 0.14053 -1.6352
GLN_110 -3.2197 0.17588 2.54892 0.02173 -0.38042 0 0 0 -1.1103 0 0 -0.2323 0.00332 2.93683 -0.0562 -1.17797 -0.49021
GLY_111 -2.47556 0.35231 1.50441 5e-05 0.11649 0 0 0 0 0 0 0.13727 0.00799 0 -0.7828 0.14053 -0.99932
THR_112 -4.57873 0.17057 3.34134 0.00868 -0.78748 0 0 0 -0.55942 -0.62492 0 0.10705 0.00379 0.03915 -0.02779 0.16454 -2.74323
LEU_113 -3.15384 0.28653 1.39304 0.00915 -0.20666 0 0 0 0 0 0 -0.13845 0.04467 0.33569 -0.06849 0.60233 -0.89602
VAL_114 -3.75956 0.29245 1.71452 0.01281 -0.21803 0 0 0 0 0 0 -0.21074 0.00592 0.0148 -0.38772 0.74484 -1.79069
THR_p:CtermProteinFull_115 -2.87225 0.07895 2.70092 0.01791 -0.29974 0 0 0 0 0 0 0 0 0.05136 0 0.16454 -0.15831
ASP_p:NtermProteinFull_116 -1.71708 0.17837 2.36528 0.01055 0.09177 0 0 0 0 0 0 0 0.00033 1.50049 0 -1.28682 1.14289
ILE_117 -4.63248 0.56034 2.46553 0.01797 0.00729 0 0 0 -0.67367 0 0 -0.18493 0.00022 0.17953 -0.36045 0.8318 -1.78885
VAL_118 -2.17985 0.23626 1.50862 0.01356 -0.44353 0 0 0 -0.14429 0 0 -0.26806 0.04504 0.00737 -0.17587 0.74484 -0.65591
MET_119 -4.67716 0.21183 2.40959 0.00356 -0.06733 0 0 0 0 0 0 0.07328 0.07862 1.30894 -0.05761 0.15868 -0.5576
THR_120 -2.42395 0.02718 1.84471 0.00888 -0.37542 0 0 0 0 0 0 0.03226 0.06721 0.02713 -0.01214 0.16454 -0.6396
GLN_121 -6.80859 0.619 5.28956 0.00992 -1.23668 0 0 0 -1.57641 -0.42884 0 -0.1533 0.03437 3.18952 -0.01654 -1.17797 -2.25596
SER_122 -2.24862 0.80609 1.99396 0.00153 -0.58034 0.0109 0 0 0 0 0 0.0628 0.01737 0.15501 -0.14287 0.17658 0.25241
PRO_123 -2.90778 1.06106 1.52785 0.00224 -0.46019 0.28187 0 0 -0.33135 0 0 0.25435 0.36031 0.03318 -0.2934 -0.21929 -0.69115
LEU_124 -1.84571 0.10023 1.18869 0.00644 -0.14945 0 0 0 0 0 0 -0.1363 0.01192 0.17511 -0.12872 0.60233 -0.17546
SER_125 -2.65659 0.16384 1.72189 0.00181 -0.3755 0 0 0 0 0 0 -0.02132 0.49228 0.28596 -0.21995 0.17658 -0.43099
LEU_126 -3.95058 0.47935 1.36671 0.00969 -0.45482 0.05178 0 0 0 0 0 0.43427 0.4378 0.35233 -0.0245 0.60233 -0.69563
PRO_127 -1.87171 0.16882 0.8656 0.00154 -0.02533 0.30452 0 0 0 0 0 -0.14553 0.02748 0.41908 -0.40442 -0.21929 -0.87923
VAL_128 -3.76688 0.51497 1.40048 0.01325 -0.2837 0 0 0 0 0 0 -0.18341 0.20575 0.10257 -0.37842 0.74484 -1.63054
THR_129 -2.3824 0.70133 1.65956 0.00844 -0.54882 0.0001 0 0 -0.12522 0 0 -0.10826 0.02737 0.07775 0.02015 0.16454 -0.50545
PRO_130 -1.66687 0.54727 0.5649 0.00135 -0.09195 0.0639 0 0 0 0 0 -0.06148 0.03042 0.10021 -0.49407 -0.21929 -1.2256
GLY_131 -1.83965 0.0979 1.00995 1e-05 -0.305 0 0 0 0 0 0 -0.31357 0.00631 0 -0.80229 0.14053 -2.00583
GLU_132 -3.82149 0.847 2.66037 0.00733 -0.61067 0.01757 0 0 -0.12522 0 0 -0.04544 0.10103 2.12614 0.04192 -1.55374 -0.35518
PRO_133 -2.52122 0.52479 0.93782 0.00117 -0.08186 0.06407 0 0 0 0 0 -0.29702 0.00265 0.12388 -0.69104 -0.21929 -2.15604
ALA_134 -2.52659 0.33109 0.92048 0.00061 -0.28238 0 0 0 0 0 0 0.27922 0.02884 0 0.14812 0.59294 -0.50767
SER_135 -2.01426 0.14557 1.84463 0.00855 -0.6159 0 0 0 0 -0.4818 0 0.26186 0.03288 0.03978 -0.31418 0.17658 -0.91627
ILE_136 -4.75007 0.28687 1.76733 0.0172 -0.52331 0 0 0 0 0 0 -0.16928 0.08521 1.85884 -0.4166 0.8318 -1.01199
SER_137 -2.79851 0.16996 2.12826 0.0016 -0.78377 0 0 0 0 0 0 -0.12714 0.05899 0.2361 -0.19561 0.17658 -1.13353
CYD_138 -3.12749 0.20393 1.82779 0.00182 -0.47783 0 0 0 0 0 -0.09266 0.17031 0.00543 0.05356 -0.3239 0.35499 -1.40404
ARG_139 -3.23314 0.13334 2.76851 0.01292 -1.75016 0 0 0 0 -0.66118 0 -0.04166 0.01661 1.98507 0.03309 -0.14916 -0.88576
SER_140 -3.27886 0.39839 2.50237 0.00146 -0.56681 0 0 0 -0.36407 0 0 -0.18474 0.05496 0.23913 -0.17507 0.17658 -1.19667
SER_141 -1.89879 0.12866 1.51084 0.00222 -0.42998 0 0 0 -0.14429 0 0 -0.26201 0.02116 0.14549 -0.16078 0.17658 -0.91091
GLN_142 -3.42222 0.65247 2.06131 0.00597 -0.43121 0 0 0 -0.36407 0 0 -0.04544 0 2.41145 -0.0874 -1.17797 -0.39712
ASN_143 -3.41012 0.43564 2.50224 0.00972 -0.31686 0 0 0 -0.52903 0 0 -0.06437 0.19419 1.66856 -0.01049 -0.94198 -0.4625
ILE_144 -4.3756 0.42052 1.89524 0.01743 -0.32291 0 0 0 -0.41493 0 0 0.29889 0.23139 0.06072 0.23873 0.8318 -1.11872
VAL_145 -3.04924 0.39766 2.10828 0.01257 -0.20787 0 0 0 -0.33849 0 0 -0.22002 0.05688 0.02127 -0.25604 0.74484 -0.73015
HIS_146 -5.52448 0.72614 3.11346 0.00531 -0.73501 0 0 0 -0.3212 0 0 -0.22722 0.21267 1.96317 0.12033 0.3575 -0.30932
ASN_147 -1.57413 0.43113 0.9181 0.00346 0.07023 0 0 0 0 0 0 -0.13936 6e-05 1.149 0.02701 -0.94198 -0.05648
ASN_148 -4.21548 0.65185 3.1165 0.01713 -0.36652 0 0 0 -0.46719 -0.42605 0 -0.20199 0.312 1.83008 -0.21308 -0.94198 -0.90473
GLY_149 -1.36923 0.44588 0.9038 0 0.04431 0 0 0 0 0 0 -0.40464 2e-05 0 -0.80244 0.14053 -1.04177
ILE_150 -4.1595 0.36318 2.40425 0.01716 -0.2385 0 0 0 -0.146 0 0 -0.23482 0.21952 0.20947 -0.37245 0.8318 -1.10589
THR_151 -3.01215 0.27591 1.45956 0.00769 -0.31692 0 0 0 0 0 0 0.08036 0.15614 0.08942 0.11008 0.16454 -0.98536
TYR_152 -5.22943 0.28799 2.59226 0.02494 -0.5053 0 0 0 -0.24383 -0.42605 0 0.03615 0.00025 1.59824 -0.0551 0.1317 -1.78818
LEU_153 -4.94763 0.65924 1.83063 0.00916 -0.33561 0 0 0 0 0 0 -0.03336 0.00011 0.34538 -0.12789 0.60233 -1.99764
GLU_154 -5.91722 0.31057 4.17188 0.00486 -2.06403 0 0 0 -0.60487 -1.02407 0 -0.05272 0.12408 2.11243 0.01854 -1.55374 -4.47429
TRP_155 -9.14619 0.80061 3.3326 0.022 -0.55066 0 0 0 0 0 0 -0.11741 1e-05 1.10218 -0.12759 0.92933 -3.75513
TYR_156 -7.65329 0.59998 3.45836 0.02315 -0.83871 0 0 0 0 -0.40945 0 -0.15222 0.11046 1.50279 -0.2611 0.1317 -3.48834
LEU_157 -4.81264 0.21876 1.82349 0.01042 -0.4272 0 0 0 0 0 0 0.09429 0.00039 0.48299 -0.05759 0.60233 -2.06475
GLN_158 -5.93038 0.31321 3.69492 0.00604 -1.24677 0 0 0 -0.38842 -1.71555 0 0.02958 0.02181 2.21947 0.07448 -1.17797 -4.09958
LYS_159 -2.87332 0.29012 1.60731 0.00322 -0.25531 0.00028 0 0 0 0 0 -0.15611 1e-05 0.70439 0.03595 -0.28737 -0.93084
PRO_160 -1.38509 0.37226 0.4961 0.00161 -0.00014 0.01077 0 0 0 0 0 0.04234 0.07126 0.12294 -0.43375 -0.21929 -0.92099
GLY_161 -0.96038 0.06922 0.69189 0 0.08248 0 0 0 0 0 0 -0.40945 0.05925 0 -0.79685 0.14053 -1.12331
GLN_162 -2.95631 0.37158 1.77565 0.00503 -0.14455 0 0 0 -0.38842 0 0 0.0988 0.29182 1.58226 -0.09744 -1.17797 -0.63955
SER_163 -3.18001 0.4175 2.40127 0.00122 -0.43448 6e-05 0 0 -0.77786 0 0 -0.09933 0.00531 0.25737 -0.19357 0.17658 -1.42594
PRO_164 -5.39397 0.58134 1.58004 0.00131 0.1351 0.01031 0 0 0 0 0 -0.18035 0.03812 0.08531 -0.48857 -0.21929 -3.85063
GLN_165 -4.37383 0.17745 3.37208 0.00509 -0.55349 0 0 0 -0.3449 0 0 -0.11757 0.0071 1.70627 -0.07264 -1.17797 -1.37241
LEU_166 -4.48732 0.22612 1.75048 0.00868 -0.32649 0 0 0 -0.49817 0 0 -0.06219 0.02949 0.20019 -0.05038 0.60233 -2.60726
LEU_167 -5.09139 0.58906 1.17628 0.00744 -0.22989 0 0 0 0 0 0 0.44981 0.00824 0.82435 -0.23203 0.60233 -1.89581
ILE_168 -5.5162 0.81394 1.8735 0.02008 -0.30663 0 0 0 0 0 0 -0.04841 0.48975 1.42018 -0.11924 0.8318 -0.54123
TYR_169 -7.61161 1.51787 2.58829 0.02909 -0.3458 0 0 0 0 0 0 -0.12257 0.08186 1.40565 -0.22139 0.1317 -2.54691
LYS_170 -3.39294 1.64301 1.96692 0.00503 -0.0834 0 0 0 0 0 0 -0.00715 0.62646 0.98413 -0.26651 -0.28737 1.18818
VAL_171 -3.72221 1.25817 1.49467 0.01321 -0.1312 0 0 0 0 0 0 0.72365 1.1069 0.09893 -0.22623 0.74484 1.36073
SER_172 -2.03955 0.60937 1.55906 0.00591 -0.53375 0 0 0 0 0 0 0.3211 0.06984 0.24404 -0.29756 0.17658 0.11505
ASP_173 -4.41479 0.57166 3.0469 0.00334 -0.44994 0 0 0 0 0 0 -0.07034 0.00336 2.33166 0.0039 -1.28682 -0.26108
ARG_174 -4.64806 0.31038 3.06618 0.01091 -0.92671 0 0 0 -0.27321 0 0 -0.27886 0.5942 2.24773 -0.07337 -0.14916 -0.11996
PHE_175 -6.12463 0.76204 2.44093 0.02647 -0.25083 0 0 0 0 0 0 -0.26813 0.00215 2.23339 0.03205 0.43057 -0.716
SER_176 -1.7326 0.22408 0.89237 0.00493 -0.04851 0 0 0 0 0 0 -0.00496 0.01121 0.21178 0.14954 0.17658 -0.11559
GLY_177 -0.94621 0.04642 0.58458 1e-05 -0.08722 0 0 0 0 0 0 -0.16963 0.00926 0 -0.80183 0.14053 -1.22409
VAL_178 -3.88048 1.01908 1.24191 0.01425 0.08918 0.00023 0 0 0 0 0 -0.27795 0.00211 0.05966 -0.16183 0.74484 -1.149
PRO_179 -3.41317 1.16191 1.8662 0.00107 -0.2013 0.00165 0 0 0 0 0 -0.22232 0.02556 0.17457 -0.7075 -0.21929 -1.53261
ASP_180 -2.46002 0.36099 2.14993 0.00362 -0.274 0 0 0 0 0 0 -0.16872 0.29409 1.80832 -0.26778 -1.28682 0.15962
ARG_181 -6.03701 0.90186 4.50746 0.01087 -1.88276 0 0 0 0 -1.38536 0 -0.21866 0.26001 1.37195 -0.05889 -0.14916 -2.67968
PHE_182 -6.40292 0.89787 1.82074 0.02354 -0.46453 0 0 0 -0.27321 0 0 -0.17223 0.07557 1.60254 -0.07895 0.43057 -2.54101
SER_183 -2.01688 0.05249 1.4655 0.0083 -0.52551 0 0 0 0 0 0 0.25613 0.0169 0.04082 -0.30542 0.17658 -0.83109
GLY_184 -1.63442 0.10692 1.13237 8e-05 -0.31431 0 0 0 0 0 0 0.23462 0.01826 0 0.2102 0.14053 -0.10576
SER_185 -2.01174 0.07917 1.34733 0.00117 -0.753 0 0 0 -0.11627 0 0 0.12672 0.00294 0.74206 -0.31486 0.17658 -0.7199
GLY_186 -1.33947 0.28333 0.67873 0.00014 -0.59917 0 0 0 -0.11627 0 0 0.21745 0.00571 0 -0.81007 0.14053 -1.53908
SER_187 -2.07872 0.15192 1.24105 0.00153 -0.49133 0 0 0 0 0 0 0.15331 0.34123 0.1235 -0.33498 0.17658 -0.71589
GLY_188 -2.31823 0.15043 1.53151 2e-05 -0.15291 0 0 0 0 0 0 0.49307 0.10405 0 -0.6623 0.14053 -0.71384
THR_189 -3.56644 0.30734 2.67905 0.00474 -0.59813 0 0 0 0 0 0 0.01855 0.09479 0.02182 -0.43571 0.16454 -1.30945
ASP_190 -3.50788 0.24407 3.08051 0.00373 -1.94581 0 0 0 0 -0.66118 0 -0.10846 0.06828 2.84872 -0.22331 -1.28682 -1.48815
PHE_191 -6.87844 0.82611 2.17268 0.02369 -0.39733 0 0 0 0 0 0 -0.1578 0.06827 1.34785 -0.16935 0.43057 -2.73375
THR_192 -3.23689 0.11883 2.50439 0.01124 -0.60188 0 0 0 0 0 0 -0.04771 0.1223 0.17239 -0.09996 0.16454 -0.89273
LEU_193 -5.63464 0.2902 1.60688 0.00926 -0.70669 0 0 0 0 0 0 -0.0001 0.00326 0.35785 -0.13461 0.60233 -3.60628
LYS_194 -3.65158 0.23122 2.7855 0.00531 -0.84745 0 0 0 0 -0.4818 0 -0.11303 0.15501 1.27312 -0.03817 -0.28737 -0.96925
ILE_195 -5.3591 0.7397 1.60154 0.01704 -0.39492 0 0 0 0 0 0 -0.06323 0.02328 1.90516 -0.30975 0.8318 -1.0085
SER_196 -2.13676 0.401 1.27557 0.00197 -0.33066 0 0 0 0 0 0 0.04228 0.02222 0.21604 0.23933 0.17658 -0.09243
ARG_197 -3.19262 0.46128 1.84058 0.00947 0.05456 0 0 0 0 0 0 0.36705 0.14737 0.95138 -0.43607 -0.14916 0.05383
VAL_198 -4.69517 0.99896 2.01166 0.0146 -0.37845 0 0 0 0 0 0 -0.21683 0.09165 0.06999 0.05296 0.74484 -1.30578
GLU_199 -4.08643 0.44024 2.98171 0.00571 -0.35269 0 0 0 -0.37076 0 0 0.01626 0.02178 2.14824 0.07157 -1.55374 -0.67812
ALA_200 -1.89311 0.56169 0.95161 0.00077 0.02606 0 0 0 0 0 0 -0.21828 0.05195 0 -0.1878 0.59294 -0.11416
GLU_201 -2.65679 0.45732 2.21421 0.00876 -0.83007 0 0 0 0 -0.35304 0 -0.23387 0.01541 2.91813 -0.08725 -1.55374 -0.10092
ASP_202 -5.6155 0.86916 4.69514 0.0034 -1.97493 0 0 0 -1.1111 -1.03232 0 -0.27383 1e-05 1.76955 -0.19973 -1.28682 -4.15697
VAL_203 -3.28777 0.43172 1.49419 0.01935 -0.10078 0 0 0 0 0 0 -0.16466 0.01329 0.99302 0.21843 0.74484 0.36163
GLY_204 -2.58491 0.19491 1.45507 0.00021 -0.33143 0 0 0 0 0 0 0.1656 0.00013 0 -0.80947 0.14053 -1.76937
VAL_205 -4.94392 0.32968 2.12877 0.0122 -0.36727 0 0 0 0 0 0 -0.21908 0.01459 0.08946 -0.26683 0.74484 -2.47756
TYR_206 -7.35043 0.88827 2.87827 0.02357 -1.17232 0 0 0 -0.74034 0 0 -0.12139 0.00184 1.57598 -0.08043 0.1317 -3.96528
TYR_207 -7.92074 0.79926 3.54791 0.02354 -0.74164 0 0 0 0 -0.36993 0 -0.1553 0.98709 1.36113 -0.18169 0.1317 -2.51868
CYD_208 -3.83601 0.21402 2.07527 0.00137 -0.53325 0 0 0 -0.37945 0 -0.09266 -0.14999 0.06298 1.36687 -0.12927 0.35499 -1.04512
PHE_209 -8.10641 1.09126 3.07076 0.02778 -0.3565 0 0 0 0 0 0 0.04815 0.23717 1.85307 -0.03109 0.43057 -1.73524
GLN_210 -6.92773 0.27381 4.43276 0.04585 -0.7865 0 0 0 -0.90511 -0.64375 0 0.02285 0.03156 4.75109 0.08693 -1.17797 -0.79622
GLY_211 -2.33917 0.1362 1.19272 1e-05 0.01036 0 0 0 0 0 0 0.17861 0.02637 0 0.25382 0.14053 -0.40055
SER_212 -3.73641 0.26336 2.75734 0.00077 -0.38352 0 0 0 -0.65876 0 0 -0.17235 0.0675 0.58487 -0.00626 0.17658 -1.10687
HIS_213 -4.83309 0.53665 3.16144 0.00272 -0.35617 0 0 0 -1.09565 0 0 -0.09997 0.03159 1.37962 -0.00035 0.3575 -0.91572
ILE_214 -1.52166 1.3152 0.5128 0.01823 -0.03564 0.03336 0 0 0 0 0 -0.22038 0.12142 0.26994 -0.34358 0.8318 0.9815
PRO_215 -2.94704 2.06728 1.60071 0.00235 -0.45271 0.19419 0 0 0 0 0 -0.01618 0.12959 0.06476 -0.26965 -0.21929 0.15402
PRO_216 -4.57995 1.00209 1.59889 0.00119 0.03515 0.10426 0 0 0 0 0 -0.25662 0.04679 0.19042 -0.6964 -0.21929 -2.77347
THR_217 -4.30897 0.28498 3.52058 0.00313 -0.53752 0 0 0 -0.67367 -0.64375 0 -0.17838 0.00116 0.40508 -0.20686 0.16454 -2.16968
PHE_218 -6.34971 0.6778 1.33826 0.02506 -0.12359 0 0 0 0 0 0 0.11133 1.08736 1.55516 -0.23316 0.43057 -1.48092
GLY_219 -2.34286 0.13195 1.63854 0.00012 -0.26255 0 0 0 0 0 0 -0.03909 0.13795 0 -0.23875 0.14053 -0.83416
GLN_220 -3.99637 0.34661 2.99773 0.02146 -0.39922 0 0 0 -1.19696 0 0 -0.22261 0.13067 2.99403 -0.04611 -1.17797 -0.54873
GLY_221 -2.68406 0.43745 1.70137 5e-05 0.0654 0 0 0 0 0 0 0.11987 0.13969 0 -0.79634 0.14053 -0.87605
THR_222 -5.11255 0.39326 3.29371 0.01028 -0.88245 0 0 0 -0.33135 -0.42884 0 0.07119 0.14848 0.14766 -0.01406 0.16454 -2.54012
LYS_223 -3.87909 0.11758 2.30213 0.00611 -1.06921 0 0 0 0 0 0 0.13481 0.11023 0.983 -0.02102 -0.28737 -1.60284
VAL_224 -4.23053 0.45839 1.59355 0.01399 -0.34554 0 0 0 0 0 0 -0.24443 0.28764 0.05484 -0.19517 0.74484 -1.86241
GLU_225 -3.34233 0.22446 2.28958 0.00439 -0.5705 0 0 0 0 0 0 -0.03978 0.00514 2.11086 0.06446 -1.55374 -0.80746
ILE_p:CtermProteinFull_226 -2.89642 0.43163 0.75598 0.02691 0.0922 0 0 0 0 0 0 0 0 0.20369 0 0.8318 -0.55421
#END_POSE_ENERGIES_TABLE ex1-1wt5_renum_0007.pdb
chainbreak  0.131341
loop_cenrms  0
loop_rms  0
total_energy  -365.285
