# Supplementary material for: Improving Loop Modeling of the Antibody Complementarity-Determining Region 3 Using Knowledge-Based Restraints
Source: PLoS One. 2016 May 16;11(5):e0154811. doi: 10.1371/journal.pone.0154811 (PMC4868311; doi:10.1371/journal.pone.0154811)
Supplement: S4 File — This archive contains example input and output files needed to run the Rosetta protocol described in S3 File. (ZIP) [file pone.0154811.s007.zip › HCDR3_prot_capture/output/ex1-1wt5_renum_0008.pdb]

ATOM      1  N   GLN A   1       8.906  33.798 -19.615  1.00  0.00           N  
ATOM      2  CA  GLN A   1       8.852  33.051 -18.364  1.00  0.00           C  
ATOM      3  C   GLN A   1       8.519  33.964 -17.191  1.00  0.00           C  
ATOM      4  O   GLN A   1       9.201  34.962 -16.955  1.00  0.00           O  
ATOM      5  CB  GLN A   1      10.182  32.336 -18.108  1.00  0.00           C  
ATOM      6  CG  GLN A   1      10.243  31.588 -16.788  1.00  0.00           C  
ATOM      7  CD  GLN A   1       9.311  30.392 -16.757  1.00  0.00           C  
ATOM      8  OE1 GLN A   1       9.405  29.492 -17.597  1.00  0.00           O  
ATOM      9  NE2 GLN A   1       8.405  30.373 -15.787  1.00  0.00           N  
ATOM     10 1H   GLN A   1       9.126  33.176 -20.366  1.00  0.00           H  
ATOM     11 2H   GLN A   1       8.019  34.226 -19.786  1.00  0.00           H  
ATOM     12 3H   GLN A   1       9.611  34.505 -19.551  1.00  0.00           H  
ATOM     13  HA  GLN A   1       8.064  32.302 -18.442  1.00  0.00           H  
ATOM     14 1HB  GLN A   1      10.371  31.622 -18.909  1.00  0.00           H  
ATOM     15 2HB  GLN A   1      10.994  33.063 -18.121  1.00  0.00           H  
ATOM     16 1HG  GLN A   1      11.261  31.232 -16.630  1.00  0.00           H  
ATOM     17 2HG  GLN A   1       9.956  32.266 -15.984  1.00  0.00           H  
ATOM     18 1HE2 GLN A   1       7.762  29.609 -15.716  1.00  0.00           H  
ATOM     19 2HE2 GLN A   1       8.363  31.123 -15.127  1.00  0.00           H  
ATOM     20  N   VAL A   2       7.467  33.616 -16.458  1.00  0.00           N  
ATOM     21  CA  VAL A   2       7.102  34.344 -15.248  1.00  0.00           C  
ATOM     22  C   VAL A   2       7.930  33.881 -14.056  1.00  0.00           C  
ATOM     23  O   VAL A   2       8.318  32.716 -13.972  1.00  0.00           O  
ATOM     24  CB  VAL A   2       5.606  34.149 -14.937  1.00  0.00           C  
ATOM     25  CG1 VAL A   2       4.753  34.644 -16.095  1.00  0.00           C  
ATOM     26  CG2 VAL A   2       5.325  32.682 -14.649  1.00  0.00           C  
ATOM     27  H   VAL A   2       6.905  32.828 -16.746  1.00  0.00           H  
ATOM     28  HA  VAL A   2       7.290  35.406 -15.413  1.00  0.00           H  
ATOM     29  HB  VAL A   2       5.344  34.748 -14.065  1.00  0.00           H  
ATOM     30 1HG1 VAL A   2       3.698  34.499 -15.858  1.00  0.00           H  
ATOM     31 2HG1 VAL A   2       4.944  35.705 -16.260  1.00  0.00           H  
ATOM     32 3HG1 VAL A   2       5.002  34.085 -16.996  1.00  0.00           H  
ATOM     33 1HG2 VAL A   2       4.265  32.551 -14.430  1.00  0.00           H  
ATOM     34 2HG2 VAL A   2       5.592  32.082 -15.519  1.00  0.00           H  
ATOM     35 3HG2 VAL A   2       5.915  32.360 -13.791  1.00  0.00           H  
ATOM     36  N   GLN A   3       8.197  34.801 -13.135  1.00  0.00           N  
ATOM     37  CA  GLN A   3       9.031  34.504 -11.976  1.00  0.00           C  
ATOM     38  C   GLN A   3       8.672  35.398 -10.796  1.00  0.00           C  
ATOM     39  O   GLN A   3       8.874  36.611 -10.839  1.00  0.00           O  
ATOM     40  CB  GLN A   3      10.513  34.671 -12.325  1.00  0.00           C  
ATOM     41  CG  GLN A   3      11.459  34.401 -11.168  1.00  0.00           C  
ATOM     42  CD  GLN A   3      11.429  32.952 -10.722  1.00  0.00           C  
ATOM     43  OE1 GLN A   3      11.808  32.048 -11.473  1.00  0.00           O  
ATOM     44  NE2 GLN A   3      10.978  32.721  -9.494  1.00  0.00           N  
ATOM     45  H   GLN A   3       7.813  35.729 -13.240  1.00  0.00           H  
ATOM     46  HA  GLN A   3       8.857  33.470 -11.680  1.00  0.00           H  
ATOM     47 1HB  GLN A   3      10.773  33.993 -13.138  1.00  0.00           H  
ATOM     48 2HB  GLN A   3      10.692  35.687 -12.677  1.00  0.00           H  
ATOM     49 1HG  GLN A   3      12.476  34.642 -11.480  1.00  0.00           H  
ATOM     50 2HG  GLN A   3      11.170  35.025 -10.323  1.00  0.00           H  
ATOM     51 1HE2 GLN A   3      10.936  31.784  -9.145  1.00  0.00           H  
ATOM     52 2HE2 GLN A   3      10.681  33.483  -8.918  1.00  0.00           H  
ATOM     53  N   LEU A   4       8.137  34.790  -9.742  1.00  0.00           N  
ATOM     54  CA  LEU A   4       7.863  35.507  -8.502  1.00  0.00           C  
ATOM     55  C   LEU A   4       9.134  35.700  -7.684  1.00  0.00           C  
ATOM     56  O   LEU A   4       9.928  34.773  -7.527  1.00  0.00           O  
ATOM     57  CB  LEU A   4       6.822  34.747  -7.670  1.00  0.00           C  
ATOM     58  CG  LEU A   4       5.367  34.886  -8.137  1.00  0.00           C  
ATOM     59  CD1 LEU A   4       5.233  34.340  -9.551  1.00  0.00           C  
ATOM     60  CD2 LEU A   4       4.452  34.143  -7.174  1.00  0.00           C  
ATOM     61  H   LEU A   4       7.915  33.807  -9.801  1.00  0.00           H  
ATOM     62  HA  LEU A   4       7.463  36.489  -8.752  1.00  0.00           H  
ATOM     63 1HB  LEU A   4       7.074  33.688  -7.682  1.00  0.00           H  
ATOM     64 2HB  LEU A   4       6.875  35.101  -6.640  1.00  0.00           H  
ATOM     65  HG  LEU A   4       5.091  35.941  -8.159  1.00  0.00           H  
ATOM     66 1HD1 LEU A   4       4.199  34.438  -9.883  1.00  0.00           H  
ATOM     67 2HD1 LEU A   4       5.884  34.902 -10.222  1.00  0.00           H  
ATOM     68 3HD1 LEU A   4       5.519  33.289  -9.564  1.00  0.00           H  
ATOM     69 1HD2 LEU A   4       3.418  34.242  -7.506  1.00  0.00           H  
ATOM     70 2HD2 LEU A   4       4.727  33.088  -7.152  1.00  0.00           H  
ATOM     71 3HD2 LEU A   4       4.555  34.566  -6.175  1.00  0.00           H  
ATOM     72  N   VAL A   5       9.320  36.909  -7.166  1.00  0.00           N  
ATOM     73  CA  VAL A   5      10.533  37.249  -6.432  1.00  0.00           C  
ATOM     74  C   VAL A   5      10.229  37.528  -4.965  1.00  0.00           C  
ATOM     75  O   VAL A   5       9.742  38.603  -4.616  1.00  0.00           O  
ATOM     76  CB  VAL A   5      11.207  38.485  -7.058  1.00  0.00           C  
ATOM     77  CG1 VAL A   5      12.475  38.842  -6.297  1.00  0.00           C  
ATOM     78  CG2 VAL A   5      11.513  38.221  -8.524  1.00  0.00           C  
ATOM     79  H   VAL A   5       8.602  37.610  -7.283  1.00  0.00           H  
ATOM     80  HA  VAL A   5      11.222  36.406  -6.493  1.00  0.00           H  
ATOM     81  HB  VAL A   5      10.532  39.337  -6.974  1.00  0.00           H  
ATOM     82 1HG1 VAL A   5      12.938  39.718  -6.753  1.00  0.00           H  
ATOM     83 2HG1 VAL A   5      12.227  39.062  -5.259  1.00  0.00           H  
ATOM     84 3HG1 VAL A   5      13.170  38.003  -6.335  1.00  0.00           H  
ATOM     85 1HG2 VAL A   5      11.989  39.099  -8.960  1.00  0.00           H  
ATOM     86 2HG2 VAL A   5      12.184  37.365  -8.607  1.00  0.00           H  
ATOM     87 3HG2 VAL A   5      10.586  38.008  -9.057  1.00  0.00           H  
ATOM     88  N   GLN A   6      10.521  36.553  -4.111  1.00  0.00           N  
ATOM     89  CA  GLN A   6      10.251  36.680  -2.684  1.00  0.00           C  
ATOM     90  C   GLN A   6      11.465  37.221  -1.939  1.00  0.00           C  
ATOM     91  O   GLN A   6      12.591  37.147  -2.432  1.00  0.00           O  
ATOM     92  CB  GLN A   6       9.836  35.329  -2.095  1.00  0.00           C  
ATOM     93  CG  GLN A   6       8.526  34.788  -2.640  1.00  0.00           C  
ATOM     94  CD  GLN A   6       8.150  33.453  -2.026  1.00  0.00           C  
ATOM     95  OE1 GLN A   6       7.447  32.646  -2.641  1.00  0.00           O  
ATOM     96  NE2 GLN A   6       8.617  33.212  -0.806  1.00  0.00           N  
ATOM     97  H   GLN A   6      10.940  35.702  -4.459  1.00  0.00           H  
ATOM     98  HA  GLN A   6       9.432  37.385  -2.548  1.00  0.00           H  
ATOM     99 1HB  GLN A   6      10.614  34.591  -2.293  1.00  0.00           H  
ATOM    100 2HB  GLN A   6       9.739  35.418  -1.013  1.00  0.00           H  
ATOM    101 1HG  GLN A   6       7.731  35.501  -2.422  1.00  0.00           H  
ATOM    102 2HG  GLN A   6       8.621  34.653  -3.718  1.00  0.00           H  
ATOM    103 1HE2 GLN A   6       8.402  32.347  -0.349  1.00  0.00           H  
ATOM    104 2HE2 GLN A   6       9.184  33.893  -0.343  1.00  0.00           H  
ATOM    105  N   SER A   7      11.230  37.764  -0.750  1.00  0.00           N  
ATOM    106  CA  SER A   7      12.308  38.292   0.078  1.00  0.00           C  
ATOM    107  C   SER A   7      13.190  37.172   0.614  1.00  0.00           C  
ATOM    108  O   SER A   7      12.808  36.002   0.587  1.00  0.00           O  
ATOM    109  CB  SER A   7      11.736  39.094   1.231  1.00  0.00           C  
ATOM    110  OG  SER A   7      10.953  38.285   2.065  1.00  0.00           O  
ATOM    111  H   SER A   7      10.280  37.813  -0.411  1.00  0.00           H  
ATOM    112  HA  SER A   7      12.925  38.950  -0.536  1.00  0.00           H  
ATOM    113 1HB  SER A   7      12.550  39.535   1.806  1.00  0.00           H  
ATOM    114 2HB  SER A   7      11.131  39.911   0.840  1.00  0.00           H  
ATOM    115  HG  SER A   7      11.536  37.988   2.768  1.00  0.00           H  
ATOM    116  N   GLY A   8      14.371  37.537   1.101  1.00  0.00           N  
ATOM    117  CA  GLY A   8      15.372  36.555   1.499  1.00  0.00           C  
ATOM    118  C   GLY A   8      15.050  35.962   2.864  1.00  0.00           C  
ATOM    119  O   GLY A   8      14.127  36.410   3.544  1.00  0.00           O  
ATOM    120  H   GLY A   8      14.580  38.521   1.198  1.00  0.00           H  
ATOM    121 1HA  GLY A   8      15.418  35.761   0.754  1.00  0.00           H  
ATOM    122 2HA  GLY A   8      16.354  37.027   1.526  1.00  0.00           H  
ATOM    123  N   ALA A   9      15.817  34.951   3.260  1.00  0.00           N  
ATOM    124  CA  ALA A   9      15.562  34.240   4.507  1.00  0.00           C  
ATOM    125  C   ALA A   9      15.917  35.099   5.714  1.00  0.00           C  
ATOM    126  O   ALA A   9      16.835  35.916   5.657  1.00  0.00           O  
ATOM    127  CB  ALA A   9      16.342  32.933   4.540  1.00  0.00           C  
ATOM    128  H   ALA A   9      16.596  34.669   2.682  1.00  0.00           H  
ATOM    129  HA  ALA A   9      14.497  34.016   4.558  1.00  0.00           H  
ATOM    130 1HB  ALA A   9      16.142  32.414   5.477  1.00  0.00           H  
ATOM    131 2HB  ALA A   9      16.036  32.305   3.704  1.00  0.00           H  
ATOM    132 3HB  ALA A   9      17.408  33.144   4.463  1.00  0.00           H  
ATOM    133  N   GLU A  10      15.184  34.908   6.805  1.00  0.00           N  
ATOM    134  CA  GLU A  10      15.421  35.664   8.029  1.00  0.00           C  
ATOM    135  C   GLU A  10      15.285  34.776   9.260  1.00  0.00           C  
ATOM    136  O   GLU A  10      14.479  33.846   9.280  1.00  0.00           O  
ATOM    137  CB  GLU A  10      14.448  36.841   8.127  1.00  0.00           C  
ATOM    138  CG  GLU A  10      14.620  37.891   7.039  1.00  0.00           C  
ATOM    139  CD  GLU A  10      13.758  39.104   7.256  1.00  0.00           C  
ATOM    140  OE1 GLU A  10      13.128  39.186   8.282  1.00  0.00           O  
ATOM    141  OE2 GLU A  10      13.731  39.950   6.393  1.00  0.00           O  
ATOM    142  H   GLU A  10      14.442  34.223   6.786  1.00  0.00           H  
ATOM    143  HA  GLU A  10      16.439  36.054   8.003  1.00  0.00           H  
ATOM    144 1HB  GLU A  10      13.424  36.471   8.077  1.00  0.00           H  
ATOM    145 2HB  GLU A  10      14.570  37.335   9.091  1.00  0.00           H  
ATOM    146 1HG  GLU A  10      15.664  38.201   7.010  1.00  0.00           H  
ATOM    147 2HG  GLU A  10      14.375  37.444   6.076  1.00  0.00           H  
ATOM    148  N   VAL A  11      16.078  35.069  10.285  1.00  0.00           N  
ATOM    149  CA  VAL A  11      16.003  34.338  11.544  1.00  0.00           C  
ATOM    150  C   VAL A  11      15.491  35.229  12.668  1.00  0.00           C  
ATOM    151  O   VAL A  11      16.026  36.311  12.909  1.00  0.00           O  
ATOM    152  CB  VAL A  11      17.389  33.784  11.924  1.00  0.00           C  
ATOM    153  CG1 VAL A  11      17.326  33.060  13.260  1.00  0.00           C  
ATOM    154  CG2 VAL A  11      17.893  32.855  10.830  1.00  0.00           C  
ATOM    155  H   VAL A  11      16.750  35.817  10.189  1.00  0.00           H  
ATOM    156  HA  VAL A  11      15.314  33.502  11.419  1.00  0.00           H  
ATOM    157  HB  VAL A  11      18.083  34.616  12.042  1.00  0.00           H  
ATOM    158 1HG1 VAL A  11      18.314  32.675  13.513  1.00  0.00           H  
ATOM    159 2HG1 VAL A  11      16.998  33.753  14.035  1.00  0.00           H  
ATOM    160 3HG1 VAL A  11      16.621  32.231  13.192  1.00  0.00           H  
ATOM    161 1HG2 VAL A  11      18.873  32.467  11.105  1.00  0.00           H  
ATOM    162 2HG2 VAL A  11      17.196  32.025  10.708  1.00  0.00           H  
ATOM    163 3HG2 VAL A  11      17.970  33.405   9.892  1.00  0.00           H  
ATOM    164  N   LYS A  12      14.450  34.768  13.354  1.00  0.00           N  
ATOM    165  CA  LYS A  12      13.769  35.583  14.354  1.00  0.00           C  
ATOM    166  C   LYS A  12      13.679  34.855  15.689  1.00  0.00           C  
ATOM    167  O   LYS A  12      13.918  33.650  15.768  1.00  0.00           O  
ATOM    168  CB  LYS A  12      12.371  35.968  13.868  1.00  0.00           C  
ATOM    169  CG  LYS A  12      12.353  36.774  12.576  1.00  0.00           C  
ATOM    170  CD  LYS A  12      12.931  38.166  12.786  1.00  0.00           C  
ATOM    171  CE  LYS A  12      12.846  38.998  11.514  1.00  0.00           C  
ATOM    172  NZ  LYS A  12      13.472  40.337  11.683  1.00  0.00           N  
ATOM    173  H   LYS A  12      14.123  33.829  13.179  1.00  0.00           H  
ATOM    174  HA  LYS A  12      14.347  36.494  14.509  1.00  0.00           H  
ATOM    175 1HB  LYS A  12      11.780  35.065  13.708  1.00  0.00           H  
ATOM    176 2HB  LYS A  12      11.868  36.556  14.636  1.00  0.00           H  
ATOM    177 1HG  LYS A  12      12.940  36.257  11.816  1.00  0.00           H  
ATOM    178 2HG  LYS A  12      11.328  36.865  12.219  1.00  0.00           H  
ATOM    179 1HD  LYS A  12      12.380  38.673  13.579  1.00  0.00           H  
ATOM    180 2HD  LYS A  12      13.975  38.085  13.086  1.00  0.00           H  
ATOM    181 1HE  LYS A  12      13.350  38.475  10.703  1.00  0.00           H  
ATOM    182 2HE  LYS A  12      11.801  39.132  11.236  1.00  0.00           H  
ATOM    183 1HZ  LYS A  12      13.394  40.857  10.821  1.00  0.00           H  
ATOM    184 2HZ  LYS A  12      12.999  40.840  12.422  1.00  0.00           H  
ATOM    185 3HZ  LYS A  12      14.446  40.226  11.923  1.00  0.00           H  
ATOM    186  N   LYS A  13      13.332  35.594  16.737  1.00  0.00           N  
ATOM    187  CA  LYS A  13      13.124  35.006  18.055  1.00  0.00           C  
ATOM    188  C   LYS A  13      11.640  34.872  18.371  1.00  0.00           C  
ATOM    189  O   LYS A  13      10.805  35.552  17.775  1.00  0.00           O  
ATOM    190  CB  LYS A  13      13.818  35.843  19.131  1.00  0.00           C  
ATOM    191  CG  LYS A  13      15.337  35.873  19.022  1.00  0.00           C  
ATOM    192  CD  LYS A  13      15.955  36.690  20.146  1.00  0.00           C  
ATOM    193  CE  LYS A  13      17.473  36.722  20.039  1.00  0.00           C  
ATOM    194  NZ  LYS A  13      18.091  37.528  21.127  1.00  0.00           N  
ATOM    195  H   LYS A  13      13.208  36.590  16.618  1.00  0.00           H  
ATOM    196  HA  LYS A  13      13.558  34.005  18.059  1.00  0.00           H  
ATOM    197 1HB  LYS A  13      13.459  36.871  19.080  1.00  0.00           H  
ATOM    198 2HB  LYS A  13      13.561  35.454  20.116  1.00  0.00           H  
ATOM    199 1HG  LYS A  13      15.726  34.855  19.068  1.00  0.00           H  
ATOM    200 2HG  LYS A  13      15.625  36.309  18.066  1.00  0.00           H  
ATOM    201 1HD  LYS A  13      15.575  37.712  20.105  1.00  0.00           H  
ATOM    202 2HD  LYS A  13      15.678  36.256  21.107  1.00  0.00           H  
ATOM    203 1HE  LYS A  13      17.862  35.706  20.090  1.00  0.00           H  
ATOM    204 2HE  LYS A  13      17.761  37.150  19.079  1.00  0.00           H  
ATOM    205 1HZ  LYS A  13      19.095  37.524  21.020  1.00  0.00           H  
ATOM    206 2HZ  LYS A  13      17.751  38.478  21.077  1.00  0.00           H  
ATOM    207 3HZ  LYS A  13      17.847  37.129  22.022  1.00  0.00           H  
ATOM    208  N   PRO A  14      11.318  33.992  19.313  1.00  0.00           N  
ATOM    209  CA  PRO A  14       9.936  33.786  19.728  1.00  0.00           C  
ATOM    210  C   PRO A  14       9.290  35.095  20.161  1.00  0.00           C  
ATOM    211  O   PRO A  14       9.841  35.830  20.980  1.00  0.00           O  
ATOM    212  CB  PRO A  14      10.071  32.808  20.900  1.00  0.00           C  
ATOM    213  CG  PRO A  14      11.320  32.052  20.604  1.00  0.00           C  
ATOM    214  CD  PRO A  14      12.250  33.080  20.018  1.00  0.00           C  
ATOM    215  HA  PRO A  14       9.373  33.332  18.900  1.00  0.00           H  
ATOM    216 1HB  PRO A  14      10.122  33.363  21.849  1.00  0.00           H  
ATOM    217 2HB  PRO A  14       9.183  32.161  20.955  1.00  0.00           H  
ATOM    218 1HG  PRO A  14      11.717  31.598  21.524  1.00  0.00           H  
ATOM    219 2HG  PRO A  14      11.109  31.226  19.908  1.00  0.00           H  
ATOM    220 1HD  PRO A  14      12.789  33.592  20.828  1.00  0.00           H  
ATOM    221 2HD  PRO A  14      12.957  32.588  19.332  1.00  0.00           H  
ATOM    222  N   GLY A  15       8.117  35.382  19.605  1.00  0.00           N  
ATOM    223  CA  GLY A  15       7.376  36.587  19.959  1.00  0.00           C  
ATOM    224  C   GLY A  15       7.629  37.704  18.955  1.00  0.00           C  
ATOM    225  O   GLY A  15       6.981  38.750  18.999  1.00  0.00           O  
ATOM    226  H   GLY A  15       7.729  34.749  18.921  1.00  0.00           H  
ATOM    227 1HA  GLY A  15       6.310  36.361  19.997  1.00  0.00           H  
ATOM    228 2HA  GLY A  15       7.670  36.915  20.955  1.00  0.00           H  
ATOM    229  N   ALA A  16       8.574  37.476  18.049  1.00  0.00           N  
ATOM    230  CA  ALA A  16       8.932  38.473  17.048  1.00  0.00           C  
ATOM    231  C   ALA A  16       7.965  38.445  15.872  1.00  0.00           C  
ATOM    232  O   ALA A  16       6.989  37.695  15.876  1.00  0.00           O  
ATOM    233  CB  ALA A  16      10.359  38.251  16.566  1.00  0.00           C  
ATOM    234  H   ALA A  16       9.057  36.589  18.055  1.00  0.00           H  
ATOM    235  HA  ALA A  16       8.866  39.458  17.512  1.00  0.00           H  
ATOM    236 1HB  ALA A  16      10.611  39.004  15.818  1.00  0.00           H  
ATOM    237 2HB  ALA A  16      11.045  38.333  17.409  1.00  0.00           H  
ATOM    238 3HB  ALA A  16      10.443  37.260  16.124  1.00  0.00           H  
ATOM    239  N   SER A  17       8.242  39.266  14.864  1.00  0.00           N  
ATOM    240  CA  SER A  17       7.412  39.317  13.667  1.00  0.00           C  
ATOM    241  C   SER A  17       8.266  39.386  12.407  1.00  0.00           C  
ATOM    242  O   SER A  17       9.323  40.016  12.396  1.00  0.00           O  
ATOM    243  CB  SER A  17       6.484  40.514  13.726  1.00  0.00           C  
ATOM    244  OG  SER A  17       5.704  40.603  12.565  1.00  0.00           O  
ATOM    245  H   SER A  17       9.049  39.871  14.930  1.00  0.00           H  
ATOM    246  HA  SER A  17       6.811  38.408  13.624  1.00  0.00           H  
ATOM    247 1HB  SER A  17       5.835  40.429  14.597  1.00  0.00           H  
ATOM    248 2HB  SER A  17       7.071  41.424  13.842  1.00  0.00           H  
ATOM    249  HG  SER A  17       5.498  41.534  12.455  1.00  0.00           H  
ATOM    250  N   VAL A  18       7.801  38.734  11.347  1.00  0.00           N  
ATOM    251  CA  VAL A  18       8.532  38.702  10.086  1.00  0.00           C  
ATOM    252  C   VAL A  18       7.609  38.977   8.906  1.00  0.00           C  
ATOM    253  O   VAL A  18       6.502  38.444   8.835  1.00  0.00           O  
ATOM    254  CB  VAL A  18       9.209  37.331   9.896  1.00  0.00           C  
ATOM    255  CG1 VAL A  18       8.164  36.228   9.818  1.00  0.00           C  
ATOM    256  CG2 VAL A  18      10.070  37.348   8.642  1.00  0.00           C  
ATOM    257  H   VAL A  18       6.918  38.249  11.416  1.00  0.00           H  
ATOM    258  HA  VAL A  18       9.304  39.472  10.114  1.00  0.00           H  
ATOM    259  HB  VAL A  18       9.833  37.121  10.764  1.00  0.00           H  
ATOM    260 1HG1 VAL A  18       8.659  35.266   9.684  1.00  0.00           H  
ATOM    261 2HG1 VAL A  18       7.583  36.211  10.740  1.00  0.00           H  
ATOM    262 3HG1 VAL A  18       7.500  36.414   8.974  1.00  0.00           H  
ATOM    263 1HG2 VAL A  18      10.545  36.376   8.514  1.00  0.00           H  
ATOM    264 2HG2 VAL A  18       9.445  37.564   7.775  1.00  0.00           H  
ATOM    265 3HG2 VAL A  18      10.836  38.117   8.738  1.00  0.00           H  
ATOM    266  N   LYS A  19       8.071  39.813   7.982  1.00  0.00           N  
ATOM    267  CA  LYS A  19       7.275  40.184   6.819  1.00  0.00           C  
ATOM    268  C   LYS A  19       7.926  39.700   5.529  1.00  0.00           C  
ATOM    269  O   LYS A  19       8.984  40.190   5.135  1.00  0.00           O  
ATOM    270  CB  LYS A  19       7.074  41.700   6.769  1.00  0.00           C  
ATOM    271  CG  LYS A  19       6.179  42.178   5.633  1.00  0.00           C  
ATOM    272  CD  LYS A  19       6.043  43.693   5.638  1.00  0.00           C  
ATOM    273  CE  LYS A  19       5.242  44.175   6.838  1.00  0.00           C  
ATOM    274  NZ  LYS A  19       5.056  45.651   6.827  1.00  0.00           N  
ATOM    275  H   LYS A  19       8.998  40.201   8.089  1.00  0.00           H  
ATOM    276  HA  LYS A  19       6.299  39.705   6.900  1.00  0.00           H  
ATOM    277 1HB  LYS A  19       6.634  42.039   7.707  1.00  0.00           H  
ATOM    278 2HB  LYS A  19       8.040  42.192   6.664  1.00  0.00           H  
ATOM    279 1HG  LYS A  19       6.602  41.862   4.679  1.00  0.00           H  
ATOM    280 2HG  LYS A  19       5.190  41.733   5.737  1.00  0.00           H  
ATOM    281 1HD  LYS A  19       7.035  44.148   5.667  1.00  0.00           H  
ATOM    282 2HD  LYS A  19       5.542  44.017   4.725  1.00  0.00           H  
ATOM    283 1HE  LYS A  19       4.263  43.698   6.837  1.00  0.00           H  
ATOM    284 2HE  LYS A  19       5.758  43.894   7.756  1.00  0.00           H  
ATOM    285 1HZ  LYS A  19       4.521  45.930   7.638  1.00  0.00           H  
ATOM    286 2HZ  LYS A  19       5.958  46.105   6.847  1.00  0.00           H  
ATOM    287 3HZ  LYS A  19       4.561  45.923   5.989  1.00  0.00           H  
ATOM    288  N   VAL A  20       7.287  38.736   4.876  1.00  0.00           N  
ATOM    289  CA  VAL A  20       7.798  38.189   3.624  1.00  0.00           C  
ATOM    290  C   VAL A  20       7.142  38.857   2.423  1.00  0.00           C  
ATOM    291  O   VAL A  20       5.917  38.953   2.347  1.00  0.00           O  
ATOM    292  CB  VAL A  20       7.550  36.670   3.564  1.00  0.00           C  
ATOM    293  CG1 VAL A  20       8.005  36.109   2.225  1.00  0.00           C  
ATOM    294  CG2 VAL A  20       8.273  35.981   4.711  1.00  0.00           C  
ATOM    295  H   VAL A  20       6.425  38.371   5.256  1.00  0.00           H  
ATOM    296  HA  VAL A  20       8.873  38.370   3.581  1.00  0.00           H  
ATOM    297  HB  VAL A  20       6.479  36.483   3.643  1.00  0.00           H  
ATOM    298 1HG1 VAL A  20       7.822  35.035   2.199  1.00  0.00           H  
ATOM    299 2HG1 VAL A  20       7.449  36.591   1.421  1.00  0.00           H  
ATOM    300 3HG1 VAL A  20       9.071  36.298   2.095  1.00  0.00           H  
ATOM    301 1HG2 VAL A  20       8.093  34.908   4.662  1.00  0.00           H  
ATOM    302 2HG2 VAL A  20       9.343  36.173   4.635  1.00  0.00           H  
ATOM    303 3HG2 VAL A  20       7.902  36.368   5.660  1.00  0.00           H  
ATOM    304  N   SER A  21       7.963  39.316   1.486  1.00  0.00           N  
ATOM    305  CA  SER A  21       7.466  40.018   0.308  1.00  0.00           C  
ATOM    306  C   SER A  21       7.437  39.101  -0.908  1.00  0.00           C  
ATOM    307  O   SER A  21       8.050  38.034  -0.907  1.00  0.00           O  
ATOM    308  CB  SER A  21       8.331  41.230   0.019  1.00  0.00           C  
ATOM    309  OG  SER A  21       9.574  40.846  -0.502  1.00  0.00           O  
ATOM    310  H   SER A  21       8.958  39.176   1.591  1.00  0.00           H  
ATOM    311  HA  SER A  21       6.447  40.353   0.509  1.00  0.00           H  
ATOM    312 1HB  SER A  21       7.820  41.879  -0.692  1.00  0.00           H  
ATOM    313 2HB  SER A  21       8.477  41.799   0.935  1.00  0.00           H  
ATOM    314  HG  SER A  21       9.419  40.629  -1.424  1.00  0.00           H  
ATOM    315  N   CYS A  22       6.721  39.524  -1.944  1.00  0.00           N  
ATOM    316  CA  CYS A  22       6.702  38.799  -3.209  1.00  0.00           C  
ATOM    317  C   CYS A  22       6.389  39.731  -4.373  1.00  0.00           C  
ATOM    318  O   CYS A  22       5.256  40.187  -4.528  1.00  0.00           O  
ATOM    319  CB  CYS A  22       5.667  37.675  -3.170  1.00  0.00           C  
ATOM    320  SG  CYS A  22       5.600  36.680  -4.679  1.00  0.00           S  
ATOM    321  H   CYS A  22       6.175  40.369  -1.853  1.00  0.00           H  
ATOM    322  HA  CYS A  22       7.687  38.360  -3.371  1.00  0.00           H  
ATOM    323 1HB  CYS A  22       5.886  37.008  -2.336  1.00  0.00           H  
ATOM    324 2HB  CYS A  22       4.677  38.098  -3.000  1.00  0.00           H  
ATOM    325  HG  CYS A  22       4.899  37.557  -5.392  1.00  0.00           H  
ATOM    326  N   LYS A  23       7.399  40.010  -5.190  1.00  0.00           N  
ATOM    327  CA  LYS A  23       7.247  40.931  -6.310  1.00  0.00           C  
ATOM    328  C   LYS A  23       6.833  40.193  -7.577  1.00  0.00           C  
ATOM    329  O   LYS A  23       7.379  39.139  -7.900  1.00  0.00           O  
ATOM    330  CB  LYS A  23       8.546  41.701  -6.550  1.00  0.00           C  
ATOM    331  CG  LYS A  23       8.456  42.761  -7.640  1.00  0.00           C  
ATOM    332  CD  LYS A  23       9.762  43.531  -7.771  1.00  0.00           C  
ATOM    333  CE  LYS A  23       9.678  44.582  -8.867  1.00  0.00           C  
ATOM    334  NZ  LYS A  23      10.950  45.342  -9.008  1.00  0.00           N  
ATOM    335  H   LYS A  23       8.295  39.572  -5.031  1.00  0.00           H  
ATOM    336  HA  LYS A  23       6.459  41.644  -6.067  1.00  0.00           H  
ATOM    337 1HB  LYS A  23       8.853  42.194  -5.628  1.00  0.00           H  
ATOM    338 2HB  LYS A  23       9.337  41.003  -6.827  1.00  0.00           H  
ATOM    339 1HG  LYS A  23       8.229  42.284  -8.594  1.00  0.00           H  
ATOM    340 2HG  LYS A  23       7.655  43.460  -7.403  1.00  0.00           H  
ATOM    341 1HD  LYS A  23       9.991  44.023  -6.824  1.00  0.00           H  
ATOM    342 2HD  LYS A  23      10.571  42.839  -8.005  1.00  0.00           H  
ATOM    343 1HE  LYS A  23       9.450  44.100  -9.817  1.00  0.00           H  
ATOM    344 2HE  LYS A  23       8.875  45.283  -8.639  1.00  0.00           H  
ATOM    345 1HZ  LYS A  23      10.853  46.028  -9.744  1.00  0.00           H  
ATOM    346 2HZ  LYS A  23      11.162  45.810  -8.138  1.00  0.00           H  
ATOM    347 3HZ  LYS A  23      11.699  44.705  -9.239  1.00  0.00           H  
ATOM    348  N   ALA A  24       5.864  40.755  -8.292  1.00  0.00           N  
ATOM    349  CA  ALA A  24       5.421  40.188  -9.561  1.00  0.00           C  
ATOM    350  C   ALA A  24       6.403  40.509 -10.680  1.00  0.00           C  
ATOM    351  O   ALA A  24       7.020  41.574 -10.691  1.00  0.00           O  
ATOM    352  CB  ALA A  24       4.032  40.699  -9.913  1.00  0.00           C  
ATOM    353  H   ALA A  24       5.423  41.596  -7.949  1.00  0.00           H  
ATOM    354  HA  ALA A  24       5.382  39.104  -9.452  1.00  0.00           H  
ATOM    355 1HB  ALA A  24       3.715  40.266 -10.862  1.00  0.00           H  
ATOM    356 2HB  ALA A  24       3.329  40.411  -9.131  1.00  0.00           H  
ATOM    357 3HB  ALA A  24       4.054  41.784  -9.998  1.00  0.00           H  
ATOM    358  N   SER A  25       6.543  39.581 -11.621  1.00  0.00           N  
ATOM    359  CA  SER A  25       7.381  39.800 -12.794  1.00  0.00           C  
ATOM    360  C   SER A  25       7.001  38.856 -13.927  1.00  0.00           C  
ATOM    361  O   SER A  25       7.041  37.636 -13.771  1.00  0.00           O  
ATOM    362  CB  SER A  25       8.842  39.611 -12.434  1.00  0.00           C  
ATOM    363  OG  SER A  25       9.662  39.787 -13.556  1.00  0.00           O  
ATOM    364  H   SER A  25       6.056  38.702 -11.522  1.00  0.00           H  
ATOM    365  HA  SER A  25       7.234  40.825 -13.138  1.00  0.00           H  
ATOM    366 1HB  SER A  25       9.121  40.324 -11.660  1.00  0.00           H  
ATOM    367 2HB  SER A  25       8.989  38.611 -12.027  1.00  0.00           H  
ATOM    368  HG  SER A  25       9.606  38.970 -14.057  1.00  0.00           H  
ATOM    369  N   GLY A  26       6.632  39.428 -15.069  1.00  0.00           N  
ATOM    370  CA  GLY A  26       6.227  38.638 -16.225  1.00  0.00           C  
ATOM    371  C   GLY A  26       4.710  38.535 -16.317  1.00  0.00           C  
ATOM    372  O   GLY A  26       4.173  37.960 -17.264  1.00  0.00           O  
ATOM    373  H   GLY A  26       6.634  40.435 -15.137  1.00  0.00           H  
ATOM    374 1HA  GLY A  26       6.620  39.094 -17.133  1.00  0.00           H  
ATOM    375 2HA  GLY A  26       6.659  37.640 -16.154  1.00  0.00           H  
ATOM    376  N   TYR A  27       4.023  39.095 -15.327  1.00  0.00           N  
ATOM    377  CA  TYR A  27       2.567  39.039 -15.277  1.00  0.00           C  
ATOM    378  C   TYR A  27       1.995  40.233 -14.525  1.00  0.00           C  
ATOM    379  O   TYR A  27       2.721  40.953 -13.839  1.00  0.00           O  
ATOM    380  CB  TYR A  27       2.103  37.732 -14.629  1.00  0.00           C  
ATOM    381  CG  TYR A  27       2.438  37.628 -13.157  1.00  0.00           C  
ATOM    382  CD1 TYR A  27       1.491  37.972 -12.204  1.00  0.00           C  
ATOM    383  CD2 TYR A  27       3.693  37.190 -12.761  1.00  0.00           C  
ATOM    384  CE1 TYR A  27       1.797  37.877 -10.860  1.00  0.00           C  
ATOM    385  CE2 TYR A  27       3.999  37.095 -11.417  1.00  0.00           C  
ATOM    386  CZ  TYR A  27       3.057  37.437 -10.469  1.00  0.00           C  
ATOM    387  OH  TYR A  27       3.362  37.343  -9.131  1.00  0.00           O  
ATOM    388  H   TYR A  27       4.522  39.572 -14.590  1.00  0.00           H  
ATOM    389  HA  TYR A  27       2.184  39.076 -16.297  1.00  0.00           H  
ATOM    390 1HB  TYR A  27       1.022  37.634 -14.739  1.00  0.00           H  
ATOM    391 2HB  TYR A  27       2.562  36.888 -15.142  1.00  0.00           H  
ATOM    392  HD1 TYR A  27       0.505  38.317 -12.515  1.00  0.00           H  
ATOM    393  HD2 TYR A  27       4.438  36.921 -13.510  1.00  0.00           H  
ATOM    394  HE1 TYR A  27       1.053  38.147 -10.111  1.00  0.00           H  
ATOM    395  HE2 TYR A  27       4.986  36.751 -11.106  1.00  0.00           H  
ATOM    396  HH  TYR A  27       2.561  37.457  -8.612  1.00  0.00           H  
ATOM    397  N   THR A  28       0.689  40.439 -14.657  1.00  0.00           N  
ATOM    398  CA  THR A  28       0.025  41.578 -14.033  1.00  0.00           C  
ATOM    399  C   THR A  28      -0.301  41.292 -12.572  1.00  0.00           C  
ATOM    400  O   THR A  28      -0.984  40.317 -12.258  1.00  0.00           O  
ATOM    401  CB  THR A  28      -1.264  41.950 -14.787  1.00  0.00           C  
ATOM    402  OG1 THR A  28      -0.942  42.333 -16.130  1.00  0.00           O  
ATOM    403  CG2 THR A  28      -1.974  43.102 -14.093  1.00  0.00           C  
ATOM    404  H   THR A  28       0.141  39.791 -15.205  1.00  0.00           H  
ATOM    405  HA  THR A  28       0.701  42.433 -14.065  1.00  0.00           H  
ATOM    406  HB  THR A  28      -1.929  41.088 -14.819  1.00  0.00           H  
ATOM    407  HG1 THR A  28      -1.743  42.600 -16.587  1.00  0.00           H  
ATOM    408 1HG2 THR A  28      -2.883  43.352 -14.640  1.00  0.00           H  
ATOM    409 2HG2 THR A  28      -2.231  42.811 -13.075  1.00  0.00           H  
ATOM    410 3HG2 THR A  28      -1.318  43.971 -14.066  1.00  0.00           H  
ATOM    411  N   PHE A  29       0.192  42.147 -11.683  1.00  0.00           N  
ATOM    412  CA  PHE A  29       0.173  41.862 -10.253  1.00  0.00           C  
ATOM    413  C   PHE A  29      -1.252  41.670  -9.749  1.00  0.00           C  
ATOM    414  O   PHE A  29      -1.523  40.773  -8.951  1.00  0.00           O  
ATOM    415  CB  PHE A  29       0.847  42.992  -9.473  1.00  0.00           C  
ATOM    416  CG  PHE A  29       0.804  42.809  -7.983  1.00  0.00           C  
ATOM    417  CD1 PHE A  29       1.279  41.644  -7.399  1.00  0.00           C  
ATOM    418  CD2 PHE A  29       0.290  43.801  -7.162  1.00  0.00           C  
ATOM    419  CE1 PHE A  29       1.240  41.475  -6.028  1.00  0.00           C  
ATOM    420  CE2 PHE A  29       0.251  43.636  -5.791  1.00  0.00           C  
ATOM    421  CZ  PHE A  29       0.726  42.471  -5.224  1.00  0.00           C  
ATOM    422  H   PHE A  29       0.591  43.017 -12.006  1.00  0.00           H  
ATOM    423  HA  PHE A  29       0.725  40.938 -10.077  1.00  0.00           H  
ATOM    424 1HB  PHE A  29       1.890  43.071  -9.777  1.00  0.00           H  
ATOM    425 2HB  PHE A  29       0.364  43.938  -9.714  1.00  0.00           H  
ATOM    426  HD1 PHE A  29       1.686  40.858  -8.034  1.00  0.00           H  
ATOM    427  HD2 PHE A  29      -0.086  44.722  -7.611  1.00  0.00           H  
ATOM    428  HE1 PHE A  29       1.616  40.555  -5.582  1.00  0.00           H  
ATOM    429  HE2 PHE A  29      -0.156  44.423  -5.157  1.00  0.00           H  
ATOM    430  HZ  PHE A  29       0.695  42.338  -4.143  1.00  0.00           H  
ATOM    431  N   THR A  30      -2.160  42.519 -10.220  1.00  0.00           N  
ATOM    432  CA  THR A  30      -3.475  42.653  -9.604  1.00  0.00           C  
ATOM    433  C   THR A  30      -4.526  41.862 -10.373  1.00  0.00           C  
ATOM    434  O   THR A  30      -5.724  42.009 -10.134  1.00  0.00           O  
ATOM    435  CB  THR A  30      -3.899  44.131  -9.520  1.00  0.00           C  
ATOM    436  OG1 THR A  30      -3.987  44.682 -10.840  1.00  0.00           O  
ATOM    437  CG2 THR A  30      -2.892  44.929  -8.707  1.00  0.00           C  
ATOM    438  H   THR A  30      -1.933  43.086 -11.024  1.00  0.00           H  
ATOM    439  HA  THR A  30      -3.426  42.251  -8.592  1.00  0.00           H  
ATOM    440  HB  THR A  30      -4.878  44.201  -9.046  1.00  0.00           H  
ATOM    441  HG1 THR A  30      -4.757  45.252 -10.898  1.00  0.00           H  
ATOM    442 1HG2 THR A  30      -3.208  45.971  -8.657  1.00  0.00           H  
ATOM    443 2HG2 THR A  30      -2.832  44.520  -7.698  1.00  0.00           H  
ATOM    444 3HG2 THR A  30      -1.913  44.870  -9.181  1.00  0.00           H  
ATOM    445  N   SER A  31      -4.069  41.022 -11.296  1.00  0.00           N  
ATOM    446  CA  SER A  31      -4.969  40.298 -12.185  1.00  0.00           C  
ATOM    447  C   SER A  31      -5.130  38.849 -11.745  1.00  0.00           C  
ATOM    448  O   SER A  31      -5.989  38.128 -12.253  1.00  0.00           O  
ATOM    449  CB  SER A  31      -4.450  40.349 -13.609  1.00  0.00           C  
ATOM    450  OG  SER A  31      -3.235  39.661 -13.724  1.00  0.00           O  
ATOM    451  H   SER A  31      -3.073  40.882 -11.384  1.00  0.00           H  
ATOM    452  HA  SER A  31      -5.949  40.777 -12.151  1.00  0.00           H  
ATOM    453 1HB  SER A  31      -5.186  39.909 -14.281  1.00  0.00           H  
ATOM    454 2HB  SER A  31      -4.313  41.387 -13.909  1.00  0.00           H  
ATOM    455  HG  SER A  31      -2.749  39.844 -12.917  1.00  0.00           H  
ATOM    456  N   TYR A  32      -4.299  38.427 -10.799  1.00  0.00           N  
ATOM    457  CA  TYR A  32      -4.301  37.044 -10.337  1.00  0.00           C  
ATOM    458  C   TYR A  32      -4.502  36.967  -8.829  1.00  0.00           C  
ATOM    459  O   TYR A  32      -4.112  37.873  -8.094  1.00  0.00           O  
ATOM    460  CB  TYR A  32      -2.999  36.345 -10.735  1.00  0.00           C  
ATOM    461  CG  TYR A  32      -2.793  36.244 -12.230  1.00  0.00           C  
ATOM    462  CD1 TYR A  32      -1.959  37.143 -12.878  1.00  0.00           C  
ATOM    463  CD2 TYR A  32      -3.438  35.251 -12.953  1.00  0.00           C  
ATOM    464  CE1 TYR A  32      -1.770  37.050 -14.244  1.00  0.00           C  
ATOM    465  CE2 TYR A  32      -3.249  35.158 -14.319  1.00  0.00           C  
ATOM    466  CZ  TYR A  32      -2.420  36.053 -14.963  1.00  0.00           C  
ATOM    467  OH  TYR A  32      -2.232  35.961 -16.323  1.00  0.00           O  
ATOM    468  H   TYR A  32      -3.648  39.082 -10.388  1.00  0.00           H  
ATOM    469  HA  TYR A  32      -5.134  36.523 -10.809  1.00  0.00           H  
ATOM    470 1HB  TYR A  32      -2.151  36.885 -10.311  1.00  0.00           H  
ATOM    471 2HB  TYR A  32      -2.985  35.338 -10.321  1.00  0.00           H  
ATOM    472  HD1 TYR A  32      -1.452  37.923 -12.310  1.00  0.00           H  
ATOM    473  HD2 TYR A  32      -4.094  34.545 -12.444  1.00  0.00           H  
ATOM    474  HE1 TYR A  32      -1.115  37.757 -14.753  1.00  0.00           H  
ATOM    475  HE2 TYR A  32      -3.757  34.379 -14.887  1.00  0.00           H  
ATOM    476  HH  TYR A  32      -2.809  35.280 -16.679  1.00  0.00           H  
ATOM    477  N   TRP A  33      -5.114  35.878  -8.375  1.00  0.00           N  
ATOM    478  CA  TRP A  33      -5.257  35.620  -6.947  1.00  0.00           C  
ATOM    479  C   TRP A  33      -4.037  34.894  -6.394  1.00  0.00           C  
ATOM    480  O   TRP A  33      -3.645  33.843  -6.901  1.00  0.00           O  
ATOM    481  CB  TRP A  33      -6.514  34.791  -6.678  1.00  0.00           C  
ATOM    482  CG  TRP A  33      -7.788  35.540  -6.921  1.00  0.00           C  
ATOM    483  CD1 TRP A  33      -8.706  35.913  -5.984  1.00  0.00           C  
ATOM    484  CD2 TRP A  33      -8.296  36.016  -8.191  1.00  0.00           C  
ATOM    485  NE1 TRP A  33      -9.745  36.583  -6.581  1.00  0.00           N  
ATOM    486  CE2 TRP A  33      -9.510  36.657  -7.931  1.00  0.00           C  
ATOM    487  CE3 TRP A  33      -7.823  35.952  -9.507  1.00  0.00           C  
ATOM    488  CZ2 TRP A  33     -10.267  37.232  -8.939  1.00  0.00           C  
ATOM    489  CZ3 TRP A  33      -8.581  36.529 -10.519  1.00  0.00           C  
ATOM    490  CH2 TRP A  33      -9.771  37.153 -10.241  1.00  0.00           C  
ATOM    491  H   TRP A  33      -5.490  35.213  -9.035  1.00  0.00           H  
ATOM    492  HA  TRP A  33      -5.351  36.575  -6.430  1.00  0.00           H  
ATOM    493 1HB  TRP A  33      -6.509  33.906  -7.315  1.00  0.00           H  
ATOM    494 2HB  TRP A  33      -6.509  34.448  -5.643  1.00  0.00           H  
ATOM    495  HD1 TRP A  33      -8.626  35.708  -4.918  1.00  0.00           H  
ATOM    496  HE1 TRP A  33     -10.552  36.960  -6.105  1.00  0.00           H  
ATOM    497  HE3 TRP A  33      -6.877  35.460  -9.733  1.00  0.00           H  
ATOM    498  HZ2 TRP A  33     -11.215  37.732  -8.739  1.00  0.00           H  
ATOM    499  HZ3 TRP A  33      -8.207  36.474 -11.541  1.00  0.00           H  
ATOM    500  HH2 TRP A  33     -10.341  37.596 -11.058  1.00  0.00           H  
ATOM    501  N   MET A  34      -3.440  35.460  -5.351  1.00  0.00           N  
ATOM    502  CA  MET A  34      -2.232  34.897  -4.760  1.00  0.00           C  
ATOM    503  C   MET A  34      -2.554  34.097  -3.505  1.00  0.00           C  
ATOM    504  O   MET A  34      -3.457  34.450  -2.747  1.00  0.00           O  
ATOM    505  CB  MET A  34      -1.232  36.007  -4.444  1.00  0.00           C  
ATOM    506  CG  MET A  34      -0.693  36.737  -5.666  1.00  0.00           C  
ATOM    507  SD  MET A  34       0.433  35.721  -6.642  1.00  0.00           S  
ATOM    508  CE  MET A  34      -0.622  35.271  -8.017  1.00  0.00           C  
ATOM    509  H   MET A  34      -3.833  36.303  -4.957  1.00  0.00           H  
ATOM    510  HA  MET A  34      -1.781  34.214  -5.480  1.00  0.00           H  
ATOM    511 1HB  MET A  34      -1.701  36.745  -3.795  1.00  0.00           H  
ATOM    512 2HB  MET A  34      -0.382  35.589  -3.903  1.00  0.00           H  
ATOM    513 1HG  MET A  34      -1.523  37.041  -6.303  1.00  0.00           H  
ATOM    514 2HG  MET A  34      -0.161  37.634  -5.349  1.00  0.00           H  
ATOM    515 1HE  MET A  34      -0.066  34.640  -8.711  1.00  0.00           H  
ATOM    516 2HE  MET A  34      -1.491  34.726  -7.646  1.00  0.00           H  
ATOM    517 3HE  MET A  34      -0.952  36.173  -8.533  1.00  0.00           H  
ATOM    518  N   HIS A  35      -1.809  33.018  -3.289  1.00  0.00           N  
ATOM    519  CA  HIS A  35      -1.931  32.235  -2.066  1.00  0.00           C  
ATOM    520  C   HIS A  35      -0.608  32.178  -1.313  1.00  0.00           C  
ATOM    521  O   HIS A  35       0.459  32.358  -1.899  1.00  0.00           O  
ATOM    522  CB  HIS A  35      -2.408  30.813  -2.379  1.00  0.00           C  
ATOM    523  CG  HIS A  35      -3.833  30.743  -2.834  1.00  0.00           C  
ATOM    524  ND1 HIS A  35      -4.856  30.321  -2.011  1.00  0.00           N  
ATOM    525  CD2 HIS A  35      -4.404  31.038  -4.025  1.00  0.00           C  
ATOM    526  CE1 HIS A  35      -5.997  30.362  -2.677  1.00  0.00           C  
ATOM    527  NE2 HIS A  35      -5.750  30.793  -3.901  1.00  0.00           N  
ATOM    528  H   HIS A  35      -1.140  32.734  -3.991  1.00  0.00           H  
ATOM    529  HA  HIS A  35      -2.666  32.699  -1.408  1.00  0.00           H  
ATOM    530 1HB  HIS A  35      -1.779  30.382  -3.159  1.00  0.00           H  
ATOM    531 2HB  HIS A  35      -2.302  30.190  -1.491  1.00  0.00           H  
ATOM    532  HD2 HIS A  35      -3.892  31.402  -4.916  1.00  0.00           H  
ATOM    533  HE1 HIS A  35      -6.975  30.088  -2.284  1.00  0.00           H  
ATOM    534  HE2 HIS A  35      -6.435  30.924  -4.631  1.00  0.00           H  
ATOM    535  N   TRP A  36      -0.685  31.928  -0.010  1.00  0.00           N  
ATOM    536  CA  TRP A  36       0.509  31.768   0.811  1.00  0.00           C  
ATOM    537  C   TRP A  36       0.540  30.399   1.479  1.00  0.00           C  
ATOM    538  O   TRP A  36      -0.461  29.948   2.037  1.00  0.00           O  
ATOM    539  CB  TRP A  36       0.573  32.862   1.878  1.00  0.00           C  
ATOM    540  CG  TRP A  36       0.802  34.233   1.318  1.00  0.00           C  
ATOM    541  CD1 TRP A  36      -0.153  35.128   0.939  1.00  0.00           C  
ATOM    542  CD2 TRP A  36       2.076  34.875   1.069  1.00  0.00           C  
ATOM    543  NE1 TRP A  36       0.435  36.278   0.473  1.00  0.00           N  
ATOM    544  CE2 TRP A  36       1.799  36.141   0.546  1.00  0.00           C  
ATOM    545  CE3 TRP A  36       3.408  34.483   1.245  1.00  0.00           C  
ATOM    546  CZ2 TRP A  36       2.806  37.025   0.193  1.00  0.00           C  
ATOM    547  CZ3 TRP A  36       4.418  35.370   0.893  1.00  0.00           C  
ATOM    548  CH2 TRP A  36       4.124  36.609   0.381  1.00  0.00           C  
ATOM    549  H   TRP A  36      -1.594  31.846   0.423  1.00  0.00           H  
ATOM    550  HA  TRP A  36       1.385  31.856   0.168  1.00  0.00           H  
ATOM    551 1HB  TRP A  36      -0.360  32.874   2.443  1.00  0.00           H  
ATOM    552 2HB  TRP A  36       1.377  32.640   2.579  1.00  0.00           H  
ATOM    553  HD1 TRP A  36      -1.226  34.957   0.999  1.00  0.00           H  
ATOM    554  HE1 TRP A  36      -0.054  37.092   0.131  1.00  0.00           H  
ATOM    555  HE3 TRP A  36       3.648  33.502   1.654  1.00  0.00           H  
ATOM    556  HZ2 TRP A  36       2.592  38.013  -0.215  1.00  0.00           H  
ATOM    557  HZ3 TRP A  36       5.453  35.057   1.032  1.00  0.00           H  
ATOM    558  HH2 TRP A  36       4.940  37.280   0.115  1.00  0.00           H  
ATOM    559  N   VAL A  37       1.693  29.742   1.418  1.00  0.00           N  
ATOM    560  CA  VAL A  37       1.833  28.390   1.945  1.00  0.00           C  
ATOM    561  C   VAL A  37       3.255  28.132   2.428  1.00  0.00           C  
ATOM    562  O   VAL A  37       4.222  28.535   1.783  1.00  0.00           O  
ATOM    563  CB  VAL A  37       1.465  27.355   0.866  1.00  0.00           C  
ATOM    564  CG1 VAL A  37       2.366  27.509  -0.350  1.00  0.00           C  
ATOM    565  CG2 VAL A  37       1.567  25.950   1.439  1.00  0.00           C  
ATOM    566  H   VAL A  37       2.493  30.191   0.996  1.00  0.00           H  
ATOM    567  HA  VAL A  37       1.151  28.275   2.788  1.00  0.00           H  
ATOM    568  HB  VAL A  37       0.443  27.539   0.533  1.00  0.00           H  
ATOM    569 1HG1 VAL A  37       2.092  26.769  -1.103  1.00  0.00           H  
ATOM    570 2HG1 VAL A  37       2.250  28.509  -0.765  1.00  0.00           H  
ATOM    571 3HG1 VAL A  37       3.404  27.356  -0.054  1.00  0.00           H  
ATOM    572 1HG2 VAL A  37       1.305  25.223   0.671  1.00  0.00           H  
ATOM    573 2HG2 VAL A  37       2.588  25.769   1.777  1.00  0.00           H  
ATOM    574 3HG2 VAL A  37       0.883  25.850   2.282  1.00  0.00           H  
ATOM    575  N   ARG A  38       3.374  27.457   3.566  1.00  0.00           N  
ATOM    576  CA  ARG A  38       4.670  27.243   4.198  1.00  0.00           C  
ATOM    577  C   ARG A  38       5.048  25.767   4.195  1.00  0.00           C  
ATOM    578  O   ARG A  38       4.185  24.896   4.306  1.00  0.00           O  
ATOM    579  CB  ARG A  38       4.660  27.758   5.629  1.00  0.00           C  
ATOM    580  CG  ARG A  38       3.809  26.947   6.594  1.00  0.00           C  
ATOM    581  CD  ARG A  38       3.869  27.496   7.973  1.00  0.00           C  
ATOM    582  NE  ARG A  38       3.207  26.627   8.932  1.00  0.00           N  
ATOM    583  CZ  ARG A  38       3.241  26.795  10.269  1.00  0.00           C  
ATOM    584  NH1 ARG A  38       3.908  27.802  10.787  1.00  0.00           N  
ATOM    585  NH2 ARG A  38       2.604  25.947  11.058  1.00  0.00           N  
ATOM    586  H   ARG A  38       2.545  27.082   4.005  1.00  0.00           H  
ATOM    587  HA  ARG A  38       5.424  27.794   3.635  1.00  0.00           H  
ATOM    588 1HB  ARG A  38       5.677  27.771   6.018  1.00  0.00           H  
ATOM    589 2HB  ARG A  38       4.290  28.783   5.645  1.00  0.00           H  
ATOM    590 1HG  ARG A  38       2.770  26.962   6.264  1.00  0.00           H  
ATOM    591 2HG  ARG A  38       4.168  25.917   6.619  1.00  0.00           H  
ATOM    592 1HD  ARG A  38       4.910  27.607   8.276  1.00  0.00           H  
ATOM    593 2HD  ARG A  38       3.379  28.468   7.999  1.00  0.00           H  
ATOM    594  HE  ARG A  38       2.684  25.840   8.571  1.00  0.00           H  
ATOM    595 1HH1 ARG A  38       4.395  28.450  10.184  1.00  0.00           H  
ATOM    596 2HH1 ARG A  38       3.934  27.928  11.789  1.00  0.00           H  
ATOM    597 1HH2 ARG A  38       2.092  25.173  10.659  1.00  0.00           H  
ATOM    598 2HH2 ARG A  38       2.630  26.073  12.059  1.00  0.00           H  
ATOM    599  N   GLN A  39       6.341  25.492   4.067  1.00  0.00           N  
ATOM    600  CA  GLN A  39       6.836  24.121   4.059  1.00  0.00           C  
ATOM    601  C   GLN A  39       7.645  23.820   5.314  1.00  0.00           C  
ATOM    602  O   GLN A  39       8.773  24.289   5.465  1.00  0.00           O  
ATOM    603  CB  GLN A  39       7.690  23.867   2.814  1.00  0.00           C  
ATOM    604  CG  GLN A  39       8.241  22.454   2.715  1.00  0.00           C  
ATOM    605  CD  GLN A  39       8.965  22.206   1.405  1.00  0.00           C  
ATOM    606  OE1 GLN A  39       9.428  23.143   0.748  1.00  0.00           O  
ATOM    607  NE2 GLN A  39       9.069  20.940   1.018  1.00  0.00           N  
ATOM    608  H   GLN A  39       6.999  26.253   3.973  1.00  0.00           H  
ATOM    609  HA  GLN A  39       5.982  23.445   4.040  1.00  0.00           H  
ATOM    610 1HB  GLN A  39       7.097  24.060   1.920  1.00  0.00           H  
ATOM    611 2HB  GLN A  39       8.533  24.558   2.803  1.00  0.00           H  
ATOM    612 1HG  GLN A  39       8.944  22.291   3.531  1.00  0.00           H  
ATOM    613 2HG  GLN A  39       7.414  21.747   2.787  1.00  0.00           H  
ATOM    614 1HE2 GLN A  39       9.537  20.715   0.162  1.00  0.00           H  
ATOM    615 2HE2 GLN A  39       8.680  20.211   1.581  1.00  0.00           H  
ATOM    616  N   ALA A  40       7.062  23.035   6.214  1.00  0.00           N  
ATOM    617  CA  ALA A  40       7.704  22.716   7.484  1.00  0.00           C  
ATOM    618  C   ALA A  40       8.312  21.320   7.459  1.00  0.00           C  
ATOM    619  O   ALA A  40       7.714  20.381   6.934  1.00  0.00           O  
ATOM    620  CB  ALA A  40       6.706  22.838   8.626  1.00  0.00           C  
ATOM    621  H   ALA A  40       6.151  22.648   6.012  1.00  0.00           H  
ATOM    622  HA  ALA A  40       8.512  23.430   7.643  1.00  0.00           H  
ATOM    623 1HB  ALA A  40       7.200  22.597   9.568  1.00  0.00           H  
ATOM    624 2HB  ALA A  40       6.323  23.858   8.668  1.00  0.00           H  
ATOM    625 3HB  ALA A  40       5.880  22.147   8.463  1.00  0.00           H  
ATOM    626  N   PRO A  41       9.505  21.190   8.029  1.00  0.00           N  
ATOM    627  CA  PRO A  41      10.194  19.906   8.081  1.00  0.00           C  
ATOM    628  C   PRO A  41       9.317  18.837   8.722  1.00  0.00           C  
ATOM    629  O   PRO A  41       8.976  18.925   9.901  1.00  0.00           O  
ATOM    630  CB  PRO A  41      11.428  20.211   8.936  1.00  0.00           C  
ATOM    631  CG  PRO A  41      11.692  21.658   8.694  1.00  0.00           C  
ATOM    632  CD  PRO A  41      10.323  22.280   8.614  1.00  0.00           C  
ATOM    633  HA  PRO A  41      10.484  19.609   7.063  1.00  0.00           H  
ATOM    634 1HB  PRO A  41      11.219  19.987   9.992  1.00  0.00           H  
ATOM    635 2HB  PRO A  41      12.266  19.567   8.630  1.00  0.00           H  
ATOM    636 1HG  PRO A  41      12.300  22.075   9.510  1.00  0.00           H  
ATOM    637 2HG  PRO A  41      12.271  21.788   7.768  1.00  0.00           H  
ATOM    638 1HD  PRO A  41       9.982  22.548   9.625  1.00  0.00           H  
ATOM    639 2HD  PRO A  41      10.362  23.170   7.969  1.00  0.00           H  
ATOM    640  N   GLY A  42       8.956  17.827   7.937  1.00  0.00           N  
ATOM    641  CA  GLY A  42       8.252  16.663   8.462  1.00  0.00           C  
ATOM    642  C   GLY A  42       6.744  16.823   8.324  1.00  0.00           C  
ATOM    643  O   GLY A  42       5.989  15.869   8.514  1.00  0.00           O  
ATOM    644  H   GLY A  42       9.175  17.867   6.952  1.00  0.00           H  
ATOM    645 1HA  GLY A  42       8.578  15.770   7.929  1.00  0.00           H  
ATOM    646 2HA  GLY A  42       8.512  16.523   9.511  1.00  0.00           H  
ATOM    647  N   GLN A  43       6.310  18.035   7.993  1.00  0.00           N  
ATOM    648  CA  GLN A  43       4.888  18.343   7.911  1.00  0.00           C  
ATOM    649  C   GLN A  43       4.485  18.712   6.489  1.00  0.00           C  
ATOM    650  O   GLN A  43       3.329  18.549   6.099  1.00  0.00           O  
ATOM    651  CB  GLN A  43       4.531  19.484   8.868  1.00  0.00           C  
ATOM    652  CG  GLN A  43       4.807  19.179  10.331  1.00  0.00           C  
ATOM    653  CD  GLN A  43       3.957  18.036  10.854  1.00  0.00           C  
ATOM    654  OE1 GLN A  43       2.733  18.032  10.698  1.00  0.00           O  
ATOM    655  NE2 GLN A  43       4.603  17.058  11.478  1.00  0.00           N  
ATOM    656  H   GLN A  43       6.984  18.761   7.793  1.00  0.00           H  
ATOM    657  HA  GLN A  43       4.324  17.457   8.201  1.00  0.00           H  
ATOM    658 1HB  GLN A  43       5.096  20.376   8.598  1.00  0.00           H  
ATOM    659 2HB  GLN A  43       3.472  19.725   8.769  1.00  0.00           H  
ATOM    660 1HG  GLN A  43       5.856  18.904  10.442  1.00  0.00           H  
ATOM    661 2HG  GLN A  43       4.588  20.067  10.924  1.00  0.00           H  
ATOM    662 1HE2 GLN A  43       4.096  16.277  11.845  1.00  0.00           H  
ATOM    663 2HE2 GLN A  43       5.597  17.101  11.583  1.00  0.00           H  
ATOM    664  N   GLY A  44       5.446  19.211   5.718  1.00  0.00           N  
ATOM    665  CA  GLY A  44       5.209  19.546   4.319  1.00  0.00           C  
ATOM    666  C   GLY A  44       4.521  20.899   4.186  1.00  0.00           C  
ATOM    667  O   GLY A  44       4.634  21.753   5.065  1.00  0.00           O  
ATOM    668  H   GLY A  44       6.364  19.362   6.112  1.00  0.00           H  
ATOM    669 1HA  GLY A  44       6.158  19.561   3.783  1.00  0.00           H  
ATOM    670 2HA  GLY A  44       4.592  18.774   3.860  1.00  0.00           H  
ATOM    671  N   LEU A  45       3.809  21.089   3.080  1.00  0.00           N  
ATOM    672  CA  LEU A  45       3.126  22.349   2.816  1.00  0.00           C  
ATOM    673  C   LEU A  45       1.938  22.539   3.749  1.00  0.00           C  
ATOM    674  O   LEU A  45       1.245  21.580   4.090  1.00  0.00           O  
ATOM    675  CB  LEU A  45       2.652  22.400   1.358  1.00  0.00           C  
ATOM    676  CG  LEU A  45       3.761  22.473   0.300  1.00  0.00           C  
ATOM    677  CD1 LEU A  45       3.142  22.422  -1.090  1.00  0.00           C  
ATOM    678  CD2 LEU A  45       4.564  23.751   0.494  1.00  0.00           C  
ATOM    679  H   LEU A  45       3.739  20.340   2.406  1.00  0.00           H  
ATOM    680  HA  LEU A  45       3.829  23.165   2.984  1.00  0.00           H  
ATOM    681 1HB  LEU A  45       2.059  21.509   1.154  1.00  0.00           H  
ATOM    682 2HB  LEU A  45       2.013  23.273   1.230  1.00  0.00           H  
ATOM    683  HG  LEU A  45       4.420  21.611   0.403  1.00  0.00           H  
ATOM    684 1HD1 LEU A  45       3.929  22.474  -1.842  1.00  0.00           H  
ATOM    685 2HD1 LEU A  45       2.590  21.489  -1.208  1.00  0.00           H  
ATOM    686 3HD1 LEU A  45       2.463  23.264  -1.217  1.00  0.00           H  
ATOM    687 1HD2 LEU A  45       5.352  23.803  -0.257  1.00  0.00           H  
ATOM    688 2HD2 LEU A  45       3.905  24.614   0.390  1.00  0.00           H  
ATOM    689 3HD2 LEU A  45       5.010  23.753   1.489  1.00  0.00           H  
ATOM    690  N   GLU A  46       1.706  23.781   4.160  1.00  0.00           N  
ATOM    691  CA  GLU A  46       0.545  24.114   4.976  1.00  0.00           C  
ATOM    692  C   GLU A  46      -0.042  25.461   4.574  1.00  0.00           C  
ATOM    693  O   GLU A  46       0.639  26.485   4.621  1.00  0.00           O  
ATOM    694  CB  GLU A  46       0.923  24.133   6.459  1.00  0.00           C  
ATOM    695  CG  GLU A  46      -0.245  24.383   7.402  1.00  0.00           C  
ATOM    696  CD  GLU A  46       0.139  24.273   8.851  1.00  0.00           C  
ATOM    697  OE1 GLU A  46       1.296  24.441   9.154  1.00  0.00           O  
ATOM    698  OE2 GLU A  46      -0.725  24.021   9.657  1.00  0.00           O  
ATOM    699  H   GLU A  46       2.351  24.513   3.900  1.00  0.00           H  
ATOM    700  HA  GLU A  46      -0.218  23.351   4.820  1.00  0.00           H  
ATOM    701 1HB  GLU A  46       1.375  23.180   6.731  1.00  0.00           H  
ATOM    702 2HB  GLU A  46       1.666  24.911   6.635  1.00  0.00           H  
ATOM    703 1HG  GLU A  46      -0.641  25.381   7.218  1.00  0.00           H  
ATOM    704 2HG  GLU A  46      -1.034  23.664   7.185  1.00  0.00           H  
ATOM    705  N   TRP A  47      -1.311  25.453   4.179  1.00  0.00           N  
ATOM    706  CA  TRP A  47      -1.963  26.655   3.672  1.00  0.00           C  
ATOM    707  C   TRP A  47      -2.055  27.728   4.749  1.00  0.00           C  
ATOM    708  O   TRP A  47      -2.564  27.482   5.843  1.00  0.00           O  
ATOM    709  CB  TRP A  47      -3.364  26.324   3.156  1.00  0.00           C  
ATOM    710  CG  TRP A  47      -3.990  27.436   2.369  1.00  0.00           C  
ATOM    711  CD1 TRP A  47      -3.738  27.756   1.069  1.00  0.00           C  
ATOM    712  CD2 TRP A  47      -4.982  28.384   2.831  1.00  0.00           C  
ATOM    713  NE1 TRP A  47      -4.499  28.834   0.691  1.00  0.00           N  
ATOM    714  CE2 TRP A  47      -5.268  29.231   1.756  1.00  0.00           C  
ATOM    715  CE3 TRP A  47      -5.641  28.579   4.051  1.00  0.00           C  
ATOM    716  CZ2 TRP A  47      -6.186  30.264   1.860  1.00  0.00           C  
ATOM    717  CZ3 TRP A  47      -6.562  29.614   4.155  1.00  0.00           C  
ATOM    718  CH2 TRP A  47      -6.828  30.434   3.087  1.00  0.00           C  
ATOM    719  H   TRP A  47      -1.838  24.593   4.232  1.00  0.00           H  
ATOM    720  HA  TRP A  47      -1.370  27.047   2.846  1.00  0.00           H  
ATOM    721 1HB  TRP A  47      -3.319  25.439   2.522  1.00  0.00           H  
ATOM    722 2HB  TRP A  47      -4.016  26.091   3.997  1.00  0.00           H  
ATOM    723  HD1 TRP A  47      -3.034  27.233   0.423  1.00  0.00           H  
ATOM    724  HE1 TRP A  47      -4.495  29.267  -0.222  1.00  0.00           H  
ATOM    725  HE3 TRP A  47      -5.436  27.929   4.901  1.00  0.00           H  
ATOM    726  HZ2 TRP A  47      -6.410  30.926   1.024  1.00  0.00           H  
ATOM    727  HZ3 TRP A  47      -7.070  29.760   5.109  1.00  0.00           H  
ATOM    728  HH2 TRP A  47      -7.557  31.236   3.203  1.00  0.00           H  
ATOM    729  N   MET A  48      -1.559  28.920   4.434  1.00  0.00           N  
ATOM    730  CA  MET A  48      -1.522  30.014   5.397  1.00  0.00           C  
ATOM    731  C   MET A  48      -2.661  30.997   5.158  1.00  0.00           C  
ATOM    732  O   MET A  48      -3.338  31.417   6.097  1.00  0.00           O  
ATOM    733  CB  MET A  48      -0.175  30.731   5.329  1.00  0.00           C  
ATOM    734  CG  MET A  48       1.015  29.877   5.744  1.00  0.00           C  
ATOM    735  SD  MET A  48       2.583  30.758   5.609  1.00  0.00           S  
ATOM    736  CE  MET A  48       2.478  31.854   7.021  1.00  0.00           C  
ATOM    737  H   MET A  48      -1.199  29.072   3.502  1.00  0.00           H  
ATOM    738  HA  MET A  48      -1.648  29.599   6.397  1.00  0.00           H  
ATOM    739 1HB  MET A  48       0.001  31.078   4.312  1.00  0.00           H  
ATOM    740 2HB  MET A  48      -0.197  31.609   5.975  1.00  0.00           H  
ATOM    741 1HG  MET A  48       0.888  29.554   6.776  1.00  0.00           H  
ATOM    742 2HG  MET A  48       1.063  28.990   5.113  1.00  0.00           H  
ATOM    743 1HE  MET A  48       3.378  32.467   7.074  1.00  0.00           H  
ATOM    744 2HE  MET A  48       1.604  32.499   6.916  1.00  0.00           H  
ATOM    745 3HE  MET A  48       2.386  31.264   7.934  1.00  0.00           H  
ATOM    746  N   GLY A  49      -2.867  31.361   3.897  1.00  0.00           N  
ATOM    747  CA  GLY A  49      -3.889  32.336   3.539  1.00  0.00           C  
ATOM    748  C   GLY A  49      -3.834  32.672   2.054  1.00  0.00           C  
ATOM    749  O   GLY A  49      -3.203  31.963   1.270  1.00  0.00           O  
ATOM    750  H   GLY A  49      -2.300  30.952   3.168  1.00  0.00           H  
ATOM    751 1HA  GLY A  49      -4.874  31.940   3.790  1.00  0.00           H  
ATOM    752 2HA  GLY A  49      -3.749  33.243   4.126  1.00  0.00           H  
ATOM    753  N   ASN A  50      -4.499  33.757   1.673  1.00  0.00           N  
ATOM    754  CA  ASN A  50      -4.461  34.235   0.296  1.00  0.00           C  
ATOM    755  C   ASN A  50      -4.725  35.734   0.225  1.00  0.00           C  
ATOM    756  O   ASN A  50      -5.082  36.358   1.224  1.00  0.00           O  
ATOM    757  CB  ASN A  50      -5.457  33.476  -0.561  1.00  0.00           C  
ATOM    758  CG  ASN A  50      -6.883  33.768  -0.184  1.00  0.00           C  
ATOM    759  OD1 ASN A  50      -7.229  34.906   0.152  1.00  0.00           O  
ATOM    760  ND2 ASN A  50      -7.718  32.761  -0.232  1.00  0.00           N  
ATOM    761  H   ASN A  50      -5.045  34.264   2.354  1.00  0.00           H  
ATOM    762  HA  ASN A  50      -3.459  34.064  -0.102  1.00  0.00           H  
ATOM    763 1HB  ASN A  50      -5.310  33.738  -1.610  1.00  0.00           H  
ATOM    764 2HB  ASN A  50      -5.280  32.405  -0.464  1.00  0.00           H  
ATOM    765 1HD2 ASN A  50      -8.679  32.896   0.008  1.00  0.00           H  
ATOM    766 2HD2 ASN A  50      -7.394  31.857  -0.509  1.00  0.00           H  
ATOM    767  N   ILE A  51      -4.546  36.305  -0.961  1.00  0.00           N  
ATOM    768  CA  ILE A  51      -4.768  37.732  -1.165  1.00  0.00           C  
ATOM    769  C   ILE A  51      -5.035  38.044  -2.632  1.00  0.00           C  
ATOM    770  O   ILE A  51      -4.377  37.504  -3.521  1.00  0.00           O  
ATOM    771  CB  ILE A  51      -3.558  38.551  -0.678  1.00  0.00           C  
ATOM    772  CG1 ILE A  51      -3.829  40.049  -0.836  1.00  0.00           C  
ATOM    773  CG2 ILE A  51      -2.304  38.150  -1.438  1.00  0.00           C  
ATOM    774  CD1 ILE A  51      -2.837  40.929  -0.110  1.00  0.00           C  
ATOM    775  H   ILE A  51      -4.249  35.737  -1.741  1.00  0.00           H  
ATOM    776  HA  ILE A  51      -5.642  38.032  -0.588  1.00  0.00           H  
ATOM    777  HB  ILE A  51      -3.401  38.370   0.385  1.00  0.00           H  
ATOM    778 1HG1 ILE A  51      -3.811  40.313  -1.893  1.00  0.00           H  
ATOM    779 2HG1 ILE A  51      -4.826  40.280  -0.460  1.00  0.00           H  
ATOM    780 1HG2 ILE A  51      -1.459  38.739  -1.082  1.00  0.00           H  
ATOM    781 2HG2 ILE A  51      -2.102  37.092  -1.276  1.00  0.00           H  
ATOM    782 3HG2 ILE A  51      -2.450  38.333  -2.503  1.00  0.00           H  
ATOM    783 1HD1 ILE A  51      -3.095  41.977  -0.269  1.00  0.00           H  
ATOM    784 2HD1 ILE A  51      -2.865  40.706   0.957  1.00  0.00           H  
ATOM    785 3HD1 ILE A  51      -1.835  40.741  -0.495  1.00  0.00           H  
ATOM    786  N   TYR A  52      -6.005  38.918  -2.878  1.00  0.00           N  
ATOM    787  CA  TYR A  52      -6.242  39.442  -4.218  1.00  0.00           C  
ATOM    788  C   TYR A  52      -5.975  40.940  -4.279  1.00  0.00           C  
ATOM    789  O   TYR A  52      -6.800  41.746  -3.849  1.00  0.00           O  
ATOM    790  CB  TYR A  52      -7.675  39.140  -4.665  1.00  0.00           C  
ATOM    791  CG  TYR A  52      -7.976  39.574  -6.082  1.00  0.00           C  
ATOM    792  CD1 TYR A  52      -7.057  39.330  -7.092  1.00  0.00           C  
ATOM    793  CD2 TYR A  52      -9.171  40.215  -6.372  1.00  0.00           C  
ATOM    794  CE1 TYR A  52      -7.332  39.726  -8.387  1.00  0.00           C  
ATOM    795  CE2 TYR A  52      -9.447  40.611  -7.666  1.00  0.00           C  
ATOM    796  CZ  TYR A  52      -8.532  40.369  -8.671  1.00  0.00           C  
ATOM    797  OH  TYR A  52      -8.807  40.763  -9.960  1.00  0.00           O  
ATOM    798  H   TYR A  52      -6.593  39.228  -2.117  1.00  0.00           H  
ATOM    799  HA  TYR A  52      -5.552  38.954  -4.907  1.00  0.00           H  
ATOM    800 1HB  TYR A  52      -7.861  38.068  -4.590  1.00  0.00           H  
ATOM    801 2HB  TYR A  52      -8.377  39.642  -3.999  1.00  0.00           H  
ATOM    802  HD1 TYR A  52      -6.118  38.826  -6.864  1.00  0.00           H  
ATOM    803  HD2 TYR A  52      -9.893  40.407  -5.578  1.00  0.00           H  
ATOM    804  HE1 TYR A  52      -6.611  39.535  -9.180  1.00  0.00           H  
ATOM    805  HE2 TYR A  52     -10.386  41.116  -7.894  1.00  0.00           H  
ATOM    806  HH  TYR A  52      -8.019  40.660 -10.500  1.00  0.00           H  
ATOM    807  N   PRO A  53      -4.816  41.307  -4.816  1.00  0.00           N  
ATOM    808  CA  PRO A  53      -4.397  42.703  -4.853  1.00  0.00           C  
ATOM    809  C   PRO A  53      -5.406  43.562  -5.606  1.00  0.00           C  
ATOM    810  O   PRO A  53      -5.502  44.768  -5.377  1.00  0.00           O  
ATOM    811  CB  PRO A  53      -3.052  42.640  -5.583  1.00  0.00           C  
ATOM    812  CG  PRO A  53      -2.531  41.279  -5.273  1.00  0.00           C  
ATOM    813  CD  PRO A  53      -3.753  40.399  -5.286  1.00  0.00           C  
ATOM    814  HA  PRO A  53      -4.270  43.070  -3.824  1.00  0.00           H  
ATOM    815 1HB  PRO A  53      -3.201  42.806  -6.661  1.00  0.00           H  
ATOM    816 2HB  PRO A  53      -2.391  43.442  -5.223  1.00  0.00           H  
ATOM    817 1HG  PRO A  53      -1.785  40.978  -6.023  1.00  0.00           H  
ATOM    818 2HG  PRO A  53      -2.020  41.280  -4.299  1.00  0.00           H  
ATOM    819 1HD  PRO A  53      -3.941  40.046  -6.311  1.00  0.00           H  
ATOM    820 2HD  PRO A  53      -3.600  39.548  -4.606  1.00  0.00           H  
ATOM    821  N   GLY A  54      -6.156  42.933  -6.504  1.00  0.00           N  
ATOM    822  CA  GLY A  54      -7.132  43.645  -7.321  1.00  0.00           C  
ATOM    823  C   GLY A  54      -8.277  44.179  -6.470  1.00  0.00           C  
ATOM    824  O   GLY A  54      -9.026  45.056  -6.900  1.00  0.00           O  
ATOM    825  H   GLY A  54      -6.047  41.936  -6.625  1.00  0.00           H  
ATOM    826 1HA  GLY A  54      -6.641  44.471  -7.836  1.00  0.00           H  
ATOM    827 2HA  GLY A  54      -7.523  42.976  -8.086  1.00  0.00           H  
ATOM    828  N   SER A  55      -8.408  43.644  -5.261  1.00  0.00           N  
ATOM    829  CA  SER A  55      -9.468  44.060  -4.350  1.00  0.00           C  
ATOM    830  C   SER A  55      -8.896  44.548  -3.026  1.00  0.00           C  
ATOM    831  O   SER A  55      -9.428  45.473  -2.412  1.00  0.00           O  
ATOM    832  CB  SER A  55     -10.426  42.910  -4.104  1.00  0.00           C  
ATOM    833  OG  SER A  55      -9.786  41.857  -3.438  1.00  0.00           O  
ATOM    834  H   SER A  55      -7.757  42.931  -4.965  1.00  0.00           H  
ATOM    835  HA  SER A  55     -10.017  44.883  -4.810  1.00  0.00           H  
ATOM    836 1HB  SER A  55     -11.269  43.261  -3.510  1.00  0.00           H  
ATOM    837 2HB  SER A  55     -10.821  42.556  -5.055  1.00  0.00           H  
ATOM    838  HG  SER A  55      -8.919  41.775  -3.844  1.00  0.00           H  
ATOM    839  N   GLY A  56      -7.809  43.921  -2.590  1.00  0.00           N  
ATOM    840  CA  GLY A  56      -7.233  44.206  -1.280  1.00  0.00           C  
ATOM    841  C   GLY A  56      -7.768  43.248  -0.224  1.00  0.00           C  
ATOM    842  O   GLY A  56      -7.468  43.386   0.962  1.00  0.00           O  
ATOM    843  H   GLY A  56      -7.369  43.229  -3.180  1.00  0.00           H  
ATOM    844 1HA  GLY A  56      -6.147  44.124  -1.335  1.00  0.00           H  
ATOM    845 2HA  GLY A  56      -7.464  45.232  -0.997  1.00  0.00           H  
ATOM    846  N   GLY A  57      -8.562  42.276  -0.660  1.00  0.00           N  
ATOM    847  CA  GLY A  57      -9.162  41.309   0.251  1.00  0.00           C  
ATOM    848  C   GLY A  57      -8.178  40.201   0.604  1.00  0.00           C  
ATOM    849  O   GLY A  57      -7.435  39.722  -0.252  1.00  0.00           O  
ATOM    850  H   GLY A  57      -8.755  42.206  -1.649  1.00  0.00           H  
ATOM    851 1HA  GLY A  57      -9.485  41.817   1.160  1.00  0.00           H  
ATOM    852 2HA  GLY A  57     -10.051  40.879  -0.209  1.00  0.00           H  
ATOM    853  N   THR A  58      -8.179  39.798   1.870  1.00  0.00           N  
ATOM    854  CA  THR A  58      -7.282  38.749   2.340  1.00  0.00           C  
ATOM    855  C   THR A  58      -8.045  37.670   3.097  1.00  0.00           C  
ATOM    856  O   THR A  58      -9.107  37.929   3.664  1.00  0.00           O  
ATOM    857  CB  THR A  58      -6.175  39.329   3.241  1.00  0.00           C  
ATOM    858  OG1 THR A  58      -6.765  39.911   4.411  1.00  0.00           O  
ATOM    859  CG2 THR A  58      -5.382  40.391   2.496  1.00  0.00           C  
ATOM    860  H   THR A  58      -8.817  40.229   2.524  1.00  0.00           H  
ATOM    861  HA  THR A  58      -6.810  38.283   1.475  1.00  0.00           H  
ATOM    862  HB  THR A  58      -5.502  38.530   3.550  1.00  0.00           H  
ATOM    863  HG1 THR A  58      -7.685  40.120   4.235  1.00  0.00           H  
ATOM    864 1HG2 THR A  58      -4.605  40.789   3.148  1.00  0.00           H  
ATOM    865 2HG2 THR A  58      -4.923  39.948   1.612  1.00  0.00           H  
ATOM    866 3HG2 THR A  58      -6.049  41.197   2.193  1.00  0.00           H  
ATOM    867  N   ASN A  59      -7.498  36.459   3.103  1.00  0.00           N  
ATOM    868  CA  ASN A  59      -8.076  35.361   3.869  1.00  0.00           C  
ATOM    869  C   ASN A  59      -7.002  34.600   4.635  1.00  0.00           C  
ATOM    870  O   ASN A  59      -5.869  34.470   4.172  1.00  0.00           O  
ATOM    871  CB  ASN A  59      -8.848  34.424   2.959  1.00  0.00           C  
ATOM    872  CG  ASN A  59     -10.037  35.088   2.321  1.00  0.00           C  
ATOM    873  OD1 ASN A  59     -11.080  35.267   2.960  1.00  0.00           O  
ATOM    874  ND2 ASN A  59      -9.900  35.456   1.073  1.00  0.00           N  
ATOM    875  H   ASN A  59      -6.661  36.295   2.562  1.00  0.00           H  
ATOM    876  HA  ASN A  59      -8.765  35.778   4.605  1.00  0.00           H  
ATOM    877 1HB  ASN A  59      -8.189  34.053   2.173  1.00  0.00           H  
ATOM    878 2HB  ASN A  59      -9.192  33.562   3.531  1.00  0.00           H  
ATOM    879 1HD2 ASN A  59     -10.658  35.902   0.597  1.00  0.00           H  
ATOM    880 2HD2 ASN A  59      -9.038  35.291   0.595  1.00  0.00           H  
ATOM    881  N   TYR A  60      -7.365  34.098   5.811  1.00  0.00           N  
ATOM    882  CA  TYR A  60      -6.401  33.469   6.706  1.00  0.00           C  
ATOM    883  C   TYR A  60      -6.923  32.138   7.230  1.00  0.00           C  
ATOM    884  O   TYR A  60      -8.131  31.946   7.373  1.00  0.00           O  
ATOM    885  CB  TYR A  60      -6.064  34.402   7.871  1.00  0.00           C  
ATOM    886  CG  TYR A  60      -5.705  35.808   7.443  1.00  0.00           C  
ATOM    887  CD1 TYR A  60      -6.697  36.770   7.321  1.00  0.00           C  
ATOM    888  CD2 TYR A  60      -4.385  36.135   7.173  1.00  0.00           C  
ATOM    889  CE1 TYR A  60      -6.369  38.054   6.930  1.00  0.00           C  
ATOM    890  CE2 TYR A  60      -4.057  37.419   6.782  1.00  0.00           C  
ATOM    891  CZ  TYR A  60      -5.044  38.376   6.661  1.00  0.00           C  
ATOM    892  OH  TYR A  60      -4.718  39.655   6.271  1.00  0.00           O  
ATOM    893  H   TYR A  60      -8.333  34.154   6.092  1.00  0.00           H  
ATOM    894  HA  TYR A  60      -5.488  33.268   6.145  1.00  0.00           H  
ATOM    895 1HB  TYR A  60      -6.916  34.460   8.550  1.00  0.00           H  
ATOM    896 2HB  TYR A  60      -5.225  33.994   8.434  1.00  0.00           H  
ATOM    897  HD1 TYR A  60      -7.735  36.513   7.534  1.00  0.00           H  
ATOM    898  HD2 TYR A  60      -3.606  35.379   7.268  1.00  0.00           H  
ATOM    899  HE1 TYR A  60      -7.148  38.810   6.835  1.00  0.00           H  
ATOM    900  HE2 TYR A  60      -3.020  37.676   6.569  1.00  0.00           H  
ATOM    901  HH  TYR A  60      -5.381  39.981   5.658  1.00  0.00           H  
ATOM    902  N   ALA A  61      -6.007  31.219   7.515  1.00  0.00           N  
ATOM    903  CA  ALA A  61      -6.348  29.989   8.220  1.00  0.00           C  
ATOM    904  C   ALA A  61      -6.453  30.226   9.721  1.00  0.00           C  
ATOM    905  O   ALA A  61      -6.091  31.292  10.219  1.00  0.00           O  
ATOM    906  CB  ALA A  61      -5.319  28.907   7.927  1.00  0.00           C  
ATOM    907  H   ALA A  61      -5.049  31.377   7.237  1.00  0.00           H  
ATOM    908  HA  ALA A  61      -7.323  29.655   7.865  1.00  0.00           H  
ATOM    909 1HB  ALA A  61      -5.587  27.995   8.460  1.00  0.00           H  
ATOM    910 2HB  ALA A  61      -5.296  28.708   6.855  1.00  0.00           H  
ATOM    911 3HB  ALA A  61      -4.336  29.242   8.254  1.00  0.00           H  
ATOM    912  N   GLU A  62      -6.952  29.225  10.439  1.00  0.00           N  
ATOM    913  CA  GLU A  62      -7.256  29.377  11.857  1.00  0.00           C  
ATOM    914  C   GLU A  62      -6.007  29.729  12.654  1.00  0.00           C  
ATOM    915  O   GLU A  62      -6.077  30.442  13.655  1.00  0.00           O  
ATOM    916  CB  GLU A  62      -7.880  28.093  12.409  1.00  0.00           C  
ATOM    917  CG  GLU A  62      -9.315  27.849  11.964  1.00  0.00           C  
ATOM    918  CD  GLU A  62     -10.295  28.789  12.610  1.00  0.00           C  
ATOM    919  OE1 GLU A  62     -10.382  28.792  13.814  1.00  0.00           O  
ATOM    920  OE2 GLU A  62     -10.957  29.506  11.897  1.00  0.00           O  
ATOM    921  H   GLU A  62      -7.125  28.337   9.991  1.00  0.00           H  
ATOM    922  HA  GLU A  62      -7.973  30.191  11.972  1.00  0.00           H  
ATOM    923 1HB  GLU A  62      -7.283  27.235  12.098  1.00  0.00           H  
ATOM    924 2HB  GLU A  62      -7.868  28.122  13.499  1.00  0.00           H  
ATOM    925 1HG  GLU A  62      -9.374  27.967  10.883  1.00  0.00           H  
ATOM    926 2HG  GLU A  62      -9.590  26.823  12.206  1.00  0.00           H  
ATOM    927  N   LYS A  63      -4.863  29.224  12.204  1.00  0.00           N  
ATOM    928  CA  LYS A  63      -3.610  29.401  12.929  1.00  0.00           C  
ATOM    929  C   LYS A  63      -3.035  30.794  12.705  1.00  0.00           C  
ATOM    930  O   LYS A  63      -2.169  31.246  13.453  1.00  0.00           O  
ATOM    931  CB  LYS A  63      -2.593  28.338  12.509  1.00  0.00           C  
ATOM    932  CG  LYS A  63      -2.969  26.917  12.906  1.00  0.00           C  
ATOM    933  CD  LYS A  63      -1.895  25.924  12.487  1.00  0.00           C  
ATOM    934  CE  LYS A  63      -2.306  24.495  12.807  1.00  0.00           C  
ATOM    935  NZ  LYS A  63      -1.259  23.513  12.413  1.00  0.00           N  
ATOM    936  H   LYS A  63      -4.861  28.705  11.338  1.00  0.00           H  
ATOM    937  HA  LYS A  63      -3.809  29.290  13.996  1.00  0.00           H  
ATOM    938 1HB  LYS A  63      -2.469  28.362  11.426  1.00  0.00           H  
ATOM    939 2HB  LYS A  63      -1.625  28.565  12.954  1.00  0.00           H  
ATOM    940 1HG  LYS A  63      -3.099  26.863  13.987  1.00  0.00           H  
ATOM    941 2HG  LYS A  63      -3.910  26.643  12.430  1.00  0.00           H  
ATOM    942 1HD  LYS A  63      -1.718  26.011  11.414  1.00  0.00           H  
ATOM    943 2HD  LYS A  63      -0.966  26.151  13.010  1.00  0.00           H  
ATOM    944 1HE  LYS A  63      -2.491  24.401  13.876  1.00  0.00           H  
ATOM    945 2HE  LYS A  63      -3.228  24.254  12.279  1.00  0.00           H  
ATOM    946 1HZ  LYS A  63      -1.569  22.579  12.642  1.00  0.00           H  
ATOM    947 2HZ  LYS A  63      -1.092  23.578  11.419  1.00  0.00           H  
ATOM    948 3HZ  LYS A  63      -0.404  23.714  12.912  1.00  0.00           H  
ATOM    949  N   PHE A  64      -3.522  31.469  11.669  1.00  0.00           N  
ATOM    950  CA  PHE A  64      -2.853  32.654  11.144  1.00  0.00           C  
ATOM    951  C   PHE A  64      -3.791  33.853  11.126  1.00  0.00           C  
ATOM    952  O   PHE A  64      -3.355  34.992  10.958  1.00  0.00           O  
ATOM    953  CB  PHE A  64      -2.328  32.389   9.732  1.00  0.00           C  
ATOM    954  CG  PHE A  64      -1.314  31.282   9.660  1.00  0.00           C  
ATOM    955  CD1 PHE A  64      -1.621  30.081   9.040  1.00  0.00           C  
ATOM    956  CD2 PHE A  64      -0.052  31.441  10.213  1.00  0.00           C  
ATOM    957  CE1 PHE A  64      -0.689  29.062   8.973  1.00  0.00           C  
ATOM    958  CE2 PHE A  64       0.881  30.425  10.147  1.00  0.00           C  
ATOM    959  CZ  PHE A  64       0.562  29.234   9.526  1.00  0.00           C  
ATOM    960  H   PHE A  64      -4.378  31.154  11.235  1.00  0.00           H  
ATOM    961  HA  PHE A  64      -2.008  32.890  11.792  1.00  0.00           H  
ATOM    962 1HB  PHE A  64      -3.159  32.131   9.077  1.00  0.00           H  
ATOM    963 2HB  PHE A  64      -1.870  33.295   9.338  1.00  0.00           H  
ATOM    964  HD1 PHE A  64      -2.610  29.945   8.601  1.00  0.00           H  
ATOM    965  HD2 PHE A  64       0.200  32.382  10.704  1.00  0.00           H  
ATOM    966  HE1 PHE A  64      -0.943  28.123   8.483  1.00  0.00           H  
ATOM    967  HE2 PHE A  64       1.870  30.563  10.585  1.00  0.00           H  
ATOM    968  HZ  PHE A  64       1.297  28.432   9.475  1.00  0.00           H  
ATOM    969  N   LYS A  65      -5.082  33.591  11.299  1.00  0.00           N  
ATOM    970  CA  LYS A  65      -6.091  34.644  11.253  1.00  0.00           C  
ATOM    971  C   LYS A  65      -5.921  35.621  12.409  1.00  0.00           C  
ATOM    972  O   LYS A  65      -6.448  36.733  12.377  1.00  0.00           O  
ATOM    973  CB  LYS A  65      -7.496  34.040  11.276  1.00  0.00           C  
ATOM    974  CG  LYS A  65      -7.876  33.382  12.595  1.00  0.00           C  
ATOM    975  CD  LYS A  65      -9.293  32.830  12.550  1.00  0.00           C  
ATOM    976  CE  LYS A  65      -9.694  32.220  13.885  1.00  0.00           C  
ATOM    977  NZ  LYS A  65     -11.099  31.731  13.874  1.00  0.00           N  
ATOM    978  H   LYS A  65      -5.373  32.639  11.467  1.00  0.00           H  
ATOM    979  HA  LYS A  65      -5.966  35.201  10.324  1.00  0.00           H  
ATOM    980 1HB  LYS A  65      -8.230  34.819  11.067  1.00  0.00           H  
ATOM    981 2HB  LYS A  65      -7.583  33.289  10.490  1.00  0.00           H  
ATOM    982 1HG  LYS A  65      -7.184  32.566  12.808  1.00  0.00           H  
ATOM    983 2HG  LYS A  65      -7.806  34.113  13.400  1.00  0.00           H  
ATOM    984 1HD  LYS A  65      -9.989  33.633  12.303  1.00  0.00           H  
ATOM    985 2HD  LYS A  65      -9.361  32.065  11.777  1.00  0.00           H  
ATOM    986 1HE  LYS A  65      -9.033  31.386  14.116  1.00  0.00           H  
ATOM    987 2HE  LYS A  65      -9.589  32.967  14.672  1.00  0.00           H  
ATOM    988 1HZ  LYS A  65     -11.326  31.335  14.775  1.00  0.00           H  
ATOM    989 2HZ  LYS A  65     -11.723  32.501  13.679  1.00  0.00           H  
ATOM    990 3HZ  LYS A  65     -11.204  31.024  13.160  1.00  0.00           H  
ATOM    991  N   ASN A  66      -5.182  35.199  13.430  1.00  0.00           N  
ATOM    992  CA  ASN A  66      -4.916  36.048  14.585  1.00  0.00           C  
ATOM    993  C   ASN A  66      -3.420  36.253  14.784  1.00  0.00           C  
ATOM    994  O   ASN A  66      -2.960  36.501  15.899  1.00  0.00           O  
ATOM    995  CB  ASN A  66      -5.545  35.461  15.835  1.00  0.00           C  
ATOM    996  CG  ASN A  66      -7.047  35.530  15.813  1.00  0.00           C  
ATOM    997  OD1 ASN A  66      -7.628  36.563  15.461  1.00  0.00           O  
ATOM    998  ND2 ASN A  66      -7.687  34.449  16.181  1.00  0.00           N  
ATOM    999  H   ASN A  66      -4.795  34.266  13.405  1.00  0.00           H  
ATOM   1000  HA  ASN A  66      -5.356  37.029  14.402  1.00  0.00           H  
ATOM   1001 1HB  ASN A  66      -5.242  34.419  15.940  1.00  0.00           H  
ATOM   1002 2HB  ASN A  66      -5.182  35.998  16.711  1.00  0.00           H  
ATOM   1003 1HD2 ASN A  66      -8.687  34.437  16.186  1.00  0.00           H  
ATOM   1004 2HD2 ASN A  66      -7.176  33.636  16.457  1.00  0.00           H  
ATOM   1005  N   ARG A  67      -2.664  36.150  13.696  1.00  0.00           N  
ATOM   1006  CA  ARG A  67      -1.218  36.332  13.748  1.00  0.00           C  
ATOM   1007  C   ARG A  67      -0.706  37.030  12.494  1.00  0.00           C  
ATOM   1008  O   ARG A  67       0.150  37.911  12.569  1.00  0.00           O  
ATOM   1009  CB  ARG A  67      -0.514  34.992  13.902  1.00  0.00           C  
ATOM   1010  CG  ARG A  67      -0.760  34.290  15.228  1.00  0.00           C  
ATOM   1011  CD  ARG A  67       0.370  33.398  15.595  1.00  0.00           C  
ATOM   1012  NE  ARG A  67       0.463  32.248  14.710  1.00  0.00           N  
ATOM   1013  CZ  ARG A  67       1.590  31.545  14.486  1.00  0.00           C  
ATOM   1014  NH1 ARG A  67       2.708  31.885  15.088  1.00  0.00           N  
ATOM   1015  NH2 ARG A  67       1.571  30.513  13.660  1.00  0.00           N  
ATOM   1016  H   ARG A  67      -3.101  35.939  12.811  1.00  0.00           H  
ATOM   1017  HA  ARG A  67      -0.978  36.952  14.612  1.00  0.00           H  
ATOM   1018 1HB  ARG A  67      -0.835  34.319  13.109  1.00  0.00           H  
ATOM   1019 2HB  ARG A  67       0.562  35.132  13.798  1.00  0.00           H  
ATOM   1020 1HG  ARG A  67      -0.881  35.033  16.017  1.00  0.00           H  
ATOM   1021 2HG  ARG A  67      -1.665  33.685  15.158  1.00  0.00           H  
ATOM   1022 1HD  ARG A  67       1.305  33.953  15.534  1.00  0.00           H  
ATOM   1023 2HD  ARG A  67       0.230  33.034  16.612  1.00  0.00           H  
ATOM   1024  HE  ARG A  67      -0.377  31.957  14.228  1.00  0.00           H  
ATOM   1025 1HH1 ARG A  67       2.722  32.674  15.719  1.00  0.00           H  
ATOM   1026 2HH1 ARG A  67       3.552  31.357  14.920  1.00  0.00           H  
ATOM   1027 1HH2 ARG A  67       0.712  30.251  13.197  1.00  0.00           H  
ATOM   1028 2HH2 ARG A  67       2.415  29.986  13.492  1.00  0.00           H  
ATOM   1029  N   VAL A  68      -1.234  36.630  11.343  1.00  0.00           N  
ATOM   1030  CA  VAL A  68      -0.754  37.136  10.063  1.00  0.00           C  
ATOM   1031  C   VAL A  68      -1.579  38.330   9.598  1.00  0.00           C  
ATOM   1032  O   VAL A  68      -2.807  38.316   9.677  1.00  0.00           O  
ATOM   1033  CB  VAL A  68      -0.813  36.028   8.994  1.00  0.00           C  
ATOM   1034  CG1 VAL A  68      -0.466  36.591   7.624  1.00  0.00           C  
ATOM   1035  CG2 VAL A  68       0.133  34.897   9.368  1.00  0.00           C  
ATOM   1036  H   VAL A  68      -1.988  35.958  11.355  1.00  0.00           H  
ATOM   1037  HA  VAL A  68       0.282  37.453  10.182  1.00  0.00           H  
ATOM   1038  HB  VAL A  68      -1.832  35.646   8.935  1.00  0.00           H  
ATOM   1039 1HG1 VAL A  68      -0.512  35.795   6.881  1.00  0.00           H  
ATOM   1040 2HG1 VAL A  68      -1.177  37.374   7.361  1.00  0.00           H  
ATOM   1041 3HG1 VAL A  68       0.542  37.007   7.646  1.00  0.00           H  
ATOM   1042 1HG2 VAL A  68       0.085  34.117   8.609  1.00  0.00           H  
ATOM   1043 2HG2 VAL A  68       1.151  35.281   9.432  1.00  0.00           H  
ATOM   1044 3HG2 VAL A  68      -0.160  34.482  10.333  1.00  0.00           H  
ATOM   1045  N   THR A  69      -0.896  39.361   9.113  1.00  0.00           N  
ATOM   1046  CA  THR A  69      -1.554  40.444   8.391  1.00  0.00           C  
ATOM   1047  C   THR A  69      -0.976  40.602   6.990  1.00  0.00           C  
ATOM   1048  O   THR A  69       0.212  40.881   6.826  1.00  0.00           O  
ATOM   1049  CB  THR A  69      -1.430  41.775   9.154  1.00  0.00           C  
ATOM   1050  OG1 THR A  69      -2.045  41.649  10.443  1.00  0.00           O  
ATOM   1051  CG2 THR A  69      -2.105  42.898   8.382  1.00  0.00           C  
ATOM   1052  H   THR A  69       0.104  39.397   9.249  1.00  0.00           H  
ATOM   1053  HA  THR A  69      -2.612  40.201   8.293  1.00  0.00           H  
ATOM   1054  HB  THR A  69      -0.377  42.019   9.292  1.00  0.00           H  
ATOM   1055  HG1 THR A  69      -2.707  40.954  10.414  1.00  0.00           H  
ATOM   1056 1HG2 THR A  69      -2.008  43.831   8.936  1.00  0.00           H  
ATOM   1057 2HG2 THR A  69      -1.632  43.004   7.406  1.00  0.00           H  
ATOM   1058 3HG2 THR A  69      -3.161  42.664   8.249  1.00  0.00           H  
ATOM   1059  N   MET A  70      -1.823  40.421   5.983  1.00  0.00           N  
ATOM   1060  CA  MET A  70      -1.386  40.484   4.593  1.00  0.00           C  
ATOM   1061  C   MET A  70      -1.744  41.824   3.963  1.00  0.00           C  
ATOM   1062  O   MET A  70      -2.753  42.436   4.314  1.00  0.00           O  
ATOM   1063  CB  MET A  70      -2.001  39.338   3.793  1.00  0.00           C  
ATOM   1064  CG  MET A  70      -1.475  37.958   4.164  1.00  0.00           C  
ATOM   1065  SD  MET A  70      -2.326  36.631   3.287  1.00  0.00           S  
ATOM   1066  CE  MET A  70      -1.634  35.192   4.096  1.00  0.00           C  
ATOM   1067  H   MET A  70      -2.795  40.235   6.184  1.00  0.00           H  
ATOM   1068  HA  MET A  70      -0.300  40.387   4.568  1.00  0.00           H  
ATOM   1069 1HB  MET A  70      -3.081  39.333   3.937  1.00  0.00           H  
ATOM   1070 2HB  MET A  70      -1.813  39.493   2.730  1.00  0.00           H  
ATOM   1071 1HG  MET A  70      -0.413  37.899   3.931  1.00  0.00           H  
ATOM   1072 2HG  MET A  70      -1.599  37.797   5.235  1.00  0.00           H  
ATOM   1073 1HE  MET A  70      -2.063  34.289   3.663  1.00  0.00           H  
ATOM   1074 2HE  MET A  70      -0.552  35.182   3.959  1.00  0.00           H  
ATOM   1075 3HE  MET A  70      -1.864  35.228   5.162  1.00  0.00           H  
ATOM   1076  N   THR A  71      -0.911  42.276   3.032  1.00  0.00           N  
ATOM   1077  CA  THR A  71      -1.194  43.489   2.274  1.00  0.00           C  
ATOM   1078  C   THR A  71      -0.496  43.468   0.921  1.00  0.00           C  
ATOM   1079  O   THR A  71       0.042  42.443   0.504  1.00  0.00           O  
ATOM   1080  CB  THR A  71      -0.767  44.744   3.058  1.00  0.00           C  
ATOM   1081  OG1 THR A  71      -1.252  45.916   2.390  1.00  0.00           O  
ATOM   1082  CG2 THR A  71       0.749  44.817   3.163  1.00  0.00           C  
ATOM   1083  H   THR A  71      -0.060  41.765   2.844  1.00  0.00           H  
ATOM   1084  HA  THR A  71      -2.268  43.544   2.098  1.00  0.00           H  
ATOM   1085  HB  THR A  71      -1.194  44.710   4.060  1.00  0.00           H  
ATOM   1086  HG1 THR A  71      -1.561  46.550   3.042  1.00  0.00           H  
ATOM   1087 1HG2 THR A  71       1.033  45.710   3.720  1.00  0.00           H  
ATOM   1088 2HG2 THR A  71       1.121  43.933   3.681  1.00  0.00           H  
ATOM   1089 3HG2 THR A  71       1.181  44.860   2.164  1.00  0.00           H  
ATOM   1090  N   ARG A  72      -0.508  44.608   0.237  1.00  0.00           N  
ATOM   1091  CA  ARG A  72       0.056  44.703  -1.104  1.00  0.00           C  
ATOM   1092  C   ARG A  72       0.267  46.155  -1.511  1.00  0.00           C  
ATOM   1093  O   ARG A  72      -0.433  47.050  -1.038  1.00  0.00           O  
ATOM   1094  CB  ARG A  72      -0.852  44.022  -2.117  1.00  0.00           C  
ATOM   1095  CG  ARG A  72      -2.278  44.549  -2.153  1.00  0.00           C  
ATOM   1096  CD  ARG A  72      -2.431  45.650  -3.138  1.00  0.00           C  
ATOM   1097  NE  ARG A  72      -3.827  45.998  -3.350  1.00  0.00           N  
ATOM   1098  CZ  ARG A  72      -4.518  46.879  -2.601  1.00  0.00           C  
ATOM   1099  NH1 ARG A  72      -3.931  47.493  -1.598  1.00  0.00           N  
ATOM   1100  NH2 ARG A  72      -5.787  47.127  -2.875  1.00  0.00           N  
ATOM   1101  H   ARG A  72      -0.919  45.429   0.657  1.00  0.00           H  
ATOM   1102  HA  ARG A  72       1.023  44.197  -1.109  1.00  0.00           H  
ATOM   1103 1HB  ARG A  72      -0.434  44.135  -3.115  1.00  0.00           H  
ATOM   1104 2HB  ARG A  72      -0.901  42.954  -1.902  1.00  0.00           H  
ATOM   1105 1HG  ARG A  72      -2.957  43.743  -2.431  1.00  0.00           H  
ATOM   1106 2HG  ARG A  72      -2.551  44.929  -1.168  1.00  0.00           H  
ATOM   1107 1HD  ARG A  72      -1.911  46.536  -2.777  1.00  0.00           H  
ATOM   1108 2HD  ARG A  72      -2.007  45.344  -4.094  1.00  0.00           H  
ATOM   1109  HE  ARG A  72      -4.314  45.546  -4.113  1.00  0.00           H  
ATOM   1110 1HH1 ARG A  72      -2.961  47.303  -1.388  1.00  0.00           H  
ATOM   1111 2HH1 ARG A  72      -4.448  48.153  -1.037  1.00  0.00           H  
ATOM   1112 1HH2 ARG A  72      -6.239  46.656  -3.647  1.00  0.00           H  
ATOM   1113 2HH2 ARG A  72      -6.305  47.788  -2.315  1.00  0.00           H  
ATOM   1114  N   ASP A  73       1.235  46.383  -2.392  1.00  0.00           N  
ATOM   1115  CA  ASP A  73       1.498  47.719  -2.913  1.00  0.00           C  
ATOM   1116  C   ASP A  73       1.629  47.703  -4.431  1.00  0.00           C  
ATOM   1117  O   ASP A  73       2.629  47.232  -4.973  1.00  0.00           O  
ATOM   1118  CB  ASP A  73       2.773  48.296  -2.292  1.00  0.00           C  
ATOM   1119  CG  ASP A  73       3.032  49.739  -2.703  1.00  0.00           C  
ATOM   1120  OD1 ASP A  73       2.410  50.191  -3.635  1.00  0.00           O  
ATOM   1121  OD2 ASP A  73       3.850  50.374  -2.082  1.00  0.00           O  
ATOM   1122  H   ASP A  73       1.804  45.610  -2.709  1.00  0.00           H  
ATOM   1123  HA  ASP A  73       0.660  48.364  -2.650  1.00  0.00           H  
ATOM   1124 1HB  ASP A  73       2.701  48.250  -1.205  1.00  0.00           H  
ATOM   1125 2HB  ASP A  73       3.629  47.689  -2.589  1.00  0.00           H  
ATOM   1126  N   THR A  74       0.612  48.220  -5.112  1.00  0.00           N  
ATOM   1127  CA  THR A  74       0.484  48.038  -6.553  1.00  0.00           C  
ATOM   1128  C   THR A  74       1.482  48.907  -7.308  1.00  0.00           C  
ATOM   1129  O   THR A  74       1.766  48.666  -8.482  1.00  0.00           O  
ATOM   1130  CB  THR A  74      -0.945  48.360  -7.028  1.00  0.00           C  
ATOM   1131  OG1 THR A  74      -1.242  49.736  -6.758  1.00  0.00           O  
ATOM   1132  CG2 THR A  74      -1.956  47.476  -6.314  1.00  0.00           C  
ATOM   1133  H   THR A  74      -0.091  48.752  -4.620  1.00  0.00           H  
ATOM   1134  HA  THR A  74       0.698  46.996  -6.791  1.00  0.00           H  
ATOM   1135  HB  THR A  74      -1.018  48.191  -8.103  1.00  0.00           H  
ATOM   1136  HG1 THR A  74      -1.445  50.186  -7.581  1.00  0.00           H  
ATOM   1137 1HG2 THR A  74      -2.960  47.717  -6.663  1.00  0.00           H  
ATOM   1138 2HG2 THR A  74      -1.739  46.430  -6.527  1.00  0.00           H  
ATOM   1139 3HG2 THR A  74      -1.894  47.648  -5.240  1.00  0.00           H  
ATOM   1140  N   SER A  75       2.012  49.918  -6.628  1.00  0.00           N  
ATOM   1141  CA  SER A  75       2.995  50.813  -7.228  1.00  0.00           C  
ATOM   1142  C   SER A  75       4.338  50.116  -7.406  1.00  0.00           C  
ATOM   1143  O   SER A  75       5.162  50.535  -8.219  1.00  0.00           O  
ATOM   1144  CB  SER A  75       3.167  52.050  -6.368  1.00  0.00           C  
ATOM   1145  OG  SER A  75       3.842  51.745  -5.179  1.00  0.00           O  
ATOM   1146  H   SER A  75       1.726  50.071  -5.672  1.00  0.00           H  
ATOM   1147  HA  SER A  75       2.633  51.116  -8.211  1.00  0.00           H  
ATOM   1148 1HB  SER A  75       3.724  52.804  -6.923  1.00  0.00           H  
ATOM   1149 2HB  SER A  75       2.189  52.471  -6.137  1.00  0.00           H  
ATOM   1150  HG  SER A  75       3.194  51.330  -4.605  1.00  0.00           H  
ATOM   1151  N   ILE A  76       4.552  49.052  -6.640  1.00  0.00           N  
ATOM   1152  CA  ILE A  76       5.749  48.232  -6.787  1.00  0.00           C  
ATOM   1153  C   ILE A  76       5.390  46.773  -7.037  1.00  0.00           C  
ATOM   1154  O   ILE A  76       6.258  45.900  -7.029  1.00  0.00           O  
ATOM   1155  CB  ILE A  76       6.641  48.334  -5.536  1.00  0.00           C  
ATOM   1156  CG1 ILE A  76       5.886  47.840  -4.299  1.00  0.00           C  
ATOM   1157  CG2 ILE A  76       7.116  49.766  -5.337  1.00  0.00           C  
ATOM   1158  CD1 ILE A  76       6.756  47.690  -3.072  1.00  0.00           C  
ATOM   1159  H   ILE A  76       3.869  48.804  -5.939  1.00  0.00           H  
ATOM   1160  HA  ILE A  76       6.314  48.595  -7.644  1.00  0.00           H  
ATOM   1161  HB  ILE A  76       7.509  47.687  -5.655  1.00  0.00           H  
ATOM   1162 1HG1 ILE A  76       5.080  48.534  -4.064  1.00  0.00           H  
ATOM   1163 2HG1 ILE A  76       5.431  46.873  -4.514  1.00  0.00           H  
ATOM   1164 1HG2 ILE A  76       7.744  49.820  -4.449  1.00  0.00           H  
ATOM   1165 2HG2 ILE A  76       7.689  50.083  -6.207  1.00  0.00           H  
ATOM   1166 3HG2 ILE A  76       6.253  50.421  -5.212  1.00  0.00           H  
ATOM   1167 1HD1 ILE A  76       6.150  47.336  -2.238  1.00  0.00           H  
ATOM   1168 2HD1 ILE A  76       7.550  46.971  -3.275  1.00  0.00           H  
ATOM   1169 3HD1 ILE A  76       7.195  48.654  -2.818  1.00  0.00           H  
ATOM   1170  N   SER A  77       4.106  46.514  -7.258  1.00  0.00           N  
ATOM   1171  CA  SER A  77       3.652  45.196  -7.687  1.00  0.00           C  
ATOM   1172  C   SER A  77       4.138  44.110  -6.735  1.00  0.00           C  
ATOM   1173  O   SER A  77       4.527  43.025  -7.165  1.00  0.00           O  
ATOM   1174  CB  SER A  77       4.143  44.907  -9.092  1.00  0.00           C  
ATOM   1175  OG  SER A  77       3.631  45.839 -10.004  1.00  0.00           O  
ATOM   1176  H   SER A  77       3.426  47.250  -7.126  1.00  0.00           H  
ATOM   1177  HA  SER A  77       2.561  45.189  -7.686  1.00  0.00           H  
ATOM   1178 1HB  SER A  77       5.232  44.936  -9.110  1.00  0.00           H  
ATOM   1179 2HB  SER A  77       3.838  43.903  -9.384  1.00  0.00           H  
ATOM   1180  HG  SER A  77       3.269  46.554  -9.477  1.00  0.00           H  
ATOM   1181  N   THR A  78       4.112  44.410  -5.441  1.00  0.00           N  
ATOM   1182  CA  THR A  78       4.679  43.518  -4.437  1.00  0.00           C  
ATOM   1183  C   THR A  78       3.664  43.202  -3.346  1.00  0.00           C  
ATOM   1184  O   THR A  78       3.048  44.103  -2.777  1.00  0.00           O  
ATOM   1185  CB  THR A  78       5.944  44.126  -3.805  1.00  0.00           C  
ATOM   1186  OG1 THR A  78       6.922  44.366  -4.826  1.00  0.00           O  
ATOM   1187  CG2 THR A  78       6.526  43.184  -2.763  1.00  0.00           C  
ATOM   1188  H   THR A  78       3.689  45.278  -5.145  1.00  0.00           H  
ATOM   1189  HA  THR A  78       4.953  42.581  -4.922  1.00  0.00           H  
ATOM   1190  HB  THR A  78       5.694  45.074  -3.331  1.00  0.00           H  
ATOM   1191  HG1 THR A  78       6.538  44.914  -5.514  1.00  0.00           H  
ATOM   1192 1HG2 THR A  78       7.420  43.630  -2.327  1.00  0.00           H  
ATOM   1193 2HG2 THR A  78       5.789  43.008  -1.979  1.00  0.00           H  
ATOM   1194 3HG2 THR A  78       6.787  42.237  -3.233  1.00  0.00           H  
ATOM   1195  N   ALA A  79       3.494  41.916  -3.057  1.00  0.00           N  
ATOM   1196  CA  ALA A  79       2.643  41.484  -1.954  1.00  0.00           C  
ATOM   1197  C   ALA A  79       3.454  41.276  -0.682  1.00  0.00           C  
ATOM   1198  O   ALA A  79       4.644  40.965  -0.736  1.00  0.00           O  
ATOM   1199  CB  ALA A  79       1.904  40.207  -2.325  1.00  0.00           C  
ATOM   1200  H   ALA A  79       3.967  41.220  -3.615  1.00  0.00           H  
ATOM   1201  HA  ALA A  79       1.914  42.271  -1.761  1.00  0.00           H  
ATOM   1202 1HB  ALA A  79       1.273  39.897  -1.492  1.00  0.00           H  
ATOM   1203 2HB  ALA A  79       1.283  40.387  -3.203  1.00  0.00           H  
ATOM   1204 3HB  ALA A  79       2.624  39.421  -2.546  1.00  0.00           H  
ATOM   1205  N   TYR A  80       2.803  41.450   0.463  1.00  0.00           N  
ATOM   1206  CA  TYR A  80       3.465  41.295   1.753  1.00  0.00           C  
ATOM   1207  C   TYR A  80       2.660  40.396   2.682  1.00  0.00           C  
ATOM   1208  O   TYR A  80       1.429  40.408   2.661  1.00  0.00           O  
ATOM   1209  CB  TYR A  80       3.695  42.661   2.404  1.00  0.00           C  
ATOM   1210  CG  TYR A  80       4.648  43.551   1.637  1.00  0.00           C  
ATOM   1211  CD1 TYR A  80       4.157  44.443   0.695  1.00  0.00           C  
ATOM   1212  CD2 TYR A  80       6.012  43.474   1.876  1.00  0.00           C  
ATOM   1213  CE1 TYR A  80       5.028  45.255  -0.006  1.00  0.00           C  
ATOM   1214  CE2 TYR A  80       6.882  44.287   1.176  1.00  0.00           C  
ATOM   1215  CZ  TYR A  80       6.394  45.174   0.238  1.00  0.00           C  
ATOM   1216  OH  TYR A  80       7.261  45.984  -0.459  1.00  0.00           O  
ATOM   1217  H   TYR A  80       1.823  41.695   0.440  1.00  0.00           H  
ATOM   1218  HA  TYR A  80       4.433  40.820   1.590  1.00  0.00           H  
ATOM   1219 1HB  TYR A  80       2.742  43.184   2.499  1.00  0.00           H  
ATOM   1220 2HB  TYR A  80       4.093  42.522   3.409  1.00  0.00           H  
ATOM   1221  HD1 TYR A  80       3.085  44.502   0.507  1.00  0.00           H  
ATOM   1222  HD2 TYR A  80       6.397  42.773   2.616  1.00  0.00           H  
ATOM   1223  HE1 TYR A  80       4.643  45.956  -0.746  1.00  0.00           H  
ATOM   1224  HE2 TYR A  80       7.954  44.227   1.363  1.00  0.00           H  
ATOM   1225  HH  TYR A  80       8.165  45.755  -0.230  1.00  0.00           H  
ATOM   1226  N   MET A  81       3.362  39.615   3.496  1.00  0.00           N  
ATOM   1227  CA  MET A  81       2.720  38.813   4.531  1.00  0.00           C  
ATOM   1228  C   MET A  81       3.520  38.842   5.827  1.00  0.00           C  
ATOM   1229  O   MET A  81       4.610  38.275   5.907  1.00  0.00           O  
ATOM   1230  CB  MET A  81       2.539  37.376   4.048  1.00  0.00           C  
ATOM   1231  CG  MET A  81       1.926  36.438   5.079  1.00  0.00           C  
ATOM   1232  SD  MET A  81       1.984  34.709   4.567  1.00  0.00           S  
ATOM   1233  CE  MET A  81       3.739  34.377   4.698  1.00  0.00           C  
ATOM   1234  H   MET A  81       4.366  39.576   3.396  1.00  0.00           H  
ATOM   1235  HA  MET A  81       1.739  39.240   4.740  1.00  0.00           H  
ATOM   1236 1HB  MET A  81       1.900  37.366   3.167  1.00  0.00           H  
ATOM   1237 2HB  MET A  81       3.506  36.965   3.756  1.00  0.00           H  
ATOM   1238 1HG  MET A  81       2.460  36.536   6.023  1.00  0.00           H  
ATOM   1239 2HG  MET A  81       0.885  36.712   5.247  1.00  0.00           H  
ATOM   1240 1HE  MET A  81       3.935  33.343   4.413  1.00  0.00           H  
ATOM   1241 2HE  MET A  81       4.287  35.047   4.034  1.00  0.00           H  
ATOM   1242 3HE  MET A  81       4.064  34.538   5.726  1.00  0.00           H  
ATOM   1243  N   GLU A  82       2.974  39.507   6.839  1.00  0.00           N  
ATOM   1244  CA  GLU A  82       3.651  39.639   8.124  1.00  0.00           C  
ATOM   1245  C   GLU A  82       3.071  38.678   9.154  1.00  0.00           C  
ATOM   1246  O   GLU A  82       1.895  38.767   9.506  1.00  0.00           O  
ATOM   1247  CB  GLU A  82       3.546  41.077   8.637  1.00  0.00           C  
ATOM   1248  CG  GLU A  82       4.261  41.327   9.957  1.00  0.00           C  
ATOM   1249  CD  GLU A  82       4.180  42.760  10.404  1.00  0.00           C  
ATOM   1250  OE1 GLU A  82       3.634  43.558   9.681  1.00  0.00           O  
ATOM   1251  OE2 GLU A  82       4.664  43.057  11.471  1.00  0.00           O  
ATOM   1252  H   GLU A  82       2.066  39.931   6.716  1.00  0.00           H  
ATOM   1253  HA  GLU A  82       4.705  39.393   7.986  1.00  0.00           H  
ATOM   1254 1HB  GLU A  82       3.963  41.759   7.896  1.00  0.00           H  
ATOM   1255 2HB  GLU A  82       2.497  41.340   8.770  1.00  0.00           H  
ATOM   1256 1HG  GLU A  82       3.818  40.693  10.724  1.00  0.00           H  
ATOM   1257 2HG  GLU A  82       5.308  41.044   9.850  1.00  0.00           H  
ATOM   1258  N   LEU A  83       3.904  37.760   9.633  1.00  0.00           N  
ATOM   1259  CA  LEU A  83       3.503  36.841  10.692  1.00  0.00           C  
ATOM   1260  C   LEU A  83       4.038  37.294  12.045  1.00  0.00           C  
ATOM   1261  O   LEU A  83       5.246  37.283  12.280  1.00  0.00           O  
ATOM   1262  CB  LEU A  83       4.006  35.425  10.384  1.00  0.00           C  
ATOM   1263  CG  LEU A  83       3.842  34.401  11.514  1.00  0.00           C  
ATOM   1264  CD1 LEU A  83       2.366  34.256  11.858  1.00  0.00           C  
ATOM   1265  CD2 LEU A  83       4.436  33.068  11.081  1.00  0.00           C  
ATOM   1266  H   LEU A  83       4.838  37.696   9.254  1.00  0.00           H  
ATOM   1267  HA  LEU A  83       2.415  36.824  10.741  1.00  0.00           H  
ATOM   1268 1HB  LEU A  83       3.470  35.048   9.514  1.00  0.00           H  
ATOM   1269 2HB  LEU A  83       5.066  35.479  10.136  1.00  0.00           H  
ATOM   1270  HG  LEU A  83       4.359  34.756  12.405  1.00  0.00           H  
ATOM   1271 1HD1 LEU A  83       2.250  33.528  12.661  1.00  0.00           H  
ATOM   1272 2HD1 LEU A  83       1.972  35.219  12.183  1.00  0.00           H  
ATOM   1273 3HD1 LEU A  83       1.819  33.917  10.979  1.00  0.00           H  
ATOM   1274 1HD2 LEU A  83       4.320  32.340  11.884  1.00  0.00           H  
ATOM   1275 2HD2 LEU A  83       3.918  32.711  10.190  1.00  0.00           H  
ATOM   1276 3HD2 LEU A  83       5.495  33.198  10.858  1.00  0.00           H  
ATOM   1277  N   SER A  84       3.131  37.690  12.931  1.00  0.00           N  
ATOM   1278  CA  SER A  84       3.505  38.093  14.282  1.00  0.00           C  
ATOM   1279  C   SER A  84       3.382  36.930  15.257  1.00  0.00           C  
ATOM   1280  O   SER A  84       2.802  35.893  14.933  1.00  0.00           O  
ATOM   1281  CB  SER A  84       2.634  39.245  14.743  1.00  0.00           C  
ATOM   1282  OG  SER A  84       1.306  38.833  14.915  1.00  0.00           O  
ATOM   1283  H   SER A  84       2.158  37.714  12.662  1.00  0.00           H  
ATOM   1284  HA  SER A  84       4.545  38.422  14.269  1.00  0.00           H  
ATOM   1285 1HB  SER A  84       3.019  39.639  15.683  1.00  0.00           H  
ATOM   1286 2HB  SER A  84       2.676  40.049  14.009  1.00  0.00           H  
ATOM   1287  HG  SER A  84       0.983  38.608  14.039  1.00  0.00           H  
ATOM   1288  N   ARG A  85       3.932  37.107  16.454  1.00  0.00           N  
ATOM   1289  CA  ARG A  85       3.896  36.067  17.475  1.00  0.00           C  
ATOM   1290  C   ARG A  85       4.581  34.796  16.992  1.00  0.00           C  
ATOM   1291  O   ARG A  85       3.993  33.715  17.014  1.00  0.00           O  
ATOM   1292  CB  ARG A  85       2.460  35.749  17.864  1.00  0.00           C  
ATOM   1293  CG  ARG A  85       1.683  36.916  18.455  1.00  0.00           C  
ATOM   1294  CD  ARG A  85       0.318  36.510  18.876  1.00  0.00           C  
ATOM   1295  NE  ARG A  85      -0.419  37.616  19.464  1.00  0.00           N  
ATOM   1296  CZ  ARG A  85      -1.696  37.545  19.888  1.00  0.00           C  
ATOM   1297  NH1 ARG A  85      -2.362  36.417  19.782  1.00  0.00           N  
ATOM   1298  NH2 ARG A  85      -2.279  38.610  20.410  1.00  0.00           N  
ATOM   1299  H   ARG A  85       4.387  37.985  16.661  1.00  0.00           H  
ATOM   1300  HA  ARG A  85       4.422  36.431  18.358  1.00  0.00           H  
ATOM   1301 1HB  ARG A  85       1.914  35.400  16.989  1.00  0.00           H  
ATOM   1302 2HB  ARG A  85       2.451  34.943  18.598  1.00  0.00           H  
ATOM   1303 1HG  ARG A  85       2.212  37.300  19.327  1.00  0.00           H  
ATOM   1304 2HG  ARG A  85       1.591  37.706  17.709  1.00  0.00           H  
ATOM   1305 1HD  ARG A  85      -0.238  36.151  18.011  1.00  0.00           H  
ATOM   1306 2HD  ARG A  85       0.388  35.714  19.617  1.00  0.00           H  
ATOM   1307  HE  ARG A  85       0.060  38.501  19.562  1.00  0.00           H  
ATOM   1308 1HH1 ARG A  85      -1.917  35.603  19.383  1.00  0.00           H  
ATOM   1309 2HH1 ARG A  85      -3.319  36.364  20.100  1.00  0.00           H  
ATOM   1310 1HH2 ARG A  85      -1.767  39.478  20.492  1.00  0.00           H  
ATOM   1311 2HH2 ARG A  85      -3.236  38.557  20.728  1.00  0.00           H  
ATOM   1312  N   LEU A  86       5.829  34.932  16.555  1.00  0.00           N  
ATOM   1313  CA  LEU A  86       6.572  33.808  15.998  1.00  0.00           C  
ATOM   1314  C   LEU A  86       6.927  32.793  17.076  1.00  0.00           C  
ATOM   1315  O   LEU A  86       7.152  33.153  18.232  1.00  0.00           O  
ATOM   1316  CB  LEU A  86       7.852  34.306  15.314  1.00  0.00           C  
ATOM   1317  CG  LEU A  86       7.647  35.128  14.035  1.00  0.00           C  
ATOM   1318  CD1 LEU A  86       8.981  35.706  13.583  1.00  0.00           C  
ATOM   1319  CD2 LEU A  86       7.040  34.243  12.955  1.00  0.00           C  
ATOM   1320  H   LEU A  86       6.274  35.837  16.611  1.00  0.00           H  
ATOM   1321  HA  LEU A  86       5.947  33.315  15.254  1.00  0.00           H  
ATOM   1322 1HB  LEU A  86       8.404  34.924  16.020  1.00  0.00           H  
ATOM   1323 2HB  LEU A  86       8.468  33.444  15.059  1.00  0.00           H  
ATOM   1324  HG  LEU A  86       6.974  35.961  14.242  1.00  0.00           H  
ATOM   1325 1HD1 LEU A  86       8.835  36.290  12.675  1.00  0.00           H  
ATOM   1326 2HD1 LEU A  86       9.382  36.350  14.367  1.00  0.00           H  
ATOM   1327 3HD1 LEU A  86       9.680  34.895  13.385  1.00  0.00           H  
ATOM   1328 1HD2 LEU A  86       6.894  34.828  12.046  1.00  0.00           H  
ATOM   1329 2HD2 LEU A  86       7.713  33.411  12.747  1.00  0.00           H  
ATOM   1330 3HD2 LEU A  86       6.080  33.858  13.298  1.00  0.00           H  
ATOM   1331  N   ARG A  87       6.975  31.522  16.692  1.00  0.00           N  
ATOM   1332  CA  ARG A  87       7.439  30.468  17.587  1.00  0.00           C  
ATOM   1333  C   ARG A  87       8.320  29.467  16.850  1.00  0.00           C  
ATOM   1334  O   ARG A  87       8.420  29.500  15.623  1.00  0.00           O  
ATOM   1335  CB  ARG A  87       6.260  29.738  18.212  1.00  0.00           C  
ATOM   1336  CG  ARG A  87       5.283  29.133  17.217  1.00  0.00           C  
ATOM   1337  CD  ARG A  87       4.092  28.559  17.895  1.00  0.00           C  
ATOM   1338  NE  ARG A  87       4.401  27.304  18.562  1.00  0.00           N  
ATOM   1339  CZ  ARG A  87       3.636  26.736  19.515  1.00  0.00           C  
ATOM   1340  NH1 ARG A  87       2.525  27.322  19.902  1.00  0.00           N  
ATOM   1341  NH2 ARG A  87       4.004  25.591  20.062  1.00  0.00           N  
ATOM   1342  H   ARG A  87       6.683  31.279  15.757  1.00  0.00           H  
ATOM   1343  HA  ARG A  87       8.027  30.925  18.384  1.00  0.00           H  
ATOM   1344 1HB  ARG A  87       6.626  28.932  18.847  1.00  0.00           H  
ATOM   1345 2HB  ARG A  87       5.701  30.426  18.846  1.00  0.00           H  
ATOM   1346 1HG  ARG A  87       4.944  29.904  16.524  1.00  0.00           H  
ATOM   1347 2HG  ARG A  87       5.777  28.336  16.660  1.00  0.00           H  
ATOM   1348 1HD  ARG A  87       3.726  29.261  18.644  1.00  0.00           H  
ATOM   1349 2HD  ARG A  87       3.310  28.371  17.161  1.00  0.00           H  
ATOM   1350  HE  ARG A  87       5.249  26.824  18.292  1.00  0.00           H  
ATOM   1351 1HH1 ARG A  87       2.243  28.198  19.484  1.00  0.00           H  
ATOM   1352 2HH1 ARG A  87       1.952  26.896  20.616  1.00  0.00           H  
ATOM   1353 1HH2 ARG A  87       4.859  25.140  19.765  1.00  0.00           H  
ATOM   1354 2HH2 ARG A  87       3.432  25.165  20.776  1.00  0.00           H  
ATOM   1355  N   SER A  88       8.956  28.578  17.605  1.00  0.00           N  
ATOM   1356  CA  SER A  88       9.912  27.636  17.037  1.00  0.00           C  
ATOM   1357  C   SER A  88       9.236  26.690  16.052  1.00  0.00           C  
ATOM   1358  O   SER A  88       9.879  26.152  15.152  1.00  0.00           O  
ATOM   1359  CB  SER A  88      10.578  26.838  18.141  1.00  0.00           C  
ATOM   1360  OG  SER A  88       9.655  26.002  18.783  1.00  0.00           O  
ATOM   1361  H   SER A  88       8.773  28.555  18.598  1.00  0.00           H  
ATOM   1362  HA  SER A  88      10.677  28.199  16.500  1.00  0.00           H  
ATOM   1363 1HB  SER A  88      11.385  26.238  17.721  1.00  0.00           H  
ATOM   1364 2HB  SER A  88      11.021  27.520  18.866  1.00  0.00           H  
ATOM   1365  HG  SER A  88       9.547  25.239  18.212  1.00  0.00           H  
ATOM   1366  N   ASP A  89       7.934  26.492  16.230  1.00  0.00           N  
ATOM   1367  CA  ASP A  89       7.185  25.545  15.413  1.00  0.00           C  
ATOM   1368  C   ASP A  89       6.725  26.185  14.109  1.00  0.00           C  
ATOM   1369  O   ASP A  89       6.009  25.566  13.322  1.00  0.00           O  
ATOM   1370  CB  ASP A  89       5.973  25.014  16.183  1.00  0.00           C  
ATOM   1371  CG  ASP A  89       6.360  24.161  17.383  1.00  0.00           C  
ATOM   1372  OD1 ASP A  89       7.319  23.432  17.285  1.00  0.00           O  
ATOM   1373  OD2 ASP A  89       5.694  24.247  18.387  1.00  0.00           O  
ATOM   1374  H   ASP A  89       7.451  27.011  16.949  1.00  0.00           H  
ATOM   1375  HA  ASP A  89       7.837  24.706  15.170  1.00  0.00           H  
ATOM   1376 1HB  ASP A  89       5.367  25.851  16.530  1.00  0.00           H  
ATOM   1377 2HB  ASP A  89       5.352  24.416  15.515  1.00  0.00           H  
ATOM   1378  N   ASP A  90       7.142  27.427  13.886  1.00  0.00           N  
ATOM   1379  CA  ASP A  90       6.882  28.107  12.623  1.00  0.00           C  
ATOM   1380  C   ASP A  90       8.039  27.922  11.650  1.00  0.00           C  
ATOM   1381  O   ASP A  90       7.979  28.375  10.507  1.00  0.00           O  
ATOM   1382  CB  ASP A  90       6.638  29.600  12.858  1.00  0.00           C  
ATOM   1383  CG  ASP A  90       5.316  29.881  13.561  1.00  0.00           C  
ATOM   1384  OD1 ASP A  90       4.355  29.211  13.265  1.00  0.00           O  
ATOM   1385  OD2 ASP A  90       5.281  30.762  14.386  1.00  0.00           O  
ATOM   1386  H   ASP A  90       7.651  27.912  14.611  1.00  0.00           H  
ATOM   1387  HA  ASP A  90       5.987  27.674  12.175  1.00  0.00           H  
ATOM   1388 1HB  ASP A  90       7.448  30.010  13.461  1.00  0.00           H  
ATOM   1389 2HB  ASP A  90       6.643  30.124  11.902  1.00  0.00           H  
ATOM   1390  N   THR A  91       9.092  27.255  12.110  1.00  0.00           N  
ATOM   1391  CA  THR A  91      10.227  26.930  11.255  1.00  0.00           C  
ATOM   1392  C   THR A  91       9.767  26.308   9.943  1.00  0.00           C  
ATOM   1393  O   THR A  91       9.441  25.122   9.888  1.00  0.00           O  
ATOM   1394  CB  THR A  91      11.202  25.975  11.967  1.00  0.00           C  
ATOM   1395  OG1 THR A  91      11.682  26.588  13.171  1.00  0.00           O  
ATOM   1396  CG2 THR A  91      12.382  25.647  11.064  1.00  0.00           C  
ATOM   1397  H   THR A  91       9.106  26.966  13.078  1.00  0.00           H  
ATOM   1398  HA  THR A  91      10.759  27.853  11.021  1.00  0.00           H  
ATOM   1399  HB  THR A  91      10.683  25.052  12.226  1.00  0.00           H  
ATOM   1400  HG1 THR A  91      11.065  26.414  13.885  1.00  0.00           H  
ATOM   1401 1HG2 THR A  91      13.060  24.970  11.584  1.00  0.00           H  
ATOM   1402 2HG2 THR A  91      12.021  25.170  10.153  1.00  0.00           H  
ATOM   1403 3HG2 THR A  91      12.910  26.564  10.809  1.00  0.00           H  
ATOM   1404  N   ALA A  92       9.742  27.115   8.887  1.00  0.00           N  
ATOM   1405  CA  ALA A  92       9.218  26.676   7.599  1.00  0.00           C  
ATOM   1406  C   ALA A  92       9.601  27.646   6.489  1.00  0.00           C  
ATOM   1407  O   ALA A  92       9.916  28.808   6.749  1.00  0.00           O  
ATOM   1408  CB  ALA A  92       7.706  26.520   7.668  1.00  0.00           C  
ATOM   1409  H   ALA A  92      10.096  28.056   8.979  1.00  0.00           H  
ATOM   1410  HA  ALA A  92       9.662  25.708   7.365  1.00  0.00           H  
ATOM   1411 1HB  ALA A  92       7.329  26.192   6.699  1.00  0.00           H  
ATOM   1412 2HB  ALA A  92       7.450  25.780   8.426  1.00  0.00           H  
ATOM   1413 3HB  ALA A  92       7.254  27.476   7.928  1.00  0.00           H  
ATOM   1414  N   VAL A  93       9.571  27.163   5.252  1.00  0.00           N  
ATOM   1415  CA  VAL A  93       9.816  28.012   4.092  1.00  0.00           C  
ATOM   1416  C   VAL A  93       8.510  28.520   3.495  1.00  0.00           C  
ATOM   1417  O   VAL A  93       7.660  27.733   3.078  1.00  0.00           O  
ATOM   1418  CB  VAL A  93      10.601  27.236   3.018  1.00  0.00           C  
ATOM   1419  CG1 VAL A  93      10.846  28.113   1.799  1.00  0.00           C  
ATOM   1420  CG2 VAL A  93      11.917  26.738   3.597  1.00  0.00           C  
ATOM   1421  H   VAL A  93       9.373  26.183   5.111  1.00  0.00           H  
ATOM   1422  HA  VAL A  93      10.412  28.869   4.410  1.00  0.00           H  
ATOM   1423  HB  VAL A  93      10.004  26.386   2.688  1.00  0.00           H  
ATOM   1424 1HG1 VAL A  93      11.401  27.548   1.050  1.00  0.00           H  
ATOM   1425 2HG1 VAL A  93       9.890  28.428   1.380  1.00  0.00           H  
ATOM   1426 3HG1 VAL A  93      11.422  28.990   2.092  1.00  0.00           H  
ATOM   1427 1HG2 VAL A  93      12.466  26.189   2.833  1.00  0.00           H  
ATOM   1428 2HG2 VAL A  93      12.512  27.587   3.933  1.00  0.00           H  
ATOM   1429 3HG2 VAL A  93      11.716  26.079   4.442  1.00  0.00           H  
ATOM   1430  N   TYR A  94       8.357  29.839   3.456  1.00  0.00           N  
ATOM   1431  CA  TYR A  94       7.114  30.453   3.002  1.00  0.00           C  
ATOM   1432  C   TYR A  94       7.109  30.633   1.490  1.00  0.00           C  
ATOM   1433  O   TYR A  94       8.103  31.060   0.902  1.00  0.00           O  
ATOM   1434  CB  TYR A  94       6.897  31.799   3.697  1.00  0.00           C  
ATOM   1435  CG  TYR A  94       6.734  31.692   5.197  1.00  0.00           C  
ATOM   1436  CD1 TYR A  94       6.755  30.448   5.810  1.00  0.00           C  
ATOM   1437  CD2 TYR A  94       6.564  32.838   5.960  1.00  0.00           C  
ATOM   1438  CE1 TYR A  94       6.606  30.350   7.180  1.00  0.00           C  
ATOM   1439  CE2 TYR A  94       6.415  32.740   7.329  1.00  0.00           C  
ATOM   1440  CZ  TYR A  94       6.436  31.503   7.939  1.00  0.00           C  
ATOM   1441  OH  TYR A  94       6.287  31.406   9.304  1.00  0.00           O  
ATOM   1442  H   TYR A  94       9.120  30.432   3.748  1.00  0.00           H  
ATOM   1443  HA  TYR A  94       6.287  29.790   3.259  1.00  0.00           H  
ATOM   1444 1HB  TYR A  94       7.744  32.455   3.493  1.00  0.00           H  
ATOM   1445 2HB  TYR A  94       6.007  32.278   3.292  1.00  0.00           H  
ATOM   1446  HD1 TYR A  94       6.889  29.547   5.211  1.00  0.00           H  
ATOM   1447  HD2 TYR A  94       6.546  33.815   5.478  1.00  0.00           H  
ATOM   1448  HE1 TYR A  94       6.623  29.373   7.662  1.00  0.00           H  
ATOM   1449  HE2 TYR A  94       6.280  33.641   7.929  1.00  0.00           H  
ATOM   1450  HH  TYR A  94       6.802  30.663   9.629  1.00  0.00           H  
ATOM   1451  N   TYR A  95       5.984  30.304   0.864  1.00  0.00           N  
ATOM   1452  CA  TYR A  95       5.841  30.446  -0.580  1.00  0.00           C  
ATOM   1453  C   TYR A  95       4.661  31.344  -0.931  1.00  0.00           C  
ATOM   1454  O   TYR A  95       3.628  31.317  -0.262  1.00  0.00           O  
ATOM   1455  CB  TYR A  95       5.679  29.075  -1.240  1.00  0.00           C  
ATOM   1456  CG  TYR A  95       6.853  28.148  -1.018  1.00  0.00           C  
ATOM   1457  CD1 TYR A  95       6.848  27.265   0.052  1.00  0.00           C  
ATOM   1458  CD2 TYR A  95       7.936  28.181  -1.884  1.00  0.00           C  
ATOM   1459  CE1 TYR A  95       7.921  26.419   0.255  1.00  0.00           C  
ATOM   1460  CE2 TYR A  95       9.009  27.335  -1.682  1.00  0.00           C  
ATOM   1461  CZ  TYR A  95       9.003  26.456  -0.617  1.00  0.00           C  
ATOM   1462  OH  TYR A  95      10.072  25.613  -0.415  1.00  0.00           O  
ATOM   1463  H   TYR A  95       5.208  29.946   1.402  1.00  0.00           H  
ATOM   1464  HA  TYR A  95       6.743  30.917  -0.972  1.00  0.00           H  
ATOM   1465 1HB  TYR A  95       4.783  28.588  -0.852  1.00  0.00           H  
ATOM   1466 2HB  TYR A  95       5.544  29.202  -2.313  1.00  0.00           H  
ATOM   1467  HD1 TYR A  95       5.997  27.239   0.733  1.00  0.00           H  
ATOM   1468  HD2 TYR A  95       7.941  28.875  -2.724  1.00  0.00           H  
ATOM   1469  HE1 TYR A  95       7.916  25.725   1.095  1.00  0.00           H  
ATOM   1470  HE2 TYR A  95       9.860  27.361  -2.362  1.00  0.00           H  
ATOM   1471  HH  TYR A  95       9.777  24.832   0.059  1.00  0.00           H  
ATOM   1472  N   CYS A  96       4.821  32.138  -1.984  1.00  0.00           N  
ATOM   1473  CA  CYS A  96       3.687  32.776  -2.642  1.00  0.00           C  
ATOM   1474  C   CYS A  96       3.409  32.142  -3.998  1.00  0.00           C  
ATOM   1475  O   CYS A  96       4.304  32.028  -4.836  1.00  0.00           O  
ATOM   1476  CB  CYS A  96       3.944  34.272  -2.827  1.00  0.00           C  
ATOM   1477  SG  CYS A  96       2.577  35.165  -3.604  1.00  0.00           S  
ATOM   1478  H   CYS A  96       5.752  32.305  -2.338  1.00  0.00           H  
ATOM   1479  HA  CYS A  96       2.806  32.650  -2.012  1.00  0.00           H  
ATOM   1480 1HB  CYS A  96       4.139  34.730  -1.857  1.00  0.00           H  
ATOM   1481 2HB  CYS A  96       4.833  34.415  -3.442  1.00  0.00           H  
ATOM   1482  HG  CYS A  96       1.659  34.823  -2.705  1.00  0.00           H  
ATOM   1483  N   ALA A  97       2.164  31.729  -4.209  1.00  0.00           N  
ATOM   1484  CA  ALA A  97       1.806  30.939  -5.381  1.00  0.00           C  
ATOM   1485  C   ALA A  97       0.325  31.079  -5.709  1.00  0.00           C  
ATOM   1486  O   ALA A  97      -0.485  31.401  -4.840  1.00  0.00           O  
ATOM   1487  CB  ALA A  97       2.164  29.476  -5.163  1.00  0.00           C  
ATOM   1488  H   ALA A  97       1.446  31.969  -3.540  1.00  0.00           H  
ATOM   1489  HA  ALA A  97       2.373  31.319  -6.231  1.00  0.00           H  
ATOM   1490 1HB  ALA A  97       1.891  28.899  -6.047  1.00  0.00           H  
ATOM   1491 2HB  ALA A  97       3.236  29.386  -4.988  1.00  0.00           H  
ATOM   1492 3HB  ALA A  97       1.622  29.094  -4.300  1.00  0.00           H  
ATOM   1493  N   ARG A  98      -0.023  30.834  -6.967  1.00  0.00           N  
ATOM   1494  CA  ARG A  98      -1.416  30.864  -7.397  1.00  0.00           C  
ATOM   1495  C   ARG A  98      -2.029  29.470  -7.375  1.00  0.00           C  
ATOM   1496  O   ARG A  98      -1.368  28.485  -7.704  1.00  0.00           O  
ATOM   1497  CB  ARG A  98      -1.532  31.443  -8.799  1.00  0.00           C  
ATOM   1498  CG  ARG A  98      -2.949  31.518  -9.345  1.00  0.00           C  
ATOM   1499  CD  ARG A  98      -2.988  32.161 -10.684  1.00  0.00           C  
ATOM   1500  NE  ARG A  98      -4.337  32.201 -11.226  1.00  0.00           N  
ATOM   1501  CZ  ARG A  98      -4.888  31.230 -11.980  1.00  0.00           C  
ATOM   1502  NH1 ARG A  98      -4.195  30.152 -12.272  1.00  0.00           N  
ATOM   1503  NH2 ARG A  98      -6.125  31.362 -12.427  1.00  0.00           N  
ATOM   1504  H   ARG A  98       0.696  30.622  -7.644  1.00  0.00           H  
ATOM   1505  HA  ARG A  98      -1.976  31.500  -6.711  1.00  0.00           H  
ATOM   1506 1HB  ARG A  98      -1.121  32.452  -8.811  1.00  0.00           H  
ATOM   1507 2HB  ARG A  98      -0.942  30.842  -9.491  1.00  0.00           H  
ATOM   1508 1HG  ARG A  98      -3.357  30.511  -9.436  1.00  0.00           H  
ATOM   1509 2HG  ARG A  98      -3.571  32.102  -8.666  1.00  0.00           H  
ATOM   1510 1HD  ARG A  98      -2.620  33.183 -10.607  1.00  0.00           H  
ATOM   1511 2HD  ARG A  98      -2.360  31.600 -11.375  1.00  0.00           H  
ATOM   1512  HE  ARG A  98      -4.901  33.016 -11.023  1.00  0.00           H  
ATOM   1513 1HH1 ARG A  98      -3.250  30.051 -11.930  1.00  0.00           H  
ATOM   1514 2HH1 ARG A  98      -4.608  29.424 -12.837  1.00  0.00           H  
ATOM   1515 1HH2 ARG A  98      -6.657  32.192 -12.203  1.00  0.00           H  
ATOM   1516 2HH2 ARG A  98      -6.537  30.635 -12.992  1.00  0.00           H  
ATOM   1517  N   SER A  99      -3.297  29.392  -6.985  1.00  0.00           N  
ATOM   1518  CA  SER A  99      -4.005  28.119  -6.929  1.00  0.00           C  
ATOM   1519  C   SER A  99      -5.501  28.312  -7.145  1.00  0.00           C  
ATOM   1520  O   SER A  99      -6.078  29.309  -6.711  1.00  0.00           O  
ATOM   1521  CB  SER A  99      -3.761  27.443  -5.594  1.00  0.00           C  
ATOM   1522  OG  SER A  99      -4.503  26.259  -5.488  1.00  0.00           O  
ATOM   1523  H   SER A  99      -3.782  30.238  -6.719  1.00  0.00           H  
ATOM   1524  HA  SER A  99      -3.625  27.477  -7.724  1.00  0.00           H  
ATOM   1525 1HB  SER A  99      -2.699  27.221  -5.488  1.00  0.00           H  
ATOM   1526 2HB  SER A  99      -4.036  28.122  -4.788  1.00  0.00           H  
ATOM   1527  HG  SER A  99      -4.095  25.636  -6.093  1.00  0.00           H  
ATOM   1528  N   GLY A 100      -6.125  27.351  -7.818  1.00  0.00           N  
ATOM   1529  CA  GLY A 100      -7.538  27.449  -8.162  1.00  0.00           C  
ATOM   1530  C   GLY A 100      -7.744  28.296  -9.411  1.00  0.00           C  
ATOM   1531  O   GLY A 100      -6.801  28.894  -9.930  1.00  0.00           O  
ATOM   1532  H   GLY A 100      -5.606  26.531  -8.099  1.00  0.00           H  
ATOM   1533 1HA  GLY A 100      -7.944  26.451  -8.324  1.00  0.00           H  
ATOM   1534 2HA  GLY A 100      -8.085  27.887  -7.328  1.00  0.00           H  
ATOM   1535  N   GLY A 101      -8.982  28.343  -9.891  1.00  0.00           N  
ATOM   1536  CA  GLY A 101      -9.325  29.162 -11.047  1.00  0.00           C  
ATOM   1537  C   GLY A 101      -8.839  28.520 -12.341  1.00  0.00           C  
ATOM   1538  O   GLY A 101      -8.454  27.351 -12.358  1.00  0.00           O  
ATOM   1539  H   GLY A 101      -9.704  27.797  -9.443  1.00  0.00           H  
ATOM   1540 1HA  GLY A 101     -10.406  29.299 -11.089  1.00  0.00           H  
ATOM   1541 2HA  GLY A 101      -8.880  30.150 -10.938  1.00  0.00           H  
ATOM   1542  N   PRO A 102      -8.859  29.292 -13.422  1.00  0.00           N  
ATOM   1543  CA  PRO A 102      -8.347  28.826 -14.705  1.00  0.00           C  
ATOM   1544  C   PRO A 102      -6.902  28.362 -14.586  1.00  0.00           C  
ATOM   1545  O   PRO A 102      -6.119  28.927 -13.822  1.00  0.00           O  
ATOM   1546  CB  PRO A 102      -8.471  30.066 -15.596  1.00  0.00           C  
ATOM   1547  CG  PRO A 102      -9.573  30.854 -14.976  1.00  0.00           C  
ATOM   1548  CD  PRO A 102      -9.386  30.658 -13.495  1.00  0.00           C  
ATOM   1549  HA  PRO A 102      -8.986  28.011 -15.075  1.00  0.00           H  
ATOM   1550 1HB  PRO A 102      -7.515  30.611 -15.617  1.00  0.00           H  
ATOM   1551 2HB  PRO A 102      -8.691  29.766 -16.631  1.00  0.00           H  
ATOM   1552 1HG  PRO A 102      -9.501  31.910 -15.276  1.00  0.00           H  
ATOM   1553 2HG  PRO A 102     -10.548  30.489 -15.331  1.00  0.00           H  
ATOM   1554 1HD  PRO A 102      -8.667  31.400 -13.114  1.00  0.00           H  
ATOM   1555 2HD  PRO A 102     -10.355  30.761 -12.985  1.00  0.00           H  
ATOM   1556  N   TYR A 103      -6.553  27.329 -15.345  1.00  0.00           N  
ATOM   1557  CA  TYR A 103      -5.235  26.713 -15.243  1.00  0.00           C  
ATOM   1558  C   TYR A 103      -4.449  26.877 -16.537  1.00  0.00           C  
ATOM   1559  O   TYR A 103      -4.262  25.919 -17.287  1.00  0.00           O  
ATOM   1560  CB  TYR A 103      -5.362  25.231 -14.884  1.00  0.00           C  
ATOM   1561  CG  TYR A 103      -5.991  24.983 -13.531  1.00  0.00           C  
ATOM   1562  CD1 TYR A 103      -7.323  24.603 -13.444  1.00  0.00           C  
ATOM   1563  CD2 TYR A 103      -5.237  25.135 -12.377  1.00  0.00           C  
ATOM   1564  CE1 TYR A 103      -7.898  24.377 -12.209  1.00  0.00           C  
ATOM   1565  CE2 TYR A 103      -5.812  24.908 -11.141  1.00  0.00           C  
ATOM   1566  CZ  TYR A 103      -7.136  24.530 -11.055  1.00  0.00           C  
ATOM   1567  OH  TYR A 103      -7.709  24.304  -9.825  1.00  0.00           O  
ATOM   1568  H   TYR A 103      -7.218  26.960 -16.010  1.00  0.00           H  
ATOM   1569  HA  TYR A 103      -4.678  27.217 -14.452  1.00  0.00           H  
ATOM   1570 1HB  TYR A 103      -5.966  24.724 -15.638  1.00  0.00           H  
ATOM   1571 2HB  TYR A 103      -4.375  24.770 -14.890  1.00  0.00           H  
ATOM   1572  HD1 TYR A 103      -7.916  24.484 -14.351  1.00  0.00           H  
ATOM   1573  HD2 TYR A 103      -4.191  25.434 -12.445  1.00  0.00           H  
ATOM   1574  HE1 TYR A 103      -8.943  24.078 -12.141  1.00  0.00           H  
ATOM   1575  HE2 TYR A 103      -5.219  25.028 -10.234  1.00  0.00           H  
ATOM   1576  HH  TYR A 103      -7.024  24.294  -9.151  1.00  0.00           H  
ATOM   1577  N   PHE A 104      -3.990  28.098 -16.794  1.00  0.00           N  
ATOM   1578  CA  PHE A 104      -3.154  28.372 -17.957  1.00  0.00           C  
ATOM   1579  C   PHE A 104      -1.794  28.918 -17.541  1.00  0.00           C  
ATOM   1580  O   PHE A 104      -0.884  29.036 -18.361  1.00  0.00           O  
ATOM   1581  CB  PHE A 104      -3.845  29.369 -18.889  1.00  0.00           C  
ATOM   1582  CG  PHE A 104      -5.189  28.910 -19.378  1.00  0.00           C  
ATOM   1583  CD1 PHE A 104      -5.290  27.947 -20.371  1.00  0.00           C  
ATOM   1584  CD2 PHE A 104      -6.355  29.439 -18.846  1.00  0.00           C  
ATOM   1585  CE1 PHE A 104      -6.526  27.524 -20.822  1.00  0.00           C  
ATOM   1586  CE2 PHE A 104      -7.592  29.017 -19.294  1.00  0.00           C  
ATOM   1587  CZ  PHE A 104      -7.677  28.059 -20.284  1.00  0.00           C  
ATOM   1588  H   PHE A 104      -4.226  28.854 -16.168  1.00  0.00           H  
ATOM   1589  HA  PHE A 104      -2.997  27.439 -18.499  1.00  0.00           H  
ATOM   1590 1HB  PHE A 104      -3.978  30.319 -18.371  1.00  0.00           H  
ATOM   1591 2HB  PHE A 104      -3.213  29.555 -19.756  1.00  0.00           H  
ATOM   1592  HD1 PHE A 104      -4.379  27.524 -20.796  1.00  0.00           H  
ATOM   1593  HD2 PHE A 104      -6.288  30.197 -18.065  1.00  0.00           H  
ATOM   1594  HE1 PHE A 104      -6.590  26.767 -21.603  1.00  0.00           H  
ATOM   1595  HE2 PHE A 104      -8.501  29.441 -18.867  1.00  0.00           H  
ATOM   1596  HZ  PHE A 104      -8.651  27.726 -20.639  1.00  0.00           H  
ATOM   1597  N   PHE A 105      -1.661  29.249 -16.261  1.00  0.00           N  
ATOM   1598  CA  PHE A 105      -0.434  29.845 -15.747  1.00  0.00           C  
ATOM   1599  C   PHE A 105       0.032  29.140 -14.480  1.00  0.00           C  
ATOM   1600  O   PHE A 105      -0.760  28.503 -13.785  1.00  0.00           O  
ATOM   1601  CB  PHE A 105      -0.642  31.334 -15.461  1.00  0.00           C  
ATOM   1602  CG  PHE A 105      -1.084  32.125 -16.659  1.00  0.00           C  
ATOM   1603  CD1 PHE A 105      -2.432  32.319 -16.921  1.00  0.00           C  
ATOM   1604  CD2 PHE A 105      -0.153  32.676 -17.527  1.00  0.00           C  
ATOM   1605  CE1 PHE A 105      -2.839  33.047 -18.023  1.00  0.00           C  
ATOM   1606  CE2 PHE A 105      -0.557  33.404 -18.629  1.00  0.00           C  
ATOM   1607  CZ  PHE A 105      -1.903  33.590 -18.877  1.00  0.00           C  
ATOM   1608  H   PHE A 105      -2.430  29.084 -15.628  1.00  0.00           H  
ATOM   1609  HA  PHE A 105       0.345  29.741 -16.503  1.00  0.00           H  
ATOM   1610 1HB  PHE A 105      -1.391  31.453 -14.680  1.00  0.00           H  
ATOM   1611 2HB  PHE A 105       0.287  31.766 -15.092  1.00  0.00           H  
ATOM   1612  HD1 PHE A 105      -3.173  31.891 -16.245  1.00  0.00           H  
ATOM   1613  HD2 PHE A 105       0.910  32.529 -17.331  1.00  0.00           H  
ATOM   1614  HE1 PHE A 105      -3.902  33.192 -18.217  1.00  0.00           H  
ATOM   1615  HE2 PHE A 105       0.184  33.832 -19.303  1.00  0.00           H  
ATOM   1616  HZ  PHE A 105      -2.223  34.162 -19.746  1.00  0.00           H  
ATOM   1617  N   ASP A 106       1.322  29.258 -14.183  1.00  0.00           N  
ATOM   1618  CA  ASP A 106       1.898  28.626 -13.002  1.00  0.00           C  
ATOM   1619  C   ASP A 106       2.812  29.587 -12.253  1.00  0.00           C  
ATOM   1620  O   ASP A 106       3.895  29.928 -12.730  1.00  0.00           O  
ATOM   1621  CB  ASP A 106       2.680  27.370 -13.393  1.00  0.00           C  
ATOM   1622  CG  ASP A 106       3.198  26.596 -12.189  1.00  0.00           C  
ATOM   1623  OD1 ASP A 106       3.037  27.069 -11.089  1.00  0.00           O  
ATOM   1624  OD2 ASP A 106       3.751  25.539 -12.381  1.00  0.00           O  
ATOM   1625  H   ASP A 106       1.919  29.800 -14.792  1.00  0.00           H  
ATOM   1626  HA  ASP A 106       1.086  28.337 -12.334  1.00  0.00           H  
ATOM   1627 1HB  ASP A 106       2.040  26.712 -13.982  1.00  0.00           H  
ATOM   1628 2HB  ASP A 106       3.527  27.649 -14.020  1.00  0.00           H  
ATOM   1629  N   TYR A 107       2.369  30.023 -11.078  1.00  0.00           N  
ATOM   1630  CA  TYR A 107       3.086  31.040 -10.319  1.00  0.00           C  
ATOM   1631  C   TYR A 107       3.583  30.487  -8.989  1.00  0.00           C  
ATOM   1632  O   TYR A 107       2.795  30.234  -8.078  1.00  0.00           O  
ATOM   1633  CB  TYR A 107       2.193  32.261 -10.085  1.00  0.00           C  
ATOM   1634  CG  TYR A 107       1.728  32.931 -11.360  1.00  0.00           C  
ATOM   1635  CD1 TYR A 107       0.392  32.870 -11.728  1.00  0.00           C  
ATOM   1636  CD2 TYR A 107       2.638  33.605 -12.160  1.00  0.00           C  
ATOM   1637  CE1 TYR A 107      -0.032  33.482 -12.892  1.00  0.00           C  
ATOM   1638  CE2 TYR A 107       2.214  34.216 -13.324  1.00  0.00           C  
ATOM   1639  CZ  TYR A 107       0.885  34.156 -13.690  1.00  0.00           C  
ATOM   1640  OH  TYR A 107       0.463  34.765 -14.849  1.00  0.00           O  
ATOM   1641  H   TYR A 107       1.514  29.638 -10.702  1.00  0.00           H  
ATOM   1642  HA  TYR A 107       3.958  31.351 -10.894  1.00  0.00           H  
ATOM   1643 1HB  TYR A 107       1.311  31.964  -9.516  1.00  0.00           H  
ATOM   1644 2HB  TYR A 107       2.733  32.998  -9.491  1.00  0.00           H  
ATOM   1645  HD1 TYR A 107      -0.323  32.340 -11.098  1.00  0.00           H  
ATOM   1646  HD2 TYR A 107       3.688  33.652 -11.871  1.00  0.00           H  
ATOM   1647  HE1 TYR A 107      -1.081  33.434 -13.181  1.00  0.00           H  
ATOM   1648  HE2 TYR A 107       2.930  34.746 -13.953  1.00  0.00           H  
ATOM   1649  HH  TYR A 107       1.227  35.037 -15.364  1.00  0.00           H  
ATOM   1650  N   TRP A 108       4.894  30.302  -8.885  1.00  0.00           N  
ATOM   1651  CA  TRP A 108       5.528  30.018  -7.603  1.00  0.00           C  
ATOM   1652  C   TRP A 108       6.772  30.873  -7.401  1.00  0.00           C  
ATOM   1653  O   TRP A 108       7.527  31.119  -8.342  1.00  0.00           O  
ATOM   1654  CB  TRP A 108       5.902  28.537  -7.509  1.00  0.00           C  
ATOM   1655  CG  TRP A 108       4.756  27.654  -7.118  1.00  0.00           C  
ATOM   1656  CD1 TRP A 108       3.747  27.222  -7.925  1.00  0.00           C  
ATOM   1657  CD2 TRP A 108       4.494  27.087  -5.811  1.00  0.00           C  
ATOM   1658  NE1 TRP A 108       2.879  26.430  -7.215  1.00  0.00           N  
ATOM   1659  CE2 TRP A 108       3.322  26.335  -5.920  1.00  0.00           C  
ATOM   1660  CE3 TRP A 108       5.152  27.156  -4.576  1.00  0.00           C  
ATOM   1661  CZ2 TRP A 108       2.785  25.654  -4.839  1.00  0.00           C  
ATOM   1662  CZ3 TRP A 108       4.614  26.472  -3.493  1.00  0.00           C  
ATOM   1663  CH2 TRP A 108       3.461  25.739  -3.622  1.00  0.00           C  
ATOM   1664  H   TRP A 108       5.467  30.360  -9.714  1.00  0.00           H  
ATOM   1665  HA  TRP A 108       4.819  30.250  -6.808  1.00  0.00           H  
ATOM   1666 1HB  TRP A 108       6.283  28.197  -8.472  1.00  0.00           H  
ATOM   1667 2HB  TRP A 108       6.699  28.409  -6.777  1.00  0.00           H  
ATOM   1668  HD1 TRP A 108       3.645  27.468  -8.980  1.00  0.00           H  
ATOM   1669  HE1 TRP A 108       2.049  25.988  -7.584  1.00  0.00           H  
ATOM   1670  HE3 TRP A 108       6.070  27.734  -4.469  1.00  0.00           H  
ATOM   1671  HZ2 TRP A 108       1.869  25.067  -4.921  1.00  0.00           H  
ATOM   1672  HZ3 TRP A 108       5.132  26.531  -2.536  1.00  0.00           H  
ATOM   1673  HH2 TRP A 108       3.067  25.214  -2.752  1.00  0.00           H  
ATOM   1674  N   GLY A 109       6.980  31.325  -6.169  1.00  0.00           N  
ATOM   1675  CA  GLY A 109       8.222  31.993  -5.798  1.00  0.00           C  
ATOM   1676  C   GLY A 109       9.320  30.984  -5.489  1.00  0.00           C  
ATOM   1677  O   GLY A 109       9.109  29.774  -5.586  1.00  0.00           O  
ATOM   1678  H   GLY A 109       6.260  31.203  -5.472  1.00  0.00           H  
ATOM   1679 1HA  GLY A 109       8.541  32.646  -6.611  1.00  0.00           H  
ATOM   1680 2HA  GLY A 109       8.048  32.625  -4.928  1.00  0.00           H  
ATOM   1681  N   GLN A 110      10.491  31.487  -5.116  1.00  0.00           N  
ATOM   1682  CA  GLN A 110      11.635  30.631  -4.824  1.00  0.00           C  
ATOM   1683  C   GLN A 110      11.578  30.104  -3.396  1.00  0.00           C  
ATOM   1684  O   GLN A 110      12.258  29.136  -3.054  1.00  0.00           O  
ATOM   1685  CB  GLN A 110      12.945  31.391  -5.049  1.00  0.00           C  
ATOM   1686  CG  GLN A 110      13.335  32.310  -3.905  1.00  0.00           C  
ATOM   1687  CD  GLN A 110      12.740  33.698  -4.048  1.00  0.00           C  
ATOM   1688  OE1 GLN A 110      11.659  33.869  -4.619  1.00  0.00           O  
ATOM   1689  NE2 GLN A 110      13.443  34.699  -3.530  1.00  0.00           N  
ATOM   1690  H   GLN A 110      10.593  32.488  -5.033  1.00  0.00           H  
ATOM   1691  HA  GLN A 110      11.608  29.776  -5.500  1.00  0.00           H  
ATOM   1692 1HB  GLN A 110      13.757  30.680  -5.201  1.00  0.00           H  
ATOM   1693 2HB  GLN A 110      12.865  31.994  -5.953  1.00  0.00           H  
ATOM   1694 1HG  GLN A 110      12.978  31.880  -2.969  1.00  0.00           H  
ATOM   1695 2HG  GLN A 110      14.421  32.405  -3.882  1.00  0.00           H  
ATOM   1696 1HE2 GLN A 110      13.100  35.637  -3.594  1.00  0.00           H  
ATOM   1697 2HE2 GLN A 110      14.315  34.516  -3.076  1.00  0.00           H  
ATOM   1698  N   GLY A 111      10.763  30.745  -2.566  1.00  0.00           N  
ATOM   1699  CA  GLY A 111      10.598  30.328  -1.179  1.00  0.00           C  
ATOM   1700  C   GLY A 111      11.398  31.218  -0.237  1.00  0.00           C  
ATOM   1701  O   GLY A 111      12.502  31.653  -0.566  1.00  0.00           O  
ATOM   1702  H   GLY A 111      10.244  31.543  -2.905  1.00  0.00           H  
ATOM   1703 1HA  GLY A 111       9.542  30.364  -0.911  1.00  0.00           H  
ATOM   1704 2HA  GLY A 111      10.922  29.293  -1.070  1.00  0.00           H  
ATOM   1705  N   THR A 112      10.835  31.487   0.936  1.00  0.00           N  
ATOM   1706  CA  THR A 112      11.513  32.292   1.945  1.00  0.00           C  
ATOM   1707  C   THR A 112      11.615  31.545   3.269  1.00  0.00           C  
ATOM   1708  O   THR A 112      10.622  31.375   3.975  1.00  0.00           O  
ATOM   1709  CB  THR A 112      10.788  33.633   2.163  1.00  0.00           C  
ATOM   1710  OG1 THR A 112      10.737  34.357   0.927  1.00  0.00           O  
ATOM   1711  CG2 THR A 112      11.514  34.468   3.206  1.00  0.00           C  
ATOM   1712  H   THR A 112       9.914  31.123   1.134  1.00  0.00           H  
ATOM   1713  HA  THR A 112      12.525  32.501   1.598  1.00  0.00           H  
ATOM   1714  HB  THR A 112       9.769  33.445   2.501  1.00  0.00           H  
ATOM   1715  HG1 THR A 112      11.486  34.956   0.876  1.00  0.00           H  
ATOM   1716 1HG2 THR A 112      10.987  35.412   3.347  1.00  0.00           H  
ATOM   1717 2HG2 THR A 112      11.545  33.925   4.150  1.00  0.00           H  
ATOM   1718 3HG2 THR A 112      12.530  34.668   2.870  1.00  0.00           H  
ATOM   1719  N   LEU A 113      12.823  31.100   3.600  1.00  0.00           N  
ATOM   1720  CA  LEU A 113      13.058  30.371   4.840  1.00  0.00           C  
ATOM   1721  C   LEU A 113      12.911  31.283   6.051  1.00  0.00           C  
ATOM   1722  O   LEU A 113      13.634  32.270   6.189  1.00  0.00           O  
ATOM   1723  CB  LEU A 113      14.458  29.745   4.830  1.00  0.00           C  
ATOM   1724  CG  LEU A 113      14.868  29.011   6.113  1.00  0.00           C  
ATOM   1725  CD1 LEU A 113      13.957  27.809   6.324  1.00  0.00           C  
ATOM   1726  CD2 LEU A 113      16.324  28.582   6.010  1.00  0.00           C  
ATOM   1727  H   LEU A 113      13.598  31.272   2.976  1.00  0.00           H  
ATOM   1728  HA  LEU A 113      12.318  29.575   4.918  1.00  0.00           H  
ATOM   1729 1HB  LEU A 113      14.514  29.033   4.009  1.00  0.00           H  
ATOM   1730 2HB  LEU A 113      15.190  30.533   4.652  1.00  0.00           H  
ATOM   1731  HG  LEU A 113      14.745  29.676   6.969  1.00  0.00           H  
ATOM   1732 1HD1 LEU A 113      14.247  27.287   7.236  1.00  0.00           H  
ATOM   1733 2HD1 LEU A 113      12.924  28.147   6.414  1.00  0.00           H  
ATOM   1734 3HD1 LEU A 113      14.045  27.132   5.475  1.00  0.00           H  
ATOM   1735 1HD2 LEU A 113      16.615  28.061   6.923  1.00  0.00           H  
ATOM   1736 2HD2 LEU A 113      16.447  27.916   5.156  1.00  0.00           H  
ATOM   1737 3HD2 LEU A 113      16.954  29.462   5.878  1.00  0.00           H  
ATOM   1738  N   VAL A 114      11.970  30.947   6.928  1.00  0.00           N  
ATOM   1739  CA  VAL A 114      11.779  31.689   8.168  1.00  0.00           C  
ATOM   1740  C   VAL A 114      12.060  30.813   9.383  1.00  0.00           C  
ATOM   1741  O   VAL A 114      11.426  29.775   9.572  1.00  0.00           O  
ATOM   1742  CB  VAL A 114      10.339  32.229   8.251  1.00  0.00           C  
ATOM   1743  CG1 VAL A 114      10.108  32.927   9.583  1.00  0.00           C  
ATOM   1744  CG2 VAL A 114      10.074  33.177   7.092  1.00  0.00           C  
ATOM   1745  H   VAL A 114      11.372  30.157   6.730  1.00  0.00           H  
ATOM   1746  HA  VAL A 114      12.470  32.532   8.177  1.00  0.00           H  
ATOM   1747  HB  VAL A 114       9.643  31.391   8.203  1.00  0.00           H  
ATOM   1748 1HG1 VAL A 114       9.085  33.303   9.624  1.00  0.00           H  
ATOM   1749 2HG1 VAL A 114      10.267  32.221  10.397  1.00  0.00           H  
ATOM   1750 3HG1 VAL A 114      10.803  33.760   9.682  1.00  0.00           H  
ATOM   1751 1HG2 VAL A 114       9.054  33.555   7.156  1.00  0.00           H  
ATOM   1752 2HG2 VAL A 114      10.774  34.012   7.137  1.00  0.00           H  
ATOM   1753 3HG2 VAL A 114      10.205  32.645   6.149  1.00  0.00           H  
ATOM   1754  N   THR A 115      13.014  31.239  10.204  1.00  0.00           N  
ATOM   1755  CA  THR A 115      13.356  30.514  11.422  1.00  0.00           C  
ATOM   1756  C   THR A 115      13.162  31.386  12.655  1.00  0.00           C  
ATOM   1757  O   THR A 115      12.063  31.541  13.114  1.00  0.00           O  
ATOM   1758  OXT THR A 115      14.107  31.919  13.168  1.00  0.00           O  
ATOM   1759  CB  THR A 115      14.807  30.002  11.374  1.00  0.00           C  
ATOM   1760  OG1 THR A 115      14.964  29.106  10.266  1.00  0.00           O  
ATOM   1761  CG2 THR A 115      15.159  29.275  12.663  1.00  0.00           C  
ATOM   1762  H   THR A 115      13.515  32.086   9.979  1.00  0.00           H  
ATOM   1763  HA  THR A 115      12.691  29.654  11.511  1.00  0.00           H  
ATOM   1764  HB  THR A 115      15.486  30.844  11.241  1.00  0.00           H  
ATOM   1765  HG1 THR A 115      14.672  28.227  10.522  1.00  0.00           H  
ATOM   1766 1HG2 THR A 115      16.189  28.920  12.611  1.00  0.00           H  
ATOM   1767 2HG2 THR A 115      15.052  29.956  13.506  1.00  0.00           H  
ATOM   1768 3HG2 THR A 115      14.490  28.425  12.796  1.00  0.00           H  
ATOM   1769  N   ASP C 116      -9.635  22.776   6.355  1.00  0.00           N  
ATOM   1770  CA  ASP C 116      -9.185  22.094   7.563  1.00  0.00           C  
ATOM   1771  C   ASP C 116      -9.380  20.588   7.449  1.00  0.00           C  
ATOM   1772  O   ASP C 116     -10.143  19.992   8.210  1.00  0.00           O  
ATOM   1773  CB  ASP C 116      -9.936  22.622   8.788  1.00  0.00           C  
ATOM   1774  CG  ASP C 116      -9.360  22.110  10.101  1.00  0.00           C  
ATOM   1775  OD1 ASP C 116      -8.275  21.579  10.084  1.00  0.00           O  
ATOM   1776  OD2 ASP C 116     -10.010  22.256  11.109  1.00  0.00           O  
ATOM   1777 1H   ASP C 116      -9.496  23.761   6.456  1.00  0.00           H  
ATOM   1778 2H   ASP C 116      -9.112  22.445   5.570  1.00  0.00           H  
ATOM   1779 3H   ASP C 116     -10.607  22.591   6.209  1.00  0.00           H  
ATOM   1780  HA  ASP C 116      -8.121  22.291   7.695  1.00  0.00           H  
ATOM   1781 1HB  ASP C 116      -9.904  23.711   8.793  1.00  0.00           H  
ATOM   1782 2HB  ASP C 116     -10.984  22.326   8.728  1.00  0.00           H  
ATOM   1783  N   ILE C 117      -8.686  19.976   6.495  1.00  0.00           N  
ATOM   1784  CA  ILE C 117      -8.791  18.539   6.274  1.00  0.00           C  
ATOM   1785  C   ILE C 117      -7.423  17.871   6.339  1.00  0.00           C  
ATOM   1786  O   ILE C 117      -6.437  18.402   5.828  1.00  0.00           O  
ATOM   1787  CB  ILE C 117      -9.445  18.240   4.912  1.00  0.00           C  
ATOM   1788  CG1 ILE C 117     -10.867  18.805   4.868  1.00  0.00           C  
ATOM   1789  CG2 ILE C 117      -9.455  16.742   4.645  1.00  0.00           C  
ATOM   1790  CD1 ILE C 117     -11.497  18.766   3.494  1.00  0.00           C  
ATOM   1791  H   ILE C 117      -8.071  20.521   5.909  1.00  0.00           H  
ATOM   1792  HA  ILE C 117      -9.416  18.113   7.058  1.00  0.00           H  
ATOM   1793  HB  ILE C 117      -8.883  18.736   4.122  1.00  0.00           H  
ATOM   1794 1HG1 ILE C 117     -11.503  18.244   5.551  1.00  0.00           H  
ATOM   1795 2HG1 ILE C 117     -10.858  19.841   5.208  1.00  0.00           H  
ATOM   1796 1HG2 ILE C 117      -9.922  16.548   3.680  1.00  0.00           H  
ATOM   1797 2HG2 ILE C 117      -8.433  16.368   4.636  1.00  0.00           H  
ATOM   1798 3HG2 ILE C 117     -10.020  16.237   5.429  1.00  0.00           H  
ATOM   1799 1HD1 ILE C 117     -12.502  19.184   3.542  1.00  0.00           H  
ATOM   1800 2HD1 ILE C 117     -10.893  19.353   2.800  1.00  0.00           H  
ATOM   1801 3HD1 ILE C 117     -11.549  17.735   3.147  1.00  0.00           H  
ATOM   1802  N   VAL C 118      -7.371  16.703   6.970  1.00  0.00           N  
ATOM   1803  CA  VAL C 118      -6.136  15.932   7.053  1.00  0.00           C  
ATOM   1804  C   VAL C 118      -5.934  15.080   5.806  1.00  0.00           C  
ATOM   1805  O   VAL C 118      -6.755  14.218   5.492  1.00  0.00           O  
ATOM   1806  CB  VAL C 118      -6.157  15.022   8.295  1.00  0.00           C  
ATOM   1807  CG1 VAL C 118      -4.901  14.164   8.347  1.00  0.00           C  
ATOM   1808  CG2 VAL C 118      -6.285  15.866   9.553  1.00  0.00           C  
ATOM   1809  H   VAL C 118      -8.207  16.340   7.404  1.00  0.00           H  
ATOM   1810  HA  VAL C 118      -5.300  16.626   7.141  1.00  0.00           H  
ATOM   1811  HB  VAL C 118      -7.007  14.344   8.223  1.00  0.00           H  
ATOM   1812 1HG1 VAL C 118      -4.933  13.526   9.231  1.00  0.00           H  
ATOM   1813 2HG1 VAL C 118      -4.849  13.541   7.454  1.00  0.00           H  
ATOM   1814 3HG1 VAL C 118      -4.023  14.807   8.395  1.00  0.00           H  
ATOM   1815 1HG2 VAL C 118      -6.300  15.216  10.428  1.00  0.00           H  
ATOM   1816 2HG2 VAL C 118      -5.438  16.549   9.622  1.00  0.00           H  
ATOM   1817 3HG2 VAL C 118      -7.211  16.441   9.513  1.00  0.00           H  
ATOM   1818  N   MET C 119      -4.837  15.326   5.098  1.00  0.00           N  
ATOM   1819  CA  MET C 119      -4.535  14.595   3.874  1.00  0.00           C  
ATOM   1820  C   MET C 119      -3.222  13.831   3.998  1.00  0.00           C  
ATOM   1821  O   MET C 119      -2.143  14.421   3.946  1.00  0.00           O  
ATOM   1822  CB  MET C 119      -4.484  15.553   2.686  1.00  0.00           C  
ATOM   1823  CG  MET C 119      -5.780  16.310   2.431  1.00  0.00           C  
ATOM   1824  SD  MET C 119      -5.671  17.415   1.009  1.00  0.00           S  
ATOM   1825  CE  MET C 119      -5.944  16.265  -0.335  1.00  0.00           C  
ATOM   1826  H   MET C 119      -4.196  16.038   5.417  1.00  0.00           H  
ATOM   1827  HA  MET C 119      -5.326  13.865   3.703  1.00  0.00           H  
ATOM   1828 1HB  MET C 119      -3.695  16.287   2.844  1.00  0.00           H  
ATOM   1829 2HB  MET C 119      -4.237  14.997   1.780  1.00  0.00           H  
ATOM   1830 1HG  MET C 119      -6.587  15.599   2.254  1.00  0.00           H  
ATOM   1831 2HG  MET C 119      -6.034  16.902   3.309  1.00  0.00           H  
ATOM   1832 1HE  MET C 119      -5.906  16.799  -1.285  1.00  0.00           H  
ATOM   1833 2HE  MET C 119      -5.169  15.496  -0.320  1.00  0.00           H  
ATOM   1834 3HE  MET C 119      -6.922  15.796  -0.221  1.00  0.00           H  
ATOM   1835  N   THR C 120      -3.322  12.517   4.162  1.00  0.00           N  
ATOM   1836  CA  THR C 120      -2.148  11.682   4.389  1.00  0.00           C  
ATOM   1837  C   THR C 120      -1.690  11.015   3.098  1.00  0.00           C  
ATOM   1838  O   THR C 120      -2.427  10.235   2.495  1.00  0.00           O  
ATOM   1839  CB  THR C 120      -2.429  10.607   5.455  1.00  0.00           C  
ATOM   1840  OG1 THR C 120      -2.756  11.239   6.700  1.00  0.00           O  
ATOM   1841  CG2 THR C 120      -1.212   9.716   5.648  1.00  0.00           C  
ATOM   1842  H   THR C 120      -4.234  12.084   4.129  1.00  0.00           H  
ATOM   1843  HA  THR C 120      -1.336  12.316   4.746  1.00  0.00           H  
ATOM   1844  HB  THR C 120      -3.275   9.995   5.141  1.00  0.00           H  
ATOM   1845  HG1 THR C 120      -3.706  11.201   6.838  1.00  0.00           H  
ATOM   1846 1HG2 THR C 120      -1.430   8.962   6.405  1.00  0.00           H  
ATOM   1847 2HG2 THR C 120      -0.968   9.225   4.706  1.00  0.00           H  
ATOM   1848 3HG2 THR C 120      -0.366  10.320   5.972  1.00  0.00           H  
ATOM   1849  N   GLN C 121      -0.467  11.325   2.680  1.00  0.00           N  
ATOM   1850  CA  GLN C 121       0.098  10.743   1.468  1.00  0.00           C  
ATOM   1851  C   GLN C 121       0.908   9.492   1.784  1.00  0.00           C  
ATOM   1852  O   GLN C 121       1.495   9.376   2.860  1.00  0.00           O  
ATOM   1853  CB  GLN C 121       0.977  11.765   0.743  1.00  0.00           C  
ATOM   1854  CG  GLN C 121       0.223  12.977   0.223  1.00  0.00           C  
ATOM   1855  CD  GLN C 121       1.122  13.942  -0.526  1.00  0.00           C  
ATOM   1856  OE1 GLN C 121       0.884  15.153  -0.539  1.00  0.00           O  
ATOM   1857  NE2 GLN C 121       2.164  13.410  -1.155  1.00  0.00           N  
ATOM   1858  H   GLN C 121       0.084  11.981   3.215  1.00  0.00           H  
ATOM   1859  HA  GLN C 121      -0.720  10.456   0.808  1.00  0.00           H  
ATOM   1860 1HB  GLN C 121       1.757  12.118   1.417  1.00  0.00           H  
ATOM   1861 2HB  GLN C 121       1.469  11.287  -0.104  1.00  0.00           H  
ATOM   1862 1HG  GLN C 121      -0.560  12.641  -0.457  1.00  0.00           H  
ATOM   1863 2HG  GLN C 121      -0.218  13.507   1.068  1.00  0.00           H  
ATOM   1864 1HE2 GLN C 121       2.793  13.997  -1.667  1.00  0.00           H  
ATOM   1865 2HE2 GLN C 121       2.321  12.423  -1.118  1.00  0.00           H  
ATOM   1866  N   SER C 122       0.937   8.558   0.840  1.00  0.00           N  
ATOM   1867  CA  SER C 122       1.653   7.302   1.027  1.00  0.00           C  
ATOM   1868  C   SER C 122       2.239   6.801  -0.287  1.00  0.00           C  
ATOM   1869  O   SER C 122       1.561   6.786  -1.315  1.00  0.00           O  
ATOM   1870  CB  SER C 122       0.725   6.254   1.609  1.00  0.00           C  
ATOM   1871  OG  SER C 122       1.382   5.025   1.753  1.00  0.00           O  
ATOM   1872  H   SER C 122       0.451   8.723  -0.030  1.00  0.00           H  
ATOM   1873  HA  SER C 122       2.474   7.472   1.725  1.00  0.00           H  
ATOM   1874 1HB  SER C 122       0.360   6.590   2.579  1.00  0.00           H  
ATOM   1875 2HB  SER C 122      -0.140   6.132   0.958  1.00  0.00           H  
ATOM   1876  HG  SER C 122       1.737   4.811   0.886  1.00  0.00           H  
ATOM   1877  N   PRO C 123       3.502   6.391  -0.248  1.00  0.00           N  
ATOM   1878  CA  PRO C 123       4.277   6.413   0.987  1.00  0.00           C  
ATOM   1879  C   PRO C 123       4.820   7.807   1.272  1.00  0.00           C  
ATOM   1880  O   PRO C 123       4.562   8.749   0.523  1.00  0.00           O  
ATOM   1881  CB  PRO C 123       5.403   5.414   0.706  1.00  0.00           C  
ATOM   1882  CG  PRO C 123       5.670   5.565  -0.753  1.00  0.00           C  
ATOM   1883  CD  PRO C 123       4.310   5.783  -1.362  1.00  0.00           C  
ATOM   1884  HA  PRO C 123       3.643   6.068   1.818  1.00  0.00           H  
ATOM   1885 1HB  PRO C 123       6.280   5.651   1.326  1.00  0.00           H  
ATOM   1886 2HB  PRO C 123       5.082   4.398   0.978  1.00  0.00           H  
ATOM   1887 1HG  PRO C 123       6.352   6.410  -0.929  1.00  0.00           H  
ATOM   1888 2HG  PRO C 123       6.169   4.666  -1.143  1.00  0.00           H  
ATOM   1889 1HD  PRO C 123       4.395   6.473  -2.214  1.00  0.00           H  
ATOM   1890 2HD  PRO C 123       3.893   4.818  -1.684  1.00  0.00           H  
ATOM   1891  N   LEU C 124       5.574   7.932   2.359  1.00  0.00           N  
ATOM   1892  CA  LEU C 124       6.308   9.159   2.645  1.00  0.00           C  
ATOM   1893  C   LEU C 124       7.433   9.375   1.640  1.00  0.00           C  
ATOM   1894  O   LEU C 124       7.687  10.500   1.211  1.00  0.00           O  
ATOM   1895  CB  LEU C 124       6.886   9.112   4.065  1.00  0.00           C  
ATOM   1896  CG  LEU C 124       7.633  10.372   4.521  1.00  0.00           C  
ATOM   1897  CD1 LEU C 124       6.697  11.570   4.455  1.00  0.00           C  
ATOM   1898  CD2 LEU C 124       8.160  10.166   5.934  1.00  0.00           C  
ATOM   1899  H   LEU C 124       5.640   7.158   3.004  1.00  0.00           H  
ATOM   1900  HA  LEU C 124       5.619   9.999   2.574  1.00  0.00           H  
ATOM   1901 1HB  LEU C 124       6.070   8.939   4.766  1.00  0.00           H  
ATOM   1902 2HB  LEU C 124       7.578   8.273   4.132  1.00  0.00           H  
ATOM   1903  HG  LEU C 124       8.468  10.563   3.847  1.00  0.00           H  
ATOM   1904 1HD1 LEU C 124       7.228  12.466   4.779  1.00  0.00           H  
ATOM   1905 2HD1 LEU C 124       6.351  11.706   3.431  1.00  0.00           H  
ATOM   1906 3HD1 LEU C 124       5.842  11.400   5.109  1.00  0.00           H  
ATOM   1907 1HD2 LEU C 124       8.692  11.061   6.258  1.00  0.00           H  
ATOM   1908 2HD2 LEU C 124       7.326   9.976   6.609  1.00  0.00           H  
ATOM   1909 3HD2 LEU C 124       8.840   9.314   5.948  1.00  0.00           H  
ATOM   1910  N   SER C 125       8.104   8.290   1.269  1.00  0.00           N  
ATOM   1911  CA  SER C 125       9.141   8.344   0.245  1.00  0.00           C  
ATOM   1912  C   SER C 125       9.190   7.050  -0.557  1.00  0.00           C  
ATOM   1913  O   SER C 125       9.020   5.961  -0.009  1.00  0.00           O  
ATOM   1914  CB  SER C 125      10.491   8.605   0.883  1.00  0.00           C  
ATOM   1915  OG  SER C 125      11.508   8.617  -0.080  1.00  0.00           O  
ATOM   1916  H   SER C 125       7.891   7.405   1.707  1.00  0.00           H  
ATOM   1917  HA  SER C 125       8.911   9.162  -0.438  1.00  0.00           H  
ATOM   1918 1HB  SER C 125      10.468   9.562   1.404  1.00  0.00           H  
ATOM   1919 2HB  SER C 125      10.699   7.835   1.625  1.00  0.00           H  
ATOM   1920  HG  SER C 125      11.134   9.043  -0.855  1.00  0.00           H  
ATOM   1921  N   LEU C 126       9.425   7.176  -1.859  1.00  0.00           N  
ATOM   1922  CA  LEU C 126       9.329   6.040  -2.768  1.00  0.00           C  
ATOM   1923  C   LEU C 126      10.548   5.959  -3.679  1.00  0.00           C  
ATOM   1924  O   LEU C 126      10.733   6.799  -4.559  1.00  0.00           O  
ATOM   1925  CB  LEU C 126       8.055   6.145  -3.616  1.00  0.00           C  
ATOM   1926  CG  LEU C 126       7.830   5.009  -4.621  1.00  0.00           C  
ATOM   1927  CD1 LEU C 126       7.638   3.697  -3.872  1.00  0.00           C  
ATOM   1928  CD2 LEU C 126       6.618   5.327  -5.484  1.00  0.00           C  
ATOM   1929  H   LEU C 126       9.676   8.081  -2.228  1.00  0.00           H  
ATOM   1930  HA  LEU C 126       9.282   5.126  -2.176  1.00  0.00           H  
ATOM   1931 1HB  LEU C 126       7.195   6.172  -2.948  1.00  0.00           H  
ATOM   1932 2HB  LEU C 126       8.086   7.080  -4.174  1.00  0.00           H  
ATOM   1933  HG  LEU C 126       8.710   4.904  -5.256  1.00  0.00           H  
ATOM   1934 1HD1 LEU C 126       7.478   2.890  -4.586  1.00  0.00           H  
ATOM   1935 2HD1 LEU C 126       8.528   3.484  -3.278  1.00  0.00           H  
ATOM   1936 3HD1 LEU C 126       6.773   3.777  -3.215  1.00  0.00           H  
ATOM   1937 1HD2 LEU C 126       6.458   4.520  -6.199  1.00  0.00           H  
ATOM   1938 2HD2 LEU C 126       5.737   5.430  -4.850  1.00  0.00           H  
ATOM   1939 3HD2 LEU C 126       6.789   6.260  -6.022  1.00  0.00           H  
ATOM   1940  N   PRO C 127      11.376   4.943  -3.461  1.00  0.00           N  
ATOM   1941  CA  PRO C 127      12.513   4.681  -4.336  1.00  0.00           C  
ATOM   1942  C   PRO C 127      12.063   4.069  -5.656  1.00  0.00           C  
ATOM   1943  O   PRO C 127      11.373   3.049  -5.675  1.00  0.00           O  
ATOM   1944  CB  PRO C 127      13.358   3.700  -3.517  1.00  0.00           C  
ATOM   1945  CG  PRO C 127      12.358   2.923  -2.731  1.00  0.00           C  
ATOM   1946  CD  PRO C 127      11.300   3.932  -2.370  1.00  0.00           C  
ATOM   1947  HA  PRO C 127      13.058   5.620  -4.511  1.00  0.00           H  
ATOM   1948 1HB  PRO C 127      13.957   3.068  -4.189  1.00  0.00           H  
ATOM   1949 2HB  PRO C 127      14.066   4.252  -2.881  1.00  0.00           H  
ATOM   1950 1HG  PRO C 127      11.963   2.092  -3.334  1.00  0.00           H  
ATOM   1951 2HG  PRO C 127      12.835   2.475  -1.847  1.00  0.00           H  
ATOM   1952 1HD  PRO C 127      10.316   3.441  -2.351  1.00  0.00           H  
ATOM   1953 2HD  PRO C 127      11.533   4.374  -1.390  1.00  0.00           H  
ATOM   1954  N   VAL C 128      12.457   4.697  -6.759  1.00  0.00           N  
ATOM   1955  CA  VAL C 128      12.054   4.243  -8.084  1.00  0.00           C  
ATOM   1956  C   VAL C 128      13.244   4.188  -9.033  1.00  0.00           C  
ATOM   1957  O   VAL C 128      14.058   5.110  -9.078  1.00  0.00           O  
ATOM   1958  CB  VAL C 128      10.980   5.182  -8.667  1.00  0.00           C  
ATOM   1959  CG1 VAL C 128      10.564   4.718 -10.055  1.00  0.00           C  
ATOM   1960  CG2 VAL C 128       9.780   5.237  -7.734  1.00  0.00           C  
ATOM   1961  H   VAL C 128      13.051   5.509  -6.676  1.00  0.00           H  
ATOM   1962  HA  VAL C 128      11.632   3.242  -7.994  1.00  0.00           H  
ATOM   1963  HB  VAL C 128      11.404   6.180  -8.775  1.00  0.00           H  
ATOM   1964 1HG1 VAL C 128       9.805   5.393 -10.452  1.00  0.00           H  
ATOM   1965 2HG1 VAL C 128      11.432   4.721 -10.714  1.00  0.00           H  
ATOM   1966 3HG1 VAL C 128      10.156   3.710  -9.995  1.00  0.00           H  
ATOM   1967 1HG2 VAL C 128       9.025   5.903  -8.152  1.00  0.00           H  
ATOM   1968 2HG2 VAL C 128       9.360   4.237  -7.622  1.00  0.00           H  
ATOM   1969 3HG2 VAL C 128      10.094   5.611  -6.759  1.00  0.00           H  
ATOM   1970  N   THR C 129      13.341   3.100  -9.790  1.00  0.00           N  
ATOM   1971  CA  THR C 129      14.410   2.940 -10.768  1.00  0.00           C  
ATOM   1972  C   THR C 129      14.044   3.591 -12.096  1.00  0.00           C  
ATOM   1973  O   THR C 129      12.868   3.798 -12.394  1.00  0.00           O  
ATOM   1974  CB  THR C 129      14.737   1.452 -10.994  1.00  0.00           C  
ATOM   1975  OG1 THR C 129      13.587   0.783 -11.526  1.00  0.00           O  
ATOM   1976  CG2 THR C 129      15.143   0.791  -9.686  1.00  0.00           C  
ATOM   1977  H   THR C 129      12.656   2.366  -9.686  1.00  0.00           H  
ATOM   1978  HA  THR C 129      15.304   3.434 -10.387  1.00  0.00           H  
ATOM   1979  HB  THR C 129      15.555   1.364 -11.708  1.00  0.00           H  
ATOM   1980  HG1 THR C 129      12.877   0.805 -10.880  1.00  0.00           H  
ATOM   1981 1HG2 THR C 129      15.371  -0.259  -9.864  1.00  0.00           H  
ATOM   1982 2HG2 THR C 129      16.025   1.291  -9.284  1.00  0.00           H  
ATOM   1983 3HG2 THR C 129      14.325   0.868  -8.970  1.00  0.00           H  
ATOM   1984  N   PRO C 130      15.059   3.911 -12.892  1.00  0.00           N  
ATOM   1985  CA  PRO C 130      14.846   4.544 -14.188  1.00  0.00           C  
ATOM   1986  C   PRO C 130      13.943   3.695 -15.074  1.00  0.00           C  
ATOM   1987  O   PRO C 130      14.245   2.534 -15.354  1.00  0.00           O  
ATOM   1988  CB  PRO C 130      16.264   4.645 -14.759  1.00  0.00           C  
ATOM   1989  CG  PRO C 130      17.140   4.708 -13.555  1.00  0.00           C  
ATOM   1990  CD  PRO C 130      16.494   3.766 -12.573  1.00  0.00           C  
ATOM   1991  HA  PRO C 130      14.410   5.542 -14.036  1.00  0.00           H  
ATOM   1992 1HB  PRO C 130      16.476   3.774 -15.397  1.00  0.00           H  
ATOM   1993 2HB  PRO C 130      16.350   5.538 -15.396  1.00  0.00           H  
ATOM   1994 1HG  PRO C 130      18.166   4.409 -13.815  1.00  0.00           H  
ATOM   1995 2HG  PRO C 130      17.195   5.740 -13.178  1.00  0.00           H  
ATOM   1996 1HD  PRO C 130      16.853   2.743 -12.755  1.00  0.00           H  
ATOM   1997 2HD  PRO C 130      16.732   4.084 -11.548  1.00  0.00           H  
ATOM   1998  N   GLY C 131      12.834   4.280 -15.513  1.00  0.00           N  
ATOM   1999  CA  GLY C 131      11.917   3.600 -16.420  1.00  0.00           C  
ATOM   2000  C   GLY C 131      10.826   2.865 -15.652  1.00  0.00           C  
ATOM   2001  O   GLY C 131       9.903   2.307 -16.245  1.00  0.00           O  
ATOM   2002  H   GLY C 131      12.621   5.219 -15.211  1.00  0.00           H  
ATOM   2003 1HA  GLY C 131      11.465   4.328 -17.094  1.00  0.00           H  
ATOM   2004 2HA  GLY C 131      12.471   2.893 -17.036  1.00  0.00           H  
ATOM   2005  N   GLU C 132      10.937   2.869 -14.327  1.00  0.00           N  
ATOM   2006  CA  GLU C 132       9.938   2.238 -13.473  1.00  0.00           C  
ATOM   2007  C   GLU C 132       8.825   3.214 -13.114  1.00  0.00           C  
ATOM   2008  O   GLU C 132       9.085   4.363 -12.757  1.00  0.00           O  
ATOM   2009  CB  GLU C 132      10.590   1.701 -12.197  1.00  0.00           C  
ATOM   2010  CG  GLU C 132       9.636   0.968 -11.264  1.00  0.00           C  
ATOM   2011  CD  GLU C 132      10.307   0.471 -10.014  1.00  0.00           C  
ATOM   2012  OE1 GLU C 132      11.464   0.762  -9.828  1.00  0.00           O  
ATOM   2013  OE2 GLU C 132       9.661  -0.200  -9.244  1.00  0.00           O  
ATOM   2014  H   GLU C 132      11.734   3.320 -13.902  1.00  0.00           H  
ATOM   2015  HA  GLU C 132       9.495   1.403 -14.017  1.00  0.00           H  
ATOM   2016 1HB  GLU C 132      11.394   1.014 -12.460  1.00  0.00           H  
ATOM   2017 2HB  GLU C 132      11.033   2.527 -11.640  1.00  0.00           H  
ATOM   2018 1HG  GLU C 132       8.827   1.643 -10.985  1.00  0.00           H  
ATOM   2019 2HG  GLU C 132       9.201   0.124 -11.797  1.00  0.00           H  
ATOM   2020  N   PRO C 133       7.584   2.750 -13.211  1.00  0.00           N  
ATOM   2021  CA  PRO C 133       6.428   3.579 -12.887  1.00  0.00           C  
ATOM   2022  C   PRO C 133       6.309   3.794 -11.384  1.00  0.00           C  
ATOM   2023  O   PRO C 133       6.890   3.050 -10.593  1.00  0.00           O  
ATOM   2024  CB  PRO C 133       5.254   2.762 -13.436  1.00  0.00           C  
ATOM   2025  CG  PRO C 133       5.721   1.349 -13.352  1.00  0.00           C  
ATOM   2026  CD  PRO C 133       7.182   1.416 -13.707  1.00  0.00           C  
ATOM   2027  HA  PRO C 133       6.516   4.542 -13.410  1.00  0.00           H  
ATOM   2028 1HB  PRO C 133       4.352   2.950 -12.835  1.00  0.00           H  
ATOM   2029 2HB  PRO C 133       5.026   3.076 -14.465  1.00  0.00           H  
ATOM   2030 1HG  PRO C 133       5.548   0.951 -12.342  1.00  0.00           H  
ATOM   2031 2HG  PRO C 133       5.145   0.717 -14.045  1.00  0.00           H  
ATOM   2032 1HD  PRO C 133       7.723   0.610 -13.189  1.00  0.00           H  
ATOM   2033 2HD  PRO C 133       7.300   1.324 -14.797  1.00  0.00           H  
ATOM   2034  N   ALA C 134       5.554   4.815 -10.996  1.00  0.00           N  
ATOM   2035  CA  ALA C 134       5.401   5.164  -9.588  1.00  0.00           C  
ATOM   2036  C   ALA C 134       3.945   5.457  -9.248  1.00  0.00           C  
ATOM   2037  O   ALA C 134       3.125   5.690 -10.137  1.00  0.00           O  
ATOM   2038  CB  ALA C 134       6.276   6.358  -9.240  1.00  0.00           C  
ATOM   2039  H   ALA C 134       5.073   5.365 -11.693  1.00  0.00           H  
ATOM   2040  HA  ALA C 134       5.717   4.308  -8.991  1.00  0.00           H  
ATOM   2041 1HB  ALA C 134       6.151   6.606  -8.186  1.00  0.00           H  
ATOM   2042 2HB  ALA C 134       7.321   6.113  -9.433  1.00  0.00           H  
ATOM   2043 3HB  ALA C 134       5.986   7.212  -9.850  1.00  0.00           H  
ATOM   2044  N   SER C 135       3.630   5.445  -7.958  1.00  0.00           N  
ATOM   2045  CA  SER C 135       2.268   5.693  -7.499  1.00  0.00           C  
ATOM   2046  C   SER C 135       2.261   6.428  -6.165  1.00  0.00           C  
ATOM   2047  O   SER C 135       2.818   5.948  -5.178  1.00  0.00           O  
ATOM   2048  CB  SER C 135       1.515   4.383  -7.369  1.00  0.00           C  
ATOM   2049  OG  SER C 135       0.212   4.598  -6.900  1.00  0.00           O  
ATOM   2050  H   SER C 135       4.352   5.259  -7.277  1.00  0.00           H  
ATOM   2051  HA  SER C 135       1.763   6.317  -8.237  1.00  0.00           H  
ATOM   2052 1HB  SER C 135       1.478   3.887  -8.339  1.00  0.00           H  
ATOM   2053 2HB  SER C 135       2.047   3.724  -6.684  1.00  0.00           H  
ATOM   2054  HG  SER C 135       0.288   5.245  -6.195  1.00  0.00           H  
ATOM   2055  N   ILE C 136       1.627   7.595  -6.142  1.00  0.00           N  
ATOM   2056  CA  ILE C 136       1.541   8.397  -4.927  1.00  0.00           C  
ATOM   2057  C   ILE C 136       0.095   8.564  -4.479  1.00  0.00           C  
ATOM   2058  O   ILE C 136      -0.693   9.245  -5.135  1.00  0.00           O  
ATOM   2059  CB  ILE C 136       2.178   9.783  -5.137  1.00  0.00           C  
ATOM   2060  CG1 ILE C 136       3.640   9.639  -5.569  1.00  0.00           C  
ATOM   2061  CG2 ILE C 136       2.075  10.613  -3.867  1.00  0.00           C  
ATOM   2062  CD1 ILE C 136       3.838   9.657  -7.067  1.00  0.00           C  
ATOM   2063  H   ILE C 136       1.194   7.937  -6.988  1.00  0.00           H  
ATOM   2064  HA  ILE C 136       2.086   7.883  -4.135  1.00  0.00           H  
ATOM   2065  HB  ILE C 136       1.661  10.302  -5.943  1.00  0.00           H  
ATOM   2066 1HG1 ILE C 136       4.228  10.447  -5.136  1.00  0.00           H  
ATOM   2067 2HG1 ILE C 136       4.042   8.701  -5.184  1.00  0.00           H  
ATOM   2068 1HG2 ILE C 136       2.530  11.589  -4.032  1.00  0.00           H  
ATOM   2069 2HG2 ILE C 136       1.026  10.742  -3.601  1.00  0.00           H  
ATOM   2070 3HG2 ILE C 136       2.594  10.103  -3.055  1.00  0.00           H  
ATOM   2071 1HD1 ILE C 136       4.899   9.550  -7.295  1.00  0.00           H  
ATOM   2072 2HD1 ILE C 136       3.285   8.833  -7.518  1.00  0.00           H  
ATOM   2073 3HD1 ILE C 136       3.475  10.602  -7.470  1.00  0.00           H  
ATOM   2074  N   SER C 137      -0.248   7.939  -3.358  1.00  0.00           N  
ATOM   2075  CA  SER C 137      -1.615   7.969  -2.851  1.00  0.00           C  
ATOM   2076  C   SER C 137      -1.809   9.106  -1.857  1.00  0.00           C  
ATOM   2077  O   SER C 137      -0.888   9.467  -1.124  1.00  0.00           O  
ATOM   2078  CB  SER C 137      -1.956   6.646  -2.193  1.00  0.00           C  
ATOM   2079  OG  SER C 137      -3.234   6.686  -1.619  1.00  0.00           O  
ATOM   2080  H   SER C 137       0.457   7.430  -2.843  1.00  0.00           H  
ATOM   2081  HA  SER C 137      -2.292   8.129  -3.691  1.00  0.00           H  
ATOM   2082 1HB  SER C 137      -1.913   5.849  -2.935  1.00  0.00           H  
ATOM   2083 2HB  SER C 137      -1.217   6.419  -1.427  1.00  0.00           H  
ATOM   2084  HG  SER C 137      -3.819   7.028  -2.299  1.00  0.00           H  
ATOM   2085  N   CYS C 138      -3.013   9.668  -1.836  1.00  0.00           N  
ATOM   2086  CA  CYS C 138      -3.362  10.697  -0.864  1.00  0.00           C  
ATOM   2087  C   CYS C 138      -4.788  10.518  -0.359  1.00  0.00           C  
ATOM   2088  O   CYS C 138      -5.747  10.671  -1.114  1.00  0.00           O  
ATOM   2089  CB  CYS C 138      -3.215  12.089  -1.479  1.00  0.00           C  
ATOM   2090  SG  CYS C 138      -3.616  13.442  -0.347  1.00  0.00           S  
ATOM   2091  H   CYS C 138      -3.705   9.374  -2.511  1.00  0.00           H  
ATOM   2092  HA  CYS C 138      -2.680  10.618  -0.017  1.00  0.00           H  
ATOM   2093 1HB  CYS C 138      -2.190  12.229  -1.822  1.00  0.00           H  
ATOM   2094 2HB  CYS C 138      -3.866  12.173  -2.349  1.00  0.00           H  
ATOM   2095  N   ARG C 139      -4.920  10.193   0.922  1.00  0.00           N  
ATOM   2096  CA  ARG C 139      -6.229   9.978   1.527  1.00  0.00           C  
ATOM   2097  C   ARG C 139      -6.609  11.135   2.443  1.00  0.00           C  
ATOM   2098  O   ARG C 139      -5.909  11.428   3.412  1.00  0.00           O  
ATOM   2099  CB  ARG C 139      -6.245   8.680   2.321  1.00  0.00           C  
ATOM   2100  CG  ARG C 139      -7.491   8.463   3.166  1.00  0.00           C  
ATOM   2101  CD  ARG C 139      -7.542   7.087   3.724  1.00  0.00           C  
ATOM   2102  NE  ARG C 139      -7.970   6.115   2.731  1.00  0.00           N  
ATOM   2103  CZ  ARG C 139      -7.841   4.780   2.862  1.00  0.00           C  
ATOM   2104  NH1 ARG C 139      -7.296   4.276   3.947  1.00  0.00           N  
ATOM   2105  NH2 ARG C 139      -8.262   3.978   1.900  1.00  0.00           N  
ATOM   2106  H   ARG C 139      -4.092  10.092   1.492  1.00  0.00           H  
ATOM   2107  HA  ARG C 139      -6.970   9.908   0.731  1.00  0.00           H  
ATOM   2108 1HB  ARG C 139      -6.158   7.836   1.640  1.00  0.00           H  
ATOM   2109 2HB  ARG C 139      -5.384   8.652   2.990  1.00  0.00           H  
ATOM   2110 1HG  ARG C 139      -7.495   9.170   3.996  1.00  0.00           H  
ATOM   2111 2HG  ARG C 139      -8.378   8.618   2.552  1.00  0.00           H  
ATOM   2112 1HD  ARG C 139      -6.553   6.801   4.078  1.00  0.00           H  
ATOM   2113 2HD  ARG C 139      -8.247   7.058   4.555  1.00  0.00           H  
ATOM   2114  HE  ARG C 139      -8.394   6.465   1.883  1.00  0.00           H  
ATOM   2115 1HH1 ARG C 139      -6.974   4.889   4.683  1.00  0.00           H  
ATOM   2116 2HH1 ARG C 139      -7.199   3.276   4.045  1.00  0.00           H  
ATOM   2117 1HH2 ARG C 139      -8.682   4.366   1.066  1.00  0.00           H  
ATOM   2118 2HH2 ARG C 139      -8.166   2.979   1.998  1.00  0.00           H  
ATOM   2119  N   SER C 140      -7.722  11.789   2.129  1.00  0.00           N  
ATOM   2120  CA  SER C 140      -8.227  12.881   2.953  1.00  0.00           C  
ATOM   2121  C   SER C 140      -9.122  12.361   4.070  1.00  0.00           C  
ATOM   2122  O   SER C 140      -9.684  11.270   3.971  1.00  0.00           O  
ATOM   2123  CB  SER C 140      -8.994  13.870   2.096  1.00  0.00           C  
ATOM   2124  OG  SER C 140     -10.172  13.296   1.601  1.00  0.00           O  
ATOM   2125  H   SER C 140      -8.232  11.523   1.299  1.00  0.00           H  
ATOM   2126  HA  SER C 140      -7.377  13.394   3.406  1.00  0.00           H  
ATOM   2127 1HB  SER C 140      -9.237  14.752   2.688  1.00  0.00           H  
ATOM   2128 2HB  SER C 140      -8.368  14.195   1.267  1.00  0.00           H  
ATOM   2129  HG  SER C 140     -10.876  13.916   1.808  1.00  0.00           H  
ATOM   2130  N   SER C 141      -9.252  13.148   5.132  1.00  0.00           N  
ATOM   2131  CA  SER C 141     -10.140  12.804   6.236  1.00  0.00           C  
ATOM   2132  C   SER C 141     -11.576  13.218   5.938  1.00  0.00           C  
ATOM   2133  O   SER C 141     -12.496  12.887   6.685  1.00  0.00           O  
ATOM   2134  CB  SER C 141      -9.668  13.470   7.514  1.00  0.00           C  
ATOM   2135  OG  SER C 141      -9.813  14.862   7.438  1.00  0.00           O  
ATOM   2136  H   SER C 141      -8.722  14.006   5.177  1.00  0.00           H  
ATOM   2137  HA  SER C 141     -10.118  11.722   6.375  1.00  0.00           H  
ATOM   2138 1HB  SER C 141     -10.241  13.087   8.357  1.00  0.00           H  
ATOM   2139 2HB  SER C 141      -8.622  13.221   7.688  1.00  0.00           H  
ATOM   2140  HG  SER C 141     -10.745  15.039   7.587  1.00  0.00           H  
ATOM   2141  N   GLN C 142     -11.761  13.945   4.841  1.00  0.00           N  
ATOM   2142  CA  GLN C 142     -13.080  14.434   4.460  1.00  0.00           C  
ATOM   2143  C   GLN C 142     -13.232  14.485   2.945  1.00  0.00           C  
ATOM   2144  O   GLN C 142     -12.279  14.783   2.225  1.00  0.00           O  
ATOM   2145  CB  GLN C 142     -13.330  15.822   5.056  1.00  0.00           C  
ATOM   2146  CG  GLN C 142     -14.698  16.399   4.738  1.00  0.00           C  
ATOM   2147  CD  GLN C 142     -14.943  17.726   5.432  1.00  0.00           C  
ATOM   2148  OE1 GLN C 142     -14.202  18.113   6.340  1.00  0.00           O  
ATOM   2149  NE2 GLN C 142     -15.985  18.431   5.008  1.00  0.00           N  
ATOM   2150  H   GLN C 142     -10.967  14.164   4.256  1.00  0.00           H  
ATOM   2151  HA  GLN C 142     -13.830  13.747   4.850  1.00  0.00           H  
ATOM   2152 1HB  GLN C 142     -13.229  15.775   6.141  1.00  0.00           H  
ATOM   2153 2HB  GLN C 142     -12.577  16.518   4.687  1.00  0.00           H  
ATOM   2154 1HG  GLN C 142     -14.773  16.558   3.662  1.00  0.00           H  
ATOM   2155 2HG  GLN C 142     -15.463  15.696   5.065  1.00  0.00           H  
ATOM   2156 1HE2 GLN C 142     -16.196  19.315   5.428  1.00  0.00           H  
ATOM   2157 2HE2 GLN C 142     -16.560  18.080   4.269  1.00  0.00           H  
ATOM   2158  N   ASN C 143     -14.436  14.192   2.466  1.00  0.00           N  
ATOM   2159  CA  ASN C 143     -14.722  14.227   1.037  1.00  0.00           C  
ATOM   2160  C   ASN C 143     -14.455  15.610   0.456  1.00  0.00           C  
ATOM   2161  O   ASN C 143     -15.018  16.605   0.912  1.00  0.00           O  
ATOM   2162  CB  ASN C 143     -16.154  13.802   0.768  1.00  0.00           C  
ATOM   2163  CG  ASN C 143     -16.432  13.603  -0.696  1.00  0.00           C  
ATOM   2164  OD1 ASN C 143     -16.029  14.418  -1.534  1.00  0.00           O  
ATOM   2165  ND2 ASN C 143     -17.115  12.535  -1.021  1.00  0.00           N  
ATOM   2166  H   ASN C 143     -15.173  13.938   3.109  1.00  0.00           H  
ATOM   2167  HA  ASN C 143     -14.052  13.530   0.532  1.00  0.00           H  
ATOM   2168 1HB  ASN C 143     -16.362  12.870   1.296  1.00  0.00           H  
ATOM   2169 2HB  ASN C 143     -16.837  14.558   1.156  1.00  0.00           H  
ATOM   2170 1HD2 ASN C 143     -17.330  12.351  -1.980  1.00  0.00           H  
ATOM   2171 2HD2 ASN C 143     -17.422  11.903  -0.310  1.00  0.00           H  
ATOM   2172  N   ILE C 144     -13.593  15.665  -0.554  1.00  0.00           N  
ATOM   2173  CA  ILE C 144     -13.135  16.937  -1.100  1.00  0.00           C  
ATOM   2174  C   ILE C 144     -13.776  17.219  -2.453  1.00  0.00           C  
ATOM   2175  O   ILE C 144     -13.222  17.950  -3.273  1.00  0.00           O  
ATOM   2176  CB  ILE C 144     -11.602  16.951  -1.245  1.00  0.00           C  
ATOM   2177  CG1 ILE C 144     -11.146  15.848  -2.204  1.00  0.00           C  
ATOM   2178  CG2 ILE C 144     -10.937  16.789   0.113  1.00  0.00           C  
ATOM   2179  CD1 ILE C 144      -9.696  15.959  -2.617  1.00  0.00           C  
ATOM   2180  H   ILE C 144     -13.247  14.805  -0.953  1.00  0.00           H  
ATOM   2181  HA  ILE C 144     -13.423  17.732  -0.414  1.00  0.00           H  
ATOM   2182  HB  ILE C 144     -11.287  17.898  -1.682  1.00  0.00           H  
ATOM   2183 1HG1 ILE C 144     -11.294  14.876  -1.736  1.00  0.00           H  
ATOM   2184 2HG1 ILE C 144     -11.759  15.873  -3.105  1.00  0.00           H  
ATOM   2185 1HG2 ILE C 144      -9.855  16.800  -0.008  1.00  0.00           H  
ATOM   2186 2HG2 ILE C 144     -11.238  17.607   0.765  1.00  0.00           H  
ATOM   2187 3HG2 ILE C 144     -11.243  15.840   0.556  1.00  0.00           H  
ATOM   2188 1HD1 ILE C 144      -9.448  15.143  -3.296  1.00  0.00           H  
ATOM   2189 2HD1 ILE C 144      -9.532  16.913  -3.120  1.00  0.00           H  
ATOM   2190 3HD1 ILE C 144      -9.061  15.901  -1.734  1.00  0.00           H  
ATOM   2191  N   VAL C 145     -14.947  16.634  -2.680  1.00  0.00           N  
ATOM   2192  CA  VAL C 145     -15.739  16.939  -3.866  1.00  0.00           C  
ATOM   2193  C   VAL C 145     -16.724  18.068  -3.595  1.00  0.00           C  
ATOM   2194  O   VAL C 145     -17.599  17.950  -2.736  1.00  0.00           O  
ATOM   2195  CB  VAL C 145     -16.510  15.689  -4.329  1.00  0.00           C  
ATOM   2196  CG1 VAL C 145     -17.350  16.006  -5.558  1.00  0.00           C  
ATOM   2197  CG2 VAL C 145     -15.535  14.558  -4.620  1.00  0.00           C  
ATOM   2198  H   VAL C 145     -15.299  15.962  -2.013  1.00  0.00           H  
ATOM   2199  HA  VAL C 145     -15.062  17.249  -4.663  1.00  0.00           H  
ATOM   2200  HB  VAL C 145     -17.197  15.383  -3.540  1.00  0.00           H  
ATOM   2201 1HG1 VAL C 145     -17.888  15.112  -5.871  1.00  0.00           H  
ATOM   2202 2HG1 VAL C 145     -18.064  16.793  -5.316  1.00  0.00           H  
ATOM   2203 3HG1 VAL C 145     -16.700  16.340  -6.366  1.00  0.00           H  
ATOM   2204 1HG2 VAL C 145     -16.087  13.677  -4.947  1.00  0.00           H  
ATOM   2205 2HG2 VAL C 145     -14.844  14.866  -5.406  1.00  0.00           H  
ATOM   2206 3HG2 VAL C 145     -14.974  14.320  -3.717  1.00  0.00           H  
ATOM   2207  N   HIS C 146     -16.578  19.164  -4.333  1.00  0.00           N  
ATOM   2208  CA  HIS C 146     -17.403  20.347  -4.119  1.00  0.00           C  
ATOM   2209  C   HIS C 146     -18.827  20.123  -4.611  1.00  0.00           C  
ATOM   2210  O   HIS C 146     -19.060  19.334  -5.527  1.00  0.00           O  
ATOM   2211  CB  HIS C 146     -16.798  21.564  -4.826  1.00  0.00           C  
ATOM   2212  CG  HIS C 146     -17.366  22.871  -4.367  1.00  0.00           C  
ATOM   2213  ND1 HIS C 146     -18.650  23.271  -4.671  1.00  0.00           N  
ATOM   2214  CD2 HIS C 146     -16.825  23.868  -3.628  1.00  0.00           C  
ATOM   2215  CE1 HIS C 146     -18.875  24.459  -4.137  1.00  0.00           C  
ATOM   2216  NE2 HIS C 146     -17.784  24.843  -3.500  1.00  0.00           N  
ATOM   2217  H   HIS C 146     -15.878  19.177  -5.060  1.00  0.00           H  
ATOM   2218  HA  HIS C 146     -17.453  20.567  -3.053  1.00  0.00           H  
ATOM   2219 1HB  HIS C 146     -15.720  21.583  -4.660  1.00  0.00           H  
ATOM   2220 2HB  HIS C 146     -16.962  21.479  -5.900  1.00  0.00           H  
ATOM   2221  HD2 HIS C 146     -15.817  23.893  -3.213  1.00  0.00           H  
ATOM   2222  HE1 HIS C 146     -19.803  25.026  -4.210  1.00  0.00           H  
ATOM   2223  HE2 HIS C 146     -17.667  25.711  -2.998  1.00  0.00           H  
ATOM   2224  N   ASN C 147     -19.777  20.821  -3.998  1.00  0.00           N  
ATOM   2225  CA  ASN C 147     -21.190  20.603  -4.279  1.00  0.00           C  
ATOM   2226  C   ASN C 147     -21.539  21.016  -5.703  1.00  0.00           C  
ATOM   2227  O   ASN C 147     -22.558  20.595  -6.251  1.00  0.00           O  
ATOM   2228  CB  ASN C 147     -22.055  21.349  -3.280  1.00  0.00           C  
ATOM   2229  CG  ASN C 147     -22.029  20.724  -1.913  1.00  0.00           C  
ATOM   2230  OD1 ASN C 147     -21.732  19.533  -1.767  1.00  0.00           O  
ATOM   2231  ND2 ASN C 147     -22.336  21.504  -0.908  1.00  0.00           N  
ATOM   2232  H   ASN C 147     -19.512  21.521  -3.319  1.00  0.00           H  
ATOM   2233  HA  ASN C 147     -21.400  19.536  -4.192  1.00  0.00           H  
ATOM   2234 1HB  ASN C 147     -21.712  22.382  -3.201  1.00  0.00           H  
ATOM   2235 2HB  ASN C 147     -23.085  21.374  -3.636  1.00  0.00           H  
ATOM   2236 1HD2 ASN C 147     -22.335  21.142   0.025  1.00  0.00           H  
ATOM   2237 2HD2 ASN C 147     -22.571  22.462  -1.072  1.00  0.00           H  
ATOM   2238  N   ASN C 148     -20.687  21.843  -6.299  1.00  0.00           N  
ATOM   2239  CA  ASN C 148     -20.909  22.325  -7.657  1.00  0.00           C  
ATOM   2240  C   ASN C 148     -20.465  21.294  -8.687  1.00  0.00           C  
ATOM   2241  O   ASN C 148     -20.519  21.542  -9.892  1.00  0.00           O  
ATOM   2242  CB  ASN C 148     -20.194  23.645  -7.880  1.00  0.00           C  
ATOM   2243  CG  ASN C 148     -18.697  23.500  -7.868  1.00  0.00           C  
ATOM   2244  OD1 ASN C 148     -18.170  22.384  -7.800  1.00  0.00           O  
ATOM   2245  ND2 ASN C 148     -18.003  24.607  -7.934  1.00  0.00           N  
ATOM   2246  H   ASN C 148     -19.863  22.146  -5.799  1.00  0.00           H  
ATOM   2247  HA  ASN C 148     -21.980  22.481  -7.798  1.00  0.00           H  
ATOM   2248 1HB  ASN C 148     -20.499  24.067  -8.838  1.00  0.00           H  
ATOM   2249 2HB  ASN C 148     -20.485  24.352  -7.103  1.00  0.00           H  
ATOM   2250 1HD2 ASN C 148     -17.003  24.572  -7.930  1.00  0.00           H  
ATOM   2251 2HD2 ASN C 148     -18.472  25.489  -7.989  1.00  0.00           H  
ATOM   2252  N   GLY C 149     -20.025  20.136  -8.206  1.00  0.00           N  
ATOM   2253  CA  GLY C 149     -19.732  19.006  -9.079  1.00  0.00           C  
ATOM   2254  C   GLY C 149     -18.270  19.004  -9.507  1.00  0.00           C  
ATOM   2255  O   GLY C 149     -17.851  18.175 -10.314  1.00  0.00           O  
ATOM   2256  H   GLY C 149     -19.890  20.037  -7.210  1.00  0.00           H  
ATOM   2257 1HA  GLY C 149     -19.964  18.075  -8.560  1.00  0.00           H  
ATOM   2258 2HA  GLY C 149     -20.372  19.050  -9.959  1.00  0.00           H  
ATOM   2259  N   ILE C 150     -17.498  19.937  -8.960  1.00  0.00           N  
ATOM   2260  CA  ILE C 150     -16.081  20.045  -9.284  1.00  0.00           C  
ATOM   2261  C   ILE C 150     -15.212  19.615  -8.109  1.00  0.00           C  
ATOM   2262  O   ILE C 150     -15.365  20.117  -6.995  1.00  0.00           O  
ATOM   2263  CB  ILE C 150     -15.718  21.485  -9.692  1.00  0.00           C  
ATOM   2264  CG1 ILE C 150     -16.520  21.908 -10.925  1.00  0.00           C  
ATOM   2265  CG2 ILE C 150     -14.225  21.603  -9.957  1.00  0.00           C  
ATOM   2266  CD1 ILE C 150     -16.405  23.380 -11.252  1.00  0.00           C  
ATOM   2267  H   ILE C 150     -17.903  20.588  -8.303  1.00  0.00           H  
ATOM   2268  HA  ILE C 150     -15.867  19.385 -10.124  1.00  0.00           H  
ATOM   2269  HB  ILE C 150     -15.990  22.169  -8.889  1.00  0.00           H  
ATOM   2270 1HG1 ILE C 150     -16.183  21.339 -11.791  1.00  0.00           H  
ATOM   2271 2HG1 ILE C 150     -17.574  21.676 -10.772  1.00  0.00           H  
ATOM   2272 1HG2 ILE C 150     -13.987  22.627 -10.244  1.00  0.00           H  
ATOM   2273 2HG2 ILE C 150     -13.674  21.341  -9.054  1.00  0.00           H  
ATOM   2274 3HG2 ILE C 150     -13.944  20.925 -10.763  1.00  0.00           H  
ATOM   2275 1HD1 ILE C 150     -17.000  23.603 -12.138  1.00  0.00           H  
ATOM   2276 2HD1 ILE C 150     -16.771  23.969 -10.411  1.00  0.00           H  
ATOM   2277 3HD1 ILE C 150     -15.362  23.629 -11.445  1.00  0.00           H  
ATOM   2278  N   THR C 151     -14.301  18.683  -8.363  1.00  0.00           N  
ATOM   2279  CA  THR C 151     -13.311  18.288  -7.368  1.00  0.00           C  
ATOM   2280  C   THR C 151     -12.015  19.072  -7.538  1.00  0.00           C  
ATOM   2281  O   THR C 151     -11.280  18.871  -8.505  1.00  0.00           O  
ATOM   2282  CB  THR C 151     -13.016  16.779  -7.447  1.00  0.00           C  
ATOM   2283  OG1 THR C 151     -14.229  16.041  -7.247  1.00  0.00           O  
ATOM   2284  CG2 THR C 151     -12.002  16.377  -6.387  1.00  0.00           C  
ATOM   2285  H   THR C 151     -14.293  18.236  -9.269  1.00  0.00           H  
ATOM   2286  HA  THR C 151     -13.709  18.508  -6.377  1.00  0.00           H  
ATOM   2287  HB  THR C 151     -12.618  16.537  -8.433  1.00  0.00           H  
ATOM   2288  HG1 THR C 151     -14.582  15.770  -8.098  1.00  0.00           H  
ATOM   2289 1HG2 THR C 151     -11.806  15.307  -6.459  1.00  0.00           H  
ATOM   2290 2HG2 THR C 151     -11.074  16.927  -6.544  1.00  0.00           H  
ATOM   2291 3HG2 THR C 151     -12.398  16.607  -5.399  1.00  0.00           H  
ATOM   2292  N   TYR C 152     -11.742  19.965  -6.594  1.00  0.00           N  
ATOM   2293  CA  TYR C 152     -10.602  20.868  -6.701  1.00  0.00           C  
ATOM   2294  C   TYR C 152      -9.335  20.223  -6.155  1.00  0.00           C  
ATOM   2295  O   TYR C 152      -8.823  20.624  -5.110  1.00  0.00           O  
ATOM   2296  CB  TYR C 152     -10.888  22.180  -5.966  1.00  0.00           C  
ATOM   2297  CG  TYR C 152     -12.001  22.996  -6.585  1.00  0.00           C  
ATOM   2298  CD1 TYR C 152     -13.304  22.848  -6.132  1.00  0.00           C  
ATOM   2299  CD2 TYR C 152     -11.719  23.893  -7.605  1.00  0.00           C  
ATOM   2300  CE1 TYR C 152     -14.320  23.594  -6.698  1.00  0.00           C  
ATOM   2301  CE2 TYR C 152     -12.735  24.638  -8.170  1.00  0.00           C  
ATOM   2302  CZ  TYR C 152     -14.031  24.491  -7.720  1.00  0.00           C  
ATOM   2303  OH  TYR C 152     -15.044  25.234  -8.283  1.00  0.00           O  
ATOM   2304  H   TYR C 152     -12.339  20.020  -5.781  1.00  0.00           H  
ATOM   2305  HA  TYR C 152     -10.433  21.089  -7.755  1.00  0.00           H  
ATOM   2306 1HB  TYR C 152     -11.158  21.966  -4.931  1.00  0.00           H  
ATOM   2307 2HB  TYR C 152      -9.986  22.792  -5.950  1.00  0.00           H  
ATOM   2308  HD1 TYR C 152     -13.526  22.144  -5.331  1.00  0.00           H  
ATOM   2309  HD2 TYR C 152     -10.695  24.008  -7.961  1.00  0.00           H  
ATOM   2310  HE1 TYR C 152     -15.344  23.478  -6.342  1.00  0.00           H  
ATOM   2311  HE2 TYR C 152     -12.513  25.342  -8.972  1.00  0.00           H  
ATOM   2312  HH  TYR C 152     -14.677  25.818  -8.950  1.00  0.00           H  
ATOM   2313  N   LEU C 153      -8.833  19.221  -6.869  1.00  0.00           N  
ATOM   2314  CA  LEU C 153      -7.629  18.512  -6.453  1.00  0.00           C  
ATOM   2315  C   LEU C 153      -6.438  18.891  -7.323  1.00  0.00           C  
ATOM   2316  O   LEU C 153      -6.457  18.696  -8.538  1.00  0.00           O  
ATOM   2317  CB  LEU C 153      -7.857  16.996  -6.519  1.00  0.00           C  
ATOM   2318  CG  LEU C 153      -6.637  16.125  -6.193  1.00  0.00           C  
ATOM   2319  CD1 LEU C 153      -6.218  16.357  -4.748  1.00  0.00           C  
ATOM   2320  CD2 LEU C 153      -6.978  14.662  -6.436  1.00  0.00           C  
ATOM   2321  H   LEU C 153      -9.297  18.943  -7.722  1.00  0.00           H  
ATOM   2322  HA  LEU C 153      -7.404  18.787  -5.423  1.00  0.00           H  
ATOM   2323 1HB  LEU C 153      -8.648  16.733  -5.819  1.00  0.00           H  
ATOM   2324 2HB  LEU C 153      -8.189  16.739  -7.525  1.00  0.00           H  
ATOM   2325  HG  LEU C 153      -5.802  16.414  -6.833  1.00  0.00           H  
ATOM   2326 1HD1 LEU C 153      -5.351  15.739  -4.516  1.00  0.00           H  
ATOM   2327 2HD1 LEU C 153      -5.961  17.407  -4.608  1.00  0.00           H  
ATOM   2328 3HD1 LEU C 153      -7.040  16.092  -4.084  1.00  0.00           H  
ATOM   2329 1HD2 LEU C 153      -6.110  14.043  -6.205  1.00  0.00           H  
ATOM   2330 2HD2 LEU C 153      -7.811  14.372  -5.796  1.00  0.00           H  
ATOM   2331 3HD2 LEU C 153      -7.256  14.522  -7.480  1.00  0.00           H  
ATOM   2332  N   GLU C 154      -5.401  19.434  -6.693  1.00  0.00           N  
ATOM   2333  CA  GLU C 154      -4.194  19.832  -7.408  1.00  0.00           C  
ATOM   2334  C   GLU C 154      -2.974  19.084  -6.886  1.00  0.00           C  
ATOM   2335  O   GLU C 154      -2.842  18.853  -5.684  1.00  0.00           O  
ATOM   2336  CB  GLU C 154      -3.972  21.341  -7.282  1.00  0.00           C  
ATOM   2337  CG  GLU C 154      -5.090  22.192  -7.867  1.00  0.00           C  
ATOM   2338  CD  GLU C 154      -4.908  23.660  -7.601  1.00  0.00           C  
ATOM   2339  OE1 GLU C 154      -3.948  24.014  -6.960  1.00  0.00           O  
ATOM   2340  OE2 GLU C 154      -5.730  24.429  -8.040  1.00  0.00           O  
ATOM   2341  H   GLU C 154      -5.451  19.576  -5.694  1.00  0.00           H  
ATOM   2342  HA  GLU C 154      -4.318  19.584  -8.462  1.00  0.00           H  
ATOM   2343 1HB  GLU C 154      -3.865  21.606  -6.230  1.00  0.00           H  
ATOM   2344 2HB  GLU C 154      -3.044  21.616  -7.784  1.00  0.00           H  
ATOM   2345 1HG  GLU C 154      -5.129  22.031  -8.944  1.00  0.00           H  
ATOM   2346 2HG  GLU C 154      -6.039  21.866  -7.444  1.00  0.00           H  
ATOM   2347  N   TRP C 155      -2.082  18.708  -7.796  1.00  0.00           N  
ATOM   2348  CA  TRP C 155      -0.824  18.075  -7.421  1.00  0.00           C  
ATOM   2349  C   TRP C 155       0.364  18.962  -7.769  1.00  0.00           C  
ATOM   2350  O   TRP C 155       0.356  19.657  -8.785  1.00  0.00           O  
ATOM   2351  CB  TRP C 155      -0.677  16.722  -8.121  1.00  0.00           C  
ATOM   2352  CG  TRP C 155      -1.628  15.681  -7.615  1.00  0.00           C  
ATOM   2353  CD1 TRP C 155      -2.930  15.518  -7.983  1.00  0.00           C  
ATOM   2354  CD2 TRP C 155      -1.355  14.645  -6.640  1.00  0.00           C  
ATOM   2355  NE1 TRP C 155      -3.484  14.458  -7.307  1.00  0.00           N  
ATOM   2356  CE2 TRP C 155      -2.534  13.912  -6.482  1.00  0.00           C  
ATOM   2357  CE3 TRP C 155      -0.220  14.287  -5.901  1.00  0.00           C  
ATOM   2358  CZ2 TRP C 155      -2.618  12.837  -5.611  1.00  0.00           C  
ATOM   2359  CZ3 TRP C 155      -0.305  13.208  -5.028  1.00  0.00           C  
ATOM   2360  CH2 TRP C 155      -1.473  12.502  -4.889  1.00  0.00           C  
ATOM   2361  H   TRP C 155      -2.282  18.864  -8.774  1.00  0.00           H  
ATOM   2362  HA  TRP C 155      -0.827  17.912  -6.343  1.00  0.00           H  
ATOM   2363 1HB  TRP C 155      -0.843  16.847  -9.191  1.00  0.00           H  
ATOM   2364 2HB  TRP C 155       0.339  16.352  -7.988  1.00  0.00           H  
ATOM   2365  HD1 TRP C 155      -3.455  16.138  -8.707  1.00  0.00           H  
ATOM   2366  HE1 TRP C 155      -4.436  14.134  -7.400  1.00  0.00           H  
ATOM   2367  HE3 TRP C 155       0.710  14.843  -6.010  1.00  0.00           H  
ATOM   2368  HZ2 TRP C 155      -3.537  12.264  -5.486  1.00  0.00           H  
ATOM   2369  HZ3 TRP C 155       0.583  12.937  -4.456  1.00  0.00           H  
ATOM   2370  HH2 TRP C 155      -1.504  11.661  -4.196  1.00  0.00           H  
ATOM   2371  N   TYR C 156       1.386  18.934  -6.920  1.00  0.00           N  
ATOM   2372  CA  TYR C 156       2.592  19.721  -7.147  1.00  0.00           C  
ATOM   2373  C   TYR C 156       3.835  18.841  -7.136  1.00  0.00           C  
ATOM   2374  O   TYR C 156       3.868  17.805  -6.472  1.00  0.00           O  
ATOM   2375  CB  TYR C 156       2.715  20.826  -6.095  1.00  0.00           C  
ATOM   2376  CG  TYR C 156       1.538  21.775  -6.065  1.00  0.00           C  
ATOM   2377  CD1 TYR C 156       0.488  21.550  -5.186  1.00  0.00           C  
ATOM   2378  CD2 TYR C 156       1.507  22.870  -6.916  1.00  0.00           C  
ATOM   2379  CE1 TYR C 156      -0.588  22.416  -5.159  1.00  0.00           C  
ATOM   2380  CE2 TYR C 156       0.432  23.736  -6.888  1.00  0.00           C  
ATOM   2381  CZ  TYR C 156      -0.613  23.512  -6.015  1.00  0.00           C  
ATOM   2382  OH  TYR C 156      -1.684  24.375  -5.988  1.00  0.00           O  
ATOM   2383  H   TYR C 156       1.326  18.352  -6.097  1.00  0.00           H  
ATOM   2384  HA  TYR C 156       2.524  20.184  -8.131  1.00  0.00           H  
ATOM   2385 1HB  TYR C 156       2.816  20.377  -5.105  1.00  0.00           H  
ATOM   2386 2HB  TYR C 156       3.617  21.409  -6.283  1.00  0.00           H  
ATOM   2387  HD1 TYR C 156       0.511  20.689  -4.518  1.00  0.00           H  
ATOM   2388  HD2 TYR C 156       2.332  23.046  -7.606  1.00  0.00           H  
ATOM   2389  HE1 TYR C 156      -1.413  22.240  -4.469  1.00  0.00           H  
ATOM   2390  HE2 TYR C 156       0.408  24.596  -7.558  1.00  0.00           H  
ATOM   2391  HH  TYR C 156      -2.446  23.951  -6.390  1.00  0.00           H  
ATOM   2392  N   LEU C 157       4.857  19.259  -7.875  1.00  0.00           N  
ATOM   2393  CA  LEU C 157       6.127  18.545  -7.901  1.00  0.00           C  
ATOM   2394  C   LEU C 157       7.287  19.470  -7.556  1.00  0.00           C  
ATOM   2395  O   LEU C 157       7.554  20.438  -8.269  1.00  0.00           O  
ATOM   2396  CB  LEU C 157       6.356  17.921  -9.283  1.00  0.00           C  
ATOM   2397  CG  LEU C 157       7.749  17.322  -9.520  1.00  0.00           C  
ATOM   2398  CD1 LEU C 157       8.032  16.260  -8.466  1.00  0.00           C  
ATOM   2399  CD2 LEU C 157       7.817  16.733 -10.922  1.00  0.00           C  
ATOM   2400  H   LEU C 157       4.750  20.094  -8.434  1.00  0.00           H  
ATOM   2401  HA  LEU C 157       6.091  17.748  -7.159  1.00  0.00           H  
ATOM   2402 1HB  LEU C 157       5.625  17.128  -9.432  1.00  0.00           H  
ATOM   2403 2HB  LEU C 157       6.191  18.686 -10.042  1.00  0.00           H  
ATOM   2404  HG  LEU C 157       8.503  18.102  -9.418  1.00  0.00           H  
ATOM   2405 1HD1 LEU C 157       9.021  15.835  -8.634  1.00  0.00           H  
ATOM   2406 2HD1 LEU C 157       7.996  16.713  -7.475  1.00  0.00           H  
ATOM   2407 3HD1 LEU C 157       7.282  15.472  -8.533  1.00  0.00           H  
ATOM   2408 1HD2 LEU C 157       8.806  16.308 -11.090  1.00  0.00           H  
ATOM   2409 2HD2 LEU C 157       7.064  15.951 -11.024  1.00  0.00           H  
ATOM   2410 3HD2 LEU C 157       7.628  17.517 -11.655  1.00  0.00           H  
ATOM   2411  N   GLN C 158       7.973  19.167  -6.460  1.00  0.00           N  
ATOM   2412  CA  GLN C 158       9.097  19.980  -6.010  1.00  0.00           C  
ATOM   2413  C   GLN C 158      10.426  19.313  -6.339  1.00  0.00           C  
ATOM   2414  O   GLN C 158      10.875  18.416  -5.626  1.00  0.00           O  
ATOM   2415  CB  GLN C 158       9.001  20.240  -4.504  1.00  0.00           C  
ATOM   2416  CG  GLN C 158      10.101  21.133  -3.956  1.00  0.00           C  
ATOM   2417  CD  GLN C 158       9.930  21.421  -2.476  1.00  0.00           C  
ATOM   2418  OE1 GLN C 158       9.360  20.615  -1.735  1.00  0.00           O  
ATOM   2419  NE2 GLN C 158      10.423  22.573  -2.038  1.00  0.00           N  
ATOM   2420  H   GLN C 158       7.710  18.352  -5.924  1.00  0.00           H  
ATOM   2421  HA  GLN C 158       9.062  20.936  -6.532  1.00  0.00           H  
ATOM   2422 1HB  GLN C 158       8.044  20.708  -4.276  1.00  0.00           H  
ATOM   2423 2HB  GLN C 158       9.039  19.292  -3.968  1.00  0.00           H  
ATOM   2424 1HG  GLN C 158      11.062  20.638  -4.099  1.00  0.00           H  
ATOM   2425 2HG  GLN C 158      10.087  22.082  -4.493  1.00  0.00           H  
ATOM   2426 1HE2 GLN C 158      10.339  22.818  -1.071  1.00  0.00           H  
ATOM   2427 2HE2 GLN C 158      10.877  23.198  -2.673  1.00  0.00           H  
ATOM   2428  N   LYS C 159      11.052  19.757  -7.424  1.00  0.00           N  
ATOM   2429  CA  LYS C 159      12.416  19.349  -7.742  1.00  0.00           C  
ATOM   2430  C   LYS C 159      13.400  19.854  -6.695  1.00  0.00           C  
ATOM   2431  O   LYS C 159      13.329  21.006  -6.267  1.00  0.00           O  
ATOM   2432  CB  LYS C 159      12.816  19.856  -9.129  1.00  0.00           C  
ATOM   2433  CG  LYS C 159      14.192  19.396  -9.593  1.00  0.00           C  
ATOM   2434  CD  LYS C 159      14.463  19.824 -11.027  1.00  0.00           C  
ATOM   2435  CE  LYS C 159      15.848  19.390 -11.484  1.00  0.00           C  
ATOM   2436  NZ  LYS C 159      16.097  19.733 -12.910  1.00  0.00           N  
ATOM   2437  H   LYS C 159      10.571  20.392  -8.044  1.00  0.00           H  
ATOM   2438  HA  LYS C 159      12.460  18.259  -7.743  1.00  0.00           H  
ATOM   2439 1HB  LYS C 159      12.085  19.519  -9.864  1.00  0.00           H  
ATOM   2440 2HB  LYS C 159      12.808  20.946  -9.134  1.00  0.00           H  
ATOM   2441 1HG  LYS C 159      14.957  19.825  -8.944  1.00  0.00           H  
ATOM   2442 2HG  LYS C 159      14.254  18.310  -9.529  1.00  0.00           H  
ATOM   2443 1HD  LYS C 159      13.716  19.381 -11.687  1.00  0.00           H  
ATOM   2444 2HD  LYS C 159      14.390  20.909 -11.103  1.00  0.00           H  
ATOM   2445 1HE  LYS C 159      16.603  19.876 -10.868  1.00  0.00           H  
ATOM   2446 2HE  LYS C 159      15.950  18.311 -11.360  1.00  0.00           H  
ATOM   2447 1HZ  LYS C 159      17.024  19.428 -13.173  1.00  0.00           H  
ATOM   2448 2HZ  LYS C 159      15.413  19.271 -13.493  1.00  0.00           H  
ATOM   2449 3HZ  LYS C 159      16.024  20.733 -13.034  1.00  0.00           H  
ATOM   2450  N   PRO C 160      14.318  18.985  -6.286  1.00  0.00           N  
ATOM   2451  CA  PRO C 160      15.309  19.337  -5.276  1.00  0.00           C  
ATOM   2452  C   PRO C 160      16.020  20.637  -5.631  1.00  0.00           C  
ATOM   2453  O   PRO C 160      16.642  20.747  -6.687  1.00  0.00           O  
ATOM   2454  CB  PRO C 160      16.268  18.143  -5.304  1.00  0.00           C  
ATOM   2455  CG  PRO C 160      15.403  16.987  -5.677  1.00  0.00           C  
ATOM   2456  CD  PRO C 160      14.448  17.549  -6.697  1.00  0.00           C  
ATOM   2457  HA  PRO C 160      14.814  19.421  -4.298  1.00  0.00           H  
ATOM   2458 1HB  PRO C 160      17.074  18.324  -6.031  1.00  0.00           H  
ATOM   2459 2HB  PRO C 160      16.745  18.019  -4.320  1.00  0.00           H  
ATOM   2460 1HG  PRO C 160      16.017  16.167  -6.078  1.00  0.00           H  
ATOM   2461 2HG  PRO C 160      14.890  16.595  -4.787  1.00  0.00           H  
ATOM   2462 1HD  PRO C 160      14.888  17.456  -7.701  1.00  0.00           H  
ATOM   2463 2HD  PRO C 160      13.492  17.008  -6.641  1.00  0.00           H  
ATOM   2464  N   GLY C 161      15.924  21.619  -4.741  1.00  0.00           N  
ATOM   2465  CA  GLY C 161      16.556  22.915  -4.960  1.00  0.00           C  
ATOM   2466  C   GLY C 161      15.541  23.952  -5.421  1.00  0.00           C  
ATOM   2467  O   GLY C 161      15.802  25.154  -5.375  1.00  0.00           O  
ATOM   2468  H   GLY C 161      15.400  21.465  -3.892  1.00  0.00           H  
ATOM   2469 1HA  GLY C 161      17.029  23.249  -4.036  1.00  0.00           H  
ATOM   2470 2HA  GLY C 161      17.344  22.814  -5.706  1.00  0.00           H  
ATOM   2471  N   GLN C 162      14.381  23.480  -5.867  1.00  0.00           N  
ATOM   2472  CA  GLN C 162      13.349  24.362  -6.397  1.00  0.00           C  
ATOM   2473  C   GLN C 162      12.108  24.353  -5.513  1.00  0.00           C  
ATOM   2474  O   GLN C 162      12.024  23.585  -4.555  1.00  0.00           O  
ATOM   2475  CB  GLN C 162      12.976  23.953  -7.825  1.00  0.00           C  
ATOM   2476  CG  GLN C 162      14.139  23.972  -8.802  1.00  0.00           C  
ATOM   2477  CD  GLN C 162      14.676  25.371  -9.036  1.00  0.00           C  
ATOM   2478  OE1 GLN C 162      13.919  26.299  -9.336  1.00  0.00           O  
ATOM   2479  NE2 GLN C 162      15.987  25.531  -8.900  1.00  0.00           N  
ATOM   2480  H   GLN C 162      14.211  22.485  -5.837  1.00  0.00           H  
ATOM   2481  HA  GLN C 162      13.739  25.380  -6.418  1.00  0.00           H  
ATOM   2482 1HB  GLN C 162      12.559  22.946  -7.817  1.00  0.00           H  
ATOM   2483 2HB  GLN C 162      12.206  24.623  -8.206  1.00  0.00           H  
ATOM   2484 1HG  GLN C 162      14.946  23.358  -8.401  1.00  0.00           H  
ATOM   2485 2HG  GLN C 162      13.804  23.570  -9.758  1.00  0.00           H  
ATOM   2486 1HE2 GLN C 162      16.399  26.432  -9.043  1.00  0.00           H  
ATOM   2487 2HE2 GLN C 162      16.564  24.752  -8.656  1.00  0.00           H  
ATOM   2488  N   SER C 163      11.148  25.210  -5.841  1.00  0.00           N  
ATOM   2489  CA  SER C 163       9.843  25.185  -5.190  1.00  0.00           C  
ATOM   2490  C   SER C 163       8.859  24.317  -5.964  1.00  0.00           C  
ATOM   2491  O   SER C 163       9.062  24.033  -7.144  1.00  0.00           O  
ATOM   2492  CB  SER C 163       9.297  26.593  -5.061  1.00  0.00           C  
ATOM   2493  OG  SER C 163       9.058  27.157  -6.321  1.00  0.00           O  
ATOM   2494  H   SER C 163      11.326  25.898  -6.559  1.00  0.00           H  
ATOM   2495  HA  SER C 163       9.963  24.761  -4.192  1.00  0.00           H  
ATOM   2496 1HB  SER C 163       8.370  26.573  -4.487  1.00  0.00           H  
ATOM   2497 2HB  SER C 163      10.007  27.210  -4.512  1.00  0.00           H  
ATOM   2498  HG  SER C 163       9.060  28.108  -6.190  1.00  0.00           H  
ATOM   2499  N   PRO C 164       7.792  23.899  -5.291  1.00  0.00           N  
ATOM   2500  CA  PRO C 164       6.779  23.052  -5.911  1.00  0.00           C  
ATOM   2501  C   PRO C 164       6.207  23.705  -7.163  1.00  0.00           C  
ATOM   2502  O   PRO C 164       5.861  24.886  -7.157  1.00  0.00           O  
ATOM   2503  CB  PRO C 164       5.722  22.918  -4.811  1.00  0.00           C  
ATOM   2504  CG  PRO C 164       6.490  23.080  -3.544  1.00  0.00           C  
ATOM   2505  CD  PRO C 164       7.516  24.135  -3.860  1.00  0.00           C  
ATOM   2506  HA  PRO C 164       7.223  22.075  -6.153  1.00  0.00           H  
ATOM   2507 1HB  PRO C 164       4.945  23.686  -4.940  1.00  0.00           H  
ATOM   2508 2HB  PRO C 164       5.223  21.941  -4.886  1.00  0.00           H  
ATOM   2509 1HG  PRO C 164       5.816  23.376  -2.727  1.00  0.00           H  
ATOM   2510 2HG  PRO C 164       6.944  22.122  -3.250  1.00  0.00           H  
ATOM   2511 1HD  PRO C 164       7.084  25.131  -3.687  1.00  0.00           H  
ATOM   2512 2HD  PRO C 164       8.406  23.982  -3.231  1.00  0.00           H  
ATOM   2513  N   GLN C 165       6.111  22.929  -8.238  1.00  0.00           N  
ATOM   2514  CA  GLN C 165       5.496  23.401  -9.472  1.00  0.00           C  
ATOM   2515  C   GLN C 165       4.151  22.727  -9.710  1.00  0.00           C  
ATOM   2516  O   GLN C 165       3.910  21.617  -9.236  1.00  0.00           O  
ATOM   2517  CB  GLN C 165       6.425  23.151 -10.664  1.00  0.00           C  
ATOM   2518  CG  GLN C 165       7.808  23.761 -10.513  1.00  0.00           C  
ATOM   2519  CD  GLN C 165       7.770  25.276 -10.459  1.00  0.00           C  
ATOM   2520  OE1 GLN C 165       7.297  25.933 -11.391  1.00  0.00           O  
ATOM   2521  NE2 GLN C 165       8.269  25.841  -9.365  1.00  0.00           N  
ATOM   2522  H   GLN C 165       6.474  21.987  -8.198  1.00  0.00           H  
ATOM   2523  HA  GLN C 165       5.324  24.474  -9.384  1.00  0.00           H  
ATOM   2524 1HB  GLN C 165       6.544  22.078 -10.813  1.00  0.00           H  
ATOM   2525 2HB  GLN C 165       5.974  23.560 -11.568  1.00  0.00           H  
ATOM   2526 1HG  GLN C 165       8.256  23.397  -9.589  1.00  0.00           H  
ATOM   2527 2HG  GLN C 165       8.419  23.464 -11.366  1.00  0.00           H  
ATOM   2528 1HE2 GLN C 165       8.272  26.837  -9.273  1.00  0.00           H  
ATOM   2529 2HE2 GLN C 165       8.643  25.271  -8.634  1.00  0.00           H  
ATOM   2530  N   LEU C 166       3.278  23.405 -10.448  1.00  0.00           N  
ATOM   2531  CA  LEU C 166       1.936  22.897 -10.705  1.00  0.00           C  
ATOM   2532  C   LEU C 166       1.969  21.711 -11.660  1.00  0.00           C  
ATOM   2533  O   LEU C 166       2.389  21.839 -12.811  1.00  0.00           O  
ATOM   2534  CB  LEU C 166       1.052  24.007 -11.290  1.00  0.00           C  
ATOM   2535  CG  LEU C 166      -0.398  23.611 -11.595  1.00  0.00           C  
ATOM   2536  CD1 LEU C 166      -1.096  23.204 -10.305  1.00  0.00           C  
ATOM   2537  CD2 LEU C 166      -1.113  24.778 -12.260  1.00  0.00           C  
ATOM   2538  H   LEU C 166       3.551  24.295 -10.840  1.00  0.00           H  
ATOM   2539  HA  LEU C 166       1.504  22.566  -9.761  1.00  0.00           H  
ATOM   2540 1HB  LEU C 166       1.028  24.838 -10.586  1.00  0.00           H  
ATOM   2541 2HB  LEU C 166       1.503  24.357 -12.218  1.00  0.00           H  
ATOM   2542  HG  LEU C 166      -0.407  22.751 -12.265  1.00  0.00           H  
ATOM   2543 1HD1 LEU C 166      -2.127  22.922 -10.522  1.00  0.00           H  
ATOM   2544 2HD1 LEU C 166      -0.575  22.355  -9.861  1.00  0.00           H  
ATOM   2545 3HD1 LEU C 166      -1.088  24.040  -9.607  1.00  0.00           H  
ATOM   2546 1HD2 LEU C 166      -2.144  24.496 -12.478  1.00  0.00           H  
ATOM   2547 2HD2 LEU C 166      -1.106  25.638 -11.590  1.00  0.00           H  
ATOM   2548 3HD2 LEU C 166      -0.604  25.037 -13.188  1.00  0.00           H  
ATOM   2549  N   LEU C 167       1.525  20.556 -11.177  1.00  0.00           N  
ATOM   2550  CA  LEU C 167       1.614  19.319 -11.944  1.00  0.00           C  
ATOM   2551  C   LEU C 167       0.252  18.912 -12.491  1.00  0.00           C  
ATOM   2552  O   LEU C 167       0.055  18.843 -13.705  1.00  0.00           O  
ATOM   2553  CB  LEU C 167       2.179  18.193 -11.070  1.00  0.00           C  
ATOM   2554  CG  LEU C 167       2.514  16.887 -11.802  1.00  0.00           C  
ATOM   2555  CD1 LEU C 167       3.664  17.128 -12.770  1.00  0.00           C  
ATOM   2556  CD2 LEU C 167       2.870  15.812 -10.786  1.00  0.00           C  
ATOM   2557  H   LEU C 167       1.115  20.534 -10.254  1.00  0.00           H  
ATOM   2558  HA  LEU C 167       2.288  19.482 -12.785  1.00  0.00           H  
ATOM   2559 1HB  LEU C 167       3.091  18.548 -10.592  1.00  0.00           H  
ATOM   2560 2HB  LEU C 167       1.452  17.959 -10.291  1.00  0.00           H  
ATOM   2561  HG  LEU C 167       1.650  16.564 -12.383  1.00  0.00           H  
ATOM   2562 1HD1 LEU C 167       3.902  16.200 -13.291  1.00  0.00           H  
ATOM   2563 2HD1 LEU C 167       3.374  17.886 -13.497  1.00  0.00           H  
ATOM   2564 3HD1 LEU C 167       4.539  17.468 -12.218  1.00  0.00           H  
ATOM   2565 1HD2 LEU C 167       3.108  14.884 -11.306  1.00  0.00           H  
ATOM   2566 2HD2 LEU C 167       3.735  16.133 -10.204  1.00  0.00           H  
ATOM   2567 3HD2 LEU C 167       2.025  15.648 -10.118  1.00  0.00           H  
ATOM   2568  N   ILE C 168      -0.686  18.642 -11.590  1.00  0.00           N  
ATOM   2569  CA  ILE C 168      -2.017  18.195 -11.980  1.00  0.00           C  
ATOM   2570  C   ILE C 168      -3.095  19.100 -11.398  1.00  0.00           C  
ATOM   2571  O   ILE C 168      -2.962  19.601 -10.281  1.00  0.00           O  
ATOM   2572  CB  ILE C 168      -2.265  16.744 -11.526  1.00  0.00           C  
ATOM   2573  CG1 ILE C 168      -1.129  15.835 -12.003  1.00  0.00           C  
ATOM   2574  CG2 ILE C 168      -3.604  16.246 -12.046  1.00  0.00           C  
ATOM   2575  CD1 ILE C 168      -1.048  15.697 -13.506  1.00  0.00           C  
ATOM   2576  H   ILE C 168      -0.470  18.749 -10.609  1.00  0.00           H  
ATOM   2577  HA  ILE C 168      -2.091  18.233 -13.066  1.00  0.00           H  
ATOM   2578  HB  ILE C 168      -2.268  16.699 -10.438  1.00  0.00           H  
ATOM   2579 1HG1 ILE C 168      -0.177  16.223 -11.644  1.00  0.00           H  
ATOM   2580 2HG1 ILE C 168      -1.257  14.839 -11.577  1.00  0.00           H  
ATOM   2581 1HG2 ILE C 168      -3.763  15.219 -11.716  1.00  0.00           H  
ATOM   2582 2HG2 ILE C 168      -4.402  16.878 -11.659  1.00  0.00           H  
ATOM   2583 3HG2 ILE C 168      -3.609  16.282 -13.135  1.00  0.00           H  
ATOM   2584 1HD1 ILE C 168      -0.220  15.037 -13.767  1.00  0.00           H  
ATOM   2585 2HD1 ILE C 168      -1.980  15.276 -13.884  1.00  0.00           H  
ATOM   2586 3HD1 ILE C 168      -0.884  16.677 -13.953  1.00  0.00           H  
ATOM   2587  N   TYR C 169      -4.162  19.308 -12.161  1.00  0.00           N  
ATOM   2588  CA  TYR C 169      -5.347  19.990 -11.654  1.00  0.00           C  
ATOM   2589  C   TYR C 169      -6.615  19.217 -11.990  1.00  0.00           C  
ATOM   2590  O   TYR C 169      -6.628  18.397 -12.908  1.00  0.00           O  
ATOM   2591  CB  TYR C 169      -5.427  21.412 -12.215  1.00  0.00           C  
ATOM   2592  CG  TYR C 169      -5.670  21.466 -13.707  1.00  0.00           C  
ATOM   2593  CD1 TYR C 169      -6.965  21.418 -14.201  1.00  0.00           C  
ATOM   2594  CD2 TYR C 169      -4.597  21.562 -14.581  1.00  0.00           C  
ATOM   2595  CE1 TYR C 169      -7.187  21.467 -15.564  1.00  0.00           C  
ATOM   2596  CE2 TYR C 169      -4.819  21.612 -15.944  1.00  0.00           C  
ATOM   2597  CZ  TYR C 169      -6.108  21.564 -16.435  1.00  0.00           C  
ATOM   2598  OH  TYR C 169      -6.329  21.613 -17.793  1.00  0.00           O  
ATOM   2599  H   TYR C 169      -4.153  18.984 -13.118  1.00  0.00           H  
ATOM   2600  HA  TYR C 169      -5.273  20.048 -10.567  1.00  0.00           H  
ATOM   2601 1HB  TYR C 169      -6.233  21.954 -11.719  1.00  0.00           H  
ATOM   2602 2HB  TYR C 169      -4.498  21.940 -12.003  1.00  0.00           H  
ATOM   2603  HD1 TYR C 169      -7.808  21.342 -13.514  1.00  0.00           H  
ATOM   2604  HD2 TYR C 169      -3.580  21.599 -14.193  1.00  0.00           H  
ATOM   2605  HE1 TYR C 169      -8.205  21.430 -15.952  1.00  0.00           H  
ATOM   2606  HE2 TYR C 169      -3.976  21.687 -16.631  1.00  0.00           H  
ATOM   2607  HH  TYR C 169      -5.486  21.605 -18.253  1.00  0.00           H  
ATOM   2608  N   LYS C 170      -7.680  19.483 -11.242  1.00  0.00           N  
ATOM   2609  CA  LYS C 170      -8.936  18.761 -11.412  1.00  0.00           C  
ATOM   2610  C   LYS C 170      -8.705  17.256 -11.451  1.00  0.00           C  
ATOM   2611  O   LYS C 170      -9.291  16.549 -12.270  1.00  0.00           O  
ATOM   2612  CB  LYS C 170      -9.647  19.217 -12.687  1.00  0.00           C  
ATOM   2613  CG  LYS C 170     -10.198  20.636 -12.627  1.00  0.00           C  
ATOM   2614  CD  LYS C 170     -10.864  21.026 -13.938  1.00  0.00           C  
ATOM   2615  CE  LYS C 170     -11.388  22.453 -13.891  1.00  0.00           C  
ATOM   2616  NZ  LYS C 170     -12.035  22.852 -15.170  1.00  0.00           N  
ATOM   2617  H   LYS C 170      -7.619  20.204 -10.537  1.00  0.00           H  
ATOM   2618  HA  LYS C 170      -9.578  18.979 -10.558  1.00  0.00           H  
ATOM   2619 1HB  LYS C 170      -8.956  19.162 -13.529  1.00  0.00           H  
ATOM   2620 2HB  LYS C 170     -10.477  18.544 -12.901  1.00  0.00           H  
ATOM   2621 1HG  LYS C 170     -10.930  20.708 -11.822  1.00  0.00           H  
ATOM   2622 2HG  LYS C 170      -9.387  21.333 -12.420  1.00  0.00           H  
ATOM   2623 1HD  LYS C 170     -10.144  20.938 -14.753  1.00  0.00           H  
ATOM   2624 2HD  LYS C 170     -11.696  20.350 -14.139  1.00  0.00           H  
ATOM   2625 1HE  LYS C 170     -12.115  22.547 -13.085  1.00  0.00           H  
ATOM   2626 2HE  LYS C 170     -10.564  23.137 -13.687  1.00  0.00           H  
ATOM   2627 1HZ  LYS C 170     -12.368  23.803 -15.098  1.00  0.00           H  
ATOM   2628 2HZ  LYS C 170     -11.364  22.786 -15.922  1.00  0.00           H  
ATOM   2629 3HZ  LYS C 170     -12.814  22.237 -15.360  1.00  0.00           H  
ATOM   2630  N   VAL C 171      -7.847  16.771 -10.559  1.00  0.00           N  
ATOM   2631  CA  VAL C 171      -7.739  15.340 -10.300  1.00  0.00           C  
ATOM   2632  C   VAL C 171      -6.907  14.648 -11.372  1.00  0.00           C  
ATOM   2633  O   VAL C 171      -5.911  13.990 -11.070  1.00  0.00           O  
ATOM   2634  CB  VAL C 171      -9.138  14.699 -10.247  1.00  0.00           C  
ATOM   2635  CG1 VAL C 171      -9.027  13.191 -10.082  1.00  0.00           C  
ATOM   2636  CG2 VAL C 171      -9.944  15.308  -9.110  1.00  0.00           C  
ATOM   2637  H   VAL C 171      -7.255  17.410 -10.048  1.00  0.00           H  
ATOM   2638  HA  VAL C 171      -7.252  15.199  -9.334  1.00  0.00           H  
ATOM   2639  HB  VAL C 171      -9.648  14.882 -11.193  1.00  0.00           H  
ATOM   2640 1HG1 VAL C 171     -10.026  12.754 -10.047  1.00  0.00           H  
ATOM   2641 2HG1 VAL C 171      -8.478  12.772 -10.926  1.00  0.00           H  
ATOM   2642 3HG1 VAL C 171      -8.500  12.964  -9.156  1.00  0.00           H  
ATOM   2643 1HG2 VAL C 171     -10.932  14.851  -9.079  1.00  0.00           H  
ATOM   2644 2HG2 VAL C 171      -9.431  15.130  -8.164  1.00  0.00           H  
ATOM   2645 3HG2 VAL C 171     -10.046  16.382  -9.270  1.00  0.00           H  
ATOM   2646  N   SER C 172      -7.320  14.801 -12.625  1.00  0.00           N  
ATOM   2647  CA  SER C 172      -6.833  13.947 -13.702  1.00  0.00           C  
ATOM   2648  C   SER C 172      -6.422  14.771 -14.915  1.00  0.00           C  
ATOM   2649  O   SER C 172      -6.040  14.223 -15.950  1.00  0.00           O  
ATOM   2650  CB  SER C 172      -7.901  12.946 -14.098  1.00  0.00           C  
ATOM   2651  OG  SER C 172      -9.036  13.595 -14.602  1.00  0.00           O  
ATOM   2652  H   SER C 172      -7.989  15.527 -12.838  1.00  0.00           H  
ATOM   2653  HA  SER C 172      -5.957  13.404 -13.344  1.00  0.00           H  
ATOM   2654 1HB  SER C 172      -7.502  12.267 -14.852  1.00  0.00           H  
ATOM   2655 2HB  SER C 172      -8.176  12.346 -13.232  1.00  0.00           H  
ATOM   2656  HG  SER C 172      -8.737  14.459 -14.897  1.00  0.00           H  
ATOM   2657  N   ASP C 173      -6.501  16.091 -14.783  1.00  0.00           N  
ATOM   2658  CA  ASP C 173      -6.149  16.993 -15.872  1.00  0.00           C  
ATOM   2659  C   ASP C 173      -4.773  17.609 -15.654  1.00  0.00           C  
ATOM   2660  O   ASP C 173      -4.598  18.470 -14.792  1.00  0.00           O  
ATOM   2661  CB  ASP C 173      -7.195  18.102 -16.010  1.00  0.00           C  
ATOM   2662  CG  ASP C 173      -8.551  17.584 -16.472  1.00  0.00           C  
ATOM   2663  OD1 ASP C 173      -8.590  16.538 -17.077  1.00  0.00           O  
ATOM   2664  OD2 ASP C 173      -9.533  18.238 -16.215  1.00  0.00           O  
ATOM   2665  H   ASP C 173      -6.814  16.479 -13.904  1.00  0.00           H  
ATOM   2666  HA  ASP C 173      -6.123  16.421 -16.800  1.00  0.00           H  
ATOM   2667 1HB  ASP C 173      -7.322  18.604 -15.051  1.00  0.00           H  
ATOM   2668 2HB  ASP C 173      -6.844  18.846 -16.725  1.00  0.00           H  
ATOM   2669  N   ARG C 174      -3.799  17.163 -16.440  1.00  0.00           N  
ATOM   2670  CA  ARG C 174      -2.424  17.625 -16.293  1.00  0.00           C  
ATOM   2671  C   ARG C 174      -2.268  19.057 -16.789  1.00  0.00           C  
ATOM   2672  O   ARG C 174      -2.906  19.461 -17.761  1.00  0.00           O  
ATOM   2673  CB  ARG C 174      -1.471  16.719 -17.059  1.00  0.00           C  
ATOM   2674  CG  ARG C 174      -1.637  16.747 -18.570  1.00  0.00           C  
ATOM   2675  CD  ARG C 174      -0.742  15.769 -19.239  1.00  0.00           C  
ATOM   2676  NE  ARG C 174      -1.031  15.653 -20.660  1.00  0.00           N  
ATOM   2677  CZ  ARG C 174      -0.479  16.424 -21.618  1.00  0.00           C  
ATOM   2678  NH1 ARG C 174       0.386  17.359 -21.292  1.00  0.00           N  
ATOM   2679  NH2 ARG C 174      -0.808  16.240 -22.884  1.00  0.00           N  
ATOM   2680  H   ARG C 174      -4.017  16.487 -17.158  1.00  0.00           H  
ATOM   2681  HA  ARG C 174      -2.160  17.593 -15.236  1.00  0.00           H  
ATOM   2682 1HB  ARG C 174      -0.443  17.001 -16.835  1.00  0.00           H  
ATOM   2683 2HB  ARG C 174      -1.606  15.688 -16.731  1.00  0.00           H  
ATOM   2684 1HG  ARG C 174      -2.668  16.501 -18.827  1.00  0.00           H  
ATOM   2685 2HG  ARG C 174      -1.397  17.743 -18.944  1.00  0.00           H  
ATOM   2686 1HD  ARG C 174       0.294  16.087 -19.127  1.00  0.00           H  
ATOM   2687 2HD  ARG C 174      -0.872  14.787 -18.785  1.00  0.00           H  
ATOM   2688  HE  ARG C 174      -1.692  14.945 -20.950  1.00  0.00           H  
ATOM   2689 1HH1 ARG C 174       0.637  17.499 -20.323  1.00  0.00           H  
ATOM   2690 2HH1 ARG C 174       0.799  17.936 -22.009  1.00  0.00           H  
ATOM   2691 1HH2 ARG C 174      -1.473  15.521 -23.135  1.00  0.00           H  
ATOM   2692 2HH2 ARG C 174      -0.394  16.817 -23.602  1.00  0.00           H  
ATOM   2693  N   PHE C 175      -1.415  19.821 -16.115  1.00  0.00           N  
ATOM   2694  CA  PHE C 175      -1.146  21.199 -16.507  1.00  0.00           C  
ATOM   2695  C   PHE C 175      -0.355  21.258 -17.807  1.00  0.00           C  
ATOM   2696  O   PHE C 175       0.515  20.424 -18.054  1.00  0.00           O  
ATOM   2697  CB  PHE C 175      -0.378  21.929 -15.403  1.00  0.00           C  
ATOM   2698  CG  PHE C 175      -0.091  23.370 -15.715  1.00  0.00           C  
ATOM   2699  CD1 PHE C 175      -1.122  24.293 -15.807  1.00  0.00           C  
ATOM   2700  CD2 PHE C 175       1.210  23.805 -15.918  1.00  0.00           C  
ATOM   2701  CE1 PHE C 175      -0.859  25.619 -16.095  1.00  0.00           C  
ATOM   2702  CE2 PHE C 175       1.476  25.130 -16.204  1.00  0.00           C  
ATOM   2703  CZ  PHE C 175       0.440  26.038 -16.293  1.00  0.00           C  
ATOM   2704  H   PHE C 175      -0.940  19.437 -15.310  1.00  0.00           H  
ATOM   2705  HA  PHE C 175      -2.100  21.706 -16.662  1.00  0.00           H  
ATOM   2706 1HB  PHE C 175      -0.948  21.889 -14.476  1.00  0.00           H  
ATOM   2707 2HB  PHE C 175       0.570  21.424 -15.225  1.00  0.00           H  
ATOM   2708  HD1 PHE C 175      -2.149  23.962 -15.649  1.00  0.00           H  
ATOM   2709  HD2 PHE C 175       2.028  23.087 -15.848  1.00  0.00           H  
ATOM   2710  HE1 PHE C 175      -1.678  26.334 -16.164  1.00  0.00           H  
ATOM   2711  HE2 PHE C 175       2.503  25.459 -16.361  1.00  0.00           H  
ATOM   2712  HZ  PHE C 175       0.648  27.082 -16.520  1.00  0.00           H  
ATOM   2713  N   SER C 176      -0.663  22.250 -18.636  1.00  0.00           N  
ATOM   2714  CA  SER C 176       0.032  22.431 -19.905  1.00  0.00           C  
ATOM   2715  C   SER C 176       1.539  22.512 -19.701  1.00  0.00           C  
ATOM   2716  O   SER C 176       2.028  23.342 -18.934  1.00  0.00           O  
ATOM   2717  CB  SER C 176      -0.462  23.688 -20.596  1.00  0.00           C  
ATOM   2718  OG  SER C 176       0.254  23.926 -21.777  1.00  0.00           O  
ATOM   2719  H   SER C 176      -1.397  22.895 -18.381  1.00  0.00           H  
ATOM   2720  HA  SER C 176      -0.182  21.572 -20.542  1.00  0.00           H  
ATOM   2721 1HB  SER C 176      -1.522  23.584 -20.825  1.00  0.00           H  
ATOM   2722 2HB  SER C 176      -0.354  24.538 -19.924  1.00  0.00           H  
ATOM   2723  HG  SER C 176       0.936  24.562 -21.549  1.00  0.00           H  
ATOM   2724  N   GLY C 177       2.272  21.645 -20.392  1.00  0.00           N  
ATOM   2725  CA  GLY C 177       3.720  21.574 -20.240  1.00  0.00           C  
ATOM   2726  C   GLY C 177       4.133  20.332 -19.461  1.00  0.00           C  
ATOM   2727  O   GLY C 177       5.286  19.906 -19.519  1.00  0.00           O  
ATOM   2728  H   GLY C 177       1.814  21.020 -21.039  1.00  0.00           H  
ATOM   2729 1HA  GLY C 177       4.189  21.563 -21.224  1.00  0.00           H  
ATOM   2730 2HA  GLY C 177       4.076  22.466 -19.725  1.00  0.00           H  
ATOM   2731  N   VAL C 178       3.183  19.755 -18.733  1.00  0.00           N  
ATOM   2732  CA  VAL C 178       3.438  18.542 -17.964  1.00  0.00           C  
ATOM   2733  C   VAL C 178       3.389  17.306 -18.853  1.00  0.00           C  
ATOM   2734  O   VAL C 178       2.429  17.102 -19.597  1.00  0.00           O  
ATOM   2735  CB  VAL C 178       2.402  18.399 -16.833  1.00  0.00           C  
ATOM   2736  CG1 VAL C 178       2.574  17.066 -16.120  1.00  0.00           C  
ATOM   2737  CG2 VAL C 178       2.539  19.556 -15.856  1.00  0.00           C  
ATOM   2738  H   VAL C 178       2.261  20.166 -18.711  1.00  0.00           H  
ATOM   2739  HA  VAL C 178       4.432  18.615 -17.522  1.00  0.00           H  
ATOM   2740  HB  VAL C 178       1.402  18.404 -17.267  1.00  0.00           H  
ATOM   2741 1HG1 VAL C 178       1.834  16.981 -15.324  1.00  0.00           H  
ATOM   2742 2HG1 VAL C 178       2.436  16.252 -16.831  1.00  0.00           H  
ATOM   2743 3HG1 VAL C 178       3.574  17.009 -15.691  1.00  0.00           H  
ATOM   2744 1HG2 VAL C 178       1.803  19.448 -15.059  1.00  0.00           H  
ATOM   2745 2HG2 VAL C 178       3.542  19.553 -15.427  1.00  0.00           H  
ATOM   2746 3HG2 VAL C 178       2.371  20.497 -16.380  1.00  0.00           H  
ATOM   2747  N   PRO C 179       4.430  16.484 -18.773  1.00  0.00           N  
ATOM   2748  CA  PRO C 179       4.511  15.270 -19.576  1.00  0.00           C  
ATOM   2749  C   PRO C 179       3.298  14.377 -19.348  1.00  0.00           C  
ATOM   2750  O   PRO C 179       2.701  14.387 -18.272  1.00  0.00           O  
ATOM   2751  CB  PRO C 179       5.800  14.611 -19.074  1.00  0.00           C  
ATOM   2752  CG  PRO C 179       6.633  15.752 -18.599  1.00  0.00           C  
ATOM   2753  CD  PRO C 179       5.646  16.698 -17.968  1.00  0.00           C  
ATOM   2754  HA  PRO C 179       4.596  15.543 -20.638  1.00  0.00           H  
ATOM   2755 1HB  PRO C 179       5.568  13.890 -18.277  1.00  0.00           H  
ATOM   2756 2HB  PRO C 179       6.275  14.046 -19.890  1.00  0.00           H  
ATOM   2757 1HG  PRO C 179       7.393  15.396 -17.887  1.00  0.00           H  
ATOM   2758 2HG  PRO C 179       7.174  16.204 -19.442  1.00  0.00           H  
ATOM   2759 1HD  PRO C 179       5.493  16.421 -16.915  1.00  0.00           H  
ATOM   2760 2HD  PRO C 179       6.024  17.728 -18.047  1.00  0.00           H  
ATOM   2761  N   ASP C 180       2.939  13.604 -20.368  1.00  0.00           N  
ATOM   2762  CA  ASP C 180       1.793  12.707 -20.283  1.00  0.00           C  
ATOM   2763  C   ASP C 180       2.138  11.445 -19.503  1.00  0.00           C  
ATOM   2764  O   ASP C 180       1.345  10.505 -19.441  1.00  0.00           O  
ATOM   2765  CB  ASP C 180       1.301  12.331 -21.683  1.00  0.00           C  
ATOM   2766  CG  ASP C 180       2.327  11.534 -22.477  1.00  0.00           C  
ATOM   2767  OD1 ASP C 180       3.379  11.264 -21.949  1.00  0.00           O  
ATOM   2768  OD2 ASP C 180       2.048  11.202 -23.604  1.00  0.00           O  
ATOM   2769  H   ASP C 180       3.474  13.639 -21.224  1.00  0.00           H  
ATOM   2770  HA  ASP C 180       0.988  13.222 -19.758  1.00  0.00           H  
ATOM   2771 1HB  ASP C 180       0.388  11.741 -21.601  1.00  0.00           H  
ATOM   2772 2HB  ASP C 180       1.057  13.237 -22.238  1.00  0.00           H  
ATOM   2773  N   ARG C 181       3.327  11.428 -18.909  1.00  0.00           N  
ATOM   2774  CA  ARG C 181       3.695  10.385 -17.960  1.00  0.00           C  
ATOM   2775  C   ARG C 181       2.831  10.450 -16.707  1.00  0.00           C  
ATOM   2776  O   ARG C 181       2.657   9.452 -16.009  1.00  0.00           O  
ATOM   2777  CB  ARG C 181       5.160  10.509 -17.570  1.00  0.00           C  
ATOM   2778  CG  ARG C 181       6.147  10.217 -18.689  1.00  0.00           C  
ATOM   2779  CD  ARG C 181       7.528  10.039 -18.171  1.00  0.00           C  
ATOM   2780  NE  ARG C 181       8.037  11.254 -17.556  1.00  0.00           N  
ATOM   2781  CZ  ARG C 181       8.604  12.273 -18.230  1.00  0.00           C  
ATOM   2782  NH1 ARG C 181       8.727  12.209 -19.537  1.00  0.00           N  
ATOM   2783  NH2 ARG C 181       9.037  13.337 -17.577  1.00  0.00           N  
ATOM   2784  H   ARG C 181       3.992  12.158 -19.121  1.00  0.00           H  
ATOM   2785  HA  ARG C 181       3.542   9.415 -18.436  1.00  0.00           H  
ATOM   2786 1HB  ARG C 181       5.356  11.518 -17.211  1.00  0.00           H  
ATOM   2787 2HB  ARG C 181       5.378   9.823 -16.751  1.00  0.00           H  
ATOM   2788 1HG  ARG C 181       5.853   9.302 -19.204  1.00  0.00           H  
ATOM   2789 2HG  ARG C 181       6.151  11.047 -19.396  1.00  0.00           H  
ATOM   2790 1HD  ARG C 181       7.536   9.248 -17.421  1.00  0.00           H  
ATOM   2791 2HD  ARG C 181       8.191   9.768 -18.991  1.00  0.00           H  
ATOM   2792  HE  ARG C 181       7.960  11.340 -16.551  1.00  0.00           H  
ATOM   2793 1HH1 ARG C 181       8.396  11.395 -20.036  1.00  0.00           H  
ATOM   2794 2HH1 ARG C 181       9.152  12.973 -20.042  1.00  0.00           H  
ATOM   2795 1HH2 ARG C 181       8.943  13.387 -16.572  1.00  0.00           H  
ATOM   2796 2HH2 ARG C 181       9.462  14.101 -18.082  1.00  0.00           H  
ATOM   2797  N   PHE C 182       2.292  11.632 -16.427  1.00  0.00           N  
ATOM   2798  CA  PHE C 182       1.543  11.861 -15.197  1.00  0.00           C  
ATOM   2799  C   PHE C 182       0.044  11.740 -15.435  1.00  0.00           C  
ATOM   2800  O   PHE C 182      -0.485  12.273 -16.410  1.00  0.00           O  
ATOM   2801  CB  PHE C 182       1.865  13.243 -14.625  1.00  0.00           C  
ATOM   2802  CG  PHE C 182       3.315  13.435 -14.283  1.00  0.00           C  
ATOM   2803  CD1 PHE C 182       4.186  14.016 -15.193  1.00  0.00           C  
ATOM   2804  CD2 PHE C 182       3.811  13.035 -13.052  1.00  0.00           C  
ATOM   2805  CE1 PHE C 182       5.520  14.193 -14.879  1.00  0.00           C  
ATOM   2806  CE2 PHE C 182       5.144  13.211 -12.735  1.00  0.00           C  
ATOM   2807  CZ  PHE C 182       5.999  13.791 -13.651  1.00  0.00           C  
ATOM   2808  H   PHE C 182       2.404  12.392 -17.084  1.00  0.00           H  
ATOM   2809  HA  PHE C 182       1.837  11.104 -14.468  1.00  0.00           H  
ATOM   2810 1HB  PHE C 182       1.581  14.009 -15.345  1.00  0.00           H  
ATOM   2811 2HB  PHE C 182       1.277  13.408 -13.723  1.00  0.00           H  
ATOM   2812  HD1 PHE C 182       3.806  14.335 -16.164  1.00  0.00           H  
ATOM   2813  HD2 PHE C 182       3.135  12.576 -12.329  1.00  0.00           H  
ATOM   2814  HE1 PHE C 182       6.193  14.651 -15.603  1.00  0.00           H  
ATOM   2815  HE2 PHE C 182       5.521  12.893 -11.764  1.00  0.00           H  
ATOM   2816  HZ  PHE C 182       7.051  13.930 -13.403  1.00  0.00           H  
ATOM   2817  N   SER C 183      -0.638  11.036 -14.537  1.00  0.00           N  
ATOM   2818  CA  SER C 183      -2.088  10.905 -14.607  1.00  0.00           C  
ATOM   2819  C   SER C 183      -2.672  10.521 -13.253  1.00  0.00           C  
ATOM   2820  O   SER C 183      -2.325   9.484 -12.688  1.00  0.00           O  
ATOM   2821  CB  SER C 183      -2.469   9.866 -15.644  1.00  0.00           C  
ATOM   2822  OG  SER C 183      -3.858   9.689 -15.691  1.00  0.00           O  
ATOM   2823  H   SER C 183      -0.138  10.580 -13.787  1.00  0.00           H  
ATOM   2824  HA  SER C 183      -2.509  11.867 -14.901  1.00  0.00           H  
ATOM   2825 1HB  SER C 183      -2.106  10.180 -16.623  1.00  0.00           H  
ATOM   2826 2HB  SER C 183      -1.986   8.920 -15.405  1.00  0.00           H  
ATOM   2827  HG  SER C 183      -4.197  10.036 -14.863  1.00  0.00           H  
ATOM   2828  N   GLY C 184      -3.561  11.363 -12.738  1.00  0.00           N  
ATOM   2829  CA  GLY C 184      -4.158  11.140 -11.427  1.00  0.00           C  
ATOM   2830  C   GLY C 184      -5.591  10.640 -11.551  1.00  0.00           C  
ATOM   2831  O   GLY C 184      -6.244  10.845 -12.575  1.00  0.00           O  
ATOM   2832  H   GLY C 184      -3.831  12.179 -13.269  1.00  0.00           H  
ATOM   2833 1HA  GLY C 184      -3.562  10.413 -10.875  1.00  0.00           H  
ATOM   2834 2HA  GLY C 184      -4.141  12.068 -10.857  1.00  0.00           H  
ATOM   2835  N   SER C 185      -6.077   9.984 -10.503  1.00  0.00           N  
ATOM   2836  CA  SER C 185      -7.462   9.532 -10.457  1.00  0.00           C  
ATOM   2837  C   SER C 185      -7.925   9.321  -9.021  1.00  0.00           C  
ATOM   2838  O   SER C 185      -7.214   9.655  -8.074  1.00  0.00           O  
ATOM   2839  CB  SER C 185      -7.618   8.244 -11.242  1.00  0.00           C  
ATOM   2840  OG  SER C 185      -8.969   7.898 -11.375  1.00  0.00           O  
ATOM   2841  H   SER C 185      -5.471   9.792  -9.718  1.00  0.00           H  
ATOM   2842  HA  SER C 185      -8.092  10.299 -10.910  1.00  0.00           H  
ATOM   2843 1HB  SER C 185      -7.172   8.364 -12.229  1.00  0.00           H  
ATOM   2844 2HB  SER C 185      -7.083   7.442 -10.736  1.00  0.00           H  
ATOM   2845  HG  SER C 185      -9.089   7.648 -12.295  1.00  0.00           H  
ATOM   2846  N   GLY C 186      -9.122   8.764  -8.866  1.00  0.00           N  
ATOM   2847  CA  GLY C 186      -9.683   8.509  -7.545  1.00  0.00           C  
ATOM   2848  C   GLY C 186     -11.072   9.120  -7.410  1.00  0.00           C  
ATOM   2849  O   GLY C 186     -11.688   9.510  -8.401  1.00  0.00           O  
ATOM   2850  H   GLY C 186      -9.656   8.510  -9.685  1.00  0.00           H  
ATOM   2851 1HA  GLY C 186      -9.735   7.434  -7.372  1.00  0.00           H  
ATOM   2852 2HA  GLY C 186      -9.024   8.925  -6.783  1.00  0.00           H  
ATOM   2853  N   SER C 187     -11.560   9.200  -6.176  1.00  0.00           N  
ATOM   2854  CA  SER C 187     -12.893   9.730  -5.913  1.00  0.00           C  
ATOM   2855  C   SER C 187     -13.124   9.920  -4.420  1.00  0.00           C  
ATOM   2856  O   SER C 187     -12.692   9.104  -3.605  1.00  0.00           O  
ATOM   2857  CB  SER C 187     -13.946   8.800  -6.482  1.00  0.00           C  
ATOM   2858  OG  SER C 187     -15.236   9.271  -6.202  1.00  0.00           O  
ATOM   2859  H   SER C 187     -10.994   8.885  -5.402  1.00  0.00           H  
ATOM   2860  HA  SER C 187     -12.981  10.702  -6.400  1.00  0.00           H  
ATOM   2861 1HB  SER C 187     -13.813   8.716  -7.561  1.00  0.00           H  
ATOM   2862 2HB  SER C 187     -13.820   7.804  -6.059  1.00  0.00           H  
ATOM   2863  HG  SER C 187     -15.661   8.585  -5.681  1.00  0.00           H  
ATOM   2864  N   GLY C 188     -13.809  11.003  -4.065  1.00  0.00           N  
ATOM   2865  CA  GLY C 188     -14.259  11.210  -2.694  1.00  0.00           C  
ATOM   2866  C   GLY C 188     -13.099  11.600  -1.787  1.00  0.00           C  
ATOM   2867  O   GLY C 188     -12.816  12.783  -1.598  1.00  0.00           O  
ATOM   2868  H   GLY C 188     -14.023  11.700  -4.764  1.00  0.00           H  
ATOM   2869 1HA  GLY C 188     -15.019  11.991  -2.675  1.00  0.00           H  
ATOM   2870 2HA  GLY C 188     -14.725  10.299  -2.323  1.00  0.00           H  
ATOM   2871  N   THR C 189     -12.429  10.597  -1.228  1.00  0.00           N  
ATOM   2872  CA  THR C 189     -11.361  10.833  -0.263  1.00  0.00           C  
ATOM   2873  C   THR C 189     -10.058  10.187  -0.716  1.00  0.00           C  
ATOM   2874  O   THR C 189      -8.976  10.577  -0.278  1.00  0.00           O  
ATOM   2875  CB  THR C 189     -11.746  10.302   1.130  1.00  0.00           C  
ATOM   2876  OG1 THR C 189     -11.957   8.886   1.063  1.00  0.00           O  
ATOM   2877  CG2 THR C 189     -13.015  10.977   1.627  1.00  0.00           C  
ATOM   2878  H   THR C 189     -12.666   9.648  -1.477  1.00  0.00           H  
ATOM   2879  HA  THR C 189     -11.195  11.908  -0.187  1.00  0.00           H  
ATOM   2880  HB  THR C 189     -10.936  10.502   1.832  1.00  0.00           H  
ATOM   2881  HG1 THR C 189     -11.128   8.449   0.851  1.00  0.00           H  
ATOM   2882 1HG2 THR C 189     -13.271  10.590   2.613  1.00  0.00           H  
ATOM   2883 2HG2 THR C 189     -12.854  12.053   1.690  1.00  0.00           H  
ATOM   2884 3HG2 THR C 189     -13.830  10.773   0.934  1.00  0.00           H  
ATOM   2885  N   ASP C 190     -10.169   9.196  -1.594  1.00  0.00           N  
ATOM   2886  CA  ASP C 190      -9.009   8.429  -2.034  1.00  0.00           C  
ATOM   2887  C   ASP C 190      -8.600   8.812  -3.450  1.00  0.00           C  
ATOM   2888  O   ASP C 190      -9.298   8.500  -4.414  1.00  0.00           O  
ATOM   2889  CB  ASP C 190      -9.303   6.928  -1.970  1.00  0.00           C  
ATOM   2890  CG  ASP C 190      -9.381   6.399  -0.544  1.00  0.00           C  
ATOM   2891  OD1 ASP C 190      -9.056   7.133   0.359  1.00  0.00           O  
ATOM   2892  OD2 ASP C 190      -9.764   5.267  -0.372  1.00  0.00           O  
ATOM   2893  H   ASP C 190     -11.079   8.968  -1.967  1.00  0.00           H  
ATOM   2894  HA  ASP C 190      -8.176   8.649  -1.367  1.00  0.00           H  
ATOM   2895 1HB  ASP C 190     -10.250   6.721  -2.470  1.00  0.00           H  
ATOM   2896 2HB  ASP C 190      -8.525   6.382  -2.503  1.00  0.00           H  
ATOM   2897  N   PHE C 191      -7.464   9.492  -3.569  1.00  0.00           N  
ATOM   2898  CA  PHE C 191      -6.922   9.856  -4.872  1.00  0.00           C  
ATOM   2899  C   PHE C 191      -5.469   9.419  -5.006  1.00  0.00           C  
ATOM   2900  O   PHE C 191      -4.719   9.419  -4.030  1.00  0.00           O  
ATOM   2901  CB  PHE C 191      -7.029  11.366  -5.092  1.00  0.00           C  
ATOM   2902  CG  PHE C 191      -8.442  11.873  -5.143  1.00  0.00           C  
ATOM   2903  CD1 PHE C 191      -9.105  12.238  -3.981  1.00  0.00           C  
ATOM   2904  CD2 PHE C 191      -9.111  11.984  -6.352  1.00  0.00           C  
ATOM   2905  CE1 PHE C 191     -10.406  12.704  -4.027  1.00  0.00           C  
ATOM   2906  CE2 PHE C 191     -10.410  12.451  -6.401  1.00  0.00           C  
ATOM   2907  CZ  PHE C 191     -11.058  12.811  -5.236  1.00  0.00           C  
ATOM   2908  H   PHE C 191      -6.964   9.762  -2.734  1.00  0.00           H  
ATOM   2909  HA  PHE C 191      -7.504   9.349  -5.643  1.00  0.00           H  
ATOM   2910 1HB  PHE C 191      -6.509  11.888  -4.290  1.00  0.00           H  
ATOM   2911 2HB  PHE C 191      -6.538  11.633  -6.028  1.00  0.00           H  
ATOM   2912  HD1 PHE C 191      -8.589  12.154  -3.025  1.00  0.00           H  
ATOM   2913  HD2 PHE C 191      -8.600  11.700  -7.273  1.00  0.00           H  
ATOM   2914  HE1 PHE C 191     -10.915  12.987  -3.106  1.00  0.00           H  
ATOM   2915  HE2 PHE C 191     -10.925  12.535  -7.358  1.00  0.00           H  
ATOM   2916  HZ  PHE C 191     -12.083  13.177  -5.273  1.00  0.00           H  
ATOM   2917  N   THR C 192      -5.077   9.049  -6.220  1.00  0.00           N  
ATOM   2918  CA  THR C 192      -3.738   8.528  -6.467  1.00  0.00           C  
ATOM   2919  C   THR C 192      -3.134   9.135  -7.727  1.00  0.00           C  
ATOM   2920  O   THR C 192      -3.804   9.253  -8.753  1.00  0.00           O  
ATOM   2921  CB  THR C 192      -3.753   6.993  -6.589  1.00  0.00           C  
ATOM   2922  OG1 THR C 192      -4.291   6.421  -5.389  1.00  0.00           O  
ATOM   2923  CG2 THR C 192      -2.346   6.461  -6.813  1.00  0.00           C  
ATOM   2924  H   THR C 192      -5.723   9.130  -6.992  1.00  0.00           H  
ATOM   2925  HA  THR C 192      -3.100   8.799  -5.625  1.00  0.00           H  
ATOM   2926  HB  THR C 192      -4.384   6.701  -7.429  1.00  0.00           H  
ATOM   2927  HG1 THR C 192      -5.174   6.085  -5.564  1.00  0.00           H  
ATOM   2928 1HG2 THR C 192      -2.377   5.375  -6.897  1.00  0.00           H  
ATOM   2929 2HG2 THR C 192      -1.939   6.885  -7.730  1.00  0.00           H  
ATOM   2930 3HG2 THR C 192      -1.713   6.741  -5.972  1.00  0.00           H  
ATOM   2931  N   LEU C 193      -1.865   9.519  -7.643  1.00  0.00           N  
ATOM   2932  CA  LEU C 193      -1.131   9.998  -8.808  1.00  0.00           C  
ATOM   2933  C   LEU C 193      -0.267   8.895  -9.407  1.00  0.00           C  
ATOM   2934  O   LEU C 193       0.637   8.377  -8.751  1.00  0.00           O  
ATOM   2935  CB  LEU C 193      -0.251  11.195  -8.425  1.00  0.00           C  
ATOM   2936  CG  LEU C 193       0.653  11.739  -9.539  1.00  0.00           C  
ATOM   2937  CD1 LEU C 193      -0.208  12.295 -10.665  1.00  0.00           C  
ATOM   2938  CD2 LEU C 193       1.569  12.813  -8.970  1.00  0.00           C  
ATOM   2939  H   LEU C 193      -1.397   9.479  -6.749  1.00  0.00           H  
ATOM   2940  HA  LEU C 193      -1.850  10.319  -9.562  1.00  0.00           H  
ATOM   2941 1HB  LEU C 193      -0.895  12.008  -8.094  1.00  0.00           H  
ATOM   2942 2HB  LEU C 193       0.389  10.903  -7.593  1.00  0.00           H  
ATOM   2943  HG  LEU C 193       1.255  10.928  -9.949  1.00  0.00           H  
ATOM   2944 1HD1 LEU C 193       0.434  12.682 -11.457  1.00  0.00           H  
ATOM   2945 2HD1 LEU C 193      -0.839  11.502 -11.066  1.00  0.00           H  
ATOM   2946 3HD1 LEU C 193      -0.835  13.099 -10.281  1.00  0.00           H  
ATOM   2947 1HD2 LEU C 193       2.212  13.199  -9.762  1.00  0.00           H  
ATOM   2948 2HD2 LEU C 193       0.968  13.625  -8.561  1.00  0.00           H  
ATOM   2949 3HD2 LEU C 193       2.185  12.384  -8.180  1.00  0.00           H  
ATOM   2950  N   LYS C 194      -0.551   8.540 -10.655  1.00  0.00           N  
ATOM   2951  CA  LYS C 194       0.211   7.511 -11.351  1.00  0.00           C  
ATOM   2952  C   LYS C 194       1.260   8.128 -12.269  1.00  0.00           C  
ATOM   2953  O   LYS C 194       1.003   9.131 -12.934  1.00  0.00           O  
ATOM   2954  CB  LYS C 194      -0.722   6.604 -12.154  1.00  0.00           C  
ATOM   2955  CG  LYS C 194      -1.771   5.883 -11.318  1.00  0.00           C  
ATOM   2956  CD  LYS C 194      -1.128   4.898 -10.354  1.00  0.00           C  
ATOM   2957  CE  LYS C 194      -2.176   4.065  -9.631  1.00  0.00           C  
ATOM   2958  NZ  LYS C 194      -1.563   3.120  -8.659  1.00  0.00           N  
ATOM   2959  H   LYS C 194      -1.315   8.996 -11.135  1.00  0.00           H  
ATOM   2960  HA  LYS C 194       0.733   6.905 -10.609  1.00  0.00           H  
ATOM   2961 1HB  LYS C 194      -1.243   7.194 -12.909  1.00  0.00           H  
ATOM   2962 2HB  LYS C 194      -0.135   5.849 -12.678  1.00  0.00           H  
ATOM   2963 1HG  LYS C 194      -2.347   6.613 -10.748  1.00  0.00           H  
ATOM   2964 2HG  LYS C 194      -2.452   5.343 -11.976  1.00  0.00           H  
ATOM   2965 1HD  LYS C 194      -0.463   4.231 -10.904  1.00  0.00           H  
ATOM   2966 2HD  LYS C 194      -0.539   5.442  -9.617  1.00  0.00           H  
ATOM   2967 1HE  LYS C 194      -2.859   4.725  -9.096  1.00  0.00           H  
ATOM   2968 2HE  LYS C 194      -2.753   3.494 -10.358  1.00  0.00           H  
ATOM   2969 1HZ  LYS C 194      -2.290   2.587  -8.202  1.00  0.00           H  
ATOM   2970 2HZ  LYS C 194      -0.941   2.490  -9.147  1.00  0.00           H  
ATOM   2971 3HZ  LYS C 194      -1.041   3.639  -7.967  1.00  0.00           H  
ATOM   2972  N   ILE C 195       2.442   7.521 -12.300  1.00  0.00           N  
ATOM   2973  CA  ILE C 195       3.518   7.985 -13.167  1.00  0.00           C  
ATOM   2974  C   ILE C 195       4.080   6.844 -14.006  1.00  0.00           C  
ATOM   2975  O   ILE C 195       4.552   5.842 -13.470  1.00  0.00           O  
ATOM   2976  CB  ILE C 195       4.651   8.623 -12.343  1.00  0.00           C  
ATOM   2977  CG1 ILE C 195       4.096   9.725 -11.436  1.00  0.00           C  
ATOM   2978  CG2 ILE C 195       5.729   9.178 -13.261  1.00  0.00           C  
ATOM   2979  CD1 ILE C 195       5.097  10.251 -10.432  1.00  0.00           C  
ATOM   2980  H   ILE C 195       2.598   6.718 -11.707  1.00  0.00           H  
ATOM   2981  HA  ILE C 195       3.117   8.739 -13.843  1.00  0.00           H  
ATOM   2982  HB  ILE C 195       5.094   7.871 -11.691  1.00  0.00           H  
ATOM   2983 1HG1 ILE C 195       3.753  10.560 -12.045  1.00  0.00           H  
ATOM   2984 2HG1 ILE C 195       3.233   9.345 -10.888  1.00  0.00           H  
ATOM   2985 1HG2 ILE C 195       6.522   9.626 -12.662  1.00  0.00           H  
ATOM   2986 2HG2 ILE C 195       6.142   8.372 -13.865  1.00  0.00           H  
ATOM   2987 3HG2 ILE C 195       5.296   9.936 -13.914  1.00  0.00           H  
ATOM   2988 1HD1 ILE C 195       4.630  11.027  -9.826  1.00  0.00           H  
ATOM   2989 2HD1 ILE C 195       5.428   9.436  -9.787  1.00  0.00           H  
ATOM   2990 3HD1 ILE C 195       5.954  10.668 -10.958  1.00  0.00           H  
ATOM   2991  N   SER C 196       4.025   7.003 -15.324  1.00  0.00           N  
ATOM   2992  CA  SER C 196       4.540   5.992 -16.239  1.00  0.00           C  
ATOM   2993  C   SER C 196       6.003   6.251 -16.579  1.00  0.00           C  
ATOM   2994  O   SER C 196       6.342   7.279 -17.165  1.00  0.00           O  
ATOM   2995  CB  SER C 196       3.714   5.969 -17.510  1.00  0.00           C  
ATOM   2996  OG  SER C 196       4.262   5.086 -18.450  1.00  0.00           O  
ATOM   2997  H   SER C 196       3.616   7.846 -15.701  1.00  0.00           H  
ATOM   2998  HA  SER C 196       4.468   5.018 -15.755  1.00  0.00           H  
ATOM   2999 1HB  SER C 196       2.693   5.667 -17.275  1.00  0.00           H  
ATOM   3000 2HB  SER C 196       3.668   6.972 -17.933  1.00  0.00           H  
ATOM   3001  HG  SER C 196       3.554   4.882 -19.066  1.00  0.00           H  
ATOM   3002  N   ARG C 197       6.866   5.312 -16.206  1.00  0.00           N  
ATOM   3003  CA  ARG C 197       8.282   5.397 -16.543  1.00  0.00           C  
ATOM   3004  C   ARG C 197       8.917   6.646 -15.946  1.00  0.00           C  
ATOM   3005  O   ARG C 197       9.208   7.607 -16.658  1.00  0.00           O  
ATOM   3006  CB  ARG C 197       8.474   5.406 -18.052  1.00  0.00           C  
ATOM   3007  CG  ARG C 197       7.979   4.160 -18.768  1.00  0.00           C  
ATOM   3008  CD  ARG C 197       8.261   4.214 -20.225  1.00  0.00           C  
ATOM   3009  NE  ARG C 197       7.792   3.022 -20.913  1.00  0.00           N  
ATOM   3010  CZ  ARG C 197       7.856   2.833 -22.246  1.00  0.00           C  
ATOM   3011  NH1 ARG C 197       8.371   3.764 -23.018  1.00  0.00           N  
ATOM   3012  NH2 ARG C 197       7.401   1.711 -22.777  1.00  0.00           N  
ATOM   3013  H   ARG C 197       6.533   4.520 -15.676  1.00  0.00           H  
ATOM   3014  HA  ARG C 197       8.788   4.522 -16.134  1.00  0.00           H  
ATOM   3015 1HB  ARG C 197       7.952   6.261 -18.480  1.00  0.00           H  
ATOM   3016 2HB  ARG C 197       9.533   5.521 -18.284  1.00  0.00           H  
ATOM   3017 1HG  ARG C 197       8.475   3.281 -18.355  1.00  0.00           H  
ATOM   3018 2HG  ARG C 197       6.901   4.065 -18.631  1.00  0.00           H  
ATOM   3019 1HD  ARG C 197       7.761   5.078 -20.661  1.00  0.00           H  
ATOM   3020 2HD  ARG C 197       9.336   4.299 -20.384  1.00  0.00           H  
ATOM   3021  HE  ARG C 197       7.389   2.283 -20.352  1.00  0.00           H  
ATOM   3022 1HH1 ARG C 197       8.719   4.621 -22.612  1.00  0.00           H  
ATOM   3023 2HH1 ARG C 197       8.419   3.622 -24.016  1.00  0.00           H  
ATOM   3024 1HH2 ARG C 197       7.005   0.995 -22.183  1.00  0.00           H  
ATOM   3025 2HH2 ARG C 197       7.449   1.570 -23.775  1.00  0.00           H  
ATOM   3026  N   VAL C 198       9.129   6.626 -14.634  1.00  0.00           N  
ATOM   3027  CA  VAL C 198       9.715   7.764 -13.936  1.00  0.00           C  
ATOM   3028  C   VAL C 198      11.094   8.100 -14.490  1.00  0.00           C  
ATOM   3029  O   VAL C 198      11.955   7.228 -14.609  1.00  0.00           O  
ATOM   3030  CB  VAL C 198       9.830   7.465 -12.429  1.00  0.00           C  
ATOM   3031  CG1 VAL C 198      10.599   8.572 -11.723  1.00  0.00           C  
ATOM   3032  CG2 VAL C 198       8.443   7.303 -11.826  1.00  0.00           C  
ATOM   3033  H   VAL C 198       8.878   5.802 -14.107  1.00  0.00           H  
ATOM   3034  HA  VAL C 198       9.063   8.628 -14.073  1.00  0.00           H  
ATOM   3035  HB  VAL C 198      10.396   6.543 -12.293  1.00  0.00           H  
ATOM   3036 1HG1 VAL C 198      10.671   8.344 -10.660  1.00  0.00           H  
ATOM   3037 2HG1 VAL C 198      11.601   8.646 -12.147  1.00  0.00           H  
ATOM   3038 3HG1 VAL C 198      10.077   9.519 -11.856  1.00  0.00           H  
ATOM   3039 1HG2 VAL C 198       8.532   7.091 -10.761  1.00  0.00           H  
ATOM   3040 2HG2 VAL C 198       7.875   8.223 -11.968  1.00  0.00           H  
ATOM   3041 3HG2 VAL C 198       7.926   6.479 -12.318  1.00  0.00           H  
ATOM   3042  N   GLU C 199      11.297   9.369 -14.828  1.00  0.00           N  
ATOM   3043  CA  GLU C 199      12.580   9.828 -15.346  1.00  0.00           C  
ATOM   3044  C   GLU C 199      13.309  10.692 -14.325  1.00  0.00           C  
ATOM   3045  O   GLU C 199      12.793  10.953 -13.238  1.00  0.00           O  
ATOM   3046  CB  GLU C 199      12.382  10.613 -16.645  1.00  0.00           C  
ATOM   3047  CG  GLU C 199      11.786   9.800 -17.786  1.00  0.00           C  
ATOM   3048  CD  GLU C 199      11.664  10.586 -19.062  1.00  0.00           C  
ATOM   3049  OE1 GLU C 199      12.016  11.741 -19.062  1.00  0.00           O  
ATOM   3050  OE2 GLU C 199      11.219  10.030 -20.038  1.00  0.00           O  
ATOM   3051  H   GLU C 199      10.542  10.032 -14.724  1.00  0.00           H  
ATOM   3052  HA  GLU C 199      13.200   8.956 -15.557  1.00  0.00           H  
ATOM   3053 1HB  GLU C 199      11.723  11.462 -16.460  1.00  0.00           H  
ATOM   3054 2HB  GLU C 199      13.340  11.009 -16.981  1.00  0.00           H  
ATOM   3055 1HG  GLU C 199      12.418   8.931 -17.967  1.00  0.00           H  
ATOM   3056 2HG  GLU C 199      10.801   9.444 -17.489  1.00  0.00           H  
ATOM   3057  N   ALA C 200      14.510  11.134 -14.682  1.00  0.00           N  
ATOM   3058  CA  ALA C 200      15.348  11.898 -13.765  1.00  0.00           C  
ATOM   3059  C   ALA C 200      14.667  13.194 -13.346  1.00  0.00           C  
ATOM   3060  O   ALA C 200      14.785  13.625 -12.199  1.00  0.00           O  
ATOM   3061  CB  ALA C 200      16.698  12.192 -14.402  1.00  0.00           C  
ATOM   3062  H   ALA C 200      14.851  10.936 -15.611  1.00  0.00           H  
ATOM   3063  HA  ALA C 200      15.504  11.297 -12.869  1.00  0.00           H  
ATOM   3064 1HB  ALA C 200      17.313  12.762 -13.706  1.00  0.00           H  
ATOM   3065 2HB  ALA C 200      17.199  11.254 -14.643  1.00  0.00           H  
ATOM   3066 3HB  ALA C 200      16.552  12.769 -15.313  1.00  0.00           H  
ATOM   3067  N   GLU C 201      13.955  13.812 -14.282  1.00  0.00           N  
ATOM   3068  CA  GLU C 201      13.332  15.108 -14.040  1.00  0.00           C  
ATOM   3069  C   GLU C 201      12.015  14.955 -13.291  1.00  0.00           C  
ATOM   3070  O   GLU C 201      11.338  15.941 -12.997  1.00  0.00           O  
ATOM   3071  CB  GLU C 201      13.096  15.841 -15.363  1.00  0.00           C  
ATOM   3072  CG  GLU C 201      14.368  16.255 -16.088  1.00  0.00           C  
ATOM   3073  CD  GLU C 201      15.175  17.267 -15.323  1.00  0.00           C  
ATOM   3074  OE1 GLU C 201      14.588  18.122 -14.705  1.00  0.00           O  
ATOM   3075  OE2 GLU C 201      16.380  17.184 -15.357  1.00  0.00           O  
ATOM   3076  H   GLU C 201      13.841  13.372 -15.184  1.00  0.00           H  
ATOM   3077  HA  GLU C 201      14.005  15.706 -13.425  1.00  0.00           H  
ATOM   3078 1HB  GLU C 201      12.520  15.203 -16.034  1.00  0.00           H  
ATOM   3079 2HB  GLU C 201      12.507  16.740 -15.180  1.00  0.00           H  
ATOM   3080 1HG  GLU C 201      14.982  15.370 -16.257  1.00  0.00           H  
ATOM   3081 2HG  GLU C 201      14.101  16.669 -17.060  1.00  0.00           H  
ATOM   3082  N   ASP C 202      11.655  13.714 -12.983  1.00  0.00           N  
ATOM   3083  CA  ASP C 202      10.461  13.435 -12.194  1.00  0.00           C  
ATOM   3084  C   ASP C 202      10.800  13.285 -10.717  1.00  0.00           C  
ATOM   3085  O   ASP C 202       9.913  13.107  -9.882  1.00  0.00           O  
ATOM   3086  CB  ASP C 202       9.771  12.165 -12.697  1.00  0.00           C  
ATOM   3087  CG  ASP C 202       9.285  12.284 -14.135  1.00  0.00           C  
ATOM   3088  OD1 ASP C 202       9.095  13.389 -14.588  1.00  0.00           O  
ATOM   3089  OD2 ASP C 202       9.108  11.271 -14.767  1.00  0.00           O  
ATOM   3090  H   ASP C 202      12.224  12.943 -13.304  1.00  0.00           H  
ATOM   3091  HA  ASP C 202       9.772  14.272 -12.303  1.00  0.00           H  
ATOM   3092 1HB  ASP C 202      10.462  11.324 -12.631  1.00  0.00           H  
ATOM   3093 2HB  ASP C 202       8.917  11.938 -12.058  1.00  0.00           H  
ATOM   3094  N   VAL C 203      12.088  13.357 -10.400  1.00  0.00           N  
ATOM   3095  CA  VAL C 203      12.544  13.259  -9.018  1.00  0.00           C  
ATOM   3096  C   VAL C 203      12.189  14.514  -8.231  1.00  0.00           C  
ATOM   3097  O   VAL C 203      12.423  15.633  -8.689  1.00  0.00           O  
ATOM   3098  CB  VAL C 203      14.068  13.041  -8.972  1.00  0.00           C  
ATOM   3099  CG1 VAL C 203      14.571  13.096  -7.538  1.00  0.00           C  
ATOM   3100  CG2 VAL C 203      14.420  11.709  -9.617  1.00  0.00           C  
ATOM   3101  H   VAL C 203      12.769  13.484 -11.135  1.00  0.00           H  
ATOM   3102  HA  VAL C 203      12.053  12.404  -8.552  1.00  0.00           H  
ATOM   3103  HB  VAL C 203      14.558  13.849  -9.516  1.00  0.00           H  
ATOM   3104 1HG1 VAL C 203      15.650  12.941  -7.524  1.00  0.00           H  
ATOM   3105 2HG1 VAL C 203      14.340  14.071  -7.108  1.00  0.00           H  
ATOM   3106 3HG1 VAL C 203      14.085  12.316  -6.952  1.00  0.00           H  
ATOM   3107 1HG2 VAL C 203      15.499  11.562  -9.581  1.00  0.00           H  
ATOM   3108 2HG2 VAL C 203      13.925  10.901  -9.076  1.00  0.00           H  
ATOM   3109 3HG2 VAL C 203      14.087  11.708 -10.655  1.00  0.00           H  
ATOM   3110  N   GLY C 204      11.624  14.322  -7.044  1.00  0.00           N  
ATOM   3111  CA  GLY C 204      11.197  15.438  -6.209  1.00  0.00           C  
ATOM   3112  C   GLY C 204      10.053  15.031  -5.288  1.00  0.00           C  
ATOM   3113  O   GLY C 204       9.695  13.856  -5.210  1.00  0.00           O  
ATOM   3114  H   GLY C 204      11.487  13.378  -6.711  1.00  0.00           H  
ATOM   3115 1HA  GLY C 204      12.040  15.791  -5.614  1.00  0.00           H  
ATOM   3116 2HA  GLY C 204      10.882  16.266  -6.842  1.00  0.00           H  
ATOM   3117  N   VAL C 205       9.484  16.010  -4.593  1.00  0.00           N  
ATOM   3118  CA  VAL C 205       8.397  15.752  -3.656  1.00  0.00           C  
ATOM   3119  C   VAL C 205       7.042  16.044  -4.289  1.00  0.00           C  
ATOM   3120  O   VAL C 205       6.818  17.129  -4.825  1.00  0.00           O  
ATOM   3121  CB  VAL C 205       8.566  16.614  -2.391  1.00  0.00           C  
ATOM   3122  CG1 VAL C 205       7.442  16.337  -1.403  1.00  0.00           C  
ATOM   3123  CG2 VAL C 205       9.921  16.342  -1.756  1.00  0.00           C  
ATOM   3124  H   VAL C 205       9.812  16.957  -4.717  1.00  0.00           H  
ATOM   3125  HA  VAL C 205       8.429  14.700  -3.370  1.00  0.00           H  
ATOM   3126  HB  VAL C 205       8.498  17.666  -2.668  1.00  0.00           H  
ATOM   3127 1HG1 VAL C 205       7.577  16.955  -0.515  1.00  0.00           H  
ATOM   3128 2HG1 VAL C 205       6.484  16.572  -1.867  1.00  0.00           H  
ATOM   3129 3HG1 VAL C 205       7.460  15.285  -1.118  1.00  0.00           H  
ATOM   3130 1HG2 VAL C 205      10.034  16.956  -0.863  1.00  0.00           H  
ATOM   3131 2HG2 VAL C 205       9.991  15.289  -1.485  1.00  0.00           H  
ATOM   3132 3HG2 VAL C 205      10.711  16.587  -2.467  1.00  0.00           H  
ATOM   3133  N   TYR C 206       6.142  15.069  -4.224  1.00  0.00           N  
ATOM   3134  CA  TYR C 206       4.800  15.227  -4.773  1.00  0.00           C  
ATOM   3135  C   TYR C 206       3.805  15.621  -3.689  1.00  0.00           C  
ATOM   3136  O   TYR C 206       3.724  14.976  -2.643  1.00  0.00           O  
ATOM   3137  CB  TYR C 206       4.349  13.939  -5.465  1.00  0.00           C  
ATOM   3138  CG  TYR C 206       5.134  13.612  -6.716  1.00  0.00           C  
ATOM   3139  CD1 TYR C 206       6.311  12.884  -6.626  1.00  0.00           C  
ATOM   3140  CD2 TYR C 206       4.675  14.039  -7.953  1.00  0.00           C  
ATOM   3141  CE1 TYR C 206       7.027  12.585  -7.769  1.00  0.00           C  
ATOM   3142  CE2 TYR C 206       5.391  13.740  -9.096  1.00  0.00           C  
ATOM   3143  CZ  TYR C 206       6.563  13.016  -9.007  1.00  0.00           C  
ATOM   3144  OH  TYR C 206       7.276  12.718 -10.145  1.00  0.00           O  
ATOM   3145  H   TYR C 206       6.393  14.196  -3.783  1.00  0.00           H  
ATOM   3146  HA  TYR C 206       4.821  16.030  -5.510  1.00  0.00           H  
ATOM   3147 1HB  TYR C 206       4.447  13.101  -4.773  1.00  0.00           H  
ATOM   3148 2HB  TYR C 206       3.297  14.020  -5.734  1.00  0.00           H  
ATOM   3149  HD1 TYR C 206       6.671  12.548  -5.654  1.00  0.00           H  
ATOM   3150  HD2 TYR C 206       3.750  14.612  -8.024  1.00  0.00           H  
ATOM   3151  HE1 TYR C 206       7.952  12.013  -7.699  1.00  0.00           H  
ATOM   3152  HE2 TYR C 206       5.031  14.077 -10.069  1.00  0.00           H  
ATOM   3153  HH  TYR C 206       8.205  12.915 -10.000  1.00  0.00           H  
ATOM   3154  N   TYR C 207       3.049  16.683  -3.945  1.00  0.00           N  
ATOM   3155  CA  TYR C 207       2.057  17.165  -2.991  1.00  0.00           C  
ATOM   3156  C   TYR C 207       0.643  16.991  -3.530  1.00  0.00           C  
ATOM   3157  O   TYR C 207       0.386  17.228  -4.710  1.00  0.00           O  
ATOM   3158  CB  TYR C 207       2.316  18.633  -2.645  1.00  0.00           C  
ATOM   3159  CG  TYR C 207       3.661  18.880  -1.998  1.00  0.00           C  
ATOM   3160  CD1 TYR C 207       4.745  19.261  -2.774  1.00  0.00           C  
ATOM   3161  CD2 TYR C 207       3.809  18.726  -0.627  1.00  0.00           C  
ATOM   3162  CE1 TYR C 207       5.973  19.487  -2.183  1.00  0.00           C  
ATOM   3163  CE2 TYR C 207       5.037  18.951  -0.036  1.00  0.00           C  
ATOM   3164  CZ  TYR C 207       6.116  19.330  -0.809  1.00  0.00           C  
ATOM   3165  OH  TYR C 207       7.339  19.555  -0.220  1.00  0.00           O  
ATOM   3166  H   TYR C 207       3.164  17.169  -4.822  1.00  0.00           H  
ATOM   3167  HA  TYR C 207       2.138  16.573  -2.079  1.00  0.00           H  
ATOM   3168 1HB  TYR C 207       2.259  19.236  -3.553  1.00  0.00           H  
ATOM   3169 2HB  TYR C 207       1.541  18.989  -1.967  1.00  0.00           H  
ATOM   3170  HD1 TYR C 207       4.628  19.383  -3.851  1.00  0.00           H  
ATOM   3171  HD2 TYR C 207       2.957  18.425  -0.017  1.00  0.00           H  
ATOM   3172  HE1 TYR C 207       6.825  19.786  -2.793  1.00  0.00           H  
ATOM   3173  HE2 TYR C 207       5.154  18.829   1.041  1.00  0.00           H  
ATOM   3174  HH  TYR C 207       7.950  19.899  -0.875  1.00  0.00           H  
ATOM   3175  N   CYS C 208      -0.270  16.575  -2.659  1.00  0.00           N  
ATOM   3176  CA  CYS C 208      -1.697  16.684  -2.936  1.00  0.00           C  
ATOM   3177  C   CYS C 208      -2.304  17.893  -2.235  1.00  0.00           C  
ATOM   3178  O   CYS C 208      -1.802  18.341  -1.204  1.00  0.00           O  
ATOM   3179  CB  CYS C 208      -2.430  15.420  -2.486  1.00  0.00           C  
ATOM   3180  SG  CYS C 208      -2.305  15.085  -0.712  1.00  0.00           S  
ATOM   3181  H   CYS C 208       0.032  16.174  -1.783  1.00  0.00           H  
ATOM   3182  HA  CYS C 208      -1.834  16.800  -4.011  1.00  0.00           H  
ATOM   3183 1HB  CYS C 208      -3.487  15.501  -2.740  1.00  0.00           H  
ATOM   3184 2HB  CYS C 208      -2.031  14.558  -3.020  1.00  0.00           H  
ATOM   3185  N   PHE C 209      -3.386  18.417  -2.800  1.00  0.00           N  
ATOM   3186  CA  PHE C 209      -3.988  19.649  -2.305  1.00  0.00           C  
ATOM   3187  C   PHE C 209      -5.456  19.742  -2.701  1.00  0.00           C  
ATOM   3188  O   PHE C 209      -5.809  19.547  -3.865  1.00  0.00           O  
ATOM   3189  CB  PHE C 209      -3.232  20.866  -2.841  1.00  0.00           C  
ATOM   3190  CG  PHE C 209      -3.924  22.174  -2.577  1.00  0.00           C  
ATOM   3191  CD1 PHE C 209      -3.913  22.736  -1.309  1.00  0.00           C  
ATOM   3192  CD2 PHE C 209      -4.587  22.843  -3.594  1.00  0.00           C  
ATOM   3193  CE1 PHE C 209      -4.548  23.939  -1.065  1.00  0.00           C  
ATOM   3194  CE2 PHE C 209      -5.222  24.045  -3.353  1.00  0.00           C  
ATOM   3195  CZ  PHE C 209      -5.203  24.594  -2.086  1.00  0.00           C  
ATOM   3196  H   PHE C 209      -3.802  17.950  -3.594  1.00  0.00           H  
ATOM   3197  HA  PHE C 209      -3.927  19.651  -1.216  1.00  0.00           H  
ATOM   3198 1HB  PHE C 209      -2.242  20.908  -2.389  1.00  0.00           H  
ATOM   3199 2HB  PHE C 209      -3.096  20.765  -3.917  1.00  0.00           H  
ATOM   3200  HD1 PHE C 209      -3.394  22.219  -0.501  1.00  0.00           H  
ATOM   3201  HD2 PHE C 209      -4.602  22.409  -4.595  1.00  0.00           H  
ATOM   3202  HE1 PHE C 209      -4.532  24.370  -0.064  1.00  0.00           H  
ATOM   3203  HE2 PHE C 209      -5.739  24.562  -4.162  1.00  0.00           H  
ATOM   3204  HZ  PHE C 209      -5.705  25.541  -1.894  1.00  0.00           H  
ATOM   3205  N   GLN C 210      -6.309  20.041  -1.727  1.00  0.00           N  
ATOM   3206  CA  GLN C 210      -7.725  20.264  -1.990  1.00  0.00           C  
ATOM   3207  C   GLN C 210      -8.109  21.718  -1.744  1.00  0.00           C  
ATOM   3208  O   GLN C 210      -7.785  22.287  -0.701  1.00  0.00           O  
ATOM   3209  CB  GLN C 210      -8.584  19.343  -1.120  1.00  0.00           C  
ATOM   3210  CG  GLN C 210      -8.706  19.788   0.327  1.00  0.00           C  
ATOM   3211  CD  GLN C 210      -9.773  20.849   0.518  1.00  0.00           C  
ATOM   3212  OE1 GLN C 210     -10.771  20.884  -0.208  1.00  0.00           O  
ATOM   3213  NE2 GLN C 210      -9.570  21.721   1.498  1.00  0.00           N  
ATOM   3214  H   GLN C 210      -5.967  20.115  -0.780  1.00  0.00           H  
ATOM   3215  HA  GLN C 210      -7.922  20.038  -3.038  1.00  0.00           H  
ATOM   3216 1HB  GLN C 210      -9.589  19.280  -1.539  1.00  0.00           H  
ATOM   3217 2HB  GLN C 210      -8.163  18.338  -1.129  1.00  0.00           H  
ATOM   3218 1HG  GLN C 210      -8.967  18.926   0.941  1.00  0.00           H  
ATOM   3219 2HG  GLN C 210      -7.751  20.201   0.651  1.00  0.00           H  
ATOM   3220 1HE2 GLN C 210     -10.240  22.444   1.672  1.00  0.00           H  
ATOM   3221 2HE2 GLN C 210      -8.747  21.657   2.063  1.00  0.00           H  
ATOM   3222  N   GLY C 211      -8.800  22.314  -2.709  1.00  0.00           N  
ATOM   3223  CA  GLY C 211      -9.279  23.685  -2.574  1.00  0.00           C  
ATOM   3224  C   GLY C 211     -10.801  23.735  -2.535  1.00  0.00           C  
ATOM   3225  O   GLY C 211     -11.400  24.803  -2.664  1.00  0.00           O  
ATOM   3226  H   GLY C 211      -8.999  21.805  -3.558  1.00  0.00           H  
ATOM   3227 1HA  GLY C 211      -8.873  24.124  -1.662  1.00  0.00           H  
ATOM   3228 2HA  GLY C 211      -8.913  24.281  -3.408  1.00  0.00           H  
ATOM   3229  N   SER C 212     -11.422  22.574  -2.357  1.00  0.00           N  
ATOM   3230  CA  SER C 212     -12.877  22.480  -2.325  1.00  0.00           C  
ATOM   3231  C   SER C 212     -13.438  23.051  -1.029  1.00  0.00           C  
ATOM   3232  O   SER C 212     -14.504  23.666  -1.021  1.00  0.00           O  
ATOM   3233  CB  SER C 212     -13.310  21.036  -2.481  1.00  0.00           C  
ATOM   3234  OG  SER C 212     -12.953  20.538  -3.742  1.00  0.00           O  
ATOM   3235  H   SER C 212     -10.872  21.735  -2.240  1.00  0.00           H  
ATOM   3236  HA  SER C 212     -13.279  23.060  -3.157  1.00  0.00           H  
ATOM   3237 1HB  SER C 212     -12.846  20.430  -1.703  1.00  0.00           H  
ATOM   3238 2HB  SER C 212     -14.389  20.964  -2.352  1.00  0.00           H  
ATOM   3239  HG  SER C 212     -12.962  19.581  -3.660  1.00  0.00           H  
ATOM   3240  N   HIS C 213     -12.713  22.844   0.065  1.00  0.00           N  
ATOM   3241  CA  HIS C 213     -13.163  23.291   1.378  1.00  0.00           C  
ATOM   3242  C   HIS C 213     -12.230  24.352   1.948  1.00  0.00           C  
ATOM   3243  O   HIS C 213     -11.034  24.362   1.657  1.00  0.00           O  
ATOM   3244  CB  HIS C 213     -13.256  22.110   2.349  1.00  0.00           C  
ATOM   3245  CG  HIS C 213     -14.220  21.049   1.916  1.00  0.00           C  
ATOM   3246  ND1 HIS C 213     -15.580  21.152   2.120  1.00  0.00           N  
ATOM   3247  CD2 HIS C 213     -14.022  19.866   1.290  1.00  0.00           C  
ATOM   3248  CE1 HIS C 213     -16.177  20.076   1.637  1.00  0.00           C  
ATOM   3249  NE2 HIS C 213     -15.254  19.281   1.129  1.00  0.00           N  
ATOM   3250  H   HIS C 213     -11.827  22.365  -0.015  1.00  0.00           H  
ATOM   3251  HA  HIS C 213     -14.154  23.736   1.291  1.00  0.00           H  
ATOM   3252 1HB  HIS C 213     -12.273  21.652   2.461  1.00  0.00           H  
ATOM   3253 2HB  HIS C 213     -13.564  22.470   3.331  1.00  0.00           H  
ATOM   3254  HD2 HIS C 213     -13.063  19.453   0.974  1.00  0.00           H  
ATOM   3255  HE1 HIS C 213     -17.249  19.879   1.656  1.00  0.00           H  
ATOM   3256  HE2 HIS C 213     -15.420  18.386   0.692  1.00  0.00           H  
ATOM   3257  N   ILE C 214     -12.784  25.244   2.762  1.00  0.00           N  
ATOM   3258  CA  ILE C 214     -12.007  26.324   3.358  1.00  0.00           C  
ATOM   3259  C   ILE C 214     -11.871  26.139   4.863  1.00  0.00           C  
ATOM   3260  O   ILE C 214     -12.860  25.928   5.565  1.00  0.00           O  
ATOM   3261  CB  ILE C 214     -12.652  27.691   3.064  1.00  0.00           C  
ATOM   3262  CG1 ILE C 214     -12.652  27.969   1.559  1.00  0.00           C  
ATOM   3263  CG2 ILE C 214     -11.922  28.795   3.813  1.00  0.00           C  
ATOM   3264  CD1 ILE C 214     -13.472  29.176   1.161  1.00  0.00           C  
ATOM   3265  H   ILE C 214     -13.769  25.172   2.973  1.00  0.00           H  
ATOM   3266  HA  ILE C 214     -11.009  26.313   2.921  1.00  0.00           H  
ATOM   3267  HB  ILE C 214     -13.694  27.678   3.382  1.00  0.00           H  
ATOM   3268 1HG1 ILE C 214     -11.629  28.124   1.218  1.00  0.00           H  
ATOM   3269 2HG1 ILE C 214     -13.045  27.102   1.029  1.00  0.00           H  
ATOM   3270 1HG2 ILE C 214     -12.390  29.755   3.594  1.00  0.00           H  
ATOM   3271 2HG2 ILE C 214     -11.972  28.603   4.884  1.00  0.00           H  
ATOM   3272 3HG2 ILE C 214     -10.878  28.820   3.497  1.00  0.00           H  
ATOM   3273 1HD1 ILE C 214     -13.424  29.308   0.080  1.00  0.00           H  
ATOM   3274 2HD1 ILE C 214     -14.509  29.026   1.463  1.00  0.00           H  
ATOM   3275 3HD1 ILE C 214     -13.075  30.063   1.652  1.00  0.00           H  
ATOM   3276  N   PRO C 215     -10.639  26.219   5.355  1.00  0.00           N  
ATOM   3277  CA  PRO C 215      -9.505  26.600   4.522  1.00  0.00           C  
ATOM   3278  C   PRO C 215      -8.940  25.397   3.777  1.00  0.00           C  
ATOM   3279  O   PRO C 215      -9.014  24.266   4.258  1.00  0.00           O  
ATOM   3280  CB  PRO C 215      -8.502  27.157   5.537  1.00  0.00           C  
ATOM   3281  CG  PRO C 215      -8.758  26.366   6.775  1.00  0.00           C  
ATOM   3282  CD  PRO C 215     -10.251  26.169   6.791  1.00  0.00           C  
ATOM   3283  HA  PRO C 215      -9.822  27.379   3.813  1.00  0.00           H  
ATOM   3284 1HB  PRO C 215      -7.477  27.036   5.159  1.00  0.00           H  
ATOM   3285 2HB  PRO C 215      -8.668  28.235   5.678  1.00  0.00           H  
ATOM   3286 1HG  PRO C 215      -8.206  25.416   6.740  1.00  0.00           H  
ATOM   3287 2HG  PRO C 215      -8.394  26.913   7.657  1.00  0.00           H  
ATOM   3288 1HD  PRO C 215     -10.487  25.190   7.233  1.00  0.00           H  
ATOM   3289 2HD  PRO C 215     -10.722  26.979   7.368  1.00  0.00           H  
ATOM   3290  N   PRO C 216      -8.376  25.647   2.600  1.00  0.00           N  
ATOM   3291  CA  PRO C 216      -7.706  24.603   1.834  1.00  0.00           C  
ATOM   3292  C   PRO C 216      -6.577  23.970   2.636  1.00  0.00           C  
ATOM   3293  O   PRO C 216      -6.112  24.536   3.626  1.00  0.00           O  
ATOM   3294  CB  PRO C 216      -7.176  25.359   0.611  1.00  0.00           C  
ATOM   3295  CG  PRO C 216      -8.066  26.550   0.504  1.00  0.00           C  
ATOM   3296  CD  PRO C 216      -8.344  26.940   1.931  1.00  0.00           C  
ATOM   3297  HA  PRO C 216      -8.444  23.843   1.537  1.00  0.00           H  
ATOM   3298 1HB  PRO C 216      -6.121  25.627   0.764  1.00  0.00           H  
ATOM   3299 2HB  PRO C 216      -7.219  24.713  -0.278  1.00  0.00           H  
ATOM   3300 1HG  PRO C 216      -7.565  27.349  -0.063  1.00  0.00           H  
ATOM   3301 2HG  PRO C 216      -8.981  26.293  -0.050  1.00  0.00           H  
ATOM   3302 1HD  PRO C 216      -7.529  27.580   2.302  1.00  0.00           H  
ATOM   3303 2HD  PRO C 216      -9.307  27.468   1.987  1.00  0.00           H  
ATOM   3304  N   THR C 217      -6.138  22.793   2.203  1.00  0.00           N  
ATOM   3305  CA  THR C 217      -5.157  22.018   2.953  1.00  0.00           C  
ATOM   3306  C   THR C 217      -4.260  21.214   2.020  1.00  0.00           C  
ATOM   3307  O   THR C 217      -4.685  20.795   0.943  1.00  0.00           O  
ATOM   3308  CB  THR C 217      -5.846  21.069   3.952  1.00  0.00           C  
ATOM   3309  OG1 THR C 217      -4.855  20.426   4.765  1.00  0.00           O  
ATOM   3310  CG2 THR C 217      -6.655  20.014   3.214  1.00  0.00           C  
ATOM   3311  H   THR C 217      -6.494  22.425   1.332  1.00  0.00           H  
ATOM   3312  HA  THR C 217      -4.527  22.708   3.514  1.00  0.00           H  
ATOM   3313  HB  THR C 217      -6.510  21.642   4.598  1.00  0.00           H  
ATOM   3314  HG1 THR C 217      -5.249  19.674   5.212  1.00  0.00           H  
ATOM   3315 1HG2 THR C 217      -7.135  19.353   3.936  1.00  0.00           H  
ATOM   3316 2HG2 THR C 217      -7.416  20.499   2.604  1.00  0.00           H  
ATOM   3317 3HG2 THR C 217      -5.994  19.431   2.574  1.00  0.00           H  
ATOM   3318  N   PHE C 218      -3.017  21.002   2.440  1.00  0.00           N  
ATOM   3319  CA  PHE C 218      -2.062  20.235   1.649  1.00  0.00           C  
ATOM   3320  C   PHE C 218      -1.797  18.873   2.276  1.00  0.00           C  
ATOM   3321  O   PHE C 218      -2.206  18.609   3.407  1.00  0.00           O  
ATOM   3322  CB  PHE C 218      -0.747  21.003   1.508  1.00  0.00           C  
ATOM   3323  CG  PHE C 218      -0.856  22.245   0.670  1.00  0.00           C  
ATOM   3324  CD1 PHE C 218      -1.336  23.426   1.215  1.00  0.00           C  
ATOM   3325  CD2 PHE C 218      -0.480  22.234  -0.665  1.00  0.00           C  
ATOM   3326  CE1 PHE C 218      -1.437  24.570   0.445  1.00  0.00           C  
ATOM   3327  CE2 PHE C 218      -0.579  23.375  -1.437  1.00  0.00           C  
ATOM   3328  CZ  PHE C 218      -1.059  24.544  -0.881  1.00  0.00           C  
ATOM   3329  H   PHE C 218      -2.727  21.383   3.329  1.00  0.00           H  
ATOM   3330  HA  PHE C 218      -2.483  20.078   0.655  1.00  0.00           H  
ATOM   3331 1HB  PHE C 218      -0.386  21.290   2.495  1.00  0.00           H  
ATOM   3332 2HB  PHE C 218       0.006  20.355   1.060  1.00  0.00           H  
ATOM   3333  HD1 PHE C 218      -1.634  23.447   2.263  1.00  0.00           H  
ATOM   3334  HD2 PHE C 218      -0.102  21.310  -1.104  1.00  0.00           H  
ATOM   3335  HE1 PHE C 218      -1.816  25.491   0.885  1.00  0.00           H  
ATOM   3336  HE2 PHE C 218      -0.280  23.353  -2.484  1.00  0.00           H  
ATOM   3337  HZ  PHE C 218      -1.139  25.444  -1.489  1.00  0.00           H  
ATOM   3338  N   GLY C 219      -1.109  18.010   1.536  1.00  0.00           N  
ATOM   3339  CA  GLY C 219      -0.515  16.810   2.112  1.00  0.00           C  
ATOM   3340  C   GLY C 219       0.915  17.069   2.570  1.00  0.00           C  
ATOM   3341  O   GLY C 219       1.455  18.156   2.366  1.00  0.00           O  
ATOM   3342  H   GLY C 219      -0.995  18.191   0.549  1.00  0.00           H  
ATOM   3343 1HA  GLY C 219      -1.117  16.475   2.956  1.00  0.00           H  
ATOM   3344 2HA  GLY C 219      -0.524  16.009   1.373  1.00  0.00           H  
ATOM   3345  N   GLN C 220       1.523  16.063   3.190  1.00  0.00           N  
ATOM   3346  CA  GLN C 220       2.853  16.213   3.770  1.00  0.00           C  
ATOM   3347  C   GLN C 220       3.936  16.068   2.709  1.00  0.00           C  
ATOM   3348  O   GLN C 220       5.073  16.497   2.906  1.00  0.00           O  
ATOM   3349  CB  GLN C 220       3.071  15.184   4.883  1.00  0.00           C  
ATOM   3350  CG  GLN C 220       3.546  13.828   4.392  1.00  0.00           C  
ATOM   3351  CD  GLN C 220       2.396  12.890   4.077  1.00  0.00           C  
ATOM   3352  OE1 GLN C 220       1.299  13.329   3.720  1.00  0.00           O  
ATOM   3353  NE2 GLN C 220       2.639  11.591   4.208  1.00  0.00           N  
ATOM   3354  H   GLN C 220       1.052  15.173   3.262  1.00  0.00           H  
ATOM   3355  HA  GLN C 220       2.933  17.212   4.198  1.00  0.00           H  
ATOM   3356 1HB  GLN C 220       3.809  15.564   5.590  1.00  0.00           H  
ATOM   3357 2HB  GLN C 220       2.140  15.037   5.430  1.00  0.00           H  
ATOM   3358 1HG  GLN C 220       4.133  13.966   3.484  1.00  0.00           H  
ATOM   3359 2HG  GLN C 220       4.160  13.367   5.167  1.00  0.00           H  
ATOM   3360 1HE2 GLN C 220       1.918  10.925   4.014  1.00  0.00           H  
ATOM   3361 2HE2 GLN C 220       3.543  11.278   4.500  1.00  0.00           H  
ATOM   3362  N   GLY C 221       3.576  15.461   1.583  1.00  0.00           N  
ATOM   3363  CA  GLY C 221       4.489  15.341   0.452  1.00  0.00           C  
ATOM   3364  C   GLY C 221       5.094  13.945   0.378  1.00  0.00           C  
ATOM   3365  O   GLY C 221       5.383  13.329   1.404  1.00  0.00           O  
ATOM   3366  H   GLY C 221       2.647  15.073   1.508  1.00  0.00           H  
ATOM   3367 1HA  GLY C 221       3.953  15.559  -0.472  1.00  0.00           H  
ATOM   3368 2HA  GLY C 221       5.283  16.081   0.545  1.00  0.00           H  
ATOM   3369  N   THR C 222       5.283  13.452  -0.841  1.00  0.00           N  
ATOM   3370  CA  THR C 222       5.950  12.173  -1.055  1.00  0.00           C  
ATOM   3371  C   THR C 222       7.229  12.347  -1.862  1.00  0.00           C  
ATOM   3372  O   THR C 222       7.200  12.836  -2.991  1.00  0.00           O  
ATOM   3373  CB  THR C 222       5.019  11.175  -1.768  1.00  0.00           C  
ATOM   3374  OG1 THR C 222       3.881  10.902  -0.940  1.00  0.00           O  
ATOM   3375  CG2 THR C 222       5.753   9.875  -2.059  1.00  0.00           C  
ATOM   3376  H   THR C 222       4.957  13.976  -1.640  1.00  0.00           H  
ATOM   3377  HA  THR C 222       6.219  11.756  -0.084  1.00  0.00           H  
ATOM   3378  HB  THR C 222       4.672  11.608  -2.707  1.00  0.00           H  
ATOM   3379  HG1 THR C 222       4.068  10.143  -0.381  1.00  0.00           H  
ATOM   3380 1HG2 THR C 222       5.080   9.182  -2.564  1.00  0.00           H  
ATOM   3381 2HG2 THR C 222       6.612  10.078  -2.699  1.00  0.00           H  
ATOM   3382 3HG2 THR C 222       6.094   9.433  -1.124  1.00  0.00           H  
ATOM   3383  N   LYS C 223       8.352  11.943  -1.277  1.00  0.00           N  
ATOM   3384  CA  LYS C 223       9.653  12.122  -1.910  1.00  0.00           C  
ATOM   3385  C   LYS C 223      10.017  10.920  -2.772  1.00  0.00           C  
ATOM   3386  O   LYS C 223      10.326   9.845  -2.257  1.00  0.00           O  
ATOM   3387  CB  LYS C 223      10.734  12.359  -0.855  1.00  0.00           C  
ATOM   3388  CG  LYS C 223      12.135  12.549  -1.420  1.00  0.00           C  
ATOM   3389  CD  LYS C 223      12.278  13.902  -2.101  1.00  0.00           C  
ATOM   3390  CE  LYS C 223      13.635  14.044  -2.773  1.00  0.00           C  
ATOM   3391  NZ  LYS C 223      14.755  13.881  -1.807  1.00  0.00           N  
ATOM   3392  H   LYS C 223       8.303  11.500  -0.371  1.00  0.00           H  
ATOM   3393  HA  LYS C 223       9.604  12.996  -2.561  1.00  0.00           H  
ATOM   3394 1HB  LYS C 223      10.486  13.246  -0.272  1.00  0.00           H  
ATOM   3395 2HB  LYS C 223      10.763  11.513  -0.167  1.00  0.00           H  
ATOM   3396 1HG  LYS C 223      12.866  12.478  -0.614  1.00  0.00           H  
ATOM   3397 2HG  LYS C 223      12.344  11.763  -2.146  1.00  0.00           H  
ATOM   3398 1HD  LYS C 223      11.495  14.016  -2.853  1.00  0.00           H  
ATOM   3399 2HD  LYS C 223      12.164  14.695  -1.362  1.00  0.00           H  
ATOM   3400 1HE  LYS C 223      13.734  13.293  -3.555  1.00  0.00           H  
ATOM   3401 2HE  LYS C 223      13.711  15.029  -3.235  1.00  0.00           H  
ATOM   3402 1HZ  LYS C 223      15.636  13.983  -2.291  1.00  0.00           H  
ATOM   3403 2HZ  LYS C 223      14.684  14.586  -1.086  1.00  0.00           H  
ATOM   3404 3HZ  LYS C 223      14.706  12.964  -1.386  1.00  0.00           H  
ATOM   3405  N   VAL C 224       9.978  11.107  -4.087  1.00  0.00           N  
ATOM   3406  CA  VAL C 224      10.364  10.057  -5.022  1.00  0.00           C  
ATOM   3407  C   VAL C 224      11.794  10.251  -5.510  1.00  0.00           C  
ATOM   3408  O   VAL C 224      12.138  11.303  -6.048  1.00  0.00           O  
ATOM   3409  CB  VAL C 224       9.410  10.042  -6.231  1.00  0.00           C  
ATOM   3410  CG1 VAL C 224       9.844   8.988  -7.239  1.00  0.00           C  
ATOM   3411  CG2 VAL C 224       7.985   9.785  -5.763  1.00  0.00           C  
ATOM   3412  H   VAL C 224       9.674  12.000  -4.448  1.00  0.00           H  
ATOM   3413  HA  VAL C 224      10.296   9.096  -4.510  1.00  0.00           H  
ATOM   3414  HB  VAL C 224       9.460  11.008  -6.734  1.00  0.00           H  
ATOM   3415 1HG1 VAL C 224       9.159   8.992  -8.087  1.00  0.00           H  
ATOM   3416 2HG1 VAL C 224      10.853   9.212  -7.587  1.00  0.00           H  
ATOM   3417 3HG1 VAL C 224       9.832   8.006  -6.767  1.00  0.00           H  
ATOM   3418 1HG2 VAL C 224       7.316   9.776  -6.623  1.00  0.00           H  
ATOM   3419 2HG2 VAL C 224       7.937   8.822  -5.255  1.00  0.00           H  
ATOM   3420 3HG2 VAL C 224       7.681  10.574  -5.075  1.00  0.00           H  
ATOM   3421  N   GLU C 225      12.623   9.231  -5.317  1.00  0.00           N  
ATOM   3422  CA  GLU C 225      14.046   9.333  -5.617  1.00  0.00           C  
ATOM   3423  C   GLU C 225      14.492   8.223  -6.559  1.00  0.00           C  
ATOM   3424  O   GLU C 225      13.894   7.147  -6.593  1.00  0.00           O  
ATOM   3425  CB  GLU C 225      14.868   9.282  -4.327  1.00  0.00           C  
ATOM   3426  CG  GLU C 225      14.603  10.432  -3.366  1.00  0.00           C  
ATOM   3427  CD  GLU C 225      15.430  10.350  -2.113  1.00  0.00           C  
ATOM   3428  OE1 GLU C 225      16.123   9.376  -1.945  1.00  0.00           O  
ATOM   3429  OE2 GLU C 225      15.369  11.263  -1.324  1.00  0.00           O  
ATOM   3430  H   GLU C 225      12.258   8.362  -4.954  1.00  0.00           H  
ATOM   3431  HA  GLU C 225      14.228  10.290  -6.109  1.00  0.00           H  
ATOM   3432 1HB  GLU C 225      14.659   8.351  -3.800  1.00  0.00           H  
ATOM   3433 2HB  GLU C 225      15.930   9.288  -4.572  1.00  0.00           H  
ATOM   3434 1HG  GLU C 225      14.823  11.372  -3.872  1.00  0.00           H  
ATOM   3435 2HG  GLU C 225      13.547  10.433  -3.099  1.00  0.00           H  
ATOM   3436  N   ILE C 226      15.545   8.490  -7.324  1.00  0.00           N  
ATOM   3437  CA  ILE C 226      16.161   7.469  -8.164  1.00  0.00           C  
ATOM   3438  C   ILE C 226      17.585   7.170  -7.713  1.00  0.00           C  
ATOM   3439  O   ILE C 226      17.778   6.446  -6.776  1.00  0.00           O  
ATOM   3440  OXT ILE C 226      18.513   7.659  -8.295  1.00  0.00           O  
ATOM   3441  CB  ILE C 226      16.170   7.905  -9.640  1.00  0.00           C  
ATOM   3442  CG1 ILE C 226      14.739   8.093 -10.150  1.00  0.00           C  
ATOM   3443  CG2 ILE C 226      16.912   6.886 -10.491  1.00  0.00           C  
ATOM   3444  CD1 ILE C 226      14.658   8.681 -11.541  1.00  0.00           C  
ATOM   3445  H   ILE C 226      15.929   9.424  -7.323  1.00  0.00           H  
ATOM   3446  HA  ILE C 226      15.577   6.553  -8.079  1.00  0.00           H  
ATOM   3447  HB  ILE C 226      16.666   8.871  -9.732  1.00  0.00           H  
ATOM   3448 1HG1 ILE C 226      14.225   7.132 -10.156  1.00  0.00           H  
ATOM   3449 2HG1 ILE C 226      14.194   8.750  -9.472  1.00  0.00           H  
ATOM   3450 1HG2 ILE C 226      16.908   7.210 -11.532  1.00  0.00           H  
ATOM   3451 2HG2 ILE C 226      17.940   6.801 -10.142  1.00  0.00           H  
ATOM   3452 3HG2 ILE C 226      16.419   5.917 -10.411  1.00  0.00           H  
ATOM   3453 1HD1 ILE C 226      13.613   8.784 -11.832  1.00  0.00           H  
ATOM   3454 2HD1 ILE C 226      15.136   9.661 -11.550  1.00  0.00           H  
ATOM   3455 3HD1 ILE C 226      15.166   8.023 -12.244  1.00  0.00           H  
TER                                                                             
# All scores below are weighted scores, not raw scores.
#BEGIN_POSE_ENERGIES_TABLE ex1-1wt5_renum_0008.pdb
label fa_atr fa_rep fa_sol fa_intra_rep fa_elec pro_close hbond_sr_bb hbond_lr_bb hbond_bb_sc hbond_sc dslf_fa13 rama omega fa_dun p_aa_pp ref total
weights 0.8 0.44 0.75 0.004 0.7 1 1.17 1.17 1.17 1.1 1 0.2 0.5 0.56 0.32 1 NA
pose -846.628 100.659 458.156 2.07773 -99.9977 0.89471 -20.2856 -82.5769 -32.4366 -28.4679 -0.11671 -10.8764 28.8205 198.213 -40.8185 5.37176 -368.011
GLN_p:NtermProteinFull_1 -1.1711 0.01034 0.90028 0.00905 -0.14594 0 0 0 -0.30228 0 0 0 0.11584 2.06582 0 -1.17797 0.30403
VAL_2 -2.75917 0.14817 1.24467 0.01604 -0.19131 0 0 0 -0.30228 0 0 -0.06067 0.04138 0.61724 0.16801 0.74484 -0.33307
GLN_3 -2.58404 0.08669 1.8086 0.00827 -0.51782 0 0 0 -0.44563 0 0 0.27044 0.16717 2.07809 -0.16861 -1.17797 -0.4748
LEU_4 -4.89881 0.38761 2.26416 0.01939 -0.31676 0 0 0 -0.44563 0 0 -0.24256 0.07237 1.93583 -0.098 0.60233 -0.72008
VAL_5 -2.74686 0.09978 1.64183 0.01317 -0.43197 0 0 0 0 0 0 -0.00696 0.01036 0.00507 -0.24407 0.74484 -0.91481
GLN_6 -6.19581 0.46108 4.84979 0.01239 -1.08963 0 0 0 -1.46807 -0.59451 0 -0.12889 0.00951 3.24351 -0.0495 -1.17797 -2.1281
SER_7 -2.48368 0.27914 2.58518 0.00132 -0.43008 0 0 0 -0.90249 0 0 -0.25506 0.27189 0.24934 -0.27735 0.17658 -0.78522
GLY_8 -1.01609 0.13867 0.84986 0.00012 0.06936 0 0 0 0 0 0 -0.09206 0.0764 0 -0.18735 0.14053 -0.02058
ALA_9 -1.38294 0.22315 0.62162 0.00077 0.05167 0 0 0 0 0 0 -0.33415 8e-05 0 -0.12863 0.59294 -0.35549
GLU_10 -2.41185 0.11326 2.03199 0.00468 -0.547 0 0 0 0 0 0 -0.02178 0.04412 2.29434 -0.01644 -1.55374 -0.06242
VAL_11 -1.69861 0.08936 1.04964 0.01274 -0.20542 0 0 0 0 0 0 -0.22048 0.24267 0.0233 -0.36696 0.74484 -0.32891
LYS_12 -3.14604 0.27584 1.83853 0.00506 -0.53055 0 0 0 0 0 0 0.02079 0.08138 1.11229 -0.02605 -0.28737 -0.65612
LYS_13 -1.61073 0.40415 0.97074 0.00315 -0.11468 0.00073 0 0 0 0 0 -0.11084 0.00712 0.72001 -0.05146 -0.28737 -0.0692
PRO_14 -1.29386 0.42367 0.54859 0.00124 0.00933 0.00815 0 0 0 0 0 -0.19867 0.01386 0.06889 -0.52413 -0.21929 -1.1622
GLY_15 -1.46306 0.11939 0.87378 0 -0.07432 0 0 0 0 0 0 -0.36282 0.00743 0 -0.79922 0.14053 -1.55829
ALA_16 -2.92355 0.46883 1.51014 0.00072 -0.16006 0 0 0 0 0 0 0.25199 0.00808 0 0.19382 0.59294 -0.05708
SER_17 -2.30201 0.18407 1.79973 0.0014 -0.60608 0 0 0 0 -0.35746 0 -0.03356 0.00557 0.5201 -0.03089 0.17658 -0.64255
VAL_18 -3.68789 0.42997 1.39162 0.02017 -0.64193 0 0 0 0 0 0 -0.12974 0.00976 1.08953 -0.34423 0.74484 -1.1179
LYS_19 -2.80619 0.19876 1.30618 0.00883 -0.39291 0 0 0 0 0 0 0.11012 0.00084 1.71197 0.14881 -0.28737 -0.00095
VAL_20 -3.99354 0.13344 1.75439 0.01319 -0.41283 0 0 0 0 0 0 -0.21063 0.02453 0.02165 -0.24947 0.74484 -2.17443
SER_21 -3.12688 0.48011 2.00796 0.00258 -0.61289 0 0 0 -0.41937 0 0 -0.06219 0.14263 0.34358 -0.19488 0.17658 -1.26277
CYS_22 -3.7768 0.23415 2.22297 0.00222 -0.51502 0 0 0 0 0 0 0.19281 0.0327 0.03201 -0.3459 0.35499 -1.56587
LYS_23 -3.29865 0.08958 2.13127 0.00487 -0.54792 0 0 0 0 0 0 -0.1251 0.04953 1.00762 -0.00704 -0.28737 -0.98321
ALA_24 -2.49562 0.18394 1.01245 0.00076 -0.35739 0 0 0 0 0 0 -0.29282 0.08749 0 -0.11099 0.59294 -1.37924
SER_25 -2.09926 0.18403 1.40516 0.00227 -0.35629 0 0 0 0 0 0 0.26096 0.00368 0.03992 -0.30348 0.17658 -0.68643
GLY_26 -0.88336 0.08411 0.44515 0 -0.17156 0 0 0 0 0 0 -0.36339 0.01169 0 -0.80202 0.14053 -1.53885
TYR_27 -6.24125 0.68878 2.15939 0.02879 0.10873 0 0 0 0 0 0 -0.09097 0.0292 1.091 -0.31129 0.1317 -2.40593
THR_28 -2.70642 0.39504 1.79062 0.00914 -0.26234 0 0 0 0 0 0 -0.08579 0.68019 0.04911 0.02493 0.16454 0.05902
PHE_29 -6.14596 0.62317 1.54721 0.0269 0.13285 0 0 0 0 0 0 -0.06427 1.02908 2.13947 0.04753 0.43057 -0.23345
THR_30 -2.99601 0.33845 1.31364 0.00429 0.06336 0 0 0 0 0 0 -0.12746 0.16578 0.02311 -0.02458 0.16454 -1.07489
SER_31 -3.0267 0.60804 2.2159 0.00257 -0.22952 0 0 0 0 0 0 -0.04462 0.05218 0.21169 -0.08115 0.17658 -0.11502
TYR_32 -6.57201 0.62945 2.95906 0.02301 0.20328 0 0 0 0 0 0 -0.15769 0.17348 1.39061 -0.25538 0.1317 -1.47449
TRP_33 -5.09373 0.27014 1.91379 0.04704 0.00221 0 0 0 0 0 0 -0.12256 0.03142 2.98206 -0.16143 0.92933 0.79828
MET_34 -4.44085 0.3383 2.14556 0.00313 -0.46046 0 0 0 0 0 0 -0.11204 0.15865 1.96922 -0.10762 0.15868 -0.34743
HIS_35 -5.95053 0.41106 3.39515 0.0027 -0.78522 0 0 0 0 -0.71833 0 -0.11006 0.06975 1.7943 0.03182 0.3575 -1.50186
TRP_36 -8.6092 0.39853 3.449 0.02154 -0.54246 0 0 0 0 0 0 -0.03924 0.07191 1.10246 -0.0732 0.92933 -3.29132
VAL_37 -4.88078 0.77436 1.56946 0.01904 -0.43894 0 0 0 0 0 0 0.08005 0.14503 0.2745 -0.08924 0.74484 -1.80169
ARG_38 -6.92701 0.86271 4.39916 0.01318 -1.78991 0 0 0 0 -1.35201 0 -0.10574 0.00095 2.74594 -0.03645 -0.14916 -2.33835
GLN_39 -4.89796 0.47043 3.28022 0.00638 -1.07597 0 0 0 0 -1.69363 0 0.06274 0.03683 2.24391 0.01644 -1.17797 -2.7286
ALA_40 -2.86932 0.37327 1.45907 0.00069 -0.61468 9e-05 0 0 0 0 0 0.0249 0.00094 0 0.08164 0.59294 -0.95046
PRO_41 -1.25976 0.44813 0.55233 0.00168 -0.00886 0.00848 0 0 0 0 0 0.07757 0.26573 0.1252 -0.42817 -0.21929 -0.43696
GLY_42 -1.04866 0.06513 0.71274 0 0.05298 0 0 0 0 0 0 -0.34454 0.07718 0 -0.80715 0.14053 -1.15178
GLN_43 -2.35579 0.38851 1.35351 0.00485 0.1659 0 0 0 0 0 0 0.10342 0.04234 1.62924 -0.06803 -1.17797 0.08598
GLY_44 -2.55044 0.1567 1.50604 8e-05 -0.06969 0 0 0 0 0 0 -0.0025 0.0096 0 -0.80965 0.14053 -1.61935
LEU_45 -5.12081 0.56562 0.90196 0.00767 0.0177 0 0 0 0 0 0 -0.287 0.10251 0.17696 -0.01551 0.60233 -3.04858
GLU_46 -4.24864 0.41076 3.38384 0.00591 -2.21186 0 0 0 0 -1.284 0 0.18329 0.1131 2.29339 0.00647 -1.55374 -2.90147
TRP_47 -8.84199 0.8038 2.97426 0.02258 -0.20491 0 0 0 0 -0.71833 0 -0.26486 0.05176 2.13063 -0.03349 0.92933 -3.15121
MET_48 -6.3675 0.33461 2.09414 0.00292 -0.32105 0 0 0 0 0 0 0.16263 0.03031 0.9545 -0.17609 0.15868 -3.12685
GLY_49 -3.76259 0.52498 1.96588 0.00027 -0.34388 0 0 0 0 0 0 0.16039 0.07224 0 -0.79827 0.14053 -2.04045
ASN_50 -5.23617 0.38776 3.5719 0.02021 -0.64011 0 0 0 0 -0.72095 0 0.00468 0.0001 1.60632 -0.17095 -0.94198 -2.11919
ILE_51 -4.59013 0.37271 1.73172 0.01938 -0.4399 0 0 0 0 0 0 0.18489 0.36038 0.2143 0.01439 0.8318 -1.30046
TYR_52 -8.15484 0.85259 3.54304 0.02837 -0.97106 0.00121 0 0 0 0 0 0.0243 0.08973 2.45548 -0.13473 0.1317 -2.13422
PRO_53 -4.59155 0.93012 1.2365 0.00099 -0.30567 0.0025 0 0 -0.85582 0 0 -0.12093 0.01674 0.37541 -0.3431 -0.21929 -3.8741
GLY_54 -2.0871 0.5036 1.08809 1e-05 -0.02391 0 0 0 0 0 0 -0.02387 0.0006 0 0.17243 0.14053 -0.22963
SER_55 -2.48159 0.50814 1.87983 0.0022 -0.26181 0 0 0 -0.31925 0 0 0.33375 0.16519 0.35903 -0.18764 0.17658 0.17443
GLY_56 -1.61444 0.10333 1.14178 0 -0.12782 0 0 0 0 0 0 -0.39389 0.00774 0 -0.80329 0.14053 -1.54606
GLY_57 -1.59127 0.18453 1.32853 3e-05 -0.03761 0 0 0 -0.31925 0 0 0.16212 0.00038 0 0.34635 0.14053 0.21434
THR_58 -2.98986 0.33772 1.95846 0.00513 -0.54817 0 0 0 0 -0.59191 0 -0.18116 0.09931 0.08806 -0.19422 0.16454 -1.85211
ASN_59 -3.74295 0.34021 2.6208 0.0028 -0.62099 0 0 0 0 -0.72095 0 0.13435 0.20671 1.52243 0.28969 -0.94198 -0.90988
TYR_60 -5.67822 0.56096 2.62219 0.02545 -0.44459 0 0 0 -0.77518 -0.59191 0 -0.16369 0.49655 1.84534 -0.21687 0.1317 -2.18826
ALA_61 -3.42919 0.44654 1.60354 0.00073 -0.29211 0 0 0 0 0 0 -0.01683 0.27924 0 0.10848 0.59294 -0.70667
GLU_62 -2.27428 0.35839 1.81186 0.00369 -0.86117 0 0 0 0 -0.1909 0 -0.2637 0.1095 2.81497 -0.12321 -1.55374 -0.1686
LYS_63 -2.84832 0.259 1.94931 0.00326 -0.92993 0 0 0 -0.28826 -0.46833 0 -0.23787 1.1471 0.71845 -0.01514 -0.28737 -0.99811
PHE_64 -7.59634 1.39101 2.73027 0.02311 -0.22845 0 0 0 0 0 0 0.14018 0.02727 1.43523 -0.20941 0.43057 -1.85657
LYS_65 -4.24141 0.57044 2.95815 0.00713 -0.99395 0 0 0 0 -0.1909 0 -0.23699 0.01059 1.21657 -0.02705 -0.28737 -1.21478
ASN_66 -1.98302 0.51443 1.48923 0.00436 -0.00199 0 0 0 0 0 0 -0.10111 0.00071 1.69491 -0.31422 -0.94198 0.36131
ARG_67 -6.14182 0.28842 4.69339 0.00993 -1.70914 0 0 0 -0.39175 -1.15887 0 0.37807 0.13207 2.43621 -0.57582 -0.14916 -2.18846
VAL_68 -4.3926 1.12427 1.44155 0.01424 0.04277 0 0 0 0 0 0 -0.16298 0.79918 0.10004 -0.17097 0.74484 -0.45965
THR_69 -2.13158 0.06946 1.4544 0.00863 -0.45255 0 0 0 0 0 0 0.04686 0.03848 0.03227 -0.06252 0.16454 -0.83202
MET_70 -4.9968 0.44361 2.00356 0.00194 -0.18825 0 0 0 -0.77518 0 0 -0.11575 0.12909 1.45981 -0.12771 0.15868 -2.007
THR_71 -2.50803 0.27918 1.4304 0.01039 -0.82566 0 0 0 -0.20086 0 0 0.2176 0.06476 0.07529 -0.49672 0.16454 -1.78912
ARG_72 -3.99455 0.24161 2.03193 0.02173 -0.98892 0 0 0 -1.05668 0 0 0.03979 0.04345 3.29827 -0.08251 -0.14916 -0.59505
ASP_73 -4.20677 0.36836 3.32084 0.01468 -1.26876 0 0 0 -0.07774 -0.2345 0 0.02999 0.72676 1.41966 -0.18886 -1.28682 -1.38315
THR_74 -2.33729 0.31548 1.36757 0.00412 0.16682 0 0 0 0 0 0 -0.19439 0.00437 0.04772 0.01606 0.16454 -0.44499
SER_75 -1.87191 0.3453 1.76041 0.00175 -0.86219 0 0 0 -0.07774 -0.2345 0 -0.29907 0.12495 0.16576 -0.11855 0.17658 -0.8892
ILE_76 -3.74083 0.74266 2.73446 0.01606 -0.16014 0 0 0 -0.19969 0 0 0.11044 0.34857 0.06246 0.08378 0.8318 0.82959
SER_77 -3.56803 0.34981 2.02812 0.00397 0.0741 0 0 0 0 0 0 0.10718 0.21367 0.0858 0.09394 0.17658 -0.43485
THR_78 -5.44662 0.46478 3.1397 0.00826 -0.41713 0 0 0 -0.19969 0 0 0.01393 0.15173 0.05705 -0.12057 0.16454 -2.18403
ALA_79 -3.64002 0.24046 1.58976 0.00067 -0.51283 0 0 0 0 0 0 -0.09794 0.00209 0 0.02634 0.59294 -1.79852
TYR_80 -5.59339 0.37407 2.16399 0.02333 -0.36001 0 0 0 0 0 0 -0.15055 0.21954 1.2812 -0.21014 0.1317 -2.12027
MET_81 -5.3523 0.50751 1.81813 0.00835 -0.41164 0 0 0 0 0 0 0.24003 0.01171 1.30225 -0.12804 0.15868 -1.84533
GLU_82 -4.02759 0.55816 2.7281 0.00703 -1.20601 0 0 0 0 -0.35746 0 -0.00426 0.09786 2.03794 0.04512 -1.55374 -1.67485
LEU_83 -5.27359 0.85967 2.48288 0.01105 -0.33518 0 0 0 0 0 0 -0.02377 0.03552 0.65621 -0.09622 0.60233 -1.08109
SER_84 -3.09672 0.26344 2.33619 0.00156 -0.53028 0 0 0 0 0 0 -0.09309 0.00158 0.13747 -0.2616 0.17658 -1.06487
ARG_85 -2.51682 0.25283 1.74686 0.0098 -0.1935 0 0 0 -0.10349 0 0 0.03242 0.05746 0.95929 -0.22927 -0.14916 -0.13359
LEU_86 -5.07059 0.65534 2.19239 0.00671 -0.42435 0 0 0 0 0 0 -0.27254 0.21838 0.20009 0.02562 0.60233 -1.86662
ARG_87 -3.80709 0.4786 2.97545 0.01154 -0.90456 0 0 0 -0.38018 -0.11614 0 0.01665 0.12748 2.11056 -0.06044 -0.14916 0.30271
SER_88 -1.57032 0.33375 1.4429 0.00201 -0.57036 0 0 0 0 0 0 -0.26028 0.08316 0.11945 -0.0926 0.17658 -0.33572
ASP_89 -2.70045 0.46493 2.38241 0.00323 -1.01076 0 0 0 0 -0.11614 0 -0.24417 0.17857 1.90822 -0.27681 -1.28682 -0.69781
ASP_90 -4.8739 0.74856 4.67022 0.00297 -2.23261 0 0 0 -0.38018 -1.69522 0 -0.25538 0.09055 1.75682 -0.16335 -1.28682 -3.61833
THR_91 -2.1074 0.24275 1.7126 0.00883 -0.37441 0 0 0 0 0 0 0.56607 0.13419 0.0369 -0.67566 0.16454 -0.29159
ALA_92 -3.80394 0.29458 1.73769 0.00071 -0.32224 0 0 0 0 0 0 0.0268 0.10985 0 -0.2076 0.59294 -1.5712
VAL_93 -5.03777 0.63898 2.13541 0.01255 -0.34405 0 0 0 0 0 0 -0.21059 0.10887 0.02088 -0.25149 0.74484 -2.18237
TYR_94 -7.26926 0.7704 2.96142 0.04392 -0.79253 0 0 0 0 0 0 -0.18553 0.00385 3.30405 -0.04321 0.1317 -1.0752
TYR_95 -7.72949 0.92144 3.44589 0.02357 -0.78613 0 0 0 0 -0.41886 0 -0.15518 1.35615 1.30921 -0.19103 0.1317 -2.09273
CYS_96 -3.56392 0.25426 2.09522 0.00137 -0.57865 0 0 0 -0.41697 0 0 -0.09888 0.38748 0.41341 0.00241 0.35499 -1.14929
ALA_97 -3.3761 0.79438 1.60093 0.00069 -0.56252 0 0 0 0 0 0 -0.03624 0.0528 0 -0.23183 0.59294 -1.16496
ARG_98 -4.66557 0.30878 3.14866 0.01239 -0.43976 0 0 0 -0.53 0 0 -0.12227 0.00135 2.07 -0.04933 -0.14916 -0.4149
SER_99 -2.42523 0.1667 2.21234 0.0016 -0.75346 0 0 0 0 -0.61406 0 -0.02795 0.06777 0.32648 -0.22112 0.17658 -1.09035
GLY_100 -1.676 0.0943 1.40052 0.00012 -0.28432 0 0 0 -0.42788 0 0 -0.04033 0.03538 0 -0.78645 0.14053 -1.54413
GLY_101 -1.46127 0.30484 1.14131 0.00011 0.37097 0.0057 0 0 0 0 0 -0.04483 0.06744 0 -0.8005 0.14053 -0.2757
PRO_102 -2.18962 0.26096 1.29754 0.00113 -0.45999 0.0209 0 0 -0.53 0 0 -0.27838 0.14211 0.07713 -0.70517 -0.21929 -2.58267
TYR_103 -6.23033 0.58231 2.38085 0.02441 -0.5697 0 0 0 0 -0.62656 0 0.13707 0.07278 1.33474 -0.3844 0.1317 -3.14712
PHE_104 -2.62988 0.17508 0.79604 0.02334 0.19909 0 0 0 0 0 0 0.03893 0.04872 1.42399 -0.14659 0.43057 0.35928
PHE_105 -3.92087 0.3278 1.66774 0.02403 0.08716 0 0 0 0 0 0 -0.15912 0.00053 1.42859 -0.18559 0.43057 -0.29916
ASP_106 -3.39821 0.3357 2.69779 0.01192 -0.48365 0 0 0 -0.5079 0 0 0.03576 0.17024 1.4234 -0.16229 -1.28682 -1.16406
TYR_107 -7.61019 1.16386 2.48619 0.02347 0.04623 0 0 0 0 0 0 -0.00327 0.6652 2.02198 -0.09431 0.1317 -1.16914
TRP_108 -8.01183 1.03735 3.0836 0.02146 -0.1313 0 0 0 0 0 0 -0.03739 0.3812 2.1989 -0.05002 0.92933 -0.5787
GLY_109 -2.30941 0.22233 1.67585 0.00012 -0.5007 0 0 0 -0.32416 0 0 -0.08402 0.01231 0 -0.36013 0.14053 -1.52728
GLN_110 -3.15821 0.17644 2.53123 0.02216 -0.37332 0 0 0 -1.0511 0 0 -0.22616 0.00596 3.04923 -0.05327 -1.17797 -0.25501
GLY_111 -2.45641 0.37933 1.48182 4e-05 0.10632 0 0 0 0 0 0 0.16688 0.01875 0 -0.77439 0.14053 -0.93713
THR_112 -4.69244 0.25159 3.37248 0.00878 -0.78506 0 0 0 -0.48312 -0.59451 0 0.17444 1e-05 0.05736 -0.00979 0.16454 -2.53571
LEU_113 -3.08256 0.2972 1.36186 0.00913 -0.19572 0 0 0 0 0 0 -0.13908 0.06785 0.34421 -0.0779 0.60233 -0.81269
VAL_114 -3.83177 0.25166 1.79685 0.01335 -0.1939 0 0 0 0 0 0 -0.21146 0.01525 0.05708 -0.37663 0.74484 -1.73472
THR_p:CtermProteinFull_115 -2.62272 0.06281 2.51784 0.0173 -0.33366 0 0 0 0 0 0 0 0 0.05272 0 0.16454 -0.14118
ASP_p:NtermProteinFull_116 -1.43104 0.21416 2.11092 0.01011 0.07783 0 0 0 0 0 0 0 0.00141 1.4614 0 -1.28682 1.15797
ILE_117 -4.38134 0.81222 2.09171 0.01747 0.04089 0 0 0 -0.3231 0 0 -0.094 0.03731 0.2758 -0.24551 0.8318 -0.93674
VAL_118 -2.21035 0.24207 1.50735 0.01321 -0.43312 0 0 0 -0.24712 0 0 -0.21795 0.00378 0.00444 -0.20197 0.74484 -0.79481
MET_119 -4.62251 0.303 2.21601 0.00329 -0.08149 0 0 0 0 0 0 0.0774 0.09729 1.42194 -0.01495 0.15868 -0.44135
THR_120 -2.3308 0.02502 1.74996 0.00882 -0.37391 0 0 0 0 0 0 -0.00085 0.00287 0.02731 -0.06046 0.16454 -0.7875
GLN_121 -6.66071 0.63333 5.17044 0.01178 -1.219 0 0 0 -1.73933 -0.48447 0 -0.157 0.0082 3.22546 -0.01116 -1.17797 -2.40042
SER_122 -2.07672 0.8044 1.63027 0.00505 -0.47501 0.00653 0 0 0 0 0 0.05057 0.00078 0.15539 -0.05873 0.17658 0.21911
PRO_123 -2.81091 1.0416 1.49056 0.0022 -0.47372 0.23004 0 0 -0.32052 0 0 0.18482 0.38533 0.03703 -0.38467 -0.21929 -0.83753
LEU_124 -2.0339 0.0911 1.29996 0.0092 -0.14753 0 0 0 0 0 0 -0.11869 0.0934 0.70611 -0.11861 0.60233 0.38336
SER_125 -2.38131 0.13691 1.51916 0.00189 -0.44082 0 0 0 0 0 0 -0.01924 0.31563 0.28788 -0.13942 0.17658 -0.54275
LEU_126 -3.74659 0.43529 1.25152 0.00876 -0.48127 0.01345 0 0 0 0 0 0.20061 0.15531 0.26352 0.0314 0.60233 -1.26566
PRO_127 -1.40935 0.28868 0.61761 0.00318 0.00502 0.16525 0 0 0 0 0 0.08807 0.02637 0.44466 -0.11818 -0.21929 -0.10799
VAL_128 -4.1316 0.74832 1.67439 0.01236 -0.25186 0 0 0 0 0 0 -0.13999 0.01716 0.11443 -0.35865 0.74484 -1.57058
THR_129 -2.72811 0.46454 2.22556 0.00434 -0.88965 8e-05 0 0 -0.21499 -0.25664 0 -0.20255 0.00032 0.02032 -0.15755 0.16454 -1.56978
PRO_130 -1.35325 0.42138 0.52533 0.00144 -0.02286 0.00749 0 0 0 0 0 -0.08251 0.0445 0.10845 -0.44571 -0.21929 -1.01503
GLY_131 -1.69624 0.14655 0.89769 0 -0.18352 0 0 0 0 0 0 -0.38954 0.01891 0 -0.80455 0.14053 -1.87017
GLU_132 -4.3844 0.89452 3.25325 0.00691 -1.10083 0.00064 0 0 -0.21499 -0.25664 0 -0.144 0.00115 2.13298 0.01374 -1.55374 -1.35142
PRO_133 -2.32066 0.45399 0.94027 0.00189 -0.062 0.00755 0 0 0 0 0 -0.18974 0.03201 0.16646 -0.58062 -0.21929 -1.77014
ALA_134 -2.69161 0.18482 0.90372 0.00062 -0.32404 0 0 0 0 0 0 0.11074 0.00341 0 0.13945 0.59294 -1.07994
SER_135 -1.98574 0.13256 1.66601 0.00703 -0.59169 0 0 0 0 -0.47085 0 0.15225 0.00044 0.08174 -0.06232 0.17658 -0.89397
ILE_136 -4.87972 0.18178 1.60007 0.01688 -0.59123 0 0 0 0 0 0 -0.12169 0.03858 1.8303 -0.38014 0.8318 -1.47338
SER_137 -2.74124 0.2542 1.95977 0.00175 -0.86656 0 0 0 0 0 0 -0.09303 0.1085 0.62288 -0.03241 0.17658 -0.60957
CYD_138 -3.18314 0.25741 1.94522 0.00165 -0.61037 0 0 0 0 0 -0.05835 0.10102 0.00226 0.10674 -0.19907 0.35499 -1.28163
ARG_139 -3.26889 0.14543 2.80369 0.01277 -1.7564 0 0 0 0 -0.69744 0 -0.024 0.03067 1.928 0.03915 -0.14916 -0.93617
SER_140 -3.32583 0.35073 2.47379 0.00141 -0.54444 0 0 0 -0.35424 0 0 -0.19242 0.06542 0.25416 -0.15496 0.17658 -1.2498
SER_141 -1.89226 0.14834 1.51477 0.00231 -0.42283 0 0 0 -0.24712 0 0 -0.25676 0.01245 0.15258 -0.15375 0.17658 -0.96567
GLN_142 -3.54557 0.56847 2.18947 0.00602 -0.43895 0 0 0 -0.35424 0 0 -0.04992 0.00657 2.36322 -0.06455 -1.17797 -0.49746
ASN_143 -3.35854 0.38709 2.48064 0.00963 -0.38852 0 0 0 -0.60385 0 0 -0.09572 0.24914 1.67101 -0.00227 -0.94198 -0.59338
ILE_144 -4.48893 0.39271 1.97625 0.01728 -0.33488 0 0 0 -0.40879 0 0 0.23612 0.25173 0.06369 0.17128 0.8318 -1.29173
VAL_145 -2.9451 0.36953 2.05706 0.01259 -0.19026 0 0 0 -0.33791 0 0 -0.20625 0.07151 0.02306 -0.22718 0.74484 -0.62812
HIS_146 -5.4321 0.71412 3.05933 0.00509 -0.70717 0 0 0 -0.32766 0 0 -0.22529 0.19345 1.92716 0.131 0.3575 -0.30456
ASN_147 -1.58353 0.44777 0.92007 0.00345 0.0758 0 0 0 0 0 0 -0.12081 0.00161 1.12681 0.03923 -0.94198 -0.03157
ASN_148 -4.19292 0.63312 3.09833 0.01711 -0.36348 0 0 0 -0.46444 -0.4293 0 -0.19553 0.31938 1.81889 -0.21361 -0.94198 -0.91442
GLY_149 -1.38002 0.46541 0.91111 0 0.04025 0 0 0 0 0 0 -0.40655 0 0 -0.80225 0.14053 -1.03153
ILE_150 -4.16684 0.3818 2.4017 0.01715 -0.22116 0 0 0 -0.13677 0 0 -0.23405 0.23259 0.20867 -0.37179 0.8318 -1.05691
THR_151 -3.03808 0.27356 1.46976 0.00781 -0.32248 0 0 0 0 0 0 0.07694 0.17181 0.07645 0.09555 0.16454 -1.02414
TYR_152 -5.03781 0.25578 2.55605 0.02484 -0.53282 0 0 0 -0.20763 -0.4293 0 0.03518 0.00087 1.58153 -0.06027 0.1317 -1.68187
LEU_153 -4.98022 0.72156 1.77371 0.00916 -0.32154 0 0 0 0 0 0 -0.03057 0.00143 0.34012 -0.12337 0.60233 -2.0074
GLU_154 -5.92488 0.42596 4.3843 0.00506 -2.48452 0 0 0 -0.42788 -1.62552 0 -0.03991 0.10998 2.17132 0.04282 -1.55374 -4.91702
TRP_155 -8.862 0.70985 3.20925 0.02187 -0.57869 0 0 0 0 0 0 -0.12247 0.00386 1.14177 -0.17278 0.92933 -3.72
TYR_156 -7.46275 0.55223 3.21053 0.02334 -0.92141 0 0 0 0 -0.3849 0 -0.15526 0.04683 1.35547 -0.26011 0.1317 -3.86434
LEU_157 -4.77576 0.32011 1.80623 0.01155 -0.45885 0 0 0 0 0 0 0.09364 0.00247 0.742 -0.05529 0.60233 -1.71158
GLN_158 -5.9097 0.3073 3.6203 0.00651 -1.15343 0 0 0 -0.3402 -1.63592 0 0.08943 0.42608 2.31227 -0.01326 -1.17797 -3.4686
LYS_159 -2.99671 0.46455 2.14346 0.00481 -1.23159 0.00567 0 0 0 -0.33077 0 -0.28568 0.00291 0.96362 0.00512 -0.28737 -1.54198
PRO_160 -1.73014 0.48929 0.6411 0.00138 0.00346 0.08411 0 0 0 0 0 -0.04652 5e-05 0.16388 -0.47775 -0.21929 -1.09042
GLY_161 -0.92404 0.05901 0.65991 1e-05 0.07149 0 0 0 0 0 0 -0.28398 0.04449 0 -0.80126 0.14053 -1.03384
GLN_162 -2.56893 0.26622 1.63196 0.00488 -0.16401 0 0 0 -0.3402 0 0 0.12495 0.33247 1.58489 -0.08976 -1.17797 -0.3955
SER_163 -3.09622 0.40829 2.29248 0.00125 -0.37328 0.00021 0 0 -0.63232 0 0 -0.14153 0.00153 0.21991 -0.21399 0.17658 -1.35708
PRO_164 -5.52631 0.76325 1.62103 0.00118 0.16724 0.00137 0 0 0 0 0 -0.25221 0.0939 0.08936 -0.53992 -0.21929 -3.80038
GLN_165 -4.24719 0.19097 3.23859 0.00504 -0.6392 0 0 0 -0.30817 0 0 -0.10809 0.03215 1.6517 -0.03061 -1.17797 -1.39277
LEU_166 -4.23511 0.21973 1.76069 0.00889 -0.38704 0 0 0 -0.5079 0 0 -0.10607 0.15623 0.23477 -0.07293 0.60233 -2.3264
LEU_167 -5.34182 0.62277 1.17175 0.0073 -0.26596 0 0 0 0 0 0 0.44635 0.02407 0.96152 -0.24877 0.60233 -2.02046
ILE_168 -5.60534 0.82271 1.90057 0.02008 -0.2835 0 0 0 0 0 0 -0.04978 0.40691 1.5139 -0.13581 0.8318 -0.57846
TYR_169 -7.63831 1.78017 2.73036 0.03114 -0.31778 0 0 0 0 0 0 -0.13415 0.05608 1.66515 -0.19195 0.1317 -1.8876
LYS_170 -3.38981 1.61161 1.87341 0.00504 -0.06415 0 0 0 0 0 0 -0.03631 0.81945 1.01843 -0.27689 -0.28737 1.27341
VAL_171 -3.87932 1.20227 1.47595 0.01341 -0.09329 0 0 0 0 0 0 0.7243 1.1733 0.07491 -0.21743 0.74484 1.21893
SER_172 -2.16364 0.66414 1.67851 0.00621 -0.5972 0 0 0 0 0 0 0.20488 0.00161 0.18286 -0.1679 0.17658 -0.01395
ASP_173 -4.38274 0.75342 3.02099 0.00351 -0.4223 0 0 0 0 0 0 -0.1321 0.04184 2.69837 -0.26564 -1.28682 0.02854
ARG_174 -3.73249 0.20151 2.15276 0.01418 -0.26322 0 0 0 -0.15568 0 0 -0.2837 0.01313 2.34226 -0.0259 -0.14916 0.11369
PHE_175 -6.59954 0.70981 2.54712 0.02491 -0.25064 0 0 0 0 0 0 -0.25986 0.00388 2.0527 -0.00382 0.43057 -1.34486
SER_176 -1.67599 0.20606 0.91947 0.00186 -0.04338 0 0 0 0 0 0 -0.05979 0.04364 0.22979 0.12316 0.17658 -0.0786
GLY_177 -0.94673 0.04138 0.60654 1e-05 -0.02658 0 0 0 0 0 0 -0.21246 0.01014 0 -0.80385 0.14053 -1.19103
VAL_178 -4.15354 1.11096 1.64731 0.01408 -0.27827 3e-05 0 0 -0.15568 0 0 -0.26742 0.00064 0.05258 -0.16182 0.74484 -1.4463
PRO_179 -3.33026 1.17105 1.73271 0.00107 -0.13615 0.00085 0 0 0 0 0 -0.23397 0.00034 0.15602 -0.71538 -0.21929 -1.57302
ASP_180 -1.70893 0.2884 1.33047 0.01522 0.14467 0 0 0 0 0 0 -0.11776 0.50862 1.51632 -0.34073 -1.28682 0.34946
ARG_181 -6.05988 0.95171 4.693 0.01099 -1.24179 0 0 0 0 -1.08939 0 -0.23656 0.15173 1.48948 -0.07185 -0.14916 -1.55173
PHE_182 -5.82336 0.77044 1.42753 0.02361 -0.22014 0 0 0 0 0 0 -0.15735 0.05739 1.66192 -0.0641 0.43057 -1.8935
SER_183 -1.89022 0.06888 1.31558 0.00864 -0.46003 0 0 0 0 0 0 0.25341 0.02824 0.04229 -0.28616 0.17658 -0.74279
GLY_184 -1.72904 0.1385 1.20557 9e-05 -0.34449 0 0 0 0 0 0 0.24515 0.08875 0 0.18868 0.14053 -0.06627
SER_185 -1.93126 0.07138 1.34683 0.00116 -0.79276 0 0 0 -0.11748 0 0 0.14672 9e-05 0.70591 -0.30323 0.17658 -0.69606
GLY_186 -1.34035 0.24162 0.67927 0.00014 -0.5579 0 0 0 -0.11748 0 0 0.22974 0.01429 0 -0.80855 0.14053 -1.5187
SER_187 -2.07449 0.15566 1.22981 0.00153 -0.48485 0 0 0 0 0 0 0.14332 0.37009 0.14217 -0.33864 0.17658 -0.67882
GLY_188 -2.36994 0.13373 1.55821 2e-05 -0.17951 0 0 0 0 0 0 0.48454 0.10322 0 -0.66507 0.14053 -0.79427
THR_189 -3.59209 0.31981 2.69053 0.00465 -0.57098 0 0 0 0 0 0 0.02569 0.10341 0.02178 -0.43553 0.16454 -1.26818
ASP_190 -3.5257 0.2242 3.10854 0.00369 -1.9147 0 0 0 0 -0.69744 0 -0.10012 0.05825 2.78855 -0.18571 -1.28682 -1.52726
PHE_191 -7.00663 0.79716 2.35537 0.02383 -0.2933 0 0 0 0 0 0 -0.1381 0.08065 1.25616 -0.16663 0.43057 -2.66092
THR_192 -3.36536 0.19058 2.28765 0.00734 -0.29766 0 0 0 0 0 0 -0.02632 0.17226 0.16908 -0.14349 0.16454 -0.84137
LEU_193 -5.5574 0.25586 1.44089 0.0092 -0.54697 0 0 0 0 0 0 -0.06175 0.00381 0.32574 -0.1148 0.60233 -3.64308
LYS_194 -3.51135 0.18738 2.62332 0.00533 -0.71359 0 0 0 0 -0.47085 0 -0.11694 0.01878 1.24124 -0.04093 -0.28737 -1.06497
ILE_195 -4.92955 0.68959 1.54259 0.01609 -0.43669 0 0 0 0 0 0 -0.11256 0.00191 0.37189 -0.3578 0.8318 -2.38271
SER_196 -2.09609 0.4499 1.30441 0.00189 -0.35883 0 0 0 0 0 0 0.06567 0.07448 0.23222 0.32356 0.17658 0.1738
ARG_197 -2.95156 0.5027 1.77873 0.00947 0.03742 0 0 0 0 0 0 0.40772 0.00271 0.95011 -0.42898 -0.14916 0.15917
VAL_198 -4.2019 0.64517 1.61799 0.0148 -0.34046 0 0 0 0 0 0 -0.21103 0.00778 0.07625 0.04822 0.74484 -1.59835
GLU_199 -4.07424 0.33516 3.15555 0.00465 -0.57685 0 0 0 -0.45069 0 0 0.25544 0.08138 2.02512 0.08581 -1.55374 -0.71241
ALA_200 -1.70993 0.4147 0.92842 0.00076 0.08574 0 0 0 0 0 0 -0.21537 0.09991 0 -0.19997 0.59294 -0.00279
GLU_201 -1.98783 0.26559 1.85202 0.00548 -1.00573 0 0 0 0 -0.33077 0 -0.15746 0.07653 2.27911 -0.02779 -1.55374 -0.58459
ASP_202 -5.21902 0.68011 4.41321 0.00335 -1.83272 0 0 0 -1.23299 -1.08939 0 -0.24415 0.00946 1.74408 -0.15548 -1.28682 -4.21034
VAL_203 -3.12978 0.30407 1.45718 0.01433 -0.08473 0 0 0 0 0 0 -0.27962 0.02036 0.05079 -0.04987 0.74484 -0.95242
GLY_204 -2.7851 0.13155 1.46657 0.00023 -0.30206 0 0 0 0 0 0 0.17187 0.00812 0 -0.78836 0.14053 -1.95665
VAL_205 -5.1353 0.57693 2.20677 0.01219 -0.3924 0 0 0 0 0 0 -0.21674 0.00467 0.09152 -0.26852 0.74484 -2.37604
TYR_206 -7.58284 1.05609 2.97514 0.02337 -1.18955 0 0 0 -0.78229 0 0 -0.09854 0 1.52537 -0.07583 0.1317 -4.01739
TYR_207 -7.94424 0.76184 3.54512 0.02342 -0.7332 0 0 0 0 -0.36114 0 -0.14963 1.21552 1.43191 -0.14591 0.1317 -2.2246
CYD_208 -3.7641 0.1448 2.03817 0.00137 -0.51084 0 0 0 -0.3991 0 -0.05835 -0.15729 0.17673 1.31022 -0.1575 0.35499 -1.02089
PHE_209 -7.76947 1.06098 2.87399 0.02759 -0.41897 0 0 0 0 0 0 0.18562 0.12243 1.78289 -0.07016 0.43057 -1.77454
GLN_210 -6.98727 0.59949 4.18445 0.03496 -0.67466 0 0 0 -1.07089 0 0 -0.00786 0.03659 4.67149 0.07107 -1.17797 -0.3206
GLY_211 -2.23079 0.10873 1.18104 2e-05 -0.0361 0 0 0 0 0 0 0.20772 0.00663 0 0.25641 0.14053 -0.36581
SER_212 -3.69559 0.23654 2.77133 0.00076 -0.39022 0 0 0 -0.61642 0 0 -0.13371 0.0311 0.45197 0.05998 0.17658 -1.10767
HIS_213 -4.94589 0.35891 3.21651 0.00251 -0.46623 0 0 0 -1.33683 0 0 -0.10132 0.00505 1.42131 -0.00694 0.3575 -1.49544
ILE_214 -1.4657 1.29597 0.45984 0.01821 -0.01053 0.03987 0 0 0 0 0 -0.2207 0.18786 0.24772 -0.35814 0.8318 1.02621
PRO_215 -2.9152 2.09334 1.58239 0.00232 -0.40029 0.20573 0 0 0 0 0 -0.00312 0.1165 0.05625 -0.23922 -0.21929 0.2794
PRO_216 -4.50098 0.94369 1.48355 0.00116 0.02352 0.07808 0 0 0 0 0 -0.05655 0.1949 0.21489 -0.62017 -0.21929 -2.45721
THR_217 -4.20158 0.91389 2.73886 0.01093 -0.47128 0 0 0 -0.3231 0 0 -0.06361 0.00261 0.24087 -0.11427 0.16454 -1.10214
PHE_218 -6.41374 0.75779 1.39219 0.02411 -0.23359 0 0 0 0 0 0 0.08746 1.09373 1.52906 -0.25909 0.43057 -1.59151
GLY_219 -2.311 0.12083 1.61874 0.00012 -0.24813 0 0 0 0 0 0 -0.03455 0.11532 0 -0.25484 0.14053 -0.85299
GLN_220 -4.06799 0.28466 2.94714 0.02693 -0.4118 0 0 0 -1.34023 0 0 -0.22537 0.09463 3.37882 -0.04017 -1.17797 -0.53135
GLY_221 -2.7782 0.45545 1.74543 4e-05 0.05621 0 0 0 0 0 0 0.16555 0.11927 0 -0.77601 0.14053 -0.87174
THR_222 -5.00224 0.44582 3.32449 0.01011 -0.90876 0 0 0 -0.32052 -0.48447 0 0.01026 0.06206 0.10777 -0.06288 0.16454 -2.65382
LYS_223 -4.54941 0.344 2.82325 0.01082 -1.52439 0 0 0 0 -0.2909 0 0.03086 0.04193 2.2985 0.16768 -0.28737 -0.93504
VAL_224 -3.99144 0.29026 1.53752 0.01297 -0.356 0 0 0 0 0 0 -0.21861 0.18566 0.01221 -0.27545 0.74484 -2.05803
GLU_225 -2.99141 0.2248 2.27507 0.00465 -1.04819 0 0 0 0 -0.2909 0 -0.04648 0.22046 2.00237 0.03903 -1.55374 -1.16432
ILE_p:CtermProteinFull_226 -2.46442 0.35388 0.76761 0.03158 0.07291 0 0 0 0 0 0 0 0 0.2239 0 0.8318 -0.18273
#END_POSE_ENERGIES_TABLE ex1-1wt5_renum_0008.pdb
chainbreak  0.0238999
loop_cenrms  0
loop_rms  0
total_energy  -368.011
