# Supplementary material for: Improving Loop Modeling of the Antibody Complementarity-Determining Region 3 Using Knowledge-Based Restraints
Source: PLoS One. 2016 May 16;11(5):e0154811. doi: 10.1371/journal.pone.0154811 (PMC4868311; doi:10.1371/journal.pone.0154811)
Supplement: S4 File — This archive contains example input and output files needed to run the Rosetta protocol described in S3 File. (ZIP) [file pone.0154811.s007.zip › HCDR3_prot_capture/output/ex1-1wt5_renum_0009.pdb]

ATOM      1  N   GLN A   1       8.909  33.765 -19.649  1.00  0.00           N  
ATOM      2  CA  GLN A   1       8.857  33.022 -18.396  1.00  0.00           C  
ATOM      3  C   GLN A   1       8.524  33.939 -17.226  1.00  0.00           C  
ATOM      4  O   GLN A   1       8.165  35.101 -17.418  1.00  0.00           O  
ATOM      5  CB  GLN A   1      10.187  32.309 -18.139  1.00  0.00           C  
ATOM      6  CG  GLN A   1      10.539  31.256 -19.176  1.00  0.00           C  
ATOM      7  CD  GLN A   1      11.854  30.563 -18.873  1.00  0.00           C  
ATOM      8  OE1 GLN A   1      12.763  31.156 -18.285  1.00  0.00           O  
ATOM      9  NE2 GLN A   1      11.963  29.302 -19.274  1.00  0.00           N  
ATOM     10 1H   GLN A   1       9.129  33.140 -20.399  1.00  0.00           H  
ATOM     11 2H   GLN A   1       8.022  34.192 -19.822  1.00  0.00           H  
ATOM     12 3H   GLN A   1       9.613  34.473 -19.589  1.00  0.00           H  
ATOM     13  HA  GLN A   1       8.069  32.273 -18.471  1.00  0.00           H  
ATOM     14 1HB  GLN A   1      10.994  33.042 -18.116  1.00  0.00           H  
ATOM     15 2HB  GLN A   1      10.157  31.824 -17.163  1.00  0.00           H  
ATOM     16 1HG  GLN A   1       9.752  30.503 -19.195  1.00  0.00           H  
ATOM     17 2HG  GLN A   1      10.622  31.735 -20.151  1.00  0.00           H  
ATOM     18 1HE2 GLN A   1      12.808  28.793 -19.102  1.00  0.00           H  
ATOM     19 2HE2 GLN A   1      11.201  28.859 -19.747  1.00  0.00           H  
ATOM     20  N   VAL A   2       8.645  33.410 -16.013  1.00  0.00           N  
ATOM     21  CA  VAL A   2       8.308  34.164 -14.811  1.00  0.00           C  
ATOM     22  C   VAL A   2       9.363  33.977 -13.729  1.00  0.00           C  
ATOM     23  O   VAL A   2       9.901  32.884 -13.556  1.00  0.00           O  
ATOM     24  CB  VAL A   2       6.936  33.719 -14.269  1.00  0.00           C  
ATOM     25  CG1 VAL A   2       6.963  32.243 -13.901  1.00  0.00           C  
ATOM     26  CG2 VAL A   2       6.555  34.568 -13.066  1.00  0.00           C  
ATOM     27  H   VAL A   2       8.980  32.462 -15.921  1.00  0.00           H  
ATOM     28  HA  VAL A   2       8.255  35.222 -15.070  1.00  0.00           H  
ATOM     29  HB  VAL A   2       6.189  33.841 -15.053  1.00  0.00           H  
ATOM     30 1HG1 VAL A   2       5.986  31.945 -13.519  1.00  0.00           H  
ATOM     31 2HG1 VAL A   2       7.203  31.652 -14.784  1.00  0.00           H  
ATOM     32 3HG1 VAL A   2       7.718  32.073 -13.133  1.00  0.00           H  
ATOM     33 1HG2 VAL A   2       5.584  34.248 -12.688  1.00  0.00           H  
ATOM     34 2HG2 VAL A   2       7.306  34.450 -12.284  1.00  0.00           H  
ATOM     35 3HG2 VAL A   2       6.501  35.616 -13.362  1.00  0.00           H  
ATOM     36  N   GLN A   3       9.656  35.051 -13.004  1.00  0.00           N  
ATOM     37  CA  GLN A   3      10.671  35.015 -11.957  1.00  0.00           C  
ATOM     38  C   GLN A   3      10.086  35.420 -10.610  1.00  0.00           C  
ATOM     39  O   GLN A   3       9.455  36.469 -10.486  1.00  0.00           O  
ATOM     40  CB  GLN A   3      11.843  35.933 -12.315  1.00  0.00           C  
ATOM     41  CG  GLN A   3      12.974  35.923 -11.301  1.00  0.00           C  
ATOM     42  CD  GLN A   3      14.147  36.781 -11.733  1.00  0.00           C  
ATOM     43  OE1 GLN A   3      13.991  37.722 -12.516  1.00  0.00           O  
ATOM     44  NE2 GLN A   3      15.332  36.460 -11.226  1.00  0.00           N  
ATOM     45  H   GLN A   3       9.164  35.915 -13.183  1.00  0.00           H  
ATOM     46  HA  GLN A   3      11.042  33.994 -11.870  1.00  0.00           H  
ATOM     47 1HB  GLN A   3      12.254  35.639 -13.280  1.00  0.00           H  
ATOM     48 2HB  GLN A   3      11.486  36.959 -12.410  1.00  0.00           H  
ATOM     49 1HG  GLN A   3      12.600  36.307 -10.352  1.00  0.00           H  
ATOM     50 2HG  GLN A   3      13.326  34.899 -11.176  1.00  0.00           H  
ATOM     51 1HE2 GLN A   3      16.143  36.991 -11.475  1.00  0.00           H  
ATOM     52 2HE2 GLN A   3      15.414  35.689 -10.595  1.00  0.00           H  
ATOM     53  N   LEU A   4      10.299  34.580  -9.602  1.00  0.00           N  
ATOM     54  CA  LEU A   4       9.887  34.897  -8.240  1.00  0.00           C  
ATOM     55  C   LEU A   4      11.087  34.973  -7.305  1.00  0.00           C  
ATOM     56  O   LEU A   4      11.782  33.980  -7.091  1.00  0.00           O  
ATOM     57  CB  LEU A   4       8.897  33.844  -7.727  1.00  0.00           C  
ATOM     58  CG  LEU A   4       7.469  33.949  -8.279  1.00  0.00           C  
ATOM     59  CD1 LEU A   4       7.380  33.204  -9.604  1.00  0.00           C  
ATOM     60  CD2 LEU A   4       6.489  33.379  -7.265  1.00  0.00           C  
ATOM     61  H   LEU A   4      10.759  33.699  -9.785  1.00  0.00           H  
ATOM     62  HA  LEU A   4       9.394  35.869  -8.246  1.00  0.00           H  
ATOM     63 1HB  LEU A   4       9.278  32.856  -7.981  1.00  0.00           H  
ATOM     64 2HB  LEU A   4       8.839  33.921  -6.642  1.00  0.00           H  
ATOM     65  HG  LEU A   4       7.228  34.995  -8.469  1.00  0.00           H  
ATOM     66 1HD1 LEU A   4       6.366  33.278  -9.997  1.00  0.00           H  
ATOM     67 2HD1 LEU A   4       8.078  33.645 -10.317  1.00  0.00           H  
ATOM     68 3HD1 LEU A   4       7.633  32.156  -9.449  1.00  0.00           H  
ATOM     69 1HD2 LEU A   4       5.474  33.454  -7.657  1.00  0.00           H  
ATOM     70 2HD2 LEU A   4       6.729  32.332  -7.076  1.00  0.00           H  
ATOM     71 3HD2 LEU A   4       6.561  33.941  -6.334  1.00  0.00           H  
ATOM     72  N   VAL A   5      11.325  36.157  -6.750  1.00  0.00           N  
ATOM     73  CA  VAL A   5      12.459  36.371  -5.860  1.00  0.00           C  
ATOM     74  C   VAL A   5      11.997  36.647  -4.435  1.00  0.00           C  
ATOM     75  O   VAL A   5      11.551  37.750  -4.119  1.00  0.00           O  
ATOM     76  CB  VAL A   5      13.312  37.554  -6.357  1.00  0.00           C  
ATOM     77  CG1 VAL A   5      14.499  37.780  -5.432  1.00  0.00           C  
ATOM     78  CG2 VAL A   5      13.780  37.292  -7.781  1.00  0.00           C  
ATOM     79  H   VAL A   5      10.704  36.927  -6.951  1.00  0.00           H  
ATOM     80  HA  VAL A   5      13.075  35.471  -5.860  1.00  0.00           H  
ATOM     81  HB  VAL A   5      12.708  38.461  -6.333  1.00  0.00           H  
ATOM     82 1HG1 VAL A   5      15.090  38.620  -5.798  1.00  0.00           H  
ATOM     83 2HG1 VAL A   5      14.140  38.001  -4.427  1.00  0.00           H  
ATOM     84 3HG1 VAL A   5      15.118  36.884  -5.409  1.00  0.00           H  
ATOM     85 1HG2 VAL A   5      14.382  38.132  -8.126  1.00  0.00           H  
ATOM     86 2HG2 VAL A   5      14.379  36.382  -7.805  1.00  0.00           H  
ATOM     87 3HG2 VAL A   5      12.914  37.174  -8.432  1.00  0.00           H  
ATOM     88  N   GLN A   6      12.105  35.637  -3.578  1.00  0.00           N  
ATOM     89  CA  GLN A   6      11.699  35.769  -2.184  1.00  0.00           C  
ATOM     90  C   GLN A   6      12.855  36.250  -1.316  1.00  0.00           C  
ATOM     91  O   GLN A   6      14.022  36.094  -1.678  1.00  0.00           O  
ATOM     92  CB  GLN A   6      11.167  34.435  -1.652  1.00  0.00           C  
ATOM     93  CG  GLN A   6       9.907  33.947  -2.347  1.00  0.00           C  
ATOM     94  CD  GLN A   6       9.367  32.669  -1.734  1.00  0.00           C  
ATOM     95  OE1 GLN A   6       8.779  31.833  -2.425  1.00  0.00           O  
ATOM     96  NE2 GLN A   6       9.563  32.510  -0.430  1.00  0.00           N  
ATOM     97  H   GLN A   6      12.479  34.756  -3.900  1.00  0.00           H  
ATOM     98  HA  GLN A   6      10.903  36.511  -2.124  1.00  0.00           H  
ATOM     99 1HB  GLN A   6      11.932  33.667  -1.764  1.00  0.00           H  
ATOM    100 2HB  GLN A   6      10.950  34.528  -0.588  1.00  0.00           H  
ATOM    101 1HG  GLN A   6       9.139  34.716  -2.266  1.00  0.00           H  
ATOM    102 2HG  GLN A   6      10.134  33.754  -3.395  1.00  0.00           H  
ATOM    103 1HE2 GLN A   6       9.229  31.686   0.030  1.00  0.00           H  
ATOM    104 2HE2 GLN A   6      10.045  33.213   0.093  1.00  0.00           H  
ATOM    105  N   SER A   7      12.525  36.834  -0.170  1.00  0.00           N  
ATOM    106  CA  SER A   7      13.536  37.325   0.759  1.00  0.00           C  
ATOM    107  C   SER A   7      14.310  36.174   1.389  1.00  0.00           C  
ATOM    108  O   SER A   7      13.862  35.027   1.370  1.00  0.00           O  
ATOM    109  CB  SER A   7      12.886  38.161   1.844  1.00  0.00           C  
ATOM    110  OG  SER A   7      11.992  37.394   2.602  1.00  0.00           O  
ATOM    111  H   SER A   7      11.548  36.942   0.064  1.00  0.00           H  
ATOM    112  HA  SER A   7      14.240  37.949   0.207  1.00  0.00           H  
ATOM    113 1HB  SER A   7      13.656  38.575   2.494  1.00  0.00           H  
ATOM    114 2HB  SER A   7      12.357  38.998   1.390  1.00  0.00           H  
ATOM    115  HG  SER A   7      12.488  37.084   3.363  1.00  0.00           H  
ATOM    116  N   GLY A   8      15.475  36.485   1.946  1.00  0.00           N  
ATOM    117  CA  GLY A   8      16.389  35.460   2.436  1.00  0.00           C  
ATOM    118  C   GLY A   8      15.967  34.957   3.810  1.00  0.00           C  
ATOM    119  O   GLY A   8      15.007  35.457   4.397  1.00  0.00           O  
ATOM    120  H   GLY A   8      15.735  37.458   2.032  1.00  0.00           H  
ATOM    121 1HA  GLY A   8      16.414  34.629   1.731  1.00  0.00           H  
ATOM    122 2HA  GLY A   8      17.398  35.868   2.487  1.00  0.00           H  
ATOM    123  N   ALA A   9      16.690  33.965   4.319  1.00  0.00           N  
ATOM    124  CA  ALA A   9      16.336  33.330   5.583  1.00  0.00           C  
ATOM    125  C   ALA A   9      16.625  34.250   6.762  1.00  0.00           C  
ATOM    126  O   ALA A   9      17.594  35.009   6.746  1.00  0.00           O  
ATOM    127  CB  ALA A   9      17.085  32.015   5.742  1.00  0.00           C  
ATOM    128  H   ALA A   9      17.505  33.643   3.818  1.00  0.00           H  
ATOM    129  HA  ALA A   9      15.265  33.127   5.572  1.00  0.00           H  
ATOM    130 1HB  ALA A   9      16.811  31.553   6.690  1.00  0.00           H  
ATOM    131 2HB  ALA A   9      16.824  31.345   4.923  1.00  0.00           H  
ATOM    132 3HB  ALA A   9      18.158  32.203   5.728  1.00  0.00           H  
ATOM    133  N   GLU A  10      15.779  34.178   7.783  1.00  0.00           N  
ATOM    134  CA  GLU A  10      15.950  34.994   8.979  1.00  0.00           C  
ATOM    135  C   GLU A  10      15.608  34.206  10.237  1.00  0.00           C  
ATOM    136  O   GLU A  10      14.727  33.346  10.222  1.00  0.00           O  
ATOM    137  CB  GLU A  10      15.078  36.249   8.898  1.00  0.00           C  
ATOM    138  CG  GLU A  10      15.454  37.205   7.775  1.00  0.00           C  
ATOM    139  CD  GLU A  10      14.689  38.497   7.826  1.00  0.00           C  
ATOM    140  OE1 GLU A  10      13.980  38.709   8.780  1.00  0.00           O  
ATOM    141  OE2 GLU A  10      14.813  39.275   6.909  1.00  0.00           O  
ATOM    142  H   GLU A  10      14.997  33.541   7.730  1.00  0.00           H  
ATOM    143  HA  GLU A  10      16.995  35.298   9.044  1.00  0.00           H  
ATOM    144 1HB  GLU A  10      14.036  35.959   8.757  1.00  0.00           H  
ATOM    145 2HB  GLU A  10      15.140  36.797   9.839  1.00  0.00           H  
ATOM    146 1HG  GLU A  10      16.520  37.424   7.840  1.00  0.00           H  
ATOM    147 2HG  GLU A  10      15.270  36.716   6.819  1.00  0.00           H  
ATOM    148  N   VAL A  11      16.308  34.505  11.326  1.00  0.00           N  
ATOM    149  CA  VAL A  11      16.038  33.870  12.610  1.00  0.00           C  
ATOM    150  C   VAL A  11      15.514  34.878  13.624  1.00  0.00           C  
ATOM    151  O   VAL A  11      16.137  35.913  13.864  1.00  0.00           O  
ATOM    152  CB  VAL A  11      17.317  33.210  13.159  1.00  0.00           C  
ATOM    153  CG1 VAL A  11      17.050  32.581  14.519  1.00  0.00           C  
ATOM    154  CG2 VAL A  11      17.827  32.169  12.174  1.00  0.00           C  
ATOM    155  H   VAL A  11      17.048  35.191  11.262  1.00  0.00           H  
ATOM    156  HA  VAL A  11      15.282  33.098  12.461  1.00  0.00           H  
ATOM    157  HB  VAL A  11      18.077  33.978  13.304  1.00  0.00           H  
ATOM    158 1HG1 VAL A  11      17.964  32.120  14.892  1.00  0.00           H  
ATOM    159 2HG1 VAL A  11      16.721  33.350  15.217  1.00  0.00           H  
ATOM    160 3HG1 VAL A  11      16.275  31.821  14.422  1.00  0.00           H  
ATOM    161 1HG2 VAL A  11      18.732  31.708  12.569  1.00  0.00           H  
ATOM    162 2HG2 VAL A  11      17.064  31.405  12.025  1.00  0.00           H  
ATOM    163 3HG2 VAL A  11      18.051  32.649  11.221  1.00  0.00           H  
ATOM    164  N   LYS A  12      14.366  34.570  14.218  1.00  0.00           N  
ATOM    165  CA  LYS A  12      13.687  35.507  15.105  1.00  0.00           C  
ATOM    166  C   LYS A  12      13.332  34.851  16.433  1.00  0.00           C  
ATOM    167  O   LYS A  12      13.263  33.626  16.532  1.00  0.00           O  
ATOM    168  CB  LYS A  12      12.426  36.058  14.437  1.00  0.00           C  
ATOM    169  CG  LYS A  12      12.679  36.800  13.131  1.00  0.00           C  
ATOM    170  CD  LYS A  12      13.408  38.113  13.373  1.00  0.00           C  
ATOM    171  CE  LYS A  12      13.606  38.883  12.076  1.00  0.00           C  
ATOM    172  NZ  LYS A  12      14.376  40.139  12.287  1.00  0.00           N  
ATOM    173  H   LYS A  12      13.954  33.664  14.051  1.00  0.00           H  
ATOM    174  HA  LYS A  12      14.362  36.338  15.313  1.00  0.00           H  
ATOM    175 1HB  LYS A  12      11.737  35.239  14.229  1.00  0.00           H  
ATOM    176 2HB  LYS A  12      11.923  36.744  15.119  1.00  0.00           H  
ATOM    177 1HG  LYS A  12      13.280  36.176  12.469  1.00  0.00           H  
ATOM    178 2HG  LYS A  12      11.728  37.007  12.641  1.00  0.00           H  
ATOM    179 1HD  LYS A  12      12.832  38.727  14.066  1.00  0.00           H  
ATOM    180 2HD  LYS A  12      14.383  37.911  13.817  1.00  0.00           H  
ATOM    181 1HE  LYS A  12      14.141  38.260  11.361  1.00  0.00           H  
ATOM    182 2HE  LYS A  12      12.635  39.135  11.650  1.00  0.00           H  
ATOM    183 1HZ  LYS A  12      14.486  40.620  11.405  1.00  0.00           H  
ATOM    184 2HZ  LYS A  12      13.879  40.734  12.936  1.00  0.00           H  
ATOM    185 3HZ  LYS A  12      15.286  39.918  12.664  1.00  0.00           H  
ATOM    186  N   LYS A  13      13.108  35.673  17.452  1.00  0.00           N  
ATOM    187  CA  LYS A  13      12.683  35.179  18.756  1.00  0.00           C  
ATOM    188  C   LYS A  13      11.164  35.146  18.863  1.00  0.00           C  
ATOM    189  O   LYS A  13      10.469  35.933  18.221  1.00  0.00           O  
ATOM    190  CB  LYS A  13      13.270  36.042  19.874  1.00  0.00           C  
ATOM    191  CG  LYS A  13      14.787  35.977  19.988  1.00  0.00           C  
ATOM    192  CD  LYS A  13      15.292  36.830  21.142  1.00  0.00           C  
ATOM    193  CE  LYS A  13      16.808  36.768  21.256  1.00  0.00           C  
ATOM    194  NZ  LYS A  13      17.317  37.610  22.373  1.00  0.00           N  
ATOM    195  H   LYS A  13      13.236  36.667  17.321  1.00  0.00           H  
ATOM    196  HA  LYS A  13      13.048  34.158  18.875  1.00  0.00           H  
ATOM    197 1HB  LYS A  13      12.990  37.084  19.715  1.00  0.00           H  
ATOM    198 2HB  LYS A  13      12.849  35.733  20.831  1.00  0.00           H  
ATOM    199 1HG  LYS A  13      15.097  34.944  20.148  1.00  0.00           H  
ATOM    200 2HG  LYS A  13      15.237  36.333  19.061  1.00  0.00           H  
ATOM    201 1HD  LYS A  13      14.989  37.867  20.988  1.00  0.00           H  
ATOM    202 2HD  LYS A  13      14.853  36.477  22.075  1.00  0.00           H  
ATOM    203 1HE  LYS A  13      17.118  35.738  21.422  1.00  0.00           H  
ATOM    204 2HE  LYS A  13      17.257  37.113  20.324  1.00  0.00           H  
ATOM    205 1HZ  LYS A  13      18.324  37.542  22.414  1.00  0.00           H  
ATOM    206 2HZ  LYS A  13      17.051  38.572  22.219  1.00  0.00           H  
ATOM    207 3HZ  LYS A  13      16.923  37.287  23.244  1.00  0.00           H  
ATOM    208  N   PRO A  14      10.653  34.230  19.679  1.00  0.00           N  
ATOM    209  CA  PRO A  14       9.216  34.109  19.892  1.00  0.00           C  
ATOM    210  C   PRO A  14       8.613  35.433  20.343  1.00  0.00           C  
ATOM    211  O   PRO A  14       9.163  36.113  21.209  1.00  0.00           O  
ATOM    212  CB  PRO A  14       9.118  33.041  20.986  1.00  0.00           C  
ATOM    213  CG  PRO A  14      10.340  32.209  20.796  1.00  0.00           C  
ATOM    214  CD  PRO A  14      11.412  33.198  20.422  1.00  0.00           C  
ATOM    215  HA  PRO A  14       8.740  33.764  18.962  1.00  0.00           H  
ATOM    216 1HB  PRO A  14       9.077  33.519  21.976  1.00  0.00           H  
ATOM    217 2HB  PRO A  14       8.188  32.466  20.869  1.00  0.00           H  
ATOM    218 1HG  PRO A  14      10.574  31.660  21.720  1.00  0.00           H  
ATOM    219 2HG  PRO A  14      10.168  31.455  20.013  1.00  0.00           H  
ATOM    220 1HD  PRO A  14      11.869  33.606  21.336  1.00  0.00           H  
ATOM    221 2HD  PRO A  14      12.168  32.701  19.797  1.00  0.00           H  
ATOM    222  N   GLY A  15       7.479  35.793  19.752  1.00  0.00           N  
ATOM    223  CA  GLY A  15       6.792  37.031  20.100  1.00  0.00           C  
ATOM    224  C   GLY A  15       7.125  38.143  19.114  1.00  0.00           C  
ATOM    225  O   GLY A  15       6.452  39.173  19.074  1.00  0.00           O  
ATOM    226  H   GLY A  15       7.083  35.194  19.042  1.00  0.00           H  
ATOM    227 1HA  GLY A  15       5.716  36.859  20.111  1.00  0.00           H  
ATOM    228 2HA  GLY A  15       7.079  37.335  21.106  1.00  0.00           H  
ATOM    229  N   ALA A  16       8.167  37.928  18.318  1.00  0.00           N  
ATOM    230  CA  ALA A  16       8.625  38.933  17.366  1.00  0.00           C  
ATOM    231  C   ALA A  16       7.777  38.920  16.101  1.00  0.00           C  
ATOM    232  O   ALA A  16       6.854  38.117  15.969  1.00  0.00           O  
ATOM    233  CB  ALA A  16      10.090  38.710  17.023  1.00  0.00           C  
ATOM    234  H   ALA A  16       8.655  37.045  18.373  1.00  0.00           H  
ATOM    235  HA  ALA A  16       8.516  39.913  17.831  1.00  0.00           H  
ATOM    236 1HB  ALA A  16      10.417  39.469  16.312  1.00  0.00           H  
ATOM    237 2HB  ALA A  16      10.691  38.780  17.930  1.00  0.00           H  
ATOM    238 3HB  ALA A  16      10.214  37.722  16.582  1.00  0.00           H  
ATOM    239  N   SER A  17       8.096  39.815  15.172  1.00  0.00           N  
ATOM    240  CA  SER A  17       7.419  39.854  13.881  1.00  0.00           C  
ATOM    241  C   SER A  17       8.421  39.879  12.734  1.00  0.00           C  
ATOM    242  O   SER A  17       9.446  40.557  12.807  1.00  0.00           O  
ATOM    243  CB  SER A  17       6.516  41.069  13.802  1.00  0.00           C  
ATOM    244  OG  SER A  17       5.898  41.154  12.547  1.00  0.00           O  
ATOM    245  H   SER A  17       8.826  40.485  15.365  1.00  0.00           H  
ATOM    246  HA  SER A  17       6.809  38.955  13.783  1.00  0.00           H  
ATOM    247 1HB  SER A  17       5.756  41.009  14.581  1.00  0.00           H  
ATOM    248 2HB  SER A  17       7.101  41.969  13.984  1.00  0.00           H  
ATOM    249  HG  SER A  17       5.494  42.024  12.509  1.00  0.00           H  
ATOM    250  N   VAL A  18       8.120  39.135  11.675  1.00  0.00           N  
ATOM    251  CA  VAL A  18       8.995  39.069  10.511  1.00  0.00           C  
ATOM    252  C   VAL A  18       8.203  39.213   9.218  1.00  0.00           C  
ATOM    253  O   VAL A  18       7.130  38.629   9.067  1.00  0.00           O  
ATOM    254  CB  VAL A  18       9.762  37.733  10.494  1.00  0.00           C  
ATOM    255  CG1 VAL A  18       8.794  36.565  10.380  1.00  0.00           C  
ATOM    256  CG2 VAL A  18      10.757  37.722   9.343  1.00  0.00           C  
ATOM    257  H   VAL A  18       7.262  38.601  11.677  1.00  0.00           H  
ATOM    258  HA  VAL A  18       9.715  39.885  10.573  1.00  0.00           H  
ATOM    259  HB  VAL A  18      10.295  37.619  11.438  1.00  0.00           H  
ATOM    260 1HG1 VAL A  18       9.353  35.629  10.370  1.00  0.00           H  
ATOM    261 2HG1 VAL A  18       8.114  36.571  11.233  1.00  0.00           H  
ATOM    262 3HG1 VAL A  18       8.221  36.655   9.458  1.00  0.00           H  
ATOM    263 1HG2 VAL A  18      11.296  36.775   9.338  1.00  0.00           H  
ATOM    264 2HG2 VAL A  18      10.224  37.843   8.400  1.00  0.00           H  
ATOM    265 3HG2 VAL A  18      11.465  38.542   9.467  1.00  0.00           H  
ATOM    266  N   LYS A  19       8.739  39.994   8.286  1.00  0.00           N  
ATOM    267  CA  LYS A  19       8.075  40.229   7.009  1.00  0.00           C  
ATOM    268  C   LYS A  19       8.785  39.497   5.877  1.00  0.00           C  
ATOM    269  O   LYS A  19       9.948  39.773   5.580  1.00  0.00           O  
ATOM    270  CB  LYS A  19       8.009  41.727   6.707  1.00  0.00           C  
ATOM    271  CG  LYS A  19       7.242  42.079   5.439  1.00  0.00           C  
ATOM    272  CD  LYS A  19       7.185  43.585   5.228  1.00  0.00           C  
ATOM    273  CE  LYS A  19       6.306  44.258   6.272  1.00  0.00           C  
ATOM    274  NZ  LYS A  19       6.196  45.725   6.044  1.00  0.00           N  
ATOM    275  H   LYS A  19       9.628  40.437   8.467  1.00  0.00           H  
ATOM    276  HA  LYS A  19       7.058  39.840   7.071  1.00  0.00           H  
ATOM    277 1HB  LYS A  19       7.534  42.245   7.540  1.00  0.00           H  
ATOM    278 2HB  LYS A  19       9.020  42.123   6.608  1.00  0.00           H  
ATOM    279 1HG  LYS A  19       7.729  41.619   4.579  1.00  0.00           H  
ATOM    280 2HG  LYS A  19       6.226  41.692   5.509  1.00  0.00           H  
ATOM    281 1HD  LYS A  19       8.192  44.000   5.292  1.00  0.00           H  
ATOM    282 2HD  LYS A  19       6.785  43.799   4.237  1.00  0.00           H  
ATOM    283 1HE  LYS A  19       5.308  43.822   6.242  1.00  0.00           H  
ATOM    284 2HE  LYS A  19       6.723  44.088   7.264  1.00  0.00           H  
ATOM    285 1HZ  LYS A  19       5.606  46.133   6.756  1.00  0.00           H  
ATOM    286 2HZ  LYS A  19       7.114  46.143   6.088  1.00  0.00           H  
ATOM    287 3HZ  LYS A  19       5.792  45.895   5.134  1.00  0.00           H  
ATOM    288  N   VAL A  20       8.079  38.564   5.248  1.00  0.00           N  
ATOM    289  CA  VAL A  20       8.615  37.841   4.101  1.00  0.00           C  
ATOM    290  C   VAL A  20       8.113  38.436   2.791  1.00  0.00           C  
ATOM    291  O   VAL A  20       6.911  38.626   2.605  1.00  0.00           O  
ATOM    292  CB  VAL A  20       8.217  36.355   4.172  1.00  0.00           C  
ATOM    293  CG1 VAL A  20       8.737  35.606   2.954  1.00  0.00           C  
ATOM    294  CG2 VAL A  20       8.751  35.736   5.454  1.00  0.00           C  
ATOM    295  H   VAL A  20       7.148  38.349   5.573  1.00  0.00           H  
ATOM    296  HA  VAL A  20       9.703  37.913   4.123  1.00  0.00           H  
ATOM    297  HB  VAL A  20       7.130  36.279   4.156  1.00  0.00           H  
ATOM    298 1HG1 VAL A  20       8.446  34.557   3.020  1.00  0.00           H  
ATOM    299 2HG1 VAL A  20       8.313  36.042   2.050  1.00  0.00           H  
ATOM    300 3HG1 VAL A  20       9.824  35.678   2.918  1.00  0.00           H  
ATOM    301 1HG2 VAL A  20       8.465  34.686   5.498  1.00  0.00           H  
ATOM    302 2HG2 VAL A  20       9.838  35.818   5.472  1.00  0.00           H  
ATOM    303 3HG2 VAL A  20       8.334  36.262   6.313  1.00  0.00           H  
ATOM    304  N   SER A  21       9.041  38.729   1.886  1.00  0.00           N  
ATOM    305  CA  SER A  21       8.705  39.391   0.631  1.00  0.00           C  
ATOM    306  C   SER A  21       8.860  38.442  -0.550  1.00  0.00           C  
ATOM    307  O   SER A  21       9.546  37.425  -0.456  1.00  0.00           O  
ATOM    308  CB  SER A  21       9.586  40.609   0.431  1.00  0.00           C  
ATOM    309  OG  SER A  21      10.910  40.234   0.168  1.00  0.00           O  
ATOM    310  H   SER A  21      10.004  38.487   2.073  1.00  0.00           H  
ATOM    311  HA  SER A  21       7.664  39.713   0.678  1.00  0.00           H  
ATOM    312 1HB  SER A  21       9.202  41.203  -0.397  1.00  0.00           H  
ATOM    313 2HB  SER A  21       9.552  41.232   1.324  1.00  0.00           H  
ATOM    314  HG  SER A  21      10.939  40.004  -0.764  1.00  0.00           H  
ATOM    315  N   CYS A  22       8.217  38.780  -1.662  1.00  0.00           N  
ATOM    316  CA  CYS A  22       8.368  38.019  -2.897  1.00  0.00           C  
ATOM    317  C   CYS A  22       8.156  38.904  -4.119  1.00  0.00           C  
ATOM    318  O   CYS A  22       7.032  39.308  -4.416  1.00  0.00           O  
ATOM    319  CB  CYS A  22       7.376  36.857  -2.937  1.00  0.00           C  
ATOM    320  SG  CYS A  22       7.519  35.814  -4.408  1.00  0.00           S  
ATOM    321  H   CYS A  22       7.607  39.586  -1.653  1.00  0.00           H  
ATOM    322  HA  CYS A  22       9.379  37.614  -2.932  1.00  0.00           H  
ATOM    323 1HB  CYS A  22       7.520  36.225  -2.060  1.00  0.00           H  
ATOM    324 2HB  CYS A  22       6.359  37.245  -2.896  1.00  0.00           H  
ATOM    325  HG  CYS A  22       7.771  36.806  -5.257  1.00  0.00           H  
ATOM    326  N   LYS A  23       9.242  39.200  -4.824  1.00  0.00           N  
ATOM    327  CA  LYS A  23       9.177  40.041  -6.014  1.00  0.00           C  
ATOM    328  C   LYS A  23       8.835  39.220  -7.250  1.00  0.00           C  
ATOM    329  O   LYS A  23       9.503  38.232  -7.556  1.00  0.00           O  
ATOM    330  CB  LYS A  23      10.501  40.777  -6.222  1.00  0.00           C  
ATOM    331  CG  LYS A  23      10.505  41.745  -7.397  1.00  0.00           C  
ATOM    332  CD  LYS A  23      11.837  42.472  -7.511  1.00  0.00           C  
ATOM    333  CE  LYS A  23      11.847  43.429  -8.695  1.00  0.00           C  
ATOM    334  NZ  LYS A  23      13.147  44.140  -8.824  1.00  0.00           N  
ATOM    335  H   LYS A  23      10.136  38.834  -4.528  1.00  0.00           H  
ATOM    336  HA  LYS A  23       8.387  40.779  -5.873  1.00  0.00           H  
ATOM    337 1HB  LYS A  23      10.749  41.342  -5.323  1.00  0.00           H  
ATOM    338 2HB  LYS A  23      11.300  40.053  -6.383  1.00  0.00           H  
ATOM    339 1HG  LYS A  23      10.320  41.196  -8.322  1.00  0.00           H  
ATOM    340 2HG  LYS A  23       9.710  42.479  -7.267  1.00  0.00           H  
ATOM    341 1HD  LYS A  23      12.023  43.036  -6.597  1.00  0.00           H  
ATOM    342 2HD  LYS A  23      12.638  41.744  -7.638  1.00  0.00           H  
ATOM    343 1HE  LYS A  23      11.658  42.874  -9.612  1.00  0.00           H  
ATOM    344 2HE  LYS A  23      11.054  44.167  -8.573  1.00  0.00           H  
ATOM    345 1HZ  LYS A  23      13.113  44.764  -9.618  1.00  0.00           H  
ATOM    346 2HZ  LYS A  23      13.324  44.674  -7.984  1.00  0.00           H  
ATOM    347 3HZ  LYS A  23      13.888  43.467  -8.957  1.00  0.00           H  
ATOM    348  N   ALA A  24       7.789  39.634  -7.958  1.00  0.00           N  
ATOM    349  CA  ALA A  24       7.350  38.931  -9.158  1.00  0.00           C  
ATOM    350  C   ALA A  24       7.708  39.712 -10.415  1.00  0.00           C  
ATOM    351  O   ALA A  24       7.604  40.938 -10.447  1.00  0.00           O  
ATOM    352  CB  ALA A  24       5.851  38.676  -9.103  1.00  0.00           C  
ATOM    353  H   ALA A  24       7.286  40.456  -7.657  1.00  0.00           H  
ATOM    354  HA  ALA A  24       7.870  37.974  -9.199  1.00  0.00           H  
ATOM    355 1HB  ALA A  24       5.538  38.151 -10.005  1.00  0.00           H  
ATOM    356 2HB  ALA A  24       5.617  38.067  -8.229  1.00  0.00           H  
ATOM    357 3HB  ALA A  24       5.322  39.626  -9.034  1.00  0.00           H  
ATOM    358  N   SER A  25       8.131  38.995 -11.451  1.00  0.00           N  
ATOM    359  CA  SER A  25       8.453  39.613 -12.731  1.00  0.00           C  
ATOM    360  C   SER A  25       8.156  38.669 -13.889  1.00  0.00           C  
ATOM    361  O   SER A  25       8.291  37.453 -13.761  1.00  0.00           O  
ATOM    362  CB  SER A  25       9.913  40.021 -12.762  1.00  0.00           C  
ATOM    363  OG  SER A  25      10.247  40.599 -13.993  1.00  0.00           O  
ATOM    364  H   SER A  25       8.232  37.995 -11.348  1.00  0.00           H  
ATOM    365  HA  SER A  25       7.836  40.505 -12.849  1.00  0.00           H  
ATOM    366 1HB  SER A  25      10.109  40.731 -11.958  1.00  0.00           H  
ATOM    367 2HB  SER A  25      10.538  39.147 -12.586  1.00  0.00           H  
ATOM    368  HG  SER A  25      11.131  40.287 -14.201  1.00  0.00           H  
ATOM    369  N   GLY A  26       7.750  39.237 -15.020  1.00  0.00           N  
ATOM    370  CA  GLY A  26       7.452  38.449 -16.209  1.00  0.00           C  
ATOM    371  C   GLY A  26       6.011  38.655 -16.659  1.00  0.00           C  
ATOM    372  O   GLY A  26       5.754  38.990 -17.816  1.00  0.00           O  
ATOM    373  H   GLY A  26       7.646  40.241 -15.056  1.00  0.00           H  
ATOM    374 1HA  GLY A  26       8.132  38.731 -17.013  1.00  0.00           H  
ATOM    375 2HA  GLY A  26       7.623  37.394 -15.999  1.00  0.00           H  
ATOM    376  N   TYR A  27       5.074  38.452 -15.739  1.00  0.00           N  
ATOM    377  CA  TYR A  27       3.656  38.589 -16.047  1.00  0.00           C  
ATOM    378  C   TYR A  27       2.981  39.582 -15.110  1.00  0.00           C  
ATOM    379  O   TYR A  27       3.446  39.811 -13.994  1.00  0.00           O  
ATOM    380  CB  TYR A  27       2.958  37.229 -15.969  1.00  0.00           C  
ATOM    381  CG  TYR A  27       3.448  36.232 -16.996  1.00  0.00           C  
ATOM    382  CD1 TYR A  27       4.479  35.360 -16.680  1.00  0.00           C  
ATOM    383  CD2 TYR A  27       2.865  36.190 -18.254  1.00  0.00           C  
ATOM    384  CE1 TYR A  27       4.926  34.449 -17.618  1.00  0.00           C  
ATOM    385  CE2 TYR A  27       3.312  35.279 -19.192  1.00  0.00           C  
ATOM    386  CZ  TYR A  27       4.338  34.412 -18.877  1.00  0.00           C  
ATOM    387  OH  TYR A  27       4.783  33.505 -19.811  1.00  0.00           O  
ATOM    388  H   TYR A  27       5.352  38.198 -14.802  1.00  0.00           H  
ATOM    389  HA  TYR A  27       3.557  38.973 -17.063  1.00  0.00           H  
ATOM    390 1HB  TYR A  27       3.109  36.798 -14.978  1.00  0.00           H  
ATOM    391 2HB  TYR A  27       1.886  37.362 -16.109  1.00  0.00           H  
ATOM    392  HD1 TYR A  27       4.936  35.393 -15.691  1.00  0.00           H  
ATOM    393  HD2 TYR A  27       2.056  36.876 -18.503  1.00  0.00           H  
ATOM    394  HE1 TYR A  27       5.736  33.764 -17.369  1.00  0.00           H  
ATOM    395  HE2 TYR A  27       2.855  35.247 -20.181  1.00  0.00           H  
ATOM    396  HH  TYR A  27       4.216  33.539 -20.585  1.00  0.00           H  
ATOM    397  N   THR A  28       1.883  40.171 -15.571  1.00  0.00           N  
ATOM    398  CA  THR A  28       1.229  41.251 -14.843  1.00  0.00           C  
ATOM    399  C   THR A  28       0.981  40.865 -13.390  1.00  0.00           C  
ATOM    400  O   THR A  28       0.316  39.868 -13.108  1.00  0.00           O  
ATOM    401  CB  THR A  28      -0.103  41.643 -15.509  1.00  0.00           C  
ATOM    402  OG1 THR A  28       0.140  42.063 -16.857  1.00  0.00           O  
ATOM    403  CG2 THR A  28      -0.771  42.773 -14.741  1.00  0.00           C  
ATOM    404  H   THR A  28       1.491  39.862 -16.449  1.00  0.00           H  
ATOM    405  HA  THR A  28       1.886  42.121 -14.851  1.00  0.00           H  
ATOM    406  HB  THR A  28      -0.768  40.780 -15.526  1.00  0.00           H  
ATOM    407  HG1 THR A  28      -0.692  42.306 -17.271  1.00  0.00           H  
ATOM    408 1HG2 THR A  28      -1.711  43.036 -15.226  1.00  0.00           H  
ATOM    409 2HG2 THR A  28      -0.967  42.452 -13.718  1.00  0.00           H  
ATOM    410 3HG2 THR A  28      -0.114  43.642 -14.729  1.00  0.00           H  
ATOM    411  N   PHE A  29       1.519  41.660 -12.471  1.00  0.00           N  
ATOM    412  CA  PHE A  29       1.471  41.332 -11.052  1.00  0.00           C  
ATOM    413  C   PHE A  29       0.036  41.132 -10.580  1.00  0.00           C  
ATOM    414  O   PHE A  29      -0.263  40.183  -9.855  1.00  0.00           O  
ATOM    415  CB  PHE A  29       2.136  42.434 -10.226  1.00  0.00           C  
ATOM    416  CG  PHE A  29       2.127  42.172  -8.747  1.00  0.00           C  
ATOM    417  CD1 PHE A  29       2.804  41.084  -8.217  1.00  0.00           C  
ATOM    418  CD2 PHE A  29       1.441  43.012  -7.882  1.00  0.00           C  
ATOM    419  CE1 PHE A  29       2.797  40.842  -6.856  1.00  0.00           C  
ATOM    420  CE2 PHE A  29       1.433  42.774  -6.522  1.00  0.00           C  
ATOM    421  CZ  PHE A  29       2.112  41.687  -6.008  1.00  0.00           C  
ATOM    422  H   PHE A  29       1.972  42.513 -12.764  1.00  0.00           H  
ATOM    423  HA  PHE A  29       2.016  40.400 -10.893  1.00  0.00           H  
ATOM    424 1HB  PHE A  29       3.170  42.553 -10.544  1.00  0.00           H  
ATOM    425 2HB  PHE A  29       1.627  43.381 -10.406  1.00  0.00           H  
ATOM    426  HD1 PHE A  29       3.347  40.417  -8.887  1.00  0.00           H  
ATOM    427  HD2 PHE A  29       0.905  43.871  -8.288  1.00  0.00           H  
ATOM    428  HE1 PHE A  29       3.333  39.983  -6.453  1.00  0.00           H  
ATOM    429  HE2 PHE A  29       0.891  43.442  -5.853  1.00  0.00           H  
ATOM    430  HZ  PHE A  29       2.105  41.496  -4.936  1.00  0.00           H  
ATOM    431  N   THR A  30      -0.849  42.032 -10.996  1.00  0.00           N  
ATOM    432  CA  THR A  30      -2.190  42.105 -10.431  1.00  0.00           C  
ATOM    433  C   THR A  30      -3.135  41.132 -11.125  1.00  0.00           C  
ATOM    434  O   THR A  30      -4.322  41.070 -10.806  1.00  0.00           O  
ATOM    435  CB  THR A  30      -2.756  43.534 -10.529  1.00  0.00           C  
ATOM    436  OG1 THR A  30      -2.855  43.918 -11.907  1.00  0.00           O  
ATOM    437  CG2 THR A  30      -1.854  44.516  -9.797  1.00  0.00           C  
ATOM    438  H   THR A  30      -0.585  42.681 -11.723  1.00  0.00           H  
ATOM    439  HA  THR A  30      -2.137  41.829  -9.378  1.00  0.00           H  
ATOM    440  HB  THR A  30      -3.751  43.563 -10.085  1.00  0.00           H  
ATOM    441  HG1 THR A  30      -3.491  44.632 -11.994  1.00  0.00           H  
ATOM    442 1HG2 THR A  30      -2.270  45.520  -9.876  1.00  0.00           H  
ATOM    443 2HG2 THR A  30      -1.786  44.233  -8.746  1.00  0.00           H  
ATOM    444 3HG2 THR A  30      -0.860  44.499 -10.242  1.00  0.00           H  
ATOM    445  N   SER A  31      -2.601  40.374 -12.076  1.00  0.00           N  
ATOM    446  CA  SER A  31      -3.394  39.398 -12.814  1.00  0.00           C  
ATOM    447  C   SER A  31      -3.250  38.005 -12.214  1.00  0.00           C  
ATOM    448  O   SER A  31      -3.932  37.067 -12.628  1.00  0.00           O  
ATOM    449  CB  SER A  31      -2.973  39.377 -14.271  1.00  0.00           C  
ATOM    450  OG  SER A  31      -1.671  38.879 -14.410  1.00  0.00           O  
ATOM    451  H   SER A  31      -1.620  40.476 -12.294  1.00  0.00           H  
ATOM    452  HA  SER A  31      -4.443  39.690 -12.755  1.00  0.00           H  
ATOM    453 1HB  SER A  31      -3.665  38.757 -14.840  1.00  0.00           H  
ATOM    454 2HB  SER A  31      -3.026  40.386 -14.679  1.00  0.00           H  
ATOM    455  HG  SER A  31      -1.169  39.242 -13.676  1.00  0.00           H  
ATOM    456  N   TYR A  32      -2.359  37.876 -11.237  1.00  0.00           N  
ATOM    457  CA  TYR A  32      -2.131  36.599 -10.572  1.00  0.00           C  
ATOM    458  C   TYR A  32      -2.451  36.688  -9.085  1.00  0.00           C  
ATOM    459  O   TYR A  32      -2.287  37.739  -8.466  1.00  0.00           O  
ATOM    460  CB  TYR A  32      -0.686  36.139 -10.777  1.00  0.00           C  
ATOM    461  CG  TYR A  32      -0.416  35.566 -12.150  1.00  0.00           C  
ATOM    462  CD1 TYR A  32      -0.209  36.415 -13.228  1.00  0.00           C  
ATOM    463  CD2 TYR A  32      -0.377  34.192 -12.333  1.00  0.00           C  
ATOM    464  CE1 TYR A  32       0.037  35.892 -14.482  1.00  0.00           C  
ATOM    465  CE2 TYR A  32      -0.131  33.669 -13.587  1.00  0.00           C  
ATOM    466  CZ  TYR A  32       0.075  34.513 -14.659  1.00  0.00           C  
ATOM    467  OH  TYR A  32       0.320  33.992 -15.908  1.00  0.00           O  
ATOM    468  H   TYR A  32      -1.826  38.684 -10.948  1.00  0.00           H  
ATOM    469  HA  TYR A  32      -2.798  35.857 -11.010  1.00  0.00           H  
ATOM    470 1HB  TYR A  32      -0.010  36.982 -10.621  1.00  0.00           H  
ATOM    471 2HB  TYR A  32      -0.437  35.379 -10.036  1.00  0.00           H  
ATOM    472  HD1 TYR A  32      -0.240  37.495 -13.084  1.00  0.00           H  
ATOM    473  HD2 TYR A  32      -0.541  33.525 -11.486  1.00  0.00           H  
ATOM    474  HE1 TYR A  32       0.200  36.558 -15.329  1.00  0.00           H  
ATOM    475  HE2 TYR A  32      -0.101  32.588 -13.731  1.00  0.00           H  
ATOM    476  HH  TYR A  32       0.111  34.650 -16.575  1.00  0.00           H  
ATOM    477  N   TRP A  33      -2.909  35.578  -8.517  1.00  0.00           N  
ATOM    478  CA  TRP A  33      -3.112  35.482  -7.076  1.00  0.00           C  
ATOM    479  C   TRP A  33      -1.835  35.046  -6.368  1.00  0.00           C  
ATOM    480  O   TRP A  33      -1.170  34.101  -6.792  1.00  0.00           O  
ATOM    481  CB  TRP A  33      -4.237  34.494  -6.760  1.00  0.00           C  
ATOM    482  CG  TRP A  33      -5.596  34.992  -7.149  1.00  0.00           C  
ATOM    483  CD1 TRP A  33      -6.042  35.241  -8.412  1.00  0.00           C  
ATOM    484  CD2 TRP A  33      -6.700  35.303  -6.265  1.00  0.00           C  
ATOM    485  NE1 TRP A  33      -7.341  35.686  -8.376  1.00  0.00           N  
ATOM    486  CE2 TRP A  33      -7.760  35.729  -7.070  1.00  0.00           C  
ATOM    487  CE3 TRP A  33      -6.871  35.255  -4.875  1.00  0.00           C  
ATOM    488  CZ2 TRP A  33      -8.981  36.109  -6.535  1.00  0.00           C  
ATOM    489  CZ3 TRP A  33      -8.096  35.635  -4.339  1.00  0.00           C  
ATOM    490  CH2 TRP A  33      -9.123  36.050  -5.149  1.00  0.00           C  
ATOM    491  H   TRP A  33      -3.123  34.780  -9.098  1.00  0.00           H  
ATOM    492  HA  TRP A  33      -3.394  36.465  -6.700  1.00  0.00           H  
ATOM    493 1HB  TRP A  33      -4.053  33.555  -7.281  1.00  0.00           H  
ATOM    494 2HB  TRP A  33      -4.243  34.280  -5.692  1.00  0.00           H  
ATOM    495  HD1 TRP A  33      -5.454  35.107  -9.318  1.00  0.00           H  
ATOM    496  HE1 TRP A  33      -7.898  35.941  -9.178  1.00  0.00           H  
ATOM    497  HE3 TRP A  33      -6.059  34.924  -4.228  1.00  0.00           H  
ATOM    498  HZ2 TRP A  33      -9.809  36.441  -7.161  1.00  0.00           H  
ATOM    499  HZ3 TRP A  33      -8.220  35.596  -3.257  1.00  0.00           H  
ATOM    500  HH2 TRP A  33     -10.071  36.341  -4.695  1.00  0.00           H  
ATOM    501  N   MET A  34      -1.497  35.741  -5.287  1.00  0.00           N  
ATOM    502  CA  MET A  34      -0.267  35.468  -4.554  1.00  0.00           C  
ATOM    503  C   MET A  34      -0.531  34.576  -3.348  1.00  0.00           C  
ATOM    504  O   MET A  34      -1.087  35.023  -2.344  1.00  0.00           O  
ATOM    505  CB  MET A  34       0.389  36.776  -4.117  1.00  0.00           C  
ATOM    506  CG  MET A  34       0.565  37.796  -5.234  1.00  0.00           C  
ATOM    507  SD  MET A  34       1.626  37.196  -6.563  1.00  0.00           S  
ATOM    508  CE  MET A  34       3.208  37.127  -5.727  1.00  0.00           C  
ATOM    509  H   MET A  34      -2.109  36.478  -4.965  1.00  0.00           H  
ATOM    510  HA  MET A  34       0.418  34.936  -5.215  1.00  0.00           H  
ATOM    511 1HB  MET A  34      -0.210  37.239  -3.334  1.00  0.00           H  
ATOM    512 2HB  MET A  34       1.373  36.568  -3.697  1.00  0.00           H  
ATOM    513 1HG  MET A  34      -0.408  38.045  -5.655  1.00  0.00           H  
ATOM    514 2HG  MET A  34       1.004  38.707  -4.828  1.00  0.00           H  
ATOM    515 1HE  MET A  34       3.971  36.772  -6.421  1.00  0.00           H  
ATOM    516 2HE  MET A  34       3.476  38.122  -5.371  1.00  0.00           H  
ATOM    517 3HE  MET A  34       3.143  36.444  -4.880  1.00  0.00           H  
ATOM    518  N   HIS A  35      -0.129  33.314  -3.452  1.00  0.00           N  
ATOM    519  CA  HIS A  35      -0.412  32.332  -2.412  1.00  0.00           C  
ATOM    520  C   HIS A  35       0.805  32.102  -1.525  1.00  0.00           C  
ATOM    521  O   HIS A  35       1.943  32.157  -1.990  1.00  0.00           O  
ATOM    522  CB  HIS A  35      -0.859  31.003  -3.030  1.00  0.00           C  
ATOM    523  CG  HIS A  35      -2.011  31.137  -3.977  1.00  0.00           C  
ATOM    524  ND1 HIS A  35      -3.312  31.297  -3.547  1.00  0.00           N  
ATOM    525  CD2 HIS A  35      -2.059  31.134  -5.330  1.00  0.00           C  
ATOM    526  CE1 HIS A  35      -4.111  31.388  -4.596  1.00  0.00           C  
ATOM    527  NE2 HIS A  35      -3.376  31.291  -5.689  1.00  0.00           N  
ATOM    528  H   HIS A  35       0.386  33.028  -4.272  1.00  0.00           H  
ATOM    529  HA  HIS A  35      -1.219  32.697  -1.777  1.00  0.00           H  
ATOM    530 1HB  HIS A  35      -0.025  30.554  -3.570  1.00  0.00           H  
ATOM    531 2HB  HIS A  35      -1.146  30.312  -2.239  1.00  0.00           H  
ATOM    532  HD2 HIS A  35      -1.212  31.027  -6.007  1.00  0.00           H  
ATOM    533  HE1 HIS A  35      -5.192  31.520  -4.565  1.00  0.00           H  
ATOM    534  HE2 HIS A  35      -3.720  31.327  -6.638  1.00  0.00           H  
ATOM    535  N   TRP A  36       0.557  31.844  -0.246  1.00  0.00           N  
ATOM    536  CA  TRP A  36       1.632  31.588   0.706  1.00  0.00           C  
ATOM    537  C   TRP A  36       1.462  30.231   1.377  1.00  0.00           C  
ATOM    538  O   TRP A  36       0.473  29.990   2.069  1.00  0.00           O  
ATOM    539  CB  TRP A  36       1.675  32.685   1.771  1.00  0.00           C  
ATOM    540  CG  TRP A  36       2.057  34.030   1.229  1.00  0.00           C  
ATOM    541  CD1 TRP A  36       1.210  35.017   0.826  1.00  0.00           C  
ATOM    542  CD2 TRP A  36       3.396  34.544   1.029  1.00  0.00           C  
ATOM    543  NE1 TRP A  36       1.924  36.105   0.390  1.00  0.00           N  
ATOM    544  CE2 TRP A  36       3.264  35.833   0.508  1.00  0.00           C  
ATOM    545  CE3 TRP A  36       4.677  34.021   1.247  1.00  0.00           C  
ATOM    546  CZ2 TRP A  36       4.365  36.615   0.197  1.00  0.00           C  
ATOM    547  CZ3 TRP A  36       5.781  34.805   0.937  1.00  0.00           C  
ATOM    548  CH2 TRP A  36       5.629  36.069   0.425  1.00  0.00           C  
ATOM    549  H   TRP A  36      -0.400  31.825   0.077  1.00  0.00           H  
ATOM    550  HA  TRP A  36       2.579  31.588   0.166  1.00  0.00           H  
ATOM    551 1HB  TRP A  36       0.696  32.772   2.243  1.00  0.00           H  
ATOM    552 2HB  TRP A  36       2.390  32.412   2.546  1.00  0.00           H  
ATOM    553  HD1 TRP A  36       0.123  34.953   0.848  1.00  0.00           H  
ATOM    554  HE1 TRP A  36       1.530  36.966   0.038  1.00  0.00           H  
ATOM    555  HE3 TRP A  36       4.804  33.018   1.656  1.00  0.00           H  
ATOM    556  HZ2 TRP A  36       4.265  37.622  -0.210  1.00  0.00           H  
ATOM    557  HZ3 TRP A  36       6.775  34.390   1.109  1.00  0.00           H  
ATOM    558  HH2 TRP A  36       6.516  36.658   0.193  1.00  0.00           H  
ATOM    559  N   VAL A  37       2.432  29.347   1.167  1.00  0.00           N  
ATOM    560  CA  VAL A  37       2.399  28.018   1.766  1.00  0.00           C  
ATOM    561  C   VAL A  37       3.759  27.638   2.338  1.00  0.00           C  
ATOM    562  O   VAL A  37       4.778  27.727   1.654  1.00  0.00           O  
ATOM    563  CB  VAL A  37       1.976  26.971   0.718  1.00  0.00           C  
ATOM    564  CG1 VAL A  37       1.959  25.579   1.333  1.00  0.00           C  
ATOM    565  CG2 VAL A  37       0.610  27.328   0.152  1.00  0.00           C  
ATOM    566  H   VAL A  37       3.212  29.603   0.579  1.00  0.00           H  
ATOM    567  HA  VAL A  37       1.667  28.020   2.574  1.00  0.00           H  
ATOM    568  HB  VAL A  37       2.712  26.957  -0.086  1.00  0.00           H  
ATOM    569 1HG1 VAL A  37       1.658  24.852   0.579  1.00  0.00           H  
ATOM    570 2HG1 VAL A  37       2.955  25.331   1.700  1.00  0.00           H  
ATOM    571 3HG1 VAL A  37       1.250  25.556   2.161  1.00  0.00           H  
ATOM    572 1HG2 VAL A  37       0.318  26.583  -0.588  1.00  0.00           H  
ATOM    573 2HG2 VAL A  37      -0.124  27.347   0.958  1.00  0.00           H  
ATOM    574 3HG2 VAL A  37       0.657  28.309  -0.320  1.00  0.00           H  
ATOM    575  N   ARG A  38       3.767  27.215   3.598  1.00  0.00           N  
ATOM    576  CA  ARG A  38       5.013  26.970   4.316  1.00  0.00           C  
ATOM    577  C   ARG A  38       5.257  25.478   4.502  1.00  0.00           C  
ATOM    578  O   ARG A  38       4.315  24.687   4.557  1.00  0.00           O  
ATOM    579  CB  ARG A  38       4.989  27.651   5.676  1.00  0.00           C  
ATOM    580  CG  ARG A  38       4.095  26.985   6.709  1.00  0.00           C  
ATOM    581  CD  ARG A  38       4.192  27.653   8.033  1.00  0.00           C  
ATOM    582  NE  ARG A  38       3.471  26.923   9.063  1.00  0.00           N  
ATOM    583  CZ  ARG A  38       3.510  27.216  10.377  1.00  0.00           C  
ATOM    584  NH1 ARG A  38       4.238  28.224  10.805  1.00  0.00           N  
ATOM    585  NH2 ARG A  38       2.817  26.490  11.237  1.00  0.00           N  
ATOM    586  H   ARG A  38       2.888  27.058   4.070  1.00  0.00           H  
ATOM    587  HA  ARG A  38       5.835  27.386   3.733  1.00  0.00           H  
ATOM    588 1HB  ARG A  38       5.998  27.683   6.084  1.00  0.00           H  
ATOM    589 2HB  ARG A  38       4.650  28.681   5.562  1.00  0.00           H  
ATOM    590 1HG  ARG A  38       3.057  27.031   6.377  1.00  0.00           H  
ATOM    591 2HG  ARG A  38       4.391  25.942   6.829  1.00  0.00           H  
ATOM    592 1HD  ARG A  38       5.238  27.719   8.330  1.00  0.00           H  
ATOM    593 2HD  ARG A  38       3.770  28.655   7.966  1.00  0.00           H  
ATOM    594  HE  ARG A  38       2.900  26.140   8.772  1.00  0.00           H  
ATOM    595 1HH1 ARG A  38       4.768  28.779  10.148  1.00  0.00           H  
ATOM    596 2HH1 ARG A  38       4.268  28.443  11.790  1.00  0.00           H  
ATOM    597 1HH2 ARG A  38       2.257  25.715  10.908  1.00  0.00           H  
ATOM    598 2HH2 ARG A  38       2.847  26.709  12.222  1.00  0.00           H  
ATOM    599  N   GLN A  39       6.527  25.100   4.599  1.00  0.00           N  
ATOM    600  CA  GLN A  39       6.899  23.697   4.739  1.00  0.00           C  
ATOM    601  C   GLN A  39       7.582  23.439   6.075  1.00  0.00           C  
ATOM    602  O   GLN A  39       8.730  23.833   6.283  1.00  0.00           O  
ATOM    603  CB  GLN A  39       7.819  23.270   3.591  1.00  0.00           C  
ATOM    604  CG  GLN A  39       8.273  21.822   3.663  1.00  0.00           C  
ATOM    605  CD  GLN A  39       9.102  21.414   2.460  1.00  0.00           C  
ATOM    606  OE1 GLN A  39       9.783  22.242   1.849  1.00  0.00           O  
ATOM    607  NE2 GLN A  39       9.048  20.134   2.112  1.00  0.00           N  
ATOM    608  H   GLN A  39       7.253  25.801   4.575  1.00  0.00           H  
ATOM    609  HA  GLN A  39       5.993  23.093   4.702  1.00  0.00           H  
ATOM    610 1HB  GLN A  39       7.305  23.414   2.640  1.00  0.00           H  
ATOM    611 2HB  GLN A  39       8.707  23.901   3.582  1.00  0.00           H  
ATOM    612 1HG  GLN A  39       8.880  21.686   4.559  1.00  0.00           H  
ATOM    613 2HG  GLN A  39       7.394  21.178   3.707  1.00  0.00           H  
ATOM    614 1HE2 GLN A  39       9.574  19.806   1.326  1.00  0.00           H  
ATOM    615 2HE2 GLN A  39       8.483  19.496   2.635  1.00  0.00           H  
ATOM    616  N   ALA A  40       6.870  22.775   6.980  1.00  0.00           N  
ATOM    617  CA  ALA A  40       7.384  22.514   8.319  1.00  0.00           C  
ATOM    618  C   ALA A  40       7.907  21.088   8.440  1.00  0.00           C  
ATOM    619  O   ALA A  40       7.290  20.147   7.941  1.00  0.00           O  
ATOM    620  CB  ALA A  40       6.305  22.772   9.360  1.00  0.00           C  
ATOM    621  H   ALA A  40       5.949  22.443   6.733  1.00  0.00           H  
ATOM    622  HA  ALA A  40       8.219  23.192   8.499  1.00  0.00           H  
ATOM    623 1HB  ALA A  40       6.704  22.572  10.355  1.00  0.00           H  
ATOM    624 2HB  ALA A  40       5.983  23.811   9.300  1.00  0.00           H  
ATOM    625 3HB  ALA A  40       5.455  22.117   9.173  1.00  0.00           H  
ATOM    626  N   PRO A  41       9.047  20.936   9.105  1.00  0.00           N  
ATOM    627  CA  PRO A  41       9.653  19.623   9.296  1.00  0.00           C  
ATOM    628  C   PRO A  41       8.673  18.653   9.944  1.00  0.00           C  
ATOM    629  O   PRO A  41       8.242  18.857  11.079  1.00  0.00           O  
ATOM    630  CB  PRO A  41      10.842  19.923  10.214  1.00  0.00           C  
ATOM    631  CG  PRO A  41      11.207  21.331   9.891  1.00  0.00           C  
ATOM    632  CD  PRO A  41       9.887  22.020   9.669  1.00  0.00           C  
ATOM    633  HA  PRO A  41       9.993  19.237   8.324  1.00  0.00           H  
ATOM    634 1HB  PRO A  41      10.548  19.789  11.266  1.00  0.00           H  
ATOM    635 2HB  PRO A  41      11.659  19.214  10.016  1.00  0.00           H  
ATOM    636 1HG  PRO A  41      11.782  21.774  10.718  1.00  0.00           H  
ATOM    637 2HG  PRO A  41      11.855  21.361   9.002  1.00  0.00           H  
ATOM    638 1HD  PRO A  41       9.495  22.381  10.631  1.00  0.00           H  
ATOM    639 2HD  PRO A  41      10.022  22.855   8.966  1.00  0.00           H  
ATOM    640  N   GLY A  42       8.325  17.598   9.216  1.00  0.00           N  
ATOM    641  CA  GLY A  42       7.519  16.516   9.771  1.00  0.00           C  
ATOM    642  C   GLY A  42       6.036  16.743   9.509  1.00  0.00           C  
ATOM    643  O   GLY A  42       5.214  15.853   9.726  1.00  0.00           O  
ATOM    644  H   GLY A  42       8.625  17.543   8.253  1.00  0.00           H  
ATOM    645 1HA  GLY A  42       7.830  15.569   9.331  1.00  0.00           H  
ATOM    646 2HA  GLY A  42       7.696  16.445  10.844  1.00  0.00           H  
ATOM    647  N   GLN A  43       5.700  17.940   9.040  1.00  0.00           N  
ATOM    648  CA  GLN A  43       4.308  18.311   8.815  1.00  0.00           C  
ATOM    649  C   GLN A  43       4.039  18.569   7.338  1.00  0.00           C  
ATOM    650  O   GLN A  43       2.910  18.426   6.868  1.00  0.00           O  
ATOM    651  CB  GLN A  43       3.943  19.550   9.637  1.00  0.00           C  
ATOM    652  CG  GLN A  43       4.089  19.366  11.138  1.00  0.00           C  
ATOM    653  CD  GLN A  43       3.141  18.317  11.687  1.00  0.00           C  
ATOM    654  OE1 GLN A  43       1.933  18.358  11.434  1.00  0.00           O  
ATOM    655  NE2 GLN A  43       3.682  17.370  12.445  1.00  0.00           N  
ATOM    656  H   GLN A  43       6.427  18.610   8.834  1.00  0.00           H  
ATOM    657  HA  GLN A  43       3.674  17.483   9.132  1.00  0.00           H  
ATOM    658 1HB  GLN A  43       4.577  20.384   9.337  1.00  0.00           H  
ATOM    659 2HB  GLN A  43       2.911  19.832   9.431  1.00  0.00           H  
ATOM    660 1HG  GLN A  43       5.110  19.052  11.357  1.00  0.00           H  
ATOM    661 2HG  GLN A  43       3.875  20.313  11.632  1.00  0.00           H  
ATOM    662 1HE2 GLN A  43       3.105  16.651  12.835  1.00  0.00           H  
ATOM    663 2HE2 GLN A  43       4.665  17.374  12.625  1.00  0.00           H  
ATOM    664  N   GLY A  44       5.082  18.951   6.609  1.00  0.00           N  
ATOM    665  CA  GLY A  44       4.972  19.179   5.174  1.00  0.00           C  
ATOM    666  C   GLY A  44       4.405  20.561   4.877  1.00  0.00           C  
ATOM    667  O   GLY A  44       4.544  21.485   5.679  1.00  0.00           O  
ATOM    668  H   GLY A  44       5.975  19.087   7.062  1.00  0.00           H  
ATOM    669 1HA  GLY A  44       5.955  19.078   4.713  1.00  0.00           H  
ATOM    670 2HA  GLY A  44       4.331  18.417   4.732  1.00  0.00           H  
ATOM    671  N   LEU A  45       3.766  20.697   3.720  1.00  0.00           N  
ATOM    672  CA  LEU A  45       3.207  21.977   3.299  1.00  0.00           C  
ATOM    673  C   LEU A  45       1.995  22.352   4.142  1.00  0.00           C  
ATOM    674  O   LEU A  45       1.206  21.491   4.530  1.00  0.00           O  
ATOM    675  CB  LEU A  45       2.811  21.920   1.819  1.00  0.00           C  
ATOM    676  CG  LEU A  45       3.970  21.782   0.824  1.00  0.00           C  
ATOM    677  CD1 LEU A  45       3.417  21.675  -0.590  1.00  0.00           C  
ATOM    678  CD2 LEU A  45       4.900  22.979   0.958  1.00  0.00           C  
ATOM    679  H   LEU A  45       3.665  19.894   3.117  1.00  0.00           H  
ATOM    680  HA  LEU A  45       3.968  22.746   3.430  1.00  0.00           H  
ATOM    681 1HB  LEU A  45       2.144  21.073   1.670  1.00  0.00           H  
ATOM    682 2HB  LEU A  45       2.267  22.832   1.570  1.00  0.00           H  
ATOM    683  HG  LEU A  45       4.524  20.867   1.036  1.00  0.00           H  
ATOM    684 1HD1 LEU A  45       4.241  21.577  -1.297  1.00  0.00           H  
ATOM    685 2HD1 LEU A  45       2.771  20.800  -0.663  1.00  0.00           H  
ATOM    686 3HD1 LEU A  45       2.843  22.571  -0.825  1.00  0.00           H  
ATOM    687 1HD2 LEU A  45       5.725  22.881   0.252  1.00  0.00           H  
ATOM    688 2HD2 LEU A  45       4.347  23.895   0.746  1.00  0.00           H  
ATOM    689 3HD2 LEU A  45       5.295  23.021   1.974  1.00  0.00           H  
ATOM    690  N   GLU A  46       1.853  23.643   4.423  1.00  0.00           N  
ATOM    691  CA  GLU A  46       0.711  24.142   5.179  1.00  0.00           C  
ATOM    692  C   GLU A  46       0.204  25.459   4.606  1.00  0.00           C  
ATOM    693  O   GLU A  46       0.916  26.463   4.609  1.00  0.00           O  
ATOM    694  CB  GLU A  46       1.084  24.324   6.652  1.00  0.00           C  
ATOM    695  CG  GLU A  46      -0.068  24.765   7.542  1.00  0.00           C  
ATOM    696  CD  GLU A  46       0.295  24.786   9.001  1.00  0.00           C  
ATOM    697  OE1 GLU A  46       1.455  24.930   9.303  1.00  0.00           O  
ATOM    698  OE2 GLU A  46      -0.590  24.659   9.815  1.00  0.00           O  
ATOM    699  H   GLU A  46       2.555  24.296   4.104  1.00  0.00           H  
ATOM    700  HA  GLU A  46      -0.095  23.410   5.111  1.00  0.00           H  
ATOM    701 1HB  GLU A  46       1.473  23.386   7.047  1.00  0.00           H  
ATOM    702 2HB  GLU A  46       1.876  25.068   6.737  1.00  0.00           H  
ATOM    703 1HG  GLU A  46      -0.383  25.765   7.244  1.00  0.00           H  
ATOM    704 2HG  GLU A  46      -0.909  24.090   7.392  1.00  0.00           H  
ATOM    705  N   TRP A  47      -1.031  25.450   4.116  1.00  0.00           N  
ATOM    706  CA  TRP A  47      -1.629  26.640   3.524  1.00  0.00           C  
ATOM    707  C   TRP A  47      -1.839  27.729   4.568  1.00  0.00           C  
ATOM    708  O   TRP A  47      -2.493  27.506   5.588  1.00  0.00           O  
ATOM    709  CB  TRP A  47      -2.967  26.294   2.867  1.00  0.00           C  
ATOM    710  CG  TRP A  47      -3.506  27.387   1.995  1.00  0.00           C  
ATOM    711  CD1 TRP A  47      -3.177  27.631   0.696  1.00  0.00           C  
ATOM    712  CD2 TRP A  47      -4.480  28.396   2.358  1.00  0.00           C  
ATOM    713  NE1 TRP A  47      -3.873  28.718   0.227  1.00  0.00           N  
ATOM    714  CE2 TRP A  47      -4.677  29.197   1.231  1.00  0.00           C  
ATOM    715  CE3 TRP A  47      -5.190  28.678   3.532  1.00  0.00           C  
ATOM    716  CZ2 TRP A  47      -5.555  30.269   1.237  1.00  0.00           C  
ATOM    717  CZ3 TRP A  47      -6.072  29.752   3.538  1.00  0.00           C  
ATOM    718  CH2 TRP A  47      -6.249  30.526   2.419  1.00  0.00           C  
ATOM    719  H   TRP A  47      -1.569  24.596   4.154  1.00  0.00           H  
ATOM    720  HA  TRP A  47      -0.954  27.023   2.759  1.00  0.00           H  
ATOM    721 1HB  TRP A  47      -2.852  25.396   2.259  1.00  0.00           H  
ATOM    722 2HB  TRP A  47      -3.705  26.075   3.638  1.00  0.00           H  
ATOM    723  HD1 TRP A  47      -2.464  27.049   0.114  1.00  0.00           H  
ATOM    724  HE1 TRP A  47      -3.806  29.103  -0.704  1.00  0.00           H  
ATOM    725  HE3 TRP A  47      -5.054  28.065   4.422  1.00  0.00           H  
ATOM    726  HZ2 TRP A  47      -5.710  30.896   0.358  1.00  0.00           H  
ATOM    727  HZ3 TRP A  47      -6.620  29.966   4.456  1.00  0.00           H  
ATOM    728  HH2 TRP A  47      -6.949  31.362   2.458  1.00  0.00           H  
ATOM    729  N   MET A  48      -1.281  28.906   4.309  1.00  0.00           N  
ATOM    730  CA  MET A  48      -1.369  30.019   5.247  1.00  0.00           C  
ATOM    731  C   MET A  48      -2.433  31.020   4.815  1.00  0.00           C  
ATOM    732  O   MET A  48      -3.270  31.435   5.617  1.00  0.00           O  
ATOM    733  CB  MET A  48      -0.012  30.707   5.378  1.00  0.00           C  
ATOM    734  CG  MET A  48       1.067  29.853   6.029  1.00  0.00           C  
ATOM    735  SD  MET A  48       2.665  30.685   6.099  1.00  0.00           S  
ATOM    736  CE  MET A  48       2.283  32.062   7.178  1.00  0.00           C  
ATOM    737  H   MET A  48      -0.784  29.034   3.439  1.00  0.00           H  
ATOM    738  HA  MET A  48      -1.660  29.628   6.221  1.00  0.00           H  
ATOM    739 1HB  MET A  48       0.345  30.999   4.391  1.00  0.00           H  
ATOM    740 2HB  MET A  48      -0.120  31.617   5.969  1.00  0.00           H  
ATOM    741 1HG  MET A  48       0.766  29.599   7.045  1.00  0.00           H  
ATOM    742 2HG  MET A  48       1.185  28.926   5.468  1.00  0.00           H  
ATOM    743 1HE  MET A  48       3.175  32.673   7.319  1.00  0.00           H  
ATOM    744 2HE  MET A  48       1.494  32.668   6.730  1.00  0.00           H  
ATOM    745 3HE  MET A  48       1.946  31.684   8.144  1.00  0.00           H  
ATOM    746  N   GLY A  49      -2.396  31.405   3.544  1.00  0.00           N  
ATOM    747  CA  GLY A  49      -3.295  32.429   3.027  1.00  0.00           C  
ATOM    748  C   GLY A  49      -2.873  32.881   1.634  1.00  0.00           C  
ATOM    749  O   GLY A  49      -2.025  32.254   0.999  1.00  0.00           O  
ATOM    750  H   GLY A  49      -1.727  30.977   2.920  1.00  0.00           H  
ATOM    751 1HA  GLY A  49      -4.312  32.037   2.993  1.00  0.00           H  
ATOM    752 2HA  GLY A  49      -3.303  33.282   3.703  1.00  0.00           H  
ATOM    753  N   ASN A  50      -3.470  33.971   1.166  1.00  0.00           N  
ATOM    754  CA  ASN A  50      -3.098  34.557  -0.117  1.00  0.00           C  
ATOM    755  C   ASN A  50      -3.598  35.991  -0.233  1.00  0.00           C  
ATOM    756  O   ASN A  50      -4.322  36.479   0.635  1.00  0.00           O  
ATOM    757  CB  ASN A  50      -3.625  33.713  -1.262  1.00  0.00           C  
ATOM    758  CG  ASN A  50      -5.122  33.577  -1.239  1.00  0.00           C  
ATOM    759  OD1 ASN A  50      -5.826  34.425  -0.678  1.00  0.00           O  
ATOM    760  ND2 ASN A  50      -5.623  32.526  -1.837  1.00  0.00           N  
ATOM    761  H   ASN A  50      -4.200  34.406   1.712  1.00  0.00           H  
ATOM    762  HA  ASN A  50      -2.009  34.588  -0.180  1.00  0.00           H  
ATOM    763 1HB  ASN A  50      -3.327  34.160  -2.211  1.00  0.00           H  
ATOM    764 2HB  ASN A  50      -3.181  32.718  -1.216  1.00  0.00           H  
ATOM    765 1HD2 ASN A  50      -6.613  32.384  -1.853  1.00  0.00           H  
ATOM    766 2HD2 ASN A  50      -5.016  31.866  -2.278  1.00  0.00           H  
ATOM    767  N   ILE A  51      -3.208  36.663  -1.311  1.00  0.00           N  
ATOM    768  CA  ILE A  51      -3.720  37.995  -1.611  1.00  0.00           C  
ATOM    769  C   ILE A  51      -3.936  38.178  -3.107  1.00  0.00           C  
ATOM    770  O   ILE A  51      -3.156  37.686  -3.922  1.00  0.00           O  
ATOM    771  CB  ILE A  51      -2.759  39.081  -1.094  1.00  0.00           C  
ATOM    772  CG1 ILE A  51      -3.342  40.474  -1.347  1.00  0.00           C  
ATOM    773  CG2 ILE A  51      -1.395  38.943  -1.753  1.00  0.00           C  
ATOM    774  CD1 ILE A  51      -2.593  41.585  -0.648  1.00  0.00           C  
ATOM    775  H   ILE A  51      -2.540  36.239  -1.940  1.00  0.00           H  
ATOM    776  HA  ILE A  51      -4.680  38.117  -1.110  1.00  0.00           H  
ATOM    777  HB  ILE A  51      -2.642  38.980  -0.015  1.00  0.00           H  
ATOM    778 1HG1 ILE A  51      -3.339  40.680  -2.417  1.00  0.00           H  
ATOM    779 2HG1 ILE A  51      -4.379  40.501  -1.013  1.00  0.00           H  
ATOM    780 1HG2 ILE A  51      -0.729  39.719  -1.377  1.00  0.00           H  
ATOM    781 2HG2 ILE A  51      -0.978  37.963  -1.523  1.00  0.00           H  
ATOM    782 3HG2 ILE A  51      -1.501  39.048  -2.833  1.00  0.00           H  
ATOM    783 1HD1 ILE A  51      -3.065  42.541  -0.876  1.00  0.00           H  
ATOM    784 2HD1 ILE A  51      -2.614  41.417   0.429  1.00  0.00           H  
ATOM    785 3HD1 ILE A  51      -1.560  41.601  -0.994  1.00  0.00           H  
ATOM    786  N   TYR A  52      -5.001  38.889  -3.463  1.00  0.00           N  
ATOM    787  CA  TYR A  52      -5.209  39.320  -4.841  1.00  0.00           C  
ATOM    788  C   TYR A  52      -4.941  40.811  -4.998  1.00  0.00           C  
ATOM    789  O   TYR A  52      -5.758  41.643  -4.602  1.00  0.00           O  
ATOM    790  CB  TYR A  52      -6.631  38.985  -5.297  1.00  0.00           C  
ATOM    791  CG  TYR A  52      -6.890  39.286  -6.757  1.00  0.00           C  
ATOM    792  CD1 TYR A  52      -5.953  38.931  -7.716  1.00  0.00           C  
ATOM    793  CD2 TYR A  52      -8.065  39.918  -7.136  1.00  0.00           C  
ATOM    794  CE1 TYR A  52      -6.190  39.206  -9.048  1.00  0.00           C  
ATOM    795  CE2 TYR A  52      -8.302  40.193  -8.469  1.00  0.00           C  
ATOM    796  CZ  TYR A  52      -7.370  39.840  -9.423  1.00  0.00           C  
ATOM    797  OH  TYR A  52      -7.606  40.114 -10.750  1.00  0.00           O  
ATOM    798  H   TYR A  52      -5.683  39.138  -2.762  1.00  0.00           H  
ATOM    799  HA  TYR A  52      -4.503  38.788  -5.480  1.00  0.00           H  
ATOM    800 1HB  TYR A  52      -6.827  37.925  -5.128  1.00  0.00           H  
ATOM    801 2HB  TYR A  52      -7.347  39.549  -4.701  1.00  0.00           H  
ATOM    802  HD1 TYR A  52      -5.030  38.434  -7.417  1.00  0.00           H  
ATOM    803  HD2 TYR A  52      -8.801  40.198  -6.382  1.00  0.00           H  
ATOM    804  HE1 TYR A  52      -5.454  38.927  -9.802  1.00  0.00           H  
ATOM    805  HE2 TYR A  52      -9.225  40.691  -8.767  1.00  0.00           H  
ATOM    806  HH  TYR A  52      -6.817  39.918 -11.261  1.00  0.00           H  
ATOM    807  N   PRO A  53      -3.794  41.143  -5.579  1.00  0.00           N  
ATOM    808  CA  PRO A  53      -3.369  42.533  -5.698  1.00  0.00           C  
ATOM    809  C   PRO A  53      -4.401  43.362  -6.450  1.00  0.00           C  
ATOM    810  O   PRO A  53      -4.504  44.573  -6.250  1.00  0.00           O  
ATOM    811  CB  PRO A  53      -2.054  42.426  -6.477  1.00  0.00           C  
ATOM    812  CG  PRO A  53      -1.519  41.084  -6.109  1.00  0.00           C  
ATOM    813  CD  PRO A  53      -2.738  40.205  -6.023  1.00  0.00           C  
ATOM    814  HA  PRO A  53      -3.198  42.946  -4.692  1.00  0.00           H  
ATOM    815 1HB  PRO A  53      -2.246  42.528  -7.555  1.00  0.00           H  
ATOM    816 2HB  PRO A  53      -1.380  43.247  -6.192  1.00  0.00           H  
ATOM    817 1HG  PRO A  53      -0.801  40.740  -6.868  1.00  0.00           H  
ATOM    818 2HG  PRO A  53      -0.971  41.142  -5.157  1.00  0.00           H  
ATOM    819 1HD  PRO A  53      -2.959  39.786  -7.015  1.00  0.00           H  
ATOM    820 2HD  PRO A  53      -2.561  39.402  -5.292  1.00  0.00           H  
ATOM    821  N   GLY A  54      -5.165  42.704  -7.315  1.00  0.00           N  
ATOM    822  CA  GLY A  54      -6.138  43.392  -8.156  1.00  0.00           C  
ATOM    823  C   GLY A  54      -7.284  43.955  -7.326  1.00  0.00           C  
ATOM    824  O   GLY A  54      -8.024  44.827  -7.782  1.00  0.00           O  
ATOM    825  H   GLY A  54      -5.070  41.702  -7.392  1.00  0.00           H  
ATOM    826 1HA  GLY A  54      -5.644  44.200  -8.697  1.00  0.00           H  
ATOM    827 2HA  GLY A  54      -6.529  42.700  -8.900  1.00  0.00           H  
ATOM    828  N   SER A  55      -7.425  43.453  -6.104  1.00  0.00           N  
ATOM    829  CA  SER A  55      -8.508  43.874  -5.223  1.00  0.00           C  
ATOM    830  C   SER A  55      -7.967  44.401  -3.900  1.00  0.00           C  
ATOM    831  O   SER A  55      -8.519  45.338  -3.322  1.00  0.00           O  
ATOM    832  CB  SER A  55      -9.454  42.717  -4.968  1.00  0.00           C  
ATOM    833  OG  SER A  55      -8.813  41.691  -4.262  1.00  0.00           O  
ATOM    834  H   SER A  55      -6.766  42.760  -5.778  1.00  0.00           H  
ATOM    835  HA  SER A  55      -9.059  44.678  -5.712  1.00  0.00           H  
ATOM    836 1HB  SER A  55     -10.315  43.070  -4.401  1.00  0.00           H  
ATOM    837 2HB  SER A  55      -9.823  42.333  -5.918  1.00  0.00           H  
ATOM    838  HG  SER A  55      -7.937  41.610  -4.648  1.00  0.00           H  
ATOM    839  N   GLY A  56      -6.885  43.795  -3.425  1.00  0.00           N  
ATOM    840  CA  GLY A  56      -6.337  44.121  -2.114  1.00  0.00           C  
ATOM    841  C   GLY A  56      -6.904  43.205  -1.037  1.00  0.00           C  
ATOM    842  O   GLY A  56      -6.611  43.369   0.148  1.00  0.00           O  
ATOM    843  H   GLY A  56      -6.430  43.089  -3.987  1.00  0.00           H  
ATOM    844 1HA  GLY A  56      -5.251  44.029  -2.140  1.00  0.00           H  
ATOM    845 2HA  GLY A  56      -6.565  45.158  -1.872  1.00  0.00           H  
ATOM    846  N   GLY A  57      -7.716  42.241  -1.454  1.00  0.00           N  
ATOM    847  CA  GLY A  57      -8.350  41.316  -0.523  1.00  0.00           C  
ATOM    848  C   GLY A  57      -7.406  40.181  -0.146  1.00  0.00           C  
ATOM    849  O   GLY A  57      -6.686  39.653  -0.994  1.00  0.00           O  
ATOM    850  H   GLY A  57      -7.900  42.146  -2.443  1.00  0.00           H  
ATOM    851 1HA  GLY A  57      -8.654  41.854   0.375  1.00  0.00           H  
ATOM    852 2HA  GLY A  57      -9.254  40.908  -0.973  1.00  0.00           H  
ATOM    853  N   THR A  58      -7.415  39.809   1.129  1.00  0.00           N  
ATOM    854  CA  THR A  58      -6.538  38.756   1.627  1.00  0.00           C  
ATOM    855  C   THR A  58      -7.338  37.632   2.272  1.00  0.00           C  
ATOM    856  O   THR A  58      -8.456  37.843   2.741  1.00  0.00           O  
ATOM    857  CB  THR A  58      -5.520  39.314   2.639  1.00  0.00           C  
ATOM    858  OG1 THR A  58      -6.215  39.867   3.764  1.00  0.00           O  
ATOM    859  CG2 THR A  58      -4.665  40.395   1.995  1.00  0.00           C  
ATOM    860  H   THR A  58      -8.045  40.268   1.771  1.00  0.00           H  
ATOM    861  HA  THR A  58      -5.988  38.337   0.783  1.00  0.00           H  
ATOM    862  HB  THR A  58      -4.875  38.508   2.988  1.00  0.00           H  
ATOM    863  HG1 THR A  58      -7.162  39.819   3.609  1.00  0.00           H  
ATOM    864 1HG2 THR A  58      -3.952  40.777   2.725  1.00  0.00           H  
ATOM    865 2HG2 THR A  58      -4.126  39.975   1.146  1.00  0.00           H  
ATOM    866 3HG2 THR A  58      -5.304  41.208   1.652  1.00  0.00           H  
ATOM    867  N   ASN A  59      -6.758  36.437   2.293  1.00  0.00           N  
ATOM    868  CA  ASN A  59      -7.367  35.302   2.976  1.00  0.00           C  
ATOM    869  C   ASN A  59      -6.386  34.649   3.942  1.00  0.00           C  
ATOM    870  O   ASN A  59      -5.197  34.529   3.648  1.00  0.00           O  
ATOM    871  CB  ASN A  59      -7.882  34.288   1.971  1.00  0.00           C  
ATOM    872  CG  ASN A  59      -8.938  34.857   1.065  1.00  0.00           C  
ATOM    873  OD1 ASN A  59     -10.055  35.157   1.504  1.00  0.00           O  
ATOM    874  ND2 ASN A  59      -8.608  35.012  -0.191  1.00  0.00           N  
ATOM    875  H   ASN A  59      -5.872  36.311   1.824  1.00  0.00           H  
ATOM    876  HA  ASN A  59      -8.209  35.665   3.567  1.00  0.00           H  
ATOM    877 1HB  ASN A  59      -7.054  33.926   1.362  1.00  0.00           H  
ATOM    878 2HB  ASN A  59      -8.298  33.430   2.500  1.00  0.00           H  
ATOM    879 1HD2 ASN A  59      -9.271  35.387  -0.840  1.00  0.00           H  
ATOM    880 2HD2 ASN A  59      -7.693  34.756  -0.503  1.00  0.00           H  
ATOM    881  N   TYR A  60      -6.892  34.227   5.096  1.00  0.00           N  
ATOM    882  CA  TYR A  60      -6.055  33.618   6.122  1.00  0.00           C  
ATOM    883  C   TYR A  60      -6.677  32.330   6.648  1.00  0.00           C  
ATOM    884  O   TYR A  60      -7.899  32.214   6.743  1.00  0.00           O  
ATOM    885  CB  TYR A  60      -5.817  34.600   7.272  1.00  0.00           C  
ATOM    886  CG  TYR A  60      -5.345  35.964   6.822  1.00  0.00           C  
ATOM    887  CD1 TYR A  60      -6.237  37.025   6.771  1.00  0.00           C  
ATOM    888  CD2 TYR A  60      -4.020  36.154   6.459  1.00  0.00           C  
ATOM    889  CE1 TYR A  60      -5.806  38.271   6.359  1.00  0.00           C  
ATOM    890  CE2 TYR A  60      -3.588  37.401   6.048  1.00  0.00           C  
ATOM    891  CZ  TYR A  60      -4.476  38.456   5.997  1.00  0.00           C  
ATOM    892  OH  TYR A  60      -4.046  39.697   5.588  1.00  0.00           O  
ATOM    893  H   TYR A  60      -7.882  34.332   5.267  1.00  0.00           H  
ATOM    894  HA  TYR A  60      -5.093  33.363   5.677  1.00  0.00           H  
ATOM    895 1HB  TYR A  60      -6.742  34.729   7.837  1.00  0.00           H  
ATOM    896 2HB  TYR A  60      -5.072  34.189   7.953  1.00  0.00           H  
ATOM    897  HD1 TYR A  60      -7.279  36.876   7.055  1.00  0.00           H  
ATOM    898  HD2 TYR A  60      -3.319  35.320   6.498  1.00  0.00           H  
ATOM    899  HE1 TYR A  60      -6.506  39.105   6.319  1.00  0.00           H  
ATOM    900  HE2 TYR A  60      -2.547  37.550   5.763  1.00  0.00           H  
ATOM    901  HH  TYR A  60      -4.695  40.079   4.991  1.00  0.00           H  
ATOM    902  N   ALA A  61      -5.829  31.365   6.987  1.00  0.00           N  
ATOM    903  CA  ALA A  61      -6.262  30.195   7.742  1.00  0.00           C  
ATOM    904  C   ALA A  61      -6.382  30.511   9.227  1.00  0.00           C  
ATOM    905  O   ALA A  61      -5.782  31.467   9.719  1.00  0.00           O  
ATOM    906  CB  ALA A  61      -5.299  29.038   7.523  1.00  0.00           C  
ATOM    907  H   ALA A  61      -4.860  31.444   6.715  1.00  0.00           H  
ATOM    908  HA  ALA A  61      -7.249  29.906   7.381  1.00  0.00           H  
ATOM    909 1HB  ALA A  61      -5.636  28.172   8.093  1.00  0.00           H  
ATOM    910 2HB  ALA A  61      -5.268  28.785   6.463  1.00  0.00           H  
ATOM    911 3HB  ALA A  61      -4.303  29.325   7.856  1.00  0.00           H  
ATOM    912  N   GLU A  62      -7.161  29.703   9.938  1.00  0.00           N  
ATOM    913  CA  GLU A  62      -7.505  29.994  11.324  1.00  0.00           C  
ATOM    914  C   GLU A  62      -6.256  30.156  12.180  1.00  0.00           C  
ATOM    915  O   GLU A  62      -6.216  30.986  13.088  1.00  0.00           O  
ATOM    916  CB  GLU A  62      -8.389  28.885  11.899  1.00  0.00           C  
ATOM    917  CG  GLU A  62      -8.860  29.132  13.325  1.00  0.00           C  
ATOM    918  CD  GLU A  62      -9.794  30.305  13.437  1.00  0.00           C  
ATOM    919  OE1 GLU A  62     -10.385  30.667  12.448  1.00  0.00           O  
ATOM    920  OE2 GLU A  62      -9.916  30.841  14.514  1.00  0.00           O  
ATOM    921  H   GLU A  62      -7.524  28.865   9.506  1.00  0.00           H  
ATOM    922  HA  GLU A  62      -8.060  30.933  11.353  1.00  0.00           H  
ATOM    923 1HB  GLU A  62      -9.272  28.761  11.272  1.00  0.00           H  
ATOM    924 2HB  GLU A  62      -7.843  27.942  11.886  1.00  0.00           H  
ATOM    925 1HG  GLU A  62      -9.371  28.240  13.687  1.00  0.00           H  
ATOM    926 2HG  GLU A  62      -7.992  29.303  13.959  1.00  0.00           H  
ATOM    927  N   LYS A  63      -5.235  29.358  11.885  1.00  0.00           N  
ATOM    928  CA  LYS A  63      -4.031  29.319  12.705  1.00  0.00           C  
ATOM    929  C   LYS A  63      -3.197  30.580  12.520  1.00  0.00           C  
ATOM    930  O   LYS A  63      -2.340  30.896  13.345  1.00  0.00           O  
ATOM    931  CB  LYS A  63      -3.195  28.082  12.371  1.00  0.00           C  
ATOM    932  CG  LYS A  63      -3.838  26.761  12.773  1.00  0.00           C  
ATOM    933  CD  LYS A  63      -3.023  25.576  12.276  1.00  0.00           C  
ATOM    934  CE  LYS A  63      -1.708  25.452  13.032  1.00  0.00           C  
ATOM    935  NZ  LYS A  63      -0.924  24.266  12.593  1.00  0.00           N  
ATOM    936  H   LYS A  63      -5.296  28.763  11.071  1.00  0.00           H  
ATOM    937  HA  LYS A  63      -4.327  29.266  13.753  1.00  0.00           H  
ATOM    938 1HB  LYS A  63      -3.006  28.049  11.298  1.00  0.00           H  
ATOM    939 2HB  LYS A  63      -2.229  28.150  12.872  1.00  0.00           H  
ATOM    940 1HG  LYS A  63      -3.913  26.709  13.860  1.00  0.00           H  
ATOM    941 2HG  LYS A  63      -4.841  26.703  12.353  1.00  0.00           H  
ATOM    942 1HD  LYS A  63      -3.597  24.659  12.408  1.00  0.00           H  
ATOM    943 2HD  LYS A  63      -2.809  25.701  11.215  1.00  0.00           H  
ATOM    944 1HE  LYS A  63      -1.110  26.347  12.872  1.00  0.00           H  
ATOM    945 2HE  LYS A  63      -1.910  25.362  14.100  1.00  0.00           H  
ATOM    946 1HZ  LYS A  63      -0.061  24.219  13.117  1.00  0.00           H  
ATOM    947 2HZ  LYS A  63      -1.462  23.426  12.754  1.00  0.00           H  
ATOM    948 3HZ  LYS A  63      -0.714  24.347  11.608  1.00  0.00           H  
ATOM    949  N   PHE A  64      -3.453  31.298  11.432  1.00  0.00           N  
ATOM    950  CA  PHE A  64      -2.647  32.459  11.072  1.00  0.00           C  
ATOM    951  C   PHE A  64      -3.498  33.720  11.004  1.00  0.00           C  
ATOM    952  O   PHE A  64      -2.973  34.829  10.899  1.00  0.00           O  
ATOM    953  CB  PHE A  64      -1.954  32.232   9.727  1.00  0.00           C  
ATOM    954  CG  PHE A  64      -1.147  30.966   9.667  1.00  0.00           C  
ATOM    955  CD1 PHE A  64      -1.649  29.836   9.039  1.00  0.00           C  
ATOM    956  CD2 PHE A  64       0.114  30.902  10.239  1.00  0.00           C  
ATOM    957  CE1 PHE A  64      -0.908  28.670   8.984  1.00  0.00           C  
ATOM    958  CE2 PHE A  64       0.858  29.739  10.184  1.00  0.00           C  
ATOM    959  CZ  PHE A  64       0.346  28.622   9.556  1.00  0.00           C  
ATOM    960  H   PHE A  64      -4.226  31.033  10.838  1.00  0.00           H  
ATOM    961  HA  PHE A  64      -1.884  32.601  11.839  1.00  0.00           H  
ATOM    962 1HB  PHE A  64      -2.700  32.197   8.935  1.00  0.00           H  
ATOM    963 2HB  PHE A  64      -1.290  33.068   9.515  1.00  0.00           H  
ATOM    964  HD1 PHE A  64      -2.640  29.874   8.586  1.00  0.00           H  
ATOM    965  HD2 PHE A  64       0.519  31.784  10.736  1.00  0.00           H  
ATOM    966  HE1 PHE A  64      -1.314  27.790   8.487  1.00  0.00           H  
ATOM    967  HE2 PHE A  64       1.848  29.702  10.637  1.00  0.00           H  
ATOM    968  HZ  PHE A  64       0.930  27.704   9.513  1.00  0.00           H  
ATOM    969  N   LYS A  65      -4.813  33.545  11.064  1.00  0.00           N  
ATOM    970  CA  LYS A  65      -5.741  34.664  10.952  1.00  0.00           C  
ATOM    971  C   LYS A  65      -5.390  35.772  11.936  1.00  0.00           C  
ATOM    972  O   LYS A  65      -5.458  36.955  11.604  1.00  0.00           O  
ATOM    973  CB  LYS A  65      -7.178  34.193  11.181  1.00  0.00           C  
ATOM    974  CG  LYS A  65      -8.228  35.287  11.044  1.00  0.00           C  
ATOM    975  CD  LYS A  65      -9.633  34.731  11.220  1.00  0.00           C  
ATOM    976  CE  LYS A  65     -10.680  35.831  11.135  1.00  0.00           C  
ATOM    977  NZ  LYS A  65     -12.061  35.300  11.300  1.00  0.00           N  
ATOM    978  H   LYS A  65      -5.180  32.612  11.191  1.00  0.00           H  
ATOM    979  HA  LYS A  65      -5.666  35.076   9.945  1.00  0.00           H  
ATOM    980 1HB  LYS A  65      -7.421  33.405  10.467  1.00  0.00           H  
ATOM    981 2HB  LYS A  65      -7.267  33.767  12.180  1.00  0.00           H  
ATOM    982 1HG  LYS A  65      -8.054  36.055  11.798  1.00  0.00           H  
ATOM    983 2HG  LYS A  65      -8.149  35.746  10.059  1.00  0.00           H  
ATOM    984 1HD  LYS A  65      -9.832  33.991  10.443  1.00  0.00           H  
ATOM    985 2HD  LYS A  65      -9.712  34.242  12.191  1.00  0.00           H  
ATOM    986 1HE  LYS A  65     -10.494  36.571  11.912  1.00  0.00           H  
ATOM    987 2HE  LYS A  65     -10.610  36.327  10.167  1.00  0.00           H  
ATOM    988 1HZ  LYS A  65     -12.724  36.060  11.238  1.00  0.00           H  
ATOM    989 2HZ  LYS A  65     -12.252  34.625  10.573  1.00  0.00           H  
ATOM    990 3HZ  LYS A  65     -12.145  34.854  12.203  1.00  0.00           H  
ATOM    991  N   ASN A  66      -5.014  35.381  13.149  1.00  0.00           N  
ATOM    992  CA  ASN A  66      -4.765  36.339  14.220  1.00  0.00           C  
ATOM    993  C   ASN A  66      -3.281  36.421  14.552  1.00  0.00           C  
ATOM    994  O   ASN A  66      -2.904  36.694  15.692  1.00  0.00           O  
ATOM    995  CB  ASN A  66      -5.570  35.980  15.455  1.00  0.00           C  
ATOM    996  CG  ASN A  66      -7.051  36.137  15.246  1.00  0.00           C  
ATOM    997  OD1 ASN A  66      -7.511  37.155  14.717  1.00  0.00           O  
ATOM    998  ND2 ASN A  66      -7.806  35.149  15.652  1.00  0.00           N  
ATOM    999  H   ASN A  66      -4.897  34.395  13.334  1.00  0.00           H  
ATOM   1000  HA  ASN A  66      -5.075  37.328  13.878  1.00  0.00           H  
ATOM   1001 1HB  ASN A  66      -5.363  34.947  15.737  1.00  0.00           H  
ATOM   1002 2HB  ASN A  66      -5.263  36.614  16.287  1.00  0.00           H  
ATOM   1003 1HD2 ASN A  66      -8.799  35.198  15.539  1.00  0.00           H  
ATOM   1004 2HD2 ASN A  66      -7.391  34.344  16.076  1.00  0.00           H  
ATOM   1005  N   ARG A  67      -2.442  36.183  13.550  1.00  0.00           N  
ATOM   1006  CA  ARG A  67      -0.998  36.306  13.714  1.00  0.00           C  
ATOM   1007  C   ARG A  67      -0.347  36.876  12.460  1.00  0.00           C  
ATOM   1008  O   ARG A  67       0.534  37.731  12.541  1.00  0.00           O  
ATOM   1009  CB  ARG A  67      -0.379  34.953  14.033  1.00  0.00           C  
ATOM   1010  CG  ARG A  67      -0.785  34.364  15.375  1.00  0.00           C  
ATOM   1011  CD  ARG A  67       0.218  33.388  15.873  1.00  0.00           C  
ATOM   1012  NE  ARG A  67       0.369  32.257  14.971  1.00  0.00           N  
ATOM   1013  CZ  ARG A  67       1.534  31.631  14.717  1.00  0.00           C  
ATOM   1014  NH1 ARG A  67       2.640  32.037  15.301  1.00  0.00           N  
ATOM   1015  NH2 ARG A  67       1.567  30.610  13.879  1.00  0.00           N  
ATOM   1016  H   ARG A  67      -2.813  35.911  12.651  1.00  0.00           H  
ATOM   1017  HA  ARG A  67      -0.801  36.983  14.546  1.00  0.00           H  
ATOM   1018 1HB  ARG A  67      -0.655  34.236  13.261  1.00  0.00           H  
ATOM   1019 2HB  ARG A  67       0.708  35.039  14.026  1.00  0.00           H  
ATOM   1020 1HG  ARG A  67      -0.879  35.164  16.110  1.00  0.00           H  
ATOM   1021 2HG  ARG A  67      -1.741  33.850  15.272  1.00  0.00           H  
ATOM   1022 1HD  ARG A  67       1.187  33.879  15.968  1.00  0.00           H  
ATOM   1023 2HD  ARG A  67      -0.094  33.010  16.845  1.00  0.00           H  
ATOM   1024  HE  ARG A  67      -0.460  31.916  14.503  1.00  0.00           H  
ATOM   1025 1HH1 ARG A  67       2.615  32.818  15.941  1.00  0.00           H  
ATOM   1026 2HH1 ARG A  67       3.513  31.568  15.110  1.00  0.00           H  
ATOM   1027 1HH2 ARG A  67       0.717  30.297  13.430  1.00  0.00           H  
ATOM   1028 2HH2 ARG A  67       2.440  30.141  13.688  1.00  0.00           H  
ATOM   1029  N   VAL A  68      -0.788  36.397  11.302  1.00  0.00           N  
ATOM   1030  CA  VAL A  68      -0.157  36.754  10.036  1.00  0.00           C  
ATOM   1031  C   VAL A  68      -1.058  37.662   9.209  1.00  0.00           C  
ATOM   1032  O   VAL A  68      -2.267  37.443   9.125  1.00  0.00           O  
ATOM   1033  CB  VAL A  68       0.172  35.486   9.227  1.00  0.00           C  
ATOM   1034  CG1 VAL A  68       0.798  35.855   7.890  1.00  0.00           C  
ATOM   1035  CG2 VAL A  68       1.101  34.586  10.028  1.00  0.00           C  
ATOM   1036  H   VAL A  68      -1.579  35.770  11.297  1.00  0.00           H  
ATOM   1037  HA  VAL A  68       0.772  37.284  10.250  1.00  0.00           H  
ATOM   1038  HB  VAL A  68      -0.754  34.953   9.011  1.00  0.00           H  
ATOM   1039 1HG1 VAL A  68       1.024  34.946   7.331  1.00  0.00           H  
ATOM   1040 2HG1 VAL A  68       0.102  36.468   7.319  1.00  0.00           H  
ATOM   1041 3HG1 VAL A  68       1.719  36.412   8.062  1.00  0.00           H  
ATOM   1042 1HG2 VAL A  68       1.329  33.691   9.450  1.00  0.00           H  
ATOM   1043 2HG2 VAL A  68       2.025  35.121  10.249  1.00  0.00           H  
ATOM   1044 3HG2 VAL A  68       0.615  34.301  10.962  1.00  0.00           H  
ATOM   1045  N   THR A  69      -0.463  38.680   8.598  1.00  0.00           N  
ATOM   1046  CA  THR A  69      -1.190  39.562   7.694  1.00  0.00           C  
ATOM   1047  C   THR A  69      -0.385  39.843   6.431  1.00  0.00           C  
ATOM   1048  O   THR A  69       0.843  39.921   6.471  1.00  0.00           O  
ATOM   1049  CB  THR A  69      -1.549  40.891   8.384  1.00  0.00           C  
ATOM   1050  OG1 THR A  69      -2.395  41.666   7.525  1.00  0.00           O  
ATOM   1051  CG2 THR A  69      -0.290  41.685   8.699  1.00  0.00           C  
ATOM   1052  H   THR A  69       0.519  38.848   8.765  1.00  0.00           H  
ATOM   1053  HA  THR A  69      -2.116  39.068   7.399  1.00  0.00           H  
ATOM   1054  HB  THR A  69      -2.084  40.687   9.311  1.00  0.00           H  
ATOM   1055  HG1 THR A  69      -2.910  41.077   6.968  1.00  0.00           H  
ATOM   1056 1HG2 THR A  69      -0.563  42.621   9.187  1.00  0.00           H  
ATOM   1057 2HG2 THR A  69       0.351  41.103   9.362  1.00  0.00           H  
ATOM   1058 3HG2 THR A  69       0.245  41.901   7.775  1.00  0.00           H  
ATOM   1059  N   MET A  70      -1.084  39.993   5.311  1.00  0.00           N  
ATOM   1060  CA  MET A  70      -0.437  40.042   4.005  1.00  0.00           C  
ATOM   1061  C   MET A  70      -0.776  41.332   3.271  1.00  0.00           C  
ATOM   1062  O   MET A  70      -1.828  41.930   3.500  1.00  0.00           O  
ATOM   1063  CB  MET A  70      -0.842  38.830   3.169  1.00  0.00           C  
ATOM   1064  CG  MET A  70      -0.432  37.490   3.763  1.00  0.00           C  
ATOM   1065  SD  MET A  70      -1.195  36.091   2.917  1.00  0.00           S  
ATOM   1066  CE  MET A  70      -0.714  34.742   3.991  1.00  0.00           C  
ATOM   1067  H   MET A  70      -2.089  40.075   5.365  1.00  0.00           H  
ATOM   1068  HA  MET A  70       0.643  40.021   4.153  1.00  0.00           H  
ATOM   1069 1HB  MET A  70      -1.924  38.821   3.043  1.00  0.00           H  
ATOM   1070 2HB  MET A  70      -0.397  38.907   2.177  1.00  0.00           H  
ATOM   1071 1HG  MET A  70       0.651  37.381   3.701  1.00  0.00           H  
ATOM   1072 2HG  MET A  70      -0.718  37.454   4.814  1.00  0.00           H  
ATOM   1073 1HE  MET A  70      -1.112  33.806   3.600  1.00  0.00           H  
ATOM   1074 2HE  MET A  70       0.375  34.684   4.037  1.00  0.00           H  
ATOM   1075 3HE  MET A  70      -1.110  34.915   4.992  1.00  0.00           H  
ATOM   1076  N   THR A  71       0.120  41.757   2.386  1.00  0.00           N  
ATOM   1077  CA  THR A  71      -0.121  42.930   1.554  1.00  0.00           C  
ATOM   1078  C   THR A  71       0.669  42.854   0.254  1.00  0.00           C  
ATOM   1079  O   THR A  71       1.235  41.814  -0.080  1.00  0.00           O  
ATOM   1080  CB  THR A  71       0.239  44.226   2.304  1.00  0.00           C  
ATOM   1081  OG1 THR A  71      -0.210  45.358   1.549  1.00  0.00           O  
ATOM   1082  CG2 THR A  71       1.743  44.322   2.510  1.00  0.00           C  
ATOM   1083  H   THR A  71       0.991  41.255   2.289  1.00  0.00           H  
ATOM   1084  HA  THR A  71      -1.182  42.963   1.302  1.00  0.00           H  
ATOM   1085  HB  THR A  71      -0.256  44.234   3.275  1.00  0.00           H  
ATOM   1086  HG1 THR A  71      -0.565  46.021   2.147  1.00  0.00           H  
ATOM   1087 1HG2 THR A  71       1.979  45.244   3.041  1.00  0.00           H  
ATOM   1088 2HG2 THR A  71       2.086  43.468   3.093  1.00  0.00           H  
ATOM   1089 3HG2 THR A  71       2.243  44.324   1.542  1.00  0.00           H  
ATOM   1090  N   ARG A  72       0.703  43.963  -0.477  1.00  0.00           N  
ATOM   1091  CA  ARG A  72       1.342  43.998  -1.787  1.00  0.00           C  
ATOM   1092  C   ARG A  72       1.623  45.430  -2.225  1.00  0.00           C  
ATOM   1093  O   ARG A  72       0.954  46.366  -1.788  1.00  0.00           O  
ATOM   1094  CB  ARG A  72       0.467  43.316  -2.828  1.00  0.00           C  
ATOM   1095  CG  ARG A  72      -0.935  43.889  -2.961  1.00  0.00           C  
ATOM   1096  CD  ARG A  72      -0.970  45.042  -3.897  1.00  0.00           C  
ATOM   1097  NE  ARG A  72      -2.332  45.416  -4.246  1.00  0.00           N  
ATOM   1098  CZ  ARG A  72      -3.097  46.267  -3.535  1.00  0.00           C  
ATOM   1099  NH1 ARG A  72      -2.621  46.823  -2.442  1.00  0.00           N  
ATOM   1100  NH2 ARG A  72      -4.325  46.544  -3.936  1.00  0.00           N  
ATOM   1101  H   ARG A  72       0.275  44.804  -0.116  1.00  0.00           H  
ATOM   1102  HA  ARG A  72       2.289  43.462  -1.724  1.00  0.00           H  
ATOM   1103 1HB  ARG A  72       0.944  43.382  -3.804  1.00  0.00           H  
ATOM   1104 2HB  ARG A  72       0.368  42.258  -2.583  1.00  0.00           H  
ATOM   1105 1HG  ARG A  72      -1.609  43.120  -3.338  1.00  0.00           H  
ATOM   1106 2HG  ARG A  72      -1.283  44.230  -1.985  1.00  0.00           H  
ATOM   1107 1HD  ARG A  72      -0.488  45.902  -3.434  1.00  0.00           H  
ATOM   1108 2HD  ARG A  72      -0.443  44.781  -4.814  1.00  0.00           H  
ATOM   1109  HE  ARG A  72      -2.732  45.009  -5.080  1.00  0.00           H  
ATOM   1110 1HH1 ARG A  72      -1.682  46.611  -2.136  1.00  0.00           H  
ATOM   1111 2HH1 ARG A  72      -3.195  47.461  -1.910  1.00  0.00           H  
ATOM   1112 1HH2 ARG A  72      -4.691  46.117  -4.776  1.00  0.00           H  
ATOM   1113 2HH2 ARG A  72      -4.898  47.181  -3.404  1.00  0.00           H  
ATOM   1114  N   ASP A  73       2.618  45.594  -3.090  1.00  0.00           N  
ATOM   1115  CA  ASP A  73       2.923  46.897  -3.670  1.00  0.00           C  
ATOM   1116  C   ASP A  73       3.102  46.800  -5.179  1.00  0.00           C  
ATOM   1117  O   ASP A  73       4.110  46.284  -5.662  1.00  0.00           O  
ATOM   1118  CB  ASP A  73       4.186  47.483  -3.036  1.00  0.00           C  
ATOM   1119  CG  ASP A  73       4.484  48.900  -3.509  1.00  0.00           C  
ATOM   1120  OD1 ASP A  73       3.906  49.312  -4.486  1.00  0.00           O  
ATOM   1121  OD2 ASP A  73       5.286  49.556  -2.888  1.00  0.00           O  
ATOM   1122  H   ASP A  73       3.177  44.795  -3.354  1.00  0.00           H  
ATOM   1123  HA  ASP A  73       2.088  47.569  -3.468  1.00  0.00           H  
ATOM   1124 1HB  ASP A  73       4.078  47.493  -1.951  1.00  0.00           H  
ATOM   1125 2HB  ASP A  73       5.041  46.849  -3.274  1.00  0.00           H  
ATOM   1126  N   THR A  74       2.119  47.299  -5.920  1.00  0.00           N  
ATOM   1127  CA  THR A  74       2.041  47.054  -7.355  1.00  0.00           C  
ATOM   1128  C   THR A  74       3.098  47.850  -8.109  1.00  0.00           C  
ATOM   1129  O   THR A  74       3.440  47.526  -9.246  1.00  0.00           O  
ATOM   1130  CB  THR A  74       0.644  47.402  -7.902  1.00  0.00           C  
ATOM   1131  OG1 THR A  74       0.380  48.795  -7.693  1.00  0.00           O  
ATOM   1132  CG2 THR A  74      -0.424  46.577  -7.201  1.00  0.00           C  
ATOM   1133  H   THR A  74       1.408  47.864  -5.478  1.00  0.00           H  
ATOM   1134  HA  THR A  74       2.226  45.994  -7.536  1.00  0.00           H  
ATOM   1135  HB  THR A  74       0.610  47.196  -8.972  1.00  0.00           H  
ATOM   1136  HG1 THR A  74       0.537  49.276  -8.509  1.00  0.00           H  
ATOM   1137 1HG2 THR A  74      -1.404  46.836  -7.600  1.00  0.00           H  
ATOM   1138 2HG2 THR A  74      -0.233  45.517  -7.367  1.00  0.00           H  
ATOM   1139 3HG2 THR A  74      -0.402  46.786  -6.132  1.00  0.00           H  
ATOM   1140  N   SER A  75       3.614  48.894  -7.468  1.00  0.00           N  
ATOM   1141  CA  SER A  75       4.634  49.739  -8.077  1.00  0.00           C  
ATOM   1142  C   SER A  75       5.969  49.010  -8.171  1.00  0.00           C  
ATOM   1143  O   SER A  75       6.828  49.369  -8.977  1.00  0.00           O  
ATOM   1144  CB  SER A  75       4.801  51.015  -7.277  1.00  0.00           C  
ATOM   1145  OG  SER A  75       5.428  50.761  -6.050  1.00  0.00           O  
ATOM   1146  H   SER A  75       3.291  49.107  -6.536  1.00  0.00           H  
ATOM   1147  HA  SER A  75       4.313  49.996  -9.087  1.00  0.00           H  
ATOM   1148 1HB  SER A  75       5.392  51.730  -7.849  1.00  0.00           H  
ATOM   1149 2HB  SER A  75       3.824  51.465  -7.102  1.00  0.00           H  
ATOM   1150  HG  SER A  75       4.752  50.388  -5.479  1.00  0.00           H  
ATOM   1151  N   ILE A  76       6.137  47.984  -7.344  1.00  0.00           N  
ATOM   1152  CA  ILE A  76       7.326  47.142  -7.399  1.00  0.00           C  
ATOM   1153  C   ILE A  76       6.953  45.671  -7.530  1.00  0.00           C  
ATOM   1154  O   ILE A  76       7.802  44.791  -7.391  1.00  0.00           O  
ATOM   1155  CB  ILE A  76       8.199  47.341  -6.146  1.00  0.00           C  
ATOM   1156  CG1 ILE A  76       7.414  46.973  -4.884  1.00  0.00           C  
ATOM   1157  CG2 ILE A  76       8.696  48.776  -6.067  1.00  0.00           C  
ATOM   1158  CD1 ILE A  76       8.260  46.916  -3.633  1.00  0.00           C  
ATOM   1159  H   ILE A  76       5.423  47.783  -6.658  1.00  0.00           H  
ATOM   1160  HA  ILE A  76       7.909  47.425  -8.274  1.00  0.00           H  
ATOM   1161  HB  ILE A  76       9.057  46.671  -6.190  1.00  0.00           H  
ATOM   1162 1HG1 ILE A  76       6.618  47.700  -4.726  1.00  0.00           H  
ATOM   1163 2HG1 ILE A  76       6.943  45.999  -5.020  1.00  0.00           H  
ATOM   1164 1HG2 ILE A  76       9.311  48.900  -5.176  1.00  0.00           H  
ATOM   1165 2HG2 ILE A  76       9.290  49.004  -6.951  1.00  0.00           H  
ATOM   1166 3HG2 ILE A  76       7.844  49.455  -6.017  1.00  0.00           H  
ATOM   1167 1HD1 ILE A  76       7.634  46.648  -2.782  1.00  0.00           H  
ATOM   1168 2HD1 ILE A  76       9.044  46.167  -3.757  1.00  0.00           H  
ATOM   1169 3HD1 ILE A  76       8.714  47.890  -3.457  1.00  0.00           H  
ATOM   1170  N   SER A  77       5.678  45.411  -7.799  1.00  0.00           N  
ATOM   1171  CA  SER A  77       5.218  44.059  -8.095  1.00  0.00           C  
ATOM   1172  C   SER A  77       5.726  43.065  -7.059  1.00  0.00           C  
ATOM   1173  O   SER A  77       6.204  41.984  -7.404  1.00  0.00           O  
ATOM   1174  CB  SER A  77       5.679  43.642  -9.478  1.00  0.00           C  
ATOM   1175  OG  SER A  77       5.151  44.490 -10.461  1.00  0.00           O  
ATOM   1176  H   SER A  77       5.010  46.169  -7.799  1.00  0.00           H  
ATOM   1177  HA  SER A  77       4.127  44.052  -8.071  1.00  0.00           H  
ATOM   1178 1HB  SER A  77       6.768  43.665  -9.521  1.00  0.00           H  
ATOM   1179 2HB  SER A  77       5.366  42.617  -9.672  1.00  0.00           H  
ATOM   1180  HG  SER A  77       4.883  45.290 -10.003  1.00  0.00           H  
ATOM   1181  N   THR A  78       5.621  43.437  -5.788  1.00  0.00           N  
ATOM   1182  CA  THR A  78       6.156  42.622  -4.704  1.00  0.00           C  
ATOM   1183  C   THR A  78       5.090  42.331  -3.656  1.00  0.00           C  
ATOM   1184  O   THR A  78       4.386  43.234  -3.205  1.00  0.00           O  
ATOM   1185  CB  THR A  78       7.363  43.309  -4.038  1.00  0.00           C  
ATOM   1186  OG1 THR A  78       8.394  43.518  -5.012  1.00  0.00           O  
ATOM   1187  CG2 THR A  78       7.906  42.451  -2.905  1.00  0.00           C  
ATOM   1188  H   THR A  78       5.157  44.307  -5.567  1.00  0.00           H  
ATOM   1189  HA  THR A  78       6.489  41.670  -5.119  1.00  0.00           H  
ATOM   1190  HB  THR A  78       7.057  44.276  -3.640  1.00  0.00           H  
ATOM   1191  HG1 THR A  78       8.026  43.970  -5.774  1.00  0.00           H  
ATOM   1192 1HG2 THR A  78       8.758  42.953  -2.446  1.00  0.00           H  
ATOM   1193 2HG2 THR A  78       7.127  42.300  -2.158  1.00  0.00           H  
ATOM   1194 3HG2 THR A  78       8.223  41.487  -3.299  1.00  0.00           H  
ATOM   1195  N   ALA A  79       4.976  41.064  -3.271  1.00  0.00           N  
ATOM   1196  CA  ALA A  79       4.059  40.665  -2.211  1.00  0.00           C  
ATOM   1197  C   ALA A  79       4.772  40.581  -0.868  1.00  0.00           C  
ATOM   1198  O   ALA A  79       5.963  40.276  -0.805  1.00  0.00           O  
ATOM   1199  CB  ALA A  79       3.407  39.331  -2.548  1.00  0.00           C  
ATOM   1200  H   ALA A  79       5.540  40.359  -3.725  1.00  0.00           H  
ATOM   1201  HA  ALA A  79       3.283  41.426  -2.130  1.00  0.00           H  
ATOM   1202 1HB  ALA A  79       2.725  39.047  -1.747  1.00  0.00           H  
ATOM   1203 2HB  ALA A  79       2.852  39.423  -3.482  1.00  0.00           H  
ATOM   1204 3HB  ALA A  79       4.176  38.568  -2.657  1.00  0.00           H  
ATOM   1205  N   TYR A  80       4.037  40.853   0.205  1.00  0.00           N  
ATOM   1206  CA  TYR A  80       4.604  40.830   1.548  1.00  0.00           C  
ATOM   1207  C   TYR A  80       3.743  40.003   2.495  1.00  0.00           C  
ATOM   1208  O   TYR A  80       2.522  39.947   2.350  1.00  0.00           O  
ATOM   1209  CB  TYR A  80       4.766  42.254   2.085  1.00  0.00           C  
ATOM   1210  CG  TYR A  80       5.746  43.095   1.298  1.00  0.00           C  
ATOM   1211  CD1 TYR A  80       5.291  43.923   0.283  1.00  0.00           C  
ATOM   1212  CD2 TYR A  80       7.100  43.039   1.593  1.00  0.00           C  
ATOM   1213  CE1 TYR A  80       6.187  44.691  -0.436  1.00  0.00           C  
ATOM   1214  CE2 TYR A  80       7.996  43.807   0.875  1.00  0.00           C  
ATOM   1215  CZ  TYR A  80       7.543  44.630  -0.136  1.00  0.00           C  
ATOM   1216  OH  TYR A  80       8.435  45.396  -0.852  1.00  0.00           O  
ATOM   1217  H   TYR A  80       3.060  41.081   0.087  1.00  0.00           H  
ATOM   1218  HA  TYR A  80       5.587  40.361   1.501  1.00  0.00           H  
ATOM   1219 1HB  TYR A  80       3.799  42.759   2.075  1.00  0.00           H  
ATOM   1220 2HB  TYR A  80       5.104  42.216   3.120  1.00  0.00           H  
ATOM   1221  HD1 TYR A  80       4.227  43.967   0.051  1.00  0.00           H  
ATOM   1222  HD2 TYR A  80       7.458  42.388   2.390  1.00  0.00           H  
ATOM   1223  HE1 TYR A  80       5.829  45.341  -1.234  1.00  0.00           H  
ATOM   1224  HE2 TYR A  80       9.061  43.762   1.105  1.00  0.00           H  
ATOM   1225  HH  TYR A  80       9.329  45.195  -0.564  1.00  0.00           H  
ATOM   1226  N   MET A  81       4.388  39.363   3.465  1.00  0.00           N  
ATOM   1227  CA  MET A  81       3.676  38.600   4.483  1.00  0.00           C  
ATOM   1228  C   MET A  81       4.329  38.763   5.850  1.00  0.00           C  
ATOM   1229  O   MET A  81       5.435  38.276   6.083  1.00  0.00           O  
ATOM   1230  CB  MET A  81       3.619  37.124   4.093  1.00  0.00           C  
ATOM   1231  CG  MET A  81       2.960  36.224   5.129  1.00  0.00           C  
ATOM   1232  SD  MET A  81       2.890  34.499   4.607  1.00  0.00           S  
ATOM   1233  CE  MET A  81       4.625  34.059   4.660  1.00  0.00           C  
ATOM   1234  H   MET A  81       5.396  39.405   3.497  1.00  0.00           H  
ATOM   1235  HA  MET A  81       2.659  38.983   4.555  1.00  0.00           H  
ATOM   1236 1HB  MET A  81       3.069  37.016   3.160  1.00  0.00           H  
ATOM   1237 2HB  MET A  81       4.630  36.753   3.923  1.00  0.00           H  
ATOM   1238 1HG  MET A  81       3.516  36.279   6.065  1.00  0.00           H  
ATOM   1239 2HG  MET A  81       1.943  36.569   5.317  1.00  0.00           H  
ATOM   1240 1HE  MET A  81       4.745  33.017   4.363  1.00  0.00           H  
ATOM   1241 2HE  MET A  81       5.184  34.699   3.977  1.00  0.00           H  
ATOM   1242 3HE  MET A  81       5.003  34.192   5.674  1.00  0.00           H  
ATOM   1243  N   GLU A  82       3.637  39.452   6.752  1.00  0.00           N  
ATOM   1244  CA  GLU A  82       4.166  39.717   8.084  1.00  0.00           C  
ATOM   1245  C   GLU A  82       3.641  38.706   9.096  1.00  0.00           C  
ATOM   1246  O   GLU A  82       2.432  38.503   9.214  1.00  0.00           O  
ATOM   1247  CB  GLU A  82       3.803  41.135   8.530  1.00  0.00           C  
ATOM   1248  CG  GLU A  82       4.348  41.523   9.897  1.00  0.00           C  
ATOM   1249  CD  GLU A  82       3.980  42.925  10.297  1.00  0.00           C  
ATOM   1250  OE1 GLU A  82       3.330  43.591   9.528  1.00  0.00           O  
ATOM   1251  OE2 GLU A  82       4.350  43.330  11.374  1.00  0.00           O  
ATOM   1252  H   GLU A  82       2.721  39.801   6.507  1.00  0.00           H  
ATOM   1253  HA  GLU A  82       5.252  39.629   8.049  1.00  0.00           H  
ATOM   1254 1HB  GLU A  82       4.183  41.853   7.803  1.00  0.00           H  
ATOM   1255 2HB  GLU A  82       2.719  41.241   8.559  1.00  0.00           H  
ATOM   1256 1HG  GLU A  82       3.956  40.831  10.642  1.00  0.00           H  
ATOM   1257 2HG  GLU A  82       5.432  41.426   9.886  1.00  0.00           H  
ATOM   1258  N   LEU A  83       4.555  38.076   9.825  1.00  0.00           N  
ATOM   1259  CA  LEU A  83       4.187  37.068  10.812  1.00  0.00           C  
ATOM   1260  C   LEU A  83       4.477  37.551  12.227  1.00  0.00           C  
ATOM   1261  O   LEU A  83       5.613  37.479  12.697  1.00  0.00           O  
ATOM   1262  CB  LEU A  83       4.947  35.763  10.545  1.00  0.00           C  
ATOM   1263  CG  LEU A  83       4.714  35.126   9.169  1.00  0.00           C  
ATOM   1264  CD1 LEU A  83       5.591  35.818   8.134  1.00  0.00           C  
ATOM   1265  CD2 LEU A  83       5.021  33.638   9.239  1.00  0.00           C  
ATOM   1266  H   LEU A  83       5.531  38.301   9.691  1.00  0.00           H  
ATOM   1267  HA  LEU A  83       3.119  36.875  10.727  1.00  0.00           H  
ATOM   1268 1HB  LEU A  83       6.014  35.955  10.644  1.00  0.00           H  
ATOM   1269 2HB  LEU A  83       4.660  35.032  11.301  1.00  0.00           H  
ATOM   1270  HG  LEU A  83       3.674  35.269   8.873  1.00  0.00           H  
ATOM   1271 1HD1 LEU A  83       5.425  35.366   7.156  1.00  0.00           H  
ATOM   1272 2HD1 LEU A  83       5.336  36.877   8.091  1.00  0.00           H  
ATOM   1273 3HD1 LEU A  83       6.638  35.707   8.411  1.00  0.00           H  
ATOM   1274 1HD2 LEU A  83       4.854  33.185   8.260  1.00  0.00           H  
ATOM   1275 2HD2 LEU A  83       6.061  33.494   9.532  1.00  0.00           H  
ATOM   1276 3HD2 LEU A  83       4.368  33.166   9.973  1.00  0.00           H  
ATOM   1277  N   SER A  84       3.444  38.044  12.902  1.00  0.00           N  
ATOM   1278  CA  SER A  84       3.574  38.491  14.283  1.00  0.00           C  
ATOM   1279  C   SER A  84       3.293  37.355  15.259  1.00  0.00           C  
ATOM   1280  O   SER A  84       2.714  36.334  14.887  1.00  0.00           O  
ATOM   1281  CB  SER A  84       2.628  39.645  14.550  1.00  0.00           C  
ATOM   1282  OG  SER A  84       1.294  39.216  14.525  1.00  0.00           O  
ATOM   1283  H   SER A  84       2.545  38.110  12.446  1.00  0.00           H  
ATOM   1284  HA  SER A  84       4.598  38.832  14.442  1.00  0.00           H  
ATOM   1285 1HB  SER A  84       2.853  40.083  15.522  1.00  0.00           H  
ATOM   1286 2HB  SER A  84       2.778  40.419  13.799  1.00  0.00           H  
ATOM   1287  HG  SER A  84       1.171  38.784  13.677  1.00  0.00           H  
ATOM   1288  N   ARG A  85       3.705  37.539  16.508  1.00  0.00           N  
ATOM   1289  CA  ARG A  85       3.532  36.514  17.531  1.00  0.00           C  
ATOM   1290  C   ARG A  85       4.205  35.210  17.122  1.00  0.00           C  
ATOM   1291  O   ARG A  85       3.584  34.147  17.140  1.00  0.00           O  
ATOM   1292  CB  ARG A  85       2.055  36.259  17.790  1.00  0.00           C  
ATOM   1293  CG  ARG A  85       1.277  37.464  18.296  1.00  0.00           C  
ATOM   1294  CD  ARG A  85      -0.140  37.123  18.581  1.00  0.00           C  
ATOM   1295  NE  ARG A  85      -0.878  38.263  19.100  1.00  0.00           N  
ATOM   1296  CZ  ARG A  85      -2.195  38.256  19.385  1.00  0.00           C  
ATOM   1297  NH1 ARG A  85      -2.903  37.164  19.196  1.00  0.00           N  
ATOM   1298  NH2 ARG A  85      -2.776  39.346  19.854  1.00  0.00           N  
ATOM   1299  H   ARG A  85       4.149  38.411  16.756  1.00  0.00           H  
ATOM   1300  HA  ARG A  85       3.991  36.866  18.455  1.00  0.00           H  
ATOM   1301 1HB  ARG A  85       1.578  35.922  16.871  1.00  0.00           H  
ATOM   1302 2HB  ARG A  85       1.946  35.464  18.526  1.00  0.00           H  
ATOM   1303 1HG  ARG A  85       1.733  37.832  19.215  1.00  0.00           H  
ATOM   1304 2HG  ARG A  85       1.295  38.252  17.542  1.00  0.00           H  
ATOM   1305 1HD  ARG A  85      -0.626  36.791  17.664  1.00  0.00           H  
ATOM   1306 2HD  ARG A  85      -0.180  36.325  19.322  1.00  0.00           H  
ATOM   1307  HE  ARG A  85      -0.368  39.121  19.259  1.00  0.00           H  
ATOM   1308 1HH1 ARG A  85      -2.460  36.331  18.837  1.00  0.00           H  
ATOM   1309 2HH1 ARG A  85      -3.890  37.159  19.409  1.00  0.00           H  
ATOM   1310 1HH2 ARG A  85      -2.231  40.186  20.000  1.00  0.00           H  
ATOM   1311 2HH2 ARG A  85      -3.762  39.341  20.068  1.00  0.00           H  
ATOM   1312  N   LEU A  86       5.479  35.297  16.755  1.00  0.00           N  
ATOM   1313  CA  LEU A  86       6.221  34.135  16.280  1.00  0.00           C  
ATOM   1314  C   LEU A  86       6.426  33.119  17.397  1.00  0.00           C  
ATOM   1315  O   LEU A  86       6.472  33.477  18.574  1.00  0.00           O  
ATOM   1316  CB  LEU A  86       7.581  34.568  15.718  1.00  0.00           C  
ATOM   1317  CG  LEU A  86       7.534  35.398  14.429  1.00  0.00           C  
ATOM   1318  CD1 LEU A  86       8.927  35.922  14.111  1.00  0.00           C  
ATOM   1319  CD2 LEU A  86       7.000  34.539  13.291  1.00  0.00           C  
ATOM   1320  H   LEU A  86       5.945  36.191  16.805  1.00  0.00           H  
ATOM   1321  HA  LEU A  86       5.647  33.660  15.485  1.00  0.00           H  
ATOM   1322 1HB  LEU A  86       8.097  35.158  16.473  1.00  0.00           H  
ATOM   1323 2HB  LEU A  86       8.173  33.675  15.516  1.00  0.00           H  
ATOM   1324  HG  LEU A  86       6.879  36.257  14.573  1.00  0.00           H  
ATOM   1325 1HD1 LEU A  86       8.894  36.512  13.195  1.00  0.00           H  
ATOM   1326 2HD1 LEU A  86       9.276  36.548  14.932  1.00  0.00           H  
ATOM   1327 3HD1 LEU A  86       9.610  35.084  13.977  1.00  0.00           H  
ATOM   1328 1HD2 LEU A  86       6.966  35.130  12.375  1.00  0.00           H  
ATOM   1329 2HD2 LEU A  86       7.655  33.680  13.145  1.00  0.00           H  
ATOM   1330 3HD2 LEU A  86       5.996  34.193  13.537  1.00  0.00           H  
ATOM   1331  N   ARG A  87       6.549  31.851  17.020  1.00  0.00           N  
ATOM   1332  CA  ARG A  87       6.891  30.799  17.970  1.00  0.00           C  
ATOM   1333  C   ARG A  87       7.849  29.789  17.353  1.00  0.00           C  
ATOM   1334  O   ARG A  87       8.075  29.792  16.143  1.00  0.00           O  
ATOM   1335  CB  ARG A  87       5.637  30.080  18.447  1.00  0.00           C  
ATOM   1336  CG  ARG A  87       4.791  29.470  17.341  1.00  0.00           C  
ATOM   1337  CD  ARG A  87       3.516  28.917  17.867  1.00  0.00           C  
ATOM   1338  NE  ARG A  87       3.721  27.673  18.590  1.00  0.00           N  
ATOM   1339  CZ  ARG A  87       2.826  27.121  19.432  1.00  0.00           C  
ATOM   1340  NH1 ARG A  87       1.672  27.713  19.645  1.00  0.00           N  
ATOM   1341  NH2 ARG A  87       3.108  25.984  20.043  1.00  0.00           N  
ATOM   1342  H   ARG A  87       6.402  31.609  16.051  1.00  0.00           H  
ATOM   1343  HA  ARG A  87       7.378  31.257  18.832  1.00  0.00           H  
ATOM   1344 1HB  ARG A  87       5.915  29.278  19.130  1.00  0.00           H  
ATOM   1345 2HB  ARG A  87       5.006  30.776  18.999  1.00  0.00           H  
ATOM   1346 1HG  ARG A  87       4.554  30.233  16.600  1.00  0.00           H  
ATOM   1347 2HG  ARG A  87       5.344  28.660  16.864  1.00  0.00           H  
ATOM   1348 1HD  ARG A  87       3.061  29.636  18.547  1.00  0.00           H  
ATOM   1349 2HD  ARG A  87       2.836  28.722  17.038  1.00  0.00           H  
ATOM   1350  HE  ARG A  87       4.598  27.188  18.452  1.00  0.00           H  
ATOM   1351 1HH1 ARG A  87       1.456  28.582  19.177  1.00  0.00           H  
ATOM   1352 2HH1 ARG A  87       1.001  27.299  20.276  1.00  0.00           H  
ATOM   1353 1HH2 ARG A  87       3.995  25.528  19.880  1.00  0.00           H  
ATOM   1354 2HH2 ARG A  87       2.437  25.570  20.674  1.00  0.00           H  
ATOM   1355  N   SER A  88       8.409  28.924  18.191  1.00  0.00           N  
ATOM   1356  CA  SER A  88       9.427  27.977  17.749  1.00  0.00           C  
ATOM   1357  C   SER A  88       8.863  27.002  16.723  1.00  0.00           C  
ATOM   1358  O   SER A  88       9.601  26.449  15.908  1.00  0.00           O  
ATOM   1359  CB  SER A  88       9.980  27.213  18.935  1.00  0.00           C  
ATOM   1360  OG  SER A  88       9.001  26.387  19.502  1.00  0.00           O  
ATOM   1361  H   SER A  88       8.124  28.922  19.160  1.00  0.00           H  
ATOM   1362  HA  SER A  88      10.238  28.536  17.280  1.00  0.00           H  
ATOM   1363 1HB  SER A  88      10.829  26.610  18.615  1.00  0.00           H  
ATOM   1364 2HB  SER A  88      10.343  27.917  19.684  1.00  0.00           H  
ATOM   1365  HG  SER A  88       8.959  25.606  18.945  1.00  0.00           H  
ATOM   1366  N   ASP A  89       7.551  26.795  16.770  1.00  0.00           N  
ATOM   1367  CA  ASP A  89       6.899  25.816  15.908  1.00  0.00           C  
ATOM   1368  C   ASP A  89       6.581  26.410  14.542  1.00  0.00           C  
ATOM   1369  O   ASP A  89       5.956  25.761  13.703  1.00  0.00           O  
ATOM   1370  CB  ASP A  89       5.613  25.301  16.559  1.00  0.00           C  
ATOM   1371  CG  ASP A  89       5.872  24.491  17.822  1.00  0.00           C  
ATOM   1372  OD1 ASP A  89       6.856  23.791  17.865  1.00  0.00           O  
ATOM   1373  OD2 ASP A  89       5.082  24.579  18.732  1.00  0.00           O  
ATOM   1374  H   ASP A  89       6.992  27.330  17.419  1.00  0.00           H  
ATOM   1375  HA  ASP A  89       7.578  24.975  15.765  1.00  0.00           H  
ATOM   1376 1HB  ASP A  89       4.970  26.144  16.811  1.00  0.00           H  
ATOM   1377 2HB  ASP A  89       5.071  24.676  15.849  1.00  0.00           H  
ATOM   1378  N   ASP A  90       7.016  27.646  14.324  1.00  0.00           N  
ATOM   1379  CA  ASP A  90       6.891  28.284  13.019  1.00  0.00           C  
ATOM   1380  C   ASP A  90       8.112  28.008  12.152  1.00  0.00           C  
ATOM   1381  O   ASP A  90       8.158  28.397  10.985  1.00  0.00           O  
ATOM   1382  CB  ASP A  90       6.699  29.794  13.176  1.00  0.00           C  
ATOM   1383  CG  ASP A  90       5.335  30.163  13.742  1.00  0.00           C  
ATOM   1384  OD1 ASP A  90       4.372  29.528  13.381  1.00  0.00           O  
ATOM   1385  OD2 ASP A  90       5.268  31.076  14.530  1.00  0.00           O  
ATOM   1386  H   ASP A  90       7.444  28.158  15.083  1.00  0.00           H  
ATOM   1387  HA  ASP A  90       6.015  27.872  12.516  1.00  0.00           H  
ATOM   1388 1HB  ASP A  90       7.470  30.192  13.836  1.00  0.00           H  
ATOM   1389 2HB  ASP A  90       6.817  30.279  12.206  1.00  0.00           H  
ATOM   1390  N   THR A  91       9.101  27.334  12.729  1.00  0.00           N  
ATOM   1391  CA  THR A  91      10.262  26.879  11.973  1.00  0.00           C  
ATOM   1392  C   THR A  91       9.841  26.155  10.700  1.00  0.00           C  
ATOM   1393  O   THR A  91       9.457  24.986  10.737  1.00  0.00           O  
ATOM   1394  CB  THR A  91      11.150  25.953  12.824  1.00  0.00           C  
ATOM   1395  OG1 THR A  91      11.583  26.651  13.999  1.00  0.00           O  
ATOM   1396  CG2 THR A  91      12.366  25.502  12.030  1.00  0.00           C  
ATOM   1397  H   THR A  91       9.047  27.131  13.717  1.00  0.00           H  
ATOM   1398  HA  THR A  91      10.851  27.750  11.685  1.00  0.00           H  
ATOM   1399  HB  THR A  91      10.577  25.078  13.129  1.00  0.00           H  
ATOM   1400  HG1 THR A  91      10.903  26.592  14.675  1.00  0.00           H  
ATOM   1401 1HG2 THR A  91      12.982  24.849  12.647  1.00  0.00           H  
ATOM   1402 2HG2 THR A  91      12.041  24.961  11.142  1.00  0.00           H  
ATOM   1403 3HG2 THR A  91      12.949  26.373  11.731  1.00  0.00           H  
ATOM   1404  N   ALA A  92       9.916  26.857   9.574  1.00  0.00           N  
ATOM   1405  CA  ALA A  92       9.450  26.317   8.303  1.00  0.00           C  
ATOM   1406  C   ALA A  92      10.027  27.097   7.128  1.00  0.00           C  
ATOM   1407  O   ALA A  92      10.523  28.211   7.295  1.00  0.00           O  
ATOM   1408  CB  ALA A  92       7.930  26.326   8.248  1.00  0.00           C  
ATOM   1409  H   ALA A  92      10.306  27.788   9.600  1.00  0.00           H  
ATOM   1410  HA  ALA A  92       9.800  25.287   8.223  1.00  0.00           H  
ATOM   1411 1HB  ALA A  92       7.597  25.920   7.293  1.00  0.00           H  
ATOM   1412 2HB  ALA A  92       7.533  25.716   9.060  1.00  0.00           H  
ATOM   1413 3HB  ALA A  92       7.568  27.348   8.353  1.00  0.00           H  
ATOM   1414  N   VAL A  93       9.958  26.506   5.941  1.00  0.00           N  
ATOM   1415  CA  VAL A  93      10.319  27.207   4.714  1.00  0.00           C  
ATOM   1416  C   VAL A  93       9.083  27.736   3.998  1.00  0.00           C  
ATOM   1417  O   VAL A  93       8.220  26.966   3.578  1.00  0.00           O  
ATOM   1418  CB  VAL A  93      11.093  26.268   3.770  1.00  0.00           C  
ATOM   1419  CG1 VAL A  93      11.461  26.991   2.483  1.00  0.00           C  
ATOM   1420  CG2 VAL A  93      12.338  25.742   4.468  1.00  0.00           C  
ATOM   1421  H   VAL A  93       9.648  25.546   5.886  1.00  0.00           H  
ATOM   1422  HA  VAL A  93      10.961  28.050   4.973  1.00  0.00           H  
ATOM   1423  HB  VAL A  93      10.449  25.432   3.495  1.00  0.00           H  
ATOM   1424 1HG1 VAL A  93      12.007  26.312   1.827  1.00  0.00           H  
ATOM   1425 2HG1 VAL A  93      10.553  27.327   1.982  1.00  0.00           H  
ATOM   1426 3HG1 VAL A  93      12.088  27.852   2.716  1.00  0.00           H  
ATOM   1427 1HG2 VAL A  93      12.879  25.078   3.795  1.00  0.00           H  
ATOM   1428 2HG2 VAL A  93      12.979  26.578   4.747  1.00  0.00           H  
ATOM   1429 3HG2 VAL A  93      12.048  25.192   5.364  1.00  0.00           H  
ATOM   1430  N   TYR A  94       9.004  29.055   3.862  1.00  0.00           N  
ATOM   1431  CA  TYR A  94       7.778  29.707   3.418  1.00  0.00           C  
ATOM   1432  C   TYR A  94       7.828  30.020   1.928  1.00  0.00           C  
ATOM   1433  O   TYR A  94       8.629  30.842   1.483  1.00  0.00           O  
ATOM   1434  CB  TYR A  94       7.531  30.987   4.220  1.00  0.00           C  
ATOM   1435  CG  TYR A  94       7.244  30.743   5.685  1.00  0.00           C  
ATOM   1436  CD1 TYR A  94       8.259  30.317   6.530  1.00  0.00           C  
ATOM   1437  CD2 TYR A  94       5.966  30.946   6.185  1.00  0.00           C  
ATOM   1438  CE1 TYR A  94       7.997  30.095   7.868  1.00  0.00           C  
ATOM   1439  CE2 TYR A  94       5.704  30.724   7.523  1.00  0.00           C  
ATOM   1440  CZ  TYR A  94       6.714  30.300   8.362  1.00  0.00           C  
ATOM   1441  OH  TYR A  94       6.453  30.078   9.695  1.00  0.00           O  
ATOM   1442  H   TYR A  94       9.814  29.621   4.072  1.00  0.00           H  
ATOM   1443  HA  TYR A  94       6.943  29.026   3.585  1.00  0.00           H  
ATOM   1444 1HB  TYR A  94       8.405  31.636   4.148  1.00  0.00           H  
ATOM   1445 2HB  TYR A  94       6.686  31.527   3.794  1.00  0.00           H  
ATOM   1446  HD1 TYR A  94       9.264  30.158   6.137  1.00  0.00           H  
ATOM   1447  HD2 TYR A  94       5.168  31.280   5.521  1.00  0.00           H  
ATOM   1448  HE1 TYR A  94       8.794  29.760   8.531  1.00  0.00           H  
ATOM   1449  HE2 TYR A  94       4.699  30.882   7.915  1.00  0.00           H  
ATOM   1450  HH  TYR A  94       7.125  29.497  10.059  1.00  0.00           H  
ATOM   1451  N   TYR A  95       6.969  29.359   1.161  1.00  0.00           N  
ATOM   1452  CA  TYR A  95       6.973  29.498  -0.291  1.00  0.00           C  
ATOM   1453  C   TYR A  95       5.905  30.481  -0.753  1.00  0.00           C  
ATOM   1454  O   TYR A  95       4.850  30.604  -0.131  1.00  0.00           O  
ATOM   1455  CB  TYR A  95       6.767  28.137  -0.960  1.00  0.00           C  
ATOM   1456  CG  TYR A  95       7.843  27.126  -0.632  1.00  0.00           C  
ATOM   1457  CD1 TYR A  95       7.602  26.137   0.311  1.00  0.00           C  
ATOM   1458  CD2 TYR A  95       9.071  27.188  -1.274  1.00  0.00           C  
ATOM   1459  CE1 TYR A  95       8.586  25.214   0.610  1.00  0.00           C  
ATOM   1460  CE2 TYR A  95      10.054  26.265  -0.974  1.00  0.00           C  
ATOM   1461  CZ  TYR A  95       9.815  25.281  -0.036  1.00  0.00           C  
ATOM   1462  OH  TYR A  95      10.794  24.362   0.262  1.00  0.00           O  
ATOM   1463  H   TYR A  95       6.295  28.744   1.594  1.00  0.00           H  
ATOM   1464  HA  TYR A  95       7.942  29.894  -0.597  1.00  0.00           H  
ATOM   1465 1HB  TYR A  95       5.806  27.722  -0.653  1.00  0.00           H  
ATOM   1466 2HB  TYR A  95       6.738  28.264  -2.041  1.00  0.00           H  
ATOM   1467  HD1 TYR A  95       6.637  26.089   0.816  1.00  0.00           H  
ATOM   1468  HD2 TYR A  95       9.261  27.965  -2.014  1.00  0.00           H  
ATOM   1469  HE1 TYR A  95       8.396  24.438   1.351  1.00  0.00           H  
ATOM   1470  HE2 TYR A  95      11.020  26.314  -1.478  1.00  0.00           H  
ATOM   1471  HH  TYR A  95      10.442  23.707   0.870  1.00  0.00           H  
ATOM   1472  N   CYS A  96       6.186  31.179  -1.848  1.00  0.00           N  
ATOM   1473  CA  CYS A  96       5.176  31.988  -2.520  1.00  0.00           C  
ATOM   1474  C   CYS A  96       4.866  31.440  -3.908  1.00  0.00           C  
ATOM   1475  O   CYS A  96       5.761  30.990  -4.623  1.00  0.00           O  
ATOM   1476  CB  CYS A  96       5.643  33.439  -2.644  1.00  0.00           C  
ATOM   1477  SG  CYS A  96       4.424  34.547  -3.390  1.00  0.00           S  
ATOM   1478  H   CYS A  96       7.123  31.149  -2.224  1.00  0.00           H  
ATOM   1479  HA  CYS A  96       4.263  31.967  -1.925  1.00  0.00           H  
ATOM   1480 1HB  CYS A  96       5.891  33.826  -1.655  1.00  0.00           H  
ATOM   1481 2HB  CYS A  96       6.550  33.479  -3.248  1.00  0.00           H  
ATOM   1482  HG  CYS A  96       3.383  34.092  -2.699  1.00  0.00           H  
ATOM   1483  N   ALA A  97       3.592  31.481  -4.283  1.00  0.00           N  
ATOM   1484  CA  ALA A  97       3.151  30.935  -5.561  1.00  0.00           C  
ATOM   1485  C   ALA A  97       2.168  31.871  -6.251  1.00  0.00           C  
ATOM   1486  O   ALA A  97       1.453  32.629  -5.595  1.00  0.00           O  
ATOM   1487  CB  ALA A  97       2.525  29.562  -5.362  1.00  0.00           C  
ATOM   1488  H   ALA A  97       2.911  31.902  -3.667  1.00  0.00           H  
ATOM   1489  HA  ALA A  97       4.025  30.834  -6.205  1.00  0.00           H  
ATOM   1490 1HB  ALA A  97       2.201  29.167  -6.325  1.00  0.00           H  
ATOM   1491 2HB  ALA A  97       3.259  28.887  -4.921  1.00  0.00           H  
ATOM   1492 3HB  ALA A  97       1.666  29.647  -4.698  1.00  0.00           H  
ATOM   1493  N   ARG A  98       2.136  31.814  -7.578  1.00  0.00           N  
ATOM   1494  CA  ARG A  98       1.192  32.607  -8.356  1.00  0.00           C  
ATOM   1495  C   ARG A  98       0.249  31.715  -9.154  1.00  0.00           C  
ATOM   1496  O   ARG A  98       0.654  30.673  -9.670  1.00  0.00           O  
ATOM   1497  CB  ARG A  98       1.931  33.537  -9.308  1.00  0.00           C  
ATOM   1498  CG  ARG A  98       2.875  34.521  -8.635  1.00  0.00           C  
ATOM   1499  CD  ARG A  98       3.644  35.312  -9.630  1.00  0.00           C  
ATOM   1500  NE  ARG A  98       2.828  36.342 -10.252  1.00  0.00           N  
ATOM   1501  CZ  ARG A  98       3.204  37.078 -11.316  1.00  0.00           C  
ATOM   1502  NH1 ARG A  98       4.383  36.886 -11.864  1.00  0.00           N  
ATOM   1503  NH2 ARG A  98       2.387  37.992 -11.809  1.00  0.00           N  
ATOM   1504  H   ARG A  98       2.783  31.206  -8.060  1.00  0.00           H  
ATOM   1505  HA  ARG A  98       0.599  33.212  -7.670  1.00  0.00           H  
ATOM   1506 1HB  ARG A  98       2.517  32.947 -10.011  1.00  0.00           H  
ATOM   1507 2HB  ARG A  98       1.210  34.114  -9.886  1.00  0.00           H  
ATOM   1508 1HG  ARG A  98       2.301  35.212  -8.018  1.00  0.00           H  
ATOM   1509 2HG  ARG A  98       3.583  33.977  -8.009  1.00  0.00           H  
ATOM   1510 1HD  ARG A  98       4.486  35.796  -9.137  1.00  0.00           H  
ATOM   1511 2HD  ARG A  98       4.013  34.650 -10.413  1.00  0.00           H  
ATOM   1512  HE  ARG A  98       1.913  36.518  -9.858  1.00  0.00           H  
ATOM   1513 1HH1 ARG A  98       5.008  36.186 -11.487  1.00  0.00           H  
ATOM   1514 2HH1 ARG A  98       4.665  37.437 -12.661  1.00  0.00           H  
ATOM   1515 1HH2 ARG A  98       1.480  38.140 -11.388  1.00  0.00           H  
ATOM   1516 2HH2 ARG A  98       2.669  38.543 -12.606  1.00  0.00           H  
ATOM   1517  N   SER A  99      -1.009  32.129  -9.250  1.00  0.00           N  
ATOM   1518  CA  SER A  99      -2.000  31.397 -10.030  1.00  0.00           C  
ATOM   1519  C   SER A  99      -2.911  32.348 -10.795  1.00  0.00           C  
ATOM   1520  O   SER A  99      -3.047  33.517 -10.435  1.00  0.00           O  
ATOM   1521  CB  SER A  99      -2.828  30.510  -9.121  1.00  0.00           C  
ATOM   1522  OG  SER A  99      -3.690  31.274  -8.324  1.00  0.00           O  
ATOM   1523  H   SER A  99      -1.287  32.973  -8.770  1.00  0.00           H  
ATOM   1524  HA  SER A  99      -1.476  30.769 -10.752  1.00  0.00           H  
ATOM   1525 1HB  SER A  99      -3.409  29.813  -9.724  1.00  0.00           H  
ATOM   1526 2HB  SER A  99      -2.167  29.922  -8.486  1.00  0.00           H  
ATOM   1527  HG  SER A  99      -4.403  31.559  -8.901  1.00  0.00           H  
ATOM   1528  N   GLY A 100      -3.533  31.839 -11.854  1.00  0.00           N  
ATOM   1529  CA  GLY A 100      -4.381  32.659 -12.710  1.00  0.00           C  
ATOM   1530  C   GLY A 100      -5.015  31.826 -13.817  1.00  0.00           C  
ATOM   1531  O   GLY A 100      -5.760  30.883 -13.549  1.00  0.00           O  
ATOM   1532  H   GLY A 100      -3.416  30.860 -12.070  1.00  0.00           H  
ATOM   1533 1HA  GLY A 100      -5.162  33.127 -12.110  1.00  0.00           H  
ATOM   1534 2HA  GLY A 100      -3.789  33.462 -13.148  1.00  0.00           H  
ATOM   1535  N   GLY A 101      -4.715  32.180 -15.062  1.00  0.00           N  
ATOM   1536  CA  GLY A 101      -5.222  31.440 -16.212  1.00  0.00           C  
ATOM   1537  C   GLY A 101      -4.318  30.262 -16.551  1.00  0.00           C  
ATOM   1538  O   GLY A 101      -3.591  29.758 -15.694  1.00  0.00           O  
ATOM   1539  H   GLY A 101      -4.121  32.982 -15.217  1.00  0.00           H  
ATOM   1540 1HA  GLY A 101      -6.229  31.081 -15.999  1.00  0.00           H  
ATOM   1541 2HA  GLY A 101      -5.294  32.107 -17.071  1.00  0.00           H  
ATOM   1542  N   PRO A 102      -4.368  29.825 -17.805  1.00  0.00           N  
ATOM   1543  CA  PRO A 102      -3.548  28.710 -18.261  1.00  0.00           C  
ATOM   1544  C   PRO A 102      -2.088  29.121 -18.402  1.00  0.00           C  
ATOM   1545  O   PRO A 102      -1.785  30.247 -18.797  1.00  0.00           O  
ATOM   1546  CB  PRO A 102      -4.168  28.358 -19.617  1.00  0.00           C  
ATOM   1547  CG  PRO A 102      -4.733  29.647 -20.107  1.00  0.00           C  
ATOM   1548  CD  PRO A 102      -5.265  30.318 -18.868  1.00  0.00           C  
ATOM   1549  HA  PRO A 102      -3.648  27.874 -17.553  1.00  0.00           H  
ATOM   1550 1HB  PRO A 102      -3.399  27.946 -20.287  1.00  0.00           H  
ATOM   1551 2HB  PRO A 102      -4.934  27.578 -19.489  1.00  0.00           H  
ATOM   1552 1HG  PRO A 102      -3.951  30.239 -20.606  1.00  0.00           H  
ATOM   1553 2HG  PRO A 102      -5.516  29.459 -20.856  1.00  0.00           H  
ATOM   1554 1HD  PRO A 102      -5.194  31.410 -18.982  1.00  0.00           H  
ATOM   1555 2HD  PRO A 102      -6.309  30.012 -18.705  1.00  0.00           H  
ATOM   1556  N   TYR A 103      -1.185  28.201 -18.076  1.00  0.00           N  
ATOM   1557  CA  TYR A 103       0.245  28.460 -18.185  1.00  0.00           C  
ATOM   1558  C   TYR A 103       1.052  27.180 -18.002  1.00  0.00           C  
ATOM   1559  O   TYR A 103       0.509  26.142 -17.626  1.00  0.00           O  
ATOM   1560  CB  TYR A 103       0.679  29.511 -17.161  1.00  0.00           C  
ATOM   1561  CG  TYR A 103       0.312  29.163 -15.736  1.00  0.00           C  
ATOM   1562  CD1 TYR A 103       0.976  28.136 -15.080  1.00  0.00           C  
ATOM   1563  CD2 TYR A 103      -0.687  29.869 -15.084  1.00  0.00           C  
ATOM   1564  CE1 TYR A 103       0.642  27.818 -13.778  1.00  0.00           C  
ATOM   1565  CE2 TYR A 103      -1.022  29.551 -13.782  1.00  0.00           C  
ATOM   1566  CZ  TYR A 103      -0.362  28.530 -13.130  1.00  0.00           C  
ATOM   1567  OH  TYR A 103      -0.695  28.213 -11.833  1.00  0.00           O  
ATOM   1568  H   TYR A 103      -1.499  27.300 -17.745  1.00  0.00           H  
ATOM   1569  HA  TYR A 103       0.453  28.841 -19.185  1.00  0.00           H  
ATOM   1570 1HB  TYR A 103       1.761  29.644 -17.212  1.00  0.00           H  
ATOM   1571 2HB  TYR A 103       0.220  30.468 -17.406  1.00  0.00           H  
ATOM   1572  HD1 TYR A 103       1.762  27.581 -15.592  1.00  0.00           H  
ATOM   1573  HD2 TYR A 103      -1.210  30.675 -15.600  1.00  0.00           H  
ATOM   1574  HE1 TYR A 103       1.163  27.011 -13.263  1.00  0.00           H  
ATOM   1575  HE2 TYR A 103      -1.809  30.106 -13.270  1.00  0.00           H  
ATOM   1576  HH  TYR A 103      -0.089  27.545 -11.502  1.00  0.00           H  
ATOM   1577  N   PHE A 104       2.350  27.262 -18.270  1.00  0.00           N  
ATOM   1578  CA  PHE A 104       3.241  26.120 -18.100  1.00  0.00           C  
ATOM   1579  C   PHE A 104       4.612  26.561 -17.603  1.00  0.00           C  
ATOM   1580  O   PHE A 104       5.640  26.069 -18.070  1.00  0.00           O  
ATOM   1581  CB  PHE A 104       3.391  25.358 -19.418  1.00  0.00           C  
ATOM   1582  CG  PHE A 104       3.925  26.196 -20.545  1.00  0.00           C  
ATOM   1583  CD1 PHE A 104       5.287  26.261 -20.795  1.00  0.00           C  
ATOM   1584  CD2 PHE A 104       3.066  26.922 -21.356  1.00  0.00           C  
ATOM   1585  CE1 PHE A 104       5.779  27.031 -21.832  1.00  0.00           C  
ATOM   1586  CE2 PHE A 104       3.554  27.692 -22.393  1.00  0.00           C  
ATOM   1587  CZ  PHE A 104       4.913  27.747 -22.631  1.00  0.00           C  
ATOM   1588  H   PHE A 104       2.730  28.138 -18.600  1.00  0.00           H  
ATOM   1589  HA  PHE A 104       2.807  25.450 -17.356  1.00  0.00           H  
ATOM   1590 1HB  PHE A 104       4.064  24.513 -19.274  1.00  0.00           H  
ATOM   1591 2HB  PHE A 104       2.424  24.959 -19.719  1.00  0.00           H  
ATOM   1592  HD1 PHE A 104       5.972  25.694 -20.164  1.00  0.00           H  
ATOM   1593  HD2 PHE A 104       1.992  26.879 -21.167  1.00  0.00           H  
ATOM   1594  HE1 PHE A 104       6.852  27.073 -22.018  1.00  0.00           H  
ATOM   1595  HE2 PHE A 104       2.868  28.258 -23.024  1.00  0.00           H  
ATOM   1596  HZ  PHE A 104       5.300  28.355 -23.447  1.00  0.00           H  
ATOM   1597  N   PHE A 105       4.621  27.490 -16.653  1.00  0.00           N  
ATOM   1598  CA  PHE A 105       5.865  28.062 -16.153  1.00  0.00           C  
ATOM   1599  C   PHE A 105       5.996  27.868 -14.648  1.00  0.00           C  
ATOM   1600  O   PHE A 105       5.039  27.481 -13.977  1.00  0.00           O  
ATOM   1601  CB  PHE A 105       5.940  29.553 -16.488  1.00  0.00           C  
ATOM   1602  CG  PHE A 105       5.809  29.852 -17.954  1.00  0.00           C  
ATOM   1603  CD1 PHE A 105       4.577  30.176 -18.503  1.00  0.00           C  
ATOM   1604  CD2 PHE A 105       6.916  29.810 -18.787  1.00  0.00           C  
ATOM   1605  CE1 PHE A 105       4.455  30.451 -19.852  1.00  0.00           C  
ATOM   1606  CE2 PHE A 105       6.798  30.086 -20.136  1.00  0.00           C  
ATOM   1607  CZ  PHE A 105       5.565  30.407 -20.668  1.00  0.00           C  
ATOM   1608  H   PHE A 105       3.744  27.808 -16.267  1.00  0.00           H  
ATOM   1609  HA  PHE A 105       6.700  27.553 -16.638  1.00  0.00           H  
ATOM   1610 1HB  PHE A 105       5.149  30.084 -15.960  1.00  0.00           H  
ATOM   1611 2HB  PHE A 105       6.892  29.956 -16.142  1.00  0.00           H  
ATOM   1612  HD1 PHE A 105       3.699  30.212 -17.857  1.00  0.00           H  
ATOM   1613  HD2 PHE A 105       7.890  29.557 -18.367  1.00  0.00           H  
ATOM   1614  HE1 PHE A 105       3.481  30.704 -20.270  1.00  0.00           H  
ATOM   1615  HE2 PHE A 105       7.676  30.050 -20.780  1.00  0.00           H  
ATOM   1616  HZ  PHE A 105       5.470  30.623 -21.731  1.00  0.00           H  
ATOM   1617  N   ASP A 106       7.186  28.137 -14.122  1.00  0.00           N  
ATOM   1618  CA  ASP A 106       7.452  27.964 -12.699  1.00  0.00           C  
ATOM   1619  C   ASP A 106       7.032  29.195 -11.907  1.00  0.00           C  
ATOM   1620  O   ASP A 106       7.787  30.161 -11.796  1.00  0.00           O  
ATOM   1621  CB  ASP A 106       8.937  27.679 -12.462  1.00  0.00           C  
ATOM   1622  CG  ASP A 106       9.262  27.409 -10.999  1.00  0.00           C  
ATOM   1623  OD1 ASP A 106       8.404  27.610 -10.173  1.00  0.00           O  
ATOM   1624  OD2 ASP A 106      10.366  27.006 -10.722  1.00  0.00           O  
ATOM   1625  H   ASP A 106       7.926  28.470 -14.724  1.00  0.00           H  
ATOM   1626  HA  ASP A 106       6.873  27.113 -12.340  1.00  0.00           H  
ATOM   1627 1HB  ASP A 106       9.241  26.814 -13.052  1.00  0.00           H  
ATOM   1628 2HB  ASP A 106       9.530  28.530 -12.800  1.00  0.00           H  
ATOM   1629  N   TYR A 107       5.823  29.154 -11.357  1.00  0.00           N  
ATOM   1630  CA  TYR A 107       5.281  30.286 -10.614  1.00  0.00           C  
ATOM   1631  C   TYR A 107       5.492  30.113  -9.115  1.00  0.00           C  
ATOM   1632  O   TYR A 107       4.707  30.609  -8.307  1.00  0.00           O  
ATOM   1633  CB  TYR A 107       3.793  30.466 -10.923  1.00  0.00           C  
ATOM   1634  CG  TYR A 107       3.521  31.044 -12.294  1.00  0.00           C  
ATOM   1635  CD1 TYR A 107       3.318  30.199 -13.376  1.00  0.00           C  
ATOM   1636  CD2 TYR A 107       3.473  32.419 -12.470  1.00  0.00           C  
ATOM   1637  CE1 TYR A 107       3.069  30.727 -14.628  1.00  0.00           C  
ATOM   1638  CE2 TYR A 107       3.223  32.947 -13.722  1.00  0.00           C  
ATOM   1639  CZ  TYR A 107       3.022  32.107 -14.797  1.00  0.00           C  
ATOM   1640  OH  TYR A 107       2.774  32.633 -16.044  1.00  0.00           O  
ATOM   1641  H   TYR A 107       5.266  28.318 -11.455  1.00  0.00           H  
ATOM   1642  HA  TYR A 107       5.813  31.187 -10.920  1.00  0.00           H  
ATOM   1643 1HB  TYR A 107       3.288  29.501 -10.854  1.00  0.00           H  
ATOM   1644 2HB  TYR A 107       3.345  31.125 -10.181  1.00  0.00           H  
ATOM   1645  HD1 TYR A 107       3.356  29.118 -13.238  1.00  0.00           H  
ATOM   1646  HD2 TYR A 107       3.632  33.083 -11.620  1.00  0.00           H  
ATOM   1647  HE1 TYR A 107       2.910  30.064 -15.477  1.00  0.00           H  
ATOM   1648  HE2 TYR A 107       3.186  34.028 -13.860  1.00  0.00           H  
ATOM   1649  HH  TYR A 107       1.930  33.090 -16.035  1.00  0.00           H  
ATOM   1650  N   TRP A 108       6.556  29.406  -8.750  1.00  0.00           N  
ATOM   1651  CA  TRP A 108       6.941  29.268  -7.351  1.00  0.00           C  
ATOM   1652  C   TRP A 108       8.288  29.927  -7.083  1.00  0.00           C  
ATOM   1653  O   TRP A 108       9.175  29.918  -7.936  1.00  0.00           O  
ATOM   1654  CB  TRP A 108       7.004  27.791  -6.957  1.00  0.00           C  
ATOM   1655  CG  TRP A 108       5.656  27.162  -6.777  1.00  0.00           C  
ATOM   1656  CD1 TRP A 108       4.759  26.862  -7.758  1.00  0.00           C  
ATOM   1657  CD2 TRP A 108       5.042  26.748  -5.532  1.00  0.00           C  
ATOM   1658  NE1 TRP A 108       3.634  26.294  -7.213  1.00  0.00           N  
ATOM   1659  CE2 TRP A 108       3.791  26.216  -5.852  1.00  0.00           C  
ATOM   1660  CE3 TRP A 108       5.450  26.786  -4.193  1.00  0.00           C  
ATOM   1661  CZ2 TRP A 108       2.933  25.723  -4.881  1.00  0.00           C  
ATOM   1662  CZ3 TRP A 108       4.590  26.291  -3.219  1.00  0.00           C  
ATOM   1663  CH2 TRP A 108       3.365  25.773  -3.555  1.00  0.00           C  
ATOM   1664  H   TRP A 108       7.112  28.952  -9.460  1.00  0.00           H  
ATOM   1665  HA  TRP A 108       6.189  29.761  -6.735  1.00  0.00           H  
ATOM   1666 1HB  TRP A 108       7.543  27.233  -7.723  1.00  0.00           H  
ATOM   1667 2HB  TRP A 108       7.559  27.686  -6.025  1.00  0.00           H  
ATOM   1668  HD1 TRP A 108       4.912  27.045  -8.820  1.00  0.00           H  
ATOM   1669  HE1 TRP A 108       2.822  25.985  -7.728  1.00  0.00           H  
ATOM   1670  HE3 TRP A 108       6.423  27.194  -3.921  1.00  0.00           H  
ATOM   1671  HZ2 TRP A 108       1.956  25.308  -5.127  1.00  0.00           H  
ATOM   1672  HZ3 TRP A 108       4.914  26.325  -2.179  1.00  0.00           H  
ATOM   1673  HH2 TRP A 108       2.716  25.393  -2.766  1.00  0.00           H  
ATOM   1674  N   GLY A 109       8.435  30.498  -5.892  1.00  0.00           N  
ATOM   1675  CA  GLY A 109       9.701  31.093  -5.479  1.00  0.00           C  
ATOM   1676  C   GLY A 109      10.663  30.034  -4.957  1.00  0.00           C  
ATOM   1677  O   GLY A 109      10.380  28.837  -5.022  1.00  0.00           O  
ATOM   1678  H   GLY A 109       7.651  30.520  -5.257  1.00  0.00           H  
ATOM   1679 1HA  GLY A 109      10.151  31.614  -6.324  1.00  0.00           H  
ATOM   1680 2HA  GLY A 109       9.517  31.836  -4.704  1.00  0.00           H  
ATOM   1681  N   GLN A 110      11.802  30.480  -4.439  1.00  0.00           N  
ATOM   1682  CA  GLN A 110      12.827  29.570  -3.943  1.00  0.00           C  
ATOM   1683  C   GLN A 110      12.543  29.148  -2.508  1.00  0.00           C  
ATOM   1684  O   GLN A 110      13.103  28.168  -2.016  1.00  0.00           O  
ATOM   1685  CB  GLN A 110      14.211  30.220  -4.033  1.00  0.00           C  
ATOM   1686  CG  GLN A 110      14.516  31.191  -2.905  1.00  0.00           C  
ATOM   1687  CD  GLN A 110      14.073  32.606  -3.224  1.00  0.00           C  
ATOM   1688  OE1 GLN A 110      13.098  32.818  -3.951  1.00  0.00           O  
ATOM   1689  NE2 GLN A 110      14.788  33.586  -2.682  1.00  0.00           N  
ATOM   1690  H   GLN A 110      11.962  31.476  -4.386  1.00  0.00           H  
ATOM   1691  HA  GLN A 110      12.823  28.674  -4.564  1.00  0.00           H  
ATOM   1692 1HB  GLN A 110      14.978  29.446  -4.027  1.00  0.00           H  
ATOM   1693 2HB  GLN A 110      14.298  30.761  -4.975  1.00  0.00           H  
ATOM   1694 1HG  GLN A 110      13.993  30.864  -2.006  1.00  0.00           H  
ATOM   1695 2HG  GLN A 110      15.591  31.201  -2.729  1.00  0.00           H  
ATOM   1696 1HE2 GLN A 110      14.543  34.540  -2.857  1.00  0.00           H  
ATOM   1697 2HE2 GLN A 110      15.571  33.370  -2.098  1.00  0.00           H  
ATOM   1698  N   GLY A 111      11.670  29.894  -1.839  1.00  0.00           N  
ATOM   1699  CA  GLY A 111      11.306  29.596  -0.459  1.00  0.00           C  
ATOM   1700  C   GLY A 111      12.106  30.448   0.518  1.00  0.00           C  
ATOM   1701  O   GLY A 111      13.272  30.759   0.275  1.00  0.00           O  
ATOM   1702  H   GLY A 111      11.247  30.688  -2.299  1.00  0.00           H  
ATOM   1703 1HA  GLY A 111      10.240  29.776  -0.317  1.00  0.00           H  
ATOM   1704 2HA  GLY A 111      11.484  28.540  -0.256  1.00  0.00           H  
ATOM   1705  N   THR A 112      11.472  30.824   1.623  1.00  0.00           N  
ATOM   1706  CA  THR A 112      12.132  31.620   2.651  1.00  0.00           C  
ATOM   1707  C   THR A 112      12.119  30.903   3.996  1.00  0.00           C  
ATOM   1708  O   THR A 112      11.070  30.766   4.626  1.00  0.00           O  
ATOM   1709  CB  THR A 112      11.466  33.001   2.795  1.00  0.00           C  
ATOM   1710  OG1 THR A 112      11.535  33.700   1.546  1.00  0.00           O  
ATOM   1711  CG2 THR A 112      12.165  33.821   3.870  1.00  0.00           C  
ATOM   1712  H   THR A 112      10.508  30.552   1.755  1.00  0.00           H  
ATOM   1713  HA  THR A 112      13.171  31.769   2.360  1.00  0.00           H  
ATOM   1714  HB  THR A 112      10.419  32.874   3.067  1.00  0.00           H  
ATOM   1715  HG1 THR A 112      12.357  34.196   1.502  1.00  0.00           H  
ATOM   1716 1HG2 THR A 112      11.681  34.793   3.958  1.00  0.00           H  
ATOM   1717 2HG2 THR A 112      12.104  33.297   4.824  1.00  0.00           H  
ATOM   1718 3HG2 THR A 112      13.211  33.960   3.598  1.00  0.00           H  
ATOM   1719  N   LEU A 113      13.289  30.448   4.429  1.00  0.00           N  
ATOM   1720  CA  LEU A 113      13.421  29.777   5.717  1.00  0.00           C  
ATOM   1721  C   LEU A 113      13.325  30.770   6.868  1.00  0.00           C  
ATOM   1722  O   LEU A 113      14.151  31.674   6.991  1.00  0.00           O  
ATOM   1723  CB  LEU A 113      14.757  29.028   5.789  1.00  0.00           C  
ATOM   1724  CG  LEU A 113      15.062  28.339   7.126  1.00  0.00           C  
ATOM   1725  CD1 LEU A 113      14.034  27.245   7.380  1.00  0.00           C  
ATOM   1726  CD2 LEU A 113      16.472  27.768   7.093  1.00  0.00           C  
ATOM   1727  H   LEU A 113      14.109  30.570   3.852  1.00  0.00           H  
ATOM   1728  HA  LEU A 113      12.610  29.057   5.816  1.00  0.00           H  
ATOM   1729 1HB  LEU A 113      14.770  28.265   5.013  1.00  0.00           H  
ATOM   1730 2HB  LEU A 113      15.563  29.734   5.589  1.00  0.00           H  
ATOM   1731  HG  LEU A 113      14.983  29.065   7.936  1.00  0.00           H  
ATOM   1732 1HD1 LEU A 113      14.250  26.756   8.330  1.00  0.00           H  
ATOM   1733 2HD1 LEU A 113      13.037  27.684   7.418  1.00  0.00           H  
ATOM   1734 3HD1 LEU A 113      14.078  26.511   6.576  1.00  0.00           H  
ATOM   1735 1HD2 LEU A 113      16.689  27.279   8.043  1.00  0.00           H  
ATOM   1736 2HD2 LEU A 113      16.551  27.041   6.285  1.00  0.00           H  
ATOM   1737 3HD2 LEU A 113      17.187  28.574   6.928  1.00  0.00           H  
ATOM   1738  N   VAL A 114      12.312  30.596   7.710  1.00  0.00           N  
ATOM   1739  CA  VAL A 114      12.134  31.447   8.880  1.00  0.00           C  
ATOM   1740  C   VAL A 114      12.138  30.627  10.163  1.00  0.00           C  
ATOM   1741  O   VAL A 114      11.373  29.673  10.305  1.00  0.00           O  
ATOM   1742  CB  VAL A 114      10.809  32.227   8.777  1.00  0.00           C  
ATOM   1743  CG1 VAL A 114      10.598  33.085  10.016  1.00  0.00           C  
ATOM   1744  CG2 VAL A 114      10.810  33.085   7.521  1.00  0.00           C  
ATOM   1745  H   VAL A 114      11.649  29.855   7.535  1.00  0.00           H  
ATOM   1746  HA  VAL A 114      12.958  32.161   8.918  1.00  0.00           H  
ATOM   1747  HB  VAL A 114       9.983  31.517   8.733  1.00  0.00           H  
ATOM   1748 1HG1 VAL A 114       9.657  33.628   9.926  1.00  0.00           H  
ATOM   1749 2HG1 VAL A 114      10.565  32.447  10.898  1.00  0.00           H  
ATOM   1750 3HG1 VAL A 114      11.419  33.795  10.110  1.00  0.00           H  
ATOM   1751 1HG2 VAL A 114       9.870  33.632   7.454  1.00  0.00           H  
ATOM   1752 2HG2 VAL A 114      11.640  33.790   7.562  1.00  0.00           H  
ATOM   1753 3HG2 VAL A 114      10.920  32.446   6.644  1.00  0.00           H  
ATOM   1754  N   THR A 115      13.005  31.004  11.098  1.00  0.00           N  
ATOM   1755  CA  THR A 115      13.085  30.326  12.386  1.00  0.00           C  
ATOM   1756  C   THR A 115      12.825  31.293  13.534  1.00  0.00           C  
ATOM   1757  O   THR A 115      11.700  31.596  13.820  1.00  0.00           O  
ATOM   1758  OXT THR A 115      13.746  31.751  14.153  1.00  0.00           O  
ATOM   1759  CB  THR A 115      14.459  29.657  12.575  1.00  0.00           C  
ATOM   1760  OG1 THR A 115      14.664  28.681  11.544  1.00  0.00           O  
ATOM   1761  CG2 THR A 115      14.540  28.978  13.933  1.00  0.00           C  
ATOM   1762  H   THR A 115      13.623  31.780  10.910  1.00  0.00           H  
ATOM   1763  HA  THR A 115      12.319  29.552  12.418  1.00  0.00           H  
ATOM   1764  HB  THR A 115      15.244  30.410  12.504  1.00  0.00           H  
ATOM   1765  HG1 THR A 115      15.087  27.905  11.919  1.00  0.00           H  
ATOM   1766 1HG2 THR A 115      15.517  28.511  14.049  1.00  0.00           H  
ATOM   1767 2HG2 THR A 115      14.396  29.719  14.719  1.00  0.00           H  
ATOM   1768 3HG2 THR A 115      13.763  28.217  14.006  1.00  0.00           H  
ATOM   1769  N   ASP C 116      -9.607  22.827   6.374  1.00  0.00           N  
ATOM   1770  CA  ASP C 116      -9.156  22.150   7.584  1.00  0.00           C  
ATOM   1771  C   ASP C 116      -9.350  20.643   7.476  1.00  0.00           C  
ATOM   1772  O   ASP C 116      -9.530  19.957   8.483  1.00  0.00           O  
ATOM   1773  CB  ASP C 116      -9.906  22.681   8.808  1.00  0.00           C  
ATOM   1774  CG  ASP C 116      -9.455  24.076   9.220  1.00  0.00           C  
ATOM   1775  OD1 ASP C 116      -8.291  24.369   9.077  1.00  0.00           O  
ATOM   1776  OD2 ASP C 116     -10.278  24.835   9.673  1.00  0.00           O  
ATOM   1777 1H   ASP C 116      -9.468  23.813   6.472  1.00  0.00           H  
ATOM   1778 2H   ASP C 116      -9.084  22.494   5.590  1.00  0.00           H  
ATOM   1779 3H   ASP C 116     -10.578  22.641   6.230  1.00  0.00           H  
ATOM   1780  HA  ASP C 116      -8.091  22.348   7.715  1.00  0.00           H  
ATOM   1781 1HB  ASP C 116     -10.975  22.709   8.595  1.00  0.00           H  
ATOM   1782 2HB  ASP C 116      -9.756  22.004   9.649  1.00  0.00           H  
ATOM   1783  N   ILE C 117      -9.312  20.133   6.250  1.00  0.00           N  
ATOM   1784  CA  ILE C 117      -9.416  18.698   6.014  1.00  0.00           C  
ATOM   1785  C   ILE C 117      -8.066  18.012   6.187  1.00  0.00           C  
ATOM   1786  O   ILE C 117      -7.079  18.398   5.562  1.00  0.00           O  
ATOM   1787  CB  ILE C 117      -9.960  18.411   4.603  1.00  0.00           C  
ATOM   1788  CG1 ILE C 117     -11.383  18.956   4.459  1.00  0.00           C  
ATOM   1789  CG2 ILE C 117      -9.927  16.918   4.313  1.00  0.00           C  
ATOM   1790  CD1 ILE C 117     -11.936  18.858   3.055  1.00  0.00           C  
ATOM   1791  H   ILE C 117      -9.210  20.755   5.461  1.00  0.00           H  
ATOM   1792  HA  ILE C 117     -10.107  18.276   6.742  1.00  0.00           H  
ATOM   1793  HB  ILE C 117      -9.348  18.928   3.865  1.00  0.00           H  
ATOM   1794 1HG1 ILE C 117     -12.051  18.413   5.127  1.00  0.00           H  
ATOM   1795 2HG1 ILE C 117     -11.404  20.004   4.759  1.00  0.00           H  
ATOM   1796 1HG2 ILE C 117     -10.316  16.733   3.312  1.00  0.00           H  
ATOM   1797 2HG2 ILE C 117      -8.901  16.558   4.375  1.00  0.00           H  
ATOM   1798 3HG2 ILE C 117     -10.541  16.392   5.044  1.00  0.00           H  
ATOM   1799 1HD1 ILE C 117     -12.947  19.264   3.033  1.00  0.00           H  
ATOM   1800 2HD1 ILE C 117     -11.302  19.426   2.373  1.00  0.00           H  
ATOM   1801 3HD1 ILE C 117     -11.959  17.814   2.746  1.00  0.00           H  
ATOM   1802  N   VAL C 118      -8.031  16.994   7.040  1.00  0.00           N  
ATOM   1803  CA  VAL C 118      -6.799  16.262   7.308  1.00  0.00           C  
ATOM   1804  C   VAL C 118      -6.477  15.292   6.178  1.00  0.00           C  
ATOM   1805  O   VAL C 118      -7.298  14.449   5.818  1.00  0.00           O  
ATOM   1806  CB  VAL C 118      -6.917  15.482   8.631  1.00  0.00           C  
ATOM   1807  CG1 VAL C 118      -5.671  14.643   8.869  1.00  0.00           C  
ATOM   1808  CG2 VAL C 118      -7.144  16.450   9.783  1.00  0.00           C  
ATOM   1809  H   VAL C 118      -8.879  16.720   7.514  1.00  0.00           H  
ATOM   1810  HA  VAL C 118      -5.982  16.979   7.396  1.00  0.00           H  
ATOM   1811  HB  VAL C 118      -7.760  14.794   8.563  1.00  0.00           H  
ATOM   1812 1HG1 VAL C 118      -5.772  14.099   9.808  1.00  0.00           H  
ATOM   1813 2HG1 VAL C 118      -5.549  13.934   8.050  1.00  0.00           H  
ATOM   1814 3HG1 VAL C 118      -4.798  15.294   8.920  1.00  0.00           H  
ATOM   1815 1HG2 VAL C 118      -7.228  15.892  10.715  1.00  0.00           H  
ATOM   1816 2HG2 VAL C 118      -6.304  17.141   9.848  1.00  0.00           H  
ATOM   1817 3HG2 VAL C 118      -8.063  17.010   9.612  1.00  0.00           H  
ATOM   1818  N   MET C 119      -5.277  15.417   5.622  1.00  0.00           N  
ATOM   1819  CA  MET C 119      -4.874  14.607   4.479  1.00  0.00           C  
ATOM   1820  C   MET C 119      -3.614  13.807   4.787  1.00  0.00           C  
ATOM   1821  O   MET C 119      -2.514  14.358   4.836  1.00  0.00           O  
ATOM   1822  CB  MET C 119      -4.657  15.493   3.254  1.00  0.00           C  
ATOM   1823  CG  MET C 119      -5.874  16.310   2.844  1.00  0.00           C  
ATOM   1824  SD  MET C 119      -5.568  17.330   1.389  1.00  0.00           S  
ATOM   1825  CE  MET C 119      -5.757  16.121   0.082  1.00  0.00           C  
ATOM   1826  H   MET C 119      -4.626  16.090   6.001  1.00  0.00           H  
ATOM   1827  HA  MET C 119      -5.671  13.896   4.261  1.00  0.00           H  
ATOM   1828 1HB  MET C 119      -3.839  16.186   3.448  1.00  0.00           H  
ATOM   1829 2HB  MET C 119      -4.367  14.874   2.404  1.00  0.00           H  
ATOM   1830 1HG  MET C 119      -6.705  15.639   2.627  1.00  0.00           H  
ATOM   1831 2HG  MET C 119      -6.168  16.962   3.666  1.00  0.00           H  
ATOM   1832 1HE  MET C 119      -5.597  16.601  -0.884  1.00  0.00           H  
ATOM   1833 2HE  MET C 119      -5.026  15.322   0.217  1.00  0.00           H  
ATOM   1834 3HE  MET C 119      -6.763  15.701   0.116  1.00  0.00           H  
ATOM   1835  N   THR C 120      -3.781  12.505   4.994  1.00  0.00           N  
ATOM   1836  CA  THR C 120      -2.668  11.639   5.360  1.00  0.00           C  
ATOM   1837  C   THR C 120      -2.132  10.887   4.148  1.00  0.00           C  
ATOM   1838  O   THR C 120      -2.836  10.073   3.550  1.00  0.00           O  
ATOM   1839  CB  THR C 120      -3.084  10.633   6.450  1.00  0.00           C  
ATOM   1840  OG1 THR C 120      -3.486  11.342   7.629  1.00  0.00           O  
ATOM   1841  CG2 THR C 120      -1.926   9.707   6.790  1.00  0.00           C  
ATOM   1842  H   THR C 120      -4.704  12.106   4.894  1.00  0.00           H  
ATOM   1843  HA  THR C 120      -1.862  12.258   5.755  1.00  0.00           H  
ATOM   1844  HB  THR C 120      -3.925  10.039   6.095  1.00  0.00           H  
ATOM   1845  HG1 THR C 120      -4.443  11.316   7.706  1.00  0.00           H  
ATOM   1846 1HG2 THR C 120      -2.238   9.003   7.562  1.00  0.00           H  
ATOM   1847 2HG2 THR C 120      -1.625   9.158   5.898  1.00  0.00           H  
ATOM   1848 3HG2 THR C 120      -1.085  10.295   7.155  1.00  0.00           H  
ATOM   1849  N   GLN C 121      -0.884  11.166   3.790  1.00  0.00           N  
ATOM   1850  CA  GLN C 121      -0.238  10.488   2.672  1.00  0.00           C  
ATOM   1851  C   GLN C 121       0.520   9.252   3.140  1.00  0.00           C  
ATOM   1852  O   GLN C 121       0.914   9.157   4.303  1.00  0.00           O  
ATOM   1853  CB  GLN C 121       0.714  11.441   1.945  1.00  0.00           C  
ATOM   1854  CG  GLN C 121       0.023  12.602   1.251  1.00  0.00           C  
ATOM   1855  CD  GLN C 121       0.998  13.494   0.505  1.00  0.00           C  
ATOM   1856  OE1 GLN C 121       0.820  14.713   0.439  1.00  0.00           O  
ATOM   1857  NE2 GLN C 121       2.036  12.889  -0.063  1.00  0.00           N  
ATOM   1858  H   GLN C 121      -0.368  11.864   4.306  1.00  0.00           H  
ATOM   1859  HA  GLN C 121      -1.008  10.165   1.972  1.00  0.00           H  
ATOM   1860 1HB  GLN C 121       1.430  11.853   2.657  1.00  0.00           H  
ATOM   1861 2HB  GLN C 121       1.280  10.889   1.195  1.00  0.00           H  
ATOM   1862 1HG  GLN C 121      -0.696  12.207   0.534  1.00  0.00           H  
ATOM   1863 2HG  GLN C 121      -0.489  13.207   1.999  1.00  0.00           H  
ATOM   1864 1HE2 GLN C 121       2.712  13.426  -0.568  1.00  0.00           H  
ATOM   1865 2HE2 GLN C 121       2.142  11.898   0.015  1.00  0.00           H  
ATOM   1866  N   SER C 122       0.722   8.307   2.228  1.00  0.00           N  
ATOM   1867  CA  SER C 122       1.480   7.100   2.531  1.00  0.00           C  
ATOM   1868  C   SER C 122       2.105   6.511   1.273  1.00  0.00           C  
ATOM   1869  O   SER C 122       1.469   6.455   0.220  1.00  0.00           O  
ATOM   1870  CB  SER C 122       0.582   6.070   3.189  1.00  0.00           C  
ATOM   1871  OG  SER C 122       1.279   4.881   3.437  1.00  0.00           O  
ATOM   1872  H   SER C 122       0.339   8.429   1.301  1.00  0.00           H  
ATOM   1873  HA  SER C 122       2.283   7.359   3.223  1.00  0.00           H  
ATOM   1874 1HB  SER C 122       0.196   6.471   4.126  1.00  0.00           H  
ATOM   1875 2HB  SER C 122      -0.271   5.867   2.544  1.00  0.00           H  
ATOM   1876  HG  SER C 122       0.650   4.287   3.853  1.00  0.00           H  
ATOM   1877  N   PRO C 123       3.354   6.074   1.387  1.00  0.00           N  
ATOM   1878  CA  PRO C 123       4.073   6.131   2.655  1.00  0.00           C  
ATOM   1879  C   PRO C 123       4.680   7.509   2.883  1.00  0.00           C  
ATOM   1880  O   PRO C 123       4.467   8.430   2.094  1.00  0.00           O  
ATOM   1881  CB  PRO C 123       5.153   5.058   2.487  1.00  0.00           C  
ATOM   1882  CG  PRO C 123       5.503   5.115   1.039  1.00  0.00           C  
ATOM   1883  CD  PRO C 123       4.192   5.378   0.347  1.00  0.00           C  
ATOM   1884  HA  PRO C 123       3.384   5.871   3.473  1.00  0.00           H  
ATOM   1885 1HB  PRO C 123       6.009   5.280   3.142  1.00  0.00           H  
ATOM   1886 2HB  PRO C 123       4.760   4.077   2.792  1.00  0.00           H  
ATOM   1887 1HG  PRO C 123       6.244   5.908   0.858  1.00  0.00           H  
ATOM   1888 2HG  PRO C 123       5.967   4.169   0.723  1.00  0.00           H  
ATOM   1889 1HD  PRO C 123       4.361   6.026  -0.526  1.00  0.00           H  
ATOM   1890 2HD  PRO C 123       3.742   4.423   0.040  1.00  0.00           H  
ATOM   1891  N   LEU C 124       5.437   7.644   3.966  1.00  0.00           N  
ATOM   1892  CA  LEU C 124       6.231   8.845   4.200  1.00  0.00           C  
ATOM   1893  C   LEU C 124       7.363   8.964   3.188  1.00  0.00           C  
ATOM   1894  O   LEU C 124       7.730  10.065   2.779  1.00  0.00           O  
ATOM   1895  CB  LEU C 124       6.807   8.830   5.622  1.00  0.00           C  
ATOM   1896  CG  LEU C 124       5.787   9.001   6.755  1.00  0.00           C  
ATOM   1897  CD1 LEU C 124       6.468   8.755   8.094  1.00  0.00           C  
ATOM   1898  CD2 LEU C 124       5.191  10.400   6.694  1.00  0.00           C  
ATOM   1899  H   LEU C 124       5.464   6.896   4.644  1.00  0.00           H  
ATOM   1900  HA  LEU C 124       5.583   9.714   4.094  1.00  0.00           H  
ATOM   1901 1HB  LEU C 124       7.320   7.882   5.779  1.00  0.00           H  
ATOM   1902 2HB  LEU C 124       7.538   9.634   5.709  1.00  0.00           H  
ATOM   1903  HG  LEU C 124       4.992   8.263   6.644  1.00  0.00           H  
ATOM   1904 1HD1 LEU C 124       5.744   8.877   8.899  1.00  0.00           H  
ATOM   1905 2HD1 LEU C 124       6.869   7.741   8.118  1.00  0.00           H  
ATOM   1906 3HD1 LEU C 124       7.280   9.470   8.226  1.00  0.00           H  
ATOM   1907 1HD2 LEU C 124       4.465  10.521   7.499  1.00  0.00           H  
ATOM   1908 2HD2 LEU C 124       5.984  11.139   6.806  1.00  0.00           H  
ATOM   1909 3HD2 LEU C 124       4.695  10.542   5.734  1.00  0.00           H  
ATOM   1910  N   SER C 125       7.914   7.823   2.788  1.00  0.00           N  
ATOM   1911  CA  SER C 125       8.975   7.793   1.788  1.00  0.00           C  
ATOM   1912  C   SER C 125       8.966   6.481   1.014  1.00  0.00           C  
ATOM   1913  O   SER C 125       8.682   5.422   1.573  1.00  0.00           O  
ATOM   1914  CB  SER C 125      10.324   7.991   2.452  1.00  0.00           C  
ATOM   1915  OG  SER C 125      11.360   7.933   1.511  1.00  0.00           O  
ATOM   1916  H   SER C 125       7.590   6.953   3.187  1.00  0.00           H  
ATOM   1917  HA  SER C 125       8.808   8.608   1.083  1.00  0.00           H  
ATOM   1918 1HB  SER C 125      10.342   8.955   2.959  1.00  0.00           H  
ATOM   1919 2HB  SER C 125      10.473   7.221   3.208  1.00  0.00           H  
ATOM   1920  HG  SER C 125      11.021   8.354   0.718  1.00  0.00           H  
ATOM   1921  N   LEU C 126       9.280   6.559  -0.274  1.00  0.00           N  
ATOM   1922  CA  LEU C 126       9.091   5.430  -1.178  1.00  0.00           C  
ATOM   1923  C   LEU C 126      10.278   5.275  -2.121  1.00  0.00           C  
ATOM   1924  O   LEU C 126      10.302   5.859  -3.204  1.00  0.00           O  
ATOM   1925  CB  LEU C 126       7.804   5.611  -1.991  1.00  0.00           C  
ATOM   1926  CG  LEU C 126       7.458   4.467  -2.953  1.00  0.00           C  
ATOM   1927  CD1 LEU C 126       7.238   3.186  -2.161  1.00  0.00           C  
ATOM   1928  CD2 LEU C 126       6.218   4.835  -3.755  1.00  0.00           C  
ATOM   1929  H   LEU C 126       9.659   7.421  -0.638  1.00  0.00           H  
ATOM   1930  HA  LEU C 126       9.005   4.521  -0.582  1.00  0.00           H  
ATOM   1931 1HB  LEU C 126       6.970   5.726  -1.301  1.00  0.00           H  
ATOM   1932 2HB  LEU C 126       7.890   6.524  -2.580  1.00  0.00           H  
ATOM   1933  HG  LEU C 126       8.293   4.299  -3.634  1.00  0.00           H  
ATOM   1934 1HD1 LEU C 126       6.993   2.373  -2.845  1.00  0.00           H  
ATOM   1935 2HD1 LEU C 126       8.147   2.936  -1.614  1.00  0.00           H  
ATOM   1936 3HD1 LEU C 126       6.418   3.329  -1.459  1.00  0.00           H  
ATOM   1937 1HD2 LEU C 126       5.973   4.022  -4.439  1.00  0.00           H  
ATOM   1938 2HD2 LEU C 126       5.382   5.002  -3.075  1.00  0.00           H  
ATOM   1939 3HD2 LEU C 126       6.409   5.744  -4.325  1.00  0.00           H  
ATOM   1940  N   PRO C 127      11.260   4.484  -1.702  1.00  0.00           N  
ATOM   1941  CA  PRO C 127      12.350   4.085  -2.584  1.00  0.00           C  
ATOM   1942  C   PRO C 127      11.831   3.297  -3.780  1.00  0.00           C  
ATOM   1943  O   PRO C 127      11.039   2.367  -3.627  1.00  0.00           O  
ATOM   1944  CB  PRO C 127      13.229   3.218  -1.676  1.00  0.00           C  
ATOM   1945  CG  PRO C 127      12.822   3.606  -0.295  1.00  0.00           C  
ATOM   1946  CD  PRO C 127      11.342   3.865  -0.400  1.00  0.00           C  
ATOM   1947  HA  PRO C 127      12.893   4.982  -2.918  1.00  0.00           H  
ATOM   1948 1HB  PRO C 127      13.055   2.153  -1.889  1.00  0.00           H  
ATOM   1949 2HB  PRO C 127      14.291   3.417  -1.879  1.00  0.00           H  
ATOM   1950 1HG  PRO C 127      13.062   2.799   0.412  1.00  0.00           H  
ATOM   1951 2HG  PRO C 127      13.384   4.493   0.031  1.00  0.00           H  
ATOM   1952 1HD  PRO C 127      10.798   2.910  -0.345  1.00  0.00           H  
ATOM   1953 2HD  PRO C 127      11.029   4.538   0.411  1.00  0.00           H  
ATOM   1954  N   VAL C 128      12.282   3.675  -4.972  1.00  0.00           N  
ATOM   1955  CA  VAL C 128      11.811   3.051  -6.202  1.00  0.00           C  
ATOM   1956  C   VAL C 128      12.977   2.645  -7.095  1.00  0.00           C  
ATOM   1957  O   VAL C 128      13.936   3.399  -7.261  1.00  0.00           O  
ATOM   1958  CB  VAL C 128      10.890   4.016  -6.973  1.00  0.00           C  
ATOM   1959  CG1 VAL C 128      10.453   3.396  -8.292  1.00  0.00           C  
ATOM   1960  CG2 VAL C 128       9.684   4.373  -6.119  1.00  0.00           C  
ATOM   1961  H   VAL C 128      12.968   4.414  -5.026  1.00  0.00           H  
ATOM   1962  HA  VAL C 128      11.243   2.158  -5.942  1.00  0.00           H  
ATOM   1963  HB  VAL C 128      11.448   4.922  -7.213  1.00  0.00           H  
ATOM   1964 1HG1 VAL C 128       9.803   4.091  -8.823  1.00  0.00           H  
ATOM   1965 2HG1 VAL C 128      11.331   3.182  -8.902  1.00  0.00           H  
ATOM   1966 3HG1 VAL C 128       9.911   2.471  -8.097  1.00  0.00           H  
ATOM   1967 1HG2 VAL C 128       9.037   5.056  -6.669  1.00  0.00           H  
ATOM   1968 2HG2 VAL C 128       9.130   3.466  -5.874  1.00  0.00           H  
ATOM   1969 3HG2 VAL C 128      10.018   4.853  -5.199  1.00  0.00           H  
ATOM   1970  N   THR C 129      12.888   1.449  -7.668  1.00  0.00           N  
ATOM   1971  CA  THR C 129      13.840   1.014  -8.683  1.00  0.00           C  
ATOM   1972  C   THR C 129      13.541   1.658 -10.030  1.00  0.00           C  
ATOM   1973  O   THR C 129      12.390   1.706 -10.464  1.00  0.00           O  
ATOM   1974  CB  THR C 129      13.832  -0.519  -8.829  1.00  0.00           C  
ATOM   1975  OG1 THR C 129      14.199  -1.123  -7.581  1.00  0.00           O  
ATOM   1976  CG2 THR C 129      14.811  -0.958  -9.907  1.00  0.00           C  
ATOM   1977  H   THR C 129      12.143   0.826  -7.393  1.00  0.00           H  
ATOM   1978  HA  THR C 129      14.839   1.324  -8.376  1.00  0.00           H  
ATOM   1979  HB  THR C 129      12.830  -0.854  -9.098  1.00  0.00           H  
ATOM   1980  HG1 THR C 129      13.405  -1.374  -7.102  1.00  0.00           H  
ATOM   1981 1HG2 THR C 129      14.792  -2.043  -9.996  1.00  0.00           H  
ATOM   1982 2HG2 THR C 129      14.528  -0.509 -10.859  1.00  0.00           H  
ATOM   1983 3HG2 THR C 129      15.816  -0.634  -9.639  1.00  0.00           H  
ATOM   1984  N   PRO C 130      14.584   2.151 -10.689  1.00  0.00           N  
ATOM   1985  CA  PRO C 130      14.441   2.755 -12.008  1.00  0.00           C  
ATOM   1986  C   PRO C 130      13.672   1.841 -12.953  1.00  0.00           C  
ATOM   1987  O   PRO C 130      14.072   0.701 -13.191  1.00  0.00           O  
ATOM   1988  CB  PRO C 130      15.892   2.944 -12.461  1.00  0.00           C  
ATOM   1989  CG  PRO C 130      16.646   3.153 -11.192  1.00  0.00           C  
ATOM   1990  CD  PRO C 130      16.002   2.207 -10.214  1.00  0.00           C  
ATOM   1991  HA  PRO C 130      13.930   3.725 -11.909  1.00  0.00           H  
ATOM   1992 1HB  PRO C 130      16.231   2.057 -13.017  1.00  0.00           H  
ATOM   1993 2HB  PRO C 130      15.965   3.801 -13.146  1.00  0.00           H  
ATOM   1994 1HG  PRO C 130      17.715   2.940 -11.346  1.00  0.00           H  
ATOM   1995 2HG  PRO C 130      16.574   4.204 -10.875  1.00  0.00           H  
ATOM   1996 1HD  PRO C 130      16.491   1.223 -10.278  1.00  0.00           H  
ATOM   1997 2HD  PRO C 130      16.088   2.616  -9.196  1.00  0.00           H  
ATOM   1998  N   GLY C 131      12.567   2.347 -13.490  1.00  0.00           N  
ATOM   1999  CA  GLY C 131      11.720   1.563 -14.381  1.00  0.00           C  
ATOM   2000  C   GLY C 131      10.515   0.998 -13.640  1.00  0.00           C  
ATOM   2001  O   GLY C 131       9.547   0.554 -14.257  1.00  0.00           O  
ATOM   2002  H   GLY C 131      12.308   3.299 -13.276  1.00  0.00           H  
ATOM   2003 1HA  GLY C 131      11.383   2.190 -15.207  1.00  0.00           H  
ATOM   2004 2HA  GLY C 131      12.301   0.749 -14.813  1.00  0.00           H  
ATOM   2005  N   GLU C 132      10.581   1.017 -12.313  1.00  0.00           N  
ATOM   2006  CA  GLU C 132       9.471   0.562 -11.485  1.00  0.00           C  
ATOM   2007  C   GLU C 132       8.465   1.681 -11.249  1.00  0.00           C  
ATOM   2008  O   GLU C 132       8.840   2.812 -10.940  1.00  0.00           O  
ATOM   2009  CB  GLU C 132       9.987   0.037 -10.143  1.00  0.00           C  
ATOM   2010  CG  GLU C 132       8.910  -0.550  -9.242  1.00  0.00           C  
ATOM   2011  CD  GLU C 132       9.442  -0.996  -7.908  1.00  0.00           C  
ATOM   2012  OE1 GLU C 132      10.565  -0.675  -7.601  1.00  0.00           O  
ATOM   2013  OE2 GLU C 132       8.724  -1.658  -7.196  1.00  0.00           O  
ATOM   2014  H   GLU C 132      11.421   1.355 -11.867  1.00  0.00           H  
ATOM   2015  HA  GLU C 132       8.960  -0.249 -12.005  1.00  0.00           H  
ATOM   2016 1HB  GLU C 132      10.734  -0.737 -10.319  1.00  0.00           H  
ATOM   2017 2HB  GLU C 132      10.475   0.845  -9.599  1.00  0.00           H  
ATOM   2018 1HG  GLU C 132       8.138   0.201  -9.079  1.00  0.00           H  
ATOM   2019 2HG  GLU C 132       8.451  -1.399  -9.747  1.00  0.00           H  
ATOM   2020  N   PRO C 133       7.184   1.360 -11.398  1.00  0.00           N  
ATOM   2021  CA  PRO C 133       6.120   2.332 -11.182  1.00  0.00           C  
ATOM   2022  C   PRO C 133       5.934   2.626  -9.699  1.00  0.00           C  
ATOM   2023  O   PRO C 133       6.088   1.741  -8.857  1.00  0.00           O  
ATOM   2024  CB  PRO C 133       4.891   1.637 -11.778  1.00  0.00           C  
ATOM   2025  CG  PRO C 133       5.172   0.184 -11.601  1.00  0.00           C  
ATOM   2026  CD  PRO C 133       6.651   0.055 -11.848  1.00  0.00           C  
ATOM   2027  HA  PRO C 133       6.356   3.255 -11.732  1.00  0.00           H  
ATOM   2028 1HB  PRO C 133       3.982   1.964 -11.252  1.00  0.00           H  
ATOM   2029 2HB  PRO C 133       4.772   1.924 -12.833  1.00  0.00           H  
ATOM   2030 1HG  PRO C 133       4.882  -0.138 -10.590  1.00  0.00           H  
ATOM   2031 2HG  PRO C 133       4.571  -0.407 -12.307  1.00  0.00           H  
ATOM   2032 1HD  PRO C 133       7.053  -0.775 -11.249  1.00  0.00           H  
ATOM   2033 2HD  PRO C 133       6.830  -0.118 -12.920  1.00  0.00           H  
ATOM   2034  N   ALA C 134       5.604   3.874  -9.385  1.00  0.00           N  
ATOM   2035  CA  ALA C 134       5.377   4.282  -8.003  1.00  0.00           C  
ATOM   2036  C   ALA C 134       3.896   4.507  -7.731  1.00  0.00           C  
ATOM   2037  O   ALA C 134       3.095   4.627  -8.659  1.00  0.00           O  
ATOM   2038  CB  ALA C 134       6.171   5.542  -7.686  1.00  0.00           C  
ATOM   2039  H   ALA C 134       5.507   4.558 -10.122  1.00  0.00           H  
ATOM   2040  HA  ALA C 134       5.718   3.477  -7.352  1.00  0.00           H  
ATOM   2041 1HB  ALA C 134       5.991   5.834  -6.651  1.00  0.00           H  
ATOM   2042 2HB  ALA C 134       7.234   5.348  -7.829  1.00  0.00           H  
ATOM   2043 3HB  ALA C 134       5.857   6.346  -8.349  1.00  0.00           H  
ATOM   2044  N   SER C 135       3.536   4.565  -6.453  1.00  0.00           N  
ATOM   2045  CA  SER C 135       2.149   4.777  -6.057  1.00  0.00           C  
ATOM   2046  C   SER C 135       2.063   5.528  -4.734  1.00  0.00           C  
ATOM   2047  O   SER C 135       2.489   5.024  -3.695  1.00  0.00           O  
ATOM   2048  CB  SER C 135       1.430   3.447  -5.941  1.00  0.00           C  
ATOM   2049  OG  SER C 135       0.100   3.628  -5.539  1.00  0.00           O  
ATOM   2050  H   SER C 135       4.242   4.459  -5.738  1.00  0.00           H  
ATOM   2051  HA  SER C 135       1.657   5.377  -6.824  1.00  0.00           H  
ATOM   2052 1HB  SER C 135       1.456   2.934  -6.902  1.00  0.00           H  
ATOM   2053 2HB  SER C 135       1.947   2.815  -5.220  1.00  0.00           H  
ATOM   2054  HG  SER C 135       0.126   4.260  -4.817  1.00  0.00           H  
ATOM   2055  N   ILE C 136       1.510   6.735  -4.780  1.00  0.00           N  
ATOM   2056  CA  ILE C 136       1.416   7.580  -3.595  1.00  0.00           C  
ATOM   2057  C   ILE C 136      -0.035   7.774  -3.172  1.00  0.00           C  
ATOM   2058  O   ILE C 136      -0.834   8.352  -3.908  1.00  0.00           O  
ATOM   2059  CB  ILE C 136       2.066   8.952  -3.846  1.00  0.00           C  
ATOM   2060  CG1 ILE C 136       3.536   8.782  -4.240  1.00  0.00           C  
ATOM   2061  CG2 ILE C 136       1.941   9.834  -2.614  1.00  0.00           C  
ATOM   2062  CD1 ILE C 136       3.764   8.709  -5.733  1.00  0.00           C  
ATOM   2063  H   ILE C 136       1.145   7.076  -5.658  1.00  0.00           H  
ATOM   2064  HA  ILE C 136       1.946   7.091  -2.779  1.00  0.00           H  
ATOM   2065  HB  ILE C 136       1.571   9.442  -4.684  1.00  0.00           H  
ATOM   2066 1HG1 ILE C 136       4.117   9.616  -3.847  1.00  0.00           H  
ATOM   2067 2HG1 ILE C 136       3.930   7.870  -3.791  1.00  0.00           H  
ATOM   2068 1HG2 ILE C 136       2.407  10.800  -2.808  1.00  0.00           H  
ATOM   2069 2HG2 ILE C 136       0.888   9.980  -2.377  1.00  0.00           H  
ATOM   2070 3HG2 ILE C 136       2.439   9.354  -1.771  1.00  0.00           H  
ATOM   2071 1HD1 ILE C 136       4.829   8.588  -5.933  1.00  0.00           H  
ATOM   2072 2HD1 ILE C 136       3.219   7.858  -6.143  1.00  0.00           H  
ATOM   2073 3HD1 ILE C 136       3.409   9.626  -6.200  1.00  0.00           H  
ATOM   2074  N   SER C 137      -0.368   7.289  -1.981  1.00  0.00           N  
ATOM   2075  CA  SER C 137      -1.739   7.342  -1.488  1.00  0.00           C  
ATOM   2076  C   SER C 137      -1.967   8.577  -0.625  1.00  0.00           C  
ATOM   2077  O   SER C 137      -1.073   9.013   0.100  1.00  0.00           O  
ATOM   2078  CB  SER C 137      -2.057   6.092  -0.691  1.00  0.00           C  
ATOM   2079  OG  SER C 137      -3.336   6.169  -0.124  1.00  0.00           O  
ATOM   2080  H   SER C 137       0.347   6.872  -1.401  1.00  0.00           H  
ATOM   2081  HA  SER C 137      -2.413   7.394  -2.344  1.00  0.00           H  
ATOM   2082 1HB  SER C 137      -1.997   5.221  -1.342  1.00  0.00           H  
ATOM   2083 2HB  SER C 137      -1.314   5.964   0.096  1.00  0.00           H  
ATOM   2084  HG  SER C 137      -3.299   6.884   0.517  1.00  0.00           H  
ATOM   2085  N   CYS C 138      -3.169   9.137  -0.708  1.00  0.00           N  
ATOM   2086  CA  CYS C 138      -3.559  10.245   0.156  1.00  0.00           C  
ATOM   2087  C   CYS C 138      -5.017  10.125   0.581  1.00  0.00           C  
ATOM   2088  O   CYS C 138      -5.924  10.200  -0.249  1.00  0.00           O  
ATOM   2089  CB  CYS C 138      -3.349  11.581  -0.556  1.00  0.00           C  
ATOM   2090  SG  CYS C 138      -3.802  13.025   0.435  1.00  0.00           S  
ATOM   2091  H   CYS C 138      -3.830   8.786  -1.386  1.00  0.00           H  
ATOM   2092  HA  CYS C 138      -2.934  10.225   1.048  1.00  0.00           H  
ATOM   2093 1HB  CYS C 138      -2.301  11.682  -0.840  1.00  0.00           H  
ATOM   2094 2HB  CYS C 138      -3.940  11.603  -1.472  1.00  0.00           H  
ATOM   2095  N   ARG C 139      -5.237   9.939   1.878  1.00  0.00           N  
ATOM   2096  CA  ARG C 139      -6.585   9.807   2.416  1.00  0.00           C  
ATOM   2097  C   ARG C 139      -7.006  11.066   3.163  1.00  0.00           C  
ATOM   2098  O   ARG C 139      -6.366  11.465   4.136  1.00  0.00           O  
ATOM   2099  CB  ARG C 139      -6.674   8.611   3.352  1.00  0.00           C  
ATOM   2100  CG  ARG C 139      -7.978   8.501   4.126  1.00  0.00           C  
ATOM   2101  CD  ARG C 139      -8.085   7.201   4.838  1.00  0.00           C  
ATOM   2102  NE  ARG C 139      -8.443   6.117   3.938  1.00  0.00           N  
ATOM   2103  CZ  ARG C 139      -8.343   4.808   4.238  1.00  0.00           C  
ATOM   2104  NH1 ARG C 139      -7.894   4.437   5.417  1.00  0.00           N  
ATOM   2105  NH2 ARG C 139      -8.695   3.897   3.348  1.00  0.00           N  
ATOM   2106  H   ARG C 139      -4.449   9.887   2.508  1.00  0.00           H  
ATOM   2107  HA  ARG C 139      -7.275   9.651   1.586  1.00  0.00           H  
ATOM   2108 1HB  ARG C 139      -6.551   7.692   2.781  1.00  0.00           H  
ATOM   2109 2HB  ARG C 139      -5.862   8.657   4.078  1.00  0.00           H  
ATOM   2110 1HG  ARG C 139      -8.032   9.301   4.864  1.00  0.00           H  
ATOM   2111 2HG  ARG C 139      -8.819   8.585   3.437  1.00  0.00           H  
ATOM   2112 1HD  ARG C 139      -7.128   6.959   5.300  1.00  0.00           H  
ATOM   2113 2HD  ARG C 139      -8.852   7.271   5.609  1.00  0.00           H  
ATOM   2114  HE  ARG C 139      -8.793   6.364   3.021  1.00  0.00           H  
ATOM   2115 1HH1 ARG C 139      -7.625   5.134   6.097  1.00  0.00           H  
ATOM   2116 2HH1 ARG C 139      -7.819   3.456   5.642  1.00  0.00           H  
ATOM   2117 1HH2 ARG C 139      -9.039   4.182   2.442  1.00  0.00           H  
ATOM   2118 2HH2 ARG C 139      -8.619   2.916   3.573  1.00  0.00           H  
ATOM   2119  N   SER C 140      -8.085  11.689   2.703  1.00  0.00           N  
ATOM   2120  CA  SER C 140      -8.629  12.870   3.363  1.00  0.00           C  
ATOM   2121  C   SER C 140      -9.598  12.483   4.473  1.00  0.00           C  
ATOM   2122  O   SER C 140     -10.151  11.384   4.472  1.00  0.00           O  
ATOM   2123  CB  SER C 140      -9.330  13.756   2.353  1.00  0.00           C  
ATOM   2124  OG  SER C 140     -10.496  13.145   1.873  1.00  0.00           O  
ATOM   2125  H   SER C 140      -8.542  11.335   1.874  1.00  0.00           H  
ATOM   2126  HA  SER C 140      -7.804  13.428   3.808  1.00  0.00           H  
ATOM   2127 1HB  SER C 140      -9.582  14.709   2.818  1.00  0.00           H  
ATOM   2128 2HB  SER C 140      -8.657  13.965   1.523  1.00  0.00           H  
ATOM   2129  HG  SER C 140     -11.198  13.790   1.983  1.00  0.00           H  
ATOM   2130  N   SER C 141      -9.798  13.394   5.420  1.00  0.00           N  
ATOM   2131  CA  SER C 141     -10.752  13.177   6.502  1.00  0.00           C  
ATOM   2132  C   SER C 141     -12.164  13.556   6.075  1.00  0.00           C  
ATOM   2133  O   SER C 141     -13.128  13.317   6.802  1.00  0.00           O  
ATOM   2134  CB  SER C 141     -10.349  13.983   7.722  1.00  0.00           C  
ATOM   2135  OG  SER C 141     -10.468  15.357   7.478  1.00  0.00           O  
ATOM   2136  H   SER C 141      -9.277  14.258   5.390  1.00  0.00           H  
ATOM   2137  HA  SER C 141     -10.745  12.118   6.762  1.00  0.00           H  
ATOM   2138 1HB  SER C 141     -10.980  13.704   8.566  1.00  0.00           H  
ATOM   2139 2HB  SER C 141      -9.321  13.746   7.990  1.00  0.00           H  
ATOM   2140  HG  SER C 141     -11.403  15.561   7.558  1.00  0.00           H  
ATOM   2141  N   GLN C 142     -12.280  14.149   4.892  1.00  0.00           N  
ATOM   2142  CA  GLN C 142     -13.569  14.607   4.387  1.00  0.00           C  
ATOM   2143  C   GLN C 142     -13.634  14.506   2.869  1.00  0.00           C  
ATOM   2144  O   GLN C 142     -12.638  14.726   2.179  1.00  0.00           O  
ATOM   2145  CB  GLN C 142     -13.835  16.049   4.827  1.00  0.00           C  
ATOM   2146  CG  GLN C 142     -15.194  16.586   4.411  1.00  0.00           C  
ATOM   2147  CD  GLN C 142     -15.466  17.969   4.971  1.00  0.00           C  
ATOM   2148  OE1 GLN C 142     -14.710  18.476   5.805  1.00  0.00           O  
ATOM   2149  NE2 GLN C 142     -16.550  18.588   4.516  1.00  0.00           N  
ATOM   2150  H   GLN C 142     -11.454  14.286   4.327  1.00  0.00           H  
ATOM   2151  HA  GLN C 142     -14.349  13.967   4.800  1.00  0.00           H  
ATOM   2152 1HB  GLN C 142     -13.765  16.117   5.913  1.00  0.00           H  
ATOM   2153 2HB  GLN C 142     -13.072  16.704   4.408  1.00  0.00           H  
ATOM   2154 1HG  GLN C 142     -15.232  16.645   3.323  1.00  0.00           H  
ATOM   2155 2HG  GLN C 142     -15.968  15.911   4.776  1.00  0.00           H  
ATOM   2156 1HE2 GLN C 142     -16.781  19.503   4.850  1.00  0.00           H  
ATOM   2157 2HE2 GLN C 142     -17.135  18.141   3.841  1.00  0.00           H  
ATOM   2158  N   ASN C 143     -14.812  14.172   2.353  1.00  0.00           N  
ATOM   2159  CA  ASN C 143     -15.011  14.049   0.913  1.00  0.00           C  
ATOM   2160  C   ASN C 143     -14.727  15.366   0.203  1.00  0.00           C  
ATOM   2161  O   ASN C 143     -15.357  16.384   0.487  1.00  0.00           O  
ATOM   2162  CB  ASN C 143     -16.418  13.569   0.608  1.00  0.00           C  
ATOM   2163  CG  ASN C 143     -16.592  13.169  -0.831  1.00  0.00           C  
ATOM   2164  OD1 ASN C 143     -15.838  13.609  -1.706  1.00  0.00           O  
ATOM   2165  ND2 ASN C 143     -17.572  12.342  -1.092  1.00  0.00           N  
ATOM   2166  H   ASN C 143     -15.590  14.000   2.973  1.00  0.00           H  
ATOM   2167  HA  ASN C 143     -14.302  13.314   0.528  1.00  0.00           H  
ATOM   2168 1HB  ASN C 143     -16.657  12.715   1.242  1.00  0.00           H  
ATOM   2169 2HB  ASN C 143     -17.130  14.361   0.841  1.00  0.00           H  
ATOM   2170 1HD2 ASN C 143     -17.735  12.040  -2.032  1.00  0.00           H  
ATOM   2171 2HD2 ASN C 143     -18.157  12.011  -0.352  1.00  0.00           H  
ATOM   2172  N   ILE C 144     -13.774  15.339  -0.723  1.00  0.00           N  
ATOM   2173  CA  ILE C 144     -13.341  16.549  -1.412  1.00  0.00           C  
ATOM   2174  C   ILE C 144     -13.996  16.667  -2.782  1.00  0.00           C  
ATOM   2175  O   ILE C 144     -13.659  17.553  -3.567  1.00  0.00           O  
ATOM   2176  CB  ILE C 144     -11.810  16.573  -1.570  1.00  0.00           C  
ATOM   2177  CG1 ILE C 144     -11.350  15.436  -2.486  1.00  0.00           C  
ATOM   2178  CG2 ILE C 144     -11.133  16.475  -0.212  1.00  0.00           C  
ATOM   2179  CD1 ILE C 144      -9.899  15.533  -2.899  1.00  0.00           C  
ATOM   2180  H   ILE C 144     -13.338  14.458  -0.956  1.00  0.00           H  
ATOM   2181  HA  ILE C 144     -13.639  17.411  -0.816  1.00  0.00           H  
ATOM   2182  HB  ILE C 144     -11.508  17.504  -2.049  1.00  0.00           H  
ATOM   2183 1HG1 ILE C 144     -11.498  14.481  -1.982  1.00  0.00           H  
ATOM   2184 2HG1 ILE C 144     -11.961  15.425  -3.389  1.00  0.00           H  
ATOM   2185 1HG2 ILE C 144     -10.051  16.492  -0.343  1.00  0.00           H  
ATOM   2186 2HG2 ILE C 144     -11.437  17.317   0.408  1.00  0.00           H  
ATOM   2187 3HG2 ILE C 144     -11.425  15.543   0.273  1.00  0.00           H  
ATOM   2188 1HD1 ILE C 144      -9.648  14.692  -3.547  1.00  0.00           H  
ATOM   2189 2HD1 ILE C 144      -9.736  16.467  -3.438  1.00  0.00           H  
ATOM   2190 3HD1 ILE C 144      -9.266  15.509  -2.013  1.00  0.00           H  
ATOM   2191  N   VAL C 145     -14.934  15.769  -3.063  1.00  0.00           N  
ATOM   2192  CA  VAL C 145     -15.716  15.837  -4.292  1.00  0.00           C  
ATOM   2193  C   VAL C 145     -16.909  16.771  -4.136  1.00  0.00           C  
ATOM   2194  O   VAL C 145     -17.833  16.490  -3.374  1.00  0.00           O  
ATOM   2195  CB  VAL C 145     -16.214  14.434  -4.686  1.00  0.00           C  
ATOM   2196  CG1 VAL C 145     -17.043  14.501  -5.960  1.00  0.00           C  
ATOM   2197  CG2 VAL C 145     -15.031  13.494  -4.861  1.00  0.00           C  
ATOM   2198  H   VAL C 145     -15.111  15.021  -2.408  1.00  0.00           H  
ATOM   2199  HA  VAL C 145     -15.075  16.217  -5.089  1.00  0.00           H  
ATOM   2200  HB  VAL C 145     -16.866  14.055  -3.898  1.00  0.00           H  
ATOM   2201 1HG1 VAL C 145     -17.387  13.501  -6.224  1.00  0.00           H  
ATOM   2202 2HG1 VAL C 145     -17.903  15.150  -5.800  1.00  0.00           H  
ATOM   2203 3HG1 VAL C 145     -16.432  14.899  -6.770  1.00  0.00           H  
ATOM   2204 1HG2 VAL C 145     -15.391  12.504  -5.139  1.00  0.00           H  
ATOM   2205 2HG2 VAL C 145     -14.376  13.876  -5.645  1.00  0.00           H  
ATOM   2206 3HG2 VAL C 145     -14.476  13.429  -3.925  1.00  0.00           H  
ATOM   2207  N   HIS C 146     -16.882  17.883  -4.863  1.00  0.00           N  
ATOM   2208  CA  HIS C 146     -17.916  18.903  -4.740  1.00  0.00           C  
ATOM   2209  C   HIS C 146     -19.139  18.552  -5.578  1.00  0.00           C  
ATOM   2210  O   HIS C 146     -19.029  17.873  -6.599  1.00  0.00           O  
ATOM   2211  CB  HIS C 146     -17.377  20.274  -5.162  1.00  0.00           C  
ATOM   2212  CG  HIS C 146     -18.231  21.420  -4.716  1.00  0.00           C  
ATOM   2213  ND1 HIS C 146     -19.479  21.669  -5.247  1.00  0.00           N  
ATOM   2214  CD2 HIS C 146     -18.017  22.384  -3.790  1.00  0.00           C  
ATOM   2215  CE1 HIS C 146     -19.996  22.737  -4.666  1.00  0.00           C  
ATOM   2216  NE2 HIS C 146     -19.129  23.189  -3.779  1.00  0.00           N  
ATOM   2217  H   HIS C 146     -16.126  18.025  -5.517  1.00  0.00           H  
ATOM   2218  HA  HIS C 146     -18.237  18.973  -3.701  1.00  0.00           H  
ATOM   2219 1HB  HIS C 146     -16.376  20.414  -4.752  1.00  0.00           H  
ATOM   2220 2HB  HIS C 146     -17.294  20.313  -6.248  1.00  0.00           H  
ATOM   2221  HD2 HIS C 146     -17.128  22.499  -3.169  1.00  0.00           H  
ATOM   2222  HE1 HIS C 146     -20.972  23.171  -4.881  1.00  0.00           H  
ATOM   2223  HE2 HIS C 146     -19.257  23.996  -3.185  1.00  0.00           H  
ATOM   2224  N   ASN C 147     -20.303  19.018  -5.141  1.00  0.00           N  
ATOM   2225  CA  ASN C 147     -21.564  18.646  -5.773  1.00  0.00           C  
ATOM   2226  C   ASN C 147     -21.718  19.320  -7.131  1.00  0.00           C  
ATOM   2227  O   ASN C 147     -22.617  18.985  -7.902  1.00  0.00           O  
ATOM   2228  CB  ASN C 147     -22.735  18.989  -4.871  1.00  0.00           C  
ATOM   2229  CG  ASN C 147     -22.821  18.089  -3.670  1.00  0.00           C  
ATOM   2230  OD1 ASN C 147     -22.348  16.947  -3.699  1.00  0.00           O  
ATOM   2231  ND2 ASN C 147     -23.418  18.580  -2.614  1.00  0.00           N  
ATOM   2232  H   ASN C 147     -20.316  19.646  -4.350  1.00  0.00           H  
ATOM   2233  HA  ASN C 147     -21.560  17.569  -5.945  1.00  0.00           H  
ATOM   2234 1HB  ASN C 147     -22.644  20.021  -4.531  1.00  0.00           H  
ATOM   2235 2HB  ASN C 147     -23.664  18.911  -5.436  1.00  0.00           H  
ATOM   2236 1HD2 ASN C 147     -23.504  18.026  -1.785  1.00  0.00           H  
ATOM   2237 2HD2 ASN C 147     -23.786  19.509  -2.635  1.00  0.00           H  
ATOM   2238  N   ASN C 148     -20.836  20.271  -7.418  1.00  0.00           N  
ATOM   2239  CA  ASN C 148     -20.835  20.952  -8.707  1.00  0.00           C  
ATOM   2240  C   ASN C 148     -20.130  20.119  -9.770  1.00  0.00           C  
ATOM   2241  O   ASN C 148     -19.996  20.545 -10.917  1.00  0.00           O  
ATOM   2242  CB  ASN C 148     -20.192  22.321  -8.587  1.00  0.00           C  
ATOM   2243  CG  ASN C 148     -18.721  22.244  -8.283  1.00  0.00           C  
ATOM   2244  OD1 ASN C 148     -18.124  21.162  -8.316  1.00  0.00           O  
ATOM   2245  ND2 ASN C 148     -18.126  23.371  -7.986  1.00  0.00           N  
ATOM   2246  H   ASN C 148     -20.148  20.529  -6.725  1.00  0.00           H  
ATOM   2247  HA  ASN C 148     -21.869  21.081  -9.031  1.00  0.00           H  
ATOM   2248 1HB  ASN C 148     -20.329  22.871  -9.519  1.00  0.00           H  
ATOM   2249 2HB  ASN C 148     -20.685  22.888  -7.797  1.00  0.00           H  
ATOM   2250 1HD2 ASN C 148     -17.148  23.380  -7.774  1.00  0.00           H  
ATOM   2251 2HD2 ASN C 148     -18.649  24.223  -7.970  1.00  0.00           H  
ATOM   2252  N   GLY C 149     -19.681  18.931  -9.381  1.00  0.00           N  
ATOM   2253  CA  GLY C 149     -19.128  17.973 -10.331  1.00  0.00           C  
ATOM   2254  C   GLY C 149     -17.613  18.104 -10.426  1.00  0.00           C  
ATOM   2255  O   GLY C 149     -16.970  17.425 -11.226  1.00  0.00           O  
ATOM   2256  H   GLY C 149     -19.725  18.684  -8.403  1.00  0.00           H  
ATOM   2257 1HA  GLY C 149     -19.390  16.961 -10.022  1.00  0.00           H  
ATOM   2258 2HA  GLY C 149     -19.572  18.135 -11.312  1.00  0.00           H  
ATOM   2259  N   ILE C 150     -17.048  18.983  -9.604  1.00  0.00           N  
ATOM   2260  CA  ILE C 150     -15.607  19.209  -9.598  1.00  0.00           C  
ATOM   2261  C   ILE C 150     -14.966  18.641  -8.338  1.00  0.00           C  
ATOM   2262  O   ILE C 150     -15.334  19.010  -7.223  1.00  0.00           O  
ATOM   2263  CB  ILE C 150     -15.286  20.711  -9.706  1.00  0.00           C  
ATOM   2264  CG1 ILE C 150     -15.859  21.287 -11.004  1.00  0.00           C  
ATOM   2265  CG2 ILE C 150     -13.785  20.940  -9.634  1.00  0.00           C  
ATOM   2266  CD1 ILE C 150     -15.795  22.795 -11.082  1.00  0.00           C  
ATOM   2267  H   ILE C 150     -17.631  19.507  -8.968  1.00  0.00           H  
ATOM   2268  HA  ILE C 150     -15.174  18.701 -10.459  1.00  0.00           H  
ATOM   2269  HB  ILE C 150     -15.766  21.245  -8.886  1.00  0.00           H  
ATOM   2270 1HG1 ILE C 150     -15.315  20.878 -11.854  1.00  0.00           H  
ATOM   2271 2HG1 ILE C 150     -16.901  20.985 -11.107  1.00  0.00           H  
ATOM   2272 1HG2 ILE C 150     -13.576  22.007  -9.713  1.00  0.00           H  
ATOM   2273 2HG2 ILE C 150     -13.404  20.565  -8.685  1.00  0.00           H  
ATOM   2274 3HG2 ILE C 150     -13.297  20.414 -10.455  1.00  0.00           H  
ATOM   2275 1HD1 ILE C 150     -16.219  23.129 -12.030  1.00  0.00           H  
ATOM   2276 2HD1 ILE C 150     -16.364  23.227 -10.258  1.00  0.00           H  
ATOM   2277 3HD1 ILE C 150     -14.758  23.119 -11.016  1.00  0.00           H  
ATOM   2278  N   THR C 151     -14.006  17.741  -8.523  1.00  0.00           N  
ATOM   2279  CA  THR C 151     -13.192  17.252  -7.417  1.00  0.00           C  
ATOM   2280  C   THR C 151     -11.894  18.041  -7.297  1.00  0.00           C  
ATOM   2281  O   THR C 151     -11.055  18.014  -8.197  1.00  0.00           O  
ATOM   2282  CB  THR C 151     -12.873  15.755  -7.583  1.00  0.00           C  
ATOM   2283  OG1 THR C 151     -14.095  15.008  -7.652  1.00  0.00           O  
ATOM   2284  CG2 THR C 151     -12.043  15.253  -6.411  1.00  0.00           C  
ATOM   2285  H   THR C 151     -13.837  17.387  -9.453  1.00  0.00           H  
ATOM   2286  HA  THR C 151     -13.752  17.383  -6.490  1.00  0.00           H  
ATOM   2287  HB  THR C 151     -12.317  15.601  -8.507  1.00  0.00           H  
ATOM   2288  HG1 THR C 151     -14.281  14.784  -8.567  1.00  0.00           H  
ATOM   2289 1HG2 THR C 151     -11.827  14.193  -6.546  1.00  0.00           H  
ATOM   2290 2HG2 THR C 151     -11.108  15.811  -6.363  1.00  0.00           H  
ATOM   2291 3HG2 THR C 151     -12.598  15.395  -5.485  1.00  0.00           H  
ATOM   2292  N   TYR C 152     -11.736  18.744  -6.181  1.00  0.00           N  
ATOM   2293  CA  TYR C 152     -10.651  19.706  -6.029  1.00  0.00           C  
ATOM   2294  C   TYR C 152      -9.393  19.039  -5.489  1.00  0.00           C  
ATOM   2295  O   TYR C 152      -8.984  19.289  -4.355  1.00  0.00           O  
ATOM   2296  CB  TYR C 152     -11.079  20.854  -5.111  1.00  0.00           C  
ATOM   2297  CG  TYR C 152     -12.164  21.731  -5.695  1.00  0.00           C  
ATOM   2298  CD1 TYR C 152     -13.487  21.538  -5.324  1.00  0.00           C  
ATOM   2299  CD2 TYR C 152     -11.836  22.728  -6.602  1.00  0.00           C  
ATOM   2300  CE1 TYR C 152     -14.478  22.340  -5.857  1.00  0.00           C  
ATOM   2301  CE2 TYR C 152     -12.827  23.529  -7.135  1.00  0.00           C  
ATOM   2302  CZ  TYR C 152     -14.143  23.338  -6.766  1.00  0.00           C  
ATOM   2303  OH  TYR C 152     -15.130  24.136  -7.297  1.00  0.00           O  
ATOM   2304  H   TYR C 152     -12.383  18.607  -5.417  1.00  0.00           H  
ATOM   2305  HA  TYR C 152     -10.413  20.116  -7.011  1.00  0.00           H  
ATOM   2306 1HB  TYR C 152     -11.441  20.448  -4.165  1.00  0.00           H  
ATOM   2307 2HB  TYR C 152     -10.217  21.482  -4.888  1.00  0.00           H  
ATOM   2308  HD1 TYR C 152     -13.744  20.755  -4.611  1.00  0.00           H  
ATOM   2309  HD2 TYR C 152     -10.797  22.879  -6.894  1.00  0.00           H  
ATOM   2310  HE1 TYR C 152     -15.516  22.188  -5.565  1.00  0.00           H  
ATOM   2311  HE2 TYR C 152     -12.570  24.312  -7.849  1.00  0.00           H  
ATOM   2312  HH  TYR C 152     -14.730  24.822  -7.836  1.00  0.00           H  
ATOM   2313  N   LEU C 153      -8.784  18.187  -6.307  1.00  0.00           N  
ATOM   2314  CA  LEU C 153      -7.568  17.485  -5.915  1.00  0.00           C  
ATOM   2315  C   LEU C 153      -6.389  17.894  -6.789  1.00  0.00           C  
ATOM   2316  O   LEU C 153      -6.450  17.796  -8.014  1.00  0.00           O  
ATOM   2317  CB  LEU C 153      -7.778  15.969  -6.006  1.00  0.00           C  
ATOM   2318  CG  LEU C 153      -6.543  15.107  -5.717  1.00  0.00           C  
ATOM   2319  CD1 LEU C 153      -6.120  15.295  -4.266  1.00  0.00           C  
ATOM   2320  CD2 LEU C 153      -6.861  13.648  -6.009  1.00  0.00           C  
ATOM   2321  H   LEU C 153      -9.173  18.022  -7.224  1.00  0.00           H  
ATOM   2322  HA  LEU C 153      -7.336  17.746  -4.882  1.00  0.00           H  
ATOM   2323 1HB  LEU C 153      -8.555  15.683  -5.298  1.00  0.00           H  
ATOM   2324 2HB  LEU C 153      -8.124  15.726  -7.010  1.00  0.00           H  
ATOM   2325  HG  LEU C 153      -5.716  15.432  -6.349  1.00  0.00           H  
ATOM   2326 1HD1 LEU C 153      -5.242  14.683  -4.060  1.00  0.00           H  
ATOM   2327 2HD1 LEU C 153      -5.879  16.344  -4.090  1.00  0.00           H  
ATOM   2328 3HD1 LEU C 153      -6.934  14.994  -3.608  1.00  0.00           H  
ATOM   2329 1HD2 LEU C 153      -5.983  13.036  -5.804  1.00  0.00           H  
ATOM   2330 2HD2 LEU C 153      -7.687  13.322  -5.375  1.00  0.00           H  
ATOM   2331 3HD2 LEU C 153      -7.143  13.540  -7.056  1.00  0.00           H  
ATOM   2332  N   GLU C 154      -5.317  18.352  -6.152  1.00  0.00           N  
ATOM   2333  CA  GLU C 154      -4.087  18.682  -6.861  1.00  0.00           C  
ATOM   2334  C   GLU C 154      -2.893  17.947  -6.265  1.00  0.00           C  
ATOM   2335  O   GLU C 154      -2.869  17.648  -5.071  1.00  0.00           O  
ATOM   2336  CB  GLU C 154      -3.839  20.192  -6.825  1.00  0.00           C  
ATOM   2337  CG  GLU C 154      -4.926  21.024  -7.490  1.00  0.00           C  
ATOM   2338  CD  GLU C 154      -4.635  22.498  -7.460  1.00  0.00           C  
ATOM   2339  OE1 GLU C 154      -3.638  22.877  -6.892  1.00  0.00           O  
ATOM   2340  OE2 GLU C 154      -5.410  23.248  -8.006  1.00  0.00           O  
ATOM   2341  H   GLU C 154      -5.355  18.476  -5.150  1.00  0.00           H  
ATOM   2342  HA  GLU C 154      -4.193  18.370  -7.901  1.00  0.00           H  
ATOM   2343 1HB  GLU C 154      -3.751  20.521  -5.790  1.00  0.00           H  
ATOM   2344 2HB  GLU C 154      -2.895  20.417  -7.321  1.00  0.00           H  
ATOM   2345 1HG  GLU C 154      -5.029  20.706  -8.527  1.00  0.00           H  
ATOM   2346 2HG  GLU C 154      -5.873  20.835  -6.985  1.00  0.00           H  
ATOM   2347  N   TRP C 155      -1.904  17.658  -7.104  1.00  0.00           N  
ATOM   2348  CA  TRP C 155      -0.654  17.068  -6.639  1.00  0.00           C  
ATOM   2349  C   TRP C 155       0.533  17.966  -6.964  1.00  0.00           C  
ATOM   2350  O   TRP C 155       0.572  18.603  -8.017  1.00  0.00           O  
ATOM   2351  CB  TRP C 155      -0.446  15.692  -7.274  1.00  0.00           C  
ATOM   2352  CG  TRP C 155      -1.412  14.656  -6.786  1.00  0.00           C  
ATOM   2353  CD1 TRP C 155      -2.663  14.416  -7.269  1.00  0.00           C  
ATOM   2354  CD2 TRP C 155      -1.209  13.707  -5.710  1.00  0.00           C  
ATOM   2355  NE1 TRP C 155      -3.252  13.390  -6.572  1.00  0.00           N  
ATOM   2356  CE2 TRP C 155      -2.376  12.944  -5.615  1.00  0.00           C  
ATOM   2357  CE3 TRP C 155      -0.147  13.449  -4.834  1.00  0.00           C  
ATOM   2358  CZ2 TRP C 155      -2.517  11.935  -4.675  1.00  0.00           C  
ATOM   2359  CZ3 TRP C 155      -0.289  12.437  -3.893  1.00  0.00           C  
ATOM   2360  CH2 TRP C 155      -1.443  11.699  -3.817  1.00  0.00           C  
ATOM   2361  H   TRP C 155      -2.021  17.852  -8.088  1.00  0.00           H  
ATOM   2362  HA  TRP C 155      -0.708  16.949  -5.557  1.00  0.00           H  
ATOM   2363 1HB  TRP C 155      -0.546  15.771  -8.356  1.00  0.00           H  
ATOM   2364 2HB  TRP C 155       0.565  15.344  -7.064  1.00  0.00           H  
ATOM   2365  HD1 TRP C 155      -3.129  14.960  -8.090  1.00  0.00           H  
ATOM   2366  HE1 TRP C 155      -4.178  13.024  -6.734  1.00  0.00           H  
ATOM   2367  HE3 TRP C 155       0.773  14.030  -4.893  1.00  0.00           H  
ATOM   2368  HZ2 TRP C 155      -3.426  11.338  -4.598  1.00  0.00           H  
ATOM   2369  HZ3 TRP C 155       0.543  12.243  -3.215  1.00  0.00           H  
ATOM   2370  HH2 TRP C 155      -1.520  10.912  -3.066  1.00  0.00           H  
ATOM   2371  N   TYR C 156       1.500  18.013  -6.054  1.00  0.00           N  
ATOM   2372  CA  TYR C 156       2.697  18.822  -6.249  1.00  0.00           C  
ATOM   2373  C   TYR C 156       3.959  17.975  -6.136  1.00  0.00           C  
ATOM   2374  O   TYR C 156       3.980  16.967  -5.430  1.00  0.00           O  
ATOM   2375  CB  TYR C 156       2.737  19.971  -5.239  1.00  0.00           C  
ATOM   2376  CG  TYR C 156       1.628  20.984  -5.424  1.00  0.00           C  
ATOM   2377  CD1 TYR C 156       0.375  20.747  -4.878  1.00  0.00           C  
ATOM   2378  CD2 TYR C 156       1.865  22.149  -6.138  1.00  0.00           C  
ATOM   2379  CE1 TYR C 156      -0.638  21.672  -5.046  1.00  0.00           C  
ATOM   2380  CE2 TYR C 156       0.853  23.074  -6.306  1.00  0.00           C  
ATOM   2381  CZ  TYR C 156      -0.394  22.838  -5.763  1.00  0.00           C  
ATOM   2382  OH  TYR C 156      -1.402  23.759  -5.931  1.00  0.00           O  
ATOM   2383  H   TYR C 156       1.403  17.473  -5.206  1.00  0.00           H  
ATOM   2384  HA  TYR C 156       2.671  19.242  -7.255  1.00  0.00           H  
ATOM   2385 1HB  TYR C 156       2.666  19.569  -4.228  1.00  0.00           H  
ATOM   2386 2HB  TYR C 156       3.690  20.492  -5.319  1.00  0.00           H  
ATOM   2387  HD1 TYR C 156       0.189  19.831  -4.317  1.00  0.00           H  
ATOM   2388  HD2 TYR C 156       2.849  22.334  -6.567  1.00  0.00           H  
ATOM   2389  HE1 TYR C 156      -1.622  21.486  -4.618  1.00  0.00           H  
ATOM   2390  HE2 TYR C 156       1.039  23.989  -6.868  1.00  0.00           H  
ATOM   2391  HH  TYR C 156      -2.174  23.324  -6.300  1.00  0.00           H  
ATOM   2392  N   LEU C 157       5.009  18.392  -6.834  1.00  0.00           N  
ATOM   2393  CA  LEU C 157       6.286  17.689  -6.790  1.00  0.00           C  
ATOM   2394  C   LEU C 157       7.423  18.635  -6.425  1.00  0.00           C  
ATOM   2395  O   LEU C 157       7.709  19.587  -7.151  1.00  0.00           O  
ATOM   2396  CB  LEU C 157       6.576  17.030  -8.145  1.00  0.00           C  
ATOM   2397  CG  LEU C 157       7.989  16.459  -8.318  1.00  0.00           C  
ATOM   2398  CD1 LEU C 157       8.262  15.437  -7.223  1.00  0.00           C  
ATOM   2399  CD2 LEU C 157       8.117  15.830  -9.697  1.00  0.00           C  
ATOM   2400  H   LEU C 157       4.921  19.216  -7.411  1.00  0.00           H  
ATOM   2401  HA  LEU C 157       6.227  16.913  -6.028  1.00  0.00           H  
ATOM   2402 1HB  LEU C 157       5.869  16.216  -8.293  1.00  0.00           H  
ATOM   2403 2HB  LEU C 157       6.418  17.768  -8.931  1.00  0.00           H  
ATOM   2404  HG  LEU C 157       8.721  17.261  -8.216  1.00  0.00           H  
ATOM   2405 1HD1 LEU C 157       9.266  15.031  -7.346  1.00  0.00           H  
ATOM   2406 2HD1 LEU C 157       8.183  15.918  -6.248  1.00  0.00           H  
ATOM   2407 3HD1 LEU C 157       7.534  14.629  -7.289  1.00  0.00           H  
ATOM   2408 1HD2 LEU C 157       9.121  15.424  -9.821  1.00  0.00           H  
ATOM   2409 2HD2 LEU C 157       7.386  15.027  -9.800  1.00  0.00           H  
ATOM   2410 3HD2 LEU C 157       7.934  16.586 -10.461  1.00  0.00           H  
ATOM   2411  N   GLN C 158       8.069  18.367  -5.295  1.00  0.00           N  
ATOM   2412  CA  GLN C 158       9.203  19.169  -4.853  1.00  0.00           C  
ATOM   2413  C   GLN C 158      10.522  18.457  -5.127  1.00  0.00           C  
ATOM   2414  O   GLN C 158      10.814  17.421  -4.530  1.00  0.00           O  
ATOM   2415  CB  GLN C 158       9.083  19.490  -3.360  1.00  0.00           C  
ATOM   2416  CG  GLN C 158      10.211  20.350  -2.816  1.00  0.00           C  
ATOM   2417  CD  GLN C 158      10.072  20.611  -1.328  1.00  0.00           C  
ATOM   2418  OE1 GLN C 158       9.487  19.809  -0.594  1.00  0.00           O  
ATOM   2419  NE2 GLN C 158      10.612  21.736  -0.873  1.00  0.00           N  
ATOM   2420  H   GLN C 158       7.766  17.587  -4.729  1.00  0.00           H  
ATOM   2421  HA  GLN C 158       9.204  20.105  -5.411  1.00  0.00           H  
ATOM   2422 1HB  GLN C 158       8.143  20.010  -3.175  1.00  0.00           H  
ATOM   2423 2HB  GLN C 158       9.062  18.562  -2.789  1.00  0.00           H  
ATOM   2424 1HG  GLN C 158      11.158  19.839  -2.987  1.00  0.00           H  
ATOM   2425 2HG  GLN C 158      10.205  21.309  -3.333  1.00  0.00           H  
ATOM   2426 1HE2 GLN C 158      10.552  21.962   0.100  1.00  0.00           H  
ATOM   2427 2HE2 GLN C 158      11.078  22.358  -1.502  1.00  0.00           H  
ATOM   2428  N   LYS C 159      11.314  19.019  -6.033  1.00  0.00           N  
ATOM   2429  CA  LYS C 159      12.634  18.479  -6.337  1.00  0.00           C  
ATOM   2430  C   LYS C 159      13.659  18.913  -5.297  1.00  0.00           C  
ATOM   2431  O   LYS C 159      13.472  19.916  -4.607  1.00  0.00           O  
ATOM   2432  CB  LYS C 159      13.083  18.915  -7.732  1.00  0.00           C  
ATOM   2433  CG  LYS C 159      12.251  18.337  -8.870  1.00  0.00           C  
ATOM   2434  CD  LYS C 159      12.759  18.813 -10.223  1.00  0.00           C  
ATOM   2435  CE  LYS C 159      11.928  18.238 -11.360  1.00  0.00           C  
ATOM   2436  NZ  LYS C 159      12.385  18.731 -12.688  1.00  0.00           N  
ATOM   2437  H   LYS C 159      10.994  19.841  -6.524  1.00  0.00           H  
ATOM   2438  HA  LYS C 159      12.576  17.390  -6.313  1.00  0.00           H  
ATOM   2439 1HB  LYS C 159      13.041  20.002  -7.805  1.00  0.00           H  
ATOM   2440 2HB  LYS C 159      14.120  18.616  -7.891  1.00  0.00           H  
ATOM   2441 1HG  LYS C 159      12.295  17.248  -8.836  1.00  0.00           H  
ATOM   2442 2HG  LYS C 159      11.212  18.645  -8.753  1.00  0.00           H  
ATOM   2443 1HD  LYS C 159      12.715  19.902 -10.266  1.00  0.00           H  
ATOM   2444 2HD  LYS C 159      13.796  18.503 -10.351  1.00  0.00           H  
ATOM   2445 1HE  LYS C 159      11.996  17.151 -11.347  1.00  0.00           H  
ATOM   2446 2HE  LYS C 159      10.883  18.516 -11.223  1.00  0.00           H  
ATOM   2447 1HZ  LYS C 159      11.809  18.328 -13.413  1.00  0.00           H  
ATOM   2448 2HZ  LYS C 159      12.308  19.738 -12.718  1.00  0.00           H  
ATOM   2449 3HZ  LYS C 159      13.347  18.462 -12.834  1.00  0.00           H  
ATOM   2450  N   PRO C 160      14.744  18.153  -5.189  1.00  0.00           N  
ATOM   2451  CA  PRO C 160      15.797  18.453  -4.226  1.00  0.00           C  
ATOM   2452  C   PRO C 160      16.313  19.875  -4.399  1.00  0.00           C  
ATOM   2453  O   PRO C 160      16.868  20.222  -5.442  1.00  0.00           O  
ATOM   2454  CB  PRO C 160      16.874  17.416  -4.560  1.00  0.00           C  
ATOM   2455  CG  PRO C 160      16.111  16.261  -5.114  1.00  0.00           C  
ATOM   2456  CD  PRO C 160      15.013  16.894  -5.927  1.00  0.00           C  
ATOM   2457  HA  PRO C 160      15.409  18.304  -3.208  1.00  0.00           H  
ATOM   2458 1HB  PRO C 160      17.592  17.838  -5.279  1.00  0.00           H  
ATOM   2459 2HB  PRO C 160      17.441  17.158  -3.654  1.00  0.00           H  
ATOM   2460 1HG  PRO C 160      16.773  15.624  -5.719  1.00  0.00           H  
ATOM   2461 2HG  PRO C 160      15.726  15.634  -4.297  1.00  0.00           H  
ATOM   2462 1HD  PRO C 160      15.377  17.089  -6.947  1.00  0.00           H  
ATOM   2463 2HD  PRO C 160      14.141  16.225  -5.949  1.00  0.00           H  
ATOM   2464  N   GLY C 161      16.127  20.696  -3.371  1.00  0.00           N  
ATOM   2465  CA  GLY C 161      16.650  22.057  -3.373  1.00  0.00           C  
ATOM   2466  C   GLY C 161      15.686  23.017  -4.057  1.00  0.00           C  
ATOM   2467  O   GLY C 161      15.973  24.206  -4.198  1.00  0.00           O  
ATOM   2468  H   GLY C 161      15.611  20.369  -2.568  1.00  0.00           H  
ATOM   2469 1HA  GLY C 161      16.825  22.381  -2.347  1.00  0.00           H  
ATOM   2470 2HA  GLY C 161      17.612  22.076  -3.884  1.00  0.00           H  
ATOM   2471  N   GLN C 162      14.540  22.494  -4.482  1.00  0.00           N  
ATOM   2472  CA  GLN C 162      13.562  23.287  -5.218  1.00  0.00           C  
ATOM   2473  C   GLN C 162      12.277  23.457  -4.418  1.00  0.00           C  
ATOM   2474  O   GLN C 162      12.110  22.855  -3.357  1.00  0.00           O  
ATOM   2475  CB  GLN C 162      13.254  22.637  -6.569  1.00  0.00           C  
ATOM   2476  CG  GLN C 162      14.475  22.415  -7.446  1.00  0.00           C  
ATOM   2477  CD  GLN C 162      15.134  23.716  -7.861  1.00  0.00           C  
ATOM   2478  OE1 GLN C 162      14.472  24.634  -8.354  1.00  0.00           O  
ATOM   2479  NE2 GLN C 162      16.444  23.804  -7.664  1.00  0.00           N  
ATOM   2480  H   GLN C 162      14.342  21.523  -4.290  1.00  0.00           H  
ATOM   2481  HA  GLN C 162      13.982  24.277  -5.395  1.00  0.00           H  
ATOM   2482 1HB  GLN C 162      12.775  21.671  -6.408  1.00  0.00           H  
ATOM   2483 2HB  GLN C 162      12.553  23.262  -7.122  1.00  0.00           H  
ATOM   2484 1HG  GLN C 162      15.204  21.823  -6.892  1.00  0.00           H  
ATOM   2485 2HG  GLN C 162      14.170  21.883  -8.348  1.00  0.00           H  
ATOM   2486 1HE2 GLN C 162      16.934  24.639  -7.918  1.00  0.00           H  
ATOM   2487 2HE2 GLN C 162      16.942  23.036  -7.261  1.00  0.00           H  
ATOM   2488  N   SER C 163      11.371  24.282  -4.932  1.00  0.00           N  
ATOM   2489  CA  SER C 163      10.046  24.428  -4.343  1.00  0.00           C  
ATOM   2490  C   SER C 163       9.024  23.559  -5.064  1.00  0.00           C  
ATOM   2491  O   SER C 163       9.225  23.174  -6.216  1.00  0.00           O  
ATOM   2492  CB  SER C 163       9.611  25.880  -4.388  1.00  0.00           C  
ATOM   2493  OG  SER C 163       9.563  26.348  -5.708  1.00  0.00           O  
ATOM   2494  H   SER C 163      11.607  24.822  -5.753  1.00  0.00           H  
ATOM   2495  HA  SER C 163      10.093  24.107  -3.301  1.00  0.00           H  
ATOM   2496 1HB  SER C 163       8.629  25.980  -3.927  1.00  0.00           H  
ATOM   2497 2HB  SER C 163      10.307  26.486  -3.810  1.00  0.00           H  
ATOM   2498  HG  SER C 163       9.789  27.281  -5.666  1.00  0.00           H  
ATOM   2499  N   PRO C 164       7.926  23.254  -4.381  1.00  0.00           N  
ATOM   2500  CA  PRO C 164       6.898  22.379  -4.932  1.00  0.00           C  
ATOM   2501  C   PRO C 164       6.377  22.911  -6.261  1.00  0.00           C  
ATOM   2502  O   PRO C 164       6.018  24.083  -6.374  1.00  0.00           O  
ATOM   2503  CB  PRO C 164       5.813  22.399  -3.851  1.00  0.00           C  
ATOM   2504  CG  PRO C 164       6.561  22.646  -2.586  1.00  0.00           C  
ATOM   2505  CD  PRO C 164       7.640  23.622  -2.973  1.00  0.00           C  
ATOM   2506  HA  PRO C 164       7.313  21.368  -5.055  1.00  0.00           H  
ATOM   2507 1HB  PRO C 164       5.076  23.186  -4.072  1.00  0.00           H  
ATOM   2508 2HB  PRO C 164       5.270  21.442  -3.846  1.00  0.00           H  
ATOM   2509 1HG  PRO C 164       5.884  23.046  -1.816  1.00  0.00           H  
ATOM   2510 2HG  PRO C 164       6.966  21.702  -2.193  1.00  0.00           H  
ATOM   2511 1HD  PRO C 164       7.252  24.648  -2.894  1.00  0.00           H  
ATOM   2512 2HD  PRO C 164       8.512  23.485  -2.317  1.00  0.00           H  
ATOM   2513  N   GLN C 165       6.339  22.042  -7.266  1.00  0.00           N  
ATOM   2514  CA  GLN C 165       5.786  22.399  -8.567  1.00  0.00           C  
ATOM   2515  C   GLN C 165       4.427  21.748  -8.785  1.00  0.00           C  
ATOM   2516  O   GLN C 165       4.171  20.645  -8.303  1.00  0.00           O  
ATOM   2517  CB  GLN C 165       6.747  21.992  -9.687  1.00  0.00           C  
ATOM   2518  CG  GLN C 165       8.128  22.617  -9.581  1.00  0.00           C  
ATOM   2519  CD  GLN C 165       8.101  24.119  -9.787  1.00  0.00           C  
ATOM   2520  OE1 GLN C 165       7.669  24.608 -10.834  1.00  0.00           O  
ATOM   2521  NE2 GLN C 165       8.563  24.861  -8.787  1.00  0.00           N  
ATOM   2522  H   GLN C 165       6.702  21.110  -7.124  1.00  0.00           H  
ATOM   2523  HA  GLN C 165       5.651  23.480  -8.600  1.00  0.00           H  
ATOM   2524 1HB  GLN C 165       6.867  20.908  -9.688  1.00  0.00           H  
ATOM   2525 2HB  GLN C 165       6.323  22.275 -10.651  1.00  0.00           H  
ATOM   2526 1HG  GLN C 165       8.531  22.415  -8.588  1.00  0.00           H  
ATOM   2527 2HG  GLN C 165       8.773  22.178 -10.342  1.00  0.00           H  
ATOM   2528 1HE2 GLN C 165       8.570  25.859  -8.866  1.00  0.00           H  
ATOM   2529 2HE2 GLN C 165       8.905  24.423  -7.955  1.00  0.00           H  
ATOM   2530  N   LEU C 166       3.557  22.438  -9.516  1.00  0.00           N  
ATOM   2531  CA  LEU C 166       2.230  21.917  -9.820  1.00  0.00           C  
ATOM   2532  C   LEU C 166       2.308  20.733 -10.777  1.00  0.00           C  
ATOM   2533  O   LEU C 166       2.780  20.866 -11.906  1.00  0.00           O  
ATOM   2534  CB  LEU C 166       1.355  23.019 -10.432  1.00  0.00           C  
ATOM   2535  CG  LEU C 166      -0.076  22.605 -10.799  1.00  0.00           C  
ATOM   2536  CD1 LEU C 166      -0.809  22.145  -9.547  1.00  0.00           C  
ATOM   2537  CD2 LEU C 166      -0.791  23.779 -11.452  1.00  0.00           C  
ATOM   2538  H   LEU C 166       3.822  23.346  -9.869  1.00  0.00           H  
ATOM   2539  HA  LEU C 166       1.770  21.578  -8.893  1.00  0.00           H  
ATOM   2540 1HB  LEU C 166       1.290  23.843  -9.724  1.00  0.00           H  
ATOM   2541 2HB  LEU C 166       1.838  23.383 -11.338  1.00  0.00           H  
ATOM   2542  HG  LEU C 166      -0.045  21.766 -11.495  1.00  0.00           H  
ATOM   2543 1HD1 LEU C 166      -1.826  21.851  -9.808  1.00  0.00           H  
ATOM   2544 2HD1 LEU C 166      -0.287  21.293  -9.112  1.00  0.00           H  
ATOM   2545 3HD1 LEU C 166      -0.842  22.960  -8.825  1.00  0.00           H  
ATOM   2546 1HD2 LEU C 166      -1.808  23.485 -11.714  1.00  0.00           H  
ATOM   2547 2HD2 LEU C 166      -0.824  24.618 -10.757  1.00  0.00           H  
ATOM   2548 3HD2 LEU C 166      -0.255  24.075 -12.354  1.00  0.00           H  
ATOM   2549  N   LEU C 167       1.844  19.576 -10.318  1.00  0.00           N  
ATOM   2550  CA  LEU C 167       1.954  18.345 -11.091  1.00  0.00           C  
ATOM   2551  C   LEU C 167       0.610  17.944 -11.684  1.00  0.00           C  
ATOM   2552  O   LEU C 167       0.453  17.881 -12.903  1.00  0.00           O  
ATOM   2553  CB  LEU C 167       2.489  17.211 -10.208  1.00  0.00           C  
ATOM   2554  CG  LEU C 167       2.803  15.896 -10.932  1.00  0.00           C  
ATOM   2555  CD1 LEU C 167       3.998  16.096 -11.854  1.00  0.00           C  
ATOM   2556  CD2 LEU C 167       3.079  14.805  -9.907  1.00  0.00           C  
ATOM   2557  H   LEU C 167       1.402  19.549  -9.410  1.00  0.00           H  
ATOM   2558  HA  LEU C 167       2.654  18.513 -11.909  1.00  0.00           H  
ATOM   2559 1HB  LEU C 167       3.404  17.549  -9.724  1.00  0.00           H  
ATOM   2560 2HB  LEU C 167       1.753  16.996  -9.434  1.00  0.00           H  
ATOM   2561  HG  LEU C 167       1.951  15.607 -11.548  1.00  0.00           H  
ATOM   2562 1HD1 LEU C 167       4.221  15.161 -12.369  1.00  0.00           H  
ATOM   2563 2HD1 LEU C 167       3.766  16.867 -12.589  1.00  0.00           H  
ATOM   2564 3HD1 LEU C 167       4.863  16.401 -11.267  1.00  0.00           H  
ATOM   2565 1HD2 LEU C 167       3.302  13.870 -10.422  1.00  0.00           H  
ATOM   2566 2HD2 LEU C 167       3.932  15.092  -9.292  1.00  0.00           H  
ATOM   2567 3HD2 LEU C 167       2.203  14.671  -9.274  1.00  0.00           H  
ATOM   2568  N   ILE C 168      -0.358  17.675 -10.815  1.00  0.00           N  
ATOM   2569  CA  ILE C 168      -1.678  17.235 -11.250  1.00  0.00           C  
ATOM   2570  C   ILE C 168      -2.771  18.140 -10.695  1.00  0.00           C  
ATOM   2571  O   ILE C 168      -2.666  18.641  -9.575  1.00  0.00           O  
ATOM   2572  CB  ILE C 168      -1.944  15.782 -10.814  1.00  0.00           C  
ATOM   2573  CG1 ILE C 168      -0.841  14.858 -11.336  1.00  0.00           C  
ATOM   2574  CG2 ILE C 168      -3.307  15.321 -11.308  1.00  0.00           C  
ATOM   2575  CD1 ILE C 168      -0.786  14.762 -12.843  1.00  0.00           C  
ATOM   2576  H   ILE C 168      -0.174  17.777  -9.827  1.00  0.00           H  
ATOM   2577  HA  ILE C 168      -1.717  17.282 -12.337  1.00  0.00           H  
ATOM   2578  HB  ILE C 168      -1.921  15.718  -9.727  1.00  0.00           H  
ATOM   2579 1HG1 ILE C 168       0.127  15.211 -10.981  1.00  0.00           H  
ATOM   2580 2HG1 ILE C 168      -0.988  13.854 -10.936  1.00  0.00           H  
ATOM   2581 1HG2 ILE C 168      -3.478  14.292 -10.992  1.00  0.00           H  
ATOM   2582 2HG2 ILE C 168      -4.081  15.962 -10.890  1.00  0.00           H  
ATOM   2583 3HG2 ILE C 168      -3.338  15.376 -12.396  1.00  0.00           H  
ATOM   2584 1HD1 ILE C 168       0.020  14.089 -13.136  1.00  0.00           H  
ATOM   2585 2HD1 ILE C 168      -1.735  14.376 -13.218  1.00  0.00           H  
ATOM   2586 3HD1 ILE C 168      -0.604  15.749 -13.264  1.00  0.00           H  
ATOM   2587  N   TYR C 169      -3.818  18.347 -11.486  1.00  0.00           N  
ATOM   2588  CA  TYR C 169      -5.014  19.032 -11.009  1.00  0.00           C  
ATOM   2589  C   TYR C 169      -6.278  18.300 -11.443  1.00  0.00           C  
ATOM   2590  O   TYR C 169      -6.251  17.494 -12.373  1.00  0.00           O  
ATOM   2591  CB  TYR C 169      -5.039  20.477 -11.511  1.00  0.00           C  
ATOM   2592  CG  TYR C 169      -5.145  20.599 -13.015  1.00  0.00           C  
ATOM   2593  CD1 TYR C 169      -6.388  20.739 -13.614  1.00  0.00           C  
ATOM   2594  CD2 TYR C 169      -3.998  20.572 -13.795  1.00  0.00           C  
ATOM   2595  CE1 TYR C 169      -6.484  20.851 -14.988  1.00  0.00           C  
ATOM   2596  CE2 TYR C 169      -4.094  20.684 -15.168  1.00  0.00           C  
ATOM   2597  CZ  TYR C 169      -5.331  20.823 -15.764  1.00  0.00           C  
ATOM   2598  OH  TYR C 169      -5.427  20.934 -17.132  1.00  0.00           O  
ATOM   2599  H   TYR C 169      -3.786  18.022 -12.441  1.00  0.00           H  
ATOM   2600  HA  TYR C 169      -4.996  19.041  -9.919  1.00  0.00           H  
ATOM   2601 1HB  TYR C 169      -5.886  21.002 -11.067  1.00  0.00           H  
ATOM   2602 2HB  TYR C 169      -4.132  20.989 -11.191  1.00  0.00           H  
ATOM   2603  HD1 TYR C 169      -7.289  20.761 -13.001  1.00  0.00           H  
ATOM   2604  HD2 TYR C 169      -3.021  20.461 -13.324  1.00  0.00           H  
ATOM   2605  HE1 TYR C 169      -7.461  20.961 -15.459  1.00  0.00           H  
ATOM   2606  HE2 TYR C 169      -3.193  20.661 -15.781  1.00  0.00           H  
ATOM   2607  HH  TYR C 169      -4.575  20.735 -17.529  1.00  0.00           H  
ATOM   2608  N   LYS C 170      -7.384  18.586 -10.765  1.00  0.00           N  
ATOM   2609  CA  LYS C 170      -8.639  17.888 -11.017  1.00  0.00           C  
ATOM   2610  C   LYS C 170      -8.433  16.379 -11.051  1.00  0.00           C  
ATOM   2611  O   LYS C 170      -8.995  15.685 -11.898  1.00  0.00           O  
ATOM   2612  CB  LYS C 170      -9.262  18.363 -12.330  1.00  0.00           C  
ATOM   2613  CG  LYS C 170      -9.770  19.799 -12.302  1.00  0.00           C  
ATOM   2614  CD  LYS C 170     -10.351  20.206 -13.647  1.00  0.00           C  
ATOM   2615  CE  LYS C 170     -10.836  21.648 -13.628  1.00  0.00           C  
ATOM   2616  NZ  LYS C 170     -11.386  22.068 -14.946  1.00  0.00           N  
ATOM   2617  H   LYS C 170      -7.354  19.305 -10.056  1.00  0.00           H  
ATOM   2618  HA  LYS C 170      -9.329  18.112 -10.202  1.00  0.00           H  
ATOM   2619 1HB  LYS C 170      -8.527  18.284 -13.131  1.00  0.00           H  
ATOM   2620 2HB  LYS C 170     -10.101  17.717 -12.590  1.00  0.00           H  
ATOM   2621 1HG  LYS C 170     -10.541  19.897 -11.537  1.00  0.00           H  
ATOM   2622 2HG  LYS C 170      -8.949  20.470 -12.052  1.00  0.00           H  
ATOM   2623 1HD  LYS C 170      -9.589  20.098 -14.421  1.00  0.00           H  
ATOM   2624 2HD  LYS C 170     -11.189  19.555 -13.894  1.00  0.00           H  
ATOM   2625 1HE  LYS C 170     -11.612  21.761 -12.872  1.00  0.00           H  
ATOM   2626 2HE  LYS C 170     -10.008  22.307 -13.368  1.00  0.00           H  
ATOM   2627 1HZ  LYS C 170     -11.696  23.028 -14.891  1.00  0.00           H  
ATOM   2628 2HZ  LYS C 170     -10.668  21.986 -15.652  1.00  0.00           H  
ATOM   2629 3HZ  LYS C 170     -12.167  21.476 -15.189  1.00  0.00           H  
ATOM   2630  N   VAL C 171      -7.624  15.876 -10.124  1.00  0.00           N  
ATOM   2631  CA  VAL C 171      -7.523  14.440  -9.894  1.00  0.00           C  
ATOM   2632  C   VAL C 171      -6.638  13.775 -10.940  1.00  0.00           C  
ATOM   2633  O   VAL C 171      -5.655  13.114 -10.606  1.00  0.00           O  
ATOM   2634  CB  VAL C 171      -8.921  13.794  -9.922  1.00  0.00           C  
ATOM   2635  CG1 VAL C 171      -8.813  12.283  -9.777  1.00  0.00           C  
ATOM   2636  CG2 VAL C 171      -9.785  14.382  -8.818  1.00  0.00           C  
ATOM   2637  H   VAL C 171      -7.065  16.505  -9.565  1.00  0.00           H  
ATOM   2638  HA  VAL C 171      -7.082  14.278  -8.909  1.00  0.00           H  
ATOM   2639  HB  VAL C 171      -9.382  13.991 -10.890  1.00  0.00           H  
ATOM   2640 1HG1 VAL C 171      -9.810  11.843  -9.800  1.00  0.00           H  
ATOM   2641 2HG1 VAL C 171      -8.220  11.880 -10.598  1.00  0.00           H  
ATOM   2642 3HG1 VAL C 171      -8.332  12.043  -8.829  1.00  0.00           H  
ATOM   2643 1HG2 VAL C 171     -10.773  13.921  -8.845  1.00  0.00           H  
ATOM   2644 2HG2 VAL C 171      -9.321  14.189  -7.851  1.00  0.00           H  
ATOM   2645 3HG2 VAL C 171      -9.883  15.457  -8.966  1.00  0.00           H  
ATOM   2646  N   SER C 172      -6.992  13.955 -12.208  1.00  0.00           N  
ATOM   2647  CA  SER C 172      -6.441  13.136 -13.281  1.00  0.00           C  
ATOM   2648  C   SER C 172      -6.139  13.976 -14.515  1.00  0.00           C  
ATOM   2649  O   SER C 172      -5.951  13.444 -15.609  1.00  0.00           O  
ATOM   2650  CB  SER C 172      -7.408  12.024 -13.639  1.00  0.00           C  
ATOM   2651  OG  SER C 172      -8.618  12.546 -14.115  1.00  0.00           O  
ATOM   2652  H   SER C 172      -7.661  14.677 -12.434  1.00  0.00           H  
ATOM   2653  HA  SER C 172      -5.507  12.691 -12.933  1.00  0.00           H  
ATOM   2654 1HB  SER C 172      -6.961  11.384 -14.400  1.00  0.00           H  
ATOM   2655 2HB  SER C 172      -7.594  11.408 -12.761  1.00  0.00           H  
ATOM   2656  HG  SER C 172      -8.444  13.465 -14.330  1.00  0.00           H  
ATOM   2657  N   ASP C 173      -6.093  15.291 -14.333  1.00  0.00           N  
ATOM   2658  CA  ASP C 173      -5.703  16.200 -15.404  1.00  0.00           C  
ATOM   2659  C   ASP C 173      -4.271  16.686 -15.220  1.00  0.00           C  
ATOM   2660  O   ASP C 173      -3.952  17.349 -14.233  1.00  0.00           O  
ATOM   2661  CB  ASP C 173      -6.652  17.400 -15.461  1.00  0.00           C  
ATOM   2662  CG  ASP C 173      -8.054  17.025 -15.923  1.00  0.00           C  
ATOM   2663  OD1 ASP C 173      -8.194  16.018 -16.575  1.00  0.00           O  
ATOM   2664  OD2 ASP C 173      -8.971  17.750 -15.620  1.00  0.00           O  
ATOM   2665  H   ASP C 173      -6.334  15.671 -13.428  1.00  0.00           H  
ATOM   2666  HA  ASP C 173      -5.762  15.664 -16.351  1.00  0.00           H  
ATOM   2667 1HB  ASP C 173      -6.721  17.857 -14.474  1.00  0.00           H  
ATOM   2668 2HB  ASP C 173      -6.249  18.151 -16.142  1.00  0.00           H  
ATOM   2669  N   ARG C 174      -3.411  16.353 -16.177  1.00  0.00           N  
ATOM   2670  CA  ARG C 174      -1.993  16.675 -16.078  1.00  0.00           C  
ATOM   2671  C   ARG C 174      -1.748  18.161 -16.306  1.00  0.00           C  
ATOM   2672  O   ARG C 174      -2.325  18.763 -17.212  1.00  0.00           O  
ATOM   2673  CB  ARG C 174      -1.190  15.871 -17.090  1.00  0.00           C  
ATOM   2674  CG  ARG C 174      -1.232  14.364 -16.888  1.00  0.00           C  
ATOM   2675  CD  ARG C 174      -0.349  13.656 -17.850  1.00  0.00           C  
ATOM   2676  NE  ARG C 174      -0.437  12.212 -17.705  1.00  0.00           N  
ATOM   2677  CZ  ARG C 174      -1.316  11.429 -18.360  1.00  0.00           C  
ATOM   2678  NH1 ARG C 174      -2.174  11.964 -19.200  1.00  0.00           N  
ATOM   2679  NH2 ARG C 174      -1.316  10.123 -18.159  1.00  0.00           N  
ATOM   2680  H   ARG C 174      -3.749  15.863 -16.993  1.00  0.00           H  
ATOM   2681  HA  ARG C 174      -1.648  16.417 -15.077  1.00  0.00           H  
ATOM   2682 1HB  ARG C 174      -1.557  16.079 -18.094  1.00  0.00           H  
ATOM   2683 2HB  ARG C 174      -0.145  16.179 -17.053  1.00  0.00           H  
ATOM   2684 1HG  ARG C 174      -0.901  14.123 -15.877  1.00  0.00           H  
ATOM   2685 2HG  ARG C 174      -2.252  14.006 -17.031  1.00  0.00           H  
ATOM   2686 1HD  ARG C 174      -0.639  13.914 -18.868  1.00  0.00           H  
ATOM   2687 2HD  ARG C 174       0.685  13.953 -17.681  1.00  0.00           H  
ATOM   2688  HE  ARG C 174       0.207  11.764 -17.067  1.00  0.00           H  
ATOM   2689 1HH1 ARG C 174      -2.174  12.963 -19.354  1.00  0.00           H  
ATOM   2690 2HH1 ARG C 174      -2.833  11.378 -19.691  1.00  0.00           H  
ATOM   2691 1HH2 ARG C 174      -0.656   9.711 -17.513  1.00  0.00           H  
ATOM   2692 2HH2 ARG C 174      -1.974   9.537 -18.650  1.00  0.00           H  
ATOM   2693  N   PHE C 175      -0.890  18.748 -15.480  1.00  0.00           N  
ATOM   2694  CA  PHE C 175      -0.380  20.091 -15.731  1.00  0.00           C  
ATOM   2695  C   PHE C 175       0.520  20.118 -16.960  1.00  0.00           C  
ATOM   2696  O   PHE C 175       1.307  19.199 -17.185  1.00  0.00           O  
ATOM   2697  CB  PHE C 175       0.393  20.605 -14.515  1.00  0.00           C  
ATOM   2698  CG  PHE C 175       0.959  21.985 -14.696  1.00  0.00           C  
ATOM   2699  CD1 PHE C 175       0.121  23.082 -14.830  1.00  0.00           C  
ATOM   2700  CD2 PHE C 175       2.330  22.189 -14.734  1.00  0.00           C  
ATOM   2701  CE1 PHE C 175       0.641  24.351 -14.997  1.00  0.00           C  
ATOM   2702  CE2 PHE C 175       2.852  23.457 -14.899  1.00  0.00           C  
ATOM   2703  CZ  PHE C 175       2.006  24.539 -15.031  1.00  0.00           C  
ATOM   2704  H   PHE C 175      -0.582  18.251 -14.656  1.00  0.00           H  
ATOM   2705  HA  PHE C 175      -1.227  20.754 -15.912  1.00  0.00           H  
ATOM   2706 1HB  PHE C 175      -0.263  20.618 -13.646  1.00  0.00           H  
ATOM   2707 2HB  PHE C 175       1.216  19.926 -14.294  1.00  0.00           H  
ATOM   2708  HD1 PHE C 175      -0.959  22.933 -14.802  1.00  0.00           H  
ATOM   2709  HD2 PHE C 175       2.999  21.333 -14.630  1.00  0.00           H  
ATOM   2710  HE1 PHE C 175      -0.029  25.204 -15.101  1.00  0.00           H  
ATOM   2711  HE2 PHE C 175       3.932  23.603 -14.926  1.00  0.00           H  
ATOM   2712  HZ  PHE C 175       2.416  25.539 -15.164  1.00  0.00           H  
ATOM   2713  N   SER C 176       0.398  21.177 -17.753  1.00  0.00           N  
ATOM   2714  CA  SER C 176       1.147  21.292 -18.998  1.00  0.00           C  
ATOM   2715  C   SER C 176       2.645  21.161 -18.754  1.00  0.00           C  
ATOM   2716  O   SER C 176       3.226  21.920 -17.978  1.00  0.00           O  
ATOM   2717  CB  SER C 176       0.849  22.620 -19.666  1.00  0.00           C  
ATOM   2718  OG  SER C 176       1.618  22.782 -20.826  1.00  0.00           O  
ATOM   2719  H   SER C 176      -0.229  21.922 -17.486  1.00  0.00           H  
ATOM   2720  HA  SER C 176       0.837  20.485 -19.664  1.00  0.00           H  
ATOM   2721 1HB  SER C 176      -0.210  22.670 -19.918  1.00  0.00           H  
ATOM   2722 2HB  SER C 176       1.059  23.432 -18.971  1.00  0.00           H  
ATOM   2723  HG  SER C 176       2.501  22.479 -20.603  1.00  0.00           H  
ATOM   2724  N   GLY C 177       3.266  20.194 -19.421  1.00  0.00           N  
ATOM   2725  CA  GLY C 177       4.698  19.960 -19.276  1.00  0.00           C  
ATOM   2726  C   GLY C 177       4.971  18.680 -18.498  1.00  0.00           C  
ATOM   2727  O   GLY C 177       6.086  18.158 -18.514  1.00  0.00           O  
ATOM   2728  H   GLY C 177       2.732  19.605 -20.044  1.00  0.00           H  
ATOM   2729 1HA  GLY C 177       5.158  19.896 -20.262  1.00  0.00           H  
ATOM   2730 2HA  GLY C 177       5.154  20.806 -18.764  1.00  0.00           H  
ATOM   2731  N   VAL C 178       3.947  18.177 -17.816  1.00  0.00           N  
ATOM   2732  CA  VAL C 178       4.081  16.969 -17.012  1.00  0.00           C  
ATOM   2733  C   VAL C 178       4.040  15.720 -17.883  1.00  0.00           C  
ATOM   2734  O   VAL C 178       3.126  15.543 -18.688  1.00  0.00           O  
ATOM   2735  CB  VAL C 178       2.955  16.897 -15.963  1.00  0.00           C  
ATOM   2736  CG1 VAL C 178       2.996  15.566 -15.228  1.00  0.00           C  
ATOM   2737  CG2 VAL C 178       3.083  18.057 -14.987  1.00  0.00           C  
ATOM   2738  H   VAL C 178       3.053  18.645 -17.857  1.00  0.00           H  
ATOM   2739  HA  VAL C 178       5.041  17.003 -16.494  1.00  0.00           H  
ATOM   2740  HB  VAL C 178       1.993  16.954 -16.472  1.00  0.00           H  
ATOM   2741 1HG1 VAL C 178       2.194  15.533 -14.490  1.00  0.00           H  
ATOM   2742 2HG1 VAL C 178       2.867  14.752 -15.941  1.00  0.00           H  
ATOM   2743 3HG1 VAL C 178       3.956  15.459 -14.723  1.00  0.00           H  
ATOM   2744 1HG2 VAL C 178       2.283  18.001 -14.249  1.00  0.00           H  
ATOM   2745 2HG2 VAL C 178       4.048  18.004 -14.482  1.00  0.00           H  
ATOM   2746 3HG2 VAL C 178       3.009  19.000 -15.530  1.00  0.00           H  
ATOM   2747  N   PRO C 179       5.035  14.855 -17.716  1.00  0.00           N  
ATOM   2748  CA  PRO C 179       5.124  13.630 -18.501  1.00  0.00           C  
ATOM   2749  C   PRO C 179       3.873  12.777 -18.335  1.00  0.00           C  
ATOM   2750  O   PRO C 179       3.191  12.850 -17.313  1.00  0.00           O  
ATOM   2751  CB  PRO C 179       6.361  12.937 -17.919  1.00  0.00           C  
ATOM   2752  CG  PRO C 179       7.196  14.057 -17.398  1.00  0.00           C  
ATOM   2753  CD  PRO C 179       6.200  15.037 -16.838  1.00  0.00           C  
ATOM   2754  HA  PRO C 179       5.279  13.888 -19.559  1.00  0.00           H  
ATOM   2755 1HB  PRO C 179       6.060  12.228 -17.133  1.00  0.00           H  
ATOM   2756 2HB  PRO C 179       6.868  12.354 -18.701  1.00  0.00           H  
ATOM   2757 1HG  PRO C 179       7.898  13.685 -16.638  1.00  0.00           H  
ATOM   2758 2HG  PRO C 179       7.803  14.486 -18.209  1.00  0.00           H  
ATOM   2759 1HD  PRO C 179       5.971  14.772 -15.795  1.00  0.00           H  
ATOM   2760 2HD  PRO C 179       6.614  16.055 -16.897  1.00  0.00           H  
ATOM   2761  N   ASP C 180       3.576  11.969 -19.347  1.00  0.00           N  
ATOM   2762  CA  ASP C 180       2.390  11.120 -19.327  1.00  0.00           C  
ATOM   2763  C   ASP C 180       2.527  10.008 -18.295  1.00  0.00           C  
ATOM   2764  O   ASP C 180       1.558   9.316 -17.981  1.00  0.00           O  
ATOM   2765  CB  ASP C 180       2.141  10.513 -20.710  1.00  0.00           C  
ATOM   2766  CG  ASP C 180       1.664  11.539 -21.729  1.00  0.00           C  
ATOM   2767  OD1 ASP C 180       1.209  12.583 -21.325  1.00  0.00           O  
ATOM   2768  OD2 ASP C 180       1.759  11.269 -22.903  1.00  0.00           O  
ATOM   2769  H   ASP C 180       4.186  11.942 -20.151  1.00  0.00           H  
ATOM   2770  HA  ASP C 180       1.530  11.733 -19.055  1.00  0.00           H  
ATOM   2771 1HB  ASP C 180       3.060  10.057 -21.078  1.00  0.00           H  
ATOM   2772 2HB  ASP C 180       1.392   9.725 -20.632  1.00  0.00           H  
ATOM   2773  N   ARG C 181       3.736   9.840 -17.770  1.00  0.00           N  
ATOM   2774  CA  ARG C 181       3.991   8.845 -16.735  1.00  0.00           C  
ATOM   2775  C   ARG C 181       3.076   9.053 -15.535  1.00  0.00           C  
ATOM   2776  O   ARG C 181       2.731   8.102 -14.833  1.00  0.00           O  
ATOM   2777  CB  ARG C 181       5.441   8.905 -16.279  1.00  0.00           C  
ATOM   2778  CG  ARG C 181       6.458   8.468 -17.322  1.00  0.00           C  
ATOM   2779  CD  ARG C 181       7.799   8.249 -16.723  1.00  0.00           C  
ATOM   2780  NE  ARG C 181       8.359   9.477 -16.182  1.00  0.00           N  
ATOM   2781  CZ  ARG C 181       9.049  10.384 -16.900  1.00  0.00           C  
ATOM   2782  NH1 ARG C 181       9.256  10.188 -18.184  1.00  0.00           N  
ATOM   2783  NH2 ARG C 181       9.519  11.472 -16.314  1.00  0.00           N  
ATOM   2784  H   ARG C 181       4.498  10.416 -18.096  1.00  0.00           H  
ATOM   2785  HA  ARG C 181       3.798   7.856 -17.151  1.00  0.00           H  
ATOM   2786 1HB  ARG C 181       5.688   9.925 -15.986  1.00  0.00           H  
ATOM   2787 2HB  ARG C 181       5.574   8.271 -15.403  1.00  0.00           H  
ATOM   2788 1HG  ARG C 181       6.130   7.535 -17.781  1.00  0.00           H  
ATOM   2789 2HG  ARG C 181       6.546   9.238 -18.089  1.00  0.00           H  
ATOM   2790 1HD  ARG C 181       7.722   7.524 -15.914  1.00  0.00           H  
ATOM   2791 2HD  ARG C 181       8.480   7.870 -17.485  1.00  0.00           H  
ATOM   2792  HE  ARG C 181       8.221   9.663 -15.198  1.00  0.00           H  
ATOM   2793 1HH1 ARG C 181       8.897   9.356 -18.632  1.00  0.00           H  
ATOM   2794 2HH1 ARG C 181       9.773  10.868 -18.722  1.00  0.00           H  
ATOM   2795 1HH2 ARG C 181       9.360  11.623 -15.328  1.00  0.00           H  
ATOM   2796 2HH2 ARG C 181      10.036  12.151 -16.852  1.00  0.00           H  
ATOM   2797  N   PHE C 182       2.685  10.301 -15.304  1.00  0.00           N  
ATOM   2798  CA  PHE C 182       1.920  10.658 -14.115  1.00  0.00           C  
ATOM   2799  C   PHE C 182       0.422  10.566 -14.376  1.00  0.00           C  
ATOM   2800  O   PHE C 182      -0.067  11.026 -15.407  1.00  0.00           O  
ATOM   2801  CB  PHE C 182       2.277  12.072 -13.654  1.00  0.00           C  
ATOM   2802  CG  PHE C 182       3.712  12.230 -13.239  1.00  0.00           C  
ATOM   2803  CD1 PHE C 182       4.665  12.674 -14.144  1.00  0.00           C  
ATOM   2804  CD2 PHE C 182       4.113  11.935 -11.945  1.00  0.00           C  
ATOM   2805  CE1 PHE C 182       5.986  12.820 -13.764  1.00  0.00           C  
ATOM   2806  CE2 PHE C 182       5.432  12.081 -11.562  1.00  0.00           C  
ATOM   2807  CZ  PHE C 182       6.369  12.524 -12.474  1.00  0.00           C  
ATOM   2808  H   PHE C 182       2.924  11.023 -15.969  1.00  0.00           H  
ATOM   2809  HA  PHE C 182       2.172   9.956 -13.318  1.00  0.00           H  
ATOM   2810 1HB  PHE C 182       2.075  12.778 -14.458  1.00  0.00           H  
ATOM   2811 2HB  PHE C 182       1.647  12.349 -12.809  1.00  0.00           H  
ATOM   2812  HD1 PHE C 182       4.361  12.910 -15.165  1.00  0.00           H  
ATOM   2813  HD2 PHE C 182       3.372  11.585 -11.225  1.00  0.00           H  
ATOM   2814  HE1 PHE C 182       6.724  13.170 -14.485  1.00  0.00           H  
ATOM   2815  HE2 PHE C 182       5.733  11.846 -10.542  1.00  0.00           H  
ATOM   2816  HZ  PHE C 182       7.410  12.638 -12.174  1.00  0.00           H  
ATOM   2817  N   SER C 183      -0.302   9.969 -13.435  1.00  0.00           N  
ATOM   2818  CA  SER C 183      -1.754   9.875 -13.529  1.00  0.00           C  
ATOM   2819  C   SER C 183      -2.377   9.582 -12.171  1.00  0.00           C  
ATOM   2820  O   SER C 183      -2.030   8.597 -11.518  1.00  0.00           O  
ATOM   2821  CB  SER C 183      -2.143   8.793 -14.518  1.00  0.00           C  
ATOM   2822  OG  SER C 183      -3.536   8.661 -14.595  1.00  0.00           O  
ATOM   2823  H   SER C 183       0.166   9.571 -12.633  1.00  0.00           H  
ATOM   2824  HA  SER C 183      -2.140  10.831 -13.884  1.00  0.00           H  
ATOM   2825 1HB  SER C 183      -1.743   9.039 -15.502  1.00  0.00           H  
ATOM   2826 2HB  SER C 183      -1.701   7.846 -14.213  1.00  0.00           H  
ATOM   2827  HG  SER C 183      -3.883   9.043 -13.785  1.00  0.00           H  
ATOM   2828  N   GLY C 184      -3.298  10.442 -11.750  1.00  0.00           N  
ATOM   2829  CA  GLY C 184      -3.956  10.289 -10.458  1.00  0.00           C  
ATOM   2830  C   GLY C 184      -5.363   9.729 -10.619  1.00  0.00           C  
ATOM   2831  O   GLY C 184      -5.983   9.877 -11.672  1.00  0.00           O  
ATOM   2832  H   GLY C 184      -3.549  11.222 -12.340  1.00  0.00           H  
ATOM   2833 1HA  GLY C 184      -3.366   9.624  -9.826  1.00  0.00           H  
ATOM   2834 2HA  GLY C 184      -4.000  11.254  -9.955  1.00  0.00           H  
ATOM   2835  N   SER C 185      -5.862   9.085  -9.569  1.00  0.00           N  
ATOM   2836  CA  SER C 185      -7.228   8.575  -9.562  1.00  0.00           C  
ATOM   2837  C   SER C 185      -7.748   8.412  -8.139  1.00  0.00           C  
ATOM   2838  O   SER C 185      -7.099   8.831  -7.180  1.00  0.00           O  
ATOM   2839  CB  SER C 185      -7.293   7.245 -10.288  1.00  0.00           C  
ATOM   2840  OG  SER C 185      -8.621   6.835 -10.467  1.00  0.00           O  
ATOM   2841  H   SER C 185      -5.280   8.945  -8.756  1.00  0.00           H  
ATOM   2842  HA  SER C 185      -7.867   9.290 -10.081  1.00  0.00           H  
ATOM   2843 1HB  SER C 185      -6.804   7.336 -11.258  1.00  0.00           H  
ATOM   2844 2HB  SER C 185      -6.750   6.493  -9.718  1.00  0.00           H  
ATOM   2845  HG  SER C 185      -8.687   6.542 -11.379  1.00  0.00           H  
ATOM   2846  N   GLY C 186      -8.921   7.803  -8.009  1.00  0.00           N  
ATOM   2847  CA  GLY C 186      -9.535   7.593  -6.704  1.00  0.00           C  
ATOM   2848  C   GLY C 186     -10.959   8.133  -6.672  1.00  0.00           C  
ATOM   2849  O   GLY C 186     -11.557   8.398  -7.715  1.00  0.00           O  
ATOM   2850  H   GLY C 186      -9.400   7.476  -8.836  1.00  0.00           H  
ATOM   2851 1HA  GLY C 186      -9.540   6.528  -6.471  1.00  0.00           H  
ATOM   2852 2HA  GLY C 186      -8.938   8.087  -5.938  1.00  0.00           H  
ATOM   2853  N   SER C 187     -11.498   8.294  -5.468  1.00  0.00           N  
ATOM   2854  CA  SER C 187     -12.864   8.775  -5.299  1.00  0.00           C  
ATOM   2855  C   SER C 187     -13.156   9.104  -3.840  1.00  0.00           C  
ATOM   2856  O   SER C 187     -12.730   8.387  -2.935  1.00  0.00           O  
ATOM   2857  CB  SER C 187     -13.849   7.737  -5.799  1.00  0.00           C  
ATOM   2858  OG  SER C 187     -15.170   8.163  -5.606  1.00  0.00           O  
ATOM   2859  H   SER C 187     -10.948   8.078  -4.649  1.00  0.00           H  
ATOM   2860  HA  SER C 187     -12.986   9.687  -5.886  1.00  0.00           H  
ATOM   2861 1HB  SER C 187     -13.675   7.551  -6.858  1.00  0.00           H  
ATOM   2862 2HB  SER C 187     -13.687   6.798  -5.271  1.00  0.00           H  
ATOM   2863  HG  SER C 187     -15.707   7.640  -6.206  1.00  0.00           H  
ATOM   2864  N   GLY C 188     -13.884  10.193  -3.618  1.00  0.00           N  
ATOM   2865  CA  GLY C 188     -14.384  10.523  -2.289  1.00  0.00           C  
ATOM   2866  C   GLY C 188     -13.266  11.035  -1.391  1.00  0.00           C  
ATOM   2867  O   GLY C 188     -13.009  12.238  -1.328  1.00  0.00           O  
ATOM   2868  H   GLY C 188     -14.097  10.808  -4.391  1.00  0.00           H  
ATOM   2869 1HA  GLY C 188     -15.165  11.279  -2.371  1.00  0.00           H  
ATOM   2870 2HA  GLY C 188     -14.838   9.639  -1.842  1.00  0.00           H  
ATOM   2871  N   THR C 189     -12.602  10.116  -0.698  1.00  0.00           N  
ATOM   2872  CA  THR C 189     -11.574  10.481   0.269  1.00  0.00           C  
ATOM   2873  C   THR C 189     -10.253   9.790  -0.044  1.00  0.00           C  
ATOM   2874  O   THR C 189      -9.191  10.231   0.396  1.00  0.00           O  
ATOM   2875  CB  THR C 189     -12.013  10.131   1.703  1.00  0.00           C  
ATOM   2876  OG1 THR C 189     -12.221   8.716   1.810  1.00  0.00           O  
ATOM   2877  CG2 THR C 189     -13.302  10.857   2.058  1.00  0.00           C  
ATOM   2878  H   THR C 189     -12.815   9.140  -0.846  1.00  0.00           H  
ATOM   2879  HA  THR C 189     -11.412  11.557   0.213  1.00  0.00           H  
ATOM   2880  HB  THR C 189     -11.233  10.424   2.405  1.00  0.00           H  
ATOM   2881  HG1 THR C 189     -11.392   8.259   1.652  1.00  0.00           H  
ATOM   2882 1HG2 THR C 189     -13.597  10.598   3.075  1.00  0.00           H  
ATOM   2883 2HG2 THR C 189     -13.144  11.933   1.989  1.00  0.00           H  
ATOM   2884 3HG2 THR C 189     -14.089  10.561   1.366  1.00  0.00           H  
ATOM   2885  N   ASP C 190     -10.325   8.705  -0.807  1.00  0.00           N  
ATOM   2886  CA  ASP C 190      -9.146   7.903  -1.112  1.00  0.00           C  
ATOM   2887  C   ASP C 190      -8.668   8.147  -2.538  1.00  0.00           C  
ATOM   2888  O   ASP C 190      -9.333   7.763  -3.500  1.00  0.00           O  
ATOM   2889  CB  ASP C 190      -9.443   6.415  -0.915  1.00  0.00           C  
ATOM   2890  CG  ASP C 190      -9.595   6.030   0.551  1.00  0.00           C  
ATOM   2891  OD1 ASP C 190      -9.319   6.852   1.392  1.00  0.00           O  
ATOM   2892  OD2 ASP C 190      -9.987   4.918   0.815  1.00  0.00           O  
ATOM   2893  H   ASP C 190     -11.219   8.427  -1.185  1.00  0.00           H  
ATOM   2894  HA  ASP C 190      -8.345   8.192  -0.430  1.00  0.00           H  
ATOM   2895 1HB  ASP C 190     -10.362   6.154  -1.441  1.00  0.00           H  
ATOM   2896 2HB  ASP C 190      -8.637   5.822  -1.349  1.00  0.00           H  
ATOM   2897  N   PHE C 191      -7.511   8.787  -2.667  1.00  0.00           N  
ATOM   2898  CA  PHE C 191      -6.933   9.067  -3.976  1.00  0.00           C  
ATOM   2899  C   PHE C 191      -5.477   8.622  -4.041  1.00  0.00           C  
ATOM   2900  O   PHE C 191      -4.771   8.625  -3.033  1.00  0.00           O  
ATOM   2901  CB  PHE C 191      -7.029  10.560  -4.294  1.00  0.00           C  
ATOM   2902  CG  PHE C 191      -8.439  11.075  -4.366  1.00  0.00           C  
ATOM   2903  CD1 PHE C 191      -9.076  11.554  -3.231  1.00  0.00           C  
ATOM   2904  CD2 PHE C 191      -9.131  11.080  -5.568  1.00  0.00           C  
ATOM   2905  CE1 PHE C 191     -10.373  12.028  -3.296  1.00  0.00           C  
ATOM   2906  CE2 PHE C 191     -10.426  11.554  -5.636  1.00  0.00           C  
ATOM   2907  CZ  PHE C 191     -11.048  12.028  -4.498  1.00  0.00           C  
ATOM   2908  H   PHE C 191      -7.020   9.088  -1.837  1.00  0.00           H  
ATOM   2909  HA  PHE C 191      -7.495   8.513  -4.728  1.00  0.00           H  
ATOM   2910 1HB  PHE C 191      -6.498  11.130  -3.533  1.00  0.00           H  
ATOM   2911 2HB  PHE C 191      -6.545  10.760  -5.250  1.00  0.00           H  
ATOM   2912  HD1 PHE C 191      -8.541  11.555  -2.281  1.00  0.00           H  
ATOM   2913  HD2 PHE C 191      -8.640  10.705  -6.466  1.00  0.00           H  
ATOM   2914  HE1 PHE C 191     -10.861  12.401  -2.396  1.00  0.00           H  
ATOM   2915  HE2 PHE C 191     -10.959  11.553  -6.586  1.00  0.00           H  
ATOM   2916  HZ  PHE C 191     -12.070  12.400  -4.550  1.00  0.00           H  
ATOM   2917  N   THR C 192      -5.034   8.240  -5.234  1.00  0.00           N  
ATOM   2918  CA  THR C 192      -3.688   7.710  -5.417  1.00  0.00           C  
ATOM   2919  C   THR C 192      -3.028   8.301  -6.657  1.00  0.00           C  
ATOM   2920  O   THR C 192      -3.654   8.418  -7.709  1.00  0.00           O  
ATOM   2921  CB  THR C 192      -3.707   6.174  -5.524  1.00  0.00           C  
ATOM   2922  OG1 THR C 192      -4.291   5.617  -4.339  1.00  0.00           O  
ATOM   2923  CG2 THR C 192      -2.295   5.633  -5.690  1.00  0.00           C  
ATOM   2924  H   THR C 192      -5.645   8.318  -6.034  1.00  0.00           H  
ATOM   2925  HA  THR C 192      -3.086   7.987  -4.551  1.00  0.00           H  
ATOM   2926  HB  THR C 192      -4.307   5.876  -6.383  1.00  0.00           H  
ATOM   2927  HG1 THR C 192      -3.987   6.108  -3.572  1.00  0.00           H  
ATOM   2928 1HG2 THR C 192      -2.328   4.546  -5.764  1.00  0.00           H  
ATOM   2929 2HG2 THR C 192      -1.852   6.046  -6.596  1.00  0.00           H  
ATOM   2930 3HG2 THR C 192      -1.692   5.920  -4.829  1.00  0.00           H  
ATOM   2931  N   LEU C 193      -1.758   8.671  -6.525  1.00  0.00           N  
ATOM   2932  CA  LEU C 193      -0.971   9.127  -7.664  1.00  0.00           C  
ATOM   2933  C   LEU C 193      -0.095   8.008  -8.212  1.00  0.00           C  
ATOM   2934  O   LEU C 193       0.762   7.475  -7.506  1.00  0.00           O  
ATOM   2935  CB  LEU C 193      -0.095  10.319  -7.259  1.00  0.00           C  
ATOM   2936  CG  LEU C 193       0.854  10.846  -8.344  1.00  0.00           C  
ATOM   2937  CD1 LEU C 193       0.040  11.406  -9.502  1.00  0.00           C  
ATOM   2938  CD2 LEU C 193       1.763  11.911  -7.749  1.00  0.00           C  
ATOM   2939  H   LEU C 193      -1.328   8.635  -5.612  1.00  0.00           H  
ATOM   2940  HA  LEU C 193      -1.654   9.445  -8.451  1.00  0.00           H  
ATOM   2941 1HB  LEU C 193      -0.743  11.141  -6.959  1.00  0.00           H  
ATOM   2942 2HB  LEU C 193       0.511  10.029  -6.401  1.00  0.00           H  
ATOM   2943  HG  LEU C 193       1.459  10.024  -8.728  1.00  0.00           H  
ATOM   2944 1HD1 LEU C 193       0.714  11.780 -10.273  1.00  0.00           H  
ATOM   2945 2HD1 LEU C 193      -0.587  10.618  -9.921  1.00  0.00           H  
ATOM   2946 3HD1 LEU C 193      -0.589  12.220  -9.145  1.00  0.00           H  
ATOM   2947 1HD2 LEU C 193       2.438  12.284  -8.520  1.00  0.00           H  
ATOM   2948 2HD2 LEU C 193       1.159  12.733  -7.366  1.00  0.00           H  
ATOM   2949 3HD2 LEU C 193       2.346  11.479  -6.935  1.00  0.00           H  
ATOM   2950  N   LYS C 194      -0.315   7.655  -9.474  1.00  0.00           N  
ATOM   2951  CA  LYS C 194       0.471   6.615 -10.127  1.00  0.00           C  
ATOM   2952  C   LYS C 194       1.571   7.218 -10.992  1.00  0.00           C  
ATOM   2953  O   LYS C 194       1.354   8.212 -11.685  1.00  0.00           O  
ATOM   2954  CB  LYS C 194      -0.429   5.714 -10.973  1.00  0.00           C  
ATOM   2955  CG  LYS C 194      -1.541   5.025 -10.193  1.00  0.00           C  
ATOM   2956  CD  LYS C 194      -0.977   4.042  -9.178  1.00  0.00           C  
ATOM   2957  CE  LYS C 194      -2.082   3.238  -8.511  1.00  0.00           C  
ATOM   2958  NZ  LYS C 194      -1.546   2.286  -7.500  1.00  0.00           N  
ATOM   2959  H   LYS C 194      -1.046   8.119  -9.994  1.00  0.00           H  
ATOM   2960  HA  LYS C 194       0.948   6.007  -9.357  1.00  0.00           H  
ATOM   2961 1HB  LYS C 194      -0.892   6.303 -11.765  1.00  0.00           H  
ATOM   2962 2HB  LYS C 194       0.174   4.941 -11.450  1.00  0.00           H  
ATOM   2963 1HG  LYS C 194      -2.137   5.774  -9.669  1.00  0.00           H  
ATOM   2964 2HG  LYS C 194      -2.191   4.488 -10.884  1.00  0.00           H  
ATOM   2965 1HD  LYS C 194      -0.290   3.357  -9.677  1.00  0.00           H  
ATOM   2966 2HD  LYS C 194      -0.425   4.587  -8.412  1.00  0.00           H  
ATOM   2967 1HE  LYS C 194      -2.780   3.915  -8.021  1.00  0.00           H  
ATOM   2968 2HE  LYS C 194      -2.629   2.674  -9.267  1.00  0.00           H  
ATOM   2969 1HZ  LYS C 194      -2.309   1.773  -7.082  1.00  0.00           H  
ATOM   2970 2HZ  LYS C 194      -0.912   1.640  -7.948  1.00  0.00           H  
ATOM   2971 3HZ  LYS C 194      -1.053   2.799  -6.783  1.00  0.00           H  
ATOM   2972  N   ILE C 195       2.751   6.610 -10.948  1.00  0.00           N  
ATOM   2973  CA  ILE C 195       3.879   7.068 -11.751  1.00  0.00           C  
ATOM   2974  C   ILE C 195       4.509   5.915 -12.522  1.00  0.00           C  
ATOM   2975  O   ILE C 195       5.360   5.196 -11.998  1.00  0.00           O  
ATOM   2976  CB  ILE C 195       4.946   7.739 -10.867  1.00  0.00           C  
ATOM   2977  CG1 ILE C 195       4.309   8.816  -9.986  1.00  0.00           C  
ATOM   2978  CG2 ILE C 195       6.050   8.335 -11.727  1.00  0.00           C  
ATOM   2979  CD1 ILE C 195       5.245   9.388  -8.946  1.00  0.00           C  
ATOM   2980  H   ILE C 195       2.871   5.811 -10.342  1.00  0.00           H  
ATOM   2981  HA  ILE C 195       3.516   7.801 -12.470  1.00  0.00           H  
ATOM   2982  HB  ILE C 195       5.381   6.999 -10.196  1.00  0.00           H  
ATOM   2983 1HG1 ILE C 195       3.953   9.634 -10.611  1.00  0.00           H  
ATOM   2984 2HG1 ILE C 195       3.443   8.400  -9.470  1.00  0.00           H  
ATOM   2985 1HG2 ILE C 195       6.796   8.806 -11.086  1.00  0.00           H  
ATOM   2986 2HG2 ILE C 195       6.521   7.546 -12.312  1.00  0.00           H  
ATOM   2987 3HG2 ILE C 195       5.626   9.081 -12.399  1.00  0.00           H  
ATOM   2988 1HD1 ILE C 195       4.722  10.144  -8.360  1.00  0.00           H  
ATOM   2989 2HD1 ILE C 195       5.587   8.590  -8.286  1.00  0.00           H  
ATOM   2990 3HD1 ILE C 195       6.103   9.842  -9.440  1.00  0.00           H  
ATOM   2991  N   SER C 196       4.088   5.745 -13.771  1.00  0.00           N  
ATOM   2992  CA  SER C 196       4.511   4.604 -14.573  1.00  0.00           C  
ATOM   2993  C   SER C 196       5.982   4.712 -14.953  1.00  0.00           C  
ATOM   2994  O   SER C 196       6.394   5.669 -15.609  1.00  0.00           O  
ATOM   2995  CB  SER C 196       3.662   4.502 -15.825  1.00  0.00           C  
ATOM   2996  OG  SER C 196       4.124   3.480 -16.664  1.00  0.00           O  
ATOM   2997  H   SER C 196       3.458   6.424 -14.174  1.00  0.00           H  
ATOM   2998  HA  SER C 196       4.376   3.696 -13.982  1.00  0.00           H  
ATOM   2999 1HB  SER C 196       2.626   4.308 -15.548  1.00  0.00           H  
ATOM   3000 2HB  SER C 196       3.685   5.452 -16.358  1.00  0.00           H  
ATOM   3001  HG  SER C 196       4.054   3.820 -17.559  1.00  0.00           H  
ATOM   3002  N   ARG C 197       6.769   3.726 -14.538  1.00  0.00           N  
ATOM   3003  CA  ARG C 197       8.186   3.681 -14.881  1.00  0.00           C  
ATOM   3004  C   ARG C 197       8.915   4.919 -14.377  1.00  0.00           C  
ATOM   3005  O   ARG C 197       9.280   5.798 -15.158  1.00  0.00           O  
ATOM   3006  CB  ARG C 197       8.367   3.567 -16.388  1.00  0.00           C  
ATOM   3007  CG  ARG C 197       7.778   2.311 -17.010  1.00  0.00           C  
ATOM   3008  CD  ARG C 197       8.057   2.237 -18.467  1.00  0.00           C  
ATOM   3009  NE  ARG C 197       7.498   1.036 -19.066  1.00  0.00           N  
ATOM   3010  CZ  ARG C 197       7.545   0.743 -20.380  1.00  0.00           C  
ATOM   3011  NH1 ARG C 197       8.126   1.573 -21.218  1.00  0.00           N  
ATOM   3012  NH2 ARG C 197       7.006  -0.378 -20.828  1.00  0.00           N  
ATOM   3013  H   ARG C 197       6.377   2.990 -13.969  1.00  0.00           H  
ATOM   3014  HA  ARG C 197       8.628   2.802 -14.411  1.00  0.00           H  
ATOM   3015 1HB  ARG C 197       7.906   4.424 -16.875  1.00  0.00           H  
ATOM   3016 2HB  ARG C 197       9.430   3.586 -16.628  1.00  0.00           H  
ATOM   3017 1HG  ARG C 197       8.210   1.431 -16.533  1.00  0.00           H  
ATOM   3018 2HG  ARG C 197       6.697   2.307 -16.867  1.00  0.00           H  
ATOM   3019 1HD  ARG C 197       7.620   3.102 -18.965  1.00  0.00           H  
ATOM   3020 2HD  ARG C 197       9.134   2.230 -18.631  1.00  0.00           H  
ATOM   3021  HE  ARG C 197       7.042   0.373 -18.453  1.00  0.00           H  
ATOM   3022 1HH1 ARG C 197       8.539   2.430 -20.876  1.00  0.00           H  
ATOM   3023 2HH1 ARG C 197       8.161   1.354 -22.203  1.00  0.00           H  
ATOM   3024 1HH2 ARG C 197       6.558  -1.015 -20.183  1.00  0.00           H  
ATOM   3025 2HH2 ARG C 197       7.041  -0.597 -21.812  1.00  0.00           H  
ATOM   3026  N   VAL C 198       9.126   4.983 -13.067  1.00  0.00           N  
ATOM   3027  CA  VAL C 198       9.740   6.150 -12.445  1.00  0.00           C  
ATOM   3028  C   VAL C 198      11.133   6.404 -13.005  1.00  0.00           C  
ATOM   3029  O   VAL C 198      11.962   5.496 -13.068  1.00  0.00           O  
ATOM   3030  CB  VAL C 198       9.829   5.958 -10.920  1.00  0.00           C  
ATOM   3031  CG1 VAL C 198      10.632   7.086 -10.287  1.00  0.00           C  
ATOM   3032  CG2 VAL C 198       8.432   5.890 -10.323  1.00  0.00           C  
ATOM   3033  H   VAL C 198       8.854   4.202 -12.486  1.00  0.00           H  
ATOM   3034  HA  VAL C 198       9.116   7.021 -12.653  1.00  0.00           H  
ATOM   3035  HB  VAL C 198      10.361   5.030 -10.710  1.00  0.00           H  
ATOM   3036 1HG1 VAL C 198      10.685   6.934  -9.209  1.00  0.00           H  
ATOM   3037 2HG1 VAL C 198      11.639   7.093 -10.703  1.00  0.00           H  
ATOM   3038 3HG1 VAL C 198      10.145   8.039 -10.495  1.00  0.00           H  
ATOM   3039 1HG2 VAL C 198       8.503   5.754  -9.244  1.00  0.00           H  
ATOM   3040 2HG2 VAL C 198       7.899   6.817 -10.538  1.00  0.00           H  
ATOM   3041 3HG2 VAL C 198       7.890   5.051 -10.760  1.00  0.00           H  
ATOM   3042  N   GLU C 199      11.386   7.643 -13.412  1.00  0.00           N  
ATOM   3043  CA  GLU C 199      12.706   8.039 -13.888  1.00  0.00           C  
ATOM   3044  C   GLU C 199      13.443   8.865 -12.841  1.00  0.00           C  
ATOM   3045  O   GLU C 199      12.862   9.272 -11.836  1.00  0.00           O  
ATOM   3046  CB  GLU C 199      12.587   8.836 -15.189  1.00  0.00           C  
ATOM   3047  CG  GLU C 199      12.003   8.052 -16.355  1.00  0.00           C  
ATOM   3048  CD  GLU C 199      12.914   6.959 -16.840  1.00  0.00           C  
ATOM   3049  OE1 GLU C 199      14.097   7.055 -16.617  1.00  0.00           O  
ATOM   3050  OE2 GLU C 199      12.426   6.026 -17.434  1.00  0.00           O  
ATOM   3051  H   GLU C 199      10.644   8.328 -13.391  1.00  0.00           H  
ATOM   3052  HA  GLU C 199      13.288   7.138 -14.082  1.00  0.00           H  
ATOM   3053 1HB  GLU C 199      11.956   9.710 -15.024  1.00  0.00           H  
ATOM   3054 2HB  GLU C 199      13.572   9.195 -15.487  1.00  0.00           H  
ATOM   3055 1HG  GLU C 199      11.057   7.609 -16.044  1.00  0.00           H  
ATOM   3056 2HG  GLU C 199      11.799   8.739 -17.175  1.00  0.00           H  
ATOM   3057  N   ALA C 200      14.727   9.108 -13.084  1.00  0.00           N  
ATOM   3058  CA  ALA C 200      15.552   9.868 -12.153  1.00  0.00           C  
ATOM   3059  C   ALA C 200      14.987  11.265 -11.931  1.00  0.00           C  
ATOM   3060  O   ALA C 200      15.072  11.812 -10.831  1.00  0.00           O  
ATOM   3061  CB  ALA C 200      16.984   9.951 -12.660  1.00  0.00           C  
ATOM   3062  H   ALA C 200      15.142   8.757 -13.935  1.00  0.00           H  
ATOM   3063  HA  ALA C 200      15.547   9.349 -11.194  1.00  0.00           H  
ATOM   3064 1HB  ALA C 200      17.588  10.522 -11.954  1.00  0.00           H  
ATOM   3065 2HB  ALA C 200      17.394   8.946 -12.758  1.00  0.00           H  
ATOM   3066 3HB  ALA C 200      16.998  10.444 -13.630  1.00  0.00           H  
ATOM   3067  N   GLU C 201      14.411  11.839 -12.982  1.00  0.00           N  
ATOM   3068  CA  GLU C 201      13.894  13.201 -12.924  1.00  0.00           C  
ATOM   3069  C   GLU C 201      12.600  13.265 -12.122  1.00  0.00           C  
ATOM   3070  O   GLU C 201      12.096  14.348 -11.824  1.00  0.00           O  
ATOM   3071  CB  GLU C 201      13.658  13.743 -14.335  1.00  0.00           C  
ATOM   3072  CG  GLU C 201      12.511  13.076 -15.081  1.00  0.00           C  
ATOM   3073  CD  GLU C 201      12.351  13.587 -16.486  1.00  0.00           C  
ATOM   3074  OE1 GLU C 201      13.125  14.424 -16.885  1.00  0.00           O  
ATOM   3075  OE2 GLU C 201      11.455  13.140 -17.161  1.00  0.00           O  
ATOM   3076  H   GLU C 201      14.330  11.318 -13.843  1.00  0.00           H  
ATOM   3077  HA  GLU C 201      14.633  13.830 -12.426  1.00  0.00           H  
ATOM   3078 1HB  GLU C 201      13.449  14.811 -14.284  1.00  0.00           H  
ATOM   3079 2HB  GLU C 201      14.563  13.615 -14.930  1.00  0.00           H  
ATOM   3080 1HG  GLU C 201      12.689  12.002 -15.116  1.00  0.00           H  
ATOM   3081 2HG  GLU C 201      11.587  13.246 -14.531  1.00  0.00           H  
ATOM   3082  N   ASP C 202      12.067  12.098 -11.775  1.00  0.00           N  
ATOM   3083  CA  ASP C 202      10.816  12.019 -11.030  1.00  0.00           C  
ATOM   3084  C   ASP C 202      11.069  12.006  -9.528  1.00  0.00           C  
ATOM   3085  O   ASP C 202      10.133  12.044  -8.731  1.00  0.00           O  
ATOM   3086  CB  ASP C 202      10.030  10.769 -11.432  1.00  0.00           C  
ATOM   3087  CG  ASP C 202       9.585  10.790 -12.888  1.00  0.00           C  
ATOM   3088  OD1 ASP C 202       9.487  11.859 -13.443  1.00  0.00           O  
ATOM   3089  OD2 ASP C 202       9.349   9.738 -13.432  1.00  0.00           O  
ATOM   3090  H   ASP C 202      12.540  11.244 -12.035  1.00  0.00           H  
ATOM   3091  HA  ASP C 202      10.216  12.898 -11.267  1.00  0.00           H  
ATOM   3092 1HB  ASP C 202      10.646   9.884 -11.269  1.00  0.00           H  
ATOM   3093 2HB  ASP C 202       9.147  10.674 -10.799  1.00  0.00           H  
ATOM   3094  N   VAL C 203      12.342  11.953  -9.149  1.00  0.00           N  
ATOM   3095  CA  VAL C 203      12.720  11.922  -7.741  1.00  0.00           C  
ATOM   3096  C   VAL C 203      12.367  13.230  -7.046  1.00  0.00           C  
ATOM   3097  O   VAL C 203      12.705  14.311  -7.528  1.00  0.00           O  
ATOM   3098  CB  VAL C 203      14.232  11.661  -7.600  1.00  0.00           C  
ATOM   3099  CG1 VAL C 203      14.665  11.812  -6.149  1.00  0.00           C  
ATOM   3100  CG2 VAL C 203      14.568  10.272  -8.121  1.00  0.00           C  
ATOM   3101  H   VAL C 203      13.065  11.934  -9.853  1.00  0.00           H  
ATOM   3102  HA  VAL C 203      12.178  11.110  -7.255  1.00  0.00           H  
ATOM   3103  HB  VAL C 203      14.776  12.408  -8.178  1.00  0.00           H  
ATOM   3104 1HG1 VAL C 203      15.736  11.625  -6.068  1.00  0.00           H  
ATOM   3105 2HG1 VAL C 203      14.448  12.825  -5.809  1.00  0.00           H  
ATOM   3106 3HG1 VAL C 203      14.124  11.096  -5.531  1.00  0.00           H  
ATOM   3107 1HG2 VAL C 203      15.638  10.094  -8.019  1.00  0.00           H  
ATOM   3108 2HG2 VAL C 203      14.020   9.525  -7.546  1.00  0.00           H  
ATOM   3109 3HG2 VAL C 203      14.287  10.199  -9.172  1.00  0.00           H  
ATOM   3110  N   GLY C 204      11.685  13.126  -5.911  1.00  0.00           N  
ATOM   3111  CA  GLY C 204      11.248  14.303  -5.169  1.00  0.00           C  
ATOM   3112  C   GLY C 204      10.121  13.958  -4.203  1.00  0.00           C  
ATOM   3113  O   GLY C 204       9.716  12.801  -4.095  1.00  0.00           O  
ATOM   3114  H   GLY C 204      11.463  12.208  -5.553  1.00  0.00           H  
ATOM   3115 1HA  GLY C 204      12.091  14.718  -4.616  1.00  0.00           H  
ATOM   3116 2HA  GLY C 204      10.913  15.069  -5.866  1.00  0.00           H  
ATOM   3117  N   VAL C 205       9.618  14.970  -3.504  1.00  0.00           N  
ATOM   3118  CA  VAL C 205       8.545  14.774  -2.536  1.00  0.00           C  
ATOM   3119  C   VAL C 205       7.195  15.163  -3.123  1.00  0.00           C  
ATOM   3120  O   VAL C 205       7.012  16.287  -3.593  1.00  0.00           O  
ATOM   3121  CB  VAL C 205       8.811  15.608  -1.269  1.00  0.00           C  
ATOM   3122  CG1 VAL C 205       7.698  15.399  -0.252  1.00  0.00           C  
ATOM   3123  CG2 VAL C 205      10.160  15.234  -0.676  1.00  0.00           C  
ATOM   3124  H   VAL C 205       9.987  15.899  -3.647  1.00  0.00           H  
ATOM   3125  HA  VAL C 205       8.516  13.719  -2.262  1.00  0.00           H  
ATOM   3126  HB  VAL C 205       8.810  16.665  -1.534  1.00  0.00           H  
ATOM   3127 1HG1 VAL C 205       7.902  15.996   0.638  1.00  0.00           H  
ATOM   3128 2HG1 VAL C 205       6.747  15.707  -0.685  1.00  0.00           H  
ATOM   3129 3HG1 VAL C 205       7.649  14.346   0.023  1.00  0.00           H  
ATOM   3130 1HG2 VAL C 205      10.342  15.828   0.219  1.00  0.00           H  
ATOM   3131 2HG2 VAL C 205      10.163  14.175  -0.416  1.00  0.00           H  
ATOM   3132 3HG2 VAL C 205      10.946  15.430  -1.406  1.00  0.00           H  
ATOM   3133  N   TYR C 206       6.251  14.229  -3.095  1.00  0.00           N  
ATOM   3134  CA  TYR C 206       4.941  14.444  -3.697  1.00  0.00           C  
ATOM   3135  C   TYR C 206       3.915  14.859  -2.651  1.00  0.00           C  
ATOM   3136  O   TYR C 206       3.815  14.247  -1.588  1.00  0.00           O  
ATOM   3137  CB  TYR C 206       4.474  13.183  -4.427  1.00  0.00           C  
ATOM   3138  CG  TYR C 206       5.282  12.858  -5.664  1.00  0.00           C  
ATOM   3139  CD1 TYR C 206       6.456  12.127  -5.553  1.00  0.00           C  
ATOM   3140  CD2 TYR C 206       4.850  13.291  -6.909  1.00  0.00           C  
ATOM   3141  CE1 TYR C 206       7.195  11.831  -6.682  1.00  0.00           C  
ATOM   3142  CE2 TYR C 206       5.589  12.995  -8.038  1.00  0.00           C  
ATOM   3143  CZ  TYR C 206       6.756  12.268  -7.927  1.00  0.00           C  
ATOM   3144  OH  TYR C 206       7.492  11.973  -9.052  1.00  0.00           O  
ATOM   3145  H   TYR C 206       6.446  13.346  -2.644  1.00  0.00           H  
ATOM   3146  HA  TYR C 206       5.022  15.256  -4.421  1.00  0.00           H  
ATOM   3147 1HB  TYR C 206       4.529  12.329  -3.751  1.00  0.00           H  
ATOM   3148 2HB  TYR C 206       3.432  13.299  -4.723  1.00  0.00           H  
ATOM   3149  HD1 TYR C 206       6.796  11.787  -4.574  1.00  0.00           H  
ATOM   3150  HD2 TYR C 206       3.928  13.866  -6.996  1.00  0.00           H  
ATOM   3151  HE1 TYR C 206       8.117  11.257  -6.595  1.00  0.00           H  
ATOM   3152  HE2 TYR C 206       5.249  13.336  -9.016  1.00  0.00           H  
ATOM   3153  HH  TYR C 206       8.427  12.058  -8.853  1.00  0.00           H  
ATOM   3154  N   TYR C 207       3.153  15.904  -2.959  1.00  0.00           N  
ATOM   3155  CA  TYR C 207       2.130  16.400  -2.047  1.00  0.00           C  
ATOM   3156  C   TYR C 207       0.740  16.274  -2.657  1.00  0.00           C  
ATOM   3157  O   TYR C 207       0.556  16.486  -3.856  1.00  0.00           O  
ATOM   3158  CB  TYR C 207       2.412  17.856  -1.667  1.00  0.00           C  
ATOM   3159  CG  TYR C 207       3.757  18.064  -1.006  1.00  0.00           C  
ATOM   3160  CD1 TYR C 207       4.872  18.350  -1.779  1.00  0.00           C  
ATOM   3161  CD2 TYR C 207       3.874  17.970   0.373  1.00  0.00           C  
ATOM   3162  CE1 TYR C 207       6.101  18.541  -1.175  1.00  0.00           C  
ATOM   3163  CE2 TYR C 207       5.102  18.160   0.976  1.00  0.00           C  
ATOM   3164  CZ  TYR C 207       6.212  18.445   0.207  1.00  0.00           C  
ATOM   3165  OH  TYR C 207       7.435  18.634   0.809  1.00  0.00           O  
ATOM   3166  H   TYR C 207       3.287  16.365  -3.847  1.00  0.00           H  
ATOM   3167  HA  TYR C 207       2.149  15.794  -1.141  1.00  0.00           H  
ATOM   3168 1HB  TYR C 207       2.372  18.480  -2.561  1.00  0.00           H  
ATOM   3169 2HB  TYR C 207       1.639  18.210  -0.985  1.00  0.00           H  
ATOM   3170  HD1 TYR C 207       4.780  18.424  -2.863  1.00  0.00           H  
ATOM   3171  HD2 TYR C 207       2.997  17.744   0.980  1.00  0.00           H  
ATOM   3172  HE1 TYR C 207       6.977  18.765  -1.782  1.00  0.00           H  
ATOM   3173  HE2 TYR C 207       5.194  18.085   2.060  1.00  0.00           H  
ATOM   3174  HH  TYR C 207       8.047  19.012   0.173  1.00  0.00           H  
ATOM   3175  N   CYS C 208      -0.237  15.927  -1.825  1.00  0.00           N  
ATOM   3176  CA  CYS C 208      -1.641  16.047  -2.200  1.00  0.00           C  
ATOM   3177  C   CYS C 208      -2.260  17.311  -1.618  1.00  0.00           C  
ATOM   3178  O   CYS C 208      -1.826  17.805  -0.578  1.00  0.00           O  
ATOM   3179  CB  CYS C 208      -2.431  14.830  -1.719  1.00  0.00           C  
ATOM   3180  SG  CYS C 208      -2.405  14.594   0.074  1.00  0.00           S  
ATOM   3181  H   CYS C 208      -0.000  15.572  -0.910  1.00  0.00           H  
ATOM   3182  HA  CYS C 208      -1.706  16.096  -3.287  1.00  0.00           H  
ATOM   3183 1HB  CYS C 208      -3.471  14.925  -2.032  1.00  0.00           H  
ATOM   3184 2HB  CYS C 208      -2.031  13.929  -2.184  1.00  0.00           H  
ATOM   3185  N   PHE C 209      -3.278  17.831  -2.296  1.00  0.00           N  
ATOM   3186  CA  PHE C 209      -3.877  19.106  -1.920  1.00  0.00           C  
ATOM   3187  C   PHE C 209      -5.371  19.121  -2.217  1.00  0.00           C  
ATOM   3188  O   PHE C 209      -5.803  18.724  -3.300  1.00  0.00           O  
ATOM   3189  CB  PHE C 209      -3.194  20.257  -2.660  1.00  0.00           C  
ATOM   3190  CG  PHE C 209      -3.868  21.586  -2.469  1.00  0.00           C  
ATOM   3191  CD1 PHE C 209      -3.770  22.262  -1.262  1.00  0.00           C  
ATOM   3192  CD2 PHE C 209      -4.602  22.162  -3.495  1.00  0.00           C  
ATOM   3193  CE1 PHE C 209      -4.391  23.485  -1.086  1.00  0.00           C  
ATOM   3194  CE2 PHE C 209      -5.222  23.384  -3.322  1.00  0.00           C  
ATOM   3195  CZ  PHE C 209      -5.116  24.046  -2.115  1.00  0.00           C  
ATOM   3196  H   PHE C 209      -3.645  17.331  -3.093  1.00  0.00           H  
ATOM   3197  HA  PHE C 209      -3.740  19.250  -0.848  1.00  0.00           H  
ATOM   3198 1HB  PHE C 209      -2.163  20.347  -2.320  1.00  0.00           H  
ATOM   3199 2HB  PHE C 209      -3.168  20.039  -3.727  1.00  0.00           H  
ATOM   3200  HD1 PHE C 209      -3.196  21.819  -0.449  1.00  0.00           H  
ATOM   3201  HD2 PHE C 209      -4.686  21.639  -4.449  1.00  0.00           H  
ATOM   3202  HE1 PHE C 209      -4.306  24.005  -0.132  1.00  0.00           H  
ATOM   3203  HE2 PHE C 209      -5.795  23.826  -4.137  1.00  0.00           H  
ATOM   3204  HZ  PHE C 209      -5.606  25.008  -1.976  1.00  0.00           H  
ATOM   3205  N   GLN C 210      -6.157  19.581  -1.249  1.00  0.00           N  
ATOM   3206  CA  GLN C 210      -7.595  19.734  -1.438  1.00  0.00           C  
ATOM   3207  C   GLN C 210      -8.002  21.201  -1.398  1.00  0.00           C  
ATOM   3208  O   GLN C 210      -7.661  21.926  -0.463  1.00  0.00           O  
ATOM   3209  CB  GLN C 210      -8.362  18.950  -0.369  1.00  0.00           C  
ATOM   3210  CG  GLN C 210      -8.236  19.522   1.032  1.00  0.00           C  
ATOM   3211  CD  GLN C 210      -9.185  20.681   1.272  1.00  0.00           C  
ATOM   3212  OE1 GLN C 210     -10.137  20.889   0.514  1.00  0.00           O  
ATOM   3213  NE2 GLN C 210      -8.930  21.445   2.328  1.00  0.00           N  
ATOM   3214  H   GLN C 210      -5.748  19.831  -0.360  1.00  0.00           H  
ATOM   3215  HA  GLN C 210      -7.859  19.338  -2.418  1.00  0.00           H  
ATOM   3216 1HB  GLN C 210      -9.420  18.922  -0.628  1.00  0.00           H  
ATOM   3217 2HB  GLN C 210      -8.004  17.921  -0.346  1.00  0.00           H  
ATOM   3218 1HG  GLN C 210      -8.465  18.738   1.755  1.00  0.00           H  
ATOM   3219 2HG  GLN C 210      -7.217  19.878   1.179  1.00  0.00           H  
ATOM   3220 1HE2 GLN C 210      -9.521  22.225   2.537  1.00  0.00           H  
ATOM   3221 2HE2 GLN C 210      -8.147  21.240   2.916  1.00  0.00           H  
ATOM   3222  N   GLY C 211      -8.734  21.635  -2.419  1.00  0.00           N  
ATOM   3223  CA  GLY C 211      -9.262  22.993  -2.461  1.00  0.00           C  
ATOM   3224  C   GLY C 211     -10.772  23.004  -2.264  1.00  0.00           C  
ATOM   3225  O   GLY C 211     -11.456  23.938  -2.683  1.00  0.00           O  
ATOM   3226  H   GLY C 211      -8.930  21.006  -3.185  1.00  0.00           H  
ATOM   3227 1HA  GLY C 211      -8.786  23.593  -1.686  1.00  0.00           H  
ATOM   3228 2HA  GLY C 211      -9.013  23.450  -3.418  1.00  0.00           H  
ATOM   3229  N   SER C 212     -11.288  21.960  -1.624  1.00  0.00           N  
ATOM   3230  CA  SER C 212     -12.728  21.785  -1.477  1.00  0.00           C  
ATOM   3231  C   SER C 212     -13.239  22.467  -0.215  1.00  0.00           C  
ATOM   3232  O   SER C 212     -14.409  22.842  -0.130  1.00  0.00           O  
ATOM   3233  CB  SER C 212     -13.074  20.310  -1.441  1.00  0.00           C  
ATOM   3234  OG  SER C 212     -12.535  19.695  -0.304  1.00  0.00           O  
ATOM   3235  H   SER C 212     -10.666  21.269  -1.229  1.00  0.00           H  
ATOM   3236  HA  SER C 212     -13.221  22.242  -2.336  1.00  0.00           H  
ATOM   3237 1HB  SER C 212     -14.157  20.190  -1.443  1.00  0.00           H  
ATOM   3238 2HB  SER C 212     -12.690  19.824  -2.338  1.00  0.00           H  
ATOM   3239  HG  SER C 212     -11.694  20.130  -0.141  1.00  0.00           H  
ATOM   3240  N   HIS C 213     -12.356  22.625   0.766  1.00  0.00           N  
ATOM   3241  CA  HIS C 213     -12.720  23.249   2.032  1.00  0.00           C  
ATOM   3242  C   HIS C 213     -11.743  24.358   2.401  1.00  0.00           C  
ATOM   3243  O   HIS C 213     -10.531  24.207   2.249  1.00  0.00           O  
ATOM   3244  CB  HIS C 213     -12.767  22.208   3.155  1.00  0.00           C  
ATOM   3245  CG  HIS C 213     -13.186  22.769   4.478  1.00  0.00           C  
ATOM   3246  ND1 HIS C 213     -12.280  23.205   5.422  1.00  0.00           N  
ATOM   3247  CD2 HIS C 213     -14.413  22.964   5.016  1.00  0.00           C  
ATOM   3248  CE1 HIS C 213     -12.933  23.645   6.483  1.00  0.00           C  
ATOM   3249  NE2 HIS C 213     -14.228  23.510   6.262  1.00  0.00           N  
ATOM   3250  H   HIS C 213     -11.408  22.305   0.630  1.00  0.00           H  
ATOM   3251  HA  HIS C 213     -13.710  23.697   1.945  1.00  0.00           H  
ATOM   3252 1HB  HIS C 213     -13.463  21.413   2.885  1.00  0.00           H  
ATOM   3253 2HB  HIS C 213     -11.783  21.755   3.272  1.00  0.00           H  
ATOM   3254  HD2 HIS C 213     -15.370  22.731   4.547  1.00  0.00           H  
ATOM   3255  HE1 HIS C 213     -12.480  24.052   7.387  1.00  0.00           H  
ATOM   3256  HE2 HIS C 213     -14.966  23.765   6.902  1.00  0.00           H  
ATOM   3257  N   ILE C 214     -12.278  25.474   2.886  1.00  0.00           N  
ATOM   3258  CA  ILE C 214     -11.451  26.585   3.340  1.00  0.00           C  
ATOM   3259  C   ILE C 214     -11.296  26.573   4.856  1.00  0.00           C  
ATOM   3260  O   ILE C 214     -12.283  26.532   5.590  1.00  0.00           O  
ATOM   3261  CB  ILE C 214     -12.048  27.932   2.896  1.00  0.00           C  
ATOM   3262  CG1 ILE C 214     -12.075  28.026   1.368  1.00  0.00           C  
ATOM   3263  CG2 ILE C 214     -11.257  29.087   3.490  1.00  0.00           C  
ATOM   3264  CD1 ILE C 214     -12.865  29.203   0.842  1.00  0.00           C  
ATOM   3265  H   ILE C 214     -13.283  25.554   2.942  1.00  0.00           H  
ATOM   3266  HA  ILE C 214     -10.461  26.484   2.896  1.00  0.00           H  
ATOM   3267  HB  ILE C 214     -13.082  28.001   3.233  1.00  0.00           H  
ATOM   3268 1HG1 ILE C 214     -11.055  28.104   0.991  1.00  0.00           H  
ATOM   3269 2HG1 ILE C 214     -12.507  27.115   0.954  1.00  0.00           H  
ATOM   3270 1HG2 ILE C 214     -11.693  30.032   3.165  1.00  0.00           H  
ATOM   3271 2HG2 ILE C 214     -11.288  29.028   4.577  1.00  0.00           H  
ATOM   3272 3HG2 ILE C 214     -10.222  29.030   3.153  1.00  0.00           H  
ATOM   3273 1HD1 ILE C 214     -12.838  29.202  -0.248  1.00  0.00           H  
ATOM   3274 2HD1 ILE C 214     -13.899  29.126   1.179  1.00  0.00           H  
ATOM   3275 3HD1 ILE C 214     -12.429  30.129   1.214  1.00  0.00           H  
ATOM   3276  N   PRO C 215     -10.051  26.608   5.318  1.00  0.00           N  
ATOM   3277  CA  PRO C 215      -8.913  26.844   4.438  1.00  0.00           C  
ATOM   3278  C   PRO C 215      -8.436  25.549   3.794  1.00  0.00           C  
ATOM   3279  O   PRO C 215      -8.498  24.482   4.404  1.00  0.00           O  
ATOM   3280  CB  PRO C 215      -7.859  27.425   5.386  1.00  0.00           C  
ATOM   3281  CG  PRO C 215      -8.150  26.778   6.697  1.00  0.00           C  
ATOM   3282  CD  PRO C 215      -9.652  26.684   6.743  1.00  0.00           C  
ATOM   3283  HA  PRO C 215      -9.197  27.577   3.669  1.00  0.00           H  
ATOM   3284 1HB  PRO C 215      -6.850  27.197   5.012  1.00  0.00           H  
ATOM   3285 2HB  PRO C 215      -7.948  28.521   5.422  1.00  0.00           H  
ATOM   3286 1HG  PRO C 215      -7.662  25.793   6.751  1.00  0.00           H  
ATOM   3287 2HG  PRO C 215      -7.738  27.382   7.519  1.00  0.00           H  
ATOM   3288 1HD  PRO C 215      -9.946  25.773   7.285  1.00  0.00           H  
ATOM   3289 2HD  PRO C 215     -10.061  27.578   7.236  1.00  0.00           H  
ATOM   3290  N   PRO C 216      -7.960  25.649   2.557  1.00  0.00           N  
ATOM   3291  CA  PRO C 216      -7.384  24.504   1.863  1.00  0.00           C  
ATOM   3292  C   PRO C 216      -6.202  23.930   2.634  1.00  0.00           C  
ATOM   3293  O   PRO C 216      -5.549  24.635   3.403  1.00  0.00           O  
ATOM   3294  CB  PRO C 216      -6.948  25.099   0.521  1.00  0.00           C  
ATOM   3295  CG  PRO C 216      -7.815  26.300   0.353  1.00  0.00           C  
ATOM   3296  CD  PRO C 216      -7.950  26.861   1.744  1.00  0.00           C  
ATOM   3297  HA  PRO C 216      -8.161  23.739   1.721  1.00  0.00           H  
ATOM   3298 1HB  PRO C 216      -5.876  25.347   0.549  1.00  0.00           H  
ATOM   3299 2HB  PRO C 216      -7.085  24.358  -0.281  1.00  0.00           H  
ATOM   3300 1HG  PRO C 216      -7.350  27.009  -0.347  1.00  0.00           H  
ATOM   3301 2HG  PRO C 216      -8.783  26.011  -0.083  1.00  0.00           H  
ATOM   3302 1HD  PRO C 216      -7.086  27.505   1.965  1.00  0.00           H  
ATOM   3303 2HD  PRO C 216      -8.888  27.429   1.821  1.00  0.00           H  
ATOM   3304  N   THR C 217      -5.932  22.647   2.423  1.00  0.00           N  
ATOM   3305  CA  THR C 217      -4.918  21.940   3.197  1.00  0.00           C  
ATOM   3306  C   THR C 217      -4.065  21.049   2.303  1.00  0.00           C  
ATOM   3307  O   THR C 217      -4.513  20.602   1.247  1.00  0.00           O  
ATOM   3308  CB  THR C 217      -5.560  21.093   4.310  1.00  0.00           C  
ATOM   3309  OG1 THR C 217      -6.509  20.184   3.736  1.00  0.00           O  
ATOM   3310  CG2 THR C 217      -6.265  21.985   5.320  1.00  0.00           C  
ATOM   3311  H   THR C 217      -6.442  22.147   1.709  1.00  0.00           H  
ATOM   3312  HA  THR C 217      -4.261  22.677   3.661  1.00  0.00           H  
ATOM   3313  HB  THR C 217      -4.788  20.516   4.820  1.00  0.00           H  
ATOM   3314  HG1 THR C 217      -6.702  19.485   4.365  1.00  0.00           H  
ATOM   3315 1HG2 THR C 217      -6.713  21.369   6.100  1.00  0.00           H  
ATOM   3316 2HG2 THR C 217      -5.544  22.669   5.767  1.00  0.00           H  
ATOM   3317 3HG2 THR C 217      -7.045  22.557   4.818  1.00  0.00           H  
ATOM   3318  N   PHE C 218      -2.834  20.794   2.732  1.00  0.00           N  
ATOM   3319  CA  PHE C 218      -1.945  19.887   2.015  1.00  0.00           C  
ATOM   3320  C   PHE C 218      -1.742  18.590   2.788  1.00  0.00           C  
ATOM   3321  O   PHE C 218      -2.157  18.471   3.941  1.00  0.00           O  
ATOM   3322  CB  PHE C 218      -0.592  20.554   1.763  1.00  0.00           C  
ATOM   3323  CG  PHE C 218      -0.656  21.714   0.811  1.00  0.00           C  
ATOM   3324  CD1 PHE C 218      -1.056  22.968   1.250  1.00  0.00           C  
ATOM   3325  CD2 PHE C 218      -0.318  21.556  -0.524  1.00  0.00           C  
ATOM   3326  CE1 PHE C 218      -1.116  24.037   0.376  1.00  0.00           C  
ATOM   3327  CE2 PHE C 218      -0.375  22.622  -1.400  1.00  0.00           C  
ATOM   3328  CZ  PHE C 218      -0.775  23.864  -0.949  1.00  0.00           C  
ATOM   3329  H   PHE C 218      -2.505  21.240   3.576  1.00  0.00           H  
ATOM   3330  HA  PHE C 218      -2.400  19.645   1.054  1.00  0.00           H  
ATOM   3331 1HB  PHE C 218      -0.180  20.910   2.706  1.00  0.00           H  
ATOM   3332 2HB  PHE C 218       0.105  19.821   1.358  1.00  0.00           H  
ATOM   3333  HD1 PHE C 218      -1.324  23.104   2.298  1.00  0.00           H  
ATOM   3334  HD2 PHE C 218      -0.002  20.575  -0.880  1.00  0.00           H  
ATOM   3335  HE1 PHE C 218      -1.432  25.016   0.734  1.00  0.00           H  
ATOM   3336  HE2 PHE C 218      -0.106  22.484  -2.447  1.00  0.00           H  
ATOM   3337  HZ  PHE C 218      -0.823  24.706  -1.639  1.00  0.00           H  
ATOM   3338  N   GLY C 219      -1.100  17.619   2.146  1.00  0.00           N  
ATOM   3339  CA  GLY C 219      -0.583  16.450   2.847  1.00  0.00           C  
ATOM   3340  C   GLY C 219       0.834  16.692   3.350  1.00  0.00           C  
ATOM   3341  O   GLY C 219       1.426  17.739   3.089  1.00  0.00           O  
ATOM   3342  H   GLY C 219      -0.967  17.694   1.148  1.00  0.00           H  
ATOM   3343 1HA  GLY C 219      -1.236  16.210   3.686  1.00  0.00           H  
ATOM   3344 2HA  GLY C 219      -0.593  15.591   2.176  1.00  0.00           H  
ATOM   3345  N   GLN C 220       1.374  15.717   4.075  1.00  0.00           N  
ATOM   3346  CA  GLN C 220       2.679  15.865   4.707  1.00  0.00           C  
ATOM   3347  C   GLN C 220       3.805  15.589   3.718  1.00  0.00           C  
ATOM   3348  O   GLN C 220       4.954  15.962   3.952  1.00  0.00           O  
ATOM   3349  CB  GLN C 220       2.801  14.927   5.911  1.00  0.00           C  
ATOM   3350  CG  GLN C 220       3.104  13.483   5.548  1.00  0.00           C  
ATOM   3351  CD  GLN C 220       1.846  12.670   5.310  1.00  0.00           C  
ATOM   3352  OE1 GLN C 220       0.835  13.190   4.831  1.00  0.00           O  
ATOM   3353  NE2 GLN C 220       1.902  11.385   5.643  1.00  0.00           N  
ATOM   3354  H   GLN C 220       0.866  14.851   4.190  1.00  0.00           H  
ATOM   3355  HA  GLN C 220       2.781  16.893   5.054  1.00  0.00           H  
ATOM   3356 1HB  GLN C 220       3.593  15.282   6.570  1.00  0.00           H  
ATOM   3357 2HB  GLN C 220       1.871  14.942   6.480  1.00  0.00           H  
ATOM   3358 1HG  GLN C 220       3.700  13.467   4.635  1.00  0.00           H  
ATOM   3359 2HG  GLN C 220       3.660  13.023   6.365  1.00  0.00           H  
ATOM   3360 1HE2 GLN C 220       1.102  10.798   5.509  1.00  0.00           H  
ATOM   3361 2HE2 GLN C 220       2.742  11.004   6.028  1.00  0.00           H  
ATOM   3362  N   GLY C 221       3.467  14.935   2.612  1.00  0.00           N  
ATOM   3363  CA  GLY C 221       4.418  14.718   1.529  1.00  0.00           C  
ATOM   3364  C   GLY C 221       4.938  13.286   1.530  1.00  0.00           C  
ATOM   3365  O   GLY C 221       5.098  12.675   2.586  1.00  0.00           O  
ATOM   3366  H   GLY C 221       2.526  14.578   2.520  1.00  0.00           H  
ATOM   3367 1HA  GLY C 221       3.938  14.934   0.574  1.00  0.00           H  
ATOM   3368 2HA  GLY C 221       5.252  15.412   1.633  1.00  0.00           H  
ATOM   3369  N   THR C 222       5.200  12.756   0.340  1.00  0.00           N  
ATOM   3370  CA  THR C 222       5.814  11.441   0.206  1.00  0.00           C  
ATOM   3371  C   THR C 222       7.134  11.524  -0.550  1.00  0.00           C  
ATOM   3372  O   THR C 222       7.165  11.878  -1.728  1.00  0.00           O  
ATOM   3373  CB  THR C 222       4.869  10.459  -0.511  1.00  0.00           C  
ATOM   3374  OG1 THR C 222       3.688  10.267   0.277  1.00  0.00           O  
ATOM   3375  CG2 THR C 222       5.555   9.118  -0.724  1.00  0.00           C  
ATOM   3376  H   THR C 222       4.967  13.278  -0.493  1.00  0.00           H  
ATOM   3377  HA  THR C 222       6.021  11.052   1.203  1.00  0.00           H  
ATOM   3378  HB  THR C 222       4.581  10.871  -1.478  1.00  0.00           H  
ATOM   3379  HG1 THR C 222       3.853   9.594   0.943  1.00  0.00           H  
ATOM   3380 1HG2 THR C 222       4.873   8.437  -1.232  1.00  0.00           H  
ATOM   3381 2HG2 THR C 222       6.448   9.259  -1.333  1.00  0.00           H  
ATOM   3382 3HG2 THR C 222       5.837   8.696   0.240  1.00  0.00           H  
ATOM   3383  N   LYS C 223       8.224  11.196   0.136  1.00  0.00           N  
ATOM   3384  CA  LYS C 223       9.557  11.313  -0.442  1.00  0.00           C  
ATOM   3385  C   LYS C 223       9.885  10.110  -1.318  1.00  0.00           C  
ATOM   3386  O   LYS C 223      10.407   9.104  -0.838  1.00  0.00           O  
ATOM   3387  CB  LYS C 223      10.608  11.463   0.659  1.00  0.00           C  
ATOM   3388  CG  LYS C 223      12.029  11.666   0.150  1.00  0.00           C  
ATOM   3389  CD  LYS C 223      13.013  11.810   1.301  1.00  0.00           C  
ATOM   3390  CE  LYS C 223      14.432  12.020   0.794  1.00  0.00           C  
ATOM   3391  NZ  LYS C 223      15.413  12.112   1.909  1.00  0.00           N  
ATOM   3392  H   LYS C 223       8.126  10.856   1.082  1.00  0.00           H  
ATOM   3393  HA  LYS C 223       9.584  12.202  -1.073  1.00  0.00           H  
ATOM   3394 1HB  LYS C 223      10.354  12.314   1.291  1.00  0.00           H  
ATOM   3395 2HB  LYS C 223      10.603  10.574   1.290  1.00  0.00           H  
ATOM   3396 1HG  LYS C 223      12.321  10.813  -0.463  1.00  0.00           H  
ATOM   3397 2HG  LYS C 223      12.069  12.564  -0.466  1.00  0.00           H  
ATOM   3398 1HD  LYS C 223      12.727  12.662   1.920  1.00  0.00           H  
ATOM   3399 2HD  LYS C 223      12.987  10.911   1.917  1.00  0.00           H  
ATOM   3400 1HE  LYS C 223      14.713  11.191   0.146  1.00  0.00           H  
ATOM   3401 2HE  LYS C 223      14.478  12.940   0.211  1.00  0.00           H  
ATOM   3402 1HZ  LYS C 223      16.340  12.251   1.532  1.00  0.00           H  
ATOM   3403 2HZ  LYS C 223      15.173  12.890   2.507  1.00  0.00           H  
ATOM   3404 3HZ  LYS C 223      15.394  11.257   2.446  1.00  0.00           H  
ATOM   3405  N   VAL C 224       9.576  10.221  -2.606  1.00  0.00           N  
ATOM   3406  CA  VAL C 224       9.930   9.186  -3.570  1.00  0.00           C  
ATOM   3407  C   VAL C 224      11.365   9.352  -4.054  1.00  0.00           C  
ATOM   3408  O   VAL C 224      11.734  10.399  -4.586  1.00  0.00           O  
ATOM   3409  CB  VAL C 224       8.975   9.233  -4.778  1.00  0.00           C  
ATOM   3410  CG1 VAL C 224       9.386   8.203  -5.821  1.00  0.00           C  
ATOM   3411  CG2 VAL C 224       7.546   8.993  -4.317  1.00  0.00           C  
ATOM   3412  H   VAL C 224       9.084  11.043  -2.925  1.00  0.00           H  
ATOM   3413  HA  VAL C 224       9.835   8.214  -3.085  1.00  0.00           H  
ATOM   3414  HB  VAL C 224       9.047  10.213  -5.249  1.00  0.00           H  
ATOM   3415 1HG1 VAL C 224       8.700   8.250  -6.668  1.00  0.00           H  
ATOM   3416 2HG1 VAL C 224      10.398   8.415  -6.163  1.00  0.00           H  
ATOM   3417 3HG1 VAL C 224       9.351   7.207  -5.382  1.00  0.00           H  
ATOM   3418 1HG2 VAL C 224       6.876   9.028  -5.176  1.00  0.00           H  
ATOM   3419 2HG2 VAL C 224       7.476   8.015  -3.841  1.00  0.00           H  
ATOM   3420 3HG2 VAL C 224       7.260   9.766  -3.603  1.00  0.00           H  
ATOM   3421  N   GLU C 225      12.171   8.312  -3.867  1.00  0.00           N  
ATOM   3422  CA  GLU C 225      13.606   8.402  -4.109  1.00  0.00           C  
ATOM   3423  C   GLU C 225      14.123   7.161  -4.825  1.00  0.00           C  
ATOM   3424  O   GLU C 225      13.443   6.137  -4.881  1.00  0.00           O  
ATOM   3425  CB  GLU C 225      14.358   8.592  -2.790  1.00  0.00           C  
ATOM   3426  CG  GLU C 225      14.216   7.433  -1.813  1.00  0.00           C  
ATOM   3427  CD  GLU C 225      14.946   7.666  -0.519  1.00  0.00           C  
ATOM   3428  OE1 GLU C 225      15.415   8.759  -0.312  1.00  0.00           O  
ATOM   3429  OE2 GLU C 225      15.035   6.749   0.263  1.00  0.00           O  
ATOM   3430  H   GLU C 225      11.780   7.437  -3.549  1.00  0.00           H  
ATOM   3431  HA  GLU C 225      13.796   9.266  -4.747  1.00  0.00           H  
ATOM   3432 1HB  GLU C 225      15.421   8.729  -2.993  1.00  0.00           H  
ATOM   3433 2HB  GLU C 225      14.001   9.494  -2.293  1.00  0.00           H  
ATOM   3434 1HG  GLU C 225      13.159   7.281  -1.598  1.00  0.00           H  
ATOM   3435 2HG  GLU C 225      14.598   6.527  -2.282  1.00  0.00           H  
ATOM   3436  N   ILE C 226      15.329   7.260  -5.373  1.00  0.00           N  
ATOM   3437  CA  ILE C 226      15.969   6.124  -6.027  1.00  0.00           C  
ATOM   3438  C   ILE C 226      17.345   5.850  -5.434  1.00  0.00           C  
ATOM   3439  O   ILE C 226      17.444   5.249  -4.400  1.00  0.00           O  
ATOM   3440  OXT ILE C 226      18.330   6.237  -6.000  1.00  0.00           O  
ATOM   3441  CB  ILE C 226      16.101   6.365  -7.541  1.00  0.00           C  
ATOM   3442  CG1 ILE C 226      14.718   6.513  -8.181  1.00  0.00           C  
ATOM   3443  CG2 ILE C 226      16.874   5.231  -8.195  1.00  0.00           C  
ATOM   3444  CD1 ILE C 226      14.758   6.901  -9.641  1.00  0.00           C  
ATOM   3445  H   ILE C 226      15.816   8.144  -5.335  1.00  0.00           H  
ATOM   3446  HA  ILE C 226      15.349   5.242  -5.871  1.00  0.00           H  
ATOM   3447  HB  ILE C 226      16.630   7.301  -7.716  1.00  0.00           H  
ATOM   3448 1HG1 ILE C 226      14.174   5.573  -8.092  1.00  0.00           H  
ATOM   3449 2HG1 ILE C 226      14.148   7.272  -7.644  1.00  0.00           H  
ATOM   3450 1HG2 ILE C 226      16.958   5.417  -9.266  1.00  0.00           H  
ATOM   3451 2HG2 ILE C 226      17.871   5.171  -7.759  1.00  0.00           H  
ATOM   3452 3HG2 ILE C 226      16.349   4.290  -8.030  1.00  0.00           H  
ATOM   3453 1HD1 ILE C 226      13.741   6.987 -10.024  1.00  0.00           H  
ATOM   3454 2HD1 ILE C 226      15.269   7.859  -9.750  1.00  0.00           H  
ATOM   3455 3HD1 ILE C 226      15.294   6.138 -10.205  1.00  0.00           H  
TER                                                                             
# All scores below are weighted scores, not raw scores.
#BEGIN_POSE_ENERGIES_TABLE ex1-1wt5_renum_0009.pdb
label fa_atr fa_rep fa_sol fa_intra_rep fa_elec pro_close hbond_sr_bb hbond_lr_bb hbond_bb_sc hbond_sc dslf_fa13 rama omega fa_dun p_aa_pp ref total
weights 0.8 0.44 0.75 0.004 0.7 1 1.17 1.17 1.17 1.1 1 0.2 0.5 0.56 0.32 1 NA
pose -844.817 98.642 459.039 2.04962 -95.7016 1.10108 -21.617 -84.9534 -29.2654 -30.0596 -0.18678 -9.74044 26.5647 199.501 -41.1634 5.37176 -365.236
GLN_p:NtermProteinFull_1 -1.59332 0.19142 1.02824 0.0043 0.05712 0 0 0 0 0 0 0 0.02913 2.06576 0 -1.17797 0.60467
VAL_2 -3.54188 0.574 0.97133 0.01821 -0.04198 0 0 0 0 0 0 -0.10783 0.00984 0.79198 -0.28007 0.74484 -0.86156
GLN_3 -2.41972 0.24263 1.32122 0.00577 -0.57395 0 0 0 0 0 0 0.00517 0.12341 2.10174 0.06618 -1.17797 -0.30551
LEU_4 -4.28069 0.30189 1.50544 0.00804 -0.13093 0 0 0 0 0 0 0.06375 0.00978 1.96497 -0.11052 0.60233 -0.06594
VAL_5 -2.75771 0.08631 1.65934 0.01312 -0.46055 0 0 0 0 0 0 -0.02274 1e-05 0.00499 -0.23631 0.74484 -0.9687
GLN_6 -6.34993 0.50531 4.98484 0.01165 -1.02847 0 0 0 -1.46494 -0.58255 0 -0.14676 0.00295 3.22401 -0.02386 -1.17797 -2.04571
SER_7 -2.41798 0.27795 2.54629 0.00132 -0.45445 0 0 0 -0.95403 0 0 -0.26846 0.29255 0.26804 -0.25498 0.17658 -0.78717
GLY_8 -1.0368 0.10741 0.86134 0.00012 0.0643 0 0 0 0 0 0 -0.08806 0.09438 0 -0.2621 0.14053 -0.11888
ALA_9 -1.31723 0.27025 0.62858 0.00078 0.0496 0 0 0 0 0 0 -0.32995 0.00236 0 -0.12192 0.59294 -0.22459
GLU_10 -2.46622 0.11927 2.02143 0.00469 -0.48716 0 0 0 0 0 0 -0.01768 0.04164 2.33204 -0.02452 -1.55374 -0.03023
VAL_11 -1.72397 0.10108 1.07293 0.0127 -0.20299 0 0 0 0 0 0 -0.22188 0.20253 0.02268 -0.3766 0.74484 -0.36867
LYS_12 -2.89942 0.22618 1.69044 0.00505 -0.41798 0 0 0 0 0 0 -0.0719 0.06933 1.14945 -0.00521 -0.28737 -0.54144
LYS_13 -1.5138 0.3619 0.92916 0.00317 -0.0813 0.00039 0 0 0 0 0 -0.14591 0.00733 0.73334 -0.07329 -0.28737 -0.06639
PRO_14 -1.61129 0.49529 0.63476 0.00115 0.0127 0.005 0 0 0 0 0 -0.25879 0.00157 0.06716 -0.58151 -0.21929 -1.45323
GLY_15 -1.5531 0.11705 0.91888 1e-05 -0.05832 0 0 0 0 0 0 -0.31713 0.0317 0 -0.799 0.14053 -1.51937
ALA_16 -2.7846 0.42755 1.52135 0.00073 -0.13079 0 0 0 0 0 0 0.15 0.07586 0 0.18088 0.59294 0.03392
SER_17 -2.00656 0.27275 1.56551 0.00143 -0.49297 0 0 0 0 -0.28139 0 0.00278 4e-05 0.48542 0.07468 0.17658 -0.20173
VAL_18 -3.77255 0.37382 1.43674 0.01959 -0.58998 0 0 0 0 0 0 -0.1279 0.00245 1.01496 -0.33369 0.74484 -1.23171
LYS_19 -2.33531 0.15816 0.91169 0.00865 -0.16916 0 0 0 0 0 0 0.03648 0.05756 1.66959 0.07289 -0.28737 0.12318
VAL_20 -3.95486 0.12323 1.71274 0.01272 -0.49052 0 0 0 0 0 0 -0.21148 0.09821 0.02276 -0.26408 0.74484 -2.20643
SER_21 -2.93791 0.31621 1.86579 0.00206 -0.56586 0 0 0 -0.36927 0 0 0.00618 0.12985 0.42908 -0.09404 0.17658 -1.04133
CYS_22 -3.89777 0.235 2.23117 0.00832 -0.49921 0 0 0 0 0 0 0.16065 0.00015 0.03732 -0.31065 0.35499 -1.68002
LYS_23 -2.98114 0.08221 1.91714 0.00515 -0.61289 0 0 0 0 0 0 -0.11507 0.00105 0.8356 -0.0366 -0.28737 -1.19193
ALA_24 -2.26603 0.12646 1.35291 0.00067 -0.23947 0 0 0 0 0 0 0.0576 0.03358 0 0.08456 0.59294 -0.25678
SER_25 -1.84481 0.0329 1.37139 0.0014 -0.62339 0 0 0 0 0 0 -0.06045 0.00425 0.42149 -0.21465 0.17658 -0.73528
GLY_26 -1.00195 0.04731 0.53433 5e-05 -0.20778 0 0 0 0 0 0 0.42137 0.00835 0 -1.02627 0.14053 -1.08405
TYR_27 -4.80677 0.48683 2.94564 0.02337 -0.0211 0 0 0 -0.32184 0 0 -0.13093 0.25752 1.2818 -0.24826 0.1317 -0.40205
THR_28 -2.65567 0.42408 2.05751 0.0081 -0.43773 0 0 0 0 0 0 0.01143 0.19413 0.03646 0.00501 0.16454 -0.19214
PHE_29 -6.46544 0.70191 2.14191 0.0253 0.02399 0 0 0 0 0 0 -0.0328 0.65471 1.64928 -0.01133 0.43057 -0.8819
THR_30 -2.95777 0.36585 1.37576 0.00418 0.03568 0 0 0 0 0 0 -0.13491 0.0004 0.01351 0.04465 0.16454 -1.0881
SER_31 -2.65853 0.54195 2.13532 0.00254 -0.4418 0 0 0 0 0 0 -0.16495 0.00102 0.23673 -0.08104 0.17658 -0.25217
TYR_32 -7.65345 0.68966 3.9276 0.02328 -0.24787 0 0 0 0 -0.777 0 -0.15384 0.24471 1.9263 -0.20059 0.1317 -2.08951
TRP_33 -6.27056 0.49065 3.00189 0.02383 -0.33386 0 0 0 0 0 0 -0.15698 0.0427 2.09561 -0.18242 0.92933 -0.35981
MET_34 -4.96336 0.52434 2.38661 0.00582 -0.47804 0 0 0 0 0 0 0.0214 0.11476 1.38365 0.00433 0.15868 -0.84181
HIS_35 -5.7734 0.40418 3.43653 0.00295 -1.02906 0 0 0 0 -0.89836 0 -0.10637 0.00348 1.80444 -0.00186 0.3575 -1.79998
TRP_36 -8.47469 0.51961 3.45473 0.02167 -0.45891 0 0 0 0 0 0 0.06086 0.00318 1.43172 -0.05103 0.92933 -2.56354
VAL_37 -4.39223 0.46131 1.55263 0.01248 -0.32346 0 0 0 0 0 0 -0.11152 0.26721 0.06408 -0.34166 0.74484 -2.06631
ARG_38 -7.5659 0.75016 4.98171 0.0141 -1.94421 0 0 0 0 -2.05595 0 -0.09353 0.01798 2.90944 -0.00948 -0.14916 -3.14483
GLN_39 -4.87808 0.45117 3.32309 0.00663 -1.14609 0 0 0 0 -1.57634 0 0.08953 0.03675 2.26226 0.04685 -1.17797 -2.56219
ALA_40 -2.79824 0.36367 1.44968 0.0007 -0.59971 2e-05 0 0 0 0 0 0.01458 0.00014 0 0.08176 0.59294 -0.89446
PRO_41 -1.27897 0.473 0.57303 0.00163 -0.01152 0.00803 0 0 0 0 0 0.04858 0.25958 0.12157 -0.43042 -0.21929 -0.45479
GLY_42 -1.05329 0.06516 0.71241 0 0.05275 0 0 0 0 0 0 -0.35019 0.05635 0 -0.80944 0.14053 -1.18573
GLN_43 -2.35479 0.38327 1.34678 0.00486 0.16137 0 0 0 0 0 0 0.10338 0.03094 1.63052 -0.06336 -1.17797 0.06499
GLY_44 -2.54274 0.11875 1.49329 7e-05 -0.06296 0 0 0 0 0 0 0.02242 0.01368 0 -0.80922 0.14053 -1.62619
LEU_45 -4.86238 0.45628 0.8991 0.00793 0.02178 0 0 0 0 0 0 -0.28722 0.02626 0.17199 -0.01666 0.60233 -2.98059
GLU_46 -4.51698 0.21427 3.55629 0.0059 -2.32061 0 0 0 0 -1.35013 0 0.21542 0.00302 2.37791 0.01398 -1.55374 -3.35467
TRP_47 -7.72029 0.76207 2.35705 0.02295 -0.01673 0 0 0 0 0 0 -0.24779 0.02105 2.17819 -0.02317 0.92933 -1.73734
MET_48 -6.01659 0.55877 1.93602 0.00451 -0.33707 0 0 0 0 0 0 0.21356 0.09857 0.96938 -0.09443 0.15868 -2.50861
GLY_49 -3.40789 0.59521 1.82614 0.00027 -0.40796 0 0 0 0 0 0 0.14259 0.075 0 -0.80478 0.14053 -1.84089
ASN_50 -5.10712 0.50653 3.48332 0.01275 -0.83964 0 0 0 0 -1.07884 0 0.068 0.18618 1.59101 -0.15569 -0.94198 -2.27549
ILE_51 -5.07912 0.7353 1.72664 0.01894 -0.43581 0 0 0 0 0 0 0.00531 0.49148 0.5644 -0.09043 0.8318 -1.2315
TYR_52 -7.2434 0.88592 3.10689 0.02792 -0.95108 0.00555 0 0 0 0 0 0.00825 0.11612 2.41801 -0.07677 0.1317 -1.5709
PRO_53 -4.77638 0.98894 1.39465 0.00096 -0.25943 0.01396 0 0 -0.74709 0 0 -0.11099 0.06826 0.34346 -0.35018 -0.21929 -3.65311
GLY_54 -1.93698 0.45105 1.00712 1e-05 0.01277 0 0 0 0 0 0 -0.03365 0.01955 0 0.18401 0.14053 -0.1556
SER_55 -2.37047 0.47645 1.8052 0.00218 -0.24994 0 0 0 -0.29733 0 0 0.33793 0.15345 0.36889 -0.1935 0.17658 0.20943
GLY_56 -1.67611 0.10599 1.13053 0 -0.12129 0 0 0 0 0 0 -0.40429 0.00987 0 -0.80244 0.14053 -1.61722
GLY_57 -1.65814 0.19014 1.34183 3e-05 -0.08264 0 0 0 -0.29733 0 0 0.17902 0.01002 0 0.33557 0.14053 0.15902
THR_58 -2.90925 0.44172 1.86682 0.00532 -0.50259 0 0 0 0 -0.39219 0 -0.16673 0.12792 0.05416 -0.18511 0.16454 -1.49538
ASN_59 -3.51278 0.30813 2.41164 0.00288 -0.60375 0 0 0 0 -0.64357 0 0.09722 0.01404 1.52962 0.31685 -0.94198 -1.02172
TYR_60 -5.24446 0.42055 2.79029 0.02376 -0.51603 0 0 0 -0.7298 -0.82651 0 -0.14909 0.75212 1.98033 -0.20748 0.1317 -1.57464
ALA_61 -3.30469 0.47911 1.52718 0.00073 -0.36436 0 0 0 0 0 0 -0.20097 0.34965 0 -0.05277 0.59294 -0.97317
GLU_62 -1.5957 0.2944 1.07073 0.00874 -0.11085 0 0 0 0 0 0 -0.20414 0.18232 2.61447 -0.09501 -1.55374 0.61121
LYS_63 -2.63007 0.26144 1.82181 0.00595 -0.91237 0 0 0 -0.13126 -0.48556 0 -0.25685 0.16102 1.6967 -0.02472 -0.28737 -0.7813
PHE_64 -7.29253 1.12384 2.95896 0.02384 -0.25258 0 0 0 0 0 0 0.04693 0.0357 1.61535 -0.14937 0.43057 -1.45929
LYS_65 -3.00753 0.31874 1.82105 0.00546 -0.06444 0 0 0 0 0 0 -0.10023 0.15245 0.83287 -0.04241 -0.28737 -0.37142
ASN_66 -1.8108 0.27579 1.38024 0.00442 -0.14433 0 0 0 0 0 0 -0.13312 0.0656 1.55746 -0.43256 -0.94198 -0.17929
ARG_67 -5.22713 0.21135 4.14962 0.01227 -1.78377 0 0 0 -0.30714 -1.18884 0 0.36842 0.2059 2.57088 -0.54627 -0.14916 -1.68386
VAL_68 -4.15237 0.47915 1.33668 0.01256 0.07523 0 0 0 0 0 0 -0.15687 0.11587 0.11735 -0.23902 0.74484 -1.66657
THR_69 -2.64655 0.24668 1.78523 0.01164 -0.72589 0 0 0 0 -0.43433 0 -0.11639 0.53952 0.83455 -0.16562 0.16454 -0.50663
MET_70 -4.78031 0.42387 2.07384 0.00247 -0.28268 0 0 0 -0.7298 0 0 -0.07534 0.08112 1.5214 -0.05797 0.15868 -1.66471
THR_71 -2.59641 0.36981 1.40232 0.01038 -0.80745 0 0 0 -0.20685 0 0 0.21715 0.10053 0.07693 -0.50262 0.16454 -1.77167
ARG_72 -4.23824 0.31233 2.20883 0.02663 -0.94084 0 0 0 -0.95393 0 0 0.01192 0.11983 3.28032 -0.0513 -0.14916 -0.37362
ASP_73 -4.22221 0.35884 3.33392 0.01467 -1.23907 0 0 0 -0.07614 -0.23459 0 0.0324 0.67743 1.42464 -0.19573 -1.28682 -1.41267
THR_74 -2.46168 0.32615 1.39098 0.00399 0.16441 0 0 0 0 0 0 -0.1915 0 0.04966 0.02719 0.16454 -0.52626
SER_75 -1.87424 0.34889 1.76421 0.00175 -0.86807 0 0 0 -0.07614 -0.23459 0 -0.30028 0.10605 0.16398 -0.12274 0.17658 -0.9146
ILE_76 -3.65327 0.77649 2.71996 0.01593 -0.12459 0 0 0 -0.20763 0 0 0.13832 0.23556 0.05946 0.06814 0.8318 0.86017
SER_77 -3.59031 0.38247 2.16334 0.00422 0.08631 0 0 0 0 0 0 0.13675 0.10067 0.0971 0.10213 0.17658 -0.34074
THR_78 -5.21557 0.39354 3.08394 0.00849 -0.39936 0 0 0 -0.20763 0 0 -0.00482 0.08776 0.0643 -0.12306 0.16454 -2.14786
ALA_79 -3.67864 0.17172 1.52728 0.00067 -0.50119 0 0 0 0 0 0 -0.08216 0.00535 0 0.0479 0.59294 -1.91613
TYR_80 -5.69146 0.44609 2.256 0.02322 -0.35012 0 0 0 0 0 0 -0.162 0.06421 1.29579 -0.231 0.1317 -2.21757
MET_81 -5.98358 0.58595 1.99352 0.0071 -0.44482 0 0 0 0 0 0 0.23814 0.01876 1.08144 -0.21622 0.15868 -2.56102
GLU_82 -3.8436 0.35465 2.38149 0.00704 -0.94434 0 0 0 0 -0.28139 0 -0.0652 0.00609 2.01935 0.06433 -1.55374 -1.85532
LEU_83 -5.17279 0.84611 1.63861 0.01936 -0.31009 0 0 0 0 0 0 0.12273 0.03099 2.34253 -0.08702 0.60233 0.03276
SER_84 -2.83946 0.25147 2.20524 0.00184 -0.46196 0 0 0 0 0 0 -0.16949 0.01644 0.16234 -0.24269 0.17658 -0.89968
ARG_85 -2.71577 0.24821 1.83259 0.00981 -0.2201 0 0 0 -0.17588 0 0 -0.02368 0.04451 0.96479 -0.15474 -0.14916 -0.33944
LEU_86 -5.02234 0.53379 2.35016 0.00652 -0.37849 0 0 0 0 0 0 -0.22121 0.22034 0.15415 0.11471 0.60233 -1.64003
ARG_87 -4.07438 0.47441 3.11452 0.0115 -0.89489 0 0 0 -0.36006 -0.14352 0 -0.01464 0.13222 2.06294 -0.07246 -0.14916 0.0865
SER_88 -1.59978 0.34214 1.44205 0.00197 -0.55077 0 0 0 0 0 0 -0.2607 0.09658 0.11998 -0.09261 0.17658 -0.32455
ASP_89 -2.69667 0.48247 2.36632 0.00328 -1.00956 0 0 0 0 -0.14352 0 -0.24079 0.17456 1.89098 -0.27956 -1.28682 -0.73932
ASP_90 -5.05755 0.77306 4.87614 0.00296 -2.5406 0 0 0 -1.07897 -1.81595 0 -0.2634 0.22587 1.78277 -0.16094 -1.28682 -4.54343
THR_91 -2.2935 0.2628 1.86952 0.00849 -0.33822 0 0 0 0 0 0 0.54717 0.10683 0.04471 -0.63602 0.16454 -0.26368
ALA_92 -4.01739 0.29129 1.85678 0.0007 -0.36748 0 0 0 0 0 0 0.03053 0.30072 0 -0.17231 0.59294 -1.48421
VAL_93 -4.74087 0.25617 1.96143 0.01256 -0.37218 0 0 0 0 0 0 -0.19096 0.62557 0.0145 -0.26881 0.74484 -1.95775
TYR_94 -7.81509 1.07847 3.53053 0.0279 -1.1512 0 0 0 -0.71891 -0.56427 0 -0.06095 0.08618 2.03603 0.04229 0.1317 -3.37732
TYR_95 -7.42372 0.66106 3.49197 0.02311 -0.70238 0 0 0 0 -0.36573 0 -0.17571 0.51486 1.5845 -0.18365 0.1317 -2.44398
CYS_96 -3.84863 0.28234 2.28272 0.00123 -0.61118 0 0 0 -0.43888 0 0 -0.08749 0.03917 0.88988 -0.12774 0.35499 -1.26358
ALA_97 -3.47215 0.33396 1.58501 0.00062 -0.47026 0 0 0 0 0 0 0.04664 0.05074 0 0.03217 0.59294 -1.30032
ARG_98 -7.09393 0.90191 4.47465 0.00904 -0.23022 0 0 0 -0.32184 0 0 -0.09313 0.03264 1.665 -0.03955 -0.14916 -0.84459
SER_99 -3.07561 0.1927 2.24296 0.00261 -0.74741 0 0 0 0 -0.4631 0 -0.07836 0.04706 0.40636 -0.16174 0.17658 -1.45794
GLY_100 -0.90761 0.06696 0.5089 0.00017 -0.04838 0 0 0 0 0 0 0.73273 0.01859 0 -1.13122 0.14053 -0.61934
GLY_101 -0.94843 0.27781 0.70195 8e-05 0.12644 0.00031 0 0 0 0 0 0.04317 0.00067 0 -0.67124 0.14053 -0.32873
PRO_102 -0.70777 0.1272 0.31309 0.00212 -0.05024 0.02255 0 0 0 0 0 -0.19075 0.00463 0.2192 -0.43422 -0.21929 -0.91349
TYR_103 -5.25163 0.64455 1.74224 0.03533 -0.01775 0 0 0 0 0 0 0.01956 0.01515 1.89933 -0.20396 0.1317 -0.98548
PHE_104 -3.58073 0.33545 0.87203 0.04318 0.0425 0 0 0 0 0 0 0.30486 0.08495 2.03594 -0.24136 0.43057 0.32738
PHE_105 -5.8452 0.53064 1.83712 0.02389 0.1326 0 0 0 0 0 0 -0.02429 0.00926 1.54094 -0.12107 0.43057 -1.48554
ASP_106 -3.12447 0.41497 2.67428 0.01604 -0.21306 0 0 0 -0.35843 -0.20081 0 -0.14935 0.0259 1.32205 -0.42383 -1.28682 -1.30352
TYR_107 -8.71788 1.28419 3.13162 0.02421 -0.29459 0 0 0 0 -0.777 0 0.05467 0.16374 1.67134 -0.24302 0.1317 -3.57104
TRP_108 -7.60123 0.75336 3.37467 0.02223 -0.03764 0 0 0 -0.35843 0 0 -0.12283 0.06887 1.65306 -0.16751 0.92933 -1.48611
GLY_109 -2.19756 0.22198 1.59831 0.00012 -0.45729 0 0 0 -0.37741 0 0 -0.07605 0.02053 0 -0.46323 0.14053 -1.59009
GLN_110 -3.11146 0.21478 2.42182 0.02196 -0.31357 0 0 0 -1.02606 0 0 -0.22461 0.00021 3.09398 -0.05709 -1.17797 -0.15801
GLY_111 -2.56553 0.38753 1.53199 5e-05 0.14095 0 0 0 0 0 0 0.14183 0.00745 0 -0.78035 0.14053 -0.99556
THR_112 -4.65837 0.24131 3.3451 0.00881 -0.74511 0 0 0 -0.58477 -0.58255 0 0.12269 0.01487 0.04446 0.01365 0.16454 -2.61536
LEU_113 -3.1214 0.31118 1.37203 0.00919 -0.21079 0 0 0 0 0 0 -0.11458 0.02494 0.32036 -0.06936 0.60233 -0.8761
VAL_114 -3.65716 0.29264 1.81979 0.01272 -0.20296 0 0 0 0 0 0 -0.21464 0.01391 0.02346 -0.40383 0.74484 -1.57123
THR_p:CtermProteinFull_115 -2.83413 0.06753 2.71658 0.01749 -0.34502 0 0 0 0 0 0 0 0 0.05259 0 0.16454 -0.16043
ASP_p:NtermProteinFull_116 -2.7789 0.26481 3.5706 0.00514 -0.47804 0 0 0 0 0 0 0 0.05128 2.12737 0 -1.28682 1.47543
ILE_117 -4.96054 0.4236 2.6713 0.0191 0.10865 0 0 0 -0.66734 0 0 -0.27562 0.00236 0.27619 -0.251 0.8318 -1.8215
VAL_118 -2.33063 0.24012 1.61189 0.01345 -0.41989 0 0 0 -0.26913 0 0 -0.26684 0.07157 0.00676 -0.18323 0.74484 -0.78109
MET_119 -4.6668 0.26385 2.43137 0.00348 -0.06241 0 0 0 0 0 0 0.07328 0.04493 1.42399 -0.07396 0.15868 -0.4036
THR_120 -2.35743 0.02915 1.77887 0.00887 -0.41573 0 0 0 0 0 0 0.01916 0.01645 0.02697 -0.0341 0.16454 -0.76327
GLN_121 -6.7194 0.71556 5.19958 0.00986 -1.21253 0 0 0 -1.49556 -0.44774 0 -0.1449 0.03237 3.19069 -0.02675 -1.17797 -2.07679
SER_122 -2.09752 0.77219 1.67002 0.00152 -0.44435 0.0142 0 0 0 0 0 0.06914 0.00748 0.14863 -0.15835 0.17658 0.15954
PRO_123 -2.91357 1.06164 1.53135 0.00225 -0.43635 0.29231 0 0 -0.3376 0 0 0.25693 0.40305 0.03579 -0.29254 -0.21929 -0.61603
LEU_124 -1.86629 0.08847 1.19212 0.00653 -0.16374 0 0 0 0 0 0 -0.13971 0.02351 0.15463 -0.12855 0.60233 -0.23068
SER_125 -2.69292 0.21058 1.72242 0.00189 -0.34799 0 0 0 0 0 0 -0.02043 0.56212 0.27646 -0.21793 0.17658 -0.32922
LEU_126 -4.07462 0.36639 1.37506 0.00992 -0.45616 0.05102 0 0 0 0 0 0.41385 0.46386 0.41129 -0.03555 0.60233 -0.87262
PRO_127 -2.02117 0.24595 0.98862 0.00144 -0.04076 0.3269 0 0 0 0 0 -0.23264 0.0521 0.44961 -0.45651 -0.21929 -0.90575
VAL_128 -3.92392 0.5889 1.56038 0.01298 -0.31596 0 0 0 0 0 0 -0.15618 0.35962 0.12975 -0.35393 0.74484 -1.35352
THR_129 -2.49226 0.81626 1.70242 0.00831 -0.61268 4e-05 0 0 -0.12022 0 0 -0.13201 0.01916 0.0931 0.05026 0.16454 -0.50307
PRO_130 -1.72751 0.68174 0.46674 0.00137 -0.09434 0.05164 0 0 0 0 0 -0.06153 0.01524 0.09303 -0.48661 -0.21929 -1.27952
GLY_131 -1.70589 0.12048 0.9414 1e-05 -0.21172 0 0 0 0 0 0 -0.30422 0.03955 0 -0.79936 0.14053 -1.77923
GLU_132 -3.84646 0.79347 2.6509 0.0068 -0.80359 0.00261 0 0 -0.12022 0 0 -0.16632 0.00441 2.22349 -0.00474 -1.55374 -0.81339
PRO_133 -2.30656 0.45604 0.86708 0.00212 -0.05 0.0214 0 0 0 0 0 -0.19831 0.00429 0.22296 -0.44901 -0.21929 -1.64928
ALA_134 -2.79861 0.2718 0.92029 0.00062 -0.28914 0 0 0 0 0 0 0.11878 1e-05 0 0.16199 0.59294 -1.02133
SER_135 -1.98916 0.15138 1.63759 0.0066 -0.54376 0 0 0 0 -0.47165 0 0.22988 0.03145 0.05804 -0.08503 0.17658 -0.7981
ILE_136 -4.90868 0.22459 1.61149 0.01747 -0.60344 0 0 0 0 0 0 -0.18684 0.06052 1.89751 -0.41052 0.8318 -1.46608
SER_137 -2.58058 0.21647 1.83217 0.00368 -0.76842 0 0 0 0 0 0 -0.07476 0.17136 0.55271 -0.01396 0.17658 -0.48475
CYD_138 -3.16619 0.21321 1.9192 0.00162 -0.64643 0 0 0 0 0 -0.09339 0.09583 2e-05 0.10639 -0.21166 0.35499 -1.42641
ARG_139 -3.29213 0.15235 2.82396 0.01271 -1.76313 0 0 0 0 -0.71152 0 -0.02691 0.0396 1.8829 0.03483 -0.14916 -0.99651
SER_140 -3.22456 0.38337 2.45858 0.00147 -0.56124 0 0 0 -0.37005 0 0 -0.2006 0.04974 0.2442 -0.16686 0.17658 -1.20936
SER_141 -1.97359 0.15847 1.5668 0.00222 -0.41068 0 0 0 -0.26913 0 0 -0.25351 0.02638 0.15916 -0.14091 0.17658 -0.95819
GLN_142 -3.12017 0.44549 1.90003 0.00571 -0.44688 0 0 0 -0.37005 0 0 -0.04348 0.00051 2.30321 -0.07665 -1.17797 -0.58026
ASN_143 -3.08754 0.30587 2.28878 0.00912 -0.11728 0 0 0 -0.32565 0 0 -0.09342 0.09077 1.7043 -0.01599 -0.94198 -0.18302
ILE_144 -4.47379 0.28456 1.92869 0.01836 -0.11479 0 0 0 0 0 0 0.05412 0.13239 0.0833 0.2858 0.8318 -0.96956
VAL_145 -3.01299 0.3529 1.97659 0.01278 -0.20217 0 0 0 -0.32565 0 0 -0.16224 0.08765 0.02568 -0.17841 0.74484 -0.68101
HIS_146 -4.8961 0.70192 2.80888 0.00508 -0.69636 0 0 0 -0.26137 0 0 -0.14874 0.18792 2.17996 -0.0631 0.3575 0.17558
ASN_147 -1.54599 0.43265 0.89916 0.00349 0.05449 0 0 0 0 0 0 -0.17667 0.03886 1.22136 -0.06066 -0.94198 -0.07529
ASN_148 -4.19265 0.73617 3.09532 0.0172 -0.36961 0 0 0 -0.3974 -0.33019 0 -0.20554 0.25724 1.84179 -0.19354 -0.94198 -0.68319
GLY_149 -1.30756 0.44989 0.89294 0 0.05511 0 0 0 0 0 0 -0.3945 0.00029 0 -0.80316 0.14053 -0.96647
ILE_150 -3.96069 0.26396 2.30446 0.01712 -0.22311 0 0 0 -0.13602 0 0 -0.23632 0.34245 0.19249 -0.38862 0.8318 -0.99246
THR_151 -3.12735 0.38166 1.33035 0.00769 -0.28353 0 0 0 0 0 0 0.00756 0.50512 0.07577 -0.04553 0.16454 -0.9837
TYR_152 -4.94471 0.30928 2.21129 0.0245 -0.43176 0 0 0 0 -0.33019 0 0.05087 0.00027 1.58365 -0.10011 0.1317 -1.4952
LEU_153 -4.96527 0.69473 1.73933 0.00905 -0.31122 0 0 0 0 0 0 -0.00393 0.11006 0.37923 -0.11229 0.60233 -1.85798
GLU_154 -4.92147 0.29668 2.93077 0.00475 -1.02995 0 0 0 0 -0.35983 0 -0.05307 0.16447 2.02331 0.02529 -1.55374 -2.47279
TRP_155 -9.08028 0.7176 3.26156 0.02171 -0.58862 0 0 0 0 0 0 -0.10975 0.00223 1.08193 -0.13521 0.92933 -3.89952
TYR_156 -7.134 0.57253 2.82746 0.02394 -1.10283 0 0 0 0 -0.35983 0 -0.15294 0.00942 1.31734 -0.25523 0.1317 -4.12245
LEU_157 -4.78113 0.37892 1.75603 0.01189 -0.4574 0 0 0 0 0 0 0.09626 0.019 0.81501 -0.05537 0.60233 -1.61446
GLN_158 -5.70021 0.20794 3.71408 0.00665 -1.18993 0 0 0 -0.30736 -1.55457 0 0.0452 0.05551 2.17185 0.07703 -1.17797 -3.65179
LYS_159 -2.64107 0.287 1.43581 0.00319 -0.26706 0.0005 0 0 0 0 0 -0.15413 0.00113 0.70104 -0.00189 -0.28737 -0.92284
PRO_160 -1.31382 0.37757 0.56238 0.00161 -0.01687 0.01103 0 0 0 0 0 0.04282 0.08169 0.13263 -0.43195 -0.21929 -0.7722
GLY_161 -0.97246 0.06911 0.7058 0 0.091 0 0 0 0 0 0 -0.40927 0.05951 0 -0.79312 0.14053 -1.10891
GLN_162 -3.03436 0.35858 1.82646 0.00511 -0.13723 0 0 0 -0.30736 0 0 0.09822 0.21211 1.60567 -0.09622 -1.17797 -0.64699
SER_163 -3.21713 0.50283 2.28387 0.00108 -0.34645 0.0037 0 0 -0.66516 0 0 -0.08893 0.04255 0.39049 -0.16679 0.17658 -1.08336
PRO_164 -5.16008 0.53607 1.38803 0.0012 0.15657 0.01316 0 0 0 0 0 -0.21869 0.07151 0.13212 -0.50955 -0.21929 -3.80894
GLN_165 -4.69604 0.2657 3.62662 0.00477 -0.66868 0 0 0 -0.28775 -0.20081 0 -0.1158 0.00658 1.69008 -0.06785 -1.17797 -1.62115
LEU_166 -3.78747 0.20672 1.23455 0.00916 -0.06358 0 0 0 0 0 0 -0.11718 0.11671 0.31505 -0.07883 0.60233 -1.56255
LEU_167 -5.24836 0.7354 1.19923 0.00708 -0.25427 0 0 0 0 0 0 0.44124 0.02276 0.98571 -0.25053 0.60233 -1.75942
ILE_168 -5.48806 0.69335 1.96868 0.02058 -0.31544 0 0 0 0 0 0 -0.04753 0.39547 1.40181 -0.12484 0.8318 -0.66418
TYR_169 -5.78484 1.25962 2.6678 0.02877 -0.35491 0 0 0 0 0 0 -0.13459 0.09519 1.45596 -0.19868 0.1317 -0.83398
LYS_170 -3.17847 1.59591 1.92558 0.005 -0.163 0 0 0 0 0 0 -0.02493 0.59932 0.9448 -0.30848 -0.28737 1.10836
VAL_171 -3.75968 1.36374 1.51185 0.01326 -0.13163 0 0 0 0 0 0 0.72944 1.07895 0.09161 -0.19978 0.74484 1.44261
SER_172 -2.00103 0.62563 1.54072 0.00597 -0.51468 0 0 0 0 0 0 0.30429 0.13829 0.23649 -0.28902 0.17658 0.22324
ASP_173 -4.37801 0.57885 3.02902 0.00332 -0.42954 0 0 0 0 0 0 -0.08546 0.09209 2.28345 0.01325 -1.28682 -0.17983
ARG_174 -4.56214 0.30823 3.28637 0.01013 -0.71324 0 0 0 -0.30169 0 0 -0.28412 0.64566 1.77977 -0.04952 -0.14916 -0.02971
PHE_175 -6.15525 0.77801 2.33059 0.02519 -0.18186 0 0 0 0 0 0 -0.27559 0.05717 1.91954 0.03678 0.43057 -1.03484
SER_176 -2.14528 0.19083 1.25449 0.00813 -0.06969 0 0 0 0 0 0 -0.0457 4e-05 0.21935 0.14146 0.17658 -0.26978
GLY_177 -0.91424 0.04971 0.57496 1e-05 -0.09974 0 0 0 0 0 0 -0.20664 0.00557 0 -0.80333 0.14053 -1.25317
VAL_178 -3.66736 1.1258 1.1604 0.01433 0.09442 0.0017 0 0 0 0 0 -0.2723 0.004 0.07791 -0.16351 0.74484 -0.87976
PRO_179 -3.37126 1.04555 1.7686 0.00107 -0.17584 0.00406 0 0 0 0 0 -0.22243 0.0077 0.19271 -0.69759 -0.21929 -1.66671
ASP_180 -2.40016 0.58023 2.02793 0.00343 -0.03593 0 0 0 -0.0387 0 0 -0.18589 0.02889 1.48455 -0.1021 -1.28682 0.07544
ARG_181 -5.83636 0.82401 4.4453 0.01096 -1.90706 0 0 0 0 -1.38722 0 -0.12149 0.1931 1.43809 -0.03452 -0.14916 -2.52436
PHE_182 -6.61684 1.06489 2.15363 0.02343 -0.47446 0 0 0 -0.263 0 0 -0.17092 0.04813 1.59369 -0.07279 0.43057 -2.28366
SER_183 -2.17334 0.06504 1.63257 0.00839 -0.47926 0 0 0 0 0 0 0.27423 0.00504 0.03917 -0.34781 0.17658 -0.79938
GLY_184 -1.67333 0.11023 1.17514 8e-05 -0.3174 0 0 0 0 0 0 0.2443 0.07777 0 0.21878 0.14053 -0.02389
SER_185 -1.88614 0.0762 1.33767 0.00116 -0.76561 0 0 0 -0.12569 0 0 0.15902 0.00114 0.68552 -0.29883 0.17658 -0.63898
GLY_186 -1.25087 0.21697 0.6498 0.00013 -0.5767 0 0 0 -0.12569 0 0 0.24141 0.00929 0 -0.80847 0.14053 -1.50361
SER_187 -2.05856 0.141 1.21471 0.00152 -0.47751 0 0 0 0 0 0 0.14346 0.34469 0.12489 -0.32156 0.17658 -0.71078
GLY_188 -2.43629 0.17488 1.62116 2e-05 -0.13253 0 0 0 0 0 0 0.46954 0.10051 0 -0.65679 0.14053 -0.71898
THR_189 -3.69269 0.32339 2.73504 0.00479 -0.55842 0 0 0 0 0 0 0.03274 0.07526 0.01989 -0.44397 0.16454 -1.33945
ASP_190 -3.55354 0.2116 3.11103 0.00365 -1.91603 0 0 0 0 -0.71152 0 -0.10591 0.00383 2.72261 -0.15982 -1.28682 -1.68092
PHE_191 -7.09539 0.85871 2.36648 0.02389 -0.31699 0 0 0 0 0 0 -0.14615 0.08043 1.2596 -0.17084 0.43057 -2.7097
THR_192 -3.33924 0.225 2.26845 0.00772 -0.24925 0 0 0 0 0 0 -0.02968 0.18792 0.18022 -0.14405 0.16454 -0.72838
LEU_193 -5.76357 0.28426 1.49138 0.00908 -0.53752 0 0 0 0 0 0 -0.06236 0.00716 0.31735 -0.1178 0.60233 -3.76969
LYS_194 -3.60865 0.20289 2.68739 0.00537 -0.74635 0 0 0 0 -0.47165 0 -0.11317 0.01006 1.25855 -0.03648 -0.28737 -1.09942
ILE_195 -5.25536 0.72813 1.56657 0.01713 -0.33923 0 0 0 0 0 0 0.14019 0.18807 0.39748 -0.23444 0.8318 -1.95966
SER_196 -2.19659 0.47705 1.37334 0.00191 -0.2965 0 0 0 0 0 0 -0.0272 0.03422 0.20815 0.16951 0.17658 -0.07952
ARG_197 -3.01834 0.49573 1.90797 0.00947 0.01278 0 0 0 0 0 0 0.3717 0.0721 0.95153 -0.44283 -0.14916 0.21094
VAL_198 -4.33466 0.60439 1.79844 0.0149 -0.28423 0 0 0 0 0 0 -0.22282 0.08059 0.086 0.0468 0.74484 -1.46575
GLU_199 -3.93837 0.32638 2.79986 0.00575 -0.36128 0 0 0 -0.47171 0 0 0.10513 0.00436 2.11589 0.18206 -1.55374 -0.78566
ALA_200 -1.63322 0.50536 0.86351 0.00077 0.04872 0 0 0 0 0 0 -0.2195 0.05375 0 -0.19762 0.59294 0.01471
GLU_201 -2.41703 0.37378 2.04477 0.00874 -0.83144 0 0 0 0 -0.30487 0 -0.23257 0.0076 2.99033 -0.07628 -1.55374 0.0093
ASP_202 -5.38773 0.70197 4.65769 0.00329 -1.91755 0 0 0 -1.26854 -1.08236 0 -0.25524 0.00192 1.66508 -0.148 -1.28682 -4.31629
VAL_203 -2.83736 0.30839 1.35971 0.01488 -0.06996 0 0 0 0 0 0 -0.27308 0.0186 0.09619 -0.02912 0.74484 -0.6669
GLY_204 -2.51981 0.13853 1.46124 0.00026 -0.30478 0 0 0 0 0 0 0.14177 0.00219 0 -0.80482 0.14053 -1.74489
VAL_205 -4.79506 0.25066 2.10695 0.01226 -0.39234 0 0 0 0 0 0 -0.21738 0.07323 0.05869 -0.28278 0.74484 -2.44093
TYR_206 -7.7348 1.20691 3.02073 0.02347 -1.15573 0 0 0 -0.79683 0 0 -0.11483 0.00018 1.48618 -0.07085 0.1317 -4.00387
TYR_207 -8.05807 0.74817 3.67469 0.02415 -0.80998 0 0 0 0 -0.34396 0 -0.1551 0.88967 1.41705 -0.17929 0.1317 -2.66098
CYD_208 -3.94397 0.23304 2.13065 0.00137 -0.49532 0 0 0 -0.38984 0 -0.09339 -0.15656 0.17519 1.38053 -0.149 0.35499 -0.95231
PHE_209 -7.46888 0.83765 2.63833 0.02675 -0.4102 0 0 0 0 0 0 0.02316 0.09049 1.71092 -0.04924 0.43057 -2.17045
GLN_210 -7.38021 0.53849 5.02094 0.04204 -1.1093 0 0 0 -1.23114 -1.08268 0 0.01398 0.08009 4.61321 0.07523 -1.17797 -1.59732
GLY_211 -2.21854 0.08235 1.12125 2e-05 -0.01472 0 0 0 0 0 0 0.15354 0.16339 0 0.31409 0.14053 -0.25809
SER_212 -2.61443 0.16901 2.09756 0.00259 -0.4242 0 0 0 -0.1719 -0.39212 0 -0.11239 0.0023 0.19115 -0.09986 0.17658 -1.17571
HIS_213 -5.05362 0.67819 3.42072 0.00448 -0.77919 0 0 0 -1.05924 0 0 -0.04705 0.04935 2.16187 0.03124 0.3575 -0.23573
ILE_214 -2.35327 1.30164 0.93322 0.01796 0.04751 0.0114 0 0 0 0 0 -0.25537 0.38565 0.25587 -0.33245 0.8318 0.84396
PRO_215 -3.85921 2.21682 2.1372 0.00231 -0.36336 0.15487 0 0 0 0 0 0.05565 0.09981 0.08049 -0.16454 -0.21929 0.14075
PRO_216 -4.49358 1.06115 1.5226 0.00117 0.06625 0.08474 0 0 0 0 0 -0.22444 0.20351 0.182 -0.68461 -0.21929 -2.5005
THR_217 -4.43604 0.2947 3.72594 0.00315 -0.57796 0 0 0 -0.66734 -0.69056 0 -0.17259 0.07951 0.39282 -0.20048 0.16454 -2.0843
PHE_218 -6.16677 0.58613 1.24731 0.02437 -0.11405 0 0 0 0 0 0 0.1096 0.92684 1.52754 -0.24632 0.43057 -1.67478
GLY_219 -2.44541 0.15165 1.68806 0.00012 -0.24165 0 0 0 0 0 0 -0.0527 0.12629 0 -0.26294 0.14053 -0.89605
GLN_220 -4.10003 0.34013 2.96316 0.02108 -0.39296 0 0 0 -1.10572 0 0 -0.22999 0.17284 2.92644 -0.04858 -1.17797 -0.63161
GLY_221 -2.72066 0.45194 1.71368 5e-05 0.06334 0 0 0 0 0 0 0.13334 0.15692 0 -0.79328 0.14053 -0.85415
THR_222 -5.06393 0.31162 3.24872 0.01023 -0.87901 0 0 0 -0.3376 -0.44774 0 0.0615 0.07635 0.14571 -0.02564 0.16454 -2.73527
LYS_223 -3.69171 0.09661 2.17259 0.00671 -0.93116 0 0 0 0 0 0 0.14953 0.11514 1.00589 -0.03103 -0.28737 -1.3948
VAL_224 -4.15801 0.38501 1.49888 0.01319 -0.37167 0 0 0 0 0 0 -0.23879 0.38523 0.00533 -0.19905 0.74484 -1.93504
GLU_225 -3.42469 0.1986 2.24286 0.00761 -0.51877 0 0 0 0 0 0 0.05245 0.05314 2.36872 0.12297 -1.55374 -0.45085
ILE_p:CtermProteinFull_226 -2.43285 0.27258 0.74764 0.03251 0.03375 0 0 0 0 0 0 0 0 0.19897 0 0.8318 -0.31561
#END_POSE_ENERGIES_TABLE ex1-1wt5_renum_0009.pdb
chainbreak  0.0062982
loop_cenrms  0
loop_rms  0
total_energy  -365.236
