# Supplementary material for: Improving Loop Modeling of the Antibody Complementarity-Determining Region 3 Using Knowledge-Based Restraints
Source: PLoS One. 2016 May 16;11(5):e0154811. doi: 10.1371/journal.pone.0154811 (PMC4868311; doi:10.1371/journal.pone.0154811)
Supplement: S4 File — This archive contains example input and output files needed to run the Rosetta protocol described in S3 File. (ZIP) [file pone.0154811.s007.zip › HCDR3_prot_capture/output/ex1-1wt5_renum_0010.pdb]

ATOM      1  N   GLN A   1       8.903  33.745 -19.620  1.00  0.00           N  
ATOM      2  CA  GLN A   1       8.855  33.002 -18.366  1.00  0.00           C  
ATOM      3  C   GLN A   1       8.524  33.918 -17.195  1.00  0.00           C  
ATOM      4  O   GLN A   1       8.482  35.140 -17.343  1.00  0.00           O  
ATOM      5  CB  GLN A   1      10.188  32.291 -18.113  1.00  0.00           C  
ATOM      6  CG  GLN A   1      10.563  31.275 -19.178  1.00  0.00           C  
ATOM      7  CD  GLN A   1       9.578  30.124 -19.253  1.00  0.00           C  
ATOM      8  OE1 GLN A   1       9.309  29.453 -18.252  1.00  0.00           O  
ATOM      9  NE2 GLN A   1       9.034  29.888 -20.441  1.00  0.00           N  
ATOM     10 1H   GLN A   1       9.122  33.121 -20.370  1.00  0.00           H  
ATOM     11 2H   GLN A   1       8.015  34.171 -19.790  1.00  0.00           H  
ATOM     12 3H   GLN A   1       9.606  34.454 -19.561  1.00  0.00           H  
ATOM     13  HA  GLN A   1       8.068  32.252 -18.439  1.00  0.00           H  
ATOM     14 1HB  GLN A   1      10.988  33.028 -18.054  1.00  0.00           H  
ATOM     15 2HB  GLN A   1      10.148  31.774 -17.154  1.00  0.00           H  
ATOM     16 1HG  GLN A   1      10.583  31.771 -20.148  1.00  0.00           H  
ATOM     17 2HG  GLN A   1      11.547  30.868 -18.946  1.00  0.00           H  
ATOM     18 1HE2 GLN A   1       8.377  29.141 -20.551  1.00  0.00           H  
ATOM     19 2HE2 GLN A   1       9.280  30.457 -21.226  1.00  0.00           H  
ATOM     20  N   VAL A   2       8.291  33.322 -16.031  1.00  0.00           N  
ATOM     21  CA  VAL A   2       7.940  34.082 -14.838  1.00  0.00           C  
ATOM     22  C   VAL A   2       8.883  33.764 -13.685  1.00  0.00           C  
ATOM     23  O   VAL A   2       9.583  32.751 -13.704  1.00  0.00           O  
ATOM     24  CB  VAL A   2       6.492  33.772 -14.413  1.00  0.00           C  
ATOM     25  CG1 VAL A   2       5.520  34.140 -15.524  1.00  0.00           C  
ATOM     26  CG2 VAL A   2       6.363  32.300 -14.049  1.00  0.00           C  
ATOM     27  H   VAL A   2       8.358  32.316 -15.972  1.00  0.00           H  
ATOM     28  HA  VAL A   2       8.017  35.145 -15.069  1.00  0.00           H  
ATOM     29  HB  VAL A   2       6.238  34.384 -13.548  1.00  0.00           H  
ATOM     30 1HG1 VAL A   2       4.502  33.914 -15.207  1.00  0.00           H  
ATOM     31 2HG1 VAL A   2       5.604  35.204 -15.743  1.00  0.00           H  
ATOM     32 3HG1 VAL A   2       5.757  33.564 -16.419  1.00  0.00           H  
ATOM     33 1HG2 VAL A   2       5.337  32.088 -13.749  1.00  0.00           H  
ATOM     34 2HG2 VAL A   2       6.623  31.688 -14.913  1.00  0.00           H  
ATOM     35 3HG2 VAL A   2       7.037  32.069 -13.224  1.00  0.00           H  
ATOM     36  N   GLN A   3       8.898  34.635 -12.682  1.00  0.00           N  
ATOM     37  CA  GLN A   3       9.687  34.403 -11.478  1.00  0.00           C  
ATOM     38  C   GLN A   3       9.120  35.172 -10.291  1.00  0.00           C  
ATOM     39  O   GLN A   3       8.810  36.358 -10.399  1.00  0.00           O  
ATOM     40  CB  GLN A   3      11.148  34.801 -11.709  1.00  0.00           C  
ATOM     41  CG  GLN A   3      12.063  34.521 -10.529  1.00  0.00           C  
ATOM     42  CD  GLN A   3      13.509  34.874 -10.823  1.00  0.00           C  
ATOM     43  OE1 GLN A   3      13.803  35.616 -11.764  1.00  0.00           O  
ATOM     44  NE2 GLN A   3      14.422  34.343 -10.017  1.00  0.00           N  
ATOM     45  H   GLN A   3       8.349  35.479 -12.755  1.00  0.00           H  
ATOM     46  HA  GLN A   3       9.649  33.340 -11.238  1.00  0.00           H  
ATOM     47 1HB  GLN A   3      11.538  34.264 -12.573  1.00  0.00           H  
ATOM     48 2HB  GLN A   3      11.203  35.866 -11.933  1.00  0.00           H  
ATOM     49 1HG  GLN A   3      11.732  35.114  -9.677  1.00  0.00           H  
ATOM     50 2HG  GLN A   3      12.013  33.459 -10.287  1.00  0.00           H  
ATOM     51 1HE2 GLN A   3      15.392  34.540 -10.161  1.00  0.00           H  
ATOM     52 2HE2 GLN A   3      14.140  33.746  -9.265  1.00  0.00           H  
ATOM     53  N   LEU A   4       8.988  34.489  -9.159  1.00  0.00           N  
ATOM     54  CA  LEU A   4       8.578  35.136  -7.918  1.00  0.00           C  
ATOM     55  C   LEU A   4       9.755  35.290  -6.962  1.00  0.00           C  
ATOM     56  O   LEU A   4      10.251  34.308  -6.410  1.00  0.00           O  
ATOM     57  CB  LEU A   4       7.464  34.327  -7.242  1.00  0.00           C  
ATOM     58  CG  LEU A   4       6.044  34.587  -7.760  1.00  0.00           C  
ATOM     59  CD1 LEU A   4       5.889  33.973  -9.145  1.00  0.00           C  
ATOM     60  CD2 LEU A   4       5.033  34.003  -6.786  1.00  0.00           C  
ATOM     61  H   LEU A   4       9.177  33.497  -9.158  1.00  0.00           H  
ATOM     62  HA  LEU A   4       8.196  36.128  -8.155  1.00  0.00           H  
ATOM     63 1HB  LEU A   4       7.676  33.267  -7.373  1.00  0.00           H  
ATOM     64 2HB  LEU A   4       7.473  34.548  -6.174  1.00  0.00           H  
ATOM     65  HG  LEU A   4       5.882  35.662  -7.852  1.00  0.00           H  
ATOM     66 1HD1 LEU A   4       4.880  34.159  -9.514  1.00  0.00           H  
ATOM     67 2HD1 LEU A   4       6.611  34.423  -9.826  1.00  0.00           H  
ATOM     68 3HD1 LEU A   4       6.062  32.899  -9.088  1.00  0.00           H  
ATOM     69 1HD2 LEU A   4       4.023  34.189  -7.154  1.00  0.00           H  
ATOM     70 2HD2 LEU A   4       5.194  32.928  -6.695  1.00  0.00           H  
ATOM     71 3HD2 LEU A   4       5.155  34.472  -5.809  1.00  0.00           H  
ATOM     72  N   VAL A   5      10.197  36.528  -6.770  1.00  0.00           N  
ATOM     73  CA  VAL A   5      11.405  36.799  -6.001  1.00  0.00           C  
ATOM     74  C   VAL A   5      11.070  37.174  -4.563  1.00  0.00           C  
ATOM     75  O   VAL A   5      10.576  38.269  -4.295  1.00  0.00           O  
ATOM     76  CB  VAL A   5      12.207  37.942  -6.652  1.00  0.00           C  
ATOM     77  CG1 VAL A   5      13.466  38.234  -5.848  1.00  0.00           C  
ATOM     78  CG2 VAL A   5      12.557  37.577  -8.087  1.00  0.00           C  
ATOM     79  H   VAL A   5       9.682  37.301  -7.168  1.00  0.00           H  
ATOM     80  HA  VAL A   5      12.020  35.899  -5.994  1.00  0.00           H  
ATOM     81  HB  VAL A   5      11.603  38.849  -6.644  1.00  0.00           H  
ATOM     82 1HG1 VAL A   5      14.021  39.044  -6.323  1.00  0.00           H  
ATOM     83 2HG1 VAL A   5      13.190  38.528  -4.836  1.00  0.00           H  
ATOM     84 3HG1 VAL A   5      14.089  37.341  -5.811  1.00  0.00           H  
ATOM     85 1HG2 VAL A   5      13.123  38.389  -8.541  1.00  0.00           H  
ATOM     86 2HG2 VAL A   5      13.156  36.667  -8.095  1.00  0.00           H  
ATOM     87 3HG2 VAL A   5      11.640  37.413  -8.654  1.00  0.00           H  
ATOM     88  N   GLN A   6      11.342  36.257  -3.640  1.00  0.00           N  
ATOM     89  CA  GLN A   6      10.994  36.455  -2.238  1.00  0.00           C  
ATOM     90  C   GLN A   6      12.168  37.028  -1.455  1.00  0.00           C  
ATOM     91  O   GLN A   6      13.319  36.931  -1.883  1.00  0.00           O  
ATOM     92  CB  GLN A   6      10.538  35.137  -1.607  1.00  0.00           C  
ATOM     93  CG  GLN A   6       9.277  34.556  -2.224  1.00  0.00           C  
ATOM     94  CD  GLN A   6       8.888  33.228  -1.602  1.00  0.00           C  
ATOM     95  OE1 GLN A   6       8.351  32.344  -2.276  1.00  0.00           O  
ATOM     96  NE2 GLN A   6       9.156  33.079  -0.310  1.00  0.00           N  
ATOM     97  H   GLN A   6      11.801  35.401  -3.917  1.00  0.00           H  
ATOM     98  HA  GLN A   6      10.173  37.170  -2.183  1.00  0.00           H  
ATOM     99 1HB  GLN A   6      11.331  34.395  -1.702  1.00  0.00           H  
ATOM    100 2HB  GLN A   6      10.354  35.287  -0.544  1.00  0.00           H  
ATOM    101 1HG  GLN A   6       8.455  35.257  -2.074  1.00  0.00           H  
ATOM    102 2HG  GLN A   6       9.444  34.399  -3.289  1.00  0.00           H  
ATOM    103 1HE2 GLN A   6       8.923  32.224   0.155  1.00  0.00           H  
ATOM    104 2HE2 GLN A   6       9.592  33.821   0.199  1.00  0.00           H  
ATOM    105  N   SER A   7      11.872  37.624  -0.305  1.00  0.00           N  
ATOM    106  CA  SER A   7      12.907  38.171   0.564  1.00  0.00           C  
ATOM    107  C   SER A   7      13.703  37.061   1.238  1.00  0.00           C  
ATOM    108  O   SER A   7      13.284  35.904   1.253  1.00  0.00           O  
ATOM    109  CB  SER A   7      12.286  39.070   1.615  1.00  0.00           C  
ATOM    110  OG  SER A   7      11.415  38.348   2.442  1.00  0.00           O  
ATOM    111  H   SER A   7      10.904  37.700  -0.026  1.00  0.00           H  
ATOM    112  HA  SER A   7      13.593  38.762  -0.045  1.00  0.00           H  
ATOM    113 1HB  SER A   7      13.072  39.523   2.217  1.00  0.00           H  
ATOM    114 2HB  SER A   7      11.742  39.877   1.127  1.00  0.00           H  
ATOM    115  HG  SER A   7      11.933  38.084   3.206  1.00  0.00           H  
ATOM    116  N   GLY A   8      14.854  37.420   1.797  1.00  0.00           N  
ATOM    117  CA  GLY A   8      15.784  36.436   2.338  1.00  0.00           C  
ATOM    118  C   GLY A   8      15.361  35.986   3.730  1.00  0.00           C  
ATOM    119  O   GLY A   8      14.383  36.487   4.285  1.00  0.00           O  
ATOM    120  H   GLY A   8      15.091  38.401   1.848  1.00  0.00           H  
ATOM    121 1HA  GLY A   8      15.830  35.574   1.671  1.00  0.00           H  
ATOM    122 2HA  GLY A   8      16.784  36.865   2.378  1.00  0.00           H  
ATOM    123  N   ALA A   9      16.103  35.037   4.291  1.00  0.00           N  
ATOM    124  CA  ALA A   9      15.742  34.438   5.570  1.00  0.00           C  
ATOM    125  C   ALA A   9      16.018  35.393   6.723  1.00  0.00           C  
ATOM    126  O   ALA A   9      16.950  36.195   6.668  1.00  0.00           O  
ATOM    127  CB  ALA A   9      16.495  33.131   5.773  1.00  0.00           C  
ATOM    128  H   ALA A   9      16.939  34.723   3.818  1.00  0.00           H  
ATOM    129  HA  ALA A   9      14.672  34.230   5.556  1.00  0.00           H  
ATOM    130 1HB  ALA A   9      16.215  32.695   6.733  1.00  0.00           H  
ATOM    131 2HB  ALA A   9      16.242  32.437   4.972  1.00  0.00           H  
ATOM    132 3HB  ALA A   9      17.567  33.323   5.762  1.00  0.00           H  
ATOM    133  N   GLU A  10      15.203  35.302   7.768  1.00  0.00           N  
ATOM    134  CA  GLU A  10      15.380  36.134   8.953  1.00  0.00           C  
ATOM    135  C   GLU A  10      15.093  35.347  10.225  1.00  0.00           C  
ATOM    136  O   GLU A  10      14.242  34.458  10.239  1.00  0.00           O  
ATOM    137  CB  GLU A  10      14.468  37.361   8.884  1.00  0.00           C  
ATOM    138  CG  GLU A  10      14.784  38.315   7.741  1.00  0.00           C  
ATOM    139  CD  GLU A  10      14.003  39.598   7.818  1.00  0.00           C  
ATOM    140  OE1 GLU A  10      13.418  39.855   8.843  1.00  0.00           O  
ATOM    141  OE2 GLU A  10      13.990  40.321   6.849  1.00  0.00           O  
ATOM    142  H   GLU A  10      14.440  34.640   7.741  1.00  0.00           H  
ATOM    143  HA  GLU A  10      16.416  36.470   8.988  1.00  0.00           H  
ATOM    144 1HB  GLU A  10      13.432  37.039   8.775  1.00  0.00           H  
ATOM    145 2HB  GLU A  10      14.540  37.920   9.817  1.00  0.00           H  
ATOM    146 1HG  GLU A  10      15.848  38.550   7.761  1.00  0.00           H  
ATOM    147 2HG  GLU A  10      14.566  37.819   6.797  1.00  0.00           H  
ATOM    148  N   VAL A  11      15.809  35.680  11.294  1.00  0.00           N  
ATOM    149  CA  VAL A  11      15.598  35.040  12.587  1.00  0.00           C  
ATOM    150  C   VAL A  11      15.071  36.034  13.615  1.00  0.00           C  
ATOM    151  O   VAL A  11      15.663  37.091  13.830  1.00  0.00           O  
ATOM    152  CB  VAL A  11      16.914  34.425  13.100  1.00  0.00           C  
ATOM    153  CG1 VAL A  11      16.709  33.792  14.468  1.00  0.00           C  
ATOM    154  CG2 VAL A  11      17.429  33.399  12.103  1.00  0.00           C  
ATOM    155  H   VAL A  11      16.517  36.395  11.209  1.00  0.00           H  
ATOM    156  HA  VAL A  11      14.864  34.243  12.463  1.00  0.00           H  
ATOM    157  HB  VAL A  11      17.652  35.218  13.220  1.00  0.00           H  
ATOM    158 1HG1 VAL A  11      17.649  33.363  14.815  1.00  0.00           H  
ATOM    159 2HG1 VAL A  11      16.375  34.552  15.174  1.00  0.00           H  
ATOM    160 3HG1 VAL A  11      15.957  33.007  14.396  1.00  0.00           H  
ATOM    161 1HG2 VAL A  11      18.360  32.969  12.471  1.00  0.00           H  
ATOM    162 2HG2 VAL A  11      16.688  32.609  11.978  1.00  0.00           H  
ATOM    163 3HG2 VAL A  11      17.608  33.883  11.142  1.00  0.00           H  
ATOM    164  N   LYS A  12      13.955  35.687  14.247  1.00  0.00           N  
ATOM    165  CA  LYS A  12      13.274  36.602  15.155  1.00  0.00           C  
ATOM    166  C   LYS A  12      13.017  35.946  16.506  1.00  0.00           C  
ATOM    167  O   LYS A  12      13.135  34.729  16.649  1.00  0.00           O  
ATOM    168  CB  LYS A  12      11.956  37.081  14.545  1.00  0.00           C  
ATOM    169  CG  LYS A  12      12.108  37.817  13.220  1.00  0.00           C  
ATOM    170  CD  LYS A  12      12.801  39.158  13.410  1.00  0.00           C  
ATOM    171  CE  LYS A  12      12.897  39.923  12.098  1.00  0.00           C  
ATOM    172  NZ  LYS A  12      13.639  41.203  12.253  1.00  0.00           N  
ATOM    173  H   LYS A  12      13.568  34.767  14.094  1.00  0.00           H  
ATOM    174  HA  LYS A  12      13.916  37.467  15.321  1.00  0.00           H  
ATOM    175 1HB  LYS A  12      11.300  36.227  14.379  1.00  0.00           H  
ATOM    176 2HB  LYS A  12      11.453  37.750  15.244  1.00  0.00           H  
ATOM    177 1HG  LYS A  12      12.694  37.209  12.530  1.00  0.00           H  
ATOM    178 2HG  LYS A  12      11.124  37.985  12.783  1.00  0.00           H  
ATOM    179 1HD  LYS A  12      12.244  39.758  14.131  1.00  0.00           H  
ATOM    180 2HD  LYS A  12      13.806  38.996  13.798  1.00  0.00           H  
ATOM    181 1HE  LYS A  12      13.405  39.310  11.355  1.00  0.00           H  
ATOM    182 2HE  LYS A  12      11.894  40.142  11.730  1.00  0.00           H  
ATOM    183 1HZ  LYS A  12      13.680  41.679  11.362  1.00  0.00           H  
ATOM    184 2HZ  LYS A  12      13.165  41.789  12.926  1.00  0.00           H  
ATOM    185 3HZ  LYS A  12      14.577  41.012  12.574  1.00  0.00           H  
ATOM    186  N   LYS A  13      12.666  36.761  17.496  1.00  0.00           N  
ATOM    187  CA  LYS A  13      12.298  36.252  18.812  1.00  0.00           C  
ATOM    188  C   LYS A  13      10.787  36.116  18.947  1.00  0.00           C  
ATOM    189  O   LYS A  13      10.029  36.784  18.244  1.00  0.00           O  
ATOM    190  CB  LYS A  13      12.844  37.166  19.911  1.00  0.00           C  
ATOM    191  CG  LYS A  13      14.364  37.209  19.995  1.00  0.00           C  
ATOM    192  CD  LYS A  13      14.829  38.107  21.132  1.00  0.00           C  
ATOM    193  CE  LYS A  13      16.347  38.152  21.217  1.00  0.00           C  
ATOM    194  NZ  LYS A  13      16.817  39.038  22.317  1.00  0.00           N  
ATOM    195  H   LYS A  13      12.655  37.757  17.333  1.00  0.00           H  
ATOM    196  HA  LYS A  13      12.734  35.261  18.935  1.00  0.00           H  
ATOM    197 1HB  LYS A  13      12.488  38.183  19.748  1.00  0.00           H  
ATOM    198 2HB  LYS A  13      12.465  36.837  20.879  1.00  0.00           H  
ATOM    199 1HG  LYS A  13      14.749  36.202  20.159  1.00  0.00           H  
ATOM    200 2HG  LYS A  13      14.769  37.586  19.057  1.00  0.00           H  
ATOM    201 1HD  LYS A  13      14.452  39.119  20.974  1.00  0.00           H  
ATOM    202 2HD  LYS A  13      14.432  37.734  22.076  1.00  0.00           H  
ATOM    203 1HE  LYS A  13      16.732  37.148  21.387  1.00  0.00           H  
ATOM    204 2HE  LYS A  13      16.754  38.519  20.275  1.00  0.00           H  
ATOM    205 1HZ  LYS A  13      17.827  39.041  22.340  1.00  0.00           H  
ATOM    206 2HZ  LYS A  13      16.481  39.978  22.160  1.00  0.00           H  
ATOM    207 3HZ  LYS A  13      16.462  38.697  23.199  1.00  0.00           H  
ATOM    208  N   PRO A  14      10.355  35.247  19.854  1.00  0.00           N  
ATOM    209  CA  PRO A  14       8.933  35.042  20.102  1.00  0.00           C  
ATOM    210  C   PRO A  14       8.237  36.355  20.436  1.00  0.00           C  
ATOM    211  O   PRO A  14       8.702  37.118  21.282  1.00  0.00           O  
ATOM    212  CB  PRO A  14       8.926  34.080  21.294  1.00  0.00           C  
ATOM    213  CG  PRO A  14      10.205  33.326  21.163  1.00  0.00           C  
ATOM    214  CD  PRO A  14      11.196  34.352  20.680  1.00  0.00           C  
ATOM    215  HA  PRO A  14       8.475  34.576  19.217  1.00  0.00           H  
ATOM    216 1HB  PRO A  14       8.859  34.647  22.235  1.00  0.00           H  
ATOM    217 2HB  PRO A  14       8.040  33.430  21.248  1.00  0.00           H  
ATOM    218 1HG  PRO A  14      10.488  32.887  22.131  1.00  0.00           H  
ATOM    219 2HG  PRO A  14      10.083  32.491  20.458  1.00  0.00           H  
ATOM    220 1HD  PRO A  14      11.630  34.878  21.543  1.00  0.00           H  
ATOM    221 2HD  PRO A  14      11.983  33.854  20.094  1.00  0.00           H  
ATOM    222  N   GLY A  15       7.119  36.614  19.766  1.00  0.00           N  
ATOM    223  CA  GLY A  15       6.334  37.816  20.019  1.00  0.00           C  
ATOM    224  C   GLY A  15       6.674  38.916  19.023  1.00  0.00           C  
ATOM    225  O   GLY A  15       5.997  39.942  18.960  1.00  0.00           O  
ATOM    226  H   GLY A  15       6.804  35.960  19.063  1.00  0.00           H  
ATOM    227 1HA  GLY A  15       5.272  37.578  19.955  1.00  0.00           H  
ATOM    228 2HA  GLY A  15       6.524  38.167  21.033  1.00  0.00           H  
ATOM    229  N   ALA A  16       7.728  38.696  18.243  1.00  0.00           N  
ATOM    230  CA  ALA A  16       8.189  39.689  17.280  1.00  0.00           C  
ATOM    231  C   ALA A  16       7.356  39.648  16.006  1.00  0.00           C  
ATOM    232  O   ALA A  16       6.439  38.837  15.878  1.00  0.00           O  
ATOM    233  CB  ALA A  16       9.660  39.471  16.958  1.00  0.00           C  
ATOM    234  H   ALA A  16       8.222  37.819  18.321  1.00  0.00           H  
ATOM    235  HA  ALA A  16       8.068  40.676  17.727  1.00  0.00           H  
ATOM    236 1HB  ALA A  16       9.990  40.220  16.237  1.00  0.00           H  
ATOM    237 2HB  ALA A  16      10.250  39.561  17.870  1.00  0.00           H  
ATOM    238 3HB  ALA A  16       9.796  38.477  16.535  1.00  0.00           H  
ATOM    239  N   SER A  17       7.680  40.528  15.064  1.00  0.00           N  
ATOM    240  CA  SER A  17       7.002  40.555  13.774  1.00  0.00           C  
ATOM    241  C   SER A  17       8.003  40.565  12.626  1.00  0.00           C  
ATOM    242  O   SER A  17       9.033  41.236  12.693  1.00  0.00           O  
ATOM    243  CB  SER A  17       6.101  41.771  13.683  1.00  0.00           C  
ATOM    244  OG  SER A  17       5.483  41.846  12.428  1.00  0.00           O  
ATOM    245  H   SER A  17       8.416  41.196  15.247  1.00  0.00           H  
ATOM    246  HA  SER A  17       6.389  39.657  13.686  1.00  0.00           H  
ATOM    247 1HB  SER A  17       5.342  41.721  14.463  1.00  0.00           H  
ATOM    248 2HB  SER A  17       6.689  42.672  13.856  1.00  0.00           H  
ATOM    249  HG  SER A  17       5.063  42.708  12.391  1.00  0.00           H  
ATOM    250  N   VAL A  18       7.693  39.818  11.571  1.00  0.00           N  
ATOM    251  CA  VAL A  18       8.560  39.749  10.401  1.00  0.00           C  
ATOM    252  C   VAL A  18       7.761  39.909   9.114  1.00  0.00           C  
ATOM    253  O   VAL A  18       6.656  39.382   8.988  1.00  0.00           O  
ATOM    254  CB  VAL A  18       9.311  38.404  10.372  1.00  0.00           C  
ATOM    255  CG1 VAL A  18       8.331  37.249  10.230  1.00  0.00           C  
ATOM    256  CG2 VAL A  18      10.319  38.399   9.233  1.00  0.00           C  
ATOM    257  H   VAL A  18       6.836  39.285  11.581  1.00  0.00           H  
ATOM    258  HA  VAL A  18       9.290  40.556  10.462  1.00  0.00           H  
ATOM    259  HB  VAL A  18       9.832  38.269  11.320  1.00  0.00           H  
ATOM    260 1HG1 VAL A  18       8.879  36.307  10.211  1.00  0.00           H  
ATOM    261 2HG1 VAL A  18       7.642  37.251  11.074  1.00  0.00           H  
ATOM    262 3HG1 VAL A  18       7.770  37.361   9.302  1.00  0.00           H  
ATOM    263 1HG2 VAL A  18      10.847  37.446   9.218  1.00  0.00           H  
ATOM    264 2HG2 VAL A  18       9.799  38.540   8.285  1.00  0.00           H  
ATOM    265 3HG2 VAL A  18      11.035  39.208   9.377  1.00  0.00           H  
ATOM    266  N   LYS A  19       8.328  40.640   8.159  1.00  0.00           N  
ATOM    267  CA  LYS A  19       7.663  40.884   6.885  1.00  0.00           C  
ATOM    268  C   LYS A  19       8.372  40.161   5.747  1.00  0.00           C  
ATOM    269  O   LYS A  19       9.574  40.332   5.544  1.00  0.00           O  
ATOM    270  CB  LYS A  19       7.595  42.384   6.595  1.00  0.00           C  
ATOM    271  CG  LYS A  19       6.839  42.745   5.323  1.00  0.00           C  
ATOM    272  CD  LYS A  19       6.783  44.252   5.122  1.00  0.00           C  
ATOM    273  CE  LYS A  19       5.888  44.916   6.158  1.00  0.00           C  
ATOM    274  NZ  LYS A  19       5.780  46.384   5.941  1.00  0.00           N  
ATOM    275  H   LYS A  19       9.242  41.036   8.321  1.00  0.00           H  
ATOM    276  HA  LYS A  19       6.646  40.494   6.945  1.00  0.00           H  
ATOM    277 1HB  LYS A  19       7.110  42.894   7.428  1.00  0.00           H  
ATOM    278 2HB  LYS A  19       8.605  42.784   6.508  1.00  0.00           H  
ATOM    279 1HG  LYS A  19       7.334  42.290   4.464  1.00  0.00           H  
ATOM    280 2HG  LYS A  19       5.822  42.356   5.381  1.00  0.00           H  
ATOM    281 1HD  LYS A  19       7.788  44.667   5.202  1.00  0.00           H  
ATOM    282 2HD  LYS A  19       6.395  44.472   4.127  1.00  0.00           H  
ATOM    283 1HE  LYS A  19       4.891  44.480   6.111  1.00  0.00           H  
ATOM    284 2HE  LYS A  19       6.292  44.738   7.155  1.00  0.00           H  
ATOM    285 1HZ  LYS A  19       5.181  46.786   6.648  1.00  0.00           H  
ATOM    286 2HZ  LYS A  19       6.698  46.802   6.001  1.00  0.00           H  
ATOM    287 3HZ  LYS A  19       5.389  46.562   5.027  1.00  0.00           H  
ATOM    288  N   VAL A  20       7.620  39.354   5.006  1.00  0.00           N  
ATOM    289  CA  VAL A  20       8.166  38.638   3.859  1.00  0.00           C  
ATOM    290  C   VAL A  20       7.622  39.198   2.550  1.00  0.00           C  
ATOM    291  O   VAL A  20       6.411  39.339   2.380  1.00  0.00           O  
ATOM    292  CB  VAL A  20       7.825  37.139   3.953  1.00  0.00           C  
ATOM    293  CG1 VAL A  20       8.362  36.393   2.741  1.00  0.00           C  
ATOM    294  CG2 VAL A  20       8.394  36.559   5.239  1.00  0.00           C  
ATOM    295  H   VAL A  20       6.646  39.234   5.243  1.00  0.00           H  
ATOM    296  HA  VAL A  20       9.250  38.752   3.864  1.00  0.00           H  
ATOM    297  HB  VAL A  20       6.741  37.021   3.949  1.00  0.00           H  
ATOM    298 1HG1 VAL A  20       8.112  35.335   2.824  1.00  0.00           H  
ATOM    299 2HG1 VAL A  20       7.914  36.801   1.835  1.00  0.00           H  
ATOM    300 3HG1 VAL A  20       9.445  36.507   2.694  1.00  0.00           H  
ATOM    301 1HG2 VAL A  20       8.149  35.499   5.299  1.00  0.00           H  
ATOM    302 2HG2 VAL A  20       9.477  36.682   5.245  1.00  0.00           H  
ATOM    303 3HG2 VAL A  20       7.965  37.080   6.095  1.00  0.00           H  
ATOM    304  N   SER A  21       8.524  39.516   1.628  1.00  0.00           N  
ATOM    305  CA  SER A  21       8.143  40.134   0.364  1.00  0.00           C  
ATOM    306  C   SER A  21       8.145  39.117  -0.770  1.00  0.00           C  
ATOM    307  O   SER A  21       8.727  38.039  -0.648  1.00  0.00           O  
ATOM    308  CB  SER A  21       9.087  41.274   0.035  1.00  0.00           C  
ATOM    309  OG  SER A  21      10.341  40.789  -0.359  1.00  0.00           O  
ATOM    310  H   SER A  21       9.500  39.324   1.808  1.00  0.00           H  
ATOM    311  HA  SER A  21       7.132  40.533   0.465  1.00  0.00           H  
ATOM    312 1HB  SER A  21       8.661  41.881  -0.764  1.00  0.00           H  
ATOM    313 2HB  SER A  21       9.201  41.916   0.908  1.00  0.00           H  
ATOM    314  HG  SER A  21      10.242  40.510  -1.273  1.00  0.00           H  
ATOM    315  N   CYS A  22       7.491  39.467  -1.872  1.00  0.00           N  
ATOM    316  CA  CYS A  22       7.528  38.646  -3.077  1.00  0.00           C  
ATOM    317  C   CYS A  22       7.280  39.487  -4.323  1.00  0.00           C  
ATOM    318  O   CYS A  22       6.160  39.932  -4.571  1.00  0.00           O  
ATOM    319  CB  CYS A  22       6.481  37.534  -3.002  1.00  0.00           C  
ATOM    320  SG  CYS A  22       6.487  36.418  -4.426  1.00  0.00           S  
ATOM    321  H   CYS A  22       6.955  40.323  -1.876  1.00  0.00           H  
ATOM    322  HA  CYS A  22       8.515  38.190  -3.155  1.00  0.00           H  
ATOM    323 1HB  CYS A  22       6.648  36.938  -2.105  1.00  0.00           H  
ATOM    324 2HB  CYS A  22       5.488  37.974  -2.923  1.00  0.00           H  
ATOM    325  HG  CYS A  22       6.757  37.351  -5.333  1.00  0.00           H  
ATOM    326  N   LYS A  23       8.333  39.700  -5.106  1.00  0.00           N  
ATOM    327  CA  LYS A  23       8.250  40.551  -6.287  1.00  0.00           C  
ATOM    328  C   LYS A  23       7.778  39.762  -7.502  1.00  0.00           C  
ATOM    329  O   LYS A  23       8.326  38.707  -7.820  1.00  0.00           O  
ATOM    330  CB  LYS A  23       9.604  41.201  -6.575  1.00  0.00           C  
ATOM    331  CG  LYS A  23       9.596  42.180  -7.741  1.00  0.00           C  
ATOM    332  CD  LYS A  23      10.963  42.821  -7.933  1.00  0.00           C  
ATOM    333  CE  LYS A  23      10.961  43.789  -9.108  1.00  0.00           C  
ATOM    334  NZ  LYS A  23      12.293  44.420  -9.310  1.00  0.00           N  
ATOM    335  H   LYS A  23       9.213  39.261  -4.876  1.00  0.00           H  
ATOM    336  HA  LYS A  23       7.519  41.337  -6.096  1.00  0.00           H  
ATOM    337 1HB  LYS A  23       9.946  41.737  -5.689  1.00  0.00           H  
ATOM    338 2HB  LYS A  23      10.340  40.427  -6.793  1.00  0.00           H  
ATOM    339 1HG  LYS A  23       9.319  41.655  -8.655  1.00  0.00           H  
ATOM    340 2HG  LYS A  23       8.861  42.962  -7.554  1.00  0.00           H  
ATOM    341 1HD  LYS A  23      11.242  43.362  -7.028  1.00  0.00           H  
ATOM    342 2HD  LYS A  23      11.706  42.045  -8.115  1.00  0.00           H  
ATOM    343 1HE  LYS A  23      10.682  43.257 -10.016  1.00  0.00           H  
ATOM    344 2HE  LYS A  23      10.224  44.573  -8.932  1.00  0.00           H  
ATOM    345 1HZ  LYS A  23      12.249  45.054 -10.096  1.00  0.00           H  
ATOM    346 2HZ  LYS A  23      12.553  44.933  -8.479  1.00  0.00           H  
ATOM    347 3HZ  LYS A  23      12.981  43.704  -9.493  1.00  0.00           H  
ATOM    348  N   ALA A  24       6.759  40.281  -8.178  1.00  0.00           N  
ATOM    349  CA  ALA A  24       6.256  39.663  -9.399  1.00  0.00           C  
ATOM    350  C   ALA A  24       7.164  39.964 -10.584  1.00  0.00           C  
ATOM    351  O   ALA A  24       7.788  41.023 -10.647  1.00  0.00           O  
ATOM    352  CB  ALA A  24       4.838  40.135  -9.686  1.00  0.00           C  
ATOM    353  H   ALA A  24       6.321  41.125  -7.837  1.00  0.00           H  
ATOM    354  HA  ALA A  24       6.245  38.582  -9.252  1.00  0.00           H  
ATOM    355 1HB  ALA A  24       4.476  39.665 -10.601  1.00  0.00           H  
ATOM    356 2HB  ALA A  24       4.188  39.861  -8.855  1.00  0.00           H  
ATOM    357 3HB  ALA A  24       4.833  41.217  -9.809  1.00  0.00           H  
ATOM    358  N   SER A  25       7.236  39.025 -11.521  1.00  0.00           N  
ATOM    359  CA  SER A  25       8.039  39.204 -12.725  1.00  0.00           C  
ATOM    360  C   SER A  25       7.611  38.238 -13.822  1.00  0.00           C  
ATOM    361  O   SER A  25       7.536  37.029 -13.602  1.00  0.00           O  
ATOM    362  CB  SER A  25       9.508  39.004 -12.407  1.00  0.00           C  
ATOM    363  OG  SER A  25      10.294  39.148 -13.558  1.00  0.00           O  
ATOM    364  H   SER A  25       6.720  38.165 -11.397  1.00  0.00           H  
ATOM    365  HA  SER A  25       7.893  40.222 -13.090  1.00  0.00           H  
ATOM    366 1HB  SER A  25       9.820  39.730 -11.657  1.00  0.00           H  
ATOM    367 2HB  SER A  25       9.656  38.012 -11.984  1.00  0.00           H  
ATOM    368  HG  SER A  25      11.198  38.974 -13.284  1.00  0.00           H  
ATOM    369  N   GLY A  26       7.330  38.777 -15.003  1.00  0.00           N  
ATOM    370  CA  GLY A  26       6.952  37.959 -16.149  1.00  0.00           C  
ATOM    371  C   GLY A  26       5.437  37.881 -16.293  1.00  0.00           C  
ATOM    372  O   GLY A  26       4.925  37.301 -17.251  1.00  0.00           O  
ATOM    373  H   GLY A  26       7.381  39.780 -15.110  1.00  0.00           H  
ATOM    374 1HA  GLY A  26       7.386  38.380 -17.056  1.00  0.00           H  
ATOM    375 2HA  GLY A  26       7.362  36.957 -16.031  1.00  0.00           H  
ATOM    376  N   TYR A  27       4.726  38.468 -15.337  1.00  0.00           N  
ATOM    377  CA  TYR A  27       3.268  38.456 -15.350  1.00  0.00           C  
ATOM    378  C   TYR A  27       2.701  39.694 -14.668  1.00  0.00           C  
ATOM    379  O   TYR A  27       3.397  40.373 -13.914  1.00  0.00           O  
ATOM    380  CB  TYR A  27       2.737  37.189 -14.676  1.00  0.00           C  
ATOM    381  CG  TYR A  27       3.049  37.107 -13.198  1.00  0.00           C  
ATOM    382  CD1 TYR A  27       2.129  37.569 -12.268  1.00  0.00           C  
ATOM    383  CD2 TYR A  27       4.255  36.570 -12.773  1.00  0.00           C  
ATOM    384  CE1 TYR A  27       2.414  37.494 -10.918  1.00  0.00           C  
ATOM    385  CE2 TYR A  27       4.540  36.496 -11.423  1.00  0.00           C  
ATOM    386  CZ  TYR A  27       3.625  36.955 -10.498  1.00  0.00           C  
ATOM    387  OH  TYR A  27       3.909  36.881  -9.154  1.00  0.00           O  
ATOM    388  H   TYR A  27       5.207  38.934 -14.581  1.00  0.00           H  
ATOM    389  HA  TYR A  27       2.931  38.466 -16.387  1.00  0.00           H  
ATOM    390 1HB  TYR A  27       1.654  37.137 -14.798  1.00  0.00           H  
ATOM    391 2HB  TYR A  27       3.163  36.312 -15.162  1.00  0.00           H  
ATOM    392  HD1 TYR A  27       1.181  37.990 -12.602  1.00  0.00           H  
ATOM    393  HD2 TYR A  27       4.978  36.208 -13.503  1.00  0.00           H  
ATOM    394  HE1 TYR A  27       1.691  37.857 -10.188  1.00  0.00           H  
ATOM    395  HE2 TYR A  27       5.489  36.074 -11.089  1.00  0.00           H  
ATOM    396  HH  TYR A  27       3.157  37.204  -8.651  1.00  0.00           H  
ATOM    397  N   THR A  28       1.432  39.983 -14.938  1.00  0.00           N  
ATOM    398  CA  THR A  28       0.778  41.158 -14.375  1.00  0.00           C  
ATOM    399  C   THR A  28       0.455  40.956 -12.900  1.00  0.00           C  
ATOM    400  O   THR A  28      -0.285  40.042 -12.536  1.00  0.00           O  
ATOM    401  CB  THR A  28      -0.512  41.497 -15.145  1.00  0.00           C  
ATOM    402  OG1 THR A  28      -0.199  41.743 -16.522  1.00  0.00           O  
ATOM    403  CG2 THR A  28      -1.180  42.728 -14.552  1.00  0.00           C  
ATOM    404  H   THR A  28       0.907  39.373 -15.548  1.00  0.00           H  
ATOM    405  HA  THR A  28       1.459  42.006 -14.457  1.00  0.00           H  
ATOM    406  HB  THR A  28      -1.201  40.654 -15.089  1.00  0.00           H  
ATOM    407  HG1 THR A  28      -1.001  41.977 -16.995  1.00  0.00           H  
ATOM    408 1HG2 THR A  28      -2.090  42.952 -15.109  1.00  0.00           H  
ATOM    409 2HG2 THR A  28      -1.430  42.539 -13.508  1.00  0.00           H  
ATOM    410 3HG2 THR A  28      -0.499  43.576 -14.614  1.00  0.00           H  
ATOM    411  N   PHE A  29       1.015  41.814 -12.054  1.00  0.00           N  
ATOM    412  CA  PHE A  29       0.928  41.633 -10.610  1.00  0.00           C  
ATOM    413  C   PHE A  29      -0.522  41.534 -10.154  1.00  0.00           C  
ATOM    414  O   PHE A  29      -0.875  40.661  -9.361  1.00  0.00           O  
ATOM    415  CB  PHE A  29       1.618  42.789  -9.884  1.00  0.00           C  
ATOM    416  CG  PHE A  29       1.564  42.683  -8.386  1.00  0.00           C  
ATOM    417  CD1 PHE A  29       2.002  41.535  -7.743  1.00  0.00           C  
ATOM    418  CD2 PHE A  29       1.076  43.729  -7.619  1.00  0.00           C  
ATOM    419  CE1 PHE A  29       1.953  41.436  -6.365  1.00  0.00           C  
ATOM    420  CE2 PHE A  29       1.028  43.634  -6.242  1.00  0.00           C  
ATOM    421  CZ  PHE A  29       1.466  42.485  -5.614  1.00  0.00           C  
ATOM    422  H   PHE A  29       1.514  42.612 -12.421  1.00  0.00           H  
ATOM    423  HA  PHE A  29       1.434  40.704 -10.346  1.00  0.00           H  
ATOM    424 1HB  PHE A  29       2.663  42.835 -10.185  1.00  0.00           H  
ATOM    425 2HB  PHE A  29       1.152  43.730 -10.175  1.00  0.00           H  
ATOM    426  HD1 PHE A  29       2.387  40.706  -8.336  1.00  0.00           H  
ATOM    427  HD2 PHE A  29       0.729  44.637  -8.114  1.00  0.00           H  
ATOM    428  HE1 PHE A  29       2.300  40.528  -5.872  1.00  0.00           H  
ATOM    429  HE2 PHE A  29       0.642  44.464  -5.650  1.00  0.00           H  
ATOM    430  HZ  PHE A  29       1.427  42.407  -4.529  1.00  0.00           H  
ATOM    431  N   THR A  30      -1.359  42.433 -10.660  1.00  0.00           N  
ATOM    432  CA  THR A  30      -2.701  42.620 -10.120  1.00  0.00           C  
ATOM    433  C   THR A  30      -3.706  41.711 -10.815  1.00  0.00           C  
ATOM    434  O   THR A  30      -4.908  41.791 -10.561  1.00  0.00           O  
ATOM    435  CB  THR A  30      -3.152  44.087 -10.252  1.00  0.00           C  
ATOM    436  OG1 THR A  30      -3.193  44.454 -11.637  1.00  0.00           O  
ATOM    437  CG2 THR A  30      -2.192  45.009  -9.515  1.00  0.00           C  
ATOM    438  H   THR A  30      -1.059  43.002 -11.438  1.00  0.00           H  
ATOM    439  HA  THR A  30      -2.687  42.360  -9.061  1.00  0.00           H  
ATOM    440  HB  THR A  30      -4.151  44.200  -9.831  1.00  0.00           H  
ATOM    441  HG1 THR A  30      -3.978  44.981 -11.805  1.00  0.00           H  
ATOM    442 1HG2 THR A  30      -2.527  46.041  -9.619  1.00  0.00           H  
ATOM    443 2HG2 THR A  30      -2.168  44.739  -8.459  1.00  0.00           H  
ATOM    444 3HG2 THR A  30      -1.194  44.907  -9.938  1.00  0.00           H  
ATOM    445  N   SER A  31      -3.207  40.847 -11.692  1.00  0.00           N  
ATOM    446  CA  SER A  31      -4.063  39.934 -12.440  1.00  0.00           C  
ATOM    447  C   SER A  31      -4.023  38.531 -11.847  1.00  0.00           C  
ATOM    448  O   SER A  31      -4.788  37.655 -12.249  1.00  0.00           O  
ATOM    449  CB  SER A  31      -3.636  39.891 -13.894  1.00  0.00           C  
ATOM    450  OG  SER A  31      -3.849  41.127 -14.517  1.00  0.00           O  
ATOM    451  H   SER A  31      -2.209  40.823 -11.845  1.00  0.00           H  
ATOM    452  HA  SER A  31      -5.090  40.299 -12.386  1.00  0.00           H  
ATOM    453 1HB  SER A  31      -2.580  39.626 -13.955  1.00  0.00           H  
ATOM    454 2HB  SER A  31      -4.197  39.117 -14.415  1.00  0.00           H  
ATOM    455  HG  SER A  31      -4.686  41.453 -14.179  1.00  0.00           H  
ATOM    456  N   TYR A  32      -3.125  38.325 -10.889  1.00  0.00           N  
ATOM    457  CA  TYR A  32      -2.929  37.009 -10.295  1.00  0.00           C  
ATOM    458  C   TYR A  32      -3.097  37.057  -8.781  1.00  0.00           C  
ATOM    459  O   TYR A  32      -2.844  38.083  -8.151  1.00  0.00           O  
ATOM    460  CB  TYR A  32      -1.547  36.459 -10.657  1.00  0.00           C  
ATOM    461  CG  TYR A  32      -1.433  35.992 -12.091  1.00  0.00           C  
ATOM    462  CD1 TYR A  32      -1.201  36.911 -13.104  1.00  0.00           C  
ATOM    463  CD2 TYR A  32      -1.561  34.644 -12.394  1.00  0.00           C  
ATOM    464  CE1 TYR A  32      -1.097  36.484 -14.414  1.00  0.00           C  
ATOM    465  CE2 TYR A  32      -1.457  34.218 -13.704  1.00  0.00           C  
ATOM    466  CZ  TYR A  32      -1.226  35.132 -14.711  1.00  0.00           C  
ATOM    467  OH  TYR A  32      -1.122  34.708 -16.016  1.00  0.00           O  
ATOM    468  H   TYR A  32      -2.565  39.100 -10.564  1.00  0.00           H  
ATOM    469  HA  TYR A  32      -3.687  36.333 -10.690  1.00  0.00           H  
ATOM    470 1HB  TYR A  32      -0.793  37.229 -10.489  1.00  0.00           H  
ATOM    471 2HB  TYR A  32      -1.308  35.619 -10.006  1.00  0.00           H  
ATOM    472  HD1 TYR A  32      -1.100  37.970 -12.866  1.00  0.00           H  
ATOM    473  HD2 TYR A  32      -1.745  33.922 -11.599  1.00  0.00           H  
ATOM    474  HE1 TYR A  32      -0.914  37.207 -15.209  1.00  0.00           H  
ATOM    475  HE2 TYR A  32      -1.558  33.159 -13.942  1.00  0.00           H  
ATOM    476  HH  TYR A  32      -0.993  35.467 -16.589  1.00  0.00           H  
ATOM    477  N   TRP A  33      -3.526  35.940  -8.203  1.00  0.00           N  
ATOM    478  CA  TRP A  33      -3.621  35.815  -6.754  1.00  0.00           C  
ATOM    479  C   TRP A  33      -2.303  35.339  -6.155  1.00  0.00           C  
ATOM    480  O   TRP A  33      -1.684  34.402  -6.659  1.00  0.00           O  
ATOM    481  CB  TRP A  33      -4.739  34.842  -6.374  1.00  0.00           C  
ATOM    482  CG  TRP A  33      -6.113  35.368  -6.662  1.00  0.00           C  
ATOM    483  CD1 TRP A  33      -6.665  35.576  -7.890  1.00  0.00           C  
ATOM    484  CD2 TRP A  33      -7.121  35.755  -5.697  1.00  0.00           C  
ATOM    485  NE1 TRP A  33      -7.941  36.066  -7.758  1.00  0.00           N  
ATOM    486  CE2 TRP A  33      -8.237  36.180  -6.423  1.00  0.00           C  
ATOM    487  CE3 TRP A  33      -7.165  35.775  -4.298  1.00  0.00           C  
ATOM    488  CZ2 TRP A  33      -9.392  36.625  -5.799  1.00  0.00           C  
ATOM    489  CZ3 TRP A  33      -8.324  36.219  -3.672  1.00  0.00           C  
ATOM    490  CH2 TRP A  33      -9.408  36.632  -4.404  1.00  0.00           C  
ATOM    491  H   TRP A  33      -3.794  35.157  -8.783  1.00  0.00           H  
ATOM    492  HA  TRP A  33      -3.854  36.795  -6.337  1.00  0.00           H  
ATOM    493 1HB  TRP A  33      -4.608  33.907  -6.919  1.00  0.00           H  
ATOM    494 2HB  TRP A  33      -4.675  34.612  -5.310  1.00  0.00           H  
ATOM    495  HD1 TRP A  33      -6.166  35.382  -8.838  1.00  0.00           H  
ATOM    496  HE1 TRP A  33      -8.561  36.304  -8.518  1.00  0.00           H  
ATOM    497  HE3 TRP A  33      -6.308  35.445  -3.711  1.00  0.00           H  
ATOM    498  HZ2 TRP A  33     -10.264  36.957  -6.363  1.00  0.00           H  
ATOM    499  HZ3 TRP A  33      -8.350  36.232  -2.582  1.00  0.00           H  
ATOM    500  HH2 TRP A  33     -10.302  36.975  -3.881  1.00  0.00           H  
ATOM    501  N   MET A  34      -1.880  35.990  -5.077  1.00  0.00           N  
ATOM    502  CA  MET A  34      -0.629  35.642  -4.414  1.00  0.00           C  
ATOM    503  C   MET A  34      -0.881  34.794  -3.174  1.00  0.00           C  
ATOM    504  O   MET A  34      -1.335  35.298  -2.146  1.00  0.00           O  
ATOM    505  CB  MET A  34       0.144  36.907  -4.046  1.00  0.00           C  
ATOM    506  CG  MET A  34       0.322  37.891  -5.193  1.00  0.00           C  
ATOM    507  SD  MET A  34       1.332  37.224  -6.531  1.00  0.00           S  
ATOM    508  CE  MET A  34       2.970  37.362  -5.819  1.00  0.00           C  
ATOM    509  H   MET A  34      -2.439  36.746  -4.708  1.00  0.00           H  
ATOM    510  HA  MET A  34      -0.026  35.050  -5.102  1.00  0.00           H  
ATOM    511 1HB  MET A  34      -0.371  37.426  -3.238  1.00  0.00           H  
ATOM    512 2HB  MET A  34       1.135  36.635  -3.681  1.00  0.00           H  
ATOM    513 1HG  MET A  34      -0.653  38.159  -5.598  1.00  0.00           H  
ATOM    514 2HG  MET A  34       0.798  38.799  -4.823  1.00  0.00           H  
ATOM    515 1HE  MET A  34       3.708  36.988  -6.529  1.00  0.00           H  
ATOM    516 2HE  MET A  34       3.181  38.408  -5.592  1.00  0.00           H  
ATOM    517 3HE  MET A  34       3.019  36.775  -4.902  1.00  0.00           H  
ATOM    518  N   HIS A  35      -0.584  33.503  -3.275  1.00  0.00           N  
ATOM    519  CA  HIS A  35      -0.792  32.579  -2.167  1.00  0.00           C  
ATOM    520  C   HIS A  35       0.451  32.481  -1.291  1.00  0.00           C  
ATOM    521  O   HIS A  35       1.572  32.662  -1.766  1.00  0.00           O  
ATOM    522  CB  HIS A  35      -1.169  31.187  -2.685  1.00  0.00           C  
ATOM    523  CG  HIS A  35      -2.498  31.141  -3.373  1.00  0.00           C  
ATOM    524  ND1 HIS A  35      -3.663  30.801  -2.718  1.00  0.00           N  
ATOM    525  CD2 HIS A  35      -2.846  31.391  -4.657  1.00  0.00           C  
ATOM    526  CE1 HIS A  35      -4.672  30.845  -3.571  1.00  0.00           C  
ATOM    527  NE2 HIS A  35      -4.203  31.200  -4.753  1.00  0.00           N  
ATOM    528  H   HIS A  35      -0.205  33.152  -4.143  1.00  0.00           H  
ATOM    529  HA  HIS A  35      -1.608  32.939  -1.542  1.00  0.00           H  
ATOM    530 1HB  HIS A  35      -0.409  30.842  -3.387  1.00  0.00           H  
ATOM    531 2HB  HIS A  35      -1.190  30.483  -1.854  1.00  0.00           H  
ATOM    532  HD2 HIS A  35      -2.176  31.689  -5.464  1.00  0.00           H  
ATOM    533  HE1 HIS A  35      -5.714  30.626  -3.338  1.00  0.00           H  
ATOM    534  HE2 HIS A  35      -4.748  31.314  -5.595  1.00  0.00           H  
ATOM    535  N   TRP A  36       0.245  32.194  -0.010  1.00  0.00           N  
ATOM    536  CA  TRP A  36       1.351  31.974   0.913  1.00  0.00           C  
ATOM    537  C   TRP A  36       1.262  30.600   1.563  1.00  0.00           C  
ATOM    538  O   TRP A  36       0.300  30.298   2.270  1.00  0.00           O  
ATOM    539  CB  TRP A  36       1.364  33.055   1.996  1.00  0.00           C  
ATOM    540  CG  TRP A  36       1.633  34.431   1.466  1.00  0.00           C  
ATOM    541  CD1 TRP A  36       0.704  35.365   1.118  1.00  0.00           C  
ATOM    542  CD2 TRP A  36       2.925  35.037   1.221  1.00  0.00           C  
ATOM    543  NE1 TRP A  36       1.325  36.506   0.673  1.00  0.00           N  
ATOM    544  CE2 TRP A  36       2.684  36.324   0.731  1.00  0.00           C  
ATOM    545  CE3 TRP A  36       4.245  34.598   1.376  1.00  0.00           C  
ATOM    546  CZ2 TRP A  36       3.716  37.183   0.389  1.00  0.00           C  
ATOM    547  CZ3 TRP A  36       5.280  35.461   1.035  1.00  0.00           C  
ATOM    548  CH2 TRP A  36       5.022  36.720   0.555  1.00  0.00           C  
ATOM    549  H   TRP A  36      -0.703  32.126   0.332  1.00  0.00           H  
ATOM    550  HA  TRP A  36       2.285  32.030   0.354  1.00  0.00           H  
ATOM    551 1HB  TRP A  36       0.403  33.067   2.510  1.00  0.00           H  
ATOM    552 2HB  TRP A  36       2.128  32.818   2.737  1.00  0.00           H  
ATOM    553  HD1 TRP A  36      -0.373  35.227   1.183  1.00  0.00           H  
ATOM    554  HE1 TRP A  36       0.860  37.344   0.355  1.00  0.00           H  
ATOM    555  HE3 TRP A  36       4.456  33.601   1.759  1.00  0.00           H  
ATOM    556  HZ2 TRP A  36       3.531  38.187   0.006  1.00  0.00           H  
ATOM    557  HZ3 TRP A  36       6.306  35.111   1.157  1.00  0.00           H  
ATOM    558  HH2 TRP A  36       5.857  37.372   0.297  1.00  0.00           H  
ATOM    559  N   VAL A  37       2.270  29.769   1.320  1.00  0.00           N  
ATOM    560  CA  VAL A  37       2.291  28.413   1.855  1.00  0.00           C  
ATOM    561  C   VAL A  37       3.653  28.076   2.448  1.00  0.00           C  
ATOM    562  O   VAL A  37       4.678  28.182   1.774  1.00  0.00           O  
ATOM    563  CB  VAL A  37       1.951  27.397   0.748  1.00  0.00           C  
ATOM    564  CG1 VAL A  37       1.980  25.979   1.299  1.00  0.00           C  
ATOM    565  CG2 VAL A  37       0.588  27.717   0.153  1.00  0.00           C  
ATOM    566  H   VAL A  37       3.042  30.086   0.751  1.00  0.00           H  
ATOM    567  HA  VAL A  37       1.539  28.339   2.641  1.00  0.00           H  
ATOM    568  HB  VAL A  37       2.711  27.454  -0.031  1.00  0.00           H  
ATOM    569 1HG1 VAL A  37       1.738  25.274   0.504  1.00  0.00           H  
ATOM    570 2HG1 VAL A  37       2.975  25.760   1.687  1.00  0.00           H  
ATOM    571 3HG1 VAL A  37       1.248  25.886   2.101  1.00  0.00           H  
ATOM    572 1HG2 VAL A  37       0.355  26.995  -0.629  1.00  0.00           H  
ATOM    573 2HG2 VAL A  37      -0.171  27.665   0.934  1.00  0.00           H  
ATOM    574 3HG2 VAL A  37       0.603  28.720  -0.272  1.00  0.00           H  
ATOM    575  N   ARG A  38       3.658  27.669   3.713  1.00  0.00           N  
ATOM    576  CA  ARG A  38       4.900  27.473   4.450  1.00  0.00           C  
ATOM    577  C   ARG A  38       5.195  25.991   4.647  1.00  0.00           C  
ATOM    578  O   ARG A  38       4.280  25.173   4.741  1.00  0.00           O  
ATOM    579  CB  ARG A  38       4.832  28.158   5.807  1.00  0.00           C  
ATOM    580  CG  ARG A  38       3.884  27.510   6.803  1.00  0.00           C  
ATOM    581  CD  ARG A  38       3.901  28.211   8.113  1.00  0.00           C  
ATOM    582  NE  ARG A  38       3.079  27.532   9.102  1.00  0.00           N  
ATOM    583  CZ  ARG A  38       3.061  27.830  10.416  1.00  0.00           C  
ATOM    584  NH1 ARG A  38       3.824  28.794  10.882  1.00  0.00           N  
ATOM    585  NH2 ARG A  38       2.276  27.153  11.236  1.00  0.00           N  
ATOM    586  H   ARG A  38       2.778  27.492   4.176  1.00  0.00           H  
ATOM    587  HA  ARG A  38       5.716  27.915   3.878  1.00  0.00           H  
ATOM    588 1HB  ARG A  38       5.824  28.172   6.257  1.00  0.00           H  
ATOM    589 2HB  ARG A  38       4.517  29.193   5.676  1.00  0.00           H  
ATOM    590 1HG  ARG A  38       2.867  27.541   6.411  1.00  0.00           H  
ATOM    591 2HG  ARG A  38       4.179  26.473   6.966  1.00  0.00           H  
ATOM    592 1HD  ARG A  38       4.922  28.253   8.490  1.00  0.00           H  
ATOM    593 2HD  ARG A  38       3.519  29.223   7.989  1.00  0.00           H  
ATOM    594  HE  ARG A  38       2.478  26.785   8.781  1.00  0.00           H  
ATOM    595 1HH1 ARG A  38       4.423  29.311  10.255  1.00  0.00           H  
ATOM    596 2HH1 ARG A  38       3.810  29.016  11.867  1.00  0.00           H  
ATOM    597 1HH2 ARG A  38       1.689  26.412  10.877  1.00  0.00           H  
ATOM    598 2HH2 ARG A  38       2.263  27.375  12.220  1.00  0.00           H  
ATOM    599  N   GLN A  39       6.478  25.652   4.708  1.00  0.00           N  
ATOM    600  CA  GLN A  39       6.897  24.262   4.852  1.00  0.00           C  
ATOM    601  C   GLN A  39       7.609  24.036   6.180  1.00  0.00           C  
ATOM    602  O   GLN A  39       8.751  24.457   6.363  1.00  0.00           O  
ATOM    603  CB  GLN A  39       7.812  23.856   3.693  1.00  0.00           C  
ATOM    604  CG  GLN A  39       8.301  22.419   3.761  1.00  0.00           C  
ATOM    605  CD  GLN A  39       9.114  22.027   2.542  1.00  0.00           C  
ATOM    606  OE1 GLN A  39       9.723  22.876   1.885  1.00  0.00           O  
ATOM    607  NE2 GLN A  39       9.128  20.736   2.231  1.00  0.00           N  
ATOM    608  H   GLN A  39       7.182  26.374   4.654  1.00  0.00           H  
ATOM    609  HA  GLN A  39       6.010  23.630   4.834  1.00  0.00           H  
ATOM    610 1HB  GLN A  39       7.283  23.988   2.749  1.00  0.00           H  
ATOM    611 2HB  GLN A  39       8.685  24.508   3.673  1.00  0.00           H  
ATOM    612 1HG  GLN A  39       8.929  22.301   4.643  1.00  0.00           H  
ATOM    613 2HG  GLN A  39       7.439  21.756   3.825  1.00  0.00           H  
ATOM    614 1HE2 GLN A  39       9.647  20.417   1.437  1.00  0.00           H  
ATOM    615 2HE2 GLN A  39       8.619  20.081   2.791  1.00  0.00           H  
ATOM    616  N   ALA A  40       6.927  23.368   7.104  1.00  0.00           N  
ATOM    617  CA  ALA A  40       7.461  23.151   8.443  1.00  0.00           C  
ATOM    618  C   ALA A  40       8.054  21.755   8.580  1.00  0.00           C  
ATOM    619  O   ALA A  40       7.477  20.776   8.105  1.00  0.00           O  
ATOM    620  CB  ALA A  40       6.377  23.371   9.488  1.00  0.00           C  
ATOM    621  H   ALA A  40       6.014  23.001   6.873  1.00  0.00           H  
ATOM    622  HA  ALA A  40       8.262  23.872   8.609  1.00  0.00           H  
ATOM    623 1HB  ALA A  40       6.791  23.205  10.483  1.00  0.00           H  
ATOM    624 2HB  ALA A  40       6.004  24.393   9.416  1.00  0.00           H  
ATOM    625 3HB  ALA A  40       5.559  22.673   9.316  1.00  0.00           H  
ATOM    626  N   PRO A  41       9.208  21.669   9.233  1.00  0.00           N  
ATOM    627  CA  PRO A  41       9.878  20.390   9.439  1.00  0.00           C  
ATOM    628  C   PRO A  41       8.957  19.390  10.126  1.00  0.00           C  
ATOM    629  O   PRO A  41       8.493  19.624  11.241  1.00  0.00           O  
ATOM    630  CB  PRO A  41      11.069  20.765  10.327  1.00  0.00           C  
ATOM    631  CG  PRO A  41      11.359  22.183   9.971  1.00  0.00           C  
ATOM    632  CD  PRO A  41      10.003  22.802   9.764  1.00  0.00           C  
ATOM    633  HA  PRO A  41      10.218  20.000   8.468  1.00  0.00           H  
ATOM    634 1HB  PRO A  41      10.802  20.637  11.387  1.00  0.00           H  
ATOM    635 2HB  PRO A  41      11.915  20.092  10.125  1.00  0.00           H  
ATOM    636 1HG  PRO A  41      11.928  22.668  10.778  1.00  0.00           H  
ATOM    637 2HG  PRO A  41      11.987  22.227   9.069  1.00  0.00           H  
ATOM    638 1HD  PRO A  41       9.611  23.158  10.729  1.00  0.00           H  
ATOM    639 2HD  PRO A  41      10.084  23.633   9.048  1.00  0.00           H  
ATOM    640  N   GLY A  42       8.697  18.274   9.452  1.00  0.00           N  
ATOM    641  CA  GLY A  42       7.947  17.176  10.050  1.00  0.00           C  
ATOM    642  C   GLY A  42       6.450  17.341   9.822  1.00  0.00           C  
ATOM    643  O   GLY A  42       5.654  16.491  10.220  1.00  0.00           O  
ATOM    644  H   GLY A  42       9.026  18.185   8.502  1.00  0.00           H  
ATOM    645 1HA  GLY A  42       8.283  16.231   9.622  1.00  0.00           H  
ATOM    646 2HA  GLY A  42       8.153  17.135  11.119  1.00  0.00           H  
ATOM    647  N   GLN A  43       6.073  18.440   9.177  1.00  0.00           N  
ATOM    648  CA  GLN A  43       4.668  18.743   8.936  1.00  0.00           C  
ATOM    649  C   GLN A  43       4.380  18.869   7.445  1.00  0.00           C  
ATOM    650  O   GLN A  43       3.383  18.344   6.949  1.00  0.00           O  
ATOM    651  CB  GLN A  43       4.265  20.032   9.657  1.00  0.00           C  
ATOM    652  CG  GLN A  43       4.400  19.967  11.169  1.00  0.00           C  
ATOM    653  CD  GLN A  43       3.473  18.939  11.789  1.00  0.00           C  
ATOM    654  OE1 GLN A  43       2.271  18.917  11.509  1.00  0.00           O  
ATOM    655  NE2 GLN A  43       4.027  18.079  12.637  1.00  0.00           N  
ATOM    656  H   GLN A  43       6.779  19.083   8.846  1.00  0.00           H  
ATOM    657  HA  GLN A  43       4.066  17.922   9.326  1.00  0.00           H  
ATOM    658 1HB  GLN A  43       4.881  20.857   9.299  1.00  0.00           H  
ATOM    659 2HB  GLN A  43       3.228  20.272   9.422  1.00  0.00           H  
ATOM    660 1HG  GLN A  43       5.426  19.699  11.421  1.00  0.00           H  
ATOM    661 2HG  GLN A  43       4.156  20.944  11.587  1.00  0.00           H  
ATOM    662 1HE2 GLN A  43       3.465  17.378  13.077  1.00  0.00           H  
ATOM    663 2HE2 GLN A  43       5.005  18.133  12.835  1.00  0.00           H  
ATOM    664  N   GLY A  44       5.258  19.569   6.735  1.00  0.00           N  
ATOM    665  CA  GLY A  44       5.108  19.752   5.296  1.00  0.00           C  
ATOM    666  C   GLY A  44       4.489  21.105   4.974  1.00  0.00           C  
ATOM    667  O   GLY A  44       4.563  22.039   5.773  1.00  0.00           O  
ATOM    668  H   GLY A  44       6.049  19.986   7.205  1.00  0.00           H  
ATOM    669 1HA  GLY A  44       6.084  19.670   4.816  1.00  0.00           H  
ATOM    670 2HA  GLY A  44       4.484  18.956   4.892  1.00  0.00           H  
ATOM    671  N   LEU A  45       3.877  21.205   3.799  1.00  0.00           N  
ATOM    672  CA  LEU A  45       3.275  22.456   3.352  1.00  0.00           C  
ATOM    673  C   LEU A  45       2.020  22.780   4.153  1.00  0.00           C  
ATOM    674  O   LEU A  45       1.265  21.885   4.532  1.00  0.00           O  
ATOM    675  CB  LEU A  45       2.931  22.376   1.860  1.00  0.00           C  
ATOM    676  CG  LEU A  45       4.127  22.278   0.905  1.00  0.00           C  
ATOM    677  CD1 LEU A  45       3.626  22.114  -0.523  1.00  0.00           C  
ATOM    678  CD2 LEU A  45       4.990  23.523   1.043  1.00  0.00           C  
ATOM    679  H   LEU A  45       3.827  20.394   3.199  1.00  0.00           H  
ATOM    680  HA  LEU A  45       3.996  23.259   3.503  1.00  0.00           H  
ATOM    681 1HB  LEU A  45       2.303  21.501   1.695  1.00  0.00           H  
ATOM    682 2HB  LEU A  45       2.360  23.263   1.586  1.00  0.00           H  
ATOM    683  HG  LEU A  45       4.720  21.397   1.154  1.00  0.00           H  
ATOM    684 1HD1 LEU A  45       4.477  22.044  -1.202  1.00  0.00           H  
ATOM    685 2HD1 LEU A  45       3.029  21.205  -0.597  1.00  0.00           H  
ATOM    686 3HD1 LEU A  45       3.015  22.974  -0.795  1.00  0.00           H  
ATOM    687 1HD2 LEU A  45       5.841  23.454   0.365  1.00  0.00           H  
ATOM    688 2HD2 LEU A  45       4.399  24.405   0.793  1.00  0.00           H  
ATOM    689 3HD2 LEU A  45       5.349  23.606   2.069  1.00  0.00           H  
ATOM    690  N   GLU A  46       1.803  24.066   4.407  1.00  0.00           N  
ATOM    691  CA  GLU A  46       0.596  24.519   5.089  1.00  0.00           C  
ATOM    692  C   GLU A  46       0.094  25.833   4.505  1.00  0.00           C  
ATOM    693  O   GLU A  46       0.796  26.844   4.532  1.00  0.00           O  
ATOM    694  CB  GLU A  46       0.859  24.682   6.587  1.00  0.00           C  
ATOM    695  CG  GLU A  46      -0.356  25.115   7.396  1.00  0.00           C  
ATOM    696  CD  GLU A  46      -0.108  25.100   8.878  1.00  0.00           C  
ATOM    697  OE1 GLU A  46       0.897  25.621   9.299  1.00  0.00           O  
ATOM    698  OE2 GLU A  46      -0.924  24.565   9.592  1.00  0.00           O  
ATOM    699  H   GLU A  46       2.491  24.748   4.121  1.00  0.00           H  
ATOM    700  HA  GLU A  46      -0.182  23.767   4.951  1.00  0.00           H  
ATOM    701 1HB  GLU A  46       1.216  23.738   6.999  1.00  0.00           H  
ATOM    702 2HB  GLU A  46       1.644  25.424   6.740  1.00  0.00           H  
ATOM    703 1HG  GLU A  46      -0.638  26.124   7.097  1.00  0.00           H  
ATOM    704 2HG  GLU A  46      -1.188  24.451   7.164  1.00  0.00           H  
ATOM    705  N   TRP A  47      -1.126  25.813   3.978  1.00  0.00           N  
ATOM    706  CA  TRP A  47      -1.731  27.008   3.402  1.00  0.00           C  
ATOM    707  C   TRP A  47      -1.999  28.060   4.470  1.00  0.00           C  
ATOM    708  O   TRP A  47      -2.670  27.790   5.467  1.00  0.00           O  
ATOM    709  CB  TRP A  47      -3.039  26.653   2.691  1.00  0.00           C  
ATOM    710  CG  TRP A  47      -3.584  27.767   1.849  1.00  0.00           C  
ATOM    711  CD1 TRP A  47      -3.186  28.108   0.591  1.00  0.00           C  
ATOM    712  CD2 TRP A  47      -4.635  28.698   2.203  1.00  0.00           C  
ATOM    713  NE1 TRP A  47      -3.913  29.181   0.140  1.00  0.00           N  
ATOM    714  CE2 TRP A  47      -4.805  29.554   1.113  1.00  0.00           C  
ATOM    715  CE3 TRP A  47      -5.434  28.868   3.341  1.00  0.00           C  
ATOM    716  CZ2 TRP A  47      -5.743  30.575   1.121  1.00  0.00           C  
ATOM    717  CZ3 TRP A  47      -6.375  29.891   3.348  1.00  0.00           C  
ATOM    718  CH2 TRP A  47      -6.526  30.722   2.267  1.00  0.00           C  
ATOM    719  H   TRP A  47      -1.647  24.948   3.977  1.00  0.00           H  
ATOM    720  HA  TRP A  47      -1.040  27.428   2.672  1.00  0.00           H  
ATOM    721 1HB  TRP A  47      -2.881  25.785   2.050  1.00  0.00           H  
ATOM    722 2HB  TRP A  47      -3.792  26.382   3.430  1.00  0.00           H  
ATOM    723  HD1 TRP A  47      -2.405  27.601   0.026  1.00  0.00           H  
ATOM    724  HE1 TRP A  47      -3.808  29.626  -0.761  1.00  0.00           H  
ATOM    725  HE3 TRP A  47      -5.321  28.210   4.201  1.00  0.00           H  
ATOM    726  HZ2 TRP A  47      -5.877  31.245   0.272  1.00  0.00           H  
ATOM    727  HZ3 TRP A  47      -6.993  30.018   4.238  1.00  0.00           H  
ATOM    728  HH2 TRP A  47      -7.274  31.514   2.306  1.00  0.00           H  
ATOM    729  N   MET A  48      -1.471  29.260   4.257  1.00  0.00           N  
ATOM    730  CA  MET A  48      -1.606  30.340   5.228  1.00  0.00           C  
ATOM    731  C   MET A  48      -2.708  31.310   4.822  1.00  0.00           C  
ATOM    732  O   MET A  48      -3.555  31.677   5.637  1.00  0.00           O  
ATOM    733  CB  MET A  48      -0.278  31.077   5.384  1.00  0.00           C  
ATOM    734  CG  MET A  48       0.839  30.241   5.993  1.00  0.00           C  
ATOM    735  SD  MET A  48       2.391  31.149   6.132  1.00  0.00           S  
ATOM    736  CE  MET A  48       1.918  32.460   7.255  1.00  0.00           C  
ATOM    737  H   MET A  48      -0.963  29.429   3.401  1.00  0.00           H  
ATOM    738  HA  MET A  48      -1.883  29.908   6.189  1.00  0.00           H  
ATOM    739 1HB  MET A  48       0.061  31.428   4.410  1.00  0.00           H  
ATOM    740 2HB  MET A  48      -0.421  31.955   6.016  1.00  0.00           H  
ATOM    741 1HG  MET A  48       0.544  29.909   6.988  1.00  0.00           H  
ATOM    742 2HG  MET A  48       1.010  29.359   5.377  1.00  0.00           H  
ATOM    743 1HE  MET A  48       2.774  33.108   7.440  1.00  0.00           H  
ATOM    744 2HE  MET A  48       1.108  33.043   6.814  1.00  0.00           H  
ATOM    745 3HE  MET A  48       1.580  32.027   8.198  1.00  0.00           H  
ATOM    746  N   GLY A  49      -2.691  31.723   3.560  1.00  0.00           N  
ATOM    747  CA  GLY A  49      -3.643  32.710   3.063  1.00  0.00           C  
ATOM    748  C   GLY A  49      -3.297  33.144   1.645  1.00  0.00           C  
ATOM    749  O   GLY A  49      -2.465  32.525   0.981  1.00  0.00           O  
ATOM    750  H   GLY A  49      -2.002  31.343   2.927  1.00  0.00           H  
ATOM    751 1HA  GLY A  49      -4.648  32.288   3.084  1.00  0.00           H  
ATOM    752 2HA  GLY A  49      -3.645  33.577   3.723  1.00  0.00           H  
ATOM    753  N   ASN A  50      -3.941  34.211   1.184  1.00  0.00           N  
ATOM    754  CA  ASN A  50      -3.650  34.774  -0.129  1.00  0.00           C  
ATOM    755  C   ASN A  50      -4.027  36.248  -0.192  1.00  0.00           C  
ATOM    756  O   ASN A  50      -4.659  36.777   0.723  1.00  0.00           O  
ATOM    757  CB  ASN A  50      -4.367  33.993  -1.215  1.00  0.00           C  
ATOM    758  CG  ASN A  50      -5.863  34.100  -1.112  1.00  0.00           C  
ATOM    759  OD1 ASN A  50      -6.398  35.150  -0.738  1.00  0.00           O  
ATOM    760  ND2 ASN A  50      -6.549  33.034  -1.438  1.00  0.00           N  
ATOM    761  H   ASN A  50      -4.650  34.644   1.759  1.00  0.00           H  
ATOM    762  HA  ASN A  50      -2.575  34.707  -0.304  1.00  0.00           H  
ATOM    763 1HB  ASN A  50      -4.054  34.359  -2.194  1.00  0.00           H  
ATOM    764 2HB  ASN A  50      -4.085  32.942  -1.154  1.00  0.00           H  
ATOM    765 1HD2 ASN A  50      -7.548  33.048  -1.389  1.00  0.00           H  
ATOM    766 2HD2 ASN A  50      -6.075  32.206  -1.735  1.00  0.00           H  
ATOM    767  N   ILE A  51      -3.634  36.908  -1.276  1.00  0.00           N  
ATOM    768  CA  ILE A  51      -4.055  38.280  -1.532  1.00  0.00           C  
ATOM    769  C   ILE A  51      -4.281  38.519  -3.020  1.00  0.00           C  
ATOM    770  O   ILE A  51      -3.540  38.010  -3.860  1.00  0.00           O  
ATOM    771  CB  ILE A  51      -3.012  39.282  -1.004  1.00  0.00           C  
ATOM    772  CG1 ILE A  51      -3.498  40.719  -1.213  1.00  0.00           C  
ATOM    773  CG2 ILE A  51      -1.672  39.065  -1.688  1.00  0.00           C  
ATOM    774  CD1 ILE A  51      -2.683  41.754  -0.471  1.00  0.00           C  
ATOM    775  H   ILE A  51      -3.029  36.447  -1.940  1.00  0.00           H  
ATOM    776  HA  ILE A  51      -4.996  38.456  -1.012  1.00  0.00           H  
ATOM    777  HB  ILE A  51      -2.888  39.145   0.070  1.00  0.00           H  
ATOM    778 1HG1 ILE A  51      -3.471  40.961  -2.275  1.00  0.00           H  
ATOM    779 2HG1 ILE A  51      -4.535  40.804  -0.886  1.00  0.00           H  
ATOM    780 1HG2 ILE A  51      -0.947  39.782  -1.304  1.00  0.00           H  
ATOM    781 2HG2 ILE A  51      -1.322  38.053  -1.490  1.00  0.00           H  
ATOM    782 3HG2 ILE A  51      -1.785  39.206  -2.764  1.00  0.00           H  
ATOM    783 1HD1 ILE A  51      -3.089  42.746  -0.669  1.00  0.00           H  
ATOM    784 2HD1 ILE A  51      -2.725  41.551   0.600  1.00  0.00           H  
ATOM    785 3HD1 ILE A  51      -1.648  41.711  -0.808  1.00  0.00           H  
ATOM    786  N   TYR A  52      -5.310  39.296  -3.339  1.00  0.00           N  
ATOM    787  CA  TYR A  52      -5.529  39.754  -4.706  1.00  0.00           C  
ATOM    788  C   TYR A  52      -5.280  41.252  -4.832  1.00  0.00           C  
ATOM    789  O   TYR A  52      -6.122  42.065  -4.450  1.00  0.00           O  
ATOM    790  CB  TYR A  52      -6.949  39.412  -5.165  1.00  0.00           C  
ATOM    791  CG  TYR A  52      -7.207  39.711  -6.625  1.00  0.00           C  
ATOM    792  CD1 TYR A  52      -6.284  39.324  -7.586  1.00  0.00           C  
ATOM    793  CD2 TYR A  52      -8.366  40.372  -7.003  1.00  0.00           C  
ATOM    794  CE1 TYR A  52      -6.520  39.597  -8.919  1.00  0.00           C  
ATOM    795  CE2 TYR A  52      -8.602  40.645  -8.336  1.00  0.00           C  
ATOM    796  CZ  TYR A  52      -7.684  40.260  -9.292  1.00  0.00           C  
ATOM    797  OH  TYR A  52      -7.919  40.531 -10.620  1.00  0.00           O  
ATOM    798  H   TYR A  52      -5.958  39.577  -2.617  1.00  0.00           H  
ATOM    799  HA  TYR A  52      -4.820  39.245  -5.359  1.00  0.00           H  
ATOM    800 1HB  TYR A  52      -7.141  38.352  -4.995  1.00  0.00           H  
ATOM    801 2HB  TYR A  52      -7.668  39.974  -4.570  1.00  0.00           H  
ATOM    802  HD1 TYR A  52      -5.373  38.805  -7.288  1.00  0.00           H  
ATOM    803  HD2 TYR A  52      -9.091  40.677  -6.248  1.00  0.00           H  
ATOM    804  HE1 TYR A  52      -5.795  39.293  -9.674  1.00  0.00           H  
ATOM    805  HE2 TYR A  52      -9.513  41.165  -8.633  1.00  0.00           H  
ATOM    806  HH  TYR A  52      -7.153  40.274 -11.139  1.00  0.00           H  
ATOM    807  N   PRO A  53      -4.119  41.610  -5.369  1.00  0.00           N  
ATOM    808  CA  PRO A  53      -3.713  43.008  -5.455  1.00  0.00           C  
ATOM    809  C   PRO A  53      -4.724  43.826  -6.249  1.00  0.00           C  
ATOM    810  O   PRO A  53      -4.835  45.039  -6.067  1.00  0.00           O  
ATOM    811  CB  PRO A  53      -2.361  42.931  -6.171  1.00  0.00           C  
ATOM    812  CG  PRO A  53      -1.827  41.590  -5.801  1.00  0.00           C  
ATOM    813  CD  PRO A  53      -3.039  40.696  -5.787  1.00  0.00           C  
ATOM    814  HA  PRO A  53      -3.599  43.415  -4.439  1.00  0.00           H  
ATOM    815 1HB  PRO A  53      -2.502  43.051  -7.255  1.00  0.00           H  
ATOM    816 2HB  PRO A  53      -1.712  43.755  -5.838  1.00  0.00           H  
ATOM    817 1HG  PRO A  53      -1.071  41.267  -6.532  1.00  0.00           H  
ATOM    818 2HG  PRO A  53      -1.325  41.637  -4.824  1.00  0.00           H  
ATOM    819 1HD  PRO A  53      -3.212  40.297  -6.798  1.00  0.00           H  
ATOM    820 2HD  PRO A  53      -2.883  39.878  -5.069  1.00  0.00           H  
ATOM    821  N   GLY A  54      -5.458  43.157  -7.131  1.00  0.00           N  
ATOM    822  CA  GLY A  54      -6.426  43.828  -7.990  1.00  0.00           C  
ATOM    823  C   GLY A  54      -7.588  44.386  -7.178  1.00  0.00           C  
ATOM    824  O   GLY A  54      -8.324  45.254  -7.647  1.00  0.00           O  
ATOM    825  H   GLY A  54      -5.343  42.156  -7.208  1.00  0.00           H  
ATOM    826 1HA  GLY A  54      -5.933  44.637  -8.530  1.00  0.00           H  
ATOM    827 2HA  GLY A  54      -6.800  43.126  -8.734  1.00  0.00           H  
ATOM    828  N   SER A  55      -7.748  43.882  -5.959  1.00  0.00           N  
ATOM    829  CA  SER A  55      -8.839  44.308  -5.091  1.00  0.00           C  
ATOM    830  C   SER A  55      -8.314  44.820  -3.757  1.00  0.00           C  
ATOM    831  O   SER A  55      -8.869  45.753  -3.176  1.00  0.00           O  
ATOM    832  CB  SER A  55      -9.801  43.159  -4.859  1.00  0.00           C  
ATOM    833  OG  SER A  55      -9.179  42.119  -4.155  1.00  0.00           O  
ATOM    834  H   SER A  55      -7.097  43.186  -5.626  1.00  0.00           H  
ATOM    835  HA  SER A  55      -9.375  45.122  -5.583  1.00  0.00           H  
ATOM    836 1HB  SER A  55     -10.665  43.516  -4.300  1.00  0.00           H  
ATOM    837 2HB  SER A  55     -10.162  42.788  -5.817  1.00  0.00           H  
ATOM    838  HG  SER A  55      -8.296  42.041  -4.523  1.00  0.00           H  
ATOM    839  N   GLY A  56      -7.239  44.205  -3.274  1.00  0.00           N  
ATOM    840  CA  GLY A  56      -6.717  44.504  -1.946  1.00  0.00           C  
ATOM    841  C   GLY A  56      -7.283  43.549  -0.903  1.00  0.00           C  
ATOM    842  O   GLY A  56      -7.010  43.684   0.289  1.00  0.00           O  
ATOM    843  H   GLY A  56      -6.773  43.512  -3.842  1.00  0.00           H  
ATOM    844 1HA  GLY A  56      -5.629  44.432  -1.959  1.00  0.00           H  
ATOM    845 2HA  GLY A  56      -6.968  45.530  -1.679  1.00  0.00           H  
ATOM    846  N   GLY A  57      -8.073  42.583  -1.360  1.00  0.00           N  
ATOM    847  CA  GLY A  57      -8.706  41.623  -0.463  1.00  0.00           C  
ATOM    848  C   GLY A  57      -7.737  40.516  -0.068  1.00  0.00           C  
ATOM    849  O   GLY A  57      -6.940  40.055  -0.885  1.00  0.00           O  
ATOM    850  H   GLY A  57      -8.239  42.512  -2.354  1.00  0.00           H  
ATOM    851 1HA  GLY A  57      -9.060  42.138   0.430  1.00  0.00           H  
ATOM    852 2HA  GLY A  57      -9.578  41.190  -0.951  1.00  0.00           H  
ATOM    853  N   THR A  58      -7.810  40.094   1.190  1.00  0.00           N  
ATOM    854  CA  THR A  58      -6.927  39.053   1.701  1.00  0.00           C  
ATOM    855  C   THR A  58      -7.720  37.932   2.361  1.00  0.00           C  
ATOM    856  O   THR A  58      -8.841  38.141   2.824  1.00  0.00           O  
ATOM    857  CB  THR A  58      -5.913  39.630   2.706  1.00  0.00           C  
ATOM    858  OG1 THR A  58      -6.613  40.216   3.812  1.00  0.00           O  
ATOM    859  CG2 THR A  58      -5.047  40.690   2.042  1.00  0.00           C  
ATOM    860  H   THR A  58      -8.496  40.504   1.807  1.00  0.00           H  
ATOM    861  HA  THR A  58      -6.374  38.626   0.863  1.00  0.00           H  
ATOM    862  HB  THR A  58      -5.275  38.830   3.080  1.00  0.00           H  
ATOM    863  HG1 THR A  58      -7.524  40.387   3.559  1.00  0.00           H  
ATOM    864 1HG2 THR A  58      -4.337  41.086   2.767  1.00  0.00           H  
ATOM    865 2HG2 THR A  58      -4.505  40.245   1.207  1.00  0.00           H  
ATOM    866 3HG2 THR A  58      -5.679  41.497   1.674  1.00  0.00           H  
ATOM    867  N   ASN A  59      -7.131  36.742   2.400  1.00  0.00           N  
ATOM    868  CA  ASN A  59      -7.745  35.605   3.077  1.00  0.00           C  
ATOM    869  C   ASN A  59      -6.754  34.916   4.006  1.00  0.00           C  
ATOM    870  O   ASN A  59      -5.576  34.775   3.679  1.00  0.00           O  
ATOM    871  CB  ASN A  59      -8.303  34.620   2.067  1.00  0.00           C  
ATOM    872  CG  ASN A  59      -9.429  35.200   1.256  1.00  0.00           C  
ATOM    873  OD1 ASN A  59     -10.550  35.359   1.753  1.00  0.00           O  
ATOM    874  ND2 ASN A  59      -9.153  35.518   0.017  1.00  0.00           N  
ATOM    875  H   ASN A  59      -6.235  36.621   1.950  1.00  0.00           H  
ATOM    876  HA  ASN A  59      -8.566  35.973   3.695  1.00  0.00           H  
ATOM    877 1HB  ASN A  59      -7.509  34.304   1.389  1.00  0.00           H  
ATOM    878 2HB  ASN A  59      -8.665  33.732   2.585  1.00  0.00           H  
ATOM    879 1HD2 ASN A  59      -9.864  35.908  -0.570  1.00  0.00           H  
ATOM    880 2HD2 ASN A  59      -8.232  35.372  -0.343  1.00  0.00           H  
ATOM    881  N   TYR A  60      -7.238  34.488   5.167  1.00  0.00           N  
ATOM    882  CA  TYR A  60      -6.378  33.899   6.186  1.00  0.00           C  
ATOM    883  C   TYR A  60      -6.957  32.590   6.706  1.00  0.00           C  
ATOM    884  O   TYR A  60      -8.174  32.432   6.799  1.00  0.00           O  
ATOM    885  CB  TYR A  60      -6.165  34.881   7.340  1.00  0.00           C  
ATOM    886  CG  TYR A  60      -5.742  36.264   6.896  1.00  0.00           C  
ATOM    887  CD1 TYR A  60      -6.692  37.261   6.733  1.00  0.00           C  
ATOM    888  CD2 TYR A  60      -4.404  36.534   6.650  1.00  0.00           C  
ATOM    889  CE1 TYR A  60      -6.306  38.524   6.327  1.00  0.00           C  
ATOM    890  CE2 TYR A  60      -4.018  37.796   6.244  1.00  0.00           C  
ATOM    891  CZ  TYR A  60      -4.963  38.789   6.083  1.00  0.00           C  
ATOM    892  OH  TYR A  60      -4.578  40.046   5.678  1.00  0.00           O  
ATOM    893  H   TYR A  60      -8.228  34.573   5.348  1.00  0.00           H  
ATOM    894  HA  TYR A  60      -5.410  33.677   5.735  1.00  0.00           H  
ATOM    895 1HB  TYR A  60      -7.089  34.976   7.913  1.00  0.00           H  
ATOM    896 2HB  TYR A  60      -5.402  34.492   8.013  1.00  0.00           H  
ATOM    897  HD1 TYR A  60      -7.744  37.049   6.926  1.00  0.00           H  
ATOM    898  HD2 TYR A  60      -3.658  35.750   6.777  1.00  0.00           H  
ATOM    899  HE1 TYR A  60      -7.052  39.307   6.200  1.00  0.00           H  
ATOM    900  HE2 TYR A  60      -2.966  38.009   6.050  1.00  0.00           H  
ATOM    901  HH  TYR A  60      -5.230  40.399   5.068  1.00  0.00           H  
ATOM    902  N   ALA A  61      -6.078  31.653   7.045  1.00  0.00           N  
ATOM    903  CA  ALA A  61      -6.475  30.461   7.785  1.00  0.00           C  
ATOM    904  C   ALA A  61      -6.550  30.742   9.281  1.00  0.00           C  
ATOM    905  O   ALA A  61      -6.051  31.761   9.757  1.00  0.00           O  
ATOM    906  CB  ALA A  61      -5.507  29.319   7.509  1.00  0.00           C  
ATOM    907  H   ALA A  61      -5.109  31.769   6.782  1.00  0.00           H  
ATOM    908  HA  ALA A  61      -7.470  30.170   7.449  1.00  0.00           H  
ATOM    909 1HB  ALA A  61      -5.817  28.437   8.069  1.00  0.00           H  
ATOM    910 2HB  ALA A  61      -5.508  29.092   6.443  1.00  0.00           H  
ATOM    911 3HB  ALA A  61      -4.504  29.610   7.817  1.00  0.00           H  
ATOM    912  N   GLU A  62      -7.176  29.831  10.017  1.00  0.00           N  
ATOM    913  CA  GLU A  62      -7.581  30.103  11.391  1.00  0.00           C  
ATOM    914  C   GLU A  62      -6.377  30.428  12.266  1.00  0.00           C  
ATOM    915  O   GLU A  62      -6.479  31.204  13.216  1.00  0.00           O  
ATOM    916  CB  GLU A  62      -8.337  28.906  11.972  1.00  0.00           C  
ATOM    917  CG  GLU A  62      -9.705  28.663  11.349  1.00  0.00           C  
ATOM    918  CD  GLU A  62     -10.670  29.787  11.603  1.00  0.00           C  
ATOM    919  OE1 GLU A  62     -10.698  30.284  12.703  1.00  0.00           O  
ATOM    920  OE2 GLU A  62     -11.382  30.149  10.695  1.00  0.00           O  
ATOM    921  H   GLU A  62      -7.378  28.926   9.615  1.00  0.00           H  
ATOM    922  HA  GLU A  62      -8.244  30.968  11.392  1.00  0.00           H  
ATOM    923 1HB  GLU A  62      -7.744  28.001  11.838  1.00  0.00           H  
ATOM    924 2HB  GLU A  62      -8.478  29.049  13.043  1.00  0.00           H  
ATOM    925 1HG  GLU A  62      -9.585  28.539  10.273  1.00  0.00           H  
ATOM    926 2HG  GLU A  62     -10.117  27.739  11.751  1.00  0.00           H  
ATOM    927  N   LYS A  63      -5.237  29.829  11.940  1.00  0.00           N  
ATOM    928  CA  LYS A  63      -4.036  29.974  12.755  1.00  0.00           C  
ATOM    929  C   LYS A  63      -3.433  31.365  12.606  1.00  0.00           C  
ATOM    930  O   LYS A  63      -2.645  31.803  13.443  1.00  0.00           O  
ATOM    931  CB  LYS A  63      -3.003  28.910  12.379  1.00  0.00           C  
ATOM    932  CG  LYS A  63      -3.410  27.485  12.732  1.00  0.00           C  
ATOM    933  CD  LYS A  63      -2.320  26.491  12.361  1.00  0.00           C  
ATOM    934  CE  LYS A  63      -2.760  25.060  12.628  1.00  0.00           C  
ATOM    935  NZ  LYS A  63      -1.693  24.077  12.295  1.00  0.00           N  
ATOM    936  H   LYS A  63      -5.201  29.260  11.107  1.00  0.00           H  
ATOM    937  HA  LYS A  63      -4.309  29.839  13.802  1.00  0.00           H  
ATOM    938 1HB  LYS A  63      -2.815  28.948  11.306  1.00  0.00           H  
ATOM    939 2HB  LYS A  63      -2.061  29.123  12.884  1.00  0.00           H  
ATOM    940 1HG  LYS A  63      -3.604  27.417  13.803  1.00  0.00           H  
ATOM    941 2HG  LYS A  63      -4.323  27.225  12.198  1.00  0.00           H  
ATOM    942 1HD  LYS A  63      -2.075  26.596  11.303  1.00  0.00           H  
ATOM    943 2HD  LYS A  63      -1.423  26.700  12.945  1.00  0.00           H  
ATOM    944 1HE  LYS A  63      -3.023  24.950  13.680  1.00  0.00           H  
ATOM    945 2HE  LYS A  63      -3.644  24.833  12.031  1.00  0.00           H  
ATOM    946 1HZ  LYS A  63      -2.025  23.142  12.486  1.00  0.00           H  
ATOM    947 2HZ  LYS A  63      -1.455  24.157  11.317  1.00  0.00           H  
ATOM    948 3HZ  LYS A  63      -0.875  24.265  12.857  1.00  0.00           H  
ATOM    949  N   PHE A  64      -3.809  32.055  11.534  1.00  0.00           N  
ATOM    950  CA  PHE A  64      -3.077  33.234  11.088  1.00  0.00           C  
ATOM    951  C   PHE A  64      -3.987  34.454  11.019  1.00  0.00           C  
ATOM    952  O   PHE A  64      -3.518  35.584  10.882  1.00  0.00           O  
ATOM    953  CB  PHE A  64      -2.446  32.984   9.717  1.00  0.00           C  
ATOM    954  CG  PHE A  64      -1.626  31.728   9.647  1.00  0.00           C  
ATOM    955  CD1 PHE A  64      -2.078  30.626   8.937  1.00  0.00           C  
ATOM    956  CD2 PHE A  64      -0.401  31.645  10.291  1.00  0.00           C  
ATOM    957  CE1 PHE A  64      -1.324  29.469   8.872  1.00  0.00           C  
ATOM    958  CE2 PHE A  64       0.356  30.491  10.228  1.00  0.00           C  
ATOM    959  CZ  PHE A  64      -0.107  29.402   9.517  1.00  0.00           C  
ATOM    960  H   PHE A  64      -4.622  31.755  11.016  1.00  0.00           H  
ATOM    961  HA  PHE A  64      -2.282  33.441  11.805  1.00  0.00           H  
ATOM    962 1HB  PHE A  64      -3.229  32.921   8.962  1.00  0.00           H  
ATOM    963 2HB  PHE A  64      -1.805  33.824   9.453  1.00  0.00           H  
ATOM    964  HD1 PHE A  64      -3.039  30.679   8.426  1.00  0.00           H  
ATOM    965  HD2 PHE A  64      -0.035  32.506  10.853  1.00  0.00           H  
ATOM    966  HE1 PHE A  64      -1.691  28.610   8.311  1.00  0.00           H  
ATOM    967  HE2 PHE A  64       1.317  30.440  10.738  1.00  0.00           H  
ATOM    968  HZ  PHE A  64       0.487  28.491   9.468  1.00  0.00           H  
ATOM    969  N   LYS A  65      -5.291  34.219  11.115  1.00  0.00           N  
ATOM    970  CA  LYS A  65      -6.269  35.299  11.075  1.00  0.00           C  
ATOM    971  C   LYS A  65      -5.917  36.399  12.068  1.00  0.00           C  
ATOM    972  O   LYS A  65      -6.111  37.583  11.793  1.00  0.00           O  
ATOM    973  CB  LYS A  65      -7.673  34.762  11.361  1.00  0.00           C  
ATOM    974  CG  LYS A  65      -8.333  34.067  10.178  1.00  0.00           C  
ATOM    975  CD  LYS A  65      -9.724  33.567  10.538  1.00  0.00           C  
ATOM    976  CE  LYS A  65     -10.455  33.033   9.314  1.00  0.00           C  
ATOM    977  NZ  LYS A  65     -11.828  32.566   9.646  1.00  0.00           N  
ATOM    978  H   LYS A  65      -5.613  33.267  11.218  1.00  0.00           H  
ATOM    979  HA  LYS A  65      -6.261  35.737  10.076  1.00  0.00           H  
ATOM    980 1HB  LYS A  65      -7.629  34.051  12.186  1.00  0.00           H  
ATOM    981 2HB  LYS A  65      -8.320  35.583  11.671  1.00  0.00           H  
ATOM    982 1HG  LYS A  65      -8.411  34.764   9.343  1.00  0.00           H  
ATOM    983 2HG  LYS A  65      -7.722  33.221   9.866  1.00  0.00           H  
ATOM    984 1HD  LYS A  65      -9.645  32.771  11.279  1.00  0.00           H  
ATOM    985 2HD  LYS A  65     -10.305  34.384  10.967  1.00  0.00           H  
ATOM    986 1HE  LYS A  65     -10.523  33.816   8.561  1.00  0.00           H  
ATOM    987 2HE  LYS A  65      -9.894  32.200   8.891  1.00  0.00           H  
ATOM    988 1HZ  LYS A  65     -12.278  32.220   8.810  1.00  0.00           H  
ATOM    989 2HZ  LYS A  65     -11.776  31.825  10.331  1.00  0.00           H  
ATOM    990 3HZ  LYS A  65     -12.364  33.335  10.022  1.00  0.00           H  
ATOM    991  N   ASN A  66      -5.397  36.000  13.224  1.00  0.00           N  
ATOM    992  CA  ASN A  66      -5.145  36.936  14.314  1.00  0.00           C  
ATOM    993  C   ASN A  66      -3.654  37.052  14.607  1.00  0.00           C  
ATOM    994  O   ASN A  66      -3.254  37.329  15.738  1.00  0.00           O  
ATOM    995  CB  ASN A  66      -5.904  36.520  15.560  1.00  0.00           C  
ATOM    996  CG  ASN A  66      -7.393  36.644  15.398  1.00  0.00           C  
ATOM    997  OD1 ASN A  66      -7.912  37.733  15.124  1.00  0.00           O  
ATOM    998  ND2 ASN A  66      -8.092  35.550  15.563  1.00  0.00           N  
ATOM    999  H   ASN A  66      -5.170  35.024  13.351  1.00  0.00           H  
ATOM   1000  HA  ASN A  66      -5.492  37.924  14.009  1.00  0.00           H  
ATOM   1001 1HB  ASN A  66      -5.662  35.485  15.806  1.00  0.00           H  
ATOM   1002 2HB  ASN A  66      -5.589  37.139  16.401  1.00  0.00           H  
ATOM   1003 1HD2 ASN A  66      -9.087  35.573  15.467  1.00  0.00           H  
ATOM   1004 2HD2 ASN A  66      -7.631  34.691  15.785  1.00  0.00           H  
ATOM   1005  N   ARG A  67      -2.836  36.837  13.582  1.00  0.00           N  
ATOM   1006  CA  ARG A  67      -1.391  36.972  13.714  1.00  0.00           C  
ATOM   1007  C   ARG A  67      -0.774  37.553  12.449  1.00  0.00           C  
ATOM   1008  O   ARG A  67       0.102  38.416  12.513  1.00  0.00           O  
ATOM   1009  CB  ARG A  67      -0.753  35.623  14.013  1.00  0.00           C  
ATOM   1010  CG  ARG A  67      -1.116  35.029  15.365  1.00  0.00           C  
ATOM   1011  CD  ARG A  67      -0.077  34.084  15.846  1.00  0.00           C  
ATOM   1012  NE  ARG A  67       0.068  32.939  14.960  1.00  0.00           N  
ATOM   1013  CZ  ARG A  67       1.231  32.306  14.712  1.00  0.00           C  
ATOM   1014  NH1 ARG A  67       2.339  32.716  15.289  1.00  0.00           N  
ATOM   1015  NH2 ARG A  67       1.258  31.272  13.889  1.00  0.00           N  
ATOM   1016  H   ARG A  67      -3.226  36.574  12.688  1.00  0.00           H  
ATOM   1017  HA  ARG A  67      -1.181  37.647  14.544  1.00  0.00           H  
ATOM   1018 1HB  ARG A  67      -1.045  34.906  13.248  1.00  0.00           H  
ATOM   1019 2HB  ARG A  67       0.333  35.718  13.975  1.00  0.00           H  
ATOM   1020 1HG  ARG A  67      -1.218  35.829  16.098  1.00  0.00           H  
ATOM   1021 2HG  ARG A  67      -2.060  34.489  15.283  1.00  0.00           H  
ATOM   1022 1HD  ARG A  67       0.884  34.596  15.901  1.00  0.00           H  
ATOM   1023 2HD  ARG A  67      -0.349  33.717  16.835  1.00  0.00           H  
ATOM   1024  HE  ARG A  67      -0.763  32.595  14.498  1.00  0.00           H  
ATOM   1025 1HH1 ARG A  67       2.318  33.506  15.918  1.00  0.00           H  
ATOM   1026 2HH1 ARG A  67       3.210  32.241  15.103  1.00  0.00           H  
ATOM   1027 1HH2 ARG A  67       0.406  30.957  13.445  1.00  0.00           H  
ATOM   1028 2HH2 ARG A  67       2.129  30.798  13.703  1.00  0.00           H  
ATOM   1029  N   VAL A  68      -1.235  37.076  11.298  1.00  0.00           N  
ATOM   1030  CA  VAL A  68      -0.617  37.418  10.023  1.00  0.00           C  
ATOM   1031  C   VAL A  68      -1.535  38.298   9.184  1.00  0.00           C  
ATOM   1032  O   VAL A  68      -2.748  38.088   9.148  1.00  0.00           O  
ATOM   1033  CB  VAL A  68      -0.274  36.141   9.235  1.00  0.00           C  
ATOM   1034  CG1 VAL A  68       0.346  36.494   7.891  1.00  0.00           C  
ATOM   1035  CG2 VAL A  68       0.668  35.267  10.049  1.00  0.00           C  
ATOM   1036  H   VAL A  68      -2.035  36.459  11.307  1.00  0.00           H  
ATOM   1037  HA  VAL A  68       0.305  37.966  10.222  1.00  0.00           H  
ATOM   1038  HB  VAL A  68      -1.194  35.593   9.030  1.00  0.00           H  
ATOM   1039 1HG1 VAL A  68       0.582  35.579   7.347  1.00  0.00           H  
ATOM   1040 2HG1 VAL A  68      -0.359  37.089   7.310  1.00  0.00           H  
ATOM   1041 3HG1 VAL A  68       1.260  37.066   8.051  1.00  0.00           H  
ATOM   1042 1HG2 VAL A  68       0.906  34.365   9.486  1.00  0.00           H  
ATOM   1043 2HG2 VAL A  68       1.585  35.817  10.259  1.00  0.00           H  
ATOM   1044 3HG2 VAL A  68       0.188  34.992  10.989  1.00  0.00           H  
ATOM   1045  N   THR A  69      -0.950  39.283   8.511  1.00  0.00           N  
ATOM   1046  CA  THR A  69      -1.698  40.131   7.591  1.00  0.00           C  
ATOM   1047  C   THR A  69      -0.911  40.385   6.312  1.00  0.00           C  
ATOM   1048  O   THR A  69       0.312  40.519   6.341  1.00  0.00           O  
ATOM   1049  CB  THR A  69      -2.063  41.475   8.249  1.00  0.00           C  
ATOM   1050  OG1 THR A  69      -2.938  42.212   7.385  1.00  0.00           O  
ATOM   1051  CG2 THR A  69      -0.810  42.296   8.515  1.00  0.00           C  
ATOM   1052  H   THR A  69       0.038  39.447   8.639  1.00  0.00           H  
ATOM   1053  HA  THR A  69      -2.622  39.620   7.322  1.00  0.00           H  
ATOM   1054  HB  THR A  69      -2.576  41.291   9.192  1.00  0.00           H  
ATOM   1055  HG1 THR A  69      -3.466  41.599   6.867  1.00  0.00           H  
ATOM   1056 1HG2 THR A  69      -1.087  43.242   8.980  1.00  0.00           H  
ATOM   1057 2HG2 THR A  69      -0.148  41.744   9.181  1.00  0.00           H  
ATOM   1058 3HG2 THR A  69      -0.297  42.492   7.574  1.00  0.00           H  
ATOM   1059  N   MET A  70      -1.620  40.449   5.190  1.00  0.00           N  
ATOM   1060  CA  MET A  70      -0.983  40.612   3.889  1.00  0.00           C  
ATOM   1061  C   MET A  70      -1.267  41.989   3.304  1.00  0.00           C  
ATOM   1062  O   MET A  70      -2.292  42.602   3.603  1.00  0.00           O  
ATOM   1063  CB  MET A  70      -1.452  39.519   2.931  1.00  0.00           C  
ATOM   1064  CG  MET A  70      -0.635  38.235   2.991  1.00  0.00           C  
ATOM   1065  SD  MET A  70      -1.235  37.088   4.248  1.00  0.00           S  
ATOM   1066  CE  MET A  70      -2.701  36.445   3.446  1.00  0.00           C  
ATOM   1067  H   MET A  70      -2.627  40.384   5.240  1.00  0.00           H  
ATOM   1068  HA  MET A  70       0.096  40.525   4.019  1.00  0.00           H  
ATOM   1069 1HB  MET A  70      -2.488  39.265   3.148  1.00  0.00           H  
ATOM   1070 2HB  MET A  70      -1.414  39.891   1.907  1.00  0.00           H  
ATOM   1071 1HG  MET A  70      -0.670  37.736   2.024  1.00  0.00           H  
ATOM   1072 2HG  MET A  70       0.404  38.476   3.213  1.00  0.00           H  
ATOM   1073 1HE  MET A  70      -3.185  35.720   4.100  1.00  0.00           H  
ATOM   1074 2HE  MET A  70      -3.391  37.264   3.237  1.00  0.00           H  
ATOM   1075 3HE  MET A  70      -2.421  35.959   2.510  1.00  0.00           H  
ATOM   1076  N   THR A  71      -0.354  42.472   2.469  1.00  0.00           N  
ATOM   1077  CA  THR A  71      -0.593  43.679   1.687  1.00  0.00           C  
ATOM   1078  C   THR A  71       0.151  43.631   0.358  1.00  0.00           C  
ATOM   1079  O   THR A  71       0.711  42.600  -0.014  1.00  0.00           O  
ATOM   1080  CB  THR A  71      -0.174  44.938   2.469  1.00  0.00           C  
ATOM   1081  OG1 THR A  71      -0.623  46.108   1.772  1.00  0.00           O  
ATOM   1082  CG2 THR A  71       1.338  44.993   2.621  1.00  0.00           C  
ATOM   1083  H   THR A  71       0.529  41.990   2.373  1.00  0.00           H  
ATOM   1084  HA  THR A  71      -1.660  43.747   1.473  1.00  0.00           H  
ATOM   1085  HB  THR A  71      -0.633  44.922   3.457  1.00  0.00           H  
ATOM   1086  HG1 THR A  71      -0.947  46.752   2.406  1.00  0.00           H  
ATOM   1087 1HG2 THR A  71       1.616  45.888   3.176  1.00  0.00           H  
ATOM   1088 2HG2 THR A  71       1.681  44.110   3.161  1.00  0.00           H  
ATOM   1089 3HG2 THR A  71       1.802  45.019   1.636  1.00  0.00           H  
ATOM   1090  N   ARG A  72       0.152  44.753  -0.354  1.00  0.00           N  
ATOM   1091  CA  ARG A  72       0.698  44.802  -1.705  1.00  0.00           C  
ATOM   1092  C   ARG A  72       0.990  46.235  -2.130  1.00  0.00           C  
ATOM   1093  O   ARG A  72       0.322  47.171  -1.691  1.00  0.00           O  
ATOM   1094  CB  ARG A  72      -0.268  44.169  -2.696  1.00  0.00           C  
ATOM   1095  CG  ARG A  72      -1.658  44.786  -2.718  1.00  0.00           C  
ATOM   1096  CD  ARG A  72      -1.757  45.880  -3.718  1.00  0.00           C  
ATOM   1097  NE  ARG A  72      -3.137  46.267  -3.962  1.00  0.00           N  
ATOM   1098  CZ  ARG A  72      -3.821  47.168  -3.230  1.00  0.00           C  
ATOM   1099  NH1 ARG A  72      -3.240  47.764  -2.212  1.00  0.00           N  
ATOM   1100  NH2 ARG A  72      -5.075  47.452  -3.534  1.00  0.00           N  
ATOM   1101  H   ARG A  72      -0.234  45.593   0.051  1.00  0.00           H  
ATOM   1102  HA  ARG A  72       1.631  44.238  -1.722  1.00  0.00           H  
ATOM   1103 1HB  ARG A  72       0.142  44.244  -3.702  1.00  0.00           H  
ATOM   1104 2HB  ARG A  72      -0.382  43.109  -2.468  1.00  0.00           H  
ATOM   1105 1HG  ARG A  72      -2.392  44.021  -2.972  1.00  0.00           H  
ATOM   1106 2HG  ARG A  72      -1.888  45.198  -1.734  1.00  0.00           H  
ATOM   1107 1HD  ARG A  72      -1.217  46.754  -3.356  1.00  0.00           H  
ATOM   1108 2HD  ARG A  72      -1.323  45.551  -4.661  1.00  0.00           H  
ATOM   1109  HE  ARG A  72      -3.618  45.829  -4.737  1.00  0.00           H  
ATOM   1110 1HH1 ARG A  72      -2.281  47.547  -1.980  1.00  0.00           H  
ATOM   1111 2HH1 ARG A  72      -3.752  48.439  -1.663  1.00  0.00           H  
ATOM   1112 1HH2 ARG A  72      -5.522  46.993  -4.316  1.00  0.00           H  
ATOM   1113 2HH2 ARG A  72      -5.587  48.126  -2.985  1.00  0.00           H  
ATOM   1114  N   ASP A  73       1.992  46.400  -2.987  1.00  0.00           N  
ATOM   1115  CA  ASP A  73       2.303  47.705  -3.560  1.00  0.00           C  
ATOM   1116  C   ASP A  73       2.476  47.616  -5.071  1.00  0.00           C  
ATOM   1117  O   ASP A  73       3.484  47.107  -5.560  1.00  0.00           O  
ATOM   1118  CB  ASP A  73       3.572  48.279  -2.927  1.00  0.00           C  
ATOM   1119  CG  ASP A  73       3.881  49.694  -3.398  1.00  0.00           C  
ATOM   1120  OD1 ASP A  73       3.298  50.117  -4.368  1.00  0.00           O  
ATOM   1121  OD2 ASP A  73       4.698  50.338  -2.784  1.00  0.00           O  
ATOM   1122  H   ASP A  73       2.552  45.602  -3.249  1.00  0.00           H  
ATOM   1123  HA  ASP A  73       1.473  48.381  -3.351  1.00  0.00           H  
ATOM   1124 1HB  ASP A  73       3.467  48.288  -1.842  1.00  0.00           H  
ATOM   1125 2HB  ASP A  73       4.421  47.638  -3.168  1.00  0.00           H  
ATOM   1126  N   THR A  74       1.487  48.114  -5.805  1.00  0.00           N  
ATOM   1127  CA  THR A  74       1.395  47.863  -7.238  1.00  0.00           C  
ATOM   1128  C   THR A  74       2.421  48.684  -8.008  1.00  0.00           C  
ATOM   1129  O   THR A  74       2.723  48.390  -9.165  1.00  0.00           O  
ATOM   1130  CB  THR A  74      -0.018  48.174  -7.766  1.00  0.00           C  
ATOM   1131  OG1 THR A  74      -0.311  49.562  -7.565  1.00  0.00           O  
ATOM   1132  CG2 THR A  74      -1.055  47.330  -7.041  1.00  0.00           C  
ATOM   1133  H   THR A  74       0.781  48.682  -5.359  1.00  0.00           H  
ATOM   1134  HA  THR A  74       1.604  46.808  -7.418  1.00  0.00           H  
ATOM   1135  HB  THR A  74      -0.063  47.958  -8.833  1.00  0.00           H  
ATOM   1136  HG1 THR A  74      -0.778  49.904  -8.331  1.00  0.00           H  
ATOM   1137 1HG2 THR A  74      -2.048  47.563  -7.428  1.00  0.00           H  
ATOM   1138 2HG2 THR A  74      -0.842  46.274  -7.202  1.00  0.00           H  
ATOM   1139 3HG2 THR A  74      -1.022  47.549  -5.975  1.00  0.00           H  
ATOM   1140  N   SER A  75       2.955  49.714  -7.360  1.00  0.00           N  
ATOM   1141  CA  SER A  75       3.967  50.564  -7.974  1.00  0.00           C  
ATOM   1142  C   SER A  75       5.301  49.836  -8.090  1.00  0.00           C  
ATOM   1143  O   SER A  75       6.153  50.208  -8.897  1.00  0.00           O  
ATOM   1144  CB  SER A  75       4.143  51.834  -7.165  1.00  0.00           C  
ATOM   1145  OG  SER A  75       4.788  51.570  -5.949  1.00  0.00           O  
ATOM   1146  H   SER A  75       2.650  49.913  -6.418  1.00  0.00           H  
ATOM   1147  HA  SER A  75       3.634  50.830  -8.978  1.00  0.00           H  
ATOM   1148 1HB  SER A  75       4.725  52.554  -7.739  1.00  0.00           H  
ATOM   1149 2HB  SER A  75       3.168  52.280  -6.972  1.00  0.00           H  
ATOM   1150  HG  SER A  75       4.121  51.191  -5.372  1.00  0.00           H  
ATOM   1151  N   ILE A  76       5.475  48.798  -7.280  1.00  0.00           N  
ATOM   1152  CA  ILE A  76       6.661  47.954  -7.360  1.00  0.00           C  
ATOM   1153  C   ILE A  76       6.285  46.491  -7.554  1.00  0.00           C  
ATOM   1154  O   ILE A  76       7.140  45.607  -7.495  1.00  0.00           O  
ATOM   1155  CB  ILE A  76       7.524  48.099  -6.093  1.00  0.00           C  
ATOM   1156  CG1 ILE A  76       6.731  47.673  -4.855  1.00  0.00           C  
ATOM   1157  CG2 ILE A  76       8.018  49.530  -5.946  1.00  0.00           C  
ATOM   1158  CD1 ILE A  76       7.566  47.571  -3.599  1.00  0.00           C  
ATOM   1159  H   ILE A  76       4.767  48.587  -6.591  1.00  0.00           H  
ATOM   1160  HA  ILE A  76       7.253  48.271  -8.218  1.00  0.00           H  
ATOM   1161  HB  ILE A  76       8.384  47.433  -6.160  1.00  0.00           H  
ATOM   1162 1HG1 ILE A  76       5.929  48.388  -4.674  1.00  0.00           H  
ATOM   1163 2HG1 ILE A  76       6.268  46.703  -5.035  1.00  0.00           H  
ATOM   1164 1HG2 ILE A  76       8.626  49.615  -5.046  1.00  0.00           H  
ATOM   1165 2HG2 ILE A  76       8.618  49.798  -6.815  1.00  0.00           H  
ATOM   1166 3HG2 ILE A  76       7.164  50.204  -5.873  1.00  0.00           H  
ATOM   1167 1HD1 ILE A  76       6.934  47.264  -2.766  1.00  0.00           H  
ATOM   1168 2HD1 ILE A  76       8.356  46.833  -3.747  1.00  0.00           H  
ATOM   1169 3HD1 ILE A  76       8.011  48.540  -3.379  1.00  0.00           H  
ATOM   1170  N   SER A  77       5.001  46.242  -7.787  1.00  0.00           N  
ATOM   1171  CA  SER A  77       4.534  44.912  -8.162  1.00  0.00           C  
ATOM   1172  C   SER A  77       5.004  43.862  -7.164  1.00  0.00           C  
ATOM   1173  O   SER A  77       5.386  42.756  -7.546  1.00  0.00           O  
ATOM   1174  CB  SER A  77       5.028  44.559  -9.552  1.00  0.00           C  
ATOM   1175  OG  SER A  77       4.530  45.457 -10.505  1.00  0.00           O  
ATOM   1176  H   SER A  77       4.331  46.992  -7.702  1.00  0.00           H  
ATOM   1177  HA  SER A  77       3.443  44.917  -8.167  1.00  0.00           H  
ATOM   1178 1HB  SER A  77       6.118  44.576  -9.566  1.00  0.00           H  
ATOM   1179 2HB  SER A  77       4.714  43.547  -9.803  1.00  0.00           H  
ATOM   1180  HG  SER A  77       4.229  46.225 -10.013  1.00  0.00           H  
ATOM   1181  N   THR A  78       4.973  44.214  -5.883  1.00  0.00           N  
ATOM   1182  CA  THR A  78       5.511  43.352  -4.838  1.00  0.00           C  
ATOM   1183  C   THR A  78       4.478  43.096  -3.748  1.00  0.00           C  
ATOM   1184  O   THR A  78       3.839  44.025  -3.255  1.00  0.00           O  
ATOM   1185  CB  THR A  78       6.780  43.963  -4.215  1.00  0.00           C  
ATOM   1186  OG1 THR A  78       7.774  44.147  -5.231  1.00  0.00           O  
ATOM   1187  CG2 THR A  78       7.333  43.052  -3.130  1.00  0.00           C  
ATOM   1188  H   THR A  78       4.566  45.102  -5.627  1.00  0.00           H  
ATOM   1189  HA  THR A  78       5.775  42.393  -5.283  1.00  0.00           H  
ATOM   1190  HB  THR A  78       6.541  44.933  -3.779  1.00  0.00           H  
ATOM   1191  HG1 THR A  78       7.405  44.668  -5.948  1.00  0.00           H  
ATOM   1192 1HG2 THR A  78       8.229  43.499  -2.700  1.00  0.00           H  
ATOM   1193 2HG2 THR A  78       6.583  42.919  -2.349  1.00  0.00           H  
ATOM   1194 3HG2 THR A  78       7.583  42.083  -3.561  1.00  0.00           H  
ATOM   1195  N   ALA A  79       4.319  41.831  -3.377  1.00  0.00           N  
ATOM   1196  CA  ALA A  79       3.423  41.459  -2.288  1.00  0.00           C  
ATOM   1197  C   ALA A  79       4.180  41.332  -0.972  1.00  0.00           C  
ATOM   1198  O   ALA A  79       5.362  40.989  -0.954  1.00  0.00           O  
ATOM   1199  CB  ALA A  79       2.706  40.157  -2.613  1.00  0.00           C  
ATOM   1200  H   ALA A  79       4.831  41.107  -3.861  1.00  0.00           H  
ATOM   1201  HA  ALA A  79       2.683  42.251  -2.173  1.00  0.00           H  
ATOM   1202 1HB  ALA A  79       2.041  39.893  -1.790  1.00  0.00           H  
ATOM   1203 2HB  ALA A  79       2.122  40.281  -3.525  1.00  0.00           H  
ATOM   1204 3HB  ALA A  79       3.438  39.364  -2.756  1.00  0.00           H  
ATOM   1205  N   TYR A  80       3.492  41.612   0.130  1.00  0.00           N  
ATOM   1206  CA  TYR A  80       4.098  41.534   1.453  1.00  0.00           C  
ATOM   1207  C   TYR A  80       3.222  40.741   2.415  1.00  0.00           C  
ATOM   1208  O   TYR A  80       1.996  40.760   2.311  1.00  0.00           O  
ATOM   1209  CB  TYR A  80       4.360  42.936   2.007  1.00  0.00           C  
ATOM   1210  CG  TYR A  80       5.361  43.734   1.200  1.00  0.00           C  
ATOM   1211  CD1 TYR A  80       4.924  44.571   0.185  1.00  0.00           C  
ATOM   1212  CD2 TYR A  80       6.716  43.627   1.477  1.00  0.00           C  
ATOM   1213  CE1 TYR A  80       5.839  45.300  -0.551  1.00  0.00           C  
ATOM   1214  CE2 TYR A  80       7.630  44.355   0.741  1.00  0.00           C  
ATOM   1215  CZ  TYR A  80       7.196  45.189  -0.270  1.00  0.00           C  
ATOM   1216  OH  TYR A  80       8.106  45.914  -1.003  1.00  0.00           O  
ATOM   1217  H   TYR A  80       2.523  41.887   0.048  1.00  0.00           H  
ATOM   1218  HA  TYR A  80       5.051  41.010   1.367  1.00  0.00           H  
ATOM   1219 1HB  TYR A  80       3.424  43.496   2.037  1.00  0.00           H  
ATOM   1220 2HB  TYR A  80       4.729  42.861   3.029  1.00  0.00           H  
ATOM   1221  HD1 TYR A  80       3.859  44.655  -0.032  1.00  0.00           H  
ATOM   1222  HD2 TYR A  80       7.059  42.968   2.274  1.00  0.00           H  
ATOM   1223  HE1 TYR A  80       5.495  45.958  -1.349  1.00  0.00           H  
ATOM   1224  HE2 TYR A  80       8.696  44.271   0.957  1.00  0.00           H  
ATOM   1225  HH  TYR A  80       8.995  45.699  -0.710  1.00  0.00           H  
ATOM   1226  N   MET A  81       3.858  40.046   3.352  1.00  0.00           N  
ATOM   1227  CA  MET A  81       3.139  39.361   4.419  1.00  0.00           C  
ATOM   1228  C   MET A  81       3.827  39.560   5.763  1.00  0.00           C  
ATOM   1229  O   MET A  81       4.969  39.143   5.955  1.00  0.00           O  
ATOM   1230  CB  MET A  81       3.014  37.873   4.099  1.00  0.00           C  
ATOM   1231  CG  MET A  81       2.288  37.059   5.162  1.00  0.00           C  
ATOM   1232  SD  MET A  81       2.035  35.342   4.670  1.00  0.00           S  
ATOM   1233  CE  MET A  81       3.693  34.691   4.850  1.00  0.00           C  
ATOM   1234  H   MET A  81       4.867  39.992   3.324  1.00  0.00           H  
ATOM   1235  HA  MET A  81       2.140  39.789   4.492  1.00  0.00           H  
ATOM   1236 1HB  MET A  81       2.479  37.746   3.159  1.00  0.00           H  
ATOM   1237 2HB  MET A  81       4.008  37.443   3.970  1.00  0.00           H  
ATOM   1238 1HG  MET A  81       2.865  37.072   6.086  1.00  0.00           H  
ATOM   1239 2HG  MET A  81       1.315  37.507   5.361  1.00  0.00           H  
ATOM   1240 1HE  MET A  81       3.700  33.634   4.582  1.00  0.00           H  
ATOM   1241 2HE  MET A  81       4.372  35.237   4.194  1.00  0.00           H  
ATOM   1242 3HE  MET A  81       4.019  34.805   5.885  1.00  0.00           H  
ATOM   1243  N   GLU A  82       3.125  40.200   6.692  1.00  0.00           N  
ATOM   1244  CA  GLU A  82       3.667  40.455   8.021  1.00  0.00           C  
ATOM   1245  C   GLU A  82       3.169  39.425   9.027  1.00  0.00           C  
ATOM   1246  O   GLU A  82       1.965  39.203   9.158  1.00  0.00           O  
ATOM   1247  CB  GLU A  82       3.290  41.863   8.490  1.00  0.00           C  
ATOM   1248  CG  GLU A  82       3.842  42.239   9.857  1.00  0.00           C  
ATOM   1249  CD  GLU A  82       3.468  43.634  10.275  1.00  0.00           C  
ATOM   1250  OE1 GLU A  82       2.790  44.296   9.527  1.00  0.00           O  
ATOM   1251  OE2 GLU A  82       3.861  44.038  11.345  1.00  0.00           O  
ATOM   1252  H   GLU A  82       2.192  40.517   6.472  1.00  0.00           H  
ATOM   1253  HA  GLU A  82       4.754  40.383   7.972  1.00  0.00           H  
ATOM   1254 1HB  GLU A  82       3.653  42.595   7.769  1.00  0.00           H  
ATOM   1255 2HB  GLU A  82       2.204  41.954   8.530  1.00  0.00           H  
ATOM   1256 1HG  GLU A  82       3.461  41.536  10.597  1.00  0.00           H  
ATOM   1257 2HG  GLU A  82       4.927  42.150   9.836  1.00  0.00           H  
ATOM   1258  N   LEU A  83       4.102  38.798   9.735  1.00  0.00           N  
ATOM   1259  CA  LEU A  83       3.761  37.769  10.710  1.00  0.00           C  
ATOM   1260  C   LEU A  83       4.062  38.233  12.129  1.00  0.00           C  
ATOM   1261  O   LEU A  83       5.202  38.159  12.588  1.00  0.00           O  
ATOM   1262  CB  LEU A  83       4.536  36.479  10.412  1.00  0.00           C  
ATOM   1263  CG  LEU A  83       4.292  35.860   9.030  1.00  0.00           C  
ATOM   1264  CD1 LEU A  83       5.126  36.596   7.989  1.00  0.00           C  
ATOM   1265  CD2 LEU A  83       4.645  34.381   9.066  1.00  0.00           C  
ATOM   1266  H   LEU A  83       5.072  39.040   9.594  1.00  0.00           H  
ATOM   1267  HA  LEU A  83       2.694  37.562  10.635  1.00  0.00           H  
ATOM   1268 1HB  LEU A  83       5.601  36.686  10.499  1.00  0.00           H  
ATOM   1269 2HB  LEU A  83       4.270  35.733  11.161  1.00  0.00           H  
ATOM   1270  HG  LEU A  83       3.242  35.977   8.759  1.00  0.00           H  
ATOM   1271 1HD1 LEU A  83       4.952  36.157   7.007  1.00  0.00           H  
ATOM   1272 2HD1 LEU A  83       4.839  37.648   7.971  1.00  0.00           H  
ATOM   1273 3HD1 LEU A  83       6.182  36.511   8.243  1.00  0.00           H  
ATOM   1274 1HD2 LEU A  83       4.471  33.941   8.083  1.00  0.00           H  
ATOM   1275 2HD2 LEU A  83       5.695  34.263   9.335  1.00  0.00           H  
ATOM   1276 3HD2 LEU A  83       4.022  33.876   9.805  1.00  0.00           H  
ATOM   1277  N   SER A  84       3.033  38.713  12.820  1.00  0.00           N  
ATOM   1278  CA  SER A  84       3.181  39.168  14.197  1.00  0.00           C  
ATOM   1279  C   SER A  84       2.927  38.035  15.183  1.00  0.00           C  
ATOM   1280  O   SER A  84       2.365  37.001  14.823  1.00  0.00           O  
ATOM   1281  CB  SER A  84       2.227  40.314  14.473  1.00  0.00           C  
ATOM   1282  OG  SER A  84       0.898  39.870  14.479  1.00  0.00           O  
ATOM   1283  H   SER A  84       2.125  38.762  12.380  1.00  0.00           H  
ATOM   1284  HA  SER A  84       4.204  39.521  14.337  1.00  0.00           H  
ATOM   1285 1HB  SER A  84       2.467  40.764  15.436  1.00  0.00           H  
ATOM   1286 2HB  SER A  84       2.352  41.083  13.712  1.00  0.00           H  
ATOM   1287  HG  SER A  84       0.716  39.565  13.587  1.00  0.00           H  
ATOM   1288  N   ARG A  85       3.344  38.236  16.428  1.00  0.00           N  
ATOM   1289  CA  ARG A  85       3.188  37.220  17.462  1.00  0.00           C  
ATOM   1290  C   ARG A  85       3.876  35.920  17.066  1.00  0.00           C  
ATOM   1291  O   ARG A  85       3.269  34.850  17.100  1.00  0.00           O  
ATOM   1292  CB  ARG A  85       1.714  36.950  17.728  1.00  0.00           C  
ATOM   1293  CG  ARG A  85       0.923  38.150  18.224  1.00  0.00           C  
ATOM   1294  CD  ARG A  85      -0.488  37.793  18.520  1.00  0.00           C  
ATOM   1295  NE  ARG A  85      -1.240  38.930  19.027  1.00  0.00           N  
ATOM   1296  CZ  ARG A  85      -2.555  38.907  19.321  1.00  0.00           C  
ATOM   1297  NH1 ARG A  85      -3.247  37.803  19.153  1.00  0.00           N  
ATOM   1298  NH2 ARG A  85      -3.148  39.996  19.778  1.00  0.00           N  
ATOM   1299  H   ARG A  85       3.782  39.115  16.664  1.00  0.00           H  
ATOM   1300  HA  ARG A  85       3.645  37.588  18.381  1.00  0.00           H  
ATOM   1301 1HB  ARG A  85       1.239  36.597  16.813  1.00  0.00           H  
ATOM   1302 2HB  ARG A  85       1.618  36.160  18.472  1.00  0.00           H  
ATOM   1303 1HG  ARG A  85       1.378  38.533  19.138  1.00  0.00           H  
ATOM   1304 2HG  ARG A  85       0.928  38.930  17.462  1.00  0.00           H  
ATOM   1305 1HD  ARG A  85      -0.973  37.443  17.609  1.00  0.00           H  
ATOM   1306 2HD  ARG A  85      -0.515  37.004  19.270  1.00  0.00           H  
ATOM   1307  HE  ARG A  85      -0.741  39.798  19.170  1.00  0.00           H  
ATOM   1308 1HH1 ARG A  85      -2.794  36.971  18.803  1.00  0.00           H  
ATOM   1309 2HH1 ARG A  85      -4.233  37.786  19.373  1.00  0.00           H  
ATOM   1310 1HH2 ARG A  85      -2.615  40.846  19.908  1.00  0.00           H  
ATOM   1311 2HH2 ARG A  85      -4.133  39.980  19.999  1.00  0.00           H  
ATOM   1312  N   LEU A  86       5.146  36.020  16.690  1.00  0.00           N  
ATOM   1313  CA  LEU A  86       5.900  34.863  16.224  1.00  0.00           C  
ATOM   1314  C   LEU A  86       6.155  33.878  17.358  1.00  0.00           C  
ATOM   1315  O   LEU A  86       6.264  34.270  18.520  1.00  0.00           O  
ATOM   1316  CB  LEU A  86       7.236  35.310  15.617  1.00  0.00           C  
ATOM   1317  CG  LEU A  86       7.139  36.117  14.316  1.00  0.00           C  
ATOM   1318  CD1 LEU A  86       8.513  36.664  13.953  1.00  0.00           C  
ATOM   1319  CD2 LEU A  86       6.594  35.229  13.207  1.00  0.00           C  
ATOM   1320  H   LEU A  86       5.601  36.921  16.727  1.00  0.00           H  
ATOM   1321  HA  LEU A  86       5.318  34.357  15.454  1.00  0.00           H  
ATOM   1322 1HB  LEU A  86       7.762  35.922  16.348  1.00  0.00           H  
ATOM   1323 2HB  LEU A  86       7.839  34.425  15.414  1.00  0.00           H  
ATOM   1324  HG  LEU A  86       6.470  36.965  14.463  1.00  0.00           H  
ATOM   1325 1HD1 LEU A  86       8.444  37.238  13.029  1.00  0.00           H  
ATOM   1326 2HD1 LEU A  86       8.870  37.311  14.755  1.00  0.00           H  
ATOM   1327 3HD1 LEU A  86       9.209  35.837  13.816  1.00  0.00           H  
ATOM   1328 1HD2 LEU A  86       6.524  35.803  12.282  1.00  0.00           H  
ATOM   1329 2HD2 LEU A  86       7.263  34.381  13.058  1.00  0.00           H  
ATOM   1330 3HD2 LEU A  86       5.604  34.866  13.485  1.00  0.00           H  
ATOM   1331  N   ARG A  87       6.250  32.598  17.014  1.00  0.00           N  
ATOM   1332  CA  ARG A  87       6.597  31.568  17.984  1.00  0.00           C  
ATOM   1333  C   ARG A  87       7.544  30.538  17.380  1.00  0.00           C  
ATOM   1334  O   ARG A  87       7.766  30.521  16.169  1.00  0.00           O  
ATOM   1335  CB  ARG A  87       5.346  30.865  18.491  1.00  0.00           C  
ATOM   1336  CG  ARG A  87       4.485  30.233  17.409  1.00  0.00           C  
ATOM   1337  CD  ARG A  87       3.210  29.706  17.961  1.00  0.00           C  
ATOM   1338  NE  ARG A  87       3.412  28.477  18.712  1.00  0.00           N  
ATOM   1339  CZ  ARG A  87       2.526  27.961  19.586  1.00  0.00           C  
ATOM   1340  NH1 ARG A  87       1.385  28.577  19.807  1.00  0.00           N  
ATOM   1341  NH2 ARG A  87       2.803  26.835  20.220  1.00  0.00           N  
ATOM   1342  H   ARG A  87       6.076  32.333  16.055  1.00  0.00           H  
ATOM   1343  HA  ARG A  87       7.096  32.043  18.830  1.00  0.00           H  
ATOM   1344 1HB  ARG A  87       5.629  30.079  19.189  1.00  0.00           H  
ATOM   1345 2HB  ARG A  87       4.724  31.577  19.034  1.00  0.00           H  
ATOM   1346 1HG  ARG A  87       4.248  30.980  16.651  1.00  0.00           H  
ATOM   1347 2HG  ARG A  87       5.027  29.407  16.948  1.00  0.00           H  
ATOM   1348 1HD  ARG A  87       2.769  30.445  18.628  1.00  0.00           H  
ATOM   1349 2HD  ARG A  87       2.520  29.497  17.144  1.00  0.00           H  
ATOM   1350  HE  ARG A  87       4.278  27.975  18.568  1.00  0.00           H  
ATOM   1351 1HH1 ARG A  87       1.174  29.437  19.321  1.00  0.00           H  
ATOM   1352 2HH1 ARG A  87       0.721  28.190  20.461  1.00  0.00           H  
ATOM   1353 1HH2 ARG A  87       3.680  26.362  20.050  1.00  0.00           H  
ATOM   1354 2HH2 ARG A  87       2.139  26.449  20.875  1.00  0.00           H  
ATOM   1355  N   SER A  88       8.099  29.682  18.230  1.00  0.00           N  
ATOM   1356  CA  SER A  88       9.106  28.719  17.799  1.00  0.00           C  
ATOM   1357  C   SER A  88       8.528  27.729  16.796  1.00  0.00           C  
ATOM   1358  O   SER A  88       9.256  27.152  15.989  1.00  0.00           O  
ATOM   1359  CB  SER A  88       9.661  27.973  18.997  1.00  0.00           C  
ATOM   1360  OG  SER A  88       8.680  27.164  19.584  1.00  0.00           O  
ATOM   1361  H   SER A  88       7.817  29.698  19.199  1.00  0.00           H  
ATOM   1362  HA  SER A  88       9.919  29.262  17.315  1.00  0.00           H  
ATOM   1363 1HB  SER A  88      10.504  27.358  18.683  1.00  0.00           H  
ATOM   1364 2HB  SER A  88      10.033  28.688  19.730  1.00  0.00           H  
ATOM   1365  HG  SER A  88       8.633  26.371  19.044  1.00  0.00           H  
ATOM   1366  N   ASP A  89       7.215  27.536  16.852  1.00  0.00           N  
ATOM   1367  CA  ASP A  89       6.548  26.552  16.008  1.00  0.00           C  
ATOM   1368  C   ASP A  89       6.247  27.122  14.628  1.00  0.00           C  
ATOM   1369  O   ASP A  89       5.631  26.461  13.793  1.00  0.00           O  
ATOM   1370  CB  ASP A  89       5.249  26.075  16.664  1.00  0.00           C  
ATOM   1371  CG  ASP A  89       5.487  25.285  17.944  1.00  0.00           C  
ATOM   1372  OD1 ASP A  89       6.460  24.572  18.006  1.00  0.00           O  
ATOM   1373  OD2 ASP A  89       4.693  25.402  18.846  1.00  0.00           O  
ATOM   1374  H   ASP A  89       6.664  28.086  17.496  1.00  0.00           H  
ATOM   1375  HA  ASP A  89       7.211  25.695  15.886  1.00  0.00           H  
ATOM   1376 1HB  ASP A  89       4.622  26.936  16.897  1.00  0.00           H  
ATOM   1377 2HB  ASP A  89       4.697  25.448  15.964  1.00  0.00           H  
ATOM   1378  N   ASP A  90       6.687  28.354  14.394  1.00  0.00           N  
ATOM   1379  CA  ASP A  90       6.575  28.970  13.077  1.00  0.00           C  
ATOM   1380  C   ASP A  90       7.814  28.695  12.234  1.00  0.00           C  
ATOM   1381  O   ASP A  90       7.868  29.054  11.058  1.00  0.00           O  
ATOM   1382  CB  ASP A  90       6.365  30.481  13.208  1.00  0.00           C  
ATOM   1383  CG  ASP A  90       4.996  30.842  13.768  1.00  0.00           C  
ATOM   1384  OD1 ASP A  90       4.040  30.193  13.413  1.00  0.00           O  
ATOM   1385  OD2 ASP A  90       4.919  31.762  14.547  1.00  0.00           O  
ATOM   1386  H   ASP A  90       7.109  28.878  15.148  1.00  0.00           H  
ATOM   1387  HA  ASP A  90       5.713  28.541  12.567  1.00  0.00           H  
ATOM   1388 1HB  ASP A  90       7.130  30.900  13.861  1.00  0.00           H  
ATOM   1389 2HB  ASP A  90       6.476  30.949  12.230  1.00  0.00           H  
ATOM   1390  N   THR A  91       8.808  28.056  12.842  1.00  0.00           N  
ATOM   1391  CA  THR A  91      10.000  27.629  12.120  1.00  0.00           C  
ATOM   1392  C   THR A  91       9.632  26.881  10.845  1.00  0.00           C  
ATOM   1393  O   THR A  91       9.280  25.702  10.885  1.00  0.00           O  
ATOM   1394  CB  THR A  91      10.894  26.739  13.002  1.00  0.00           C  
ATOM   1395  OG1 THR A  91      11.283  27.464  14.177  1.00  0.00           O  
ATOM   1396  CG2 THR A  91      12.138  26.310  12.240  1.00  0.00           C  
ATOM   1397  H   THR A  91       8.735  27.862  13.831  1.00  0.00           H  
ATOM   1398  HA  THR A  91      10.569  28.515  11.837  1.00  0.00           H  
ATOM   1399  HB  THR A  91      10.338  25.853  13.307  1.00  0.00           H  
ATOM   1400  HG1 THR A  91      10.600  27.378  14.846  1.00  0.00           H  
ATOM   1401 1HG2 THR A  91      12.758  25.682  12.879  1.00  0.00           H  
ATOM   1402 2HG2 THR A  91      11.846  25.749  11.353  1.00  0.00           H  
ATOM   1403 3HG2 THR A  91      12.703  27.192  11.941  1.00  0.00           H  
ATOM   1404  N   ALA A  92       9.716  27.572   9.714  1.00  0.00           N  
ATOM   1405  CA  ALA A  92       9.308  27.002   8.435  1.00  0.00           C  
ATOM   1406  C   ALA A  92       9.869  27.807   7.269  1.00  0.00           C  
ATOM   1407  O   ALA A  92      10.308  28.944   7.442  1.00  0.00           O  
ATOM   1408  CB  ALA A  92       7.790  26.931   8.347  1.00  0.00           C  
ATOM   1409  H   ALA A  92      10.073  28.517   9.740  1.00  0.00           H  
ATOM   1410  HA  ALA A  92       9.713  25.993   8.369  1.00  0.00           H  
ATOM   1411 1HB  ALA A  92       7.501  26.504   7.387  1.00  0.00           H  
ATOM   1412 2HB  ALA A  92       7.408  26.305   9.153  1.00  0.00           H  
ATOM   1413 3HB  ALA A  92       7.374  27.933   8.438  1.00  0.00           H  
ATOM   1414  N   VAL A  93       9.850  27.210   6.082  1.00  0.00           N  
ATOM   1415  CA  VAL A  93      10.197  27.925   4.860  1.00  0.00           C  
ATOM   1416  C   VAL A  93       8.949  28.392   4.122  1.00  0.00           C  
ATOM   1417  O   VAL A  93       8.143  27.579   3.669  1.00  0.00           O  
ATOM   1418  CB  VAL A  93      11.032  27.023   3.931  1.00  0.00           C  
ATOM   1419  CG1 VAL A  93      11.381  27.759   2.647  1.00  0.00           C  
ATOM   1420  CG2 VAL A  93      12.291  26.565   4.650  1.00  0.00           C  
ATOM   1421  H   VAL A  93       9.589  26.236   6.025  1.00  0.00           H  
ATOM   1422  HA  VAL A  93      10.793  28.799   5.127  1.00  0.00           H  
ATOM   1423  HB  VAL A  93      10.435  26.155   3.652  1.00  0.00           H  
ATOM   1424 1HG1 VAL A  93      11.971  27.107   2.002  1.00  0.00           H  
ATOM   1425 2HG1 VAL A  93      10.465  28.046   2.131  1.00  0.00           H  
ATOM   1426 3HG1 VAL A  93      11.960  28.652   2.885  1.00  0.00           H  
ATOM   1427 1HG2 VAL A  93      12.876  25.927   3.988  1.00  0.00           H  
ATOM   1428 2HG2 VAL A  93      12.885  27.434   4.935  1.00  0.00           H  
ATOM   1429 3HG2 VAL A  93      12.016  26.004   5.544  1.00  0.00           H  
ATOM   1430  N   TYR A  94       8.795  29.707   4.004  1.00  0.00           N  
ATOM   1431  CA  TYR A  94       7.543  30.292   3.539  1.00  0.00           C  
ATOM   1432  C   TYR A  94       7.593  30.586   2.045  1.00  0.00           C  
ATOM   1433  O   TYR A  94       8.416  31.378   1.586  1.00  0.00           O  
ATOM   1434  CB  TYR A  94       7.227  31.570   4.321  1.00  0.00           C  
ATOM   1435  CG  TYR A  94       6.925  31.331   5.784  1.00  0.00           C  
ATOM   1436  CD1 TYR A  94       7.921  30.866   6.630  1.00  0.00           C  
ATOM   1437  CD2 TYR A  94       5.653  31.578   6.279  1.00  0.00           C  
ATOM   1438  CE1 TYR A  94       7.645  30.648   7.966  1.00  0.00           C  
ATOM   1439  CE2 TYR A  94       5.378  31.361   7.615  1.00  0.00           C  
ATOM   1440  CZ  TYR A  94       6.368  30.898   8.457  1.00  0.00           C  
ATOM   1441  OH  TYR A  94       6.094  30.681   9.788  1.00  0.00           O  
ATOM   1442  H   TYR A  94       9.564  30.316   4.242  1.00  0.00           H  
ATOM   1443  HA  TYR A  94       6.741  29.573   3.708  1.00  0.00           H  
ATOM   1444 1HB  TYR A  94       8.073  32.256   4.255  1.00  0.00           H  
ATOM   1445 2HB  TYR A  94       6.367  32.067   3.873  1.00  0.00           H  
ATOM   1446  HD1 TYR A  94       8.920  30.672   6.241  1.00  0.00           H  
ATOM   1447  HD2 TYR A  94       4.871  31.943   5.613  1.00  0.00           H  
ATOM   1448  HE1 TYR A  94       8.427  30.282   8.631  1.00  0.00           H  
ATOM   1449  HE2 TYR A  94       4.378  31.554   8.004  1.00  0.00           H  
ATOM   1450  HH  TYR A  94       6.768  30.110  10.163  1.00  0.00           H  
ATOM   1451  N   TYR A  95       6.708  29.944   1.291  1.00  0.00           N  
ATOM   1452  CA  TYR A  95       6.688  30.089  -0.160  1.00  0.00           C  
ATOM   1453  C   TYR A  95       5.566  31.018  -0.605  1.00  0.00           C  
ATOM   1454  O   TYR A  95       4.528  31.112   0.051  1.00  0.00           O  
ATOM   1455  CB  TYR A  95       6.545  28.723  -0.833  1.00  0.00           C  
ATOM   1456  CG  TYR A  95       7.652  27.752  -0.487  1.00  0.00           C  
ATOM   1457  CD1 TYR A  95       7.405  26.699   0.381  1.00  0.00           C  
ATOM   1458  CD2 TYR A  95       8.914  27.916  -1.038  1.00  0.00           C  
ATOM   1459  CE1 TYR A  95       8.417  25.812   0.697  1.00  0.00           C  
ATOM   1460  CE2 TYR A  95       9.926  27.029  -0.722  1.00  0.00           C  
ATOM   1461  CZ  TYR A  95       9.680  25.981   0.142  1.00  0.00           C  
ATOM   1462  OH  TYR A  95      10.688  25.099   0.456  1.00  0.00           O  
ATOM   1463  H   TYR A  95       6.031  29.339   1.734  1.00  0.00           H  
ATOM   1464  HA  TYR A  95       7.632  30.536  -0.475  1.00  0.00           H  
ATOM   1465 1HB  TYR A  95       5.594  28.272  -0.543  1.00  0.00           H  
ATOM   1466 2HB  TYR A  95       6.530  28.850  -1.915  1.00  0.00           H  
ATOM   1467  HD1 TYR A  95       6.413  26.570   0.814  1.00  0.00           H  
ATOM   1468  HD2 TYR A  95       9.109  28.744  -1.719  1.00  0.00           H  
ATOM   1469  HE1 TYR A  95       8.223  24.985   1.379  1.00  0.00           H  
ATOM   1470  HE2 TYR A  95      10.918  27.159  -1.154  1.00  0.00           H  
ATOM   1471  HH  TYR A  95      10.336  24.397   1.009  1.00  0.00           H  
ATOM   1472  N   CYS A  96       5.780  31.703  -1.723  1.00  0.00           N  
ATOM   1473  CA  CYS A  96       4.710  32.435  -2.390  1.00  0.00           C  
ATOM   1474  C   CYS A  96       4.478  31.909  -3.800  1.00  0.00           C  
ATOM   1475  O   CYS A  96       5.423  31.544  -4.500  1.00  0.00           O  
ATOM   1476  CB  CYS A  96       5.039  33.927  -2.456  1.00  0.00           C  
ATOM   1477  SG  CYS A  96       3.706  34.948  -3.129  1.00  0.00           S  
ATOM   1478  H   CYS A  96       6.708  31.716  -2.122  1.00  0.00           H  
ATOM   1479  HA  CYS A  96       3.793  32.306  -1.815  1.00  0.00           H  
ATOM   1480 1HB  CYS A  96       5.272  34.292  -1.455  1.00  0.00           H  
ATOM   1481 2HB  CYS A  96       5.924  34.077  -3.073  1.00  0.00           H  
ATOM   1482  HG  CYS A  96       2.897  34.828  -2.081  1.00  0.00           H  
ATOM   1483  N   ALA A  97       3.216  31.872  -4.213  1.00  0.00           N  
ATOM   1484  CA  ALA A  97       2.849  31.313  -5.508  1.00  0.00           C  
ATOM   1485  C   ALA A  97       1.721  32.108  -6.152  1.00  0.00           C  
ATOM   1486  O   ALA A  97       0.818  32.589  -5.468  1.00  0.00           O  
ATOM   1487  CB  ALA A  97       2.449  29.852  -5.360  1.00  0.00           C  
ATOM   1488  H   ALA A  97       2.492  32.242  -3.614  1.00  0.00           H  
ATOM   1489  HA  ALA A  97       3.718  31.376  -6.163  1.00  0.00           H  
ATOM   1490 1HB  ALA A  97       2.178  29.448  -6.336  1.00  0.00           H  
ATOM   1491 2HB  ALA A  97       3.286  29.285  -4.953  1.00  0.00           H  
ATOM   1492 3HB  ALA A  97       1.597  29.775  -4.687  1.00  0.00           H  
ATOM   1493  N   ARG A  98       1.778  32.243  -7.473  1.00  0.00           N  
ATOM   1494  CA  ARG A  98       0.724  32.919  -8.220  1.00  0.00           C  
ATOM   1495  C   ARG A  98      -0.335  31.932  -8.695  1.00  0.00           C  
ATOM   1496  O   ARG A  98      -0.032  30.774  -8.985  1.00  0.00           O  
ATOM   1497  CB  ARG A  98       1.305  33.652  -9.421  1.00  0.00           C  
ATOM   1498  CG  ARG A  98       1.898  32.752 -10.494  1.00  0.00           C  
ATOM   1499  CD  ARG A  98       2.128  33.489 -11.763  1.00  0.00           C  
ATOM   1500  NE  ARG A  98       2.758  32.651 -12.770  1.00  0.00           N  
ATOM   1501  CZ  ARG A  98       2.110  31.744 -13.526  1.00  0.00           C  
ATOM   1502  NH1 ARG A  98       0.815  31.570 -13.377  1.00  0.00           N  
ATOM   1503  NH2 ARG A  98       2.775  31.029 -14.417  1.00  0.00           N  
ATOM   1504  H   ARG A  98       2.572  31.868  -7.972  1.00  0.00           H  
ATOM   1505  HA  ARG A  98       0.249  33.649  -7.564  1.00  0.00           H  
ATOM   1506 1HB  ARG A  98       0.528  34.255  -9.889  1.00  0.00           H  
ATOM   1507 2HB  ARG A  98       2.091  34.330  -9.088  1.00  0.00           H  
ATOM   1508 1HG  ARG A  98       2.853  32.356 -10.149  1.00  0.00           H  
ATOM   1509 2HG  ARG A  98       1.214  31.927 -10.695  1.00  0.00           H  
ATOM   1510 1HD  ARG A  98       1.174  33.838 -12.158  1.00  0.00           H  
ATOM   1511 2HD  ARG A  98       2.777  34.343 -11.575  1.00  0.00           H  
ATOM   1512  HE  ARG A  98       3.754  32.756 -12.913  1.00  0.00           H  
ATOM   1513 1HH1 ARG A  98       0.307  32.116 -12.696  1.00  0.00           H  
ATOM   1514 2HH1 ARG A  98       0.329  30.890 -13.944  1.00  0.00           H  
ATOM   1515 1HH2 ARG A  98       3.770  31.163 -14.531  1.00  0.00           H  
ATOM   1516 2HH2 ARG A  98       2.289  30.350 -14.983  1.00  0.00           H  
ATOM   1517  N   SER A  99      -1.577  32.397  -8.773  1.00  0.00           N  
ATOM   1518  CA  SER A  99      -2.675  31.570  -9.257  1.00  0.00           C  
ATOM   1519  C   SER A  99      -3.709  32.406 -10.000  1.00  0.00           C  
ATOM   1520  O   SER A  99      -3.720  33.633  -9.896  1.00  0.00           O  
ATOM   1521  CB  SER A  99      -3.335  30.847  -8.099  1.00  0.00           C  
ATOM   1522  OG  SER A  99      -4.161  31.713  -7.371  1.00  0.00           O  
ATOM   1523  H   SER A  99      -1.765  33.348  -8.489  1.00  0.00           H  
ATOM   1524  HA  SER A  99      -2.272  30.830  -9.950  1.00  0.00           H  
ATOM   1525 1HB  SER A  99      -3.923  30.012  -8.478  1.00  0.00           H  
ATOM   1526 2HB  SER A  99      -2.568  30.435  -7.443  1.00  0.00           H  
ATOM   1527  HG  SER A  99      -4.768  32.098  -8.008  1.00  0.00           H  
ATOM   1528  N   GLY A 100      -4.577  31.736 -10.750  1.00  0.00           N  
ATOM   1529  CA  GLY A 100      -5.689  32.403 -11.417  1.00  0.00           C  
ATOM   1530  C   GLY A 100      -5.828  31.933 -12.859  1.00  0.00           C  
ATOM   1531  O   GLY A 100      -4.834  31.773 -13.568  1.00  0.00           O  
ATOM   1532  H   GLY A 100      -4.465  30.738 -10.860  1.00  0.00           H  
ATOM   1533 1HA  GLY A 100      -6.613  32.203 -10.874  1.00  0.00           H  
ATOM   1534 2HA  GLY A 100      -5.531  33.481 -11.395  1.00  0.00           H  
ATOM   1535  N   GLY A 101      -7.066  31.714 -13.288  1.00  0.00           N  
ATOM   1536  CA  GLY A 101      -7.334  31.214 -14.631  1.00  0.00           C  
ATOM   1537  C   GLY A 101      -7.489  29.699 -14.635  1.00  0.00           C  
ATOM   1538  O   GLY A 101      -8.053  29.121 -13.706  1.00  0.00           O  
ATOM   1539  H   GLY A 101      -7.841  31.897 -12.667  1.00  0.00           H  
ATOM   1540 1HA  GLY A 101      -8.243  31.678 -15.017  1.00  0.00           H  
ATOM   1541 2HA  GLY A 101      -6.520  31.502 -15.295  1.00  0.00           H  
ATOM   1542  N   PRO A 102      -6.986  29.060 -15.685  1.00  0.00           N  
ATOM   1543  CA  PRO A 102      -7.125  27.618 -15.845  1.00  0.00           C  
ATOM   1544  C   PRO A 102      -6.153  26.867 -14.943  1.00  0.00           C  
ATOM   1545  O   PRO A 102      -6.306  25.668 -14.712  1.00  0.00           O  
ATOM   1546  CB  PRO A 102      -6.803  27.402 -17.327  1.00  0.00           C  
ATOM   1547  CG  PRO A 102      -5.862  28.508 -17.661  1.00  0.00           C  
ATOM   1548  CD  PRO A 102      -6.373  29.685 -16.874  1.00  0.00           C  
ATOM   1549  HA  PRO A 102      -8.163  27.328 -15.621  1.00  0.00           H  
ATOM   1550 1HB  PRO A 102      -6.361  26.406 -17.474  1.00  0.00           H  
ATOM   1551 2HB  PRO A 102      -7.728  27.434 -17.921  1.00  0.00           H  
ATOM   1552 1HG  PRO A 102      -4.834  28.229 -17.387  1.00  0.00           H  
ATOM   1553 2HG  PRO A 102      -5.862  28.692 -18.746  1.00  0.00           H  
ATOM   1554 1HD  PRO A 102      -5.530  30.336 -16.598  1.00  0.00           H  
ATOM   1555 2HD  PRO A 102      -7.109  30.239 -17.476  1.00  0.00           H  
ATOM   1556  N   TYR A 103      -5.153  27.580 -14.437  1.00  0.00           N  
ATOM   1557  CA  TYR A 103      -4.131  26.974 -13.592  1.00  0.00           C  
ATOM   1558  C   TYR A 103      -3.995  27.720 -12.271  1.00  0.00           C  
ATOM   1559  O   TYR A 103      -4.226  28.927 -12.202  1.00  0.00           O  
ATOM   1560  CB  TYR A 103      -2.786  26.938 -14.322  1.00  0.00           C  
ATOM   1561  CG  TYR A 103      -2.843  26.259 -15.672  1.00  0.00           C  
ATOM   1562  CD1 TYR A 103      -2.659  27.001 -16.830  1.00  0.00           C  
ATOM   1563  CD2 TYR A 103      -3.079  24.895 -15.754  1.00  0.00           C  
ATOM   1564  CE1 TYR A 103      -2.711  26.381 -18.063  1.00  0.00           C  
ATOM   1565  CE2 TYR A 103      -3.130  24.275 -16.987  1.00  0.00           C  
ATOM   1566  CZ  TYR A 103      -2.947  25.013 -18.138  1.00  0.00           C  
ATOM   1567  OH  TYR A 103      -2.999  24.396 -19.367  1.00  0.00           O  
ATOM   1568  H   TYR A 103      -5.100  28.568 -14.642  1.00  0.00           H  
ATOM   1569  HA  TYR A 103      -4.432  25.951 -13.365  1.00  0.00           H  
ATOM   1570 1HB  TYR A 103      -2.423  27.956 -14.467  1.00  0.00           H  
ATOM   1571 2HB  TYR A 103      -2.054  26.414 -13.708  1.00  0.00           H  
ATOM   1572  HD1 TYR A 103      -2.474  28.074 -16.766  1.00  0.00           H  
ATOM   1573  HD2 TYR A 103      -3.224  24.312 -14.844  1.00  0.00           H  
ATOM   1574  HE1 TYR A 103      -2.566  26.964 -18.973  1.00  0.00           H  
ATOM   1575  HE2 TYR A 103      -3.317  23.203 -17.051  1.00  0.00           H  
ATOM   1576  HH  TYR A 103      -3.269  23.482 -19.254  1.00  0.00           H  
ATOM   1577  N   PHE A 104      -3.618  26.994 -11.224  1.00  0.00           N  
ATOM   1578  CA  PHE A 104      -3.455  27.585  -9.901  1.00  0.00           C  
ATOM   1579  C   PHE A 104      -2.179  27.092  -9.231  1.00  0.00           C  
ATOM   1580  O   PHE A 104      -1.717  25.982  -9.494  1.00  0.00           O  
ATOM   1581  CB  PHE A 104      -4.661  27.257  -9.017  1.00  0.00           C  
ATOM   1582  CG  PHE A 104      -5.970  27.738  -9.575  1.00  0.00           C  
ATOM   1583  CD1 PHE A 104      -6.713  26.937 -10.429  1.00  0.00           C  
ATOM   1584  CD2 PHE A 104      -6.460  28.994  -9.248  1.00  0.00           C  
ATOM   1585  CE1 PHE A 104      -7.918  27.379 -10.942  1.00  0.00           C  
ATOM   1586  CE2 PHE A 104      -7.664  29.438  -9.759  1.00  0.00           C  
ATOM   1587  CZ  PHE A 104      -8.393  28.629 -10.607  1.00  0.00           C  
ATOM   1588  H   PHE A 104      -3.439  26.008 -11.348  1.00  0.00           H  
ATOM   1589  HA  PHE A 104      -3.388  28.668 -10.011  1.00  0.00           H  
ATOM   1590 1HB  PHE A 104      -4.726  26.178  -8.878  1.00  0.00           H  
ATOM   1591 2HB  PHE A 104      -4.524  27.706  -8.034  1.00  0.00           H  
ATOM   1592  HD1 PHE A 104      -6.337  25.948 -10.693  1.00  0.00           H  
ATOM   1593  HD2 PHE A 104      -5.884  29.632  -8.578  1.00  0.00           H  
ATOM   1594  HE1 PHE A 104      -8.491  26.740 -11.612  1.00  0.00           H  
ATOM   1595  HE2 PHE A 104      -8.038  30.426  -9.493  1.00  0.00           H  
ATOM   1596  HZ  PHE A 104      -9.342  28.979 -11.013  1.00  0.00           H  
ATOM   1597  N   PHE A 105      -1.613  27.925  -8.363  1.00  0.00           N  
ATOM   1598  CA  PHE A 105      -0.380  27.582  -7.665  1.00  0.00           C  
ATOM   1599  C   PHE A 105       0.716  27.186  -8.645  1.00  0.00           C  
ATOM   1600  O   PHE A 105       1.399  26.179  -8.454  1.00  0.00           O  
ATOM   1601  CB  PHE A 105      -0.626  26.439  -6.677  1.00  0.00           C  
ATOM   1602  CG  PHE A 105      -1.532  26.807  -5.537  1.00  0.00           C  
ATOM   1603  CD1 PHE A 105      -2.900  26.595  -5.623  1.00  0.00           C  
ATOM   1604  CD2 PHE A 105      -1.018  27.368  -4.377  1.00  0.00           C  
ATOM   1605  CE1 PHE A 105      -3.734  26.933  -4.574  1.00  0.00           C  
ATOM   1606  CE2 PHE A 105      -1.850  27.706  -3.327  1.00  0.00           C  
ATOM   1607  CZ  PHE A 105      -3.209  27.489  -3.426  1.00  0.00           C  
ATOM   1608  H   PHE A 105      -2.048  28.818  -8.183  1.00  0.00           H  
ATOM   1609  HA  PHE A 105      -0.043  28.457  -7.108  1.00  0.00           H  
ATOM   1610 1HB  PHE A 105      -1.067  25.593  -7.203  1.00  0.00           H  
ATOM   1611 2HB  PHE A 105       0.325  26.106  -6.263  1.00  0.00           H  
ATOM   1612  HD1 PHE A 105      -3.314  26.154  -6.530  1.00  0.00           H  
ATOM   1613  HD2 PHE A 105       0.056  27.540  -4.299  1.00  0.00           H  
ATOM   1614  HE1 PHE A 105      -4.807  26.761  -4.655  1.00  0.00           H  
ATOM   1615  HE2 PHE A 105      -1.433  28.146  -2.421  1.00  0.00           H  
ATOM   1616  HZ  PHE A 105      -3.866  27.757  -2.600  1.00  0.00           H  
ATOM   1617  N   ASP A 106       0.880  27.983  -9.695  1.00  0.00           N  
ATOM   1618  CA  ASP A 106       1.738  27.610 -10.813  1.00  0.00           C  
ATOM   1619  C   ASP A 106       3.210  27.695 -10.431  1.00  0.00           C  
ATOM   1620  O   ASP A 106       3.887  26.675 -10.299  1.00  0.00           O  
ATOM   1621  CB  ASP A 106       1.466  28.510 -12.021  1.00  0.00           C  
ATOM   1622  CG  ASP A 106       0.094  28.276 -12.638  1.00  0.00           C  
ATOM   1623  OD1 ASP A 106      -0.562  27.341 -12.242  1.00  0.00           O  
ATOM   1624  OD2 ASP A 106      -0.286  29.033 -13.499  1.00  0.00           O  
ATOM   1625  H   ASP A 106       0.398  28.870  -9.719  1.00  0.00           H  
ATOM   1626  HA  ASP A 106       1.517  26.579 -11.091  1.00  0.00           H  
ATOM   1627 1HB  ASP A 106       1.540  29.555 -11.720  1.00  0.00           H  
ATOM   1628 2HB  ASP A 106       2.226  28.335 -12.784  1.00  0.00           H  
ATOM   1629  N   TYR A 107       3.701  28.917 -10.253  1.00  0.00           N  
ATOM   1630  CA  TYR A 107       5.118  29.144 -10.000  1.00  0.00           C  
ATOM   1631  C   TYR A 107       5.358  29.584  -8.562  1.00  0.00           C  
ATOM   1632  O   TYR A 107       4.905  30.649  -8.144  1.00  0.00           O  
ATOM   1633  CB  TYR A 107       5.675  30.186 -10.973  1.00  0.00           C  
ATOM   1634  CG  TYR A 107       7.186  30.263 -10.986  1.00  0.00           C  
ATOM   1635  CD1 TYR A 107       7.901  29.680 -12.022  1.00  0.00           C  
ATOM   1636  CD2 TYR A 107       7.856  30.917  -9.963  1.00  0.00           C  
ATOM   1637  CE1 TYR A 107       9.281  29.751 -12.034  1.00  0.00           C  
ATOM   1638  CE2 TYR A 107       9.235  30.987  -9.975  1.00  0.00           C  
ATOM   1639  CZ  TYR A 107       9.947  30.407 -11.005  1.00  0.00           C  
ATOM   1640  OH  TYR A 107      11.321  30.477 -11.017  1.00  0.00           O  
ATOM   1641  H   TYR A 107       3.075  29.709 -10.294  1.00  0.00           H  
ATOM   1642  HA  TYR A 107       5.652  28.205 -10.152  1.00  0.00           H  
ATOM   1643 1HB  TYR A 107       5.337  29.957 -11.985  1.00  0.00           H  
ATOM   1644 2HB  TYR A 107       5.287  31.170 -10.713  1.00  0.00           H  
ATOM   1645  HD1 TYR A 107       7.375  29.166 -12.827  1.00  0.00           H  
ATOM   1646  HD2 TYR A 107       7.294  31.374  -9.148  1.00  0.00           H  
ATOM   1647  HE1 TYR A 107       9.843  29.293 -12.848  1.00  0.00           H  
ATOM   1648  HE2 TYR A 107       9.762  31.500  -9.170  1.00  0.00           H  
ATOM   1649  HH  TYR A 107      11.656  30.030 -11.798  1.00  0.00           H  
ATOM   1650  N   TRP A 108       6.073  28.756  -7.807  1.00  0.00           N  
ATOM   1651  CA  TRP A 108       6.437  29.091  -6.435  1.00  0.00           C  
ATOM   1652  C   TRP A 108       7.809  29.750  -6.374  1.00  0.00           C  
ATOM   1653  O   TRP A 108       8.688  29.452  -7.182  1.00  0.00           O  
ATOM   1654  CB  TRP A 108       6.430  27.836  -5.561  1.00  0.00           C  
ATOM   1655  CG  TRP A 108       5.090  27.172  -5.477  1.00  0.00           C  
ATOM   1656  CD1 TRP A 108       4.205  26.991  -6.498  1.00  0.00           C  
ATOM   1657  CD2 TRP A 108       4.472  26.591  -4.303  1.00  0.00           C  
ATOM   1658  NE1 TRP A 108       3.083  26.343  -6.042  1.00  0.00           N  
ATOM   1659  CE2 TRP A 108       3.230  26.089  -4.702  1.00  0.00           C  
ATOM   1660  CE3 TRP A 108       4.867  26.459  -2.966  1.00  0.00           C  
ATOM   1661  CZ2 TRP A 108       2.372  25.463  -3.812  1.00  0.00           C  
ATOM   1662  CZ3 TRP A 108       4.007  25.830  -2.074  1.00  0.00           C  
ATOM   1663  CH2 TRP A 108       2.792  25.345  -2.487  1.00  0.00           C  
ATOM   1664  H   TRP A 108       6.373  27.873  -8.194  1.00  0.00           H  
ATOM   1665  HA  TRP A 108       5.701  29.793  -6.044  1.00  0.00           H  
ATOM   1666 1HB  TRP A 108       7.147  27.115  -5.954  1.00  0.00           H  
ATOM   1667 2HB  TRP A 108       6.748  28.095  -4.551  1.00  0.00           H  
ATOM   1668  HD1 TRP A 108       4.364  27.314  -7.525  1.00  0.00           H  
ATOM   1669  HE1 TRP A 108       2.280  26.094  -6.602  1.00  0.00           H  
ATOM   1670  HE3 TRP A 108       5.832  26.841  -2.634  1.00  0.00           H  
ATOM   1671  HZ2 TRP A 108       1.402  25.071  -4.120  1.00  0.00           H  
ATOM   1672  HZ3 TRP A 108       4.322  25.732  -1.035  1.00  0.00           H  
ATOM   1673  HH2 TRP A 108       2.142  24.857  -1.761  1.00  0.00           H  
ATOM   1674  N   GLY A 109       7.985  30.649  -5.411  1.00  0.00           N  
ATOM   1675  CA  GLY A 109       9.253  31.348  -5.239  1.00  0.00           C  
ATOM   1676  C   GLY A 109      10.301  30.441  -4.607  1.00  0.00           C  
ATOM   1677  O   GLY A 109      10.078  29.242  -4.439  1.00  0.00           O  
ATOM   1678  H   GLY A 109       7.222  30.853  -4.783  1.00  0.00           H  
ATOM   1679 1HA  GLY A 109       9.609  31.701  -6.208  1.00  0.00           H  
ATOM   1680 2HA  GLY A 109       9.102  32.226  -4.613  1.00  0.00           H  
ATOM   1681  N   GLN A 110      11.444  31.020  -4.257  1.00  0.00           N  
ATOM   1682  CA  GLN A 110      12.574  30.246  -3.757  1.00  0.00           C  
ATOM   1683  C   GLN A 110      12.383  29.875  -2.292  1.00  0.00           C  
ATOM   1684  O   GLN A 110      13.058  28.986  -1.774  1.00  0.00           O  
ATOM   1685  CB  GLN A 110      13.879  31.027  -3.933  1.00  0.00           C  
ATOM   1686  CG  GLN A 110      14.131  32.068  -2.855  1.00  0.00           C  
ATOM   1687  CD  GLN A 110      13.562  33.427  -3.219  1.00  0.00           C  
ATOM   1688  OE1 GLN A 110      12.539  33.524  -3.901  1.00  0.00           O  
ATOM   1689  NE2 GLN A 110      14.224  34.485  -2.765  1.00  0.00           N  
ATOM   1690  H   GLN A 110      11.533  32.023  -4.340  1.00  0.00           H  
ATOM   1691  HA  GLN A 110      12.641  29.322  -4.332  1.00  0.00           H  
ATOM   1692 1HB  GLN A 110      14.721  30.334  -3.934  1.00  0.00           H  
ATOM   1693 2HB  GLN A 110      13.872  31.536  -4.897  1.00  0.00           H  
ATOM   1694 1HG  GLN A 110      13.661  31.738  -1.929  1.00  0.00           H  
ATOM   1695 2HG  GLN A 110      15.206  32.175  -2.712  1.00  0.00           H  
ATOM   1696 1HE2 GLN A 110      13.896  35.407  -2.973  1.00  0.00           H  
ATOM   1697 2HE2 GLN A 110      15.050  34.360  -2.215  1.00  0.00           H  
ATOM   1698  N   GLY A 111      11.459  30.561  -1.629  1.00  0.00           N  
ATOM   1699  CA  GLY A 111      11.135  30.266  -0.239  1.00  0.00           C  
ATOM   1700  C   GLY A 111      11.852  31.221   0.708  1.00  0.00           C  
ATOM   1701  O   GLY A 111      12.987  31.625   0.456  1.00  0.00           O  
ATOM   1702  H   GLY A 111      10.967  31.307  -2.101  1.00  0.00           H  
ATOM   1703 1HA  GLY A 111      10.058  30.342  -0.091  1.00  0.00           H  
ATOM   1704 2HA  GLY A 111      11.419  29.240  -0.009  1.00  0.00           H  
ATOM   1705  N   THR A 112      11.182  31.578   1.799  1.00  0.00           N  
ATOM   1706  CA  THR A 112      11.775  32.440   2.814  1.00  0.00           C  
ATOM   1707  C   THR A 112      11.773  31.765   4.179  1.00  0.00           C  
ATOM   1708  O   THR A 112      10.725  31.622   4.810  1.00  0.00           O  
ATOM   1709  CB  THR A 112      11.032  33.786   2.901  1.00  0.00           C  
ATOM   1710  OG1 THR A 112      11.070  34.439   1.626  1.00  0.00           O  
ATOM   1711  CG2 THR A 112      11.676  34.684   3.946  1.00  0.00           C  
ATOM   1712  H   THR A 112      10.238  31.243   1.928  1.00  0.00           H  
ATOM   1713  HA  THR A 112      12.811  32.637   2.538  1.00  0.00           H  
ATOM   1714  HB  THR A 112       9.991  33.610   3.173  1.00  0.00           H  
ATOM   1715  HG1 THR A 112      11.871  34.965   1.560  1.00  0.00           H  
ATOM   1716 1HG2 THR A 112      11.137  35.630   3.994  1.00  0.00           H  
ATOM   1717 2HG2 THR A 112      11.638  34.195   4.919  1.00  0.00           H  
ATOM   1718 3HG2 THR A 112      12.714  34.871   3.675  1.00  0.00           H  
ATOM   1719  N   LEU A 113      12.952  31.351   4.631  1.00  0.00           N  
ATOM   1720  CA  LEU A 113      13.090  30.703   5.930  1.00  0.00           C  
ATOM   1721  C   LEU A 113      12.907  31.701   7.066  1.00  0.00           C  
ATOM   1722  O   LEU A 113      13.654  32.673   7.178  1.00  0.00           O  
ATOM   1723  CB  LEU A 113      14.466  30.035   6.045  1.00  0.00           C  
ATOM   1724  CG  LEU A 113      14.771  29.367   7.392  1.00  0.00           C  
ATOM   1725  CD1 LEU A 113      13.811  28.206   7.612  1.00  0.00           C  
ATOM   1726  CD2 LEU A 113      16.216  28.892   7.407  1.00  0.00           C  
ATOM   1727  H   LEU A 113      13.773  31.489   4.060  1.00  0.00           H  
ATOM   1728  HA  LEU A 113      12.320  29.937   6.018  1.00  0.00           H  
ATOM   1729 1HB  LEU A 113      14.547  29.272   5.271  1.00  0.00           H  
ATOM   1730 2HB  LEU A 113      15.234  30.787   5.866  1.00  0.00           H  
ATOM   1731  HG  LEU A 113      14.616  30.085   8.197  1.00  0.00           H  
ATOM   1732 1HD1 LEU A 113      14.027  27.732   8.570  1.00  0.00           H  
ATOM   1733 2HD1 LEU A 113      12.786  28.577   7.616  1.00  0.00           H  
ATOM   1734 3HD1 LEU A 113      13.931  27.477   6.811  1.00  0.00           H  
ATOM   1735 1HD2 LEU A 113      16.433  28.418   8.365  1.00  0.00           H  
ATOM   1736 2HD2 LEU A 113      16.371  28.172   6.603  1.00  0.00           H  
ATOM   1737 3HD2 LEU A 113      16.881  29.744   7.265  1.00  0.00           H  
ATOM   1738  N   VAL A 114      11.909  31.455   7.908  1.00  0.00           N  
ATOM   1739  CA  VAL A 114      11.662  32.298   9.071  1.00  0.00           C  
ATOM   1740  C   VAL A 114      11.784  31.503  10.364  1.00  0.00           C  
ATOM   1741  O   VAL A 114      11.118  30.483  10.543  1.00  0.00           O  
ATOM   1742  CB  VAL A 114      10.257  32.925   8.988  1.00  0.00           C  
ATOM   1743  CG1 VAL A 114       9.974  33.763  10.226  1.00  0.00           C  
ATOM   1744  CG2 VAL A 114      10.140  33.767   7.727  1.00  0.00           C  
ATOM   1745  H   VAL A 114      11.306  30.662   7.738  1.00  0.00           H  
ATOM   1746  HA  VAL A 114      12.403  33.099   9.081  1.00  0.00           H  
ATOM   1747  HB  VAL A 114       9.515  32.127   8.964  1.00  0.00           H  
ATOM   1748 1HG1 VAL A 114       8.978  34.198  10.150  1.00  0.00           H  
ATOM   1749 2HG1 VAL A 114      10.028  33.133  11.113  1.00  0.00           H  
ATOM   1750 3HG1 VAL A 114      10.713  34.561  10.301  1.00  0.00           H  
ATOM   1751 1HG2 VAL A 114       9.144  34.207   7.675  1.00  0.00           H  
ATOM   1752 2HG2 VAL A 114      10.887  34.561   7.749  1.00  0.00           H  
ATOM   1753 3HG2 VAL A 114      10.305  33.138   6.852  1.00  0.00           H  
ATOM   1754  N   THR A 115      12.640  31.975  11.264  1.00  0.00           N  
ATOM   1755  CA  THR A 115      12.818  31.334  12.562  1.00  0.00           C  
ATOM   1756  C   THR A 115      12.537  32.308  13.700  1.00  0.00           C  
ATOM   1757  O   THR A 115      11.405  32.540  14.024  1.00  0.00           O  
ATOM   1758  OXT THR A 115      13.447  32.842  14.271  1.00  0.00           O  
ATOM   1759  CB  THR A 115      14.241  30.765  12.709  1.00  0.00           C  
ATOM   1760  OG1 THR A 115      14.474  29.785  11.689  1.00  0.00           O  
ATOM   1761  CG2 THR A 115      14.419  30.121  14.075  1.00  0.00           C  
ATOM   1762  H   THR A 115      13.182  32.798  11.044  1.00  0.00           H  
ATOM   1763  HA  THR A 115      12.108  30.510  12.641  1.00  0.00           H  
ATOM   1764  HB  THR A 115      14.968  31.568  12.595  1.00  0.00           H  
ATOM   1765  HG1 THR A 115      14.673  28.939  12.098  1.00  0.00           H  
ATOM   1766 1HG2 THR A 115      15.431  29.724  14.161  1.00  0.00           H  
ATOM   1767 2HG2 THR A 115      14.254  30.866  14.853  1.00  0.00           H  
ATOM   1768 3HG2 THR A 115      13.701  29.310  14.192  1.00  0.00           H  
ATOM   1769  N   ASP C 116      -9.620  22.814   6.397  1.00  0.00           N  
ATOM   1770  CA  ASP C 116      -9.170  22.134   7.606  1.00  0.00           C  
ATOM   1771  C   ASP C 116      -9.367  20.628   7.497  1.00  0.00           C  
ATOM   1772  O   ASP C 116     -10.050  20.020   8.322  1.00  0.00           O  
ATOM   1773  CB  ASP C 116      -9.919  22.666   8.831  1.00  0.00           C  
ATOM   1774  CG  ASP C 116      -9.332  22.170  10.145  1.00  0.00           C  
ATOM   1775  OD1 ASP C 116      -8.232  21.671  10.131  1.00  0.00           O  
ATOM   1776  OD2 ASP C 116      -9.990  22.295  11.151  1.00  0.00           O  
ATOM   1777 1H   ASP C 116      -9.480  23.799   6.496  1.00  0.00           H  
ATOM   1778 2H   ASP C 116      -9.098  22.480   5.612  1.00  0.00           H  
ATOM   1779 3H   ASP C 116     -10.592  22.629   6.253  1.00  0.00           H  
ATOM   1780  HA  ASP C 116      -8.106  22.330   7.737  1.00  0.00           H  
ATOM   1781 1HB  ASP C 116      -9.896  23.756   8.827  1.00  0.00           H  
ATOM   1782 2HB  ASP C 116     -10.965  22.361   8.778  1.00  0.00           H  
ATOM   1783  N   ILE C 117      -8.765  20.030   6.474  1.00  0.00           N  
ATOM   1784  CA  ILE C 117      -8.889  18.595   6.245  1.00  0.00           C  
ATOM   1785  C   ILE C 117      -7.530  17.910   6.297  1.00  0.00           C  
ATOM   1786  O   ILE C 117      -6.573  18.357   5.664  1.00  0.00           O  
ATOM   1787  CB  ILE C 117      -9.556  18.313   4.886  1.00  0.00           C  
ATOM   1788  CG1 ILE C 117     -10.971  18.896   4.854  1.00  0.00           C  
ATOM   1789  CG2 ILE C 117      -9.587  16.817   4.610  1.00  0.00           C  
ATOM   1790  CD1 ILE C 117     -11.610  18.873   3.484  1.00  0.00           C  
ATOM   1791  H   ILE C 117      -8.207  20.583   5.840  1.00  0.00           H  
ATOM   1792  HA  ILE C 117      -9.514  18.172   7.030  1.00  0.00           H  
ATOM   1793  HB  ILE C 117      -8.993  18.807   4.095  1.00  0.00           H  
ATOM   1794 1HG1 ILE C 117     -11.610  18.338   5.538  1.00  0.00           H  
ATOM   1795 2HG1 ILE C 117     -10.946  19.930   5.200  1.00  0.00           H  
ATOM   1796 1HG2 ILE C 117     -10.062  16.635   3.646  1.00  0.00           H  
ATOM   1797 2HG2 ILE C 117      -8.569  16.430   4.591  1.00  0.00           H  
ATOM   1798 3HG2 ILE C 117     -10.153  16.314   5.394  1.00  0.00           H  
ATOM   1799 1HD1 ILE C 117     -12.610  19.303   3.542  1.00  0.00           H  
ATOM   1800 2HD1 ILE C 117     -11.004  19.456   2.790  1.00  0.00           H  
ATOM   1801 3HD1 ILE C 117     -11.678  17.845   3.132  1.00  0.00           H  
ATOM   1802  N   VAL C 118      -7.451  16.821   7.054  1.00  0.00           N  
ATOM   1803  CA  VAL C 118      -6.202  16.084   7.208  1.00  0.00           C  
ATOM   1804  C   VAL C 118      -5.918  15.220   5.986  1.00  0.00           C  
ATOM   1805  O   VAL C 118      -6.752  14.414   5.575  1.00  0.00           O  
ATOM   1806  CB  VAL C 118      -6.261  15.191   8.462  1.00  0.00           C  
ATOM   1807  CG1 VAL C 118      -5.000  14.346   8.572  1.00  0.00           C  
ATOM   1808  CG2 VAL C 118      -6.444  16.051   9.702  1.00  0.00           C  
ATOM   1809  H   VAL C 118      -8.277  16.495   7.535  1.00  0.00           H  
ATOM   1810  HA  VAL C 118      -5.390  16.801   7.327  1.00  0.00           H  
ATOM   1811  HB  VAL C 118      -7.101  14.503   8.368  1.00  0.00           H  
ATOM   1812 1HG1 VAL C 118      -5.058  13.720   9.464  1.00  0.00           H  
ATOM   1813 2HG1 VAL C 118      -4.909  13.712   7.691  1.00  0.00           H  
ATOM   1814 3HG1 VAL C 118      -4.130  14.998   8.644  1.00  0.00           H  
ATOM   1815 1HG2 VAL C 118      -6.485  15.413  10.585  1.00  0.00           H  
ATOM   1816 2HG2 VAL C 118      -5.606  16.743   9.793  1.00  0.00           H  
ATOM   1817 3HG2 VAL C 118      -7.372  16.616   9.620  1.00  0.00           H  
ATOM   1818  N   MET C 119      -4.734  15.394   5.408  1.00  0.00           N  
ATOM   1819  CA  MET C 119      -4.336  14.630   4.232  1.00  0.00           C  
ATOM   1820  C   MET C 119      -3.053  13.851   4.490  1.00  0.00           C  
ATOM   1821  O   MET C 119      -1.963  14.423   4.523  1.00  0.00           O  
ATOM   1822  CB  MET C 119      -4.163  15.559   3.032  1.00  0.00           C  
ATOM   1823  CG  MET C 119      -5.410  16.353   2.666  1.00  0.00           C  
ATOM   1824  SD  MET C 119      -5.151  17.440   1.250  1.00  0.00           S  
ATOM   1825  CE  MET C 119      -5.243  16.267  -0.099  1.00  0.00           C  
ATOM   1826  H   MET C 119      -4.093  16.073   5.793  1.00  0.00           H  
ATOM   1827  HA  MET C 119      -5.121  13.908   4.007  1.00  0.00           H  
ATOM   1828 1HB  MET C 119      -3.363  16.270   3.235  1.00  0.00           H  
ATOM   1829 2HB  MET C 119      -3.870  14.976   2.159  1.00  0.00           H  
ATOM   1830 1HG  MET C 119      -6.222  15.666   2.429  1.00  0.00           H  
ATOM   1831 2HG  MET C 119      -5.716  16.962   3.516  1.00  0.00           H  
ATOM   1832 1HE  MET C 119      -5.101  16.789  -1.046  1.00  0.00           H  
ATOM   1833 2HE  MET C 119      -4.464  15.512   0.020  1.00  0.00           H  
ATOM   1834 3HE  MET C 119      -6.220  15.783  -0.094  1.00  0.00           H  
ATOM   1835  N   THR C 120      -3.188  12.541   4.671  1.00  0.00           N  
ATOM   1836  CA  THR C 120      -2.054  11.696   5.027  1.00  0.00           C  
ATOM   1837  C   THR C 120      -1.498  10.977   3.805  1.00  0.00           C  
ATOM   1838  O   THR C 120      -2.172  10.141   3.205  1.00  0.00           O  
ATOM   1839  CB  THR C 120      -2.448  10.664   6.100  1.00  0.00           C  
ATOM   1840  OG1 THR C 120      -2.870  11.344   7.289  1.00  0.00           O  
ATOM   1841  CG2 THR C 120      -1.269   9.760   6.429  1.00  0.00           C  
ATOM   1842  H   THR C 120      -4.099  12.121   4.560  1.00  0.00           H  
ATOM   1843  HA  THR C 120      -1.265  12.329   5.434  1.00  0.00           H  
ATOM   1844  HB  THR C 120      -3.274  10.055   5.733  1.00  0.00           H  
ATOM   1845  HG1 THR C 120      -3.829  11.336   7.338  1.00  0.00           H  
ATOM   1846 1HG2 THR C 120      -1.566   9.037   7.188  1.00  0.00           H  
ATOM   1847 2HG2 THR C 120      -0.953   9.233   5.529  1.00  0.00           H  
ATOM   1848 3HG2 THR C 120      -0.443  10.363   6.805  1.00  0.00           H  
ATOM   1849  N   GLN C 121      -0.264  11.309   3.441  1.00  0.00           N  
ATOM   1850  CA  GLN C 121       0.405  10.658   2.320  1.00  0.00           C  
ATOM   1851  C   GLN C 121       1.195   9.441   2.782  1.00  0.00           C  
ATOM   1852  O   GLN C 121       1.615   9.362   3.937  1.00  0.00           O  
ATOM   1853  CB  GLN C 121       1.333  11.644   1.605  1.00  0.00           C  
ATOM   1854  CG  GLN C 121       0.614  12.797   0.927  1.00  0.00           C  
ATOM   1855  CD  GLN C 121       1.569  13.737   0.217  1.00  0.00           C  
ATOM   1856  OE1 GLN C 121       1.350  14.951   0.175  1.00  0.00           O  
ATOM   1857  NE2 GLN C 121       2.635  13.182  -0.347  1.00  0.00           N  
ATOM   1858  H   GLN C 121       0.224  12.030   3.954  1.00  0.00           H  
ATOM   1859  HA  GLN C 121      -0.353  10.320   1.615  1.00  0.00           H  
ATOM   1860 1HB  GLN C 121       2.040  12.063   2.322  1.00  0.00           H  
ATOM   1861 2HB  GLN C 121       1.911  11.115   0.847  1.00  0.00           H  
ATOM   1862 1HG  GLN C 121      -0.082  12.395   0.190  1.00  0.00           H  
ATOM   1863 2HG  GLN C 121       0.071  13.367   1.681  1.00  0.00           H  
ATOM   1864 1HE2 GLN C 121       3.301  13.752  -0.830  1.00  0.00           H  
ATOM   1865 2HE2 GLN C 121       2.774  12.193  -0.289  1.00  0.00           H  
ATOM   1866  N   SER C 122       1.395   8.492   1.873  1.00  0.00           N  
ATOM   1867  CA  SER C 122       2.154   7.285   2.180  1.00  0.00           C  
ATOM   1868  C   SER C 122       2.829   6.728   0.933  1.00  0.00           C  
ATOM   1869  O   SER C 122       2.230   6.684  -0.142  1.00  0.00           O  
ATOM   1870  CB  SER C 122       1.242   6.236   2.785  1.00  0.00           C  
ATOM   1871  OG  SER C 122       1.942   5.048   3.038  1.00  0.00           O  
ATOM   1872  H   SER C 122       1.012   8.610   0.946  1.00  0.00           H  
ATOM   1873  HA  SER C 122       2.929   7.538   2.905  1.00  0.00           H  
ATOM   1874 1HB  SER C 122       0.817   6.615   3.713  1.00  0.00           H  
ATOM   1875 2HB  SER C 122       0.416   6.036   2.104  1.00  0.00           H  
ATOM   1876  HG  SER C 122       2.296   4.764   2.191  1.00  0.00           H  
ATOM   1877  N   PRO C 123       4.078   6.302   1.084  1.00  0.00           N  
ATOM   1878  CA  PRO C 123       4.758   6.359   2.372  1.00  0.00           C  
ATOM   1879  C   PRO C 123       5.328   7.747   2.633  1.00  0.00           C  
ATOM   1880  O   PRO C 123       5.121   8.672   1.846  1.00  0.00           O  
ATOM   1881  CB  PRO C 123       5.865   5.311   2.225  1.00  0.00           C  
ATOM   1882  CG  PRO C 123       6.256   5.391   0.789  1.00  0.00           C  
ATOM   1883  CD  PRO C 123       4.960   5.634   0.062  1.00  0.00           C  
ATOM   1884  HA  PRO C 123       4.051   6.077   3.167  1.00  0.00           H  
ATOM   1885 1HB  PRO C 123       6.697   5.544   2.907  1.00  0.00           H  
ATOM   1886 2HB  PRO C 123       5.485   4.319   2.510  1.00  0.00           H  
ATOM   1887 1HG  PRO C 123       6.985   6.201   0.638  1.00  0.00           H  
ATOM   1888 2HG  PRO C 123       6.748   4.458   0.477  1.00  0.00           H  
ATOM   1889 1HD  PRO C 123       5.141   6.295  -0.799  1.00  0.00           H  
ATOM   1890 2HD  PRO C 123       4.538   4.674  -0.268  1.00  0.00           H  
ATOM   1891  N   LEU C 124       6.048   7.888   3.741  1.00  0.00           N  
ATOM   1892  CA  LEU C 124       6.811   9.100   4.011  1.00  0.00           C  
ATOM   1893  C   LEU C 124       7.950   9.267   3.013  1.00  0.00           C  
ATOM   1894  O   LEU C 124       8.271  10.383   2.603  1.00  0.00           O  
ATOM   1895  CB  LEU C 124       7.373   9.066   5.437  1.00  0.00           C  
ATOM   1896  CG  LEU C 124       6.339   9.196   6.563  1.00  0.00           C  
ATOM   1897  CD1 LEU C 124       7.011   8.928   7.903  1.00  0.00           C  
ATOM   1898  CD2 LEU C 124       5.723  10.586   6.529  1.00  0.00           C  
ATOM   1899  H   LEU C 124       6.066   7.135   4.414  1.00  0.00           H  
ATOM   1900  HA  LEU C 124       6.144   9.957   3.917  1.00  0.00           H  
ATOM   1901 1HB  LEU C 124       7.902   8.125   5.580  1.00  0.00           H  
ATOM   1902 2HB  LEU C 124       8.089   9.881   5.549  1.00  0.00           H  
ATOM   1903  HG  LEU C 124       5.557   8.448   6.427  1.00  0.00           H  
ATOM   1904 1HD1 LEU C 124       6.276   9.020   8.703  1.00  0.00           H  
ATOM   1905 2HD1 LEU C 124       7.426   7.920   7.907  1.00  0.00           H  
ATOM   1906 3HD1 LEU C 124       7.810   9.651   8.060  1.00  0.00           H  
ATOM   1907 1HD2 LEU C 124       4.987  10.678   7.328  1.00  0.00           H  
ATOM   1908 2HD2 LEU C 124       6.504  11.334   6.666  1.00  0.00           H  
ATOM   1909 3HD2 LEU C 124       5.235  10.744   5.567  1.00  0.00           H  
ATOM   1910  N   SER C 125       8.559   8.152   2.625  1.00  0.00           N  
ATOM   1911  CA  SER C 125       9.621   8.166   1.627  1.00  0.00           C  
ATOM   1912  C   SER C 125       9.641   6.870   0.825  1.00  0.00           C  
ATOM   1913  O   SER C 125       9.543   5.780   1.388  1.00  0.00           O  
ATOM   1914  CB  SER C 125      10.965   8.377   2.297  1.00  0.00           C  
ATOM   1915  OG  SER C 125      12.004   8.347   1.358  1.00  0.00           O  
ATOM   1916  H   SER C 125       8.278   7.271   3.033  1.00  0.00           H  
ATOM   1917  HA  SER C 125       9.438   8.992   0.938  1.00  0.00           H  
ATOM   1918 1HB  SER C 125      10.966   9.335   2.816  1.00  0.00           H  
ATOM   1919 2HB  SER C 125      11.124   7.600   3.045  1.00  0.00           H  
ATOM   1920  HG  SER C 125      11.657   8.764   0.566  1.00  0.00           H  
ATOM   1921  N   LEU C 126       9.768   6.997  -0.491  1.00  0.00           N  
ATOM   1922  CA  LEU C 126       9.595   5.863  -1.390  1.00  0.00           C  
ATOM   1923  C   LEU C 126      10.817   5.673  -2.279  1.00  0.00           C  
ATOM   1924  O   LEU C 126      11.016   6.411  -3.244  1.00  0.00           O  
ATOM   1925  CB  LEU C 126       8.348   6.062  -2.261  1.00  0.00           C  
ATOM   1926  CG  LEU C 126       8.048   4.938  -3.261  1.00  0.00           C  
ATOM   1927  CD1 LEU C 126       7.792   3.640  -2.506  1.00  0.00           C  
ATOM   1928  CD2 LEU C 126       6.846   5.322  -4.111  1.00  0.00           C  
ATOM   1929  H   LEU C 126       9.991   7.903  -0.879  1.00  0.00           H  
ATOM   1930  HA  LEU C 126       9.464   4.963  -0.790  1.00  0.00           H  
ATOM   1931 1HB  LEU C 126       7.482   6.164  -1.609  1.00  0.00           H  
ATOM   1932 2HB  LEU C 126       8.463   6.986  -2.826  1.00  0.00           H  
ATOM   1933  HG  LEU C 126       8.914   4.783  -3.905  1.00  0.00           H  
ATOM   1934 1HD1 LEU C 126       7.580   2.842  -3.216  1.00  0.00           H  
ATOM   1935 2HD1 LEU C 126       8.675   3.379  -1.921  1.00  0.00           H  
ATOM   1936 3HD1 LEU C 126       6.940   3.769  -1.839  1.00  0.00           H  
ATOM   1937 1HD2 LEU C 126       6.634   4.523  -4.822  1.00  0.00           H  
ATOM   1938 2HD2 LEU C 126       5.980   5.475  -3.468  1.00  0.00           H  
ATOM   1939 3HD2 LEU C 126       7.063   6.242  -4.653  1.00  0.00           H  
ATOM   1940  N   PRO C 127      11.634   4.678  -1.949  1.00  0.00           N  
ATOM   1941  CA  PRO C 127      12.758   4.296  -2.796  1.00  0.00           C  
ATOM   1942  C   PRO C 127      12.284   3.549  -4.036  1.00  0.00           C  
ATOM   1943  O   PRO C 127      11.522   2.587  -3.939  1.00  0.00           O  
ATOM   1944  CB  PRO C 127      13.591   3.396  -1.878  1.00  0.00           C  
ATOM   1945  CG  PRO C 127      12.583   2.730  -1.006  1.00  0.00           C  
ATOM   1946  CD  PRO C 127      11.543   3.790  -0.758  1.00  0.00           C  
ATOM   1947  HA  PRO C 127      13.320   5.198  -3.079  1.00  0.00           H  
ATOM   1948 1HB  PRO C 127      14.174   2.683  -2.479  1.00  0.00           H  
ATOM   1949 2HB  PRO C 127      14.312   4.003  -1.310  1.00  0.00           H  
ATOM   1950 1HG  PRO C 127      12.171   1.843  -1.510  1.00  0.00           H  
ATOM   1951 2HG  PRO C 127      13.057   2.376  -0.078  1.00  0.00           H  
ATOM   1952 1HD  PRO C 127      10.550   3.321  -0.688  1.00  0.00           H  
ATOM   1953 2HD  PRO C 127      11.783   4.330   0.170  1.00  0.00           H  
ATOM   1954  N   VAL C 128      12.740   3.997  -5.201  1.00  0.00           N  
ATOM   1955  CA  VAL C 128      12.276   3.445  -6.468  1.00  0.00           C  
ATOM   1956  C   VAL C 128      13.446   3.095  -7.378  1.00  0.00           C  
ATOM   1957  O   VAL C 128      14.399   3.865  -7.504  1.00  0.00           O  
ATOM   1958  CB  VAL C 128      11.356   4.452  -7.184  1.00  0.00           C  
ATOM   1959  CG1 VAL C 128      10.859   3.875  -8.502  1.00  0.00           C  
ATOM   1960  CG2 VAL C 128      10.188   4.820  -6.282  1.00  0.00           C  
ATOM   1961  H   VAL C 128      13.425   4.739  -5.208  1.00  0.00           H  
ATOM   1962  HA  VAL C 128      11.708   2.537  -6.263  1.00  0.00           H  
ATOM   1963  HB  VAL C 128      11.929   5.348  -7.422  1.00  0.00           H  
ATOM   1964 1HG1 VAL C 128      10.210   4.600  -8.995  1.00  0.00           H  
ATOM   1965 2HG1 VAL C 128      11.709   3.653  -9.146  1.00  0.00           H  
ATOM   1966 3HG1 VAL C 128      10.299   2.960  -8.310  1.00  0.00           H  
ATOM   1967 1HG2 VAL C 128       9.543   5.532  -6.794  1.00  0.00           H  
ATOM   1968 2HG2 VAL C 128       9.619   3.922  -6.039  1.00  0.00           H  
ATOM   1969 3HG2 VAL C 128      10.566   5.269  -5.363  1.00  0.00           H  
ATOM   1970  N   THR C 129      13.369   1.929  -8.010  1.00  0.00           N  
ATOM   1971  CA  THR C 129      14.352   1.535  -9.013  1.00  0.00           C  
ATOM   1972  C   THR C 129      14.179   2.335 -10.297  1.00  0.00           C  
ATOM   1973  O   THR C 129      13.061   2.518 -10.780  1.00  0.00           O  
ATOM   1974  CB  THR C 129      14.253   0.030  -9.324  1.00  0.00           C  
ATOM   1975  OG1 THR C 129      14.501  -0.725  -8.130  1.00  0.00           O  
ATOM   1976  CG2 THR C 129      15.268  -0.363 -10.387  1.00  0.00           C  
ATOM   1977  H   THR C 129      12.611   1.299  -7.790  1.00  0.00           H  
ATOM   1978  HA  THR C 129      15.348   1.740  -8.620  1.00  0.00           H  
ATOM   1979  HB  THR C 129      13.251  -0.203  -9.683  1.00  0.00           H  
ATOM   1980  HG1 THR C 129      13.664  -0.966  -7.726  1.00  0.00           H  
ATOM   1981 1HG2 THR C 129      15.184  -1.429 -10.594  1.00  0.00           H  
ATOM   1982 2HG2 THR C 129      15.075   0.201 -11.299  1.00  0.00           H  
ATOM   1983 3HG2 THR C 129      16.273  -0.141 -10.029  1.00  0.00           H  
ATOM   1984  N   PRO C 130      15.291   2.810 -10.847  1.00  0.00           N  
ATOM   1985  CA  PRO C 130      15.272   3.536 -12.111  1.00  0.00           C  
ATOM   1986  C   PRO C 130      14.493   2.771 -13.173  1.00  0.00           C  
ATOM   1987  O   PRO C 130      14.841   1.641 -13.518  1.00  0.00           O  
ATOM   1988  CB  PRO C 130      16.757   3.646 -12.468  1.00  0.00           C  
ATOM   1989  CG  PRO C 130      17.449   3.682 -11.149  1.00  0.00           C  
ATOM   1990  CD  PRO C 130      16.680   2.710 -10.295  1.00  0.00           C  
ATOM   1991  HA  PRO C 130      14.831   4.531 -11.950  1.00  0.00           H  
ATOM   1992 1HB  PRO C 130      17.060   2.787 -13.085  1.00  0.00           H  
ATOM   1993 2HB  PRO C 130      16.934   4.550 -13.068  1.00  0.00           H  
ATOM   1994 1HG  PRO C 130      18.506   3.399 -11.266  1.00  0.00           H  
ATOM   1995 2HG  PRO C 130      17.437   4.704 -10.742  1.00  0.00           H  
ATOM   1996 1HD  PRO C 130      17.095   1.699 -10.424  1.00  0.00           H  
ATOM   1997 2HD  PRO C 130      16.736   3.021  -9.242  1.00  0.00           H  
ATOM   1998  N   GLY C 131      13.438   3.392 -13.689  1.00  0.00           N  
ATOM   1999  CA  GLY C 131      12.625   2.782 -14.734  1.00  0.00           C  
ATOM   2000  C   GLY C 131      11.422   2.058 -14.143  1.00  0.00           C  
ATOM   2001  O   GLY C 131      10.632   1.453 -14.867  1.00  0.00           O  
ATOM   2002  H   GLY C 131      13.194   4.312 -13.349  1.00  0.00           H  
ATOM   2003 1HA  GLY C 131      12.286   3.552 -15.428  1.00  0.00           H  
ATOM   2004 2HA  GLY C 131      13.232   2.080 -15.304  1.00  0.00           H  
ATOM   2005  N   GLU C 132      11.288   2.125 -12.822  1.00  0.00           N  
ATOM   2006  CA  GLU C 132      10.169   1.493 -12.133  1.00  0.00           C  
ATOM   2007  C   GLU C 132       9.070   2.503 -11.826  1.00  0.00           C  
ATOM   2008  O   GLU C 132       9.314   3.523 -11.183  1.00  0.00           O  
ATOM   2009  CB  GLU C 132      10.645   0.833 -10.837  1.00  0.00           C  
ATOM   2010  CG  GLU C 132       9.555   0.100 -10.067  1.00  0.00           C  
ATOM   2011  CD  GLU C 132      10.037  -0.454  -8.756  1.00  0.00           C  
ATOM   2012  OE1 GLU C 132      11.108  -0.087  -8.335  1.00  0.00           O  
ATOM   2013  OE2 GLU C 132       9.334  -1.246  -8.174  1.00  0.00           O  
ATOM   2014  H   GLU C 132      11.979   2.626 -12.282  1.00  0.00           H  
ATOM   2015  HA  GLU C 132       9.751   0.724 -12.784  1.00  0.00           H  
ATOM   2016 1HB  GLU C 132      11.435   0.117 -11.062  1.00  0.00           H  
ATOM   2017 2HB  GLU C 132      11.069   1.591 -10.177  1.00  0.00           H  
ATOM   2018 1HG  GLU C 132       8.733   0.790  -9.877  1.00  0.00           H  
ATOM   2019 2HG  GLU C 132       9.175  -0.714 -10.683  1.00  0.00           H  
ATOM   2020  N   PRO C 133       7.860   2.211 -12.290  1.00  0.00           N  
ATOM   2021  CA  PRO C 133       6.698   3.032 -11.970  1.00  0.00           C  
ATOM   2022  C   PRO C 133       6.501   3.144 -10.464  1.00  0.00           C  
ATOM   2023  O   PRO C 133       6.549   2.145  -9.746  1.00  0.00           O  
ATOM   2024  CB  PRO C 133       5.546   2.274 -12.636  1.00  0.00           C  
ATOM   2025  CG  PRO C 133       6.200   1.505 -13.733  1.00  0.00           C  
ATOM   2026  CD  PRO C 133       7.519   1.071 -13.151  1.00  0.00           C  
ATOM   2027  HA  PRO C 133       6.825   4.029 -12.418  1.00  0.00           H  
ATOM   2028 1HB  PRO C 133       5.046   1.627 -11.900  1.00  0.00           H  
ATOM   2029 2HB  PRO C 133       4.791   2.984 -13.004  1.00  0.00           H  
ATOM   2030 1HG  PRO C 133       5.568   0.655 -14.029  1.00  0.00           H  
ATOM   2031 2HG  PRO C 133       6.318   2.139 -14.623  1.00  0.00           H  
ATOM   2032 1HD  PRO C 133       7.380   0.142 -12.579  1.00  0.00           H  
ATOM   2033 2HD  PRO C 133       8.247   0.922 -13.962  1.00  0.00           H  
ATOM   2034  N   ALA C 134       6.279   4.365  -9.990  1.00  0.00           N  
ATOM   2035  CA  ALA C 134       6.028   4.604  -8.573  1.00  0.00           C  
ATOM   2036  C   ALA C 134       4.555   4.890  -8.316  1.00  0.00           C  
ATOM   2037  O   ALA C 134       3.803   5.207  -9.238  1.00  0.00           O  
ATOM   2038  CB  ALA C 134       6.887   5.755  -8.070  1.00  0.00           C  
ATOM   2039  H   ALA C 134       6.284   5.148 -10.627  1.00  0.00           H  
ATOM   2040  HA  ALA C 134       6.294   3.699  -8.026  1.00  0.00           H  
ATOM   2041 1HB  ALA C 134       6.688   5.920  -7.011  1.00  0.00           H  
ATOM   2042 2HB  ALA C 134       7.940   5.510  -8.208  1.00  0.00           H  
ATOM   2043 3HB  ALA C 134       6.648   6.658  -8.629  1.00  0.00           H  
ATOM   2044  N   SER C 135       4.147   4.777  -7.056  1.00  0.00           N  
ATOM   2045  CA  SER C 135       2.767   5.047  -6.671  1.00  0.00           C  
ATOM   2046  C   SER C 135       2.696   5.681  -5.287  1.00  0.00           C  
ATOM   2047  O   SER C 135       3.151   5.099  -4.303  1.00  0.00           O  
ATOM   2048  CB  SER C 135       1.958   3.765  -6.691  1.00  0.00           C  
ATOM   2049  OG  SER C 135       0.628   4.004  -6.319  1.00  0.00           O  
ATOM   2050  H   SER C 135       4.809   4.496  -6.348  1.00  0.00           H  
ATOM   2051  HA  SER C 135       2.337   5.746  -7.390  1.00  0.00           H  
ATOM   2052 1HB  SER C 135       1.987   3.333  -7.691  1.00  0.00           H  
ATOM   2053 2HB  SER C 135       2.404   3.043  -6.010  1.00  0.00           H  
ATOM   2054  HG  SER C 135       0.661   4.687  -5.645  1.00  0.00           H  
ATOM   2055  N   ILE C 136       2.123   6.878  -5.219  1.00  0.00           N  
ATOM   2056  CA  ILE C 136       2.028   7.612  -3.963  1.00  0.00           C  
ATOM   2057  C   ILE C 136       0.579   7.760  -3.519  1.00  0.00           C  
ATOM   2058  O   ILE C 136      -0.273   8.206  -4.287  1.00  0.00           O  
ATOM   2059  CB  ILE C 136       2.672   9.005  -4.091  1.00  0.00           C  
ATOM   2060  CG1 ILE C 136       4.148   8.878  -4.473  1.00  0.00           C  
ATOM   2061  CG2 ILE C 136       2.519   9.783  -2.793  1.00  0.00           C  
ATOM   2062  CD1 ILE C 136       4.791  10.187  -4.872  1.00  0.00           C  
ATOM   2063  H   ILE C 136       1.742   7.290  -6.059  1.00  0.00           H  
ATOM   2064  HA  ILE C 136       2.564   7.054  -3.196  1.00  0.00           H  
ATOM   2065  HB  ILE C 136       2.185   9.558  -4.894  1.00  0.00           H  
ATOM   2066 1HG1 ILE C 136       4.707   8.465  -3.634  1.00  0.00           H  
ATOM   2067 2HG1 ILE C 136       4.250   8.182  -5.306  1.00  0.00           H  
ATOM   2068 1HG2 ILE C 136       2.980  10.764  -2.901  1.00  0.00           H  
ATOM   2069 2HG2 ILE C 136       1.461   9.902  -2.562  1.00  0.00           H  
ATOM   2070 3HG2 ILE C 136       3.008   9.240  -1.984  1.00  0.00           H  
ATOM   2071 1HD1 ILE C 136       5.836  10.016  -5.129  1.00  0.00           H  
ATOM   2072 2HD1 ILE C 136       4.268  10.601  -5.735  1.00  0.00           H  
ATOM   2073 3HD1 ILE C 136       4.733  10.889  -4.041  1.00  0.00           H  
ATOM   2074  N   SER C 137       0.305   7.383  -2.274  1.00  0.00           N  
ATOM   2075  CA  SER C 137      -1.050   7.435  -1.739  1.00  0.00           C  
ATOM   2076  C   SER C 137      -1.284   8.720  -0.955  1.00  0.00           C  
ATOM   2077  O   SER C 137      -0.379   9.228  -0.293  1.00  0.00           O  
ATOM   2078  CB  SER C 137      -1.304   6.235  -0.847  1.00  0.00           C  
ATOM   2079  OG  SER C 137      -2.568   6.314  -0.247  1.00  0.00           O  
ATOM   2080  H   SER C 137       1.056   7.053  -1.684  1.00  0.00           H  
ATOM   2081  HA  SER C 137      -1.753   7.409  -2.572  1.00  0.00           H  
ATOM   2082 1HB  SER C 137      -1.236   5.322  -1.438  1.00  0.00           H  
ATOM   2083 2HB  SER C 137      -0.536   6.184  -0.077  1.00  0.00           H  
ATOM   2084  HG  SER C 137      -3.170   6.607  -0.935  1.00  0.00           H  
ATOM   2085  N   CYS C 138      -2.504   9.240  -1.033  1.00  0.00           N  
ATOM   2086  CA  CYS C 138      -2.915  10.358  -0.192  1.00  0.00           C  
ATOM   2087  C   CYS C 138      -4.357  10.196   0.272  1.00  0.00           C  
ATOM   2088  O   CYS C 138      -5.288  10.257  -0.530  1.00  0.00           O  
ATOM   2089  CB  CYS C 138      -2.773  11.680  -0.946  1.00  0.00           C  
ATOM   2090  SG  CYS C 138      -3.268  13.133   0.011  1.00  0.00           S  
ATOM   2091  H   CYS C 138      -3.163   8.852  -1.692  1.00  0.00           H  
ATOM   2092  HA  CYS C 138      -2.269  10.387   0.685  1.00  0.00           H  
ATOM   2093 1HB  CYS C 138      -1.736  11.814  -1.252  1.00  0.00           H  
ATOM   2094 2HB  CYS C 138      -3.380  11.649  -1.851  1.00  0.00           H  
ATOM   2095  N   ARG C 139      -4.535   9.989   1.573  1.00  0.00           N  
ATOM   2096  CA  ARG C 139      -5.858   9.746   2.136  1.00  0.00           C  
ATOM   2097  C   ARG C 139      -6.378  10.974   2.871  1.00  0.00           C  
ATOM   2098  O   ARG C 139      -5.746  11.463   3.807  1.00  0.00           O  
ATOM   2099  CB  ARG C 139      -5.823   8.563   3.093  1.00  0.00           C  
ATOM   2100  CG  ARG C 139      -7.163   8.203   3.713  1.00  0.00           C  
ATOM   2101  CD  ARG C 139      -7.055   7.020   4.606  1.00  0.00           C  
ATOM   2102  NE  ARG C 139      -8.332   6.678   5.210  1.00  0.00           N  
ATOM   2103  CZ  ARG C 139      -8.519   5.675   6.090  1.00  0.00           C  
ATOM   2104  NH1 ARG C 139      -7.503   4.925   6.456  1.00  0.00           N  
ATOM   2105  NH2 ARG C 139      -9.722   5.443   6.583  1.00  0.00           N  
ATOM   2106  H   ARG C 139      -3.733  10.001   2.187  1.00  0.00           H  
ATOM   2107  HA  ARG C 139      -6.543   9.513   1.321  1.00  0.00           H  
ATOM   2108 1HB  ARG C 139      -5.455   7.682   2.568  1.00  0.00           H  
ATOM   2109 2HB  ARG C 139      -5.129   8.774   3.906  1.00  0.00           H  
ATOM   2110 1HG  ARG C 139      -7.530   9.044   4.301  1.00  0.00           H  
ATOM   2111 2HG  ARG C 139      -7.880   7.972   2.924  1.00  0.00           H  
ATOM   2112 1HD  ARG C 139      -6.709   6.162   4.032  1.00  0.00           H  
ATOM   2113 2HD  ARG C 139      -6.346   7.232   5.405  1.00  0.00           H  
ATOM   2114  HE  ARG C 139      -9.138   7.233   4.953  1.00  0.00           H  
ATOM   2115 1HH1 ARG C 139      -6.582   5.102   6.079  1.00  0.00           H  
ATOM   2116 2HH1 ARG C 139      -7.642   4.173   7.115  1.00  0.00           H  
ATOM   2117 1HH2 ARG C 139     -10.504   6.020   6.302  1.00  0.00           H  
ATOM   2118 2HH2 ARG C 139      -9.862   4.692   7.242  1.00  0.00           H  
ATOM   2119  N   SER C 140      -7.534  11.469   2.441  1.00  0.00           N  
ATOM   2120  CA  SER C 140      -8.152  12.630   3.071  1.00  0.00           C  
ATOM   2121  C   SER C 140      -9.111  12.211   4.178  1.00  0.00           C  
ATOM   2122  O   SER C 140      -9.764  11.172   4.086  1.00  0.00           O  
ATOM   2123  CB  SER C 140      -8.891  13.454   2.034  1.00  0.00           C  
ATOM   2124  OG  SER C 140      -9.580  14.516   2.636  1.00  0.00           O  
ATOM   2125  H   SER C 140      -7.997  11.029   1.658  1.00  0.00           H  
ATOM   2126  HA  SER C 140      -7.366  13.243   3.513  1.00  0.00           H  
ATOM   2127 1HB  SER C 140      -8.181  13.844   1.306  1.00  0.00           H  
ATOM   2128 2HB  SER C 140      -9.594  12.818   1.498  1.00  0.00           H  
ATOM   2129  HG  SER C 140     -10.482  14.464   2.310  1.00  0.00           H  
ATOM   2130  N   SER C 141      -9.191  13.026   5.224  1.00  0.00           N  
ATOM   2131  CA  SER C 141     -10.105  12.766   6.330  1.00  0.00           C  
ATOM   2132  C   SER C 141     -11.529  13.176   5.977  1.00  0.00           C  
ATOM   2133  O   SER C 141     -12.469  12.888   6.716  1.00  0.00           O  
ATOM   2134  CB  SER C 141      -9.648  13.509   7.570  1.00  0.00           C  
ATOM   2135  OG  SER C 141      -9.798  14.893   7.410  1.00  0.00           O  
ATOM   2136  H   SER C 141      -8.604  13.848   5.254  1.00  0.00           H  
ATOM   2137  HA  SER C 141     -10.099  11.695   6.539  1.00  0.00           H  
ATOM   2138 1HB  SER C 141     -10.229  13.174   8.429  1.00  0.00           H  
ATOM   2139 2HB  SER C 141      -8.603  13.275   7.770  1.00  0.00           H  
ATOM   2140  HG  SER C 141     -10.730  15.039   7.230  1.00  0.00           H  
ATOM   2141  N   GLN C 142     -11.680  13.850   4.842  1.00  0.00           N  
ATOM   2142  CA  GLN C 142     -12.983  14.346   4.413  1.00  0.00           C  
ATOM   2143  C   GLN C 142     -13.121  14.293   2.897  1.00  0.00           C  
ATOM   2144  O   GLN C 142     -12.142  14.458   2.169  1.00  0.00           O  
ATOM   2145  CB  GLN C 142     -13.201  15.778   4.909  1.00  0.00           C  
ATOM   2146  CG  GLN C 142     -14.561  16.358   4.559  1.00  0.00           C  
ATOM   2147  CD  GLN C 142     -14.796  17.711   5.201  1.00  0.00           C  
ATOM   2148  OE1 GLN C 142     -14.200  18.037   6.232  1.00  0.00           O  
ATOM   2149  NE2 GLN C 142     -15.668  18.510   4.595  1.00  0.00           N  
ATOM   2150  H   GLN C 142     -10.872  14.024   4.261  1.00  0.00           H  
ATOM   2151  HA  GLN C 142     -13.754  13.707   4.843  1.00  0.00           H  
ATOM   2152 1HB  GLN C 142     -13.091  15.809   5.993  1.00  0.00           H  
ATOM   2153 2HB  GLN C 142     -12.438  16.430   4.484  1.00  0.00           H  
ATOM   2154 1HG  GLN C 142     -14.626  16.476   3.477  1.00  0.00           H  
ATOM   2155 2HG  GLN C 142     -15.336  15.675   4.907  1.00  0.00           H  
ATOM   2156 1HE2 GLN C 142     -15.864  19.416   4.973  1.00  0.00           H  
ATOM   2157 2HE2 GLN C 142     -16.129  18.206   3.761  1.00  0.00           H  
ATOM   2158  N   ASN C 143     -14.342  14.063   2.427  1.00  0.00           N  
ATOM   2159  CA  ASN C 143     -14.615  14.014   0.995  1.00  0.00           C  
ATOM   2160  C   ASN C 143     -14.420  15.381   0.351  1.00  0.00           C  
ATOM   2161  O   ASN C 143     -15.085  16.350   0.716  1.00  0.00           O  
ATOM   2162  CB  ASN C 143     -16.018  13.497   0.737  1.00  0.00           C  
ATOM   2163  CG  ASN C 143     -16.280  13.242  -0.722  1.00  0.00           C  
ATOM   2164  OD1 ASN C 143     -15.837  14.006  -1.587  1.00  0.00           O  
ATOM   2165  ND2 ASN C 143     -16.992  12.183  -1.011  1.00  0.00           N  
ATOM   2166  H   ASN C 143     -15.100  13.917   3.078  1.00  0.00           H  
ATOM   2167  HA  ASN C 143     -13.901  13.333   0.530  1.00  0.00           H  
ATOM   2168 1HB  ASN C 143     -16.171  12.569   1.289  1.00  0.00           H  
ATOM   2169 2HB  ASN C 143     -16.746  14.220   1.104  1.00  0.00           H  
ATOM   2170 1HD2 ASN C 143     -17.198  11.964  -1.965  1.00  0.00           H  
ATOM   2171 2HD2 ASN C 143     -17.330  11.593  -0.278  1.00  0.00           H  
ATOM   2172  N   ILE C 144     -13.505  15.451  -0.610  1.00  0.00           N  
ATOM   2173  CA  ILE C 144     -13.127  16.722  -1.216  1.00  0.00           C  
ATOM   2174  C   ILE C 144     -13.671  16.839  -2.635  1.00  0.00           C  
ATOM   2175  O   ILE C 144     -13.116  17.559  -3.465  1.00  0.00           O  
ATOM   2176  CB  ILE C 144     -11.596  16.886  -1.238  1.00  0.00           C  
ATOM   2177  CG1 ILE C 144     -10.950  15.768  -2.060  1.00  0.00           C  
ATOM   2178  CG2 ILE C 144     -11.043  16.898   0.179  1.00  0.00           C  
ATOM   2179  CD1 ILE C 144      -9.490  16.005  -2.372  1.00  0.00           C  
ATOM   2180  H   ILE C 144     -13.060  14.602  -0.928  1.00  0.00           H  
ATOM   2181  HA  ILE C 144     -13.552  17.529  -0.621  1.00  0.00           H  
ATOM   2182  HB  ILE C 144     -11.338  17.826  -1.726  1.00  0.00           H  
ATOM   2183 1HG1 ILE C 144     -11.035  14.825  -1.521  1.00  0.00           H  
ATOM   2184 2HG1 ILE C 144     -11.485  15.654  -3.003  1.00  0.00           H  
ATOM   2185 1HG2 ILE C 144      -9.960  17.014   0.146  1.00  0.00           H  
ATOM   2186 2HG2 ILE C 144     -11.480  17.727   0.733  1.00  0.00           H  
ATOM   2187 3HG2 ILE C 144     -11.292  15.959   0.674  1.00  0.00           H  
ATOM   2188 1HD1 ILE C 144      -9.103  15.170  -2.957  1.00  0.00           H  
ATOM   2189 2HD1 ILE C 144      -9.385  16.928  -2.943  1.00  0.00           H  
ATOM   2190 3HD1 ILE C 144      -8.928  16.087  -1.443  1.00  0.00           H  
ATOM   2191  N   VAL C 145     -14.758  16.126  -2.906  1.00  0.00           N  
ATOM   2192  CA  VAL C 145     -15.496  16.298  -4.153  1.00  0.00           C  
ATOM   2193  C   VAL C 145     -16.501  17.437  -4.045  1.00  0.00           C  
ATOM   2194  O   VAL C 145     -17.486  17.341  -3.312  1.00  0.00           O  
ATOM   2195  CB  VAL C 145     -16.234  14.997  -4.520  1.00  0.00           C  
ATOM   2196  CG1 VAL C 145     -17.033  15.183  -5.802  1.00  0.00           C  
ATOM   2197  CG2 VAL C 145     -15.237  13.859  -4.666  1.00  0.00           C  
ATOM   2198  H   VAL C 145     -15.083  15.447  -2.233  1.00  0.00           H  
ATOM   2199  HA  VAL C 145     -14.785  16.533  -4.946  1.00  0.00           H  
ATOM   2200  HB  VAL C 145     -16.946  14.759  -3.730  1.00  0.00           H  
ATOM   2201 1HG1 VAL C 145     -17.549  14.254  -6.047  1.00  0.00           H  
ATOM   2202 2HG1 VAL C 145     -17.765  15.978  -5.663  1.00  0.00           H  
ATOM   2203 3HG1 VAL C 145     -16.358  15.447  -6.616  1.00  0.00           H  
ATOM   2204 1HG2 VAL C 145     -15.766  12.942  -4.926  1.00  0.00           H  
ATOM   2205 2HG2 VAL C 145     -14.521  14.100  -5.453  1.00  0.00           H  
ATOM   2206 3HG2 VAL C 145     -14.706  13.717  -3.724  1.00  0.00           H  
ATOM   2207  N   HIS C 146     -16.248  18.515  -4.779  1.00  0.00           N  
ATOM   2208  CA  HIS C 146     -17.075  19.712  -4.693  1.00  0.00           C  
ATOM   2209  C   HIS C 146     -18.438  19.488  -5.336  1.00  0.00           C  
ATOM   2210  O   HIS C 146     -18.581  18.665  -6.240  1.00  0.00           O  
ATOM   2211  CB  HIS C 146     -16.378  20.901  -5.363  1.00  0.00           C  
ATOM   2212  CG  HIS C 146     -16.975  22.227  -5.007  1.00  0.00           C  
ATOM   2213  ND1 HIS C 146     -18.203  22.641  -5.481  1.00  0.00           N  
ATOM   2214  CD2 HIS C 146     -16.515  23.232  -4.226  1.00  0.00           C  
ATOM   2215  CE1 HIS C 146     -18.471  23.844  -5.004  1.00  0.00           C  
ATOM   2216  NE2 HIS C 146     -17.463  24.224  -4.241  1.00  0.00           N  
ATOM   2217  H   HIS C 146     -15.462  18.504  -5.414  1.00  0.00           H  
ATOM   2218  HA  HIS C 146     -17.242  19.965  -3.646  1.00  0.00           H  
ATOM   2219 1HB  HIS C 146     -15.325  20.913  -5.078  1.00  0.00           H  
ATOM   2220 2HB  HIS C 146     -16.423  20.786  -6.445  1.00  0.00           H  
ATOM   2221  HD2 HIS C 146     -15.568  23.250  -3.686  1.00  0.00           H  
ATOM   2222  HE1 HIS C 146     -19.372  24.423  -5.207  1.00  0.00           H  
ATOM   2223  HE2 HIS C 146     -17.396  25.102  -3.746  1.00  0.00           H  
ATOM   2224  N   ASN C 147     -19.438  20.225  -4.863  1.00  0.00           N  
ATOM   2225  CA  ASN C 147     -20.813  20.024  -5.305  1.00  0.00           C  
ATOM   2226  C   ASN C 147     -20.974  20.374  -6.779  1.00  0.00           C  
ATOM   2227  O   ASN C 147     -21.922  19.935  -7.431  1.00  0.00           O  
ATOM   2228  CB  ASN C 147     -21.771  20.838  -4.455  1.00  0.00           C  
ATOM   2229  CG  ASN C 147     -21.930  20.280  -3.068  1.00  0.00           C  
ATOM   2230  OD1 ASN C 147     -21.685  19.091  -2.833  1.00  0.00           O  
ATOM   2231  ND2 ASN C 147     -22.336  21.115  -2.146  1.00  0.00           N  
ATOM   2232  H   ASN C 147     -19.240  20.942  -4.181  1.00  0.00           H  
ATOM   2233  HA  ASN C 147     -21.061  18.968  -5.194  1.00  0.00           H  
ATOM   2234 1HB  ASN C 147     -21.410  21.865  -4.382  1.00  0.00           H  
ATOM   2235 2HB  ASN C 147     -22.748  20.869  -4.936  1.00  0.00           H  
ATOM   2236 1HD2 ASN C 147     -22.460  20.798  -1.205  1.00  0.00           H  
ATOM   2237 2HD2 ASN C 147     -22.523  22.068  -2.382  1.00  0.00           H  
ATOM   2238  N   ASN C 148     -20.043  21.166  -7.300  1.00  0.00           N  
ATOM   2239  CA  ASN C 148     -20.083  21.580  -8.697  1.00  0.00           C  
ATOM   2240  C   ASN C 148     -19.517  20.498  -9.608  1.00  0.00           C  
ATOM   2241  O   ASN C 148     -19.413  20.687 -10.820  1.00  0.00           O  
ATOM   2242  CB  ASN C 148     -19.333  22.885  -8.889  1.00  0.00           C  
ATOM   2243  CG  ASN C 148     -17.853  22.740  -8.666  1.00  0.00           C  
ATOM   2244  OD1 ASN C 148     -17.345  21.626  -8.497  1.00  0.00           O  
ATOM   2245  ND2 ASN C 148     -17.152  23.845  -8.662  1.00  0.00           N  
ATOM   2246  H   ASN C 148     -19.287  21.489  -6.712  1.00  0.00           H  
ATOM   2247  HA  ASN C 148     -21.125  21.732  -8.983  1.00  0.00           H  
ATOM   2248 1HB  ASN C 148     -19.502  23.257  -9.900  1.00  0.00           H  
ATOM   2249 2HB  ASN C 148     -19.721  23.633  -8.196  1.00  0.00           H  
ATOM   2250 1HD2 ASN C 148     -16.163  23.809  -8.518  1.00  0.00           H  
ATOM   2251 2HD2 ASN C 148     -17.605  24.725  -8.802  1.00  0.00           H  
ATOM   2252  N   GLY C 149     -19.154  19.365  -9.018  1.00  0.00           N  
ATOM   2253  CA  GLY C 149     -18.761  18.191  -9.789  1.00  0.00           C  
ATOM   2254  C   GLY C 149     -17.259  18.178 -10.045  1.00  0.00           C  
ATOM   2255  O   GLY C 149     -16.752  17.331 -10.780  1.00  0.00           O  
ATOM   2256  H   GLY C 149     -19.150  19.314  -8.010  1.00  0.00           H  
ATOM   2257 1HA  GLY C 149     -19.050  17.289  -9.251  1.00  0.00           H  
ATOM   2258 2HA  GLY C 149     -19.295  18.184 -10.739  1.00  0.00           H  
ATOM   2259  N   ILE C 150     -16.552  19.123  -9.435  1.00  0.00           N  
ATOM   2260  CA  ILE C 150     -15.108  19.229  -9.604  1.00  0.00           C  
ATOM   2261  C   ILE C 150     -14.374  18.859  -8.321  1.00  0.00           C  
ATOM   2262  O   ILE C 150     -14.645  19.416  -7.257  1.00  0.00           O  
ATOM   2263  CB  ILE C 150     -14.707  20.652 -10.033  1.00  0.00           C  
ATOM   2264  CG1 ILE C 150     -15.372  21.016 -11.363  1.00  0.00           C  
ATOM   2265  CG2 ILE C 150     -13.195  20.770 -10.141  1.00  0.00           C  
ATOM   2266  CD1 ILE C 150     -15.226  22.472 -11.742  1.00  0.00           C  
ATOM   2267  H   ILE C 150     -17.027  19.785  -8.838  1.00  0.00           H  
ATOM   2268  HA  ILE C 150     -14.799  18.534 -10.385  1.00  0.00           H  
ATOM   2269  HB  ILE C 150     -15.067  21.369  -9.295  1.00  0.00           H  
ATOM   2270 1HG1 ILE C 150     -14.943  20.411 -12.162  1.00  0.00           H  
ATOM   2271 2HG1 ILE C 150     -16.436  20.783 -11.314  1.00  0.00           H  
ATOM   2272 1HG2 ILE C 150     -12.930  21.782 -10.445  1.00  0.00           H  
ATOM   2273 2HG2 ILE C 150     -12.744  20.552  -9.173  1.00  0.00           H  
ATOM   2274 3HG2 ILE C 150     -12.826  20.060 -10.881  1.00  0.00           H  
ATOM   2275 1HD1 ILE C 150     -15.723  22.652 -12.695  1.00  0.00           H  
ATOM   2276 2HD1 ILE C 150     -15.681  23.096 -10.971  1.00  0.00           H  
ATOM   2277 3HD1 ILE C 150     -14.169  22.719 -11.832  1.00  0.00           H  
ATOM   2278  N   THR C 151     -13.444  17.916  -8.428  1.00  0.00           N  
ATOM   2279  CA  THR C 151     -12.545  17.598  -7.325  1.00  0.00           C  
ATOM   2280  C   THR C 151     -11.225  18.346  -7.457  1.00  0.00           C  
ATOM   2281  O   THR C 151     -10.442  18.088  -8.371  1.00  0.00           O  
ATOM   2282  CB  THR C 151     -12.276  16.084  -7.248  1.00  0.00           C  
ATOM   2283  OG1 THR C 151     -13.513  15.385  -7.058  1.00  0.00           O  
ATOM   2284  CG2 THR C 151     -11.336  15.767  -6.095  1.00  0.00           C  
ATOM   2285  H   THR C 151     -13.357  17.407  -9.296  1.00  0.00           H  
ATOM   2286  HA  THR C 151     -13.017  17.911  -6.393  1.00  0.00           H  
ATOM   2287  HB  THR C 151     -11.824  15.747  -8.181  1.00  0.00           H  
ATOM   2288  HG1 THR C 151     -13.970  15.310  -7.899  1.00  0.00           H  
ATOM   2289 1HG2 THR C 151     -11.157  14.693  -6.056  1.00  0.00           H  
ATOM   2290 2HG2 THR C 151     -10.390  16.288  -6.243  1.00  0.00           H  
ATOM   2291 3HG2 THR C 151     -11.787  16.093  -5.159  1.00  0.00           H  
ATOM   2292  N   TYR C 152     -10.983  19.275  -6.538  1.00  0.00           N  
ATOM   2293  CA  TYR C 152      -9.838  20.173  -6.640  1.00  0.00           C  
ATOM   2294  C   TYR C 152      -8.596  19.555  -6.012  1.00  0.00           C  
ATOM   2295  O   TYR C 152      -8.125  20.007  -4.968  1.00  0.00           O  
ATOM   2296  CB  TYR C 152     -10.153  21.518  -5.980  1.00  0.00           C  
ATOM   2297  CG  TYR C 152     -11.236  22.305  -6.685  1.00  0.00           C  
ATOM   2298  CD1 TYR C 152     -12.561  22.155  -6.304  1.00  0.00           C  
ATOM   2299  CD2 TYR C 152     -10.903  23.176  -7.711  1.00  0.00           C  
ATOM   2300  CE1 TYR C 152     -13.550  22.874  -6.947  1.00  0.00           C  
ATOM   2301  CE2 TYR C 152     -11.892  23.895  -8.354  1.00  0.00           C  
ATOM   2302  CZ  TYR C 152     -13.211  23.746  -7.976  1.00  0.00           C  
ATOM   2303  OH  TYR C 152     -14.196  24.461  -8.616  1.00  0.00           O  
ATOM   2304  H   TYR C 152     -11.607  19.362  -5.749  1.00  0.00           H  
ATOM   2305  HA  TYR C 152      -9.625  20.344  -7.695  1.00  0.00           H  
ATOM   2306 1HB  TYR C 152     -10.468  21.353  -4.949  1.00  0.00           H  
ATOM   2307 2HB  TYR C 152      -9.251  22.129  -5.953  1.00  0.00           H  
ATOM   2308  HD1 TYR C 152     -12.822  21.470  -5.497  1.00  0.00           H  
ATOM   2309  HD2 TYR C 152      -9.862  23.293  -8.011  1.00  0.00           H  
ATOM   2310  HE1 TYR C 152     -14.591  22.756  -6.648  1.00  0.00           H  
ATOM   2311  HE2 TYR C 152     -11.631  24.579  -9.162  1.00  0.00           H  
ATOM   2312  HH  TYR C 152     -13.797  25.029  -9.280  1.00  0.00           H  
ATOM   2313  N   LEU C 153      -8.068  18.519  -6.654  1.00  0.00           N  
ATOM   2314  CA  LEU C 153      -6.853  17.864  -6.184  1.00  0.00           C  
ATOM   2315  C   LEU C 153      -5.653  18.250  -7.039  1.00  0.00           C  
ATOM   2316  O   LEU C 153      -5.666  18.079  -8.257  1.00  0.00           O  
ATOM   2317  CB  LEU C 153      -7.031  16.340  -6.201  1.00  0.00           C  
ATOM   2318  CG  LEU C 153      -5.789  15.521  -5.829  1.00  0.00           C  
ATOM   2319  CD1 LEU C 153      -5.427  15.779  -4.372  1.00  0.00           C  
ATOM   2320  CD2 LEU C 153      -6.063  14.044  -6.071  1.00  0.00           C  
ATOM   2321  H   LEU C 153      -8.520  18.175  -7.490  1.00  0.00           H  
ATOM   2322  HA  LEU C 153      -6.662  18.183  -5.160  1.00  0.00           H  
ATOM   2323 1HB  LEU C 153      -7.824  16.076  -5.502  1.00  0.00           H  
ATOM   2324 2HB  LEU C 153      -7.341  16.038  -7.201  1.00  0.00           H  
ATOM   2325  HG  LEU C 153      -4.946  15.839  -6.443  1.00  0.00           H  
ATOM   2326 1HD1 LEU C 153      -4.544  15.197  -4.108  1.00  0.00           H  
ATOM   2327 2HD1 LEU C 153      -5.217  16.839  -4.232  1.00  0.00           H  
ATOM   2328 3HD1 LEU C 153      -6.259  15.486  -3.733  1.00  0.00           H  
ATOM   2329 1HD2 LEU C 153      -5.180  13.462  -5.807  1.00  0.00           H  
ATOM   2330 2HD2 LEU C 153      -6.905  13.725  -5.456  1.00  0.00           H  
ATOM   2331 3HD2 LEU C 153      -6.302  13.886  -7.122  1.00  0.00           H  
ATOM   2332  N   GLU C 154      -4.616  18.773  -6.392  1.00  0.00           N  
ATOM   2333  CA  GLU C 154      -3.394  19.157  -7.088  1.00  0.00           C  
ATOM   2334  C   GLU C 154      -2.172  18.504  -6.455  1.00  0.00           C  
ATOM   2335  O   GLU C 154      -2.112  18.324  -5.238  1.00  0.00           O  
ATOM   2336  CB  GLU C 154      -3.232  20.678  -7.083  1.00  0.00           C  
ATOM   2337  CG  GLU C 154      -4.372  21.434  -7.750  1.00  0.00           C  
ATOM   2338  CD  GLU C 154      -4.164  22.923  -7.755  1.00  0.00           C  
ATOM   2339  OE1 GLU C 154      -3.193  23.369  -7.193  1.00  0.00           O  
ATOM   2340  OE2 GLU C 154      -4.977  23.615  -8.321  1.00  0.00           O  
ATOM   2341  H   GLU C 154      -4.677  18.908  -5.393  1.00  0.00           H  
ATOM   2342  HA  GLU C 154      -3.463  18.816  -8.122  1.00  0.00           H  
ATOM   2343 1HB  GLU C 154      -3.153  21.032  -6.055  1.00  0.00           H  
ATOM   2344 2HB  GLU C 154      -2.308  20.948  -7.594  1.00  0.00           H  
ATOM   2345 1HG  GLU C 154      -4.469  21.089  -8.780  1.00  0.00           H  
ATOM   2346 2HG  GLU C 154      -5.301  21.203  -7.230  1.00  0.00           H  
ATOM   2347  N   TRP C 155      -1.197  18.152  -7.287  1.00  0.00           N  
ATOM   2348  CA  TRP C 155       0.064  17.604  -6.802  1.00  0.00           C  
ATOM   2349  C   TRP C 155       1.230  18.523  -7.139  1.00  0.00           C  
ATOM   2350  O   TRP C 155       1.220  19.205  -8.164  1.00  0.00           O  
ATOM   2351  CB  TRP C 155       0.310  16.219  -7.404  1.00  0.00           C  
ATOM   2352  CG  TRP C 155      -0.643  15.174  -6.910  1.00  0.00           C  
ATOM   2353  CD1 TRP C 155      -1.920  14.966  -7.339  1.00  0.00           C  
ATOM   2354  CD2 TRP C 155      -0.398  14.180  -5.885  1.00  0.00           C  
ATOM   2355  NE1 TRP C 155      -2.485  13.919  -6.654  1.00  0.00           N  
ATOM   2356  CE2 TRP C 155      -1.567  13.425  -5.761  1.00  0.00           C  
ATOM   2357  CE3 TRP C 155       0.703  13.876  -5.075  1.00  0.00           C  
ATOM   2358  CZ2 TRP C 155      -1.673  12.380  -4.857  1.00  0.00           C  
ATOM   2359  CZ3 TRP C 155       0.597  12.827  -4.169  1.00  0.00           C  
ATOM   2360  CH2 TRP C 155      -0.561  12.099  -4.064  1.00  0.00           C  
ATOM   2361  H   TRP C 155      -1.333  18.268  -8.281  1.00  0.00           H  
ATOM   2362  HA  TRP C 155       0.005  17.507  -5.718  1.00  0.00           H  
ATOM   2363 1HB  TRP C 155       0.225  16.275  -8.490  1.00  0.00           H  
ATOM   2364 2HB  TRP C 155       1.324  15.896  -7.171  1.00  0.00           H  
ATOM   2365  HD1 TRP C 155      -2.419  15.547  -8.112  1.00  0.00           H  
ATOM   2366  HE1 TRP C 155      -3.423  13.568  -6.784  1.00  0.00           H  
ATOM   2367  HE3 TRP C 155       1.626  14.450  -5.157  1.00  0.00           H  
ATOM   2368  HZ2 TRP C 155      -2.585  11.790  -4.758  1.00  0.00           H  
ATOM   2369  HZ3 TRP C 155       1.459  12.598  -3.542  1.00  0.00           H  
ATOM   2370  HH2 TRP C 155      -0.609  11.282  -3.343  1.00  0.00           H  
ATOM   2371  N   TYR C 156       2.236  18.538  -6.270  1.00  0.00           N  
ATOM   2372  CA  TYR C 156       3.393  19.406  -6.452  1.00  0.00           C  
ATOM   2373  C   TYR C 156       4.693  18.618  -6.358  1.00  0.00           C  
ATOM   2374  O   TYR C 156       4.782  17.634  -5.625  1.00  0.00           O  
ATOM   2375  CB  TYR C 156       3.382  20.536  -5.421  1.00  0.00           C  
ATOM   2376  CG  TYR C 156       2.126  21.380  -5.453  1.00  0.00           C  
ATOM   2377  CD1 TYR C 156       1.041  21.038  -4.660  1.00  0.00           C  
ATOM   2378  CD2 TYR C 156       2.061  22.495  -6.275  1.00  0.00           C  
ATOM   2379  CE1 TYR C 156      -0.106  21.808  -4.689  1.00  0.00           C  
ATOM   2380  CE2 TYR C 156       0.914  23.265  -6.305  1.00  0.00           C  
ATOM   2381  CZ  TYR C 156      -0.166  22.925  -5.516  1.00  0.00           C  
ATOM   2382  OH  TYR C 156      -1.307  23.692  -5.545  1.00  0.00           O  
ATOM   2383  H   TYR C 156       2.198  17.932  -5.463  1.00  0.00           H  
ATOM   2384  HA  TYR C 156       3.343  19.844  -7.450  1.00  0.00           H  
ATOM   2385 1HB  TYR C 156       3.484  20.116  -4.419  1.00  0.00           H  
ATOM   2386 2HB  TYR C 156       4.236  21.191  -5.589  1.00  0.00           H  
ATOM   2387  HD1 TYR C 156       1.092  20.162  -4.013  1.00  0.00           H  
ATOM   2388  HD2 TYR C 156       2.914  22.763  -6.899  1.00  0.00           H  
ATOM   2389  HE1 TYR C 156      -0.959  21.540  -4.066  1.00  0.00           H  
ATOM   2390  HE2 TYR C 156       0.863  24.141  -6.952  1.00  0.00           H  
ATOM   2391  HH  TYR C 156      -1.902  23.354  -6.219  1.00  0.00           H  
ATOM   2392  N   LEU C 157       5.700  19.057  -7.105  1.00  0.00           N  
ATOM   2393  CA  LEU C 157       7.007  18.411  -7.085  1.00  0.00           C  
ATOM   2394  C   LEU C 157       8.074  19.343  -6.527  1.00  0.00           C  
ATOM   2395  O   LEU C 157       8.294  20.436  -7.050  1.00  0.00           O  
ATOM   2396  CB  LEU C 157       7.399  17.965  -8.500  1.00  0.00           C  
ATOM   2397  CG  LEU C 157       8.847  17.486  -8.669  1.00  0.00           C  
ATOM   2398  CD1 LEU C 157       9.086  16.269  -7.786  1.00  0.00           C  
ATOM   2399  CD2 LEU C 157       9.106  17.160 -10.132  1.00  0.00           C  
ATOM   2400  H   LEU C 157       5.557  19.859  -7.702  1.00  0.00           H  
ATOM   2401  HA  LEU C 157       6.949  17.532  -6.444  1.00  0.00           H  
ATOM   2402 1HB  LEU C 157       6.744  17.149  -8.801  1.00  0.00           H  
ATOM   2403 2HB  LEU C 157       7.244  18.799  -9.183  1.00  0.00           H  
ATOM   2404  HG  LEU C 157       9.530  18.272  -8.346  1.00  0.00           H  
ATOM   2405 1HD1 LEU C 157      10.115  15.929  -7.906  1.00  0.00           H  
ATOM   2406 2HD1 LEU C 157       8.913  16.535  -6.744  1.00  0.00           H  
ATOM   2407 3HD1 LEU C 157       8.405  15.470  -8.076  1.00  0.00           H  
ATOM   2408 1HD2 LEU C 157      10.135  16.821 -10.253  1.00  0.00           H  
ATOM   2409 2HD2 LEU C 157       8.424  16.373 -10.456  1.00  0.00           H  
ATOM   2410 3HD2 LEU C 157       8.945  18.052 -10.738  1.00  0.00           H  
ATOM   2411  N   GLN C 158       8.736  18.906  -5.461  1.00  0.00           N  
ATOM   2412  CA  GLN C 158       9.841  19.660  -4.882  1.00  0.00           C  
ATOM   2413  C   GLN C 158      11.162  18.922  -5.055  1.00  0.00           C  
ATOM   2414  O   GLN C 158      11.424  17.930  -4.375  1.00  0.00           O  
ATOM   2415  CB  GLN C 158       9.585  19.932  -3.397  1.00  0.00           C  
ATOM   2416  CG  GLN C 158      10.682  20.728  -2.712  1.00  0.00           C  
ATOM   2417  CD  GLN C 158      10.367  21.014  -1.256  1.00  0.00           C  
ATOM   2418  OE1 GLN C 158       9.747  20.198  -0.568  1.00  0.00           O  
ATOM   2419  NE2 GLN C 158      10.792  22.177  -0.777  1.00  0.00           N  
ATOM   2420  H   GLN C 158       8.466  18.028  -5.041  1.00  0.00           H  
ATOM   2421  HA  GLN C 158       9.918  20.614  -5.402  1.00  0.00           H  
ATOM   2422 1HB  GLN C 158       8.650  20.480  -3.283  1.00  0.00           H  
ATOM   2423 2HB  GLN C 158       9.475  18.985  -2.868  1.00  0.00           H  
ATOM   2424 1HG  GLN C 158      11.611  20.159  -2.755  1.00  0.00           H  
ATOM   2425 2HG  GLN C 158      10.804  21.680  -3.229  1.00  0.00           H  
ATOM   2426 1HE2 GLN C 158      10.613  22.422   0.177  1.00  0.00           H  
ATOM   2427 2HE2 GLN C 158      11.291  22.810  -1.369  1.00  0.00           H  
ATOM   2428  N   LYS C 159      11.992  19.412  -5.970  1.00  0.00           N  
ATOM   2429  CA  LYS C 159      13.327  18.859  -6.168  1.00  0.00           C  
ATOM   2430  C   LYS C 159      14.285  19.330  -5.081  1.00  0.00           C  
ATOM   2431  O   LYS C 159      14.052  20.351  -4.435  1.00  0.00           O  
ATOM   2432  CB  LYS C 159      13.866  19.242  -7.547  1.00  0.00           C  
ATOM   2433  CG  LYS C 159      13.112  18.617  -8.713  1.00  0.00           C  
ATOM   2434  CD  LYS C 159      13.798  18.916 -10.038  1.00  0.00           C  
ATOM   2435  CE  LYS C 159      13.018  18.337 -11.209  1.00  0.00           C  
ATOM   2436  NZ  LYS C 159      13.734  18.523 -12.501  1.00  0.00           N  
ATOM   2437  H   LYS C 159      11.691  20.187  -6.543  1.00  0.00           H  
ATOM   2438  HA  LYS C 159      13.263  17.772  -6.108  1.00  0.00           H  
ATOM   2439 1HB  LYS C 159      13.827  20.325  -7.665  1.00  0.00           H  
ATOM   2440 2HB  LYS C 159      14.911  18.942  -7.625  1.00  0.00           H  
ATOM   2441 1HG  LYS C 159      13.060  17.537  -8.576  1.00  0.00           H  
ATOM   2442 2HG  LYS C 159      12.097  19.011  -8.743  1.00  0.00           H  
ATOM   2443 1HD  LYS C 159      13.885  19.996 -10.168  1.00  0.00           H  
ATOM   2444 2HD  LYS C 159      14.800  18.487 -10.034  1.00  0.00           H  
ATOM   2445 1HE  LYS C 159      12.857  17.272 -11.047  1.00  0.00           H  
ATOM   2446 2HE  LYS C 159      12.045  18.823 -11.274  1.00  0.00           H  
ATOM   2447 1HZ  LYS C 159      13.184  18.126 -13.250  1.00  0.00           H  
ATOM   2448 2HZ  LYS C 159      13.872  19.509 -12.670  1.00  0.00           H  
ATOM   2449 3HZ  LYS C 159      14.630  18.059 -12.459  1.00  0.00           H  
ATOM   2450  N   PRO C 160      15.363  18.578  -4.884  1.00  0.00           N  
ATOM   2451  CA  PRO C 160      16.363  18.922  -3.880  1.00  0.00           C  
ATOM   2452  C   PRO C 160      16.879  20.341  -4.080  1.00  0.00           C  
ATOM   2453  O   PRO C 160      17.464  20.660  -5.115  1.00  0.00           O  
ATOM   2454  CB  PRO C 160      17.463  17.882  -4.119  1.00  0.00           C  
ATOM   2455  CG  PRO C 160      16.737  16.703  -4.671  1.00  0.00           C  
ATOM   2456  CD  PRO C 160      15.680  17.297  -5.563  1.00  0.00           C  
ATOM   2457  HA  PRO C 160      15.924  18.807  -2.878  1.00  0.00           H  
ATOM   2458 1HB  PRO C 160      18.215  18.283  -4.814  1.00  0.00           H  
ATOM   2459 2HB  PRO C 160      17.982  17.661  -3.176  1.00  0.00           H  
ATOM   2460 1HG  PRO C 160      17.434  16.049  -5.216  1.00  0.00           H  
ATOM   2461 2HG  PRO C 160      16.312  16.102  -3.853  1.00  0.00           H  
ATOM   2462 1HD  PRO C 160      16.098  17.460  -6.568  1.00  0.00           H  
ATOM   2463 2HD  PRO C 160      14.814  16.620  -5.608  1.00  0.00           H  
ATOM   2464  N   GLY C 161      16.659  21.191  -3.082  1.00  0.00           N  
ATOM   2465  CA  GLY C 161      17.156  22.561  -3.119  1.00  0.00           C  
ATOM   2466  C   GLY C 161      16.153  23.493  -3.786  1.00  0.00           C  
ATOM   2467  O   GLY C 161      16.387  24.697  -3.897  1.00  0.00           O  
ATOM   2468  H   GLY C 161      16.134  20.880  -2.277  1.00  0.00           H  
ATOM   2469 1HA  GLY C 161      17.357  22.903  -2.104  1.00  0.00           H  
ATOM   2470 2HA  GLY C 161      18.101  22.591  -3.661  1.00  0.00           H  
ATOM   2471  N   GLN C 162      15.033  22.930  -4.228  1.00  0.00           N  
ATOM   2472  CA  GLN C 162      14.022  23.697  -4.946  1.00  0.00           C  
ATOM   2473  C   GLN C 162      12.738  23.810  -4.134  1.00  0.00           C  
ATOM   2474  O   GLN C 162      12.602  23.190  -3.079  1.00  0.00           O  
ATOM   2475  CB  GLN C 162      13.727  23.056  -6.305  1.00  0.00           C  
ATOM   2476  CG  GLN C 162      14.944  22.914  -7.203  1.00  0.00           C  
ATOM   2477  CD  GLN C 162      15.521  24.255  -7.613  1.00  0.00           C  
ATOM   2478  OE1 GLN C 162      14.802  25.134  -8.096  1.00  0.00           O  
ATOM   2479  NE2 GLN C 162      16.825  24.421  -7.423  1.00  0.00           N  
ATOM   2480  H   GLN C 162      14.879  21.946  -4.063  1.00  0.00           H  
ATOM   2481  HA  GLN C 162      14.405  24.704  -5.111  1.00  0.00           H  
ATOM   2482 1HB  GLN C 162      13.302  22.064  -6.154  1.00  0.00           H  
ATOM   2483 2HB  GLN C 162      12.986  23.653  -6.835  1.00  0.00           H  
ATOM   2484 1HG  GLN C 162      15.715  22.360  -6.667  1.00  0.00           H  
ATOM   2485 2HG  GLN C 162      14.656  22.375  -8.105  1.00  0.00           H  
ATOM   2486 1HE2 GLN C 162      17.262  25.286  -7.675  1.00  0.00           H  
ATOM   2487 2HE2 GLN C 162      17.371  23.682  -7.028  1.00  0.00           H  
ATOM   2488  N   SER C 163      11.797  24.604  -4.633  1.00  0.00           N  
ATOM   2489  CA  SER C 163      10.469  24.687  -4.036  1.00  0.00           C  
ATOM   2490  C   SER C 163       9.455  23.878  -4.835  1.00  0.00           C  
ATOM   2491  O   SER C 163       9.676  23.571  -6.007  1.00  0.00           O  
ATOM   2492  CB  SER C 163      10.023  26.134  -3.953  1.00  0.00           C  
ATOM   2493  OG  SER C 163       9.892  26.693  -5.232  1.00  0.00           O  
ATOM   2494  H   SER C 163      12.007  25.165  -5.446  1.00  0.00           H  
ATOM   2495  HA  SER C 163      10.516  24.275  -3.027  1.00  0.00           H  
ATOM   2496 1HB  SER C 163       9.070  26.191  -3.429  1.00  0.00           H  
ATOM   2497 2HB  SER C 163      10.749  26.705  -3.376  1.00  0.00           H  
ATOM   2498  HG  SER C 163       9.904  27.645  -5.107  1.00  0.00           H  
ATOM   2499  N   PRO C 164       8.342  23.536  -4.195  1.00  0.00           N  
ATOM   2500  CA  PRO C 164       7.271  22.803  -4.859  1.00  0.00           C  
ATOM   2501  C   PRO C 164       6.749  23.566  -6.070  1.00  0.00           C  
ATOM   2502  O   PRO C 164       6.488  24.767  -5.993  1.00  0.00           O  
ATOM   2503  CB  PRO C 164       6.206  22.682  -3.765  1.00  0.00           C  
ATOM   2504  CG  PRO C 164       6.976  22.780  -2.492  1.00  0.00           C  
ATOM   2505  CD  PRO C 164       8.051  23.794  -2.782  1.00  0.00           C  
ATOM   2506  HA  PRO C 164       7.642  21.811  -5.158  1.00  0.00           H  
ATOM   2507 1HB  PRO C 164       5.461  23.484  -3.875  1.00  0.00           H  
ATOM   2508 2HB  PRO C 164       5.668  21.728  -3.866  1.00  0.00           H  
ATOM   2509 1HG  PRO C 164       6.314  23.087  -1.670  1.00  0.00           H  
ATOM   2510 2HG  PRO C 164       7.385  21.796  -2.220  1.00  0.00           H  
ATOM   2511 1HD  PRO C 164       7.654  24.806  -2.617  1.00  0.00           H  
ATOM   2512 2HD  PRO C 164       8.918  23.606  -2.131  1.00  0.00           H  
ATOM   2513  N   GLN C 165       6.598  22.862  -7.186  1.00  0.00           N  
ATOM   2514  CA  GLN C 165       5.996  23.442  -8.382  1.00  0.00           C  
ATOM   2515  C   GLN C 165       4.806  22.617  -8.855  1.00  0.00           C  
ATOM   2516  O   GLN C 165       4.735  21.413  -8.608  1.00  0.00           O  
ATOM   2517  CB  GLN C 165       7.033  23.553  -9.503  1.00  0.00           C  
ATOM   2518  CG  GLN C 165       8.267  24.359  -9.132  1.00  0.00           C  
ATOM   2519  CD  GLN C 165       7.944  25.813  -8.846  1.00  0.00           C  
ATOM   2520  OE1 GLN C 165       6.878  26.312  -9.218  1.00  0.00           O  
ATOM   2521  NE2 GLN C 165       8.864  26.503  -8.181  1.00  0.00           N  
ATOM   2522  H   GLN C 165       6.907  21.901  -7.208  1.00  0.00           H  
ATOM   2523  HA  GLN C 165       5.637  24.442  -8.138  1.00  0.00           H  
ATOM   2524 1HB  GLN C 165       7.359  22.556  -9.798  1.00  0.00           H  
ATOM   2525 2HB  GLN C 165       6.577  24.020 -10.375  1.00  0.00           H  
ATOM   2526 1HG  GLN C 165       8.715  23.926  -8.238  1.00  0.00           H  
ATOM   2527 2HG  GLN C 165       8.974  24.322  -9.960  1.00  0.00           H  
ATOM   2528 1HE2 GLN C 165       8.707  27.467  -7.963  1.00  0.00           H  
ATOM   2529 2HE2 GLN C 165       9.715  26.059  -7.898  1.00  0.00           H  
ATOM   2530  N   LEU C 166       3.872  23.272  -9.536  1.00  0.00           N  
ATOM   2531  CA  LEU C 166       2.632  22.627  -9.950  1.00  0.00           C  
ATOM   2532  C   LEU C 166       2.909  21.424 -10.842  1.00  0.00           C  
ATOM   2533  O   LEU C 166       3.509  21.555 -11.909  1.00  0.00           O  
ATOM   2534  CB  LEU C 166       1.737  23.627 -10.694  1.00  0.00           C  
ATOM   2535  CG  LEU C 166       0.367  23.095 -11.133  1.00  0.00           C  
ATOM   2536  CD1 LEU C 166      -0.456  22.733  -9.905  1.00  0.00           C  
ATOM   2537  CD2 LEU C 166      -0.340  24.147 -11.975  1.00  0.00           C  
ATOM   2538  H   LEU C 166       4.025  24.242  -9.772  1.00  0.00           H  
ATOM   2539  HA  LEU C 166       2.108  22.282  -9.060  1.00  0.00           H  
ATOM   2540 1HB  LEU C 166       1.567  24.487 -10.048  1.00  0.00           H  
ATOM   2541 2HB  LEU C 166       2.263  23.968 -11.586  1.00  0.00           H  
ATOM   2542  HG  LEU C 166       0.502  22.189 -11.724  1.00  0.00           H  
ATOM   2543 1HD1 LEU C 166      -1.429  22.355 -10.217  1.00  0.00           H  
ATOM   2544 2HD1 LEU C 166       0.064  21.965  -9.332  1.00  0.00           H  
ATOM   2545 3HD1 LEU C 166      -0.593  23.619  -9.285  1.00  0.00           H  
ATOM   2546 1HD2 LEU C 166      -1.313  23.769 -12.288  1.00  0.00           H  
ATOM   2547 2HD2 LEU C 166      -0.476  25.054 -11.385  1.00  0.00           H  
ATOM   2548 3HD2 LEU C 166       0.262  24.374 -12.855  1.00  0.00           H  
ATOM   2549  N   LEU C 167       2.467  20.252 -10.399  1.00  0.00           N  
ATOM   2550  CA  LEU C 167       2.639  19.027 -11.171  1.00  0.00           C  
ATOM   2551  C   LEU C 167       1.317  18.561 -11.768  1.00  0.00           C  
ATOM   2552  O   LEU C 167       1.170  18.479 -12.987  1.00  0.00           O  
ATOM   2553  CB  LEU C 167       3.225  17.920 -10.286  1.00  0.00           C  
ATOM   2554  CG  LEU C 167       3.594  16.617 -11.006  1.00  0.00           C  
ATOM   2555  CD1 LEU C 167       4.755  16.873 -11.957  1.00  0.00           C  
ATOM   2556  CD2 LEU C 167       3.953  15.553  -9.979  1.00  0.00           C  
ATOM   2557  H   LEU C 167       2.000  20.208  -9.505  1.00  0.00           H  
ATOM   2558  HA  LEU C 167       3.333  19.227 -11.987  1.00  0.00           H  
ATOM   2559 1HB  LEU C 167       4.126  18.300  -9.806  1.00  0.00           H  
ATOM   2560 2HB  LEU C 167       2.501  17.676  -9.509  1.00  0.00           H  
ATOM   2561  HG  LEU C 167       2.745  16.277 -11.600  1.00  0.00           H  
ATOM   2562 1HD1 LEU C 167       5.017  15.947 -12.470  1.00  0.00           H  
ATOM   2563 2HD1 LEU C 167       4.464  17.623 -12.693  1.00  0.00           H  
ATOM   2564 3HD1 LEU C 167       5.615  17.231 -11.393  1.00  0.00           H  
ATOM   2565 1HD2 LEU C 167       4.214  14.626 -10.491  1.00  0.00           H  
ATOM   2566 2HD2 LEU C 167       4.803  15.892  -9.386  1.00  0.00           H  
ATOM   2567 3HD2 LEU C 167       3.100  15.377  -9.324  1.00  0.00           H  
ATOM   2568  N   ILE C 168       0.357  18.258 -10.901  1.00  0.00           N  
ATOM   2569  CA  ILE C 168      -0.948  17.779 -11.340  1.00  0.00           C  
ATOM   2570  C   ILE C 168      -2.065  18.685 -10.836  1.00  0.00           C  
ATOM   2571  O   ILE C 168      -1.975  19.249  -9.746  1.00  0.00           O  
ATOM   2572  CB  ILE C 168      -1.196  16.339 -10.856  1.00  0.00           C  
ATOM   2573  CG1 ILE C 168      -0.047  15.425 -11.289  1.00  0.00           C  
ATOM   2574  CG2 ILE C 168      -2.523  15.820 -11.390  1.00  0.00           C  
ATOM   2575  CD1 ILE C 168       0.082  15.273 -12.787  1.00  0.00           C  
ATOM   2576  H   ILE C 168       0.536  18.362  -9.912  1.00  0.00           H  
ATOM   2577  HA  ILE C 168      -0.970  17.786 -12.429  1.00  0.00           H  
ATOM   2578  HB  ILE C 168      -1.221  16.320  -9.767  1.00  0.00           H  
ATOM   2579 1HG1 ILE C 168       0.894  15.817 -10.903  1.00  0.00           H  
ATOM   2580 2HG1 ILE C 168      -0.188  14.434 -10.857  1.00  0.00           H  
ATOM   2581 1HG2 ILE C 168      -2.682  14.800 -11.039  1.00  0.00           H  
ATOM   2582 2HG2 ILE C 168      -3.332  16.456 -11.034  1.00  0.00           H  
ATOM   2583 3HG2 ILE C 168      -2.506  15.830 -12.479  1.00  0.00           H  
ATOM   2584 1HD1 ILE C 168       0.918  14.611 -13.015  1.00  0.00           H  
ATOM   2585 2HD1 ILE C 168      -0.838  14.848 -13.190  1.00  0.00           H  
ATOM   2586 3HD1 ILE C 168       0.259  16.249 -13.238  1.00  0.00           H  
ATOM   2587  N   TYR C 169      -3.118  18.819 -11.636  1.00  0.00           N  
ATOM   2588  CA  TYR C 169      -4.338  19.480 -11.191  1.00  0.00           C  
ATOM   2589  C   TYR C 169      -5.574  18.693 -11.607  1.00  0.00           C  
ATOM   2590  O   TYR C 169      -5.515  17.855 -12.507  1.00  0.00           O  
ATOM   2591  CB  TYR C 169      -4.406  20.906 -11.744  1.00  0.00           C  
ATOM   2592  CG  TYR C 169      -4.534  20.971 -13.250  1.00  0.00           C  
ATOM   2593  CD1 TYR C 169      -5.789  21.022 -13.839  1.00  0.00           C  
ATOM   2594  CD2 TYR C 169      -3.396  20.979 -14.043  1.00  0.00           C  
ATOM   2595  CE1 TYR C 169      -5.906  21.081 -15.214  1.00  0.00           C  
ATOM   2596  CE2 TYR C 169      -3.512  21.038 -15.418  1.00  0.00           C  
ATOM   2597  CZ  TYR C 169      -4.761  21.089 -16.003  1.00  0.00           C  
ATOM   2598  OH  TYR C 169      -4.877  21.148 -17.373  1.00  0.00           O  
ATOM   2599  H   TYR C 169      -3.071  18.452 -12.576  1.00  0.00           H  
ATOM   2600  HA  TYR C 169      -4.328  19.529 -10.102  1.00  0.00           H  
ATOM   2601 1HB  TYR C 169      -5.260  21.426 -11.308  1.00  0.00           H  
ATOM   2602 2HB  TYR C 169      -3.508  21.451 -11.455  1.00  0.00           H  
ATOM   2603  HD1 TYR C 169      -6.684  21.015 -13.215  1.00  0.00           H  
ATOM   2604  HD2 TYR C 169      -2.410  20.938 -13.581  1.00  0.00           H  
ATOM   2605  HE1 TYR C 169      -6.892  21.121 -15.676  1.00  0.00           H  
ATOM   2606  HE2 TYR C 169      -2.618  21.044 -16.041  1.00  0.00           H  
ATOM   2607  HH  TYR C 169      -4.044  20.892 -17.775  1.00  0.00           H  
ATOM   2608  N   LYS C 170      -6.694  18.968 -10.947  1.00  0.00           N  
ATOM   2609  CA  LYS C 170      -7.933  18.243 -11.204  1.00  0.00           C  
ATOM   2610  C   LYS C 170      -7.700  16.738 -11.205  1.00  0.00           C  
ATOM   2611  O   LYS C 170      -8.211  16.021 -12.066  1.00  0.00           O  
ATOM   2612  CB  LYS C 170      -8.543  18.682 -12.536  1.00  0.00           C  
ATOM   2613  CG  LYS C 170      -9.109  20.096 -12.534  1.00  0.00           C  
ATOM   2614  CD  LYS C 170      -9.651  20.476 -13.903  1.00  0.00           C  
ATOM   2615  CE  LYS C 170     -10.188  21.900 -13.911  1.00  0.00           C  
ATOM   2616  NZ  LYS C 170     -10.688  22.299 -15.255  1.00  0.00           N  
ATOM   2617  H   LYS C 170      -6.687  19.697 -10.248  1.00  0.00           H  
ATOM   2618  HA  LYS C 170      -8.640  18.471 -10.405  1.00  0.00           H  
ATOM   2619 1HB  LYS C 170      -7.786  18.625 -13.319  1.00  0.00           H  
ATOM   2620 2HB  LYS C 170      -9.348  18.000 -12.810  1.00  0.00           H  
ATOM   2621 1HG  LYS C 170      -9.914  20.164 -11.801  1.00  0.00           H  
ATOM   2622 2HG  LYS C 170      -8.326  20.800 -12.254  1.00  0.00           H  
ATOM   2623 1HD  LYS C 170      -8.857  20.392 -14.646  1.00  0.00           H  
ATOM   2624 2HD  LYS C 170     -10.456  19.794 -14.178  1.00  0.00           H  
ATOM   2625 1HE  LYS C 170     -11.002  21.986 -13.193  1.00  0.00           H  
ATOM   2626 2HE  LYS C 170      -9.397  22.588 -13.613  1.00  0.00           H  
ATOM   2627 1HZ  LYS C 170     -11.033  23.248 -15.218  1.00  0.00           H  
ATOM   2628 2HZ  LYS C 170      -9.934  22.241 -15.926  1.00  0.00           H  
ATOM   2629 3HZ  LYS C 170     -11.435  21.680 -15.534  1.00  0.00           H  
ATOM   2630  N   VAL C 171      -6.926  16.263 -10.235  1.00  0.00           N  
ATOM   2631  CA  VAL C 171      -6.843  14.836  -9.950  1.00  0.00           C  
ATOM   2632  C   VAL C 171      -5.919  14.130 -10.934  1.00  0.00           C  
ATOM   2633  O   VAL C 171      -4.954  13.478 -10.536  1.00  0.00           O  
ATOM   2634  CB  VAL C 171      -8.243  14.195 -10.015  1.00  0.00           C  
ATOM   2635  CG1 VAL C 171      -8.149  12.689  -9.822  1.00  0.00           C  
ATOM   2636  CG2 VAL C 171      -9.147  14.819  -8.964  1.00  0.00           C  
ATOM   2637  H   VAL C 171      -6.382  16.908  -9.680  1.00  0.00           H  
ATOM   2638  HA  VAL C 171      -6.446  14.706  -8.943  1.00  0.00           H  
ATOM   2639  HB  VAL C 171      -8.664  14.366 -11.006  1.00  0.00           H  
ATOM   2640 1HG1 VAL C 171      -9.147  12.253  -9.871  1.00  0.00           H  
ATOM   2641 2HG1 VAL C 171      -7.527  12.260 -10.607  1.00  0.00           H  
ATOM   2642 3HG1 VAL C 171      -7.708  12.474  -8.849  1.00  0.00           H  
ATOM   2643 1HG2 VAL C 171     -10.135  14.362  -9.016  1.00  0.00           H  
ATOM   2644 2HG2 VAL C 171      -8.722  14.653  -7.973  1.00  0.00           H  
ATOM   2645 3HG2 VAL C 171      -9.233  15.890  -9.146  1.00  0.00           H  
ATOM   2646  N   SER C 172      -6.220  14.266 -12.221  1.00  0.00           N  
ATOM   2647  CA  SER C 172      -5.583  13.448 -13.247  1.00  0.00           C  
ATOM   2648  C   SER C 172      -5.257  14.272 -14.485  1.00  0.00           C  
ATOM   2649  O   SER C 172      -4.944  13.725 -15.542  1.00  0.00           O  
ATOM   2650  CB  SER C 172      -6.484  12.288 -13.623  1.00  0.00           C  
ATOM   2651  OG  SER C 172      -7.689  12.746 -14.173  1.00  0.00           O  
ATOM   2652  H   SER C 172      -6.907  14.953 -12.496  1.00  0.00           H  
ATOM   2653  HA  SER C 172      -4.650  13.052 -12.844  1.00  0.00           H  
ATOM   2654 1HB  SER C 172      -5.973  11.648 -14.342  1.00  0.00           H  
ATOM   2655 2HB  SER C 172      -6.690  11.686 -12.739  1.00  0.00           H  
ATOM   2656  HG  SER C 172      -7.521  13.644 -14.468  1.00  0.00           H  
ATOM   2657  N   ASP C 173      -5.333  15.592 -14.348  1.00  0.00           N  
ATOM   2658  CA  ASP C 173      -4.946  16.497 -15.424  1.00  0.00           C  
ATOM   2659  C   ASP C 173      -3.606  17.159 -15.130  1.00  0.00           C  
ATOM   2660  O   ASP C 173      -3.514  18.049 -14.284  1.00  0.00           O  
ATOM   2661  CB  ASP C 173      -6.017  17.570 -15.633  1.00  0.00           C  
ATOM   2662  CG  ASP C 173      -7.323  17.006 -16.176  1.00  0.00           C  
ATOM   2663  OD1 ASP C 173      -7.284  15.983 -16.818  1.00  0.00           O  
ATOM   2664  OD2 ASP C 173      -8.347  17.603 -15.943  1.00  0.00           O  
ATOM   2665  H   ASP C 173      -5.668  15.977 -13.477  1.00  0.00           H  
ATOM   2666  HA  ASP C 173      -4.846  15.920 -16.343  1.00  0.00           H  
ATOM   2667 1HB  ASP C 173      -6.220  18.072 -14.687  1.00  0.00           H  
ATOM   2668 2HB  ASP C 173      -5.646  18.323 -16.330  1.00  0.00           H  
ATOM   2669  N   ARG C 174      -2.568  16.720 -15.833  1.00  0.00           N  
ATOM   2670  CA  ARG C 174      -1.211  17.182 -15.567  1.00  0.00           C  
ATOM   2671  C   ARG C 174      -0.983  18.578 -16.132  1.00  0.00           C  
ATOM   2672  O   ARG C 174      -1.570  18.950 -17.148  1.00  0.00           O  
ATOM   2673  CB  ARG C 174      -0.192  16.224 -16.165  1.00  0.00           C  
ATOM   2674  CG  ARG C 174      -0.146  16.205 -17.684  1.00  0.00           C  
ATOM   2675  CD  ARG C 174       1.109  15.591 -18.188  1.00  0.00           C  
ATOM   2676  NE  ARG C 174       1.139  15.532 -19.641  1.00  0.00           N  
ATOM   2677  CZ  ARG C 174       1.395  16.583 -20.444  1.00  0.00           C  
ATOM   2678  NH1 ARG C 174       1.642  17.764 -19.923  1.00  0.00           N  
ATOM   2679  NH2 ARG C 174       1.399  16.426 -21.757  1.00  0.00           N  
ATOM   2680  H   ARG C 174      -2.722  16.048 -16.571  1.00  0.00           H  
ATOM   2681  HA  ARG C 174      -1.063  17.217 -14.487  1.00  0.00           H  
ATOM   2682 1HB  ARG C 174       0.804  16.483 -15.808  1.00  0.00           H  
ATOM   2683 2HB  ARG C 174      -0.406  15.209 -15.829  1.00  0.00           H  
ATOM   2684 1HG  ARG C 174      -0.988  15.628 -18.067  1.00  0.00           H  
ATOM   2685 2HG  ARG C 174      -0.204  17.227 -18.062  1.00  0.00           H  
ATOM   2686 1HD  ARG C 174       1.963  16.180 -17.854  1.00  0.00           H  
ATOM   2687 2HD  ARG C 174       1.197  14.575 -17.804  1.00  0.00           H  
ATOM   2688  HE  ARG C 174       0.953  14.639 -20.079  1.00  0.00           H  
ATOM   2689 1HH1 ARG C 174       1.639  17.884 -18.920  1.00  0.00           H  
ATOM   2690 2HH1 ARG C 174       1.834  18.551 -20.525  1.00  0.00           H  
ATOM   2691 1HH2 ARG C 174       1.209  15.517 -22.158  1.00  0.00           H  
ATOM   2692 2HH2 ARG C 174       1.591  17.213 -22.358  1.00  0.00           H  
ATOM   2693  N   PHE C 175      -0.128  19.348 -15.468  1.00  0.00           N  
ATOM   2694  CA  PHE C 175       0.218  20.686 -15.932  1.00  0.00           C  
ATOM   2695  C   PHE C 175       1.044  20.629 -17.210  1.00  0.00           C  
ATOM   2696  O   PHE C 175       1.879  19.741 -17.382  1.00  0.00           O  
ATOM   2697  CB  PHE C 175       0.992  21.443 -14.851  1.00  0.00           C  
ATOM   2698  CG  PHE C 175       1.367  22.844 -15.242  1.00  0.00           C  
ATOM   2699  CD1 PHE C 175       0.389  23.793 -15.496  1.00  0.00           C  
ATOM   2700  CD2 PHE C 175       2.698  23.215 -15.358  1.00  0.00           C  
ATOM   2701  CE1 PHE C 175       0.732  25.083 -15.857  1.00  0.00           C  
ATOM   2702  CE2 PHE C 175       3.045  24.503 -15.717  1.00  0.00           C  
ATOM   2703  CZ  PHE C 175       2.060  25.438 -15.967  1.00  0.00           C  
ATOM   2704  H   PHE C 175       0.293  18.997 -14.620  1.00  0.00           H  
ATOM   2705  HA  PHE C 175      -0.705  21.228 -16.144  1.00  0.00           H  
ATOM   2706 1HB  PHE C 175       0.394  21.492 -13.942  1.00  0.00           H  
ATOM   2707 2HB  PHE C 175       1.906  20.901 -14.612  1.00  0.00           H  
ATOM   2708  HD1 PHE C 175      -0.661  23.513 -15.408  1.00  0.00           H  
ATOM   2709  HD2 PHE C 175       3.476  22.476 -15.161  1.00  0.00           H  
ATOM   2710  HE1 PHE C 175      -0.047  25.819 -16.054  1.00  0.00           H  
ATOM   2711  HE2 PHE C 175       4.095  24.782 -15.804  1.00  0.00           H  
ATOM   2712  HZ  PHE C 175       2.332  26.453 -16.252  1.00  0.00           H  
ATOM   2713  N   SER C 176       0.807  21.583 -18.104  1.00  0.00           N  
ATOM   2714  CA  SER C 176       1.542  21.654 -19.362  1.00  0.00           C  
ATOM   2715  C   SER C 176       3.043  21.745 -19.118  1.00  0.00           C  
ATOM   2716  O   SER C 176       3.505  22.574 -18.335  1.00  0.00           O  
ATOM   2717  CB  SER C 176       1.079  22.849 -20.171  1.00  0.00           C  
ATOM   2718  OG  SER C 176       1.833  22.985 -21.344  1.00  0.00           O  
ATOM   2719  H   SER C 176       0.100  22.276 -17.909  1.00  0.00           H  
ATOM   2720  HA  SER C 176       1.342  20.745 -19.931  1.00  0.00           H  
ATOM   2721 1HB  SER C 176       0.025  22.731 -20.423  1.00  0.00           H  
ATOM   2722 2HB  SER C 176       1.172  23.753 -19.570  1.00  0.00           H  
ATOM   2723  HG  SER C 176       2.262  23.842 -21.286  1.00  0.00           H  
ATOM   2724  N   GLY C 177       3.800  20.887 -19.793  1.00  0.00           N  
ATOM   2725  CA  GLY C 177       5.244  20.821 -19.600  1.00  0.00           C  
ATOM   2726  C   GLY C 177       5.633  19.614 -18.757  1.00  0.00           C  
ATOM   2727  O   GLY C 177       6.788  19.189 -18.759  1.00  0.00           O  
ATOM   2728  H   GLY C 177       3.364  20.263 -20.458  1.00  0.00           H  
ATOM   2729 1HA  GLY C 177       5.739  20.768 -20.569  1.00  0.00           H  
ATOM   2730 2HA  GLY C 177       5.587  21.734 -19.114  1.00  0.00           H  
ATOM   2731  N   VAL C 178       4.661  19.064 -18.036  1.00  0.00           N  
ATOM   2732  CA  VAL C 178       4.891  17.880 -17.216  1.00  0.00           C  
ATOM   2733  C   VAL C 178       4.873  16.613 -18.062  1.00  0.00           C  
ATOM   2734  O   VAL C 178       3.979  16.418 -18.886  1.00  0.00           O  
ATOM   2735  CB  VAL C 178       3.818  17.776 -16.116  1.00  0.00           C  
ATOM   2736  CG1 VAL C 178       3.973  16.474 -15.344  1.00  0.00           C  
ATOM   2737  CG2 VAL C 178       3.916  18.972 -15.182  1.00  0.00           C  
ATOM   2738  H   VAL C 178       3.740  19.477 -18.056  1.00  0.00           H  
ATOM   2739  HA  VAL C 178       5.870  17.971 -16.744  1.00  0.00           H  
ATOM   2740  HB  VAL C 178       2.833  17.757 -16.583  1.00  0.00           H  
ATOM   2741 1HG1 VAL C 178       3.206  16.417 -14.570  1.00  0.00           H  
ATOM   2742 2HG1 VAL C 178       3.863  15.631 -16.026  1.00  0.00           H  
ATOM   2743 3HG1 VAL C 178       4.958  16.441 -14.880  1.00  0.00           H  
ATOM   2744 1HG2 VAL C 178       3.154  18.892 -14.407  1.00  0.00           H  
ATOM   2745 2HG2 VAL C 178       4.903  18.994 -14.720  1.00  0.00           H  
ATOM   2746 3HG2 VAL C 178       3.761  19.890 -15.749  1.00  0.00           H  
ATOM   2747  N   PRO C 179       5.864  15.754 -17.852  1.00  0.00           N  
ATOM   2748  CA  PRO C 179       5.948  14.490 -18.574  1.00  0.00           C  
ATOM   2749  C   PRO C 179       4.671  13.676 -18.410  1.00  0.00           C  
ATOM   2750  O   PRO C 179       4.011  13.741 -17.373  1.00  0.00           O  
ATOM   2751  CB  PRO C 179       7.147  13.798 -17.919  1.00  0.00           C  
ATOM   2752  CG  PRO C 179       7.999  14.922 -17.436  1.00  0.00           C  
ATOM   2753  CD  PRO C 179       7.017  15.954 -16.949  1.00  0.00           C  
ATOM   2754  HA  PRO C 179       6.143  14.693 -19.638  1.00  0.00           H  
ATOM   2755 1HB  PRO C 179       6.805  13.142 -17.105  1.00  0.00           H  
ATOM   2756 2HB  PRO C 179       7.660  13.158 -18.653  1.00  0.00           H  
ATOM   2757 1HG  PRO C 179       8.675  14.572 -16.642  1.00  0.00           H  
ATOM   2758 2HG  PRO C 179       8.635  15.294 -18.253  1.00  0.00           H  
ATOM   2759 1HD  PRO C 179       6.757  15.747 -15.901  1.00  0.00           H  
ATOM   2760 2HD  PRO C 179       7.458  16.956 -17.050  1.00  0.00           H  
ATOM   2761  N   ASP C 180       4.327  12.910 -19.440  1.00  0.00           N  
ATOM   2762  CA  ASP C 180       3.067  12.178 -19.463  1.00  0.00           C  
ATOM   2763  C   ASP C 180       3.080  11.026 -18.466  1.00  0.00           C  
ATOM   2764  O   ASP C 180       2.047  10.414 -18.195  1.00  0.00           O  
ATOM   2765  CB  ASP C 180       2.783  11.641 -20.868  1.00  0.00           C  
ATOM   2766  CG  ASP C 180       2.359  12.730 -21.844  1.00  0.00           C  
ATOM   2767  OD1 ASP C 180       1.686  13.644 -21.428  1.00  0.00           O  
ATOM   2768  OD2 ASP C 180       2.710  12.638 -22.996  1.00  0.00           O  
ATOM   2769  H   ASP C 180       4.955  12.833 -20.227  1.00  0.00           H  
ATOM   2770  HA  ASP C 180       2.264  12.861 -19.183  1.00  0.00           H  
ATOM   2771 1HB  ASP C 180       3.677  11.153 -21.258  1.00  0.00           H  
ATOM   2772 2HB  ASP C 180       1.995  10.890 -20.819  1.00  0.00           H  
ATOM   2773  N   ARG C 181       4.257  10.734 -17.923  1.00  0.00           N  
ATOM   2774  CA  ARG C 181       4.403   9.672 -16.935  1.00  0.00           C  
ATOM   2775  C   ARG C 181       3.656  10.009 -15.650  1.00  0.00           C  
ATOM   2776  O   ARG C 181       3.355   9.126 -14.847  1.00  0.00           O  
ATOM   2777  CB  ARG C 181       5.872   9.435 -16.616  1.00  0.00           C  
ATOM   2778  CG  ARG C 181       6.531  10.529 -15.790  1.00  0.00           C  
ATOM   2779  CD  ARG C 181       7.998  10.324 -15.679  1.00  0.00           C  
ATOM   2780  NE  ARG C 181       8.657  10.409 -16.973  1.00  0.00           N  
ATOM   2781  CZ  ARG C 181       9.993  10.439 -17.151  1.00  0.00           C  
ATOM   2782  NH1 ARG C 181      10.795  10.390 -16.111  1.00  0.00           N  
ATOM   2783  NH2 ARG C 181      10.495  10.518 -18.370  1.00  0.00           N  
ATOM   2784  H   ARG C 181       5.072  11.262 -18.201  1.00  0.00           H  
ATOM   2785  HA  ARG C 181       3.985   8.754 -17.349  1.00  0.00           H  
ATOM   2786 1HB  ARG C 181       5.979   8.500 -16.069  1.00  0.00           H  
ATOM   2787 2HB  ARG C 181       6.434   9.338 -17.544  1.00  0.00           H  
ATOM   2788 1HG  ARG C 181       6.355  11.496 -16.261  1.00  0.00           H  
ATOM   2789 2HG  ARG C 181       6.108  10.531 -14.785  1.00  0.00           H  
ATOM   2790 1HD  ARG C 181       8.424  11.087 -15.029  1.00  0.00           H  
ATOM   2791 2HD  ARG C 181       8.197   9.338 -15.260  1.00  0.00           H  
ATOM   2792  HE  ARG C 181       8.072  10.449 -17.797  1.00  0.00           H  
ATOM   2793 1HH1 ARG C 181      10.411  10.330 -15.178  1.00  0.00           H  
ATOM   2794 2HH1 ARG C 181      11.796  10.413 -16.244  1.00  0.00           H  
ATOM   2795 1HH2 ARG C 181       9.878  10.556 -19.170  1.00  0.00           H  
ATOM   2796 2HH2 ARG C 181      11.495  10.541 -18.504  1.00  0.00           H  
ATOM   2797  N   PHE C 182       3.358  11.290 -15.463  1.00  0.00           N  
ATOM   2798  CA  PHE C 182       2.681  11.751 -14.257  1.00  0.00           C  
ATOM   2799  C   PHE C 182       1.172  11.797 -14.456  1.00  0.00           C  
ATOM   2800  O   PHE C 182       0.674  12.489 -15.344  1.00  0.00           O  
ATOM   2801  CB  PHE C 182       3.190  13.136 -13.854  1.00  0.00           C  
ATOM   2802  CG  PHE C 182       4.628  13.151 -13.420  1.00  0.00           C  
ATOM   2803  CD1 PHE C 182       5.626  13.567 -14.289  1.00  0.00           C  
ATOM   2804  CD2 PHE C 182       4.987  12.748 -12.143  1.00  0.00           C  
ATOM   2805  CE1 PHE C 182       6.949  13.580 -13.891  1.00  0.00           C  
ATOM   2806  CE2 PHE C 182       6.308  12.762 -11.741  1.00  0.00           C  
ATOM   2807  CZ  PHE C 182       7.291  13.178 -12.617  1.00  0.00           C  
ATOM   2808  H   PHE C 182       3.608  11.962 -16.174  1.00  0.00           H  
ATOM   2809  HA  PHE C 182       2.899  11.051 -13.449  1.00  0.00           H  
ATOM   2810 1HB  PHE C 182       3.082  13.821 -14.694  1.00  0.00           H  
ATOM   2811 2HB  PHE C 182       2.584  13.523 -13.036  1.00  0.00           H  
ATOM   2812  HD1 PHE C 182       5.356  13.886 -15.296  1.00  0.00           H  
ATOM   2813  HD2 PHE C 182       4.211  12.419 -11.451  1.00  0.00           H  
ATOM   2814  HE1 PHE C 182       7.723  13.909 -14.584  1.00  0.00           H  
ATOM   2815  HE2 PHE C 182       6.577  12.443 -10.734  1.00  0.00           H  
ATOM   2816  HZ  PHE C 182       8.333  13.188 -12.303  1.00  0.00           H  
ATOM   2817  N   SER C 183       0.447  11.057 -13.624  1.00  0.00           N  
ATOM   2818  CA  SER C 183      -1.010  11.072 -13.657  1.00  0.00           C  
ATOM   2819  C   SER C 183      -1.596  10.527 -12.360  1.00  0.00           C  
ATOM   2820  O   SER C 183      -1.274   9.415 -11.942  1.00  0.00           O  
ATOM   2821  CB  SER C 183      -1.515  10.257 -14.831  1.00  0.00           C  
ATOM   2822  OG  SER C 183      -2.916  10.224 -14.855  1.00  0.00           O  
ATOM   2823  H   SER C 183       0.918  10.468 -12.952  1.00  0.00           H  
ATOM   2824  HA  SER C 183      -1.343  12.104 -13.775  1.00  0.00           H  
ATOM   2825 1HB  SER C 183      -1.143  10.689 -15.760  1.00  0.00           H  
ATOM   2826 2HB  SER C 183      -1.126   9.242 -14.764  1.00  0.00           H  
ATOM   2827  HG  SER C 183      -3.195  10.175 -13.938  1.00  0.00           H  
ATOM   2828  N   GLY C 184      -2.457  11.317 -11.728  1.00  0.00           N  
ATOM   2829  CA  GLY C 184      -3.088  10.916 -10.476  1.00  0.00           C  
ATOM   2830  C   GLY C 184      -4.437  10.253 -10.727  1.00  0.00           C  
ATOM   2831  O   GLY C 184      -4.899  10.175 -11.865  1.00  0.00           O  
ATOM   2832  H   GLY C 184      -2.680  12.219 -12.124  1.00  0.00           H  
ATOM   2833 1HA  GLY C 184      -2.433  10.226  -9.943  1.00  0.00           H  
ATOM   2834 2HA  GLY C 184      -3.221  11.790  -9.839  1.00  0.00           H  
ATOM   2835  N   SER C 185      -5.064   9.776  -9.657  1.00  0.00           N  
ATOM   2836  CA  SER C 185      -6.388   9.173  -9.751  1.00  0.00           C  
ATOM   2837  C   SER C 185      -7.045   9.071  -8.380  1.00  0.00           C  
ATOM   2838  O   SER C 185      -6.521   9.582  -7.390  1.00  0.00           O  
ATOM   2839  CB  SER C 185      -6.292   7.797 -10.380  1.00  0.00           C  
ATOM   2840  OG  SER C 185      -7.565   7.275 -10.643  1.00  0.00           O  
ATOM   2841  H   SER C 185      -4.611   9.833  -8.756  1.00  0.00           H  
ATOM   2842  HA  SER C 185      -7.013   9.806 -10.383  1.00  0.00           H  
ATOM   2843 1HB  SER C 185      -5.723   7.860 -11.307  1.00  0.00           H  
ATOM   2844 2HB  SER C 185      -5.753   7.128  -9.710  1.00  0.00           H  
ATOM   2845  HG  SER C 185      -7.503   6.845 -11.499  1.00  0.00           H  
ATOM   2846  N   GLY C 186      -8.194   8.406  -8.328  1.00  0.00           N  
ATOM   2847  CA  GLY C 186      -8.908   8.206  -7.073  1.00  0.00           C  
ATOM   2848  C   GLY C 186     -10.148   9.087  -6.998  1.00  0.00           C  
ATOM   2849  O   GLY C 186     -10.472   9.802  -7.946  1.00  0.00           O  
ATOM   2850  H   GLY C 186      -8.583   8.030  -9.181  1.00  0.00           H  
ATOM   2851 1HA  GLY C 186      -9.195   7.158  -6.980  1.00  0.00           H  
ATOM   2852 2HA  GLY C 186      -8.245   8.432  -6.238  1.00  0.00           H  
ATOM   2853  N   SER C 187     -10.839   9.032  -5.864  1.00  0.00           N  
ATOM   2854  CA  SER C 187     -12.064   9.800  -5.676  1.00  0.00           C  
ATOM   2855  C   SER C 187     -12.441   9.882  -4.202  1.00  0.00           C  
ATOM   2856  O   SER C 187     -12.067   9.021  -3.406  1.00  0.00           O  
ATOM   2857  CB  SER C 187     -13.199   9.174  -6.463  1.00  0.00           C  
ATOM   2858  OG  SER C 187     -13.549   7.925  -5.932  1.00  0.00           O  
ATOM   2859  H   SER C 187     -10.507   8.443  -5.114  1.00  0.00           H  
ATOM   2860  HA  SER C 187     -11.898  10.813  -6.044  1.00  0.00           H  
ATOM   2861 1HB  SER C 187     -14.064   9.836  -6.443  1.00  0.00           H  
ATOM   2862 2HB  SER C 187     -12.899   9.058  -7.504  1.00  0.00           H  
ATOM   2863  HG  SER C 187     -14.508   7.884  -5.961  1.00  0.00           H  
ATOM   2864  N   GLY C 188     -13.184  10.924  -3.844  1.00  0.00           N  
ATOM   2865  CA  GLY C 188     -13.725  11.053  -2.496  1.00  0.00           C  
ATOM   2866  C   GLY C 188     -12.623  11.352  -1.487  1.00  0.00           C  
ATOM   2867  O   GLY C 188     -12.332  12.512  -1.197  1.00  0.00           O  
ATOM   2868  H   GLY C 188     -13.380  11.645  -4.524  1.00  0.00           H  
ATOM   2869 1HA  GLY C 188     -14.467  11.850  -2.477  1.00  0.00           H  
ATOM   2870 2HA  GLY C 188     -14.236  10.131  -2.220  1.00  0.00           H  
ATOM   2871  N   THR C 189     -12.013  10.298  -0.956  1.00  0.00           N  
ATOM   2872  CA  THR C 189     -10.977  10.444   0.060  1.00  0.00           C  
ATOM   2873  C   THR C 189      -9.720   9.672  -0.321  1.00  0.00           C  
ATOM   2874  O   THR C 189      -8.643   9.915   0.224  1.00  0.00           O  
ATOM   2875  CB  THR C 189     -11.479   9.970   1.436  1.00  0.00           C  
ATOM   2876  OG1 THR C 189     -11.818   8.579   1.370  1.00  0.00           O  
ATOM   2877  CG2 THR C 189     -12.702  10.767   1.862  1.00  0.00           C  
ATOM   2878  H   THR C 189     -12.274   9.372  -1.262  1.00  0.00           H  
ATOM   2879  HA  THR C 189     -10.713  11.500   0.136  1.00  0.00           H  
ATOM   2880  HB  THR C 189     -10.690  10.103   2.176  1.00  0.00           H  
ATOM   2881  HG1 THR C 189     -11.017   8.052   1.424  1.00  0.00           H  
ATOM   2882 1HG2 THR C 189     -13.042  10.419   2.837  1.00  0.00           H  
ATOM   2883 2HG2 THR C 189     -12.444  11.824   1.924  1.00  0.00           H  
ATOM   2884 3HG2 THR C 189     -13.497  10.631   1.130  1.00  0.00           H  
ATOM   2885  N   ASP C 190      -9.864   8.742  -1.258  1.00  0.00           N  
ATOM   2886  CA  ASP C 190      -8.768   7.857  -1.634  1.00  0.00           C  
ATOM   2887  C   ASP C 190      -8.161   8.269  -2.970  1.00  0.00           C  
ATOM   2888  O   ASP C 190      -8.726   7.996  -4.029  1.00  0.00           O  
ATOM   2889  CB  ASP C 190      -9.252   6.407  -1.712  1.00  0.00           C  
ATOM   2890  CG  ASP C 190      -8.134   5.426  -2.041  1.00  0.00           C  
ATOM   2891  OD1 ASP C 190      -7.062   5.870  -2.377  1.00  0.00           O  
ATOM   2892  OD2 ASP C 190      -8.364   4.244  -1.953  1.00  0.00           O  
ATOM   2893  H   ASP C 190     -10.756   8.645  -1.722  1.00  0.00           H  
ATOM   2894  HA  ASP C 190      -7.992   7.925  -0.872  1.00  0.00           H  
ATOM   2895 1HB  ASP C 190      -9.698   6.121  -0.760  1.00  0.00           H  
ATOM   2896 2HB  ASP C 190     -10.026   6.322  -2.475  1.00  0.00           H  
ATOM   2897  N   PHE C 191      -7.009   8.927  -2.912  1.00  0.00           N  
ATOM   2898  CA  PHE C 191      -6.348   9.422  -4.114  1.00  0.00           C  
ATOM   2899  C   PHE C 191      -4.918   8.907  -4.209  1.00  0.00           C  
ATOM   2900  O   PHE C 191      -4.324   8.509  -3.207  1.00  0.00           O  
ATOM   2901  CB  PHE C 191      -6.347  10.952  -4.132  1.00  0.00           C  
ATOM   2902  CG  PHE C 191      -7.720  11.559  -4.089  1.00  0.00           C  
ATOM   2903  CD1 PHE C 191      -8.281  11.958  -2.885  1.00  0.00           C  
ATOM   2904  CD2 PHE C 191      -8.454  11.733  -5.253  1.00  0.00           C  
ATOM   2905  CE1 PHE C 191      -9.544  12.517  -2.845  1.00  0.00           C  
ATOM   2906  CE2 PHE C 191      -9.717  12.292  -5.216  1.00  0.00           C  
ATOM   2907  CZ  PHE C 191     -10.262  12.685  -4.010  1.00  0.00           C  
ATOM   2908  H   PHE C 191      -6.579   9.089  -2.013  1.00  0.00           H  
ATOM   2909  HA  PHE C 191      -6.900   9.063  -4.985  1.00  0.00           H  
ATOM   2910 1HB  PHE C 191      -5.784  11.325  -3.277  1.00  0.00           H  
ATOM   2911 2HB  PHE C 191      -5.847  11.304  -5.032  1.00  0.00           H  
ATOM   2912  HD1 PHE C 191      -7.713  11.827  -1.964  1.00  0.00           H  
ATOM   2913  HD2 PHE C 191      -8.023  11.422  -6.206  1.00  0.00           H  
ATOM   2914  HE1 PHE C 191      -9.973  12.826  -1.892  1.00  0.00           H  
ATOM   2915  HE2 PHE C 191     -10.283  12.423  -6.138  1.00  0.00           H  
ATOM   2916  HZ  PHE C 191     -11.258  13.124  -3.980  1.00  0.00           H  
ATOM   2917  N   THR C 192      -4.369   8.917  -5.419  1.00  0.00           N  
ATOM   2918  CA  THR C 192      -3.031   8.390  -5.658  1.00  0.00           C  
ATOM   2919  C   THR C 192      -2.348   9.122  -6.806  1.00  0.00           C  
ATOM   2920  O   THR C 192      -3.011   9.670  -7.687  1.00  0.00           O  
ATOM   2921  CB  THR C 192      -3.075   6.881  -5.959  1.00  0.00           C  
ATOM   2922  OG1 THR C 192      -1.739   6.366  -6.031  1.00  0.00           O  
ATOM   2923  CG2 THR C 192      -3.786   6.621  -7.279  1.00  0.00           C  
ATOM   2924  H   THR C 192      -4.893   9.300  -6.193  1.00  0.00           H  
ATOM   2925  HA  THR C 192      -2.433   8.543  -4.759  1.00  0.00           H  
ATOM   2926  HB  THR C 192      -3.606   6.366  -5.159  1.00  0.00           H  
ATOM   2927  HG1 THR C 192      -1.159   6.908  -5.491  1.00  0.00           H  
ATOM   2928 1HG2 THR C 192      -3.809   5.549  -7.475  1.00  0.00           H  
ATOM   2929 2HG2 THR C 192      -4.806   7.001  -7.223  1.00  0.00           H  
ATOM   2930 3HG2 THR C 192      -3.255   7.126  -8.084  1.00  0.00           H  
ATOM   2931  N   LEU C 193      -1.020   9.127  -6.791  1.00  0.00           N  
ATOM   2932  CA  LEU C 193      -0.243   9.644  -7.911  1.00  0.00           C  
ATOM   2933  C   LEU C 193       0.617   8.552  -8.536  1.00  0.00           C  
ATOM   2934  O   LEU C 193       1.417   7.912  -7.853  1.00  0.00           O  
ATOM   2935  CB  LEU C 193       0.649  10.803  -7.448  1.00  0.00           C  
ATOM   2936  CG  LEU C 193       1.608  11.368  -8.504  1.00  0.00           C  
ATOM   2937  CD1 LEU C 193       0.806  12.010  -9.627  1.00  0.00           C  
ATOM   2938  CD2 LEU C 193       2.542  12.377  -7.853  1.00  0.00           C  
ATOM   2939  H   LEU C 193      -0.535   8.763  -5.983  1.00  0.00           H  
ATOM   2940  HA  LEU C 193      -0.932  10.013  -8.669  1.00  0.00           H  
ATOM   2941 1HB  LEU C 193       0.011  11.618  -7.110  1.00  0.00           H  
ATOM   2942 2HB  LEU C 193       1.248  10.464  -6.603  1.00  0.00           H  
ATOM   2943  HG  LEU C 193       2.194  10.556  -8.934  1.00  0.00           H  
ATOM   2944 1HD1 LEU C 193       1.487  12.411 -10.377  1.00  0.00           H  
ATOM   2945 2HD1 LEU C 193       0.161  11.262 -10.088  1.00  0.00           H  
ATOM   2946 3HD1 LEU C 193       0.196  12.817  -9.223  1.00  0.00           H  
ATOM   2947 1HD2 LEU C 193       3.225  12.778  -8.603  1.00  0.00           H  
ATOM   2948 2HD2 LEU C 193       1.957  13.190  -7.423  1.00  0.00           H  
ATOM   2949 3HD2 LEU C 193       3.116  11.887  -7.066  1.00  0.00           H  
ATOM   2950  N   LYS C 194       0.448   8.345  -9.837  1.00  0.00           N  
ATOM   2951  CA  LYS C 194       1.246   7.367 -10.567  1.00  0.00           C  
ATOM   2952  C   LYS C 194       2.393   8.038 -11.312  1.00  0.00           C  
ATOM   2953  O   LYS C 194       2.207   9.068 -11.960  1.00  0.00           O  
ATOM   2954  CB  LYS C 194       0.370   6.584 -11.546  1.00  0.00           C  
ATOM   2955  CG  LYS C 194      -0.802   5.858 -10.899  1.00  0.00           C  
ATOM   2956  CD  LYS C 194      -0.323   4.783  -9.936  1.00  0.00           C  
ATOM   2957  CE  LYS C 194      -1.490   3.990  -9.365  1.00  0.00           C  
ATOM   2958  NZ  LYS C 194      -1.036   2.941  -8.412  1.00  0.00           N  
ATOM   2959  H   LYS C 194      -0.252   8.878 -10.333  1.00  0.00           H  
ATOM   2960  HA  LYS C 194       1.678   6.668  -9.850  1.00  0.00           H  
ATOM   2961 1HB  LYS C 194      -0.031   7.263 -12.299  1.00  0.00           H  
ATOM   2962 2HB  LYS C 194       0.977   5.842 -12.065  1.00  0.00           H  
ATOM   2963 1HG  LYS C 194      -1.418   6.575 -10.354  1.00  0.00           H  
ATOM   2964 2HG  LYS C 194      -1.415   5.395 -11.673  1.00  0.00           H  
ATOM   2965 1HD  LYS C 194       0.349   4.100 -10.458  1.00  0.00           H  
ATOM   2966 2HD  LYS C 194       0.224   5.247  -9.116  1.00  0.00           H  
ATOM   2967 1HE  LYS C 194      -2.169   4.666  -8.847  1.00  0.00           H  
ATOM   2968 2HE  LYS C 194      -2.037   3.513 -10.177  1.00  0.00           H  
ATOM   2969 1HZ  LYS C 194      -1.838   2.439  -8.057  1.00  0.00           H  
ATOM   2970 2HZ  LYS C 194      -0.420   2.297  -8.887  1.00  0.00           H  
ATOM   2971 3HZ  LYS C 194      -0.544   3.374  -7.644  1.00  0.00           H  
ATOM   2972  N   ILE C 195       3.580   7.448 -11.216  1.00  0.00           N  
ATOM   2973  CA  ILE C 195       4.760   7.989 -11.879  1.00  0.00           C  
ATOM   2974  C   ILE C 195       5.484   6.914 -12.678  1.00  0.00           C  
ATOM   2975  O   ILE C 195       6.348   6.212 -12.153  1.00  0.00           O  
ATOM   2976  CB  ILE C 195       5.729   8.609 -10.855  1.00  0.00           C  
ATOM   2977  CG1 ILE C 195       5.000   9.634  -9.983  1.00  0.00           C  
ATOM   2978  CG2 ILE C 195       6.911   9.253 -11.564  1.00  0.00           C  
ATOM   2979  CD1 ILE C 195       5.818  10.130  -8.812  1.00  0.00           C  
ATOM   2980  H   ILE C 195       3.666   6.603 -10.670  1.00  0.00           H  
ATOM   2981  HA  ILE C 195       4.442   8.770 -12.568  1.00  0.00           H  
ATOM   2982  HB  ILE C 195       6.098   7.831 -10.187  1.00  0.00           H  
ATOM   2983 1HG1 ILE C 195       4.717  10.493 -10.590  1.00  0.00           H  
ATOM   2984 2HG1 ILE C 195       4.082   9.193  -9.593  1.00  0.00           H  
ATOM   2985 1HG2 ILE C 195       7.585   9.686 -10.826  1.00  0.00           H  
ATOM   2986 2HG2 ILE C 195       7.443   8.498 -12.142  1.00  0.00           H  
ATOM   2987 3HG2 ILE C 195       6.552  10.036 -12.232  1.00  0.00           H  
ATOM   2988 1HD1 ILE C 195       5.234  10.853  -8.241  1.00  0.00           H  
ATOM   2989 2HD1 ILE C 195       6.083   9.289  -8.170  1.00  0.00           H  
ATOM   2990 3HD1 ILE C 195       6.725  10.607  -9.179  1.00  0.00           H  
ATOM   2991  N   SER C 196       5.127   6.789 -13.952  1.00  0.00           N  
ATOM   2992  CA  SER C 196       5.653   5.722 -14.794  1.00  0.00           C  
ATOM   2993  C   SER C 196       7.142   5.909 -15.056  1.00  0.00           C  
ATOM   2994  O   SER C 196       7.570   6.959 -15.536  1.00  0.00           O  
ATOM   2995  CB  SER C 196       4.901   5.676 -16.110  1.00  0.00           C  
ATOM   2996  OG  SER C 196       5.455   4.722 -16.973  1.00  0.00           O  
ATOM   2997  H   SER C 196       4.474   7.451 -14.347  1.00  0.00           H  
ATOM   2998  HA  SER C 196       5.513   4.772 -14.277  1.00  0.00           H  
ATOM   2999 1HB  SER C 196       3.854   5.436 -15.923  1.00  0.00           H  
ATOM   3000 2HB  SER C 196       4.932   6.658 -16.581  1.00  0.00           H  
ATOM   3001  HG  SER C 196       5.159   4.959 -17.855  1.00  0.00           H  
ATOM   3002  N   ARG C 197       7.927   4.886 -14.738  1.00  0.00           N  
ATOM   3003  CA  ARG C 197       9.353   4.892 -15.039  1.00  0.00           C  
ATOM   3004  C   ARG C 197      10.052   6.070 -14.371  1.00  0.00           C  
ATOM   3005  O   ARG C 197      10.436   7.033 -15.034  1.00  0.00           O  
ATOM   3006  CB  ARG C 197       9.583   4.956 -16.542  1.00  0.00           C  
ATOM   3007  CG  ARG C 197       9.033   3.774 -17.324  1.00  0.00           C  
ATOM   3008  CD  ARG C 197       9.358   3.873 -18.770  1.00  0.00           C  
ATOM   3009  NE  ARG C 197       8.837   2.743 -19.522  1.00  0.00           N  
ATOM   3010  CZ  ARG C 197       8.930   2.605 -20.859  1.00  0.00           C  
ATOM   3011  NH1 ARG C 197       9.525   3.532 -21.576  1.00  0.00           N  
ATOM   3012  NH2 ARG C 197       8.423   1.536 -21.450  1.00  0.00           N  
ATOM   3013  H   ARG C 197       7.525   4.082 -14.277  1.00  0.00           H  
ATOM   3014  HA  ARG C 197       9.791   3.969 -14.660  1.00  0.00           H  
ATOM   3015 1HB  ARG C 197       9.124   5.859 -16.942  1.00  0.00           H  
ATOM   3016 2HB  ARG C 197      10.653   5.016 -16.744  1.00  0.00           H  
ATOM   3017 1HG  ARG C 197       9.464   2.850 -16.938  1.00  0.00           H  
ATOM   3018 2HG  ARG C 197       7.948   3.741 -17.218  1.00  0.00           H  
ATOM   3019 1HD  ARG C 197       8.922   4.784 -19.179  1.00  0.00           H  
ATOM   3020 2HD  ARG C 197      10.439   3.899 -18.899  1.00  0.00           H  
ATOM   3021  HE  ARG C 197       8.372   2.008 -19.004  1.00  0.00           H  
ATOM   3022 1HH1 ARG C 197       9.912   4.349 -21.124  1.00  0.00           H  
ATOM   3023 2HH1 ARG C 197       9.594   3.429 -22.578  1.00  0.00           H  
ATOM   3024 1HH2 ARG C 197       7.965   0.823 -20.898  1.00  0.00           H  
ATOM   3025 2HH2 ARG C 197       8.492   1.433 -22.451  1.00  0.00           H  
ATOM   3026  N   VAL C 198      10.214   5.986 -13.055  1.00  0.00           N  
ATOM   3027  CA  VAL C 198      10.871   7.042 -12.296  1.00  0.00           C  
ATOM   3028  C   VAL C 198      12.326   7.203 -12.720  1.00  0.00           C  
ATOM   3029  O   VAL C 198      13.085   6.234 -12.744  1.00  0.00           O  
ATOM   3030  CB  VAL C 198      10.810   6.733 -10.788  1.00  0.00           C  
ATOM   3031  CG1 VAL C 198      11.651   7.731 -10.005  1.00  0.00           C  
ATOM   3032  CG2 VAL C 198       9.366   6.756 -10.313  1.00  0.00           C  
ATOM   3033  H   VAL C 198       9.873   5.169 -12.569  1.00  0.00           H  
ATOM   3034  HA  VAL C 198      10.347   7.980 -12.482  1.00  0.00           H  
ATOM   3035  HB  VAL C 198      11.237   5.746 -10.611  1.00  0.00           H  
ATOM   3036 1HG1 VAL C 198      11.597   7.498  -8.942  1.00  0.00           H  
ATOM   3037 2HG1 VAL C 198      12.688   7.672 -10.337  1.00  0.00           H  
ATOM   3038 3HG1 VAL C 198      11.271   8.739 -10.175  1.00  0.00           H  
ATOM   3039 1HG2 VAL C 198       9.330   6.536  -9.246  1.00  0.00           H  
ATOM   3040 2HG2 VAL C 198       8.938   7.742 -10.495  1.00  0.00           H  
ATOM   3041 3HG2 VAL C 198       8.792   6.005 -10.857  1.00  0.00           H  
ATOM   3042  N   GLU C 199      12.707   8.431 -13.053  1.00  0.00           N  
ATOM   3043  CA  GLU C 199      14.090   8.735 -13.402  1.00  0.00           C  
ATOM   3044  C   GLU C 199      14.728   9.657 -12.371  1.00  0.00           C  
ATOM   3045  O   GLU C 199      14.093  10.038 -11.388  1.00  0.00           O  
ATOM   3046  CB  GLU C 199      14.161   9.378 -14.789  1.00  0.00           C  
ATOM   3047  CG  GLU C 199      13.759   8.455 -15.931  1.00  0.00           C  
ATOM   3048  CD  GLU C 199      13.882   9.107 -17.280  1.00  0.00           C  
ATOM   3049  OE1 GLU C 199      13.269  10.127 -17.484  1.00  0.00           O  
ATOM   3050  OE2 GLU C 199      14.589   8.583 -18.108  1.00  0.00           O  
ATOM   3051  H   GLU C 199      12.022   9.172 -13.066  1.00  0.00           H  
ATOM   3052  HA  GLU C 199      14.656   7.803 -13.420  1.00  0.00           H  
ATOM   3053 1HB  GLU C 199      13.510  10.251 -14.819  1.00  0.00           H  
ATOM   3054 2HB  GLU C 199      15.178   9.721 -14.979  1.00  0.00           H  
ATOM   3055 1HG  GLU C 199      14.393   7.569 -15.909  1.00  0.00           H  
ATOM   3056 2HG  GLU C 199      12.729   8.135 -15.780  1.00  0.00           H  
ATOM   3057  N   ALA C 200      15.987  10.012 -12.602  1.00  0.00           N  
ATOM   3058  CA  ALA C 200      16.741  10.822 -11.652  1.00  0.00           C  
ATOM   3059  C   ALA C 200      16.061  12.164 -11.412  1.00  0.00           C  
ATOM   3060  O   ALA C 200      16.075  12.687 -10.298  1.00  0.00           O  
ATOM   3061  CB  ALA C 200      18.165  11.032 -12.147  1.00  0.00           C  
ATOM   3062  H   ALA C 200      16.434   9.714 -13.457  1.00  0.00           H  
ATOM   3063  HA  ALA C 200      16.772  10.289 -10.702  1.00  0.00           H  
ATOM   3064 1HB  ALA C 200      18.715  11.638 -11.427  1.00  0.00           H  
ATOM   3065 2HB  ALA C 200      18.657  10.065 -12.258  1.00  0.00           H  
ATOM   3066 3HB  ALA C 200      18.144  11.541 -13.109  1.00  0.00           H  
ATOM   3067  N   GLU C 201      15.467  12.717 -12.464  1.00  0.00           N  
ATOM   3068  CA  GLU C 201      14.853  14.038 -12.390  1.00  0.00           C  
ATOM   3069  C   GLU C 201      13.471  13.967 -11.752  1.00  0.00           C  
ATOM   3070  O   GLU C 201      12.796  14.985 -11.596  1.00  0.00           O  
ATOM   3071  CB  GLU C 201      14.750  14.657 -13.786  1.00  0.00           C  
ATOM   3072  CG  GLU C 201      16.088  15.033 -14.407  1.00  0.00           C  
ATOM   3073  CD  GLU C 201      16.789  16.134 -13.662  1.00  0.00           C  
ATOM   3074  OE1 GLU C 201      16.120  16.998 -13.147  1.00  0.00           O  
ATOM   3075  OE2 GLU C 201      17.997  16.112 -13.607  1.00  0.00           O  
ATOM   3076  H   GLU C 201      15.440  12.210 -13.337  1.00  0.00           H  
ATOM   3077  HA  GLU C 201      15.481  14.677 -11.769  1.00  0.00           H  
ATOM   3078 1HB  GLU C 201      14.254  13.957 -14.458  1.00  0.00           H  
ATOM   3079 2HB  GLU C 201      14.137  15.557 -13.740  1.00  0.00           H  
ATOM   3080 1HG  GLU C 201      16.730  14.153 -14.420  1.00  0.00           H  
ATOM   3081 2HG  GLU C 201      15.923  15.345 -15.437  1.00  0.00           H  
ATOM   3082  N   ASP C 202      13.055  12.760 -11.385  1.00  0.00           N  
ATOM   3083  CA  ASP C 202      11.791  12.565 -10.685  1.00  0.00           C  
ATOM   3084  C   ASP C 202      12.006  12.445  -9.182  1.00  0.00           C  
ATOM   3085  O   ASP C 202      11.051  12.311  -8.417  1.00  0.00           O  
ATOM   3086  CB  ASP C 202      11.077  11.315 -11.206  1.00  0.00           C  
ATOM   3087  CG  ASP C 202      10.698  11.419 -12.677  1.00  0.00           C  
ATOM   3088  OD1 ASP C 202      10.452  12.511 -13.131  1.00  0.00           O  
ATOM   3089  OD2 ASP C 202      10.657  10.405 -13.332  1.00  0.00           O  
ATOM   3090  H   ASP C 202      13.629  11.956 -11.596  1.00  0.00           H  
ATOM   3091  HA  ASP C 202      11.156  13.432 -10.871  1.00  0.00           H  
ATOM   3092 1HB  ASP C 202      11.721  10.446 -11.072  1.00  0.00           H  
ATOM   3093 2HB  ASP C 202      10.171  11.145 -10.623  1.00  0.00           H  
ATOM   3094  N   VAL C 203      13.267  12.495  -8.764  1.00  0.00           N  
ATOM   3095  CA  VAL C 203      13.607  12.441  -7.348  1.00  0.00           C  
ATOM   3096  C   VAL C 203      13.263  13.749  -6.648  1.00  0.00           C  
ATOM   3097  O   VAL C 203      13.647  14.827  -7.103  1.00  0.00           O  
ATOM   3098  CB  VAL C 203      15.108  12.145  -7.170  1.00  0.00           C  
ATOM   3099  CG1 VAL C 203      15.497  12.232  -5.701  1.00  0.00           C  
ATOM   3100  CG2 VAL C 203      15.436  10.771  -7.734  1.00  0.00           C  
ATOM   3101  H   VAL C 203      14.008  12.572  -9.446  1.00  0.00           H  
ATOM   3102  HA  VAL C 203      13.034  11.636  -6.885  1.00  0.00           H  
ATOM   3103  HB  VAL C 203      15.684  12.904  -7.700  1.00  0.00           H  
ATOM   3104 1HG1 VAL C 203      16.562  12.021  -5.594  1.00  0.00           H  
ATOM   3105 2HG1 VAL C 203      15.288  13.234  -5.328  1.00  0.00           H  
ATOM   3106 3HG1 VAL C 203      14.924  11.503  -5.129  1.00  0.00           H  
ATOM   3107 1HG2 VAL C 203      16.499  10.569  -7.605  1.00  0.00           H  
ATOM   3108 2HG2 VAL C 203      14.856  10.013  -7.207  1.00  0.00           H  
ATOM   3109 3HG2 VAL C 203      15.188  10.745  -8.795  1.00  0.00           H  
ATOM   3110  N   GLY C 204      12.538  13.649  -5.539  1.00  0.00           N  
ATOM   3111  CA  GLY C 204      12.081  14.828  -4.814  1.00  0.00           C  
ATOM   3112  C   GLY C 204      10.852  14.513  -3.970  1.00  0.00           C  
ATOM   3113  O   GLY C 204      10.437  13.359  -3.866  1.00  0.00           O  
ATOM   3114  H   GLY C 204      12.298  12.732  -5.190  1.00  0.00           H  
ATOM   3115 1HA  GLY C 204      12.882  15.195  -4.173  1.00  0.00           H  
ATOM   3116 2HA  GLY C 204      11.846  15.622  -5.521  1.00  0.00           H  
ATOM   3117  N   VAL C 205      10.273  15.547  -3.368  1.00  0.00           N  
ATOM   3118  CA  VAL C 205       9.110  15.378  -2.505  1.00  0.00           C  
ATOM   3119  C   VAL C 205       7.822  15.717  -3.244  1.00  0.00           C  
ATOM   3120  O   VAL C 205       7.705  16.783  -3.849  1.00  0.00           O  
ATOM   3121  CB  VAL C 205       9.235  16.273  -1.258  1.00  0.00           C  
ATOM   3122  CG1 VAL C 205       8.026  16.097  -0.352  1.00  0.00           C  
ATOM   3123  CG2 VAL C 205      10.520  15.946  -0.513  1.00  0.00           C  
ATOM   3124  H   VAL C 205      10.648  16.473  -3.513  1.00  0.00           H  
ATOM   3125  HA  VAL C 205       9.065  14.336  -2.185  1.00  0.00           H  
ATOM   3126  HB  VAL C 205       9.252  17.317  -1.573  1.00  0.00           H  
ATOM   3127 1HG1 VAL C 205       8.131  16.738   0.524  1.00  0.00           H  
ATOM   3128 2HG1 VAL C 205       7.122  16.371  -0.895  1.00  0.00           H  
ATOM   3129 3HG1 VAL C 205       7.959  15.057  -0.034  1.00  0.00           H  
ATOM   3130 1HG2 VAL C 205      10.603  16.584   0.367  1.00  0.00           H  
ATOM   3131 2HG2 VAL C 205      10.506  14.901  -0.204  1.00  0.00           H  
ATOM   3132 3HG2 VAL C 205      11.375  16.120  -1.167  1.00  0.00           H  
ATOM   3133  N   TYR C 206       6.857  14.805  -3.190  1.00  0.00           N  
ATOM   3134  CA  TYR C 206       5.567  15.016  -3.835  1.00  0.00           C  
ATOM   3135  C   TYR C 206       4.493  15.373  -2.815  1.00  0.00           C  
ATOM   3136  O   TYR C 206       4.373  14.727  -1.775  1.00  0.00           O  
ATOM   3137  CB  TYR C 206       5.154  13.774  -4.627  1.00  0.00           C  
ATOM   3138  CG  TYR C 206       6.045  13.483  -5.815  1.00  0.00           C  
ATOM   3139  CD1 TYR C 206       7.236  12.793  -5.636  1.00  0.00           C  
ATOM   3140  CD2 TYR C 206       5.672  13.906  -7.082  1.00  0.00           C  
ATOM   3141  CE1 TYR C 206       8.049  12.528  -6.721  1.00  0.00           C  
ATOM   3142  CE2 TYR C 206       6.485  13.641  -8.166  1.00  0.00           C  
ATOM   3143  CZ  TYR C 206       7.669  12.955  -7.989  1.00  0.00           C  
ATOM   3144  OH  TYR C 206       8.480  12.690  -9.069  1.00  0.00           O  
ATOM   3145  H   TYR C 206       7.022  13.944  -2.690  1.00  0.00           H  
ATOM   3146  HA  TYR C 206       5.658  15.855  -4.526  1.00  0.00           H  
ATOM   3147 1HB  TYR C 206       5.167  12.902  -3.971  1.00  0.00           H  
ATOM   3148 2HB  TYR C 206       4.134  13.895  -4.989  1.00  0.00           H  
ATOM   3149  HD1 TYR C 206       7.529  12.461  -4.641  1.00  0.00           H  
ATOM   3150  HD2 TYR C 206       4.737  14.449  -7.222  1.00  0.00           H  
ATOM   3151  HE1 TYR C 206       8.984  11.986  -6.581  1.00  0.00           H  
ATOM   3152  HE2 TYR C 206       6.192  13.974  -9.162  1.00  0.00           H  
ATOM   3153  HH  TYR C 206       9.376  12.532  -8.764  1.00  0.00           H  
ATOM   3154  N   TYR C 207       3.714  16.405  -3.120  1.00  0.00           N  
ATOM   3155  CA  TYR C 207       2.653  16.855  -2.227  1.00  0.00           C  
ATOM   3156  C   TYR C 207       1.281  16.661  -2.861  1.00  0.00           C  
ATOM   3157  O   TYR C 207       1.103  16.883  -4.059  1.00  0.00           O  
ATOM   3158  CB  TYR C 207       2.859  18.322  -1.846  1.00  0.00           C  
ATOM   3159  CG  TYR C 207       4.155  18.586  -1.112  1.00  0.00           C  
ATOM   3160  CD1 TYR C 207       5.291  18.952  -1.820  1.00  0.00           C  
ATOM   3161  CD2 TYR C 207       4.208  18.462   0.268  1.00  0.00           C  
ATOM   3162  CE1 TYR C 207       6.474  19.193  -1.150  1.00  0.00           C  
ATOM   3163  CE2 TYR C 207       5.391  18.703   0.938  1.00  0.00           C  
ATOM   3164  CZ  TYR C 207       6.521  19.067   0.234  1.00  0.00           C  
ATOM   3165  OH  TYR C 207       7.700  19.307   0.902  1.00  0.00           O  
ATOM   3166  H   TYR C 207       3.861  16.892  -3.993  1.00  0.00           H  
ATOM   3167  HA  TYR C 207       2.686  16.251  -1.320  1.00  0.00           H  
ATOM   3168 1HB  TYR C 207       2.846  18.938  -2.747  1.00  0.00           H  
ATOM   3169 2HB  TYR C 207       2.036  18.653  -1.213  1.00  0.00           H  
ATOM   3170  HD1 TYR C 207       5.249  19.050  -2.905  1.00  0.00           H  
ATOM   3171  HD2 TYR C 207       3.316  18.174   0.824  1.00  0.00           H  
ATOM   3172  HE1 TYR C 207       7.366  19.481  -1.706  1.00  0.00           H  
ATOM   3173  HE2 TYR C 207       5.433  18.605   2.023  1.00  0.00           H  
ATOM   3174  HH  TYR C 207       8.375  19.572   0.272  1.00  0.00           H  
ATOM   3175  N   CYS C 208       0.314  16.246  -2.050  1.00  0.00           N  
ATOM   3176  CA  CYS C 208      -1.092  16.331  -2.428  1.00  0.00           C  
ATOM   3177  C   CYS C 208      -1.766  17.531  -1.775  1.00  0.00           C  
ATOM   3178  O   CYS C 208      -1.322  18.014  -0.734  1.00  0.00           O  
ATOM   3179  CB  CYS C 208      -1.835  15.056  -2.029  1.00  0.00           C  
ATOM   3180  SG  CYS C 208      -1.839  14.730  -0.250  1.00  0.00           S  
ATOM   3181  H   CYS C 208       0.558  15.861  -1.149  1.00  0.00           H  
ATOM   3182  HA  CYS C 208      -1.153  16.444  -3.511  1.00  0.00           H  
ATOM   3183 1HB  CYS C 208      -2.870  15.118  -2.363  1.00  0.00           H  
ATOM   3184 2HB  CYS C 208      -1.381  14.199  -2.528  1.00  0.00           H  
ATOM   3185  N   PHE C 209      -2.841  18.008  -2.393  1.00  0.00           N  
ATOM   3186  CA  PHE C 209      -3.452  19.272  -2.002  1.00  0.00           C  
ATOM   3187  C   PHE C 209      -4.919  19.325  -2.407  1.00  0.00           C  
ATOM   3188  O   PHE C 209      -5.267  19.043  -3.554  1.00  0.00           O  
ATOM   3189  CB  PHE C 209      -2.701  20.446  -2.634  1.00  0.00           C  
ATOM   3190  CG  PHE C 209      -3.389  21.770  -2.458  1.00  0.00           C  
ATOM   3191  CD1 PHE C 209      -3.445  22.379  -1.213  1.00  0.00           C  
ATOM   3192  CD2 PHE C 209      -3.981  22.409  -3.537  1.00  0.00           C  
ATOM   3193  CE1 PHE C 209      -4.078  23.597  -1.051  1.00  0.00           C  
ATOM   3194  CE2 PHE C 209      -4.613  23.627  -3.378  1.00  0.00           C  
ATOM   3195  CZ  PHE C 209      -4.661  24.221  -2.133  1.00  0.00           C  
ATOM   3196  H   PHE C 209      -3.246  17.480  -3.153  1.00  0.00           H  
ATOM   3197  HA  PHE C 209      -3.393  19.364  -0.916  1.00  0.00           H  
ATOM   3198 1HB  PHE C 209      -1.706  20.519  -2.196  1.00  0.00           H  
ATOM   3199 2HB  PHE C 209      -2.577  20.266  -3.701  1.00  0.00           H  
ATOM   3200  HD1 PHE C 209      -2.983  21.886  -0.358  1.00  0.00           H  
ATOM   3201  HD2 PHE C 209      -3.943  21.939  -4.521  1.00  0.00           H  
ATOM   3202  HE1 PHE C 209      -4.115  24.064  -0.067  1.00  0.00           H  
ATOM   3203  HE2 PHE C 209      -5.074  24.119  -4.234  1.00  0.00           H  
ATOM   3204  HZ  PHE C 209      -5.161  25.181  -2.005  1.00  0.00           H  
ATOM   3205  N   GLN C 210      -5.777  19.686  -1.459  1.00  0.00           N  
ATOM   3206  CA  GLN C 210      -7.195  19.877  -1.741  1.00  0.00           C  
ATOM   3207  C   GLN C 210      -7.585  21.345  -1.629  1.00  0.00           C  
ATOM   3208  O   GLN C 210      -7.338  21.988  -0.609  1.00  0.00           O  
ATOM   3209  CB  GLN C 210      -8.049  19.035  -0.789  1.00  0.00           C  
ATOM   3210  CG  GLN C 210      -8.058  19.534   0.646  1.00  0.00           C  
ATOM   3211  CD  GLN C 210      -9.038  20.672   0.857  1.00  0.00           C  
ATOM   3212  OE1 GLN C 210      -9.934  20.899   0.038  1.00  0.00           O  
ATOM   3213  NE2 GLN C 210      -8.875  21.396   1.958  1.00  0.00           N  
ATOM   3214  H   GLN C 210      -5.439  19.832  -0.519  1.00  0.00           H  
ATOM   3215  HA  GLN C 210      -7.391  19.554  -2.763  1.00  0.00           H  
ATOM   3216 1HB  GLN C 210      -9.079  19.016  -1.145  1.00  0.00           H  
ATOM   3217 2HB  GLN C 210      -7.685  18.008  -0.786  1.00  0.00           H  
ATOM   3218 1HG  GLN C 210      -8.341  18.713   1.304  1.00  0.00           H  
ATOM   3219 2HG  GLN C 210      -7.060  19.891   0.902  1.00  0.00           H  
ATOM   3220 1HE2 GLN C 210      -9.492  22.160   2.151  1.00  0.00           H  
ATOM   3221 2HE2 GLN C 210      -8.136  21.178   2.596  1.00  0.00           H  
ATOM   3222  N   GLY C 211      -8.197  21.871  -2.685  1.00  0.00           N  
ATOM   3223  CA  GLY C 211      -8.687  23.245  -2.681  1.00  0.00           C  
ATOM   3224  C   GLY C 211     -10.209  23.286  -2.699  1.00  0.00           C  
ATOM   3225  O   GLY C 211     -10.809  24.333  -2.945  1.00  0.00           O  
ATOM   3226  H   GLY C 211      -8.325  21.306  -3.512  1.00  0.00           H  
ATOM   3227 1HA  GLY C 211      -8.316  23.761  -1.796  1.00  0.00           H  
ATOM   3228 2HA  GLY C 211      -8.295  23.773  -3.549  1.00  0.00           H  
ATOM   3229  N   SER C 212     -10.831  22.141  -2.438  1.00  0.00           N  
ATOM   3230  CA  SER C 212     -12.284  22.033  -2.473  1.00  0.00           C  
ATOM   3231  C   SER C 212     -12.915  22.676  -1.245  1.00  0.00           C  
ATOM   3232  O   SER C 212     -14.020  23.213  -1.312  1.00  0.00           O  
ATOM   3233  CB  SER C 212     -12.697  20.576  -2.561  1.00  0.00           C  
ATOM   3234  OG  SER C 212     -12.282  20.008  -3.773  1.00  0.00           O  
ATOM   3235  H   SER C 212     -10.282  21.325  -2.209  1.00  0.00           H  
ATOM   3236  HA  SER C 212     -12.649  22.555  -3.359  1.00  0.00           H  
ATOM   3237 1HB  SER C 212     -12.261  20.024  -1.729  1.00  0.00           H  
ATOM   3238 2HB  SER C 212     -13.780  20.499  -2.472  1.00  0.00           H  
ATOM   3239  HG  SER C 212     -12.432  19.064  -3.687  1.00  0.00           H  
ATOM   3240  N   HIS C 213     -12.205  22.617  -0.123  1.00  0.00           N  
ATOM   3241  CA  HIS C 213     -12.721  23.138   1.138  1.00  0.00           C  
ATOM   3242  C   HIS C 213     -11.784  24.185   1.725  1.00  0.00           C  
ATOM   3243  O   HIS C 213     -10.566  24.101   1.567  1.00  0.00           O  
ATOM   3244  CB  HIS C 213     -12.927  22.005   2.148  1.00  0.00           C  
ATOM   3245  CG  HIS C 213     -13.933  20.985   1.711  1.00  0.00           C  
ATOM   3246  ND1 HIS C 213     -15.286  21.133   1.932  1.00  0.00           N  
ATOM   3247  CD2 HIS C 213     -13.783  19.804   1.067  1.00  0.00           C  
ATOM   3248  CE1 HIS C 213     -15.926  20.086   1.442  1.00  0.00           C  
ATOM   3249  NE2 HIS C 213     -15.037  19.265   0.912  1.00  0.00           N  
ATOM   3250  H   HIS C 213     -11.285  22.201  -0.144  1.00  0.00           H  
ATOM   3251  HA  HIS C 213     -13.684  23.617   0.966  1.00  0.00           H  
ATOM   3252 1HB  HIS C 213     -11.978  21.495   2.322  1.00  0.00           H  
ATOM   3253 2HB  HIS C 213     -13.255  22.421   3.100  1.00  0.00           H  
ATOM   3254  HD2 HIS C 213     -12.844  19.362   0.734  1.00  0.00           H  
ATOM   3255  HE1 HIS C 213     -17.004  19.927   1.470  1.00  0.00           H  
ATOM   3256  HE2 HIS C 213     -15.240  18.383   0.464  1.00  0.00           H  
ATOM   3257  N   ILE C 214     -12.359  25.172   2.405  1.00  0.00           N  
ATOM   3258  CA  ILE C 214     -11.587  26.291   2.931  1.00  0.00           C  
ATOM   3259  C   ILE C 214     -11.465  26.212   4.448  1.00  0.00           C  
ATOM   3260  O   ILE C 214     -12.459  26.031   5.151  1.00  0.00           O  
ATOM   3261  CB  ILE C 214     -12.227  27.634   2.536  1.00  0.00           C  
ATOM   3262  CG1 ILE C 214     -12.200  27.812   1.016  1.00  0.00           C  
ATOM   3263  CG2 ILE C 214     -11.512  28.787   3.223  1.00  0.00           C  
ATOM   3264  CD1 ILE C 214     -13.020  28.983   0.523  1.00  0.00           C  
ATOM   3265  H   ILE C 214     -13.356  25.145   2.561  1.00  0.00           H  
ATOM   3266  HA  ILE C 214     -10.584  26.249   2.507  1.00  0.00           H  
ATOM   3267  HB  ILE C 214     -13.275  27.639   2.835  1.00  0.00           H  
ATOM   3268 1HG1 ILE C 214     -11.172  27.951   0.684  1.00  0.00           H  
ATOM   3269 2HG1 ILE C 214     -12.577  26.908   0.537  1.00  0.00           H  
ATOM   3270 1HG2 ILE C 214     -11.977  29.729   2.932  1.00  0.00           H  
ATOM   3271 2HG2 ILE C 214     -11.582  28.666   4.303  1.00  0.00           H  
ATOM   3272 3HG2 ILE C 214     -10.463  28.793   2.925  1.00  0.00           H  
ATOM   3273 1HD1 ILE C 214     -12.952  29.043  -0.563  1.00  0.00           H  
ATOM   3274 2HD1 ILE C 214     -14.062  28.846   0.815  1.00  0.00           H  
ATOM   3275 3HD1 ILE C 214     -12.638  29.904   0.962  1.00  0.00           H  
ATOM   3276  N   PRO C 215     -10.241  26.349   4.946  1.00  0.00           N  
ATOM   3277  CA  PRO C 215      -9.099  26.662   4.097  1.00  0.00           C  
ATOM   3278  C   PRO C 215      -8.525  25.403   3.460  1.00  0.00           C  
ATOM   3279  O   PRO C 215      -8.575  24.321   4.045  1.00  0.00           O  
ATOM   3280  CB  PRO C 215      -8.108  27.302   5.074  1.00  0.00           C  
ATOM   3281  CG  PRO C 215      -8.370  26.610   6.367  1.00  0.00           C  
ATOM   3282  CD  PRO C 215      -9.862  26.407   6.388  1.00  0.00           C  
ATOM   3283  HA  PRO C 215      -9.409  27.379   3.323  1.00  0.00           H  
ATOM   3284 1HB  PRO C 215      -7.078  27.159   4.714  1.00  0.00           H  
ATOM   3285 2HB  PRO C 215      -8.281  28.387   5.128  1.00  0.00           H  
ATOM   3286 1HG  PRO C 215      -7.814  25.662   6.410  1.00  0.00           H  
ATOM   3287 2HG  PRO C 215      -8.015  27.225   7.207  1.00  0.00           H  
ATOM   3288 1HD  PRO C 215     -10.098  25.463   6.900  1.00  0.00           H  
ATOM   3289 2HD  PRO C 215     -10.341  27.256   6.898  1.00  0.00           H  
ATOM   3290  N   PRO C 216      -7.978  25.550   2.257  1.00  0.00           N  
ATOM   3291  CA  PRO C 216      -7.283  24.455   1.592  1.00  0.00           C  
ATOM   3292  C   PRO C 216      -6.129  23.939   2.442  1.00  0.00           C  
ATOM   3293  O   PRO C 216      -5.533  24.687   3.217  1.00  0.00           O  
ATOM   3294  CB  PRO C 216      -6.785  25.100   0.295  1.00  0.00           C  
ATOM   3295  CG  PRO C 216      -7.706  26.252   0.083  1.00  0.00           C  
ATOM   3296  CD  PRO C 216      -7.975  26.777   1.468  1.00  0.00           C  
ATOM   3297  HA  PRO C 216      -7.999  23.647   1.381  1.00  0.00           H  
ATOM   3298 1HB  PRO C 216      -5.735  25.409   0.407  1.00  0.00           H  
ATOM   3299 2HB  PRO C 216      -6.819  24.369  -0.526  1.00  0.00           H  
ATOM   3300 1HG  PRO C 216      -7.234  27.002  -0.570  1.00  0.00           H  
ATOM   3301 2HG  PRO C 216      -8.621  25.918  -0.429  1.00  0.00           H  
ATOM   3302 1HD  PRO C 216      -7.168  27.464   1.763  1.00  0.00           H  
ATOM   3303 2HD  PRO C 216      -8.948  27.291   1.483  1.00  0.00           H  
ATOM   3304  N   THR C 217      -5.817  22.656   2.291  1.00  0.00           N  
ATOM   3305  CA  THR C 217      -4.776  22.021   3.090  1.00  0.00           C  
ATOM   3306  C   THR C 217      -3.897  21.119   2.233  1.00  0.00           C  
ATOM   3307  O   THR C 217      -4.333  20.614   1.198  1.00  0.00           O  
ATOM   3308  CB  THR C 217      -5.383  21.206   4.246  1.00  0.00           C  
ATOM   3309  OG1 THR C 217      -6.299  20.236   3.721  1.00  0.00           O  
ATOM   3310  CG2 THR C 217      -6.119  22.119   5.214  1.00  0.00           C  
ATOM   3311  H   THR C 217      -6.315  22.106   1.605  1.00  0.00           H  
ATOM   3312  HA  THR C 217      -4.143  22.801   3.515  1.00  0.00           H  
ATOM   3313  HB  THR C 217      -4.589  20.684   4.780  1.00  0.00           H  
ATOM   3314  HG1 THR C 217      -6.412  19.526   4.358  1.00  0.00           H  
ATOM   3315 1HG2 THR C 217      -6.541  21.526   6.025  1.00  0.00           H  
ATOM   3316 2HG2 THR C 217      -5.423  22.851   5.624  1.00  0.00           H  
ATOM   3317 3HG2 THR C 217      -6.920  22.637   4.689  1.00  0.00           H  
ATOM   3318  N   PHE C 218      -2.659  20.919   2.670  1.00  0.00           N  
ATOM   3319  CA  PHE C 218      -1.717  20.074   1.945  1.00  0.00           C  
ATOM   3320  C   PHE C 218      -1.496  18.751   2.666  1.00  0.00           C  
ATOM   3321  O   PHE C 218      -1.946  18.567   3.797  1.00  0.00           O  
ATOM   3322  CB  PHE C 218      -0.379  20.794   1.768  1.00  0.00           C  
ATOM   3323  CG  PHE C 218      -0.450  21.991   0.863  1.00  0.00           C  
ATOM   3324  CD1 PHE C 218      -0.925  23.207   1.333  1.00  0.00           C  
ATOM   3325  CD2 PHE C 218      -0.042  21.904  -0.459  1.00  0.00           C  
ATOM   3326  CE1 PHE C 218      -0.990  24.308   0.500  1.00  0.00           C  
ATOM   3327  CE2 PHE C 218      -0.105  23.003  -1.293  1.00  0.00           C  
ATOM   3328  CZ  PHE C 218      -0.581  24.207  -0.812  1.00  0.00           C  
ATOM   3329  H   PHE C 218      -2.361  21.364   3.526  1.00  0.00           H  
ATOM   3330  HA  PHE C 218      -2.132  19.861   0.958  1.00  0.00           H  
ATOM   3331 1HB  PHE C 218      -0.013  21.124   2.740  1.00  0.00           H  
ATOM   3332 2HB  PHE C 218       0.355  20.102   1.360  1.00  0.00           H  
ATOM   3333  HD1 PHE C 218      -1.248  23.287   2.371  1.00  0.00           H  
ATOM   3334  HD2 PHE C 218       0.333  20.953  -0.839  1.00  0.00           H  
ATOM   3335  HE1 PHE C 218      -1.366  25.257   0.882  1.00  0.00           H  
ATOM   3336  HE2 PHE C 218       0.219  22.922  -2.330  1.00  0.00           H  
ATOM   3337  HZ  PHE C 218      -0.633  25.074  -1.469  1.00  0.00           H  
ATOM   3338  N   GLY C 219      -0.801  17.831   2.005  1.00  0.00           N  
ATOM   3339  CA  GLY C 219      -0.242  16.664   2.676  1.00  0.00           C  
ATOM   3340  C   GLY C 219       1.161  16.947   3.197  1.00  0.00           C  
ATOM   3341  O   GLY C 219       1.714  18.022   2.965  1.00  0.00           O  
ATOM   3342  H   GLY C 219      -0.656  17.944   1.012  1.00  0.00           H  
ATOM   3343 1HA  GLY C 219      -0.890  16.375   3.504  1.00  0.00           H  
ATOM   3344 2HA  GLY C 219      -0.215  15.824   1.983  1.00  0.00           H  
ATOM   3345  N   GLN C 220       1.732  15.976   3.901  1.00  0.00           N  
ATOM   3346  CA  GLN C 220       3.026  16.158   4.549  1.00  0.00           C  
ATOM   3347  C   GLN C 220       4.169  15.950   3.564  1.00  0.00           C  
ATOM   3348  O   GLN C 220       5.295  16.384   3.805  1.00  0.00           O  
ATOM   3349  CB  GLN C 220       3.173  15.197   5.732  1.00  0.00           C  
ATOM   3350  CG  GLN C 220       3.577  13.786   5.341  1.00  0.00           C  
ATOM   3351  CD  GLN C 220       2.381  12.909   5.021  1.00  0.00           C  
ATOM   3352  OE1 GLN C 220       1.365  13.385   4.505  1.00  0.00           O  
ATOM   3353  NE2 GLN C 220       2.494  11.622   5.326  1.00  0.00           N  
ATOM   3354  H   GLN C 220       1.258  15.088   3.990  1.00  0.00           H  
ATOM   3355  HA  GLN C 220       3.085  17.181   4.922  1.00  0.00           H  
ATOM   3356 1HB  GLN C 220       3.923  15.583   6.422  1.00  0.00           H  
ATOM   3357 2HB  GLN C 220       2.229  15.139   6.273  1.00  0.00           H  
ATOM   3358 1HG  GLN C 220       4.212  13.833   4.457  1.00  0.00           H  
ATOM   3359 2HG  GLN C 220       4.122  13.333   6.169  1.00  0.00           H  
ATOM   3360 1HE2 GLN C 220       1.737  10.994   5.139  1.00  0.00           H  
ATOM   3361 2HE2 GLN C 220       3.335  11.278   5.744  1.00  0.00           H  
ATOM   3362  N   GLY C 221       3.873  15.283   2.454  1.00  0.00           N  
ATOM   3363  CA  GLY C 221       4.843  15.117   1.379  1.00  0.00           C  
ATOM   3364  C   GLY C 221       5.441  13.716   1.388  1.00  0.00           C  
ATOM   3365  O   GLY C 221       5.646  13.125   2.448  1.00  0.00           O  
ATOM   3366  H   GLY C 221       2.952  14.881   2.353  1.00  0.00           H  
ATOM   3367 1HA  GLY C 221       4.359  15.303   0.420  1.00  0.00           H  
ATOM   3368 2HA  GLY C 221       5.636  15.855   1.487  1.00  0.00           H  
ATOM   3369  N   THR C 222       5.719  13.189   0.200  1.00  0.00           N  
ATOM   3370  CA  THR C 222       6.401  11.907   0.072  1.00  0.00           C  
ATOM   3371  C   THR C 222       7.725  12.058  -0.667  1.00  0.00           C  
ATOM   3372  O   THR C 222       7.762  12.530  -1.804  1.00  0.00           O  
ATOM   3373  CB  THR C 222       5.517  10.879  -0.658  1.00  0.00           C  
ATOM   3374  OG1 THR C 222       4.341  10.619   0.120  1.00  0.00           O  
ATOM   3375  CG2 THR C 222       6.276   9.578  -0.872  1.00  0.00           C  
ATOM   3376  H   THR C 222       5.451  13.689  -0.635  1.00  0.00           H  
ATOM   3377  HA  THR C 222       6.616  11.527   1.071  1.00  0.00           H  
ATOM   3378  HB  THR C 222       5.215  11.280  -1.625  1.00  0.00           H  
ATOM   3379  HG1 THR C 222       4.530   9.935   0.766  1.00  0.00           H  
ATOM   3380 1HG2 THR C 222       5.635   8.864  -1.389  1.00  0.00           H  
ATOM   3381 2HG2 THR C 222       7.164   9.770  -1.472  1.00  0.00           H  
ATOM   3382 3HG2 THR C 222       6.572   9.167   0.093  1.00  0.00           H  
ATOM   3383  N   LYS C 223       8.810  11.656  -0.015  1.00  0.00           N  
ATOM   3384  CA  LYS C 223      10.144  11.803  -0.584  1.00  0.00           C  
ATOM   3385  C   LYS C 223      10.527  10.584  -1.414  1.00  0.00           C  
ATOM   3386  O   LYS C 223      10.896   9.543  -0.871  1.00  0.00           O  
ATOM   3387  CB  LYS C 223      11.176  12.031   0.522  1.00  0.00           C  
ATOM   3388  CG  LYS C 223      12.614  12.129   0.030  1.00  0.00           C  
ATOM   3389  CD  LYS C 223      12.866  13.450  -0.682  1.00  0.00           C  
ATOM   3390  CE  LYS C 223      14.263  13.498  -1.284  1.00  0.00           C  
ATOM   3391  NZ  LYS C 223      15.318  13.263  -0.261  1.00  0.00           N  
ATOM   3392  H   LYS C 223       8.708  11.238   0.899  1.00  0.00           H  
ATOM   3393  HA  LYS C 223      10.145  12.670  -1.246  1.00  0.00           H  
ATOM   3394 1HB  LYS C 223      10.941  12.953   1.054  1.00  0.00           H  
ATOM   3395 2HB  LYS C 223      11.124  11.215   1.242  1.00  0.00           H  
ATOM   3396 1HG  LYS C 223      13.295  12.047   0.877  1.00  0.00           H  
ATOM   3397 2HG  LYS C 223      12.819  11.310  -0.659  1.00  0.00           H  
ATOM   3398 1HD  LYS C 223      12.132  13.581  -1.478  1.00  0.00           H  
ATOM   3399 2HD  LYS C 223      12.758  14.271   0.026  1.00  0.00           H  
ATOM   3400 1HE  LYS C 223      14.351  12.739  -2.060  1.00  0.00           H  
ATOM   3401 2HE  LYS C 223      14.429  14.474  -1.741  1.00  0.00           H  
ATOM   3402 1HZ  LYS C 223      16.227  13.303  -0.699  1.00  0.00           H  
ATOM   3403 2HZ  LYS C 223      15.258  13.974   0.455  1.00  0.00           H  
ATOM   3404 3HZ  LYS C 223      15.186  12.353   0.157  1.00  0.00           H  
ATOM   3405  N   VAL C 224      10.436  10.720  -2.732  1.00  0.00           N  
ATOM   3406  CA  VAL C 224      10.821   9.647  -3.642  1.00  0.00           C  
ATOM   3407  C   VAL C 224      12.307   9.712  -3.972  1.00  0.00           C  
ATOM   3408  O   VAL C 224      12.804  10.735  -4.442  1.00  0.00           O  
ATOM   3409  CB  VAL C 224      10.004   9.732  -4.945  1.00  0.00           C  
ATOM   3410  CG1 VAL C 224      10.467   8.672  -5.933  1.00  0.00           C  
ATOM   3411  CG2 VAL C 224       8.523   9.574  -4.638  1.00  0.00           C  
ATOM   3412  H   VAL C 224      10.091  11.589  -3.115  1.00  0.00           H  
ATOM   3413  HA  VAL C 224      10.611   8.692  -3.158  1.00  0.00           H  
ATOM   3414  HB  VAL C 224      10.179  10.703  -5.409  1.00  0.00           H  
ATOM   3415 1HG1 VAL C 224       9.879   8.747  -6.848  1.00  0.00           H  
ATOM   3416 2HG1 VAL C 224      11.520   8.826  -6.166  1.00  0.00           H  
ATOM   3417 3HG1 VAL C 224      10.331   7.683  -5.496  1.00  0.00           H  
ATOM   3418 1HG2 VAL C 224       7.951   9.636  -5.564  1.00  0.00           H  
ATOM   3419 2HG2 VAL C 224       8.349   8.606  -4.168  1.00  0.00           H  
ATOM   3420 3HG2 VAL C 224       8.204  10.368  -3.962  1.00  0.00           H  
ATOM   3421  N   GLU C 225      13.011   8.613  -3.723  1.00  0.00           N  
ATOM   3422  CA  GLU C 225      14.461   8.581  -3.877  1.00  0.00           C  
ATOM   3423  C   GLU C 225      14.897   7.408  -4.745  1.00  0.00           C  
ATOM   3424  O   GLU C 225      14.134   6.466  -4.961  1.00  0.00           O  
ATOM   3425  CB  GLU C 225      15.141   8.497  -2.509  1.00  0.00           C  
ATOM   3426  CG  GLU C 225      14.890   9.698  -1.607  1.00  0.00           C  
ATOM   3427  CD  GLU C 225      15.624   9.609  -0.298  1.00  0.00           C  
ATOM   3428  OE1 GLU C 225      16.176   8.573  -0.017  1.00  0.00           O  
ATOM   3429  OE2 GLU C 225      15.633  10.580   0.422  1.00  0.00           O  
ATOM   3430  H   GLU C 225      12.530   7.779  -3.419  1.00  0.00           H  
ATOM   3431  HA  GLU C 225      14.777   9.502  -4.369  1.00  0.00           H  
ATOM   3432 1HB  GLU C 225      14.795   7.607  -1.985  1.00  0.00           H  
ATOM   3433 2HB  GLU C 225      16.219   8.400  -2.644  1.00  0.00           H  
ATOM   3434 1HG  GLU C 225      15.205  10.602  -2.127  1.00  0.00           H  
ATOM   3435 2HG  GLU C 225      13.821   9.776  -1.414  1.00  0.00           H  
ATOM   3436  N   ILE C 226      16.128   7.470  -5.240  1.00  0.00           N  
ATOM   3437  CA  ILE C 226      16.716   6.355  -5.973  1.00  0.00           C  
ATOM   3438  C   ILE C 226      18.019   5.899  -5.330  1.00  0.00           C  
ATOM   3439  O   ILE C 226      17.995   5.187  -4.364  1.00  0.00           O  
ATOM   3440  OXT ILE C 226      19.071   6.251  -5.789  1.00  0.00           O  
ATOM   3441  CB  ILE C 226      16.974   6.739  -7.442  1.00  0.00           C  
ATOM   3442  CG1 ILE C 226      15.653   7.039  -8.155  1.00  0.00           C  
ATOM   3443  CG2 ILE C 226      17.729   5.628  -8.157  1.00  0.00           C  
ATOM   3444  CD1 ILE C 226      15.825   7.579  -9.557  1.00  0.00           C  
ATOM   3445  H   ILE C 226      16.671   8.310  -5.105  1.00  0.00           H  
ATOM   3446  HA  ILE C 226      16.016   5.520  -5.953  1.00  0.00           H  
ATOM   3447  HB  ILE C 226      17.568   7.652  -7.480  1.00  0.00           H  
ATOM   3448 1HG1 ILE C 226      15.055   6.130  -8.210  1.00  0.00           H  
ATOM   3449 2HG1 ILE C 226      15.085   7.768  -7.577  1.00  0.00           H  
ATOM   3450 1HG2 ILE C 226      17.902   5.916  -9.194  1.00  0.00           H  
ATOM   3451 2HG2 ILE C 226      18.684   5.461  -7.662  1.00  0.00           H  
ATOM   3452 3HG2 ILE C 226      17.140   4.711  -8.128  1.00  0.00           H  
ATOM   3453 1HD1 ILE C 226      14.846   7.767  -9.997  1.00  0.00           H  
ATOM   3454 2HD1 ILE C 226      16.393   8.509  -9.521  1.00  0.00           H  
ATOM   3455 3HD1 ILE C 226      16.360   6.850 -10.164  1.00  0.00           H  
TER                                                                             
# All scores below are weighted scores, not raw scores.
#BEGIN_POSE_ENERGIES_TABLE ex1-1wt5_renum_0010.pdb
label fa_atr fa_rep fa_sol fa_intra_rep fa_elec pro_close hbond_sr_bb hbond_lr_bb hbond_bb_sc hbond_sc dslf_fa13 rama omega fa_dun p_aa_pp ref total
weights 0.8 0.44 0.75 0.004 0.7 1 1.17 1.17 1.17 1.1 1 0.2 0.5 0.56 0.32 1 NA
pose -858.661 103.175 463.416 2.05961 -95.9972 1.15471 -22.3556 -85.1652 -33.1512 -28.7348 -0.10364 -11.1764 29.1671 201.652 -41.0534 5.37176 -370.403
GLN_p:NtermProteinFull_1 -0.61953 0.05564 0.45988 0.00564 0.10771 0 0 0 0 0 0 0 0.00598 1.48736 0 -1.17797 0.32471
VAL_2 -3.13225 0.26232 1.29986 0.0136 0.06684 0 0 0 0 0 0 -0.13547 0.08993 0.01782 -0.23705 0.74484 -1.00956
GLN_3 -3.06603 0.2192 1.5729 0.00578 -0.39351 0 0 0 0 0 0 0.12741 0.17292 1.89876 -0.10902 -1.17797 -0.74958
LEU_4 -4.75411 0.39698 1.97767 0.00979 -0.16864 0 0 0 0 0 0 0.04793 0.24189 1.76933 -0.08564 0.60233 0.03753
VAL_5 -2.90804 0.12138 1.70251 0.01293 -0.43748 0 0 0 0 0 0 -0.0844 0.07485 0.0051 -0.17686 0.74484 -0.94516
GLN_6 -6.37974 0.44496 5.02431 0.00963 -1.10771 0 0 0 -1.37347 -0.58144 0 -0.11771 0.02491 3.21984 -0.06483 -1.17797 -2.0792
SER_7 -2.47768 0.26219 2.58244 0.00131 -0.4396 0 0 0 -0.95026 0 0 -0.26153 0.25945 0.23171 -0.27107 0.17658 -0.88645
GLY_8 -0.99999 0.13189 0.84108 0.00012 0.06065 0 0 0 0 0 0 -0.08725 0.13934 0 -0.26945 0.14053 -0.04309
ALA_9 -1.3603 0.25562 0.62716 0.00076 0.05226 0 0 0 0 0 0 -0.31917 0.0144 0 -0.12292 0.59294 -0.25925
GLU_10 -2.41749 0.12436 2.01413 0.00472 -0.48653 0 0 0 0 0 0 -0.01733 0.02747 2.42711 -0.02422 -1.55374 0.09848
VAL_11 -1.73659 0.10316 1.07238 0.0127 -0.19573 0 0 0 0 0 0 -0.22191 0.18755 0.02367 -0.37976 0.74484 -0.38968
LYS_12 -3.01397 0.23279 1.75037 0.00513 -0.45245 0 0 0 0 0 0 0.01218 0.10339 1.12254 -0.0087 -0.28737 -0.5361
LYS_13 -1.56662 0.37703 0.95022 0.00316 -0.09499 0.00037 0 0 0 0 0 -0.1198 0.00831 0.72002 -0.0513 -0.28737 -0.06097
PRO_14 -1.35689 0.42147 0.57493 0.00121 0.01378 0.00636 0 0 0 0 0 -0.22094 0.01812 0.06582 -0.53847 -0.21929 -1.23389
GLY_15 -1.57332 0.12024 0.92409 0 -0.06838 0 0 0 0 0 0 -0.35711 0.02433 0 -0.79904 0.14053 -1.58866
ALA_16 -2.905 0.44859 1.53908 0.00073 -0.12979 0 0 0 0 0 0 0.15174 0.03881 0 0.18056 0.59294 -0.08234
SER_17 -2.10061 0.26179 1.62591 0.00143 -0.51403 0 0 0 0 -0.27742 0 0.00011 0.00122 0.49375 0.06706 0.17658 -0.26421
VAL_18 -3.85497 0.43052 1.45296 0.01871 -0.60785 0 0 0 0 0 0 -0.13097 0.00253 0.96207 -0.3097 0.74484 -1.29185
LYS_19 -2.30631 0.18816 0.93104 0.00855 -0.15709 0 0 0 0 0 0 0.0253 0.0211 1.66037 0.1141 -0.28737 0.19784
VAL_20 -3.89991 0.14645 1.80421 0.01262 -0.45927 0 0 0 0 0 0 -0.21269 0.06854 0.03189 -0.33489 0.74484 -2.09821
SER_21 -3.12843 0.43068 1.97774 0.00249 -0.58644 0 0 0 -0.41473 0 0 -0.05761 0.19568 0.39752 -0.17789 0.17658 -1.18441
CYS_22 -4.00511 0.29014 2.30507 0.00826 -0.53244 0 0 0 0 0 0 0.2011 0.06522 0.02804 -0.35159 0.35499 -1.6363
LYS_23 -3.11222 0.08371 1.99088 0.00506 -0.5342 0 0 0 0 0 0 -0.12436 0.05117 0.87359 -0.04279 -0.28737 -1.09653
ALA_24 -2.45272 0.16861 1.0659 0.00075 -0.34154 0 0 0 0 0 0 -0.29305 0.0162 0 -0.11255 0.59294 -1.35547
SER_25 -2.45747 0.18935 1.64206 0.00158 -0.39055 0 0 0 0 0 0 0.24634 0.021 0.04342 -0.32972 0.17658 -0.85742
GLY_26 -1.09908 0.12755 0.5877 0 -0.11978 0 0 0 0 0 0 -0.37856 0.00141 0 -0.80086 0.14053 -1.54109
TYR_27 -6.05314 0.49721 2.26218 0.02893 0.07755 0 0 0 0 0 0 -0.13341 0.01073 1.04465 -0.3048 0.1317 -2.4384
THR_28 -2.72993 0.43912 1.73304 0.0081 -0.10443 0 0 0 0 0 0 -0.02597 0.3109 0.02794 0.10426 0.16454 -0.07243
PHE_29 -6.61208 0.7761 1.64678 0.02626 0.12693 0 0 0 0 0 0 -0.02194 0.74181 2.08013 -0.03587 0.43057 -0.84131
THR_30 -3.06909 0.35828 1.46114 0.00416 0.12764 0 0 0 0 0 0 -0.12593 0.00403 0.00991 0.01234 0.16454 -1.05297
SER_31 -2.48396 0.48994 1.65552 0.00125 -0.00118 0 0 0 0 0 0 -0.07212 0.06957 0.69253 -0.08639 0.17658 0.44174
TYR_32 -5.71204 0.4278 2.36388 0.02347 0.04332 0 0 0 0 0 0 -0.15362 0.14313 1.74556 -0.2564 0.1317 -1.24322
TRP_33 -6.38082 0.51361 3.07745 0.02339 -0.31194 0 0 0 0 0 0 -0.15592 0.00123 1.93162 -0.17343 0.92933 -0.54549
MET_34 -4.73447 0.34636 2.31783 0.00501 -0.45827 0 0 0 0 0 0 0.01282 0.0023 1.49554 0.04102 0.15868 -0.81318
HIS_35 -6.6788 0.45156 3.64308 0.00261 -0.8855 0 0 0 0 -0.92573 0 -0.08091 0.10608 1.65947 -0.06531 0.3575 -2.41595
TRP_36 -8.38144 0.51086 3.53988 0.02176 -0.48518 0 0 0 0 0 0 0.05868 0.01178 1.43312 -0.04711 0.92933 -2.40831
VAL_37 -5.02076 0.56554 1.58468 0.01242 -0.3298 0 0 0 0 0 0 -0.1135 0.29016 0.04236 -0.34234 0.74484 -2.5664
ARG_38 -7.24105 0.57452 4.69658 0.01302 -1.888 0 0 0 0 -2.14308 0 -0.10171 0.01951 2.75582 -0.02112 -0.14916 -3.48466
GLN_39 -4.90761 0.48938 3.32897 0.00653 -1.07906 0 0 0 0 -1.70691 0 0.08572 0.06553 2.25519 0.02563 -1.17797 -2.61459
ALA_40 -2.76981 0.3786 1.38945 0.00071 -0.58935 0.00013 0 0 0 0 0 0.00471 0.00034 0 0.08014 0.59294 -0.91213
PRO_41 -1.32042 0.46765 0.58449 0.0015 0.00263 0.00927 0 0 0 0 0 -0.02835 0.215 0.10211 -0.44613 -0.21929 -0.63154
GLY_42 -1.00939 0.07297 0.6933 0 0.06582 0 0 0 0 0 0 -0.40123 0.02459 0 -0.80124 0.14053 -1.21465
GLN_43 -2.29416 0.39212 1.34263 0.00477 0.11715 0 0 0 0 0 0 0.21887 0.00329 1.7327 -0.3888 -1.17797 -0.0494
GLY_44 -2.37491 0.12496 1.3843 8e-05 -0.06917 0 0 0 0 0 0 0.11668 0.01528 0 -0.80688 0.14053 -1.46915
LEU_45 -5.14655 0.51753 0.78469 0.00759 0.01593 0 0 0 0 0 0 -0.28607 0.07899 0.14231 -0.01574 0.60233 -3.299
GLU_46 -4.33064 0.17189 3.3772 0.00521 -2.22187 0 0 0 0 -1.42294 0 0.20254 0.00299 2.54164 0.00425 -1.55374 -3.22346
TRP_47 -8.1055 0.66733 2.71349 0.02276 -0.16943 0 0 0 0 -0.68328 0 -0.25383 0.03267 2.13426 -0.02616 0.92933 -2.73836
MET_48 -5.96273 0.703 2.03788 0.00508 -0.40258 0 0 0 0 0 0 0.18272 0.06308 1.06156 -0.10887 0.15868 -2.26217
GLY_49 -3.36137 0.42925 1.7624 0.00028 -0.31748 0 0 0 0 0 0 0.13562 0.05802 0 -0.79652 0.14053 -1.94928
ASN_50 -5.36913 0.29242 3.54617 0.01783 -0.69809 0 0 0 0 -0.72246 0 0.01535 0.2428 1.54371 -0.15609 -0.94198 -2.22947
ILE_51 -5.1985 0.61511 1.71633 0.01863 -0.3839 0 0 0 0 0 0 0.01836 0.36998 0.4752 -0.09218 0.8318 -1.62915
TYR_52 -7.50977 0.98293 3.29924 0.02743 -0.95194 0.00472 0 0 0 0 0 0.01758 0.1075 2.4038 -0.11841 0.1317 -1.60521
PRO_53 -4.765 1.01493 1.25722 0.00098 -0.27204 0.00778 0 0 -0.82876 0 0 -0.11856 0.02668 0.37171 -0.34817 -0.21929 -3.87253
GLY_54 -1.9849 0.47858 1.02695 1e-05 0.00095 0 0 0 0 0 0 -0.029 0.00925 0 0.18177 0.14053 -0.17585
SER_55 -2.39267 0.48277 1.82542 0.00222 -0.24789 0 0 0 -0.32669 0 0 0.33525 0.1998 0.35639 -0.19476 0.17658 0.21643
GLY_56 -1.64593 0.11259 1.12778 0 -0.12992 0 0 0 0 0 0 -0.39564 0.01215 0 -0.80309 0.14053 -1.58155
GLY_57 -1.68133 0.18647 1.38235 4e-05 -0.06043 0 0 0 -0.32669 0 0 0.13722 0.0039 0 0.34925 0.14053 0.1313
THR_58 -3.04959 0.42294 1.89642 0.00485 -0.56185 0 0 0 0 -0.46347 0 -0.18694 0.07604 0.09132 -0.201 0.16454 -1.80674
ASN_59 -3.77757 0.31995 2.57975 0.00272 -0.6254 0 0 0 0 -0.72246 0 0.11828 0.09974 1.50177 0.2769 -0.94198 -1.16828
TYR_60 -5.77239 0.82392 2.99833 0.0244 -0.59728 0 0 0 -0.7426 -0.87786 0 -0.15378 0.6872 1.84236 -0.21454 0.1317 -1.85056
ALA_61 -3.45146 0.55214 1.589 0.00072 -0.3318 0 0 0 0 0 0 -0.0828 0.95956 0 0.03489 0.59294 -0.13681
GLU_62 -2.10805 0.37289 1.66316 0.00491 -0.85708 0 0 0 0 -0.12685 0 -0.26482 0.11289 2.53998 -0.12572 -1.55374 -0.34245
LYS_63 -2.83806 0.2926 1.83131 0.00323 -0.91335 0 0 0 -0.1975 -0.47732 0 -0.25845 1.22207 0.73843 -0.02795 -0.28737 -0.91236
PHE_64 -7.47672 1.35009 2.80204 0.02375 -0.20424 0 0 0 0 0 0 0.10026 0.00131 1.76341 -0.18667 0.43057 -1.39619
LYS_65 -3.95448 0.57243 2.59709 0.00307 -0.9451 0 0 0 0 -0.12685 0 -0.07825 0.2102 1.3969 -0.04482 -0.28737 -0.65719
ASN_66 -1.65698 0.37915 1.25789 0.0042 -0.07208 0 0 0 0 0 0 -0.12916 0.03427 1.55222 -0.38009 -0.94198 0.04744
ARG_67 -5.32888 0.21027 4.23307 0.01174 -1.79231 0 0 0 -0.3785 -1.20803 0 0.37585 0.31212 2.55304 -0.55797 -0.14916 -1.71876
VAL_68 -4.21022 0.62227 1.43394 0.0125 0.09311 0 0 0 0 0 0 -0.13584 0.11483 0.18454 -0.21336 0.74484 -1.35338
THR_69 -2.80997 0.34103 1.89502 0.01231 -0.74771 0 0 0 0 -0.41439 0 -0.08715 0.0615 0.7876 -0.15275 0.16454 -0.94996
MET_70 -4.92297 0.40461 2.22075 0.00321 -0.31787 0 0 0 -0.7426 0 0 -0.08614 0.43864 3.16111 -0.08628 0.15868 0.23115
THR_71 -2.56161 0.3551 1.44985 0.01043 -0.83349 0 0 0 -0.21105 0 0 0.18392 0.23596 0.14148 -0.39052 0.16454 -1.45538
ARG_72 -3.84588 0.27677 1.87865 0.02171 -0.95023 0 0 0 -1.03981 0 0 0.02707 0.13672 3.31111 -0.07745 -0.14916 -0.4105
ASP_73 -4.16429 0.35731 3.27796 0.01488 -1.26332 0 0 0 -0.07557 -0.23514 0 0.03089 0.76011 1.41293 -0.19392 -1.28682 -1.36499
THR_74 -2.38644 0.32418 1.33007 0.00406 0.17205 0 0 0 0 0 0 -0.19483 0.00735 0.03926 0.01249 0.16454 -0.52727
SER_75 -1.86852 0.34817 1.75735 0.00176 -0.85607 0 0 0 -0.07557 -0.23514 0 -0.29986 0.11219 0.16621 -0.12261 0.17658 -0.89549
ILE_76 -3.6703 0.75576 2.67641 0.01606 -0.1427 0 0 0 -0.21778 0 0 0.12051 0.32886 0.06663 0.0937 0.8318 0.85896
SER_77 -3.42299 0.33931 1.97408 0.00406 0.08643 0 0 0 0 0 0 0.11168 0.17185 0.0859 0.0872 0.17658 -0.38589
THR_78 -5.31202 0.43074 3.04248 0.00825 -0.38306 0 0 0 -0.21778 0 0 -0.00699 0.07505 0.0685 -0.12338 0.16454 -2.25366
ALA_79 -3.72111 0.20087 1.53652 0.00067 -0.52316 0 0 0 0 0 0 -0.08762 0.00013 0 0.0414 0.59294 -1.95936
TYR_80 -5.75175 0.51517 2.28494 0.02339 -0.3738 0 0 0 0 0 0 -0.16039 0.21716 1.27417 -0.22471 0.1317 -2.06412
MET_81 -5.95585 0.55109 2.14776 0.00521 -0.4402 0 0 0 0 0 0 0.15921 0 0.98353 -0.05241 0.15868 -2.44298
GLU_82 -3.7192 0.33938 2.30923 0.00704 -0.95417 0 0 0 0 -0.27742 0 -0.05741 0.00883 2.02093 0.07102 -1.55374 -1.80551
LEU_83 -5.14722 0.79246 1.59906 0.02079 -0.3226 0 0 0 0 0 0 0.1242 0.0061 2.29799 -0.08457 0.60233 -0.11145
SER_84 -2.87505 0.24539 2.22984 0.00165 -0.45783 0 0 0 0 0 0 -0.16371 0.00822 0.16125 -0.25006 0.17658 -0.92371
ARG_85 -2.82189 0.23569 1.89565 0.00981 -0.22108 0 0 0 -0.18101 0 0 -0.0247 0.04679 0.96362 -0.15955 -0.14916 -0.40583
LEU_86 -4.95701 0.44467 2.32873 0.00646 -0.3979 0 0 0 0 0 0 -0.25163 0.12443 0.15317 0.06977 0.60233 -1.87697
ARG_87 -3.96861 0.46881 3.11628 0.01154 -0.88179 0 0 0 -0.38079 -0.12273 0 -0.00251 0.1315 2.095 -0.06475 -0.14916 0.25279
SER_88 -1.57282 0.34867 1.43763 0.00197 -0.55892 0 0 0 0 0 0 -0.26384 0.08277 0.11843 -0.09647 0.17658 -0.32601
ASP_89 -2.67635 0.46939 2.35446 0.00326 -0.99311 0 0 0 0 -0.12273 0 -0.2428 0.16611 1.87966 -0.27129 -1.28682 -0.72022
ASP_90 -5.00527 0.76266 4.82861 0.00291 -2.55711 0 0 0 -1.14332 -1.82075 0 -0.25686 0.1467 1.74599 -0.15135 -1.28682 -4.7346
THR_91 -2.1843 0.26066 1.79181 0.00863 -0.33849 0 0 0 0 0 0 0.54244 0.08667 0.03867 -0.62663 0.16454 -0.256
ALA_92 -3.9721 0.31682 1.81172 0.00071 -0.36287 0 0 0 0 0 0 0.04347 0.31196 0 -0.16964 0.59294 -1.42698
VAL_93 -4.66679 0.2171 1.93438 0.01264 -0.35026 0 0 0 0 0 0 -0.18135 0.62236 0.0092 -0.26268 0.74484 -1.92055
TYR_94 -7.80619 1.10794 3.58601 0.03011 -1.16164 0 0 0 -0.76253 -0.58474 0 -0.07884 0.03837 2.28618 0.01441 0.1317 -3.1992
TYR_95 -7.55612 0.79038 3.56199 0.02312 -0.75848 0 0 0 0 -0.39253 0 -0.16686 0.63839 1.76008 -0.18744 0.1317 -2.15578
CYS_96 -4.05382 0.46969 2.40764 0.0011 -0.64841 0 0 0 -0.37241 0 0 -0.09637 0.07706 0.98165 -0.13704 0.35499 -1.01591
ALA_97 -3.59139 0.2022 1.57478 0.00067 -0.43369 0 0 0 0 0 0 0.08635 0.05526 0 -0.06091 0.59294 -1.5738
ARG_98 -5.96029 0.32572 3.65596 0.01631 -0.69991 0 0 0 0 -0.3958 0 -0.14271 0.02387 2.79818 -0.06714 -0.14916 -0.59498
SER_99 -3.85162 0.57553 2.53112 0.00812 -0.5385 0 0 0 0 -0.24245 0 -0.08925 0.15209 0.57186 -0.22985 0.17658 -0.93635
GLY_100 -1.64323 0.08121 0.91284 8e-05 -0.25814 0 0 0 0 0 0 0.38634 0.0262 0 -0.7862 0.14053 -1.14037
GLY_101 -1.17267 0.3173 0.75308 4e-05 0.13076 0.00213 0 0 0 0 0 0.19995 0.04825 0 -0.82268 0.14053 -0.40332
PRO_102 -1.88783 0.35786 0.47563 0.00186 -0.09535 0.031 0 0 0 0 0 -0.07625 0.0177 0.09834 -0.09513 -0.21929 -1.39146
TYR_103 -5.45801 0.95922 2.22478 0.02341 -0.38104 0 0 0 0 0 0 -0.16186 0.00033 2.11231 -0.25818 0.1317 -0.80734
PHE_104 -5.02177 0.58025 2.62541 0.02436 0.21763 0 0 0 0 0 0 -0.13417 0.00253 1.40441 -0.16317 0.43057 -0.03396
PHE_105 -6.88374 0.88289 3.09758 0.0252 0.00889 0 0 0 -0.38285 0 0 0.02757 0.50338 1.58599 0.14044 0.43057 -0.5641
ASP_106 -4.84994 0.5614 4.24746 0.00318 -0.72357 0 0 0 0 -0.3958 0 0.35336 0.14955 1.80785 -0.39007 -1.28682 -0.5234
TYR_107 -5.66564 0.47875 2.68859 0.02923 0.04455 0 0 0 0 0 0 -0.04201 0.05799 2.73489 0.01305 0.1317 0.47109
TRP_108 -9.51013 1.00719 3.7845 0.039 -0.34848 0 0 0 -1.60201 0 0 -0.16478 0.00042 2.57338 -0.14626 0.92933 -3.43785
GLY_109 -2.38598 0.33141 1.78962 0.00012 -0.4949 0 0 0 -0.38734 0 0 -0.01006 0.16749 0 -0.50028 0.14053 -1.34939
GLN_110 -3.08616 0.20066 2.42273 0.02275 -0.31694 0 0 0 -1.00106 0 0 -0.23896 0.03759 2.93913 -0.04287 -1.17797 -0.24111
GLY_111 -2.54158 0.458 1.52251 4e-05 0.14516 0 0 0 0 0 0 0.15338 0.03607 0 -0.77481 0.14053 -0.8607
THR_112 -4.63317 0.21742 3.3005 0.00848 -0.73606 0 0 0 -0.53553 -0.58144 0 0.15296 0.0022 0.05564 0.01344 0.16454 -2.57103
LEU_113 -3.15076 0.29114 1.41091 0.009 -0.19595 0 0 0 0 0 0 -0.14493 0.03755 0.30774 -0.07188 0.60233 -0.90484
VAL_114 -3.61138 0.2843 1.75939 0.01285 -0.20556 0 0 0 0 0 0 -0.21717 0.0231 0.02105 -0.39727 0.74484 -1.58585
THR_p:CtermProteinFull_115 -2.67787 0.07013 2.59316 0.01739 -0.31305 0 0 0 0 0 0 0 0 0.05301 0 0.16454 -0.09269
ASP_p:NtermProteinFull_116 -1.3977 0.11793 1.99541 0.01036 0.20399 0 0 0 0 0 0 0 0.0041 1.51726 0 -1.28682 1.16453
ILE_117 -4.45848 0.5966 2.61872 0.0175 -0.00096 0 0 0 -0.66758 0 0 -0.18402 0.00585 0.17211 -0.35794 0.8318 -1.42641
VAL_118 -2.17359 0.1437 1.54328 0.01351 -0.3823 0 0 0 -0.15797 0 0 -0.27136 3e-05 0.00833 -0.17817 0.74484 -0.7097
MET_119 -4.58215 0.18008 2.45993 0.0036 -0.10242 0 0 0 0 0 0 0.07595 0.1134 1.32973 -0.06171 0.15868 -0.42491
THR_120 -2.42365 0.0287 1.8233 0.0089 -0.3792 0 0 0 0 0 0 0.03007 0.02888 0.02757 -0.01647 0.16454 -0.70736
GLN_121 -6.68213 0.65732 5.17124 0.00963 -1.18171 0 0 0 -1.58279 -0.43099 0 -0.15237 0.00474 3.18131 -0.01557 -1.17797 -2.19929
SER_122 -2.17357 0.77403 1.70133 0.00443 -0.45572 0.01443 0 0 0 0 0 0.05149 0.00062 0.16466 -0.13745 0.17658 0.12084
PRO_123 -2.91955 1.0686 1.48933 0.00224 -0.45529 0.29022 0 0 -0.31286 0 0 0.24789 0.42002 0.03946 -0.31266 -0.21929 -0.66191
LEU_124 -1.82759 0.08689 1.17855 0.00649 -0.15168 0 0 0 0 0 0 -0.13175 0.04418 0.17997 -0.12674 0.60233 -0.13936
SER_125 -2.50504 0.22391 1.61546 0.00199 -0.37746 0 0 0 0 0 0 0.06257 0.46521 0.14373 -0.09099 0.17658 -0.28403
LEU_126 -4.04091 0.39508 1.32142 0.00933 -0.46602 0.01143 0 0 0 0 0 0.20905 0.22976 0.37876 -0.03545 0.60233 -1.38522
PRO_127 -1.56561 0.25078 0.66718 0.00306 -0.04712 0.18878 0 0 0 0 0 0.01188 0.14015 0.44856 -0.18435 -0.21929 -0.30598
VAL_128 -3.84717 0.54406 1.43363 0.01215 -0.27431 0 0 0 0 0 0 -0.15709 0.20719 0.14997 -0.36067 0.74484 -1.5474
THR_129 -2.57629 0.79723 1.81059 0.00828 -0.65931 0.00019 0 0 -0.12441 0 0 -0.16513 0.04686 0.10565 0.06136 0.16454 -0.53044
PRO_130 -1.80239 0.69053 0.50517 0.00144 -0.06674 0.05103 0 0 0 0 0 -0.01733 0.00835 0.08811 -0.47872 -0.21929 -1.23983
GLY_131 -1.83627 0.22135 0.94572 0 -0.18497 0 0 0 0 0 0 -0.38885 0.00456 0 -0.80312 0.14053 -1.90104
GLU_132 -4.05372 0.77711 2.78602 0.00736 -0.75232 0.02821 0 0 -0.12441 0 0 -0.04805 0.14409 2.15035 0.05685 -1.55374 -0.58224
PRO_133 -2.47339 0.4643 0.91127 0.00126 -0.06141 0.07553 0 0 0 0 0 -0.25057 0.0233 0.11708 -0.52973 -0.21929 -1.94165
ALA_134 -2.66178 0.24866 1.02857 0.00062 -0.30962 0 0 0 0 0 0 0.08017 0.0067 0 0.13612 0.59294 -0.87761
SER_135 -1.64155 0.0833 1.65482 0.00735 -0.53933 0 0 0 0 -0.48537 0 0.16105 0.01924 0.09498 -0.05011 0.17658 -0.51904
ILE_136 -4.36592 0.40376 1.69771 0.01674 -0.79223 0 0 0 0 0 0 -0.2215 0.01879 0.20708 -0.36555 0.8318 -2.56931
SER_137 -2.45624 0.22381 1.76408 0.00187 -0.78343 0 0 0 0 0 0 -0.0598 0.3687 0.56271 -0.0128 0.17658 -0.21451
CYD_138 -3.17518 0.13953 1.8755 0.00169 -0.56955 0 0 0 0 0 -0.05182 0.09705 0.05799 0.11908 -0.20299 0.35499 -1.3537
ARG_139 -2.20801 0.06311 1.5631 0.01015 -0.52027 0 0 0 0 0 0 -0.04286 0.00433 1.24979 0.03975 -0.14916 0.00992
SER_140 -3.20764 0.44584 2.44593 0.00159 -0.80657 0 0 0 -1.10205 0 0 -0.10638 0.02337 0.57867 -0.02023 0.17658 -1.57089
SER_141 -1.93075 0.12886 1.59137 0.00479 -0.59676 0 0 0 -0.15797 0 0 -0.26474 0.02817 0.13059 -0.19979 0.17658 -1.08966
GLN_142 -3.77535 0.61481 2.36746 0.00559 -0.5971 0 0 0 -1.10205 0 0 -0.06988 0.0075 2.55377 -0.07019 -1.17797 -1.24342
ASN_143 -3.15221 0.29516 2.27475 0.01112 -0.36896 0 0 0 -0.62406 0 0 -0.12976 0.18866 1.55919 -0.01238 -0.94198 -0.90046
ILE_144 -4.59253 0.38986 2.06847 0.01704 -0.33844 0 0 0 -0.51866 0 0 0.21789 0.44031 0.06995 0.13165 0.8318 -1.28265
VAL_145 -2.70843 0.34067 1.95942 0.01302 -0.16347 0 0 0 -0.32722 0 0 -0.14972 0.10798 0.00478 -0.17006 0.74484 -0.34818
HIS_146 -5.21994 0.71286 2.97528 0.00494 -0.67447 0 0 0 -0.33006 0 0 -0.21853 0.15756 1.9296 0.13909 0.3575 -0.16617
ASN_147 -1.59178 0.44386 0.92036 0.00345 0.07437 0 0 0 0 0 0 -0.11039 0.00028 1.11923 0.04445 -0.94198 -0.03815
ASN_148 -4.19919 0.64348 3.09764 0.01725 -0.36155 0 0 0 -0.45802 -0.39453 0 -0.19731 0.32047 1.81862 -0.21382 -0.94198 -0.86894
GLY_149 -1.38295 0.4635 0.91722 0 0.04065 0 0 0 0 0 0 -0.41066 0.00129 0 -0.80161 0.14053 -1.03203
ILE_150 -4.15232 0.38019 2.37697 0.01711 -0.19472 0 0 0 -0.12796 0 0 -0.23319 0.36399 0.20005 -0.37452 0.8318 -0.91259
THR_151 -3.05773 0.24166 1.54739 0.00821 -0.37341 0 0 0 0 0 0 0.0442 0.28724 0.04181 0.01392 0.16454 -1.08216
TYR_152 -4.97746 0.25135 2.4915 0.02495 -0.51255 0 0 0 -0.19475 -0.39453 0 0.03858 0.02132 1.59117 -0.07638 0.1317 -1.60509
LEU_153 -5.05543 0.75309 1.92349 0.00906 -0.35782 0 0 0 0 0 0 -0.03944 0.01012 0.36795 -0.14176 0.60233 -1.92841
GLU_154 -5.75064 0.39323 3.86589 0.00487 -1.02003 0 0 0 0 -0.4506 0 -0.05015 0.092 2.08617 0.01806 -1.55374 -2.36494
TRP_155 -9.46155 1.05047 3.39701 0.02216 -0.54394 0 0 0 0 0 0 -0.11137 0.02058 1.15191 -0.14292 0.92933 -3.6883
TYR_156 -8.69125 0.93972 3.66868 0.0239 -0.92317 0 0 0 0 -0.4506 0 -0.16388 0.00914 1.34924 -0.24213 0.1317 -4.34866
LEU_157 -4.08674 0.28995 1.59706 0.0109 -0.39207 0 0 0 0 0 0 0.01015 0.08518 0.67319 -0.12698 0.60233 -1.33702
GLN_158 -5.9127 0.23603 3.72357 0.00652 -1.21534 0 0 0 -0.35787 -1.69827 0 0.07397 0.10048 2.27052 0.00505 -1.17797 -3.946
LYS_159 -3.31501 0.33733 2.30156 0.00316 -1.00233 3e-05 0 0 0 -0.14387 0 -0.1559 0.00066 0.82538 0.03189 -0.28737 -1.40447
PRO_160 -1.35523 0.37105 0.56258 0.00155 0.01062 0.0101 0 0 0 0 0 0.00846 0.04272 0.10967 -0.4413 -0.21929 -0.89906
GLY_161 -0.95017 0.06822 0.68095 0 0.08312 0 0 0 0 0 0 -0.40635 0.05108 0 -0.79974 0.14053 -1.13236
GLN_162 -2.91228 0.38516 1.74185 0.005 -0.15197 0 0 0 -0.35787 0 0 0.10369 0.23552 1.56037 -0.09896 -1.17797 -0.66746
SER_163 -3.17346 0.47817 2.33299 0.00119 -0.30989 0.00226 0 0 -0.38734 0 0 -0.06035 0.02382 0.29476 -0.15994 0.17658 -0.78121
PRO_164 -5.29142 0.78389 1.55691 0.00125 0.08057 0.03868 0 0 0 0 0 -0.25626 0.15046 0.11935 -0.51153 -0.21929 -3.54739
GLN_165 -5.29029 0.23971 3.939 0.0064 -0.67477 0 0 0 -1.21916 0 0 -0.13049 0.12928 2.23662 -0.05354 -1.17797 -1.99521
LEU_166 -4.89371 0.3102 1.9183 0.00843 -0.19169 0 0 0 0 0 0 -0.09655 0.0104 0.21133 -0.00986 0.60233 -2.13082
LEU_167 -5.32341 0.54427 1.26249 0.00729 -0.28114 0 0 0 0 0 0 0.43178 0.00515 0.86527 -0.23355 0.60233 -2.11952
ILE_168 -5.97462 0.90488 2.01308 0.02007 -0.24772 0 0 0 0 0 0 -0.04471 0.47322 1.47204 -0.08033 0.8318 -0.63229
TYR_169 -6.68789 1.75065 3.03797 0.0291 -0.2985 0 0 0 0 0 0 -0.13659 0.04062 1.41245 -0.20421 0.1317 -0.92472
LYS_170 -3.26521 1.57859 1.87786 0.00508 -0.09297 0 0 0 0 0 0 -0.03832 0.82929 1.07813 -0.25095 -0.28737 1.43414
VAL_171 -3.88988 1.14764 1.66612 0.01338 -0.19501 0 0 0 0 0 0 0.72395 0.70456 0.07701 -0.19803 0.74484 0.7946
SER_172 -2.25472 0.60838 1.7204 0.00624 -0.53366 0 0 0 0 0 0 0.28171 0.12041 0.21418 -0.2758 0.17658 0.06371
ASP_173 -4.32704 0.86229 2.9647 0.00349 -0.3862 0 0 0 0 0 0 -0.10487 0.1577 2.74469 -0.26239 -1.28682 0.36555
ARG_174 -5.44068 0.55284 3.73495 0.01823 -1.18591 0 0 0 0 -0.3594 0 -0.24591 0.02909 2.72547 0.00082 -0.14916 -0.31966
PHE_175 -5.81201 0.60903 2.33284 0.02505 -0.40209 0 0 0 0 0 0 -0.25916 0.00354 2.13209 0.00554 0.43057 -0.93461
SER_176 -1.97421 0.23153 1.18159 0.00174 -0.01062 0 0 0 0 0 0 -0.16279 0.05276 0.25086 0.06826 0.17658 -0.1843
GLY_177 -1.02923 0.0405 0.67529 1e-05 0.01444 0 0 0 0 0 0 -0.2467 0.01627 0 -0.80337 0.14053 -1.19226
VAL_178 -4.52094 1.3105 1.95658 0.01391 0.01978 0.00459 0 0 0 0 0 -0.25278 0.00895 0.03468 -0.10385 0.74484 -0.78374
PRO_179 -3.39872 1.11936 1.5145 0.00108 -0.13087 0.00562 0 0 0 0 0 -0.24999 0.16741 0.11399 -0.72025 -0.21929 -1.79716
ASP_180 -2.11029 0.51903 1.88724 0.00308 -0.79543 0 0 0 0 -0.3594 0 -0.19746 0.00781 1.82129 -0.11515 -1.28682 -0.62607
ARG_181 -5.82641 1.02773 3.91543 0.01416 -1.68284 0 0 0 0 -0.98966 0 -0.22227 0.01795 2.32115 -0.05163 -0.14916 -1.62555
PHE_182 -6.29686 1.0115 1.44844 0.02304 -0.32192 0 0 0 0 0 0 -0.08242 0.06613 1.64903 -0.07568 0.43057 -2.14816
SER_183 -2.14999 0.05489 1.48524 0.00811 -0.45156 0 0 0 0 0 0 0.26748 3e-05 0.0408 -0.34873 0.17658 -0.91714
GLY_184 -1.99573 0.24805 1.34388 0.00012 -0.34345 0 0 0 0 0 0 -0.01959 0.04036 0 -0.24891 0.14053 -0.83474
SER_185 -2.27982 0.06812 1.45336 0.00119 -0.73088 0 0 0 -0.11278 0 0 0.15571 0.01221 0.73366 -0.2425 0.17658 -0.76515
GLY_186 -1.35109 0.25279 0.77567 0.00013 -0.54703 0 0 0 -0.11278 0 0 0.03128 0.01215 0 -0.7911 0.14053 -1.58945
SER_187 -2.14668 0.21753 1.24125 0.00145 -0.30289 0 0 0 0 0 0 -0.07147 0.19263 0.23069 -0.29897 0.17658 -0.75987
GLY_188 -2.42553 0.19468 1.52839 2e-05 -0.15384 0 0 0 0 0 0 0.4976 0.02802 0 -0.61205 0.14053 -0.80219
THR_189 -3.34907 0.34462 1.93838 0.00413 -0.27666 0 0 0 0 0 0 0.06142 0.13482 0.01459 -0.42947 0.16454 -1.3927
ASP_190 -2.46433 0.20975 1.71717 0.01655 -0.18915 0 0 0 0 0 0 -0.09844 0.02795 1.38379 -0.31997 -1.28682 -1.00351
PHE_191 -7.23902 0.925 2.52256 0.02357 -0.22117 0 0 0 0 0 0 -0.145 0.04706 1.39103 -0.16719 0.43057 -2.43258
THR_192 -3.3826 0.27902 2.62553 0.01065 -0.64376 0 0 0 0 0 0 -0.07416 0.29983 0.21152 -0.09946 0.16454 -0.60889
LEU_193 -5.75077 0.3447 1.58351 0.00914 -0.62329 0 0 0 0 0 0 0.00589 0.03121 0.38004 -0.10564 0.60233 -3.52288
LYS_194 -3.47432 0.27644 2.72689 0.00565 -0.80439 0 0 0 0 -0.48537 0 -0.09828 5e-05 1.35032 0.00149 -0.28737 -0.78889
ILE_195 -5.19107 0.57959 1.47202 0.01761 -0.3601 0 0 0 0 0 0 0.16514 0.15999 0.23598 -0.20877 0.8318 -2.29781
SER_196 -2.58105 0.50361 1.53193 0.0018 -0.20458 0 0 0 0 0 0 -0.11134 0.13124 0.21963 0.11448 0.17658 -0.21771
ARG_197 -3.25945 0.54085 1.97465 0.00947 0.02947 0 0 0 0 0 0 0.35955 0.00027 0.95213 -0.44613 -0.14916 0.01166
VAL_198 -4.33566 0.54202 1.71614 0.0149 -0.33556 0 0 0 0 0 0 -0.24332 0.06621 0.08708 -0.0138 0.74484 -1.75713
GLU_199 -3.74229 0.39817 2.88211 0.00277 -1.11589 0 0 0 -0.47737 -0.4814 0 0.34587 0.07567 2.4221 0.07109 -1.55374 -1.17289
ALA_200 -1.72373 0.4453 0.90852 0.00076 0.10164 0 0 0 0 0 0 -0.21337 0.07481 0 -0.20148 0.59294 -0.0146
GLU_201 -2.11929 0.31308 2.01886 0.00557 -0.80587 0 0 0 0 -0.14387 0 -0.15831 0.08229 2.40306 -0.04514 -1.55374 -0.00336
ASP_202 -4.90717 0.7421 4.24398 0.0032 -1.53865 0 0 0 -1.27018 -0.50826 0 -0.22806 0.02516 1.70042 -0.15512 -1.28682 -3.17939
VAL_203 -3.04247 0.24906 1.44682 0.01417 -0.07365 0 0 0 0 0 0 -0.28464 0.05664 0.03989 -0.11931 0.74484 -0.96864
GLY_204 -2.72297 0.06307 1.49908 0.00025 -0.31509 0 0 0 0 0 0 0.16173 0.01229 0 -0.78953 0.14053 -1.95064
VAL_205 -4.89748 0.48526 2.12405 0.01226 -0.43269 0 0 0 0 0 0 -0.21062 0.00555 0.07546 -0.26936 0.74484 -2.36272
TYR_206 -7.33807 0.93889 2.91905 0.02417 -1.15533 0 0 0 -0.79281 0 0 -0.09367 0.00052 1.48219 -0.04885 0.1317 -3.93222
TYR_207 -7.97552 0.89716 3.61763 0.02365 -0.73249 0 0 0 0 -0.3839 0 -0.15362 1.16359 1.37968 -0.16693 0.1317 -2.19905
CYD_208 -4.001 0.24547 2.12742 0.00135 -0.53397 0 0 0 -0.39453 0 -0.05182 -0.15081 0.50706 1.21899 -0.16261 0.35499 -0.83946
PHE_209 -8.30861 1.3653 2.67791 0.02699 -0.34044 0 0 0 0 0 0 0.17788 0.11948 1.7937 -0.08432 0.43057 -2.14153
GLN_210 -6.91723 0.28285 4.40826 0.04479 -0.82319 0 0 0 -0.85429 -0.60564 0 0.01867 0.05575 4.71395 0.11171 -1.17797 -0.74234
GLY_211 -2.24553 0.14712 1.16139 1e-05 -0.01033 0 0 0 0 0 0 0.1605 0.02758 0 0.24812 0.14053 -0.37062
SER_212 -3.46537 0.24743 2.60615 0.00077 -0.34328 0 0 0 -0.71341 0 0 -0.17591 0.04325 0.56787 0.00406 0.17658 -1.05185
HIS_213 -4.88335 0.50333 3.08321 0.00253 -0.35877 0 0 0 -1.15112 0 0 -0.10834 0.11205 1.32274 -0.00983 0.3575 -1.13006
ILE_214 -1.45998 1.32729 0.43805 0.01834 -0.03181 0.04434 0 0 0 0 0 -0.21714 0.10935 0.28101 -0.33918 0.8318 1.00208
PRO_215 -2.89707 1.93681 1.49244 0.00239 -0.29815 0.22975 0 0 0 0 0 -0.00419 0.17131 0.06572 -0.25133 -0.21929 0.22842
PRO_216 -4.38361 1.01317 1.45609 0.00118 0.04897 0.09778 0 0 0 0 0 -0.2625 0.04353 0.16277 -0.70884 -0.21929 -2.75074
THR_217 -4.22393 0.31373 3.45065 0.00316 -0.51534 0 0 0 -0.66758 -0.60564 0 -0.17583 8e-05 0.36992 -0.2036 0.16454 -2.08983
PHE_218 -6.85975 0.87697 1.27777 0.02451 -0.09909 0 0 0 0 0 0 0.11812 1.12985 1.55446 -0.27104 0.43057 -1.81764
GLY_219 -2.36439 0.128 1.63511 0.00012 -0.2647 0 0 0 0 0 0 -0.04711 0.13233 0 -0.25959 0.14053 -0.89972
GLN_220 -3.95776 0.34589 2.95165 0.02258 -0.3839 0 0 0 -1.18826 0 0 -0.224 0.14859 3.0636 -0.04188 -1.17797 -0.44147
GLY_221 -2.66021 0.42098 1.68008 5e-05 0.06975 0 0 0 0 0 0 0.14714 0.15033 0 -0.78685 0.14053 -0.8382
THR_222 -5.00512 0.34999 3.2094 0.01027 -0.8377 0 0 0 -0.31286 -0.43099 0 0.00739 0.04097 0.14498 -0.07946 0.16454 -2.73859
LYS_223 -4.72491 0.35573 2.87735 0.01229 -1.49678 0 0 0 0 -0.32269 0 0.0687 0.02868 2.37363 0.10701 -0.28737 -1.00836
VAL_224 -4.2836 0.31475 1.68731 0.01338 -0.36031 0 0 0 0 0 0 -0.23702 0.1636 0.01525 -0.20775 0.74484 -2.14955
GLU_225 -3.34545 0.23453 2.47118 0.00454 -1.0058 0 0 0 0 -0.32269 0 0.02232 0.19281 2.05645 0.08384 -1.55374 -1.16201
ILE_p:CtermProteinFull_226 -2.26468 0.26714 0.6573 0.03607 0.07183 0 0 0 0 0 0 0 0 0.25365 0 0.8318 -0.14689
#END_POSE_ENERGIES_TABLE ex1-1wt5_renum_0010.pdb
chainbreak  0.0100914
loop_cenrms  0
loop_rms  0
total_energy  -370.402
