# Supplementary material for: Improving Loop Modeling of the Antibody Complementarity-Determining Region 3 Using Knowledge-Based Restraints
Source: PLoS One. 2016 May 16;11(5):e0154811. doi: 10.1371/journal.pone.0154811 (PMC4868311; doi:10.1371/journal.pone.0154811)
Supplement: S4 File — This archive contains example input and output files needed to run the Rosetta protocol described in S3 File. (ZIP) [file pone.0154811.s007.zip › HCDR3_prot_capture/output/ex2-11wt5_renum_0001.pdb]

ATOM      1  N   GLN A   1       8.889  33.772 -19.616  1.00  0.00           N  
ATOM      2  CA  GLN A   1       8.834  33.029 -18.364  1.00  0.00           C  
ATOM      3  C   GLN A   1       8.505  33.946 -17.193  1.00  0.00           C  
ATOM      4  O   GLN A   1       8.558  35.169 -17.316  1.00  0.00           O  
ATOM      5  CB  GLN A   1      10.161  32.310 -18.108  1.00  0.00           C  
ATOM      6  CG  GLN A   1      10.490  31.230 -19.124  1.00  0.00           C  
ATOM      7  CD  GLN A   1       9.498  30.083 -19.092  1.00  0.00           C  
ATOM      8  OE1 GLN A   1       9.242  29.495 -18.038  1.00  0.00           O  
ATOM      9  NE2 GLN A   1       8.933  29.758 -20.250  1.00  0.00           N  
ATOM     10 1H   GLN A   1       9.106  33.147 -20.366  1.00  0.00           H  
ATOM     11 2H   GLN A   1       8.003  34.203 -19.788  1.00  0.00           H  
ATOM     12 3H   GLN A   1       9.596  34.477 -19.555  1.00  0.00           H  
ATOM     13  HA  GLN A   1       8.043  32.283 -18.439  1.00  0.00           H  
ATOM     14 1HB  GLN A   1      10.975  33.036 -18.113  1.00  0.00           H  
ATOM     15 2HB  GLN A   1      10.141  31.848 -17.121  1.00  0.00           H  
ATOM     16 1HG  GLN A   1      10.474  31.668 -20.122  1.00  0.00           H  
ATOM     17 2HG  GLN A   1      11.481  30.831 -18.907  1.00  0.00           H  
ATOM     18 1HE2 GLN A   1       8.270  29.009 -20.290  1.00  0.00           H  
ATOM     19 2HE2 GLN A   1       9.170  30.261 -21.081  1.00  0.00           H  
ATOM     20  N   VAL A   2       8.165  33.347 -16.056  1.00  0.00           N  
ATOM     21  CA  VAL A   2       7.826  34.109 -14.860  1.00  0.00           C  
ATOM     22  C   VAL A   2       8.768  33.778 -13.710  1.00  0.00           C  
ATOM     23  O   VAL A   2       9.081  32.612 -13.468  1.00  0.00           O  
ATOM     24  CB  VAL A   2       6.376  33.816 -14.433  1.00  0.00           C  
ATOM     25  CG1 VAL A   2       6.043  34.548 -13.142  1.00  0.00           C  
ATOM     26  CG2 VAL A   2       5.418  34.219 -15.544  1.00  0.00           C  
ATOM     27  H   VAL A   2       8.141  32.338 -16.019  1.00  0.00           H  
ATOM     28  HA  VAL A   2       7.916  35.172 -15.090  1.00  0.00           H  
ATOM     29  HB  VAL A   2       6.274  32.750 -14.234  1.00  0.00           H  
ATOM     30 1HG1 VAL A   2       5.014  34.330 -12.854  1.00  0.00           H  
ATOM     31 2HG1 VAL A   2       6.717  34.218 -12.352  1.00  0.00           H  
ATOM     32 3HG1 VAL A   2       6.156  35.622 -13.292  1.00  0.00           H  
ATOM     33 1HG2 VAL A   2       4.394  34.009 -15.235  1.00  0.00           H  
ATOM     34 2HG2 VAL A   2       5.524  35.285 -15.747  1.00  0.00           H  
ATOM     35 3HG2 VAL A   2       5.648  33.653 -16.446  1.00  0.00           H  
ATOM     36  N   GLN A   3       9.217  34.809 -13.003  1.00  0.00           N  
ATOM     37  CA  GLN A   3      10.164  34.634 -11.909  1.00  0.00           C  
ATOM     38  C   GLN A   3       9.822  35.541 -10.734  1.00  0.00           C  
ATOM     39  O   GLN A   3       9.824  36.765 -10.861  1.00  0.00           O  
ATOM     40  CB  GLN A   3      11.592  34.912 -12.385  1.00  0.00           C  
ATOM     41  CG  GLN A   3      12.645  34.797 -11.297  1.00  0.00           C  
ATOM     42  CD  GLN A   3      12.815  33.373 -10.804  1.00  0.00           C  
ATOM     43  OE1 GLN A   3      13.207  32.481 -11.562  1.00  0.00           O  
ATOM     44  NE2 GLN A   3      12.521  33.150  -9.528  1.00  0.00           N  
ATOM     45  H   GLN A   3       8.895  35.739 -13.230  1.00  0.00           H  
ATOM     46  HA  GLN A   3      10.107  33.601 -11.564  1.00  0.00           H  
ATOM     47 1HB  GLN A   3      11.853  34.214 -13.181  1.00  0.00           H  
ATOM     48 2HB  GLN A   3      11.647  35.918 -12.802  1.00  0.00           H  
ATOM     49 1HG  GLN A   3      13.602  35.138 -11.693  1.00  0.00           H  
ATOM     50 2HG  GLN A   3      12.349  35.418 -10.451  1.00  0.00           H  
ATOM     51 1HE2 GLN A   3      12.614  32.229  -9.146  1.00  0.00           H  
ATOM     52 2HE2 GLN A   3      12.206  33.901  -8.948  1.00  0.00           H  
ATOM     53  N   LEU A   4       9.528  34.933  -9.589  1.00  0.00           N  
ATOM     54  CA  LEU A   4       9.273  35.684  -8.366  1.00  0.00           C  
ATOM     55  C   LEU A   4      10.571  36.014  -7.641  1.00  0.00           C  
ATOM     56  O   LEU A   4      11.525  35.236  -7.670  1.00  0.00           O  
ATOM     57  CB  LEU A   4       8.349  34.886  -7.437  1.00  0.00           C  
ATOM     58  CG  LEU A   4       6.944  34.599  -7.982  1.00  0.00           C  
ATOM     59  CD1 LEU A   4       6.185  33.723  -6.994  1.00  0.00           C  
ATOM     60  CD2 LEU A   4       6.215  35.912  -8.221  1.00  0.00           C  
ATOM     61  H   LEU A   4       9.481  33.924  -9.566  1.00  0.00           H  
ATOM     62  HA  LEU A   4       8.780  36.619  -8.631  1.00  0.00           H  
ATOM     63 1HB  LEU A   4       8.821  33.929  -7.217  1.00  0.00           H  
ATOM     64 2HB  LEU A   4       8.237  35.436  -6.503  1.00  0.00           H  
ATOM     65  HG  LEU A   4       7.023  34.051  -8.921  1.00  0.00           H  
ATOM     66 1HD1 LEU A   4       5.187  33.519  -7.381  1.00  0.00           H  
ATOM     67 2HD1 LEU A   4       6.719  32.783  -6.856  1.00  0.00           H  
ATOM     68 3HD1 LEU A   4       6.105  34.239  -6.038  1.00  0.00           H  
ATOM     69 1HD2 LEU A   4       5.216  35.708  -8.609  1.00  0.00           H  
ATOM     70 2HD2 LEU A   4       6.134  36.460  -7.282  1.00  0.00           H  
ATOM     71 3HD2 LEU A   4       6.770  36.510  -8.944  1.00  0.00           H  
ATOM     72  N   VAL A   5      10.602  37.172  -6.990  1.00  0.00           N  
ATOM     73  CA  VAL A   5      11.729  37.546  -6.144  1.00  0.00           C  
ATOM     74  C   VAL A   5      11.289  37.759  -4.702  1.00  0.00           C  
ATOM     75  O   VAL A   5      10.794  38.828  -4.345  1.00  0.00           O  
ATOM     76  CB  VAL A   5      12.389  38.833  -6.672  1.00  0.00           C  
ATOM     77  CG1 VAL A   5      13.578  39.217  -5.804  1.00  0.00           C  
ATOM     78  CG2 VAL A   5      12.818  38.640  -8.119  1.00  0.00           C  
ATOM     79  H   VAL A   5       9.824  37.809  -7.083  1.00  0.00           H  
ATOM     80  HA  VAL A   5      12.463  36.740  -6.170  1.00  0.00           H  
ATOM     81  HB  VAL A   5      11.670  39.650  -6.612  1.00  0.00           H  
ATOM     82 1HG1 VAL A   5      14.032  40.129  -6.191  1.00  0.00           H  
ATOM     83 2HG1 VAL A   5      13.241  39.386  -4.781  1.00  0.00           H  
ATOM     84 3HG1 VAL A   5      14.313  38.413  -5.817  1.00  0.00           H  
ATOM     85 1HG2 VAL A   5      13.283  39.554  -8.486  1.00  0.00           H  
ATOM     86 2HG2 VAL A   5      13.533  37.819  -8.180  1.00  0.00           H  
ATOM     87 3HG2 VAL A   5      11.945  38.407  -8.729  1.00  0.00           H  
ATOM     88  N   GLN A   6      11.471  36.735  -3.875  1.00  0.00           N  
ATOM     89  CA  GLN A   6      11.141  36.826  -2.458  1.00  0.00           C  
ATOM     90  C   GLN A   6      12.348  37.260  -1.638  1.00  0.00           C  
ATOM     91  O   GLN A   6      13.488  37.156  -2.091  1.00  0.00           O  
ATOM     92  CB  GLN A   6      10.614  35.484  -1.943  1.00  0.00           C  
ATOM     93  CG  GLN A   6       9.298  35.050  -2.567  1.00  0.00           C  
ATOM     94  CD  GLN A   6       8.744  33.789  -1.933  1.00  0.00           C  
ATOM     95  OE1 GLN A   6       7.870  33.126  -2.497  1.00  0.00           O  
ATOM     96  NE2 GLN A   6       9.250  33.450  -0.752  1.00  0.00           N  
ATOM     97  H   GLN A   6      11.848  35.871  -4.238  1.00  0.00           H  
ATOM     98  HA  GLN A   6      10.361  37.577  -2.332  1.00  0.00           H  
ATOM     99 1HB  GLN A   6      11.351  34.705  -2.137  1.00  0.00           H  
ATOM    100 2HB  GLN A   6      10.472  35.538  -0.864  1.00  0.00           H  
ATOM    101 1HG  GLN A   6       8.567  35.848  -2.439  1.00  0.00           H  
ATOM    102 2HG  GLN A   6       9.458  34.858  -3.628  1.00  0.00           H  
ATOM    103 1HE2 GLN A   6       8.924  32.628  -0.285  1.00  0.00           H  
ATOM    104 2HE2 GLN A   6       9.958  34.016  -0.330  1.00  0.00           H  
ATOM    105  N   SER A   7      12.092  37.745  -0.428  1.00  0.00           N  
ATOM    106  CA  SER A   7      13.157  38.208   0.454  1.00  0.00           C  
ATOM    107  C   SER A   7      14.044  37.053   0.900  1.00  0.00           C  
ATOM    108  O   SER A   7      13.616  35.898   0.912  1.00  0.00           O  
ATOM    109  CB  SER A   7      12.567  38.902   1.666  1.00  0.00           C  
ATOM    110  OG  SER A   7      11.747  38.031   2.394  1.00  0.00           O  
ATOM    111  H   SER A   7      11.135  37.795  -0.111  1.00  0.00           H  
ATOM    112  HA  SER A   7      13.775  38.921  -0.095  1.00  0.00           H  
ATOM    113 1HB  SER A   7      13.372  39.267   2.303  1.00  0.00           H  
ATOM    114 2HB  SER A   7      11.988  39.767   1.343  1.00  0.00           H  
ATOM    115  HG  SER A   7      12.259  37.766   3.162  1.00  0.00           H  
ATOM    116  N   GLY A   8      15.281  37.370   1.267  1.00  0.00           N  
ATOM    117  CA  GLY A   8      16.276  36.349   1.569  1.00  0.00           C  
ATOM    118  C   GLY A   8      16.102  35.810   2.983  1.00  0.00           C  
ATOM    119  O   GLY A   8      15.196  36.222   3.707  1.00  0.00           O  
ATOM    120  H   GLY A   8      15.538  38.344   1.339  1.00  0.00           H  
ATOM    121 1HA  GLY A   8      16.189  35.532   0.851  1.00  0.00           H  
ATOM    122 2HA  GLY A   8      17.275  36.769   1.456  1.00  0.00           H  
ATOM    123  N   ALA A   9      16.975  34.887   3.371  1.00  0.00           N  
ATOM    124  CA  ALA A   9      16.873  34.234   4.670  1.00  0.00           C  
ATOM    125  C   ALA A   9      17.271  35.181   5.795  1.00  0.00           C  
ATOM    126  O   ALA A   9      18.186  35.990   5.644  1.00  0.00           O  
ATOM    127  CB  ALA A   9      17.737  32.981   4.703  1.00  0.00           C  
ATOM    128  H   ALA A   9      17.729  34.630   2.749  1.00  0.00           H  
ATOM    129  HA  ALA A   9      15.833  33.949   4.825  1.00  0.00           H  
ATOM    130 1HB  ALA A   9      17.651  32.505   5.680  1.00  0.00           H  
ATOM    131 2HB  ALA A   9      17.404  32.289   3.931  1.00  0.00           H  
ATOM    132 3HB  ALA A   9      18.776  33.252   4.523  1.00  0.00           H  
ATOM    133  N   GLU A  10      16.577  35.075   6.923  1.00  0.00           N  
ATOM    134  CA  GLU A  10      16.853  35.925   8.075  1.00  0.00           C  
ATOM    135  C   GLU A  10      16.761  35.138   9.376  1.00  0.00           C  
ATOM    136  O   GLU A  10      15.969  34.202   9.491  1.00  0.00           O  
ATOM    137  CB  GLU A  10      15.881  37.106   8.113  1.00  0.00           C  
ATOM    138  CG  GLU A  10      16.007  38.062   6.935  1.00  0.00           C  
ATOM    139  CD  GLU A  10      15.127  39.274   7.068  1.00  0.00           C  
ATOM    140  OE1 GLU A  10      14.468  39.399   8.072  1.00  0.00           O  
ATOM    141  OE2 GLU A  10      15.113  40.075   6.163  1.00  0.00           O  
ATOM    142  H   GLU A  10      15.838  34.389   6.984  1.00  0.00           H  
ATOM    143  HA  GLU A  10      17.869  36.312   7.984  1.00  0.00           H  
ATOM    144 1HB  GLU A  10      14.856  36.734   8.133  1.00  0.00           H  
ATOM    145 2HB  GLU A  10      16.039  37.679   9.026  1.00  0.00           H  
ATOM    146 1HG  GLU A  10      17.043  38.387   6.853  1.00  0.00           H  
ATOM    147 2HG  GLU A  10      15.749  37.530   6.020  1.00  0.00           H  
ATOM    148  N   VAL A  11      17.575  35.522  10.353  1.00  0.00           N  
ATOM    149  CA  VAL A  11      17.535  34.900  11.672  1.00  0.00           C  
ATOM    150  C   VAL A  11      16.938  35.843  12.708  1.00  0.00           C  
ATOM    151  O   VAL A  11      17.361  36.993  12.832  1.00  0.00           O  
ATOM    152  CB  VAL A  11      18.953  34.490  12.112  1.00  0.00           C  
ATOM    153  CG1 VAL A  11      18.923  33.881  13.505  1.00  0.00           C  
ATOM    154  CG2 VAL A  11      19.545  33.513  11.108  1.00  0.00           C  
ATOM    155  H   VAL A  11      18.238  36.263  10.179  1.00  0.00           H  
ATOM    156  HA  VAL A  11      16.914  34.005  11.614  1.00  0.00           H  
ATOM    157  HB  VAL A  11      19.579  35.381  12.164  1.00  0.00           H  
ATOM    158 1HG1 VAL A  11      19.934  33.597  13.801  1.00  0.00           H  
ATOM    159 2HG1 VAL A  11      18.530  34.610  14.213  1.00  0.00           H  
ATOM    160 3HG1 VAL A  11      18.286  32.997  13.502  1.00  0.00           H  
ATOM    161 1HG2 VAL A  11      20.548  33.228  11.425  1.00  0.00           H  
ATOM    162 2HG2 VAL A  11      18.916  32.624  11.051  1.00  0.00           H  
ATOM    163 3HG2 VAL A  11      19.595  33.985  10.126  1.00  0.00           H  
ATOM    164  N   LYS A  12      15.952  35.351  13.450  1.00  0.00           N  
ATOM    165  CA  LYS A  12      15.188  36.191  14.364  1.00  0.00           C  
ATOM    166  C   LYS A  12      15.213  35.629  15.780  1.00  0.00           C  
ATOM    167  O   LYS A  12      15.538  34.461  15.989  1.00  0.00           O  
ATOM    168  CB  LYS A  12      13.744  36.334  13.880  1.00  0.00           C  
ATOM    169  CG  LYS A  12      13.603  36.950  12.495  1.00  0.00           C  
ATOM    170  CD  LYS A  12      14.028  38.411  12.494  1.00  0.00           C  
ATOM    171  CE  LYS A  12      13.818  39.048  11.128  1.00  0.00           C  
ATOM    172  NZ  LYS A  12      14.346  40.439  11.076  1.00  0.00           N  
ATOM    173  H   LYS A  12      15.726  34.369  13.379  1.00  0.00           H  
ATOM    174  HA  LYS A  12      15.646  37.180  14.390  1.00  0.00           H  
ATOM    175 1HB  LYS A  12      13.268  35.353  13.860  1.00  0.00           H  
ATOM    176 2HB  LYS A  12      13.185  36.954  14.581  1.00  0.00           H  
ATOM    177 1HG  LYS A  12      14.223  36.400  11.787  1.00  0.00           H  
ATOM    178 2HG  LYS A  12      12.565  36.882  12.171  1.00  0.00           H  
ATOM    179 1HD  LYS A  12      13.445  38.960  13.235  1.00  0.00           H  
ATOM    180 2HD  LYS A  12      15.082  38.483  12.760  1.00  0.00           H  
ATOM    181 1HE  LYS A  12      14.322  38.453  10.368  1.00  0.00           H  
ATOM    182 2HE  LYS A  12      12.754  39.068  10.895  1.00  0.00           H  
ATOM    183 1HZ  LYS A  12      14.188  40.825  10.156  1.00  0.00           H  
ATOM    184 2HZ  LYS A  12      13.871  41.005  11.765  1.00  0.00           H  
ATOM    185 3HZ  LYS A  12      15.337  40.431  11.272  1.00  0.00           H  
ATOM    186  N   LYS A  13      14.868  36.469  16.750  1.00  0.00           N  
ATOM    187  CA  LYS A  13      14.803  36.045  18.144  1.00  0.00           C  
ATOM    188  C   LYS A  13      13.363  35.814  18.583  1.00  0.00           C  
ATOM    189  O   LYS A  13      12.428  36.339  17.979  1.00  0.00           O  
ATOM    190  CB  LYS A  13      15.470  37.080  19.051  1.00  0.00           C  
ATOM    191  CG  LYS A  13      16.968  37.240  18.827  1.00  0.00           C  
ATOM    192  CD  LYS A  13      17.565  38.256  19.790  1.00  0.00           C  
ATOM    193  CE  LYS A  13      19.061  38.418  19.568  1.00  0.00           C  
ATOM    194  NZ  LYS A  13      19.657  39.418  20.495  1.00  0.00           N  
ATOM    195  H   LYS A  13      14.645  37.426  16.517  1.00  0.00           H  
ATOM    196  HA  LYS A  13      15.338  35.099  18.243  1.00  0.00           H  
ATOM    197 1HB  LYS A  13      15.003  38.053  18.897  1.00  0.00           H  
ATOM    198 2HB  LYS A  13      15.315  36.804  20.094  1.00  0.00           H  
ATOM    199 1HG  LYS A  13      17.463  36.279  18.974  1.00  0.00           H  
ATOM    200 2HG  LYS A  13      17.150  37.571  17.805  1.00  0.00           H  
ATOM    201 1HD  LYS A  13      17.078  39.222  19.648  1.00  0.00           H  
ATOM    202 2HD  LYS A  13      17.393  37.930  20.816  1.00  0.00           H  
ATOM    203 1HE  LYS A  13      19.557  37.460  19.718  1.00  0.00           H  
ATOM    204 2HE  LYS A  13      19.244  38.739  18.542  1.00  0.00           H  
ATOM    205 1HZ  LYS A  13      20.648  39.496  20.316  1.00  0.00           H  
ATOM    206 2HZ  LYS A  13      19.217  40.316  20.351  1.00  0.00           H  
ATOM    207 3HZ  LYS A  13      19.510  39.121  21.450  1.00  0.00           H  
ATOM    208  N   PRO A  14      13.191  35.024  19.637  1.00  0.00           N  
ATOM    209  CA  PRO A  14      11.864  34.736  20.170  1.00  0.00           C  
ATOM    210  C   PRO A  14      11.116  36.018  20.508  1.00  0.00           C  
ATOM    211  O   PRO A  14      11.622  36.869  21.240  1.00  0.00           O  
ATOM    212  CB  PRO A  14      12.169  33.911  21.424  1.00  0.00           C  
ATOM    213  CG  PRO A  14      13.471  33.251  21.122  1.00  0.00           C  
ATOM    214  CD  PRO A  14      14.252  34.294  20.367  1.00  0.00           C  
ATOM    215  HA  PRO A  14      11.301  34.142  19.435  1.00  0.00           H  
ATOM    216 1HB  PRO A  14      12.218  34.569  22.304  1.00  0.00           H  
ATOM    217 2HB  PRO A  14      11.358  33.191  21.607  1.00  0.00           H  
ATOM    218 1HG  PRO A  14      13.966  32.943  22.054  1.00  0.00           H  
ATOM    219 2HG  PRO A  14      13.305  32.337  20.532  1.00  0.00           H  
ATOM    220 1HD  PRO A  14      14.781  34.943  21.080  1.00  0.00           H  
ATOM    221 2HD  PRO A  14      14.965  33.800  19.690  1.00  0.00           H  
ATOM    222  N   GLY A  15       9.907  36.151  19.972  1.00  0.00           N  
ATOM    223  CA  GLY A  15       9.055  37.294  20.277  1.00  0.00           C  
ATOM    224  C   GLY A  15       9.157  38.361  19.195  1.00  0.00           C  
ATOM    225  O   GLY A  15       8.400  39.332  19.194  1.00  0.00           O  
ATOM    226  H   GLY A  15       9.570  35.442  19.337  1.00  0.00           H  
ATOM    227 1HA  GLY A  15       8.021  36.962  20.371  1.00  0.00           H  
ATOM    228 2HA  GLY A  15       9.345  37.717  21.238  1.00  0.00           H  
ATOM    229  N   ALA A  16      10.095  38.175  18.273  1.00  0.00           N  
ATOM    230  CA  ALA A  16      10.300  39.123  17.185  1.00  0.00           C  
ATOM    231  C   ALA A  16       9.295  38.900  16.063  1.00  0.00           C  
ATOM    232  O   ALA A  16       8.408  38.052  16.170  1.00  0.00           O  
ATOM    233  CB  ALA A  16      11.721  39.018  16.651  1.00  0.00           C  
ATOM    234  H   ALA A  16      10.682  37.354  18.328  1.00  0.00           H  
ATOM    235  HA  ALA A  16      10.144  40.128  17.578  1.00  0.00           H  
ATOM    236 1HB  ALA A  16      11.859  39.732  15.839  1.00  0.00           H  
ATOM    237 2HB  ALA A  16      12.428  39.237  17.451  1.00  0.00           H  
ATOM    238 3HB  ALA A  16      11.896  38.009  16.280  1.00  0.00           H  
ATOM    239  N   SER A  17       9.438  39.665  14.986  1.00  0.00           N  
ATOM    240  CA  SER A  17       8.618  39.474  13.796  1.00  0.00           C  
ATOM    241  C   SER A  17       9.463  39.528  12.530  1.00  0.00           C  
ATOM    242  O   SER A  17      10.549  40.108  12.521  1.00  0.00           O  
ATOM    243  CB  SER A  17       7.532  40.530  13.735  1.00  0.00           C  
ATOM    244  OG  SER A  17       8.078  41.800  13.507  1.00  0.00           O  
ATOM    245  H   SER A  17      10.132  40.398  14.992  1.00  0.00           H  
ATOM    246  HA  SER A  17       8.149  38.490  13.853  1.00  0.00           H  
ATOM    247 1HB  SER A  17       6.830  40.285  12.938  1.00  0.00           H  
ATOM    248 2HB  SER A  17       6.975  40.533  14.671  1.00  0.00           H  
ATOM    249  HG  SER A  17       7.459  42.255  12.931  1.00  0.00           H  
ATOM    250  N   VAL A  18       8.959  38.920  11.461  1.00  0.00           N  
ATOM    251  CA  VAL A  18       9.665  38.903  10.186  1.00  0.00           C  
ATOM    252  C   VAL A  18       8.711  39.151   9.025  1.00  0.00           C  
ATOM    253  O   VAL A  18       7.653  38.528   8.934  1.00  0.00           O  
ATOM    254  CB  VAL A  18      10.372  37.549   9.984  1.00  0.00           C  
ATOM    255  CG1 VAL A  18       9.354  36.420   9.927  1.00  0.00           C  
ATOM    256  CG2 VAL A  18      11.209  37.586   8.714  1.00  0.00           C  
ATOM    257  H   VAL A  18       8.065  38.457  11.535  1.00  0.00           H  
ATOM    258  HA  VAL A  18      10.417  39.693  10.196  1.00  0.00           H  
ATOM    259  HB  VAL A  18      11.018  37.356  10.841  1.00  0.00           H  
ATOM    260 1HG1 VAL A  18       9.871  35.471   9.785  1.00  0.00           H  
ATOM    261 2HG1 VAL A  18       8.792  36.390  10.860  1.00  0.00           H  
ATOM    262 3HG1 VAL A  18       8.671  36.588   9.095  1.00  0.00           H  
ATOM    263 1HG2 VAL A  18      11.706  36.626   8.578  1.00  0.00           H  
ATOM    264 2HG2 VAL A  18      10.563  37.785   7.859  1.00  0.00           H  
ATOM    265 3HG2 VAL A  18      11.957  38.374   8.794  1.00  0.00           H  
ATOM    266  N   LYS A  19       9.090  40.066   8.139  1.00  0.00           N  
ATOM    267  CA  LYS A  19       8.270  40.396   6.979  1.00  0.00           C  
ATOM    268  C   LYS A  19       8.847  39.789   5.707  1.00  0.00           C  
ATOM    269  O   LYS A  19       9.936  40.159   5.269  1.00  0.00           O  
ATOM    270  CB  LYS A  19       8.143  41.913   6.827  1.00  0.00           C  
ATOM    271  CG  LYS A  19       7.192  42.357   5.724  1.00  0.00           C  
ATOM    272  CD  LYS A  19       7.040  43.870   5.701  1.00  0.00           C  
ATOM    273  CE  LYS A  19       6.304  44.372   6.934  1.00  0.00           C  
ATOM    274  NZ  LYS A  19       6.108  45.847   6.903  1.00  0.00           N  
ATOM    275  H   LYS A  19       9.969  40.545   8.273  1.00  0.00           H  
ATOM    276  HA  LYS A  19       7.275  39.976   7.128  1.00  0.00           H  
ATOM    277 1HB  LYS A  19       7.792  42.344   7.765  1.00  0.00           H  
ATOM    278 2HB  LYS A  19       9.123  42.341   6.617  1.00  0.00           H  
ATOM    279 1HG  LYS A  19       7.574  42.023   4.758  1.00  0.00           H  
ATOM    280 2HG  LYS A  19       6.214  41.904   5.883  1.00  0.00           H  
ATOM    281 1HD  LYS A  19       8.027  44.335   5.663  1.00  0.00           H  
ATOM    282 2HD  LYS A  19       6.484  44.167   4.812  1.00  0.00           H  
ATOM    283 1HE  LYS A  19       5.329  43.890   6.997  1.00  0.00           H  
ATOM    284 2HE  LYS A  19       6.871  44.113   7.828  1.00  0.00           H  
ATOM    285 1HZ  LYS A  19       5.617  46.140   7.736  1.00  0.00           H  
ATOM    286 2HZ  LYS A  19       7.007  46.306   6.864  1.00  0.00           H  
ATOM    287 3HZ  LYS A  19       5.566  46.098   6.089  1.00  0.00           H  
ATOM    288  N   VAL A  20       8.109  38.854   5.117  1.00  0.00           N  
ATOM    289  CA  VAL A  20       8.545  38.195   3.892  1.00  0.00           C  
ATOM    290  C   VAL A  20       7.957  38.874   2.662  1.00  0.00           C  
ATOM    291  O   VAL A  20       6.746  39.076   2.571  1.00  0.00           O  
ATOM    292  CB  VAL A  20       8.127  36.712   3.905  1.00  0.00           C  
ATOM    293  CG1 VAL A  20       8.552  36.028   2.614  1.00  0.00           C  
ATOM    294  CG2 VAL A  20       8.735  36.014   5.111  1.00  0.00           C  
ATOM    295  H   VAL A  20       7.224  38.593   5.528  1.00  0.00           H  
ATOM    296  HA  VAL A  20       9.633  38.251   3.836  1.00  0.00           H  
ATOM    297  HB  VAL A  20       7.040  36.651   3.959  1.00  0.00           H  
ATOM    298 1HG1 VAL A  20       8.248  34.981   2.641  1.00  0.00           H  
ATOM    299 2HG1 VAL A  20       8.076  36.521   1.767  1.00  0.00           H  
ATOM    300 3HG1 VAL A  20       9.635  36.088   2.510  1.00  0.00           H  
ATOM    301 1HG2 VAL A  20       8.435  34.966   5.115  1.00  0.00           H  
ATOM    302 2HG2 VAL A  20       9.822  36.080   5.061  1.00  0.00           H  
ATOM    303 3HG2 VAL A  20       8.385  36.494   6.025  1.00  0.00           H  
ATOM    304  N   SER A  21       8.822  39.225   1.716  1.00  0.00           N  
ATOM    305  CA  SER A  21       8.397  39.935   0.515  1.00  0.00           C  
ATOM    306  C   SER A  21       8.289  38.989  -0.675  1.00  0.00           C  
ATOM    307  O   SER A  21       8.853  37.895  -0.663  1.00  0.00           O  
ATOM    308  CB  SER A  21       9.372  41.052   0.197  1.00  0.00           C  
ATOM    309  OG  SER A  21      10.589  40.539  -0.270  1.00  0.00           O  
ATOM    310  H   SER A  21       9.798  38.994   1.832  1.00  0.00           H  
ATOM    311  HA  SER A  21       7.413  40.368   0.699  1.00  0.00           H  
ATOM    312 1HB  SER A  21       8.938  41.710  -0.556  1.00  0.00           H  
ATOM    313 2HB  SER A  21       9.545  41.649   1.092  1.00  0.00           H  
ATOM    314  HG  SER A  21      10.489  40.445  -1.220  1.00  0.00           H  
ATOM    315  N   CYS A  22       7.562  39.418  -1.701  1.00  0.00           N  
ATOM    316  CA  CYS A  22       7.498  38.679  -2.956  1.00  0.00           C  
ATOM    317  C   CYS A  22       7.175  39.603  -4.123  1.00  0.00           C  
ATOM    318  O   CYS A  22       6.043  40.065  -4.267  1.00  0.00           O  
ATOM    319  CB  CYS A  22       6.441  37.577  -2.878  1.00  0.00           C  
ATOM    320  SG  CYS A  22       6.321  36.562  -4.370  1.00  0.00           S  
ATOM    321  H   CYS A  22       7.040  40.278  -1.609  1.00  0.00           H  
ATOM    322  HA  CYS A  22       8.469  38.218  -3.136  1.00  0.00           H  
ATOM    323 1HB  CYS A  22       6.664  36.918  -2.039  1.00  0.00           H  
ATOM    324 2HB  CYS A  22       5.464  38.022  -2.693  1.00  0.00           H  
ATOM    325  HG  CYS A  22       5.569  37.416  -5.058  1.00  0.00           H  
ATOM    326  N   LYS A  23       8.176  39.871  -4.954  1.00  0.00           N  
ATOM    327  CA  LYS A  23       8.006  40.757  -6.099  1.00  0.00           C  
ATOM    328  C   LYS A  23       7.557  39.985  -7.332  1.00  0.00           C  
ATOM    329  O   LYS A  23       8.159  38.975  -7.698  1.00  0.00           O  
ATOM    330  CB  LYS A  23       9.306  41.508  -6.393  1.00  0.00           C  
ATOM    331  CG  LYS A  23       9.200  42.535  -7.512  1.00  0.00           C  
ATOM    332  CD  LYS A  23      10.512  43.280  -7.705  1.00  0.00           C  
ATOM    333  CE  LYS A  23      10.411  44.300  -8.829  1.00  0.00           C  
ATOM    334  NZ  LYS A  23      11.688  45.037  -9.030  1.00  0.00           N  
ATOM    335  H   LYS A  23       9.079  39.449  -4.789  1.00  0.00           H  
ATOM    336  HA  LYS A  23       7.230  41.485  -5.860  1.00  0.00           H  
ATOM    337 1HB  LYS A  23       9.639  42.026  -5.494  1.00  0.00           H  
ATOM    338 2HB  LYS A  23      10.084  40.795  -6.666  1.00  0.00           H  
ATOM    339 1HG  LYS A  23       8.937  42.033  -8.444  1.00  0.00           H  
ATOM    340 2HG  LYS A  23       8.416  43.253  -7.274  1.00  0.00           H  
ATOM    341 1HD  LYS A  23      10.777  43.796  -6.781  1.00  0.00           H  
ATOM    342 2HD  LYS A  23      11.303  42.569  -7.943  1.00  0.00           H  
ATOM    343 1HE  LYS A  23      10.148  43.794  -9.757  1.00  0.00           H  
ATOM    344 2HE  LYS A  23       9.624  45.019  -8.599  1.00  0.00           H  
ATOM    345 1HZ  LYS A  23      11.579  45.702  -9.782  1.00  0.00           H  
ATOM    346 2HZ  LYS A  23      11.932  45.526  -8.180  1.00  0.00           H  
ATOM    347 3HZ  LYS A  23      12.421  44.382  -9.263  1.00  0.00           H  
ATOM    348  N   ALA A  24       6.495  40.464  -7.971  1.00  0.00           N  
ATOM    349  CA  ALA A  24       5.985  39.840  -9.185  1.00  0.00           C  
ATOM    350  C   ALA A  24       6.788  40.271 -10.405  1.00  0.00           C  
ATOM    351  O   ALA A  24       7.265  41.404 -10.478  1.00  0.00           O  
ATOM    352  CB  ALA A  24       4.513  40.177  -9.376  1.00  0.00           C  
ATOM    353  H   ALA A  24       6.029  41.283  -7.605  1.00  0.00           H  
ATOM    354  HA  ALA A  24       6.089  38.760  -9.081  1.00  0.00           H  
ATOM    355 1HB  ALA A  24       4.146  39.704 -10.287  1.00  0.00           H  
ATOM    356 2HB  ALA A  24       3.942  39.811  -8.522  1.00  0.00           H  
ATOM    357 3HB  ALA A  24       4.394  41.256  -9.455  1.00  0.00           H  
ATOM    358  N   SER A  25       6.935  39.361 -11.362  1.00  0.00           N  
ATOM    359  CA  SER A  25       7.572  39.682 -12.634  1.00  0.00           C  
ATOM    360  C   SER A  25       7.207  38.663 -13.706  1.00  0.00           C  
ATOM    361  O   SER A  25       7.546  37.485 -13.596  1.00  0.00           O  
ATOM    362  CB  SER A  25       9.078  39.735 -12.465  1.00  0.00           C  
ATOM    363  OG  SER A  25       9.710  40.009 -13.685  1.00  0.00           O  
ATOM    364  H   SER A  25       6.597  38.422 -11.205  1.00  0.00           H  
ATOM    365  HA  SER A  25       7.220  40.662 -12.960  1.00  0.00           H  
ATOM    366 1HB  SER A  25       9.336  40.505 -11.738  1.00  0.00           H  
ATOM    367 2HB  SER A  25       9.433  38.783 -12.074  1.00  0.00           H  
ATOM    368  HG  SER A  25       9.667  39.197 -14.194  1.00  0.00           H  
ATOM    369  N   GLY A  26       6.515  39.124 -14.742  1.00  0.00           N  
ATOM    370  CA  GLY A  26       6.092  38.250 -15.830  1.00  0.00           C  
ATOM    371  C   GLY A  26       4.573  38.142 -15.891  1.00  0.00           C  
ATOM    372  O   GLY A  26       4.023  37.503 -16.787  1.00  0.00           O  
ATOM    373  H   GLY A  26       6.275  40.104 -14.777  1.00  0.00           H  
ATOM    374 1HA  GLY A  26       6.471  38.637 -16.776  1.00  0.00           H  
ATOM    375 2HA  GLY A  26       6.525  37.261 -15.691  1.00  0.00           H  
ATOM    376  N   TYR A  27       3.902  38.770 -14.932  1.00  0.00           N  
ATOM    377  CA  TYR A  27       2.445  38.755 -14.881  1.00  0.00           C  
ATOM    378  C   TYR A  27       1.905  39.983 -14.159  1.00  0.00           C  
ATOM    379  O   TYR A  27       2.661  40.732 -13.540  1.00  0.00           O  
ATOM    380  CB  TYR A  27       1.946  37.478 -14.201  1.00  0.00           C  
ATOM    381  CG  TYR A  27       2.299  37.391 -12.732  1.00  0.00           C  
ATOM    382  CD1 TYR A  27       1.416  37.874 -11.778  1.00  0.00           C  
ATOM    383  CD2 TYR A  27       3.505  36.829 -12.341  1.00  0.00           C  
ATOM    384  CE1 TYR A  27       1.738  37.794 -10.436  1.00  0.00           C  
ATOM    385  CE2 TYR A  27       3.827  36.750 -11.000  1.00  0.00           C  
ATOM    386  CZ  TYR A  27       2.948  37.230 -10.050  1.00  0.00           C  
ATOM    387  OH  TYR A  27       3.269  37.151  -8.714  1.00  0.00           O  
ATOM    388  H   TYR A  27       4.413  39.272 -14.220  1.00  0.00           H  
ATOM    389  HA  TYR A  27       2.062  38.778 -15.902  1.00  0.00           H  
ATOM    390 1HB  TYR A  27       0.861  37.415 -14.295  1.00  0.00           H  
ATOM    391 2HB  TYR A  27       2.369  36.609 -14.704  1.00  0.00           H  
ATOM    392  HD1 TYR A  27       0.468  38.315 -12.086  1.00  0.00           H  
ATOM    393  HD2 TYR A  27       4.199  36.451 -13.091  1.00  0.00           H  
ATOM    394  HE1 TYR A  27       1.044  38.173  -9.686  1.00  0.00           H  
ATOM    395  HE2 TYR A  27       4.775  36.309 -10.692  1.00  0.00           H  
ATOM    396  HH  TYR A  27       2.546  37.506  -8.191  1.00  0.00           H  
ATOM    397  N   THR A  28       0.595  40.184 -14.242  1.00  0.00           N  
ATOM    398  CA  THR A  28      -0.050  41.313 -13.584  1.00  0.00           C  
ATOM    399  C   THR A  28      -0.231  41.052 -12.094  1.00  0.00           C  
ATOM    400  O   THR A  28      -0.998  40.175 -11.696  1.00  0.00           O  
ATOM    401  CB  THR A  28      -1.416  41.623 -14.224  1.00  0.00           C  
ATOM    402  OG1 THR A  28      -1.234  41.954 -15.607  1.00  0.00           O  
ATOM    403  CG2 THR A  28      -2.088  42.786 -13.512  1.00  0.00           C  
ATOM    404  H   THR A  28       0.031  39.538 -14.775  1.00  0.00           H  
ATOM    405  HA  THR A  28       0.588  42.190 -13.696  1.00  0.00           H  
ATOM    406  HB  THR A  28      -2.057  40.744 -14.157  1.00  0.00           H  
ATOM    407  HG1 THR A  28      -2.087  42.146 -16.004  1.00  0.00           H  
ATOM    408 1HG2 THR A  28      -3.052  42.990 -13.978  1.00  0.00           H  
ATOM    409 2HG2 THR A  28      -2.238  42.533 -12.462  1.00  0.00           H  
ATOM    410 3HG2 THR A  28      -1.457  43.671 -13.584  1.00  0.00           H  
ATOM    411  N   PHE A  29       0.479  41.820 -11.273  1.00  0.00           N  
ATOM    412  CA  PHE A  29       0.542  41.556  -9.841  1.00  0.00           C  
ATOM    413  C   PHE A  29      -0.851  41.529  -9.224  1.00  0.00           C  
ATOM    414  O   PHE A  29      -1.179  40.631  -8.448  1.00  0.00           O  
ATOM    415  CB  PHE A  29       1.395  42.615  -9.140  1.00  0.00           C  
ATOM    416  CG  PHE A  29       1.411  42.486  -7.643  1.00  0.00           C  
ATOM    417  CD1 PHE A  29       1.858  41.322  -7.037  1.00  0.00           C  
ATOM    418  CD2 PHE A  29       0.979  43.529  -6.838  1.00  0.00           C  
ATOM    419  CE1 PHE A  29       1.873  41.202  -5.660  1.00  0.00           C  
ATOM    420  CE2 PHE A  29       0.994  43.414  -5.462  1.00  0.00           C  
ATOM    421  CZ  PHE A  29       1.442  42.248  -4.873  1.00  0.00           C  
ATOM    422  H   PHE A  29       0.987  42.606 -11.652  1.00  0.00           H  
ATOM    423  HA  PHE A  29       1.003  40.579  -9.689  1.00  0.00           H  
ATOM    424 1HB  PHE A  29       2.422  42.550  -9.498  1.00  0.00           H  
ATOM    425 2HB  PHE A  29       1.023  43.607  -9.392  1.00  0.00           H  
ATOM    426  HD1 PHE A  29       2.201  40.495  -7.660  1.00  0.00           H  
ATOM    427  HD2 PHE A  29       0.625  44.450  -7.304  1.00  0.00           H  
ATOM    428  HE1 PHE A  29       2.227  40.281  -5.198  1.00  0.00           H  
ATOM    429  HE2 PHE A  29       0.652  44.241  -4.840  1.00  0.00           H  
ATOM    430  HZ  PHE A  29       1.452  42.155  -3.788  1.00  0.00           H  
ATOM    431  N   THR A  30      -1.666  42.518  -9.572  1.00  0.00           N  
ATOM    432  CA  THR A  30      -2.890  42.799  -8.832  1.00  0.00           C  
ATOM    433  C   THR A  30      -4.055  41.970  -9.358  1.00  0.00           C  
ATOM    434  O   THR A  30      -5.197  42.145  -8.933  1.00  0.00           O  
ATOM    435  CB  THR A  30      -3.249  44.295  -8.900  1.00  0.00           C  
ATOM    436  OG1 THR A  30      -3.465  44.676 -10.265  1.00  0.00           O  
ATOM    437  CG2 THR A  30      -2.127  45.139  -8.313  1.00  0.00           C  
ATOM    438  H   THR A  30      -1.432  43.090 -10.371  1.00  0.00           H  
ATOM    439  HA  THR A  30      -2.732  42.531  -7.787  1.00  0.00           H  
ATOM    440  HB  THR A  30      -4.164  44.476  -8.337  1.00  0.00           H  
ATOM    441  HG1 THR A  30      -4.199  45.293 -10.312  1.00  0.00           H  
ATOM    442 1HG2 THR A  30      -2.398  46.193  -8.369  1.00  0.00           H  
ATOM    443 2HG2 THR A  30      -1.968  44.859  -7.272  1.00  0.00           H  
ATOM    444 3HG2 THR A  30      -1.211  44.970  -8.877  1.00  0.00           H  
ATOM    445  N   SER A  31      -3.759  41.065 -10.285  1.00  0.00           N  
ATOM    446  CA  SER A  31      -4.783  40.214 -10.880  1.00  0.00           C  
ATOM    447  C   SER A  31      -4.731  38.805 -10.303  1.00  0.00           C  
ATOM    448  O   SER A  31      -5.597  37.976 -10.586  1.00  0.00           O  
ATOM    449  CB  SER A  31      -4.609  40.161 -12.385  1.00  0.00           C  
ATOM    450  OG  SER A  31      -3.407  39.529 -12.729  1.00  0.00           O  
ATOM    451  H   SER A  31      -2.801  40.965 -10.587  1.00  0.00           H  
ATOM    452  HA  SER A  31      -5.762  40.641 -10.654  1.00  0.00           H  
ATOM    453 1HB  SER A  31      -5.446  39.624 -12.829  1.00  0.00           H  
ATOM    454 2HB  SER A  31      -4.619  41.173 -12.788  1.00  0.00           H  
ATOM    455  HG  SER A  31      -2.746  39.869 -12.122  1.00  0.00           H  
ATOM    456  N   TYR A  32      -3.711  38.540  -9.494  1.00  0.00           N  
ATOM    457  CA  TYR A  32      -3.511  37.213  -8.925  1.00  0.00           C  
ATOM    458  C   TYR A  32      -3.965  37.162  -7.472  1.00  0.00           C  
ATOM    459  O   TYR A  32      -3.646  38.049  -6.681  1.00  0.00           O  
ATOM    460  CB  TYR A  32      -2.041  36.799  -9.036  1.00  0.00           C  
ATOM    461  CG  TYR A  32      -1.663  36.249 -10.393  1.00  0.00           C  
ATOM    462  CD1 TYR A  32      -1.857  37.016 -11.532  1.00  0.00           C  
ATOM    463  CD2 TYR A  32      -1.122  34.976 -10.499  1.00  0.00           C  
ATOM    464  CE1 TYR A  32      -1.512  36.513 -12.771  1.00  0.00           C  
ATOM    465  CE2 TYR A  32      -0.776  34.473 -11.738  1.00  0.00           C  
ATOM    466  CZ  TYR A  32      -0.970  35.237 -12.871  1.00  0.00           C  
ATOM    467  OH  TYR A  32      -0.625  34.736 -14.105  1.00  0.00           O  
ATOM    468  H   TYR A  32      -3.058  39.276  -9.268  1.00  0.00           H  
ATOM    469  HA  TYR A  32      -4.116  36.500  -9.486  1.00  0.00           H  
ATOM    470 1HB  TYR A  32      -1.404  37.660  -8.828  1.00  0.00           H  
ATOM    471 2HB  TYR A  32      -1.820  36.040  -8.287  1.00  0.00           H  
ATOM    472  HD1 TYR A  32      -2.283  38.017 -11.449  1.00  0.00           H  
ATOM    473  HD2 TYR A  32      -0.970  34.372  -9.604  1.00  0.00           H  
ATOM    474  HE1 TYR A  32      -1.664  37.116 -13.666  1.00  0.00           H  
ATOM    475  HE2 TYR A  32      -0.351  33.472 -11.821  1.00  0.00           H  
ATOM    476  HH  TYR A  32      -0.362  33.817 -14.015  1.00  0.00           H  
ATOM    477  N   TRP A  33      -4.711  36.119  -7.127  1.00  0.00           N  
ATOM    478  CA  TRP A  33      -5.084  35.869  -5.740  1.00  0.00           C  
ATOM    479  C   TRP A  33      -4.063  34.975  -5.047  1.00  0.00           C  
ATOM    480  O   TRP A  33      -4.316  33.794  -4.812  1.00  0.00           O  
ATOM    481  CB  TRP A  33      -6.467  35.219  -5.668  1.00  0.00           C  
ATOM    482  CG  TRP A  33      -7.552  36.051  -6.282  1.00  0.00           C  
ATOM    483  CD1 TRP A  33      -7.684  36.374  -7.600  1.00  0.00           C  
ATOM    484  CD2 TRP A  33      -8.669  36.673  -5.603  1.00  0.00           C  
ATOM    485  NE1 TRP A  33      -8.800  37.151  -7.787  1.00  0.00           N  
ATOM    486  CE2 TRP A  33      -9.416  37.343  -6.575  1.00  0.00           C  
ATOM    487  CE3 TRP A  33      -9.090  36.713  -4.268  1.00  0.00           C  
ATOM    488  CZ2 TRP A  33     -10.564  38.052  -6.259  1.00  0.00           C  
ATOM    489  CZ3 TRP A  33     -10.242  37.423  -3.951  1.00  0.00           C  
ATOM    490  CH2 TRP A  33     -10.960  38.074  -4.922  1.00  0.00           C  
ATOM    491  H   TRP A  33      -5.029  35.482  -7.844  1.00  0.00           H  
ATOM    492  HA  TRP A  33      -5.119  36.823  -5.214  1.00  0.00           H  
ATOM    493 1HB  TRP A  33      -6.444  34.256  -6.178  1.00  0.00           H  
ATOM    494 2HB  TRP A  33      -6.728  35.031  -4.626  1.00  0.00           H  
ATOM    495  HD1 TRP A  33      -7.003  36.060  -8.389  1.00  0.00           H  
ATOM    496  HE1 TRP A  33      -9.117  37.523  -8.670  1.00  0.00           H  
ATOM    497  HE3 TRP A  33      -8.524  36.196  -3.493  1.00  0.00           H  
ATOM    498  HZ2 TRP A  33     -11.148  38.576  -7.016  1.00  0.00           H  
ATOM    499  HZ3 TRP A  33     -10.561  37.450  -2.909  1.00  0.00           H  
ATOM    500  HH2 TRP A  33     -11.859  38.622  -4.638  1.00  0.00           H  
ATOM    501  N   MET A  34      -2.908  35.547  -4.722  1.00  0.00           N  
ATOM    502  CA  MET A  34      -1.751  34.759  -4.315  1.00  0.00           C  
ATOM    503  C   MET A  34      -1.916  34.230  -2.897  1.00  0.00           C  
ATOM    504  O   MET A  34      -2.501  34.894  -2.040  1.00  0.00           O  
ATOM    505  CB  MET A  34      -0.478  35.594  -4.428  1.00  0.00           C  
ATOM    506  CG  MET A  34      -0.136  36.034  -5.845  1.00  0.00           C  
ATOM    507  SD  MET A  34       1.376  37.014  -5.923  1.00  0.00           S  
ATOM    508  CE  MET A  34       2.617  35.724  -5.925  1.00  0.00           C  
ATOM    509  H   MET A  34      -2.830  36.553  -4.758  1.00  0.00           H  
ATOM    510  HA  MET A  34      -1.667  33.900  -4.980  1.00  0.00           H  
ATOM    511 1HB  MET A  34      -0.575  36.490  -3.816  1.00  0.00           H  
ATOM    512 2HB  MET A  34       0.368  35.024  -4.042  1.00  0.00           H  
ATOM    513 1HG  MET A  34      -0.011  35.156  -6.478  1.00  0.00           H  
ATOM    514 2HG  MET A  34      -0.954  36.630  -6.248  1.00  0.00           H  
ATOM    515 1HE  MET A  34       3.609  36.173  -5.970  1.00  0.00           H  
ATOM    516 2HE  MET A  34       2.527  35.131  -5.013  1.00  0.00           H  
ATOM    517 3HE  MET A  34       2.470  35.079  -6.792  1.00  0.00           H  
ATOM    518  N   HIS A  35      -1.397  33.031  -2.653  1.00  0.00           N  
ATOM    519  CA  HIS A  35      -1.514  32.397  -1.346  1.00  0.00           C  
ATOM    520  C   HIS A  35      -0.162  32.321  -0.648  1.00  0.00           C  
ATOM    521  O   HIS A  35       0.877  32.201  -1.298  1.00  0.00           O  
ATOM    522  CB  HIS A  35      -2.107  30.991  -1.477  1.00  0.00           C  
ATOM    523  CG  HIS A  35      -3.523  30.978  -1.963  1.00  0.00           C  
ATOM    524  ND1 HIS A  35      -4.586  30.648  -1.149  1.00  0.00           N  
ATOM    525  CD2 HIS A  35      -4.051  31.254  -3.179  1.00  0.00           C  
ATOM    526  CE1 HIS A  35      -5.708  30.723  -1.844  1.00  0.00           C  
ATOM    527  NE2 HIS A  35      -5.410  31.088  -3.077  1.00  0.00           N  
ATOM    528  H   HIS A  35      -0.910  32.547  -3.393  1.00  0.00           H  
ATOM    529  HA  HIS A  35      -2.178  32.986  -0.714  1.00  0.00           H  
ATOM    530 1HB  HIS A  35      -1.503  30.404  -2.170  1.00  0.00           H  
ATOM    531 2HB  HIS A  35      -2.074  30.490  -0.509  1.00  0.00           H  
ATOM    532  HD2 HIS A  35      -3.500  31.552  -4.071  1.00  0.00           H  
ATOM    533  HE1 HIS A  35      -6.709  30.518  -1.463  1.00  0.00           H  
ATOM    534  HE2 HIS A  35      -6.071  31.224  -3.829  1.00  0.00           H  
ATOM    535  N   TRP A  36      -0.181  32.391   0.678  1.00  0.00           N  
ATOM    536  CA  TRP A  36       1.035  32.253   1.471  1.00  0.00           C  
ATOM    537  C   TRP A  36       1.064  30.920   2.208  1.00  0.00           C  
ATOM    538  O   TRP A  36       0.080  30.524   2.833  1.00  0.00           O  
ATOM    539  CB  TRP A  36       1.149  33.399   2.477  1.00  0.00           C  
ATOM    540  CG  TRP A  36       1.413  34.730   1.841  1.00  0.00           C  
ATOM    541  CD1 TRP A  36       0.482  35.605   1.366  1.00  0.00           C  
ATOM    542  CD2 TRP A  36       2.701  35.348   1.606  1.00  0.00           C  
ATOM    543  NE1 TRP A  36       1.099  36.720   0.853  1.00  0.00           N  
ATOM    544  CE2 TRP A  36       2.457  36.580   0.993  1.00  0.00           C  
ATOM    545  CE3 TRP A  36       4.022  34.961   1.864  1.00  0.00           C  
ATOM    546  CZ2 TRP A  36       3.485  37.435   0.628  1.00  0.00           C  
ATOM    547  CZ3 TRP A  36       5.053  35.819   1.499  1.00  0.00           C  
ATOM    548  CH2 TRP A  36       4.790  37.024   0.898  1.00  0.00           C  
ATOM    549  H   TRP A  36      -1.061  32.544   1.150  1.00  0.00           H  
ATOM    550  HA  TRP A  36       1.892  32.292   0.799  1.00  0.00           H  
ATOM    551 1HB  TRP A  36       0.226  33.471   3.053  1.00  0.00           H  
ATOM    552 2HB  TRP A  36       1.956  33.189   3.179  1.00  0.00           H  
ATOM    553  HD1 TRP A  36      -0.594  35.444   1.391  1.00  0.00           H  
ATOM    554  HE1 TRP A  36       0.631  37.513   0.440  1.00  0.00           H  
ATOM    555  HE3 TRP A  36       4.236  34.006   2.344  1.00  0.00           H  
ATOM    556  HZ2 TRP A  36       3.297  38.396   0.149  1.00  0.00           H  
ATOM    557  HZ3 TRP A  36       6.078  35.509   1.703  1.00  0.00           H  
ATOM    558  HH2 TRP A  36       5.623  37.672   0.625  1.00  0.00           H  
ATOM    559  N   VAL A  37       2.198  30.232   2.131  1.00  0.00           N  
ATOM    560  CA  VAL A  37       2.368  28.958   2.820  1.00  0.00           C  
ATOM    561  C   VAL A  37       3.723  28.883   3.513  1.00  0.00           C  
ATOM    562  O   VAL A  37       4.642  29.633   3.183  1.00  0.00           O  
ATOM    563  CB  VAL A  37       2.240  27.790   1.823  1.00  0.00           C  
ATOM    564  CG1 VAL A  37       0.881  27.819   1.141  1.00  0.00           C  
ATOM    565  CG2 VAL A  37       3.361  27.860   0.797  1.00  0.00           C  
ATOM    566  H   VAL A  37       2.961  30.600   1.582  1.00  0.00           H  
ATOM    567  HA  VAL A  37       1.585  28.863   3.572  1.00  0.00           H  
ATOM    568  HB  VAL A  37       2.305  26.849   2.370  1.00  0.00           H  
ATOM    569 1HG1 VAL A  37       0.808  26.987   0.440  1.00  0.00           H  
ATOM    570 2HG1 VAL A  37       0.095  27.732   1.891  1.00  0.00           H  
ATOM    571 3HG1 VAL A  37       0.765  28.759   0.600  1.00  0.00           H  
ATOM    572 1HG2 VAL A  37       3.265  27.032   0.096  1.00  0.00           H  
ATOM    573 2HG2 VAL A  37       3.299  28.804   0.255  1.00  0.00           H  
ATOM    574 3HG2 VAL A  37       4.324  27.796   1.305  1.00  0.00           H  
ATOM    575  N   ARG A  38       3.840  27.975   4.475  1.00  0.00           N  
ATOM    576  CA  ARG A  38       5.118  27.705   5.122  1.00  0.00           C  
ATOM    577  C   ARG A  38       5.554  26.262   4.902  1.00  0.00           C  
ATOM    578  O   ARG A  38       4.721  25.365   4.769  1.00  0.00           O  
ATOM    579  CB  ARG A  38       5.032  27.983   6.616  1.00  0.00           C  
ATOM    580  CG  ARG A  38       4.014  27.138   7.365  1.00  0.00           C  
ATOM    581  CD  ARG A  38       4.037  27.416   8.824  1.00  0.00           C  
ATOM    582  NE  ARG A  38       5.214  26.851   9.465  1.00  0.00           N  
ATOM    583  CZ  ARG A  38       5.310  25.581   9.905  1.00  0.00           C  
ATOM    584  NH1 ARG A  38       4.294  24.759   9.767  1.00  0.00           N  
ATOM    585  NH2 ARG A  38       6.426  25.163  10.476  1.00  0.00           N  
ATOM    586  H   ARG A  38       3.023  27.458   4.766  1.00  0.00           H  
ATOM    587  HA  ARG A  38       5.871  28.364   4.689  1.00  0.00           H  
ATOM    588 1HB  ARG A  38       6.004  27.811   7.075  1.00  0.00           H  
ATOM    589 2HB  ARG A  38       4.774  29.029   6.777  1.00  0.00           H  
ATOM    590 1HG  ARG A  38       3.013  27.356   6.991  1.00  0.00           H  
ATOM    591 2HG  ARG A  38       4.236  26.081   7.214  1.00  0.00           H  
ATOM    592 1HD  ARG A  38       4.043  28.493   8.989  1.00  0.00           H  
ATOM    593 2HD  ARG A  38       3.153  26.982   9.291  1.00  0.00           H  
ATOM    594  HE  ARG A  38       6.016  27.454   9.590  1.00  0.00           H  
ATOM    595 1HH1 ARG A  38       3.441  25.079   9.330  1.00  0.00           H  
ATOM    596 2HH1 ARG A  38       4.366  23.807  10.096  1.00  0.00           H  
ATOM    597 1HH2 ARG A  38       7.207  25.796  10.583  1.00  0.00           H  
ATOM    598 2HH2 ARG A  38       6.498  24.212  10.806  1.00  0.00           H  
ATOM    599  N   GLN A  39       6.864  26.044   4.863  1.00  0.00           N  
ATOM    600  CA  GLN A  39       7.412  24.720   4.596  1.00  0.00           C  
ATOM    601  C   GLN A  39       8.400  24.303   5.678  1.00  0.00           C  
ATOM    602  O   GLN A  39       9.327  25.044   6.005  1.00  0.00           O  
ATOM    603  CB  GLN A  39       8.096  24.690   3.226  1.00  0.00           C  
ATOM    604  CG  GLN A  39       8.644  23.328   2.834  1.00  0.00           C  
ATOM    605  CD  GLN A  39       9.351  23.354   1.491  1.00  0.00           C  
ATOM    606  OE1 GLN A  39      10.155  24.248   1.214  1.00  0.00           O  
ATOM    607  NE2 GLN A  39       9.054  22.371   0.649  1.00  0.00           N  
ATOM    608  H   GLN A  39       7.496  26.815   5.024  1.00  0.00           H  
ATOM    609  HA  GLN A  39       6.594  24.000   4.592  1.00  0.00           H  
ATOM    610 1HB  GLN A  39       7.387  25.000   2.459  1.00  0.00           H  
ATOM    611 2HB  GLN A  39       8.921  25.401   3.215  1.00  0.00           H  
ATOM    612 1HG  GLN A  39       9.359  23.005   3.590  1.00  0.00           H  
ATOM    613 2HG  GLN A  39       7.819  22.619   2.772  1.00  0.00           H  
ATOM    614 1HE2 GLN A  39       9.489  22.335  -0.252  1.00  0.00           H  
ATOM    615 2HE2 GLN A  39       8.396  21.666   0.914  1.00  0.00           H  
ATOM    616  N   ALA A  40       8.195  23.113   6.233  1.00  0.00           N  
ATOM    617  CA  ALA A  40       9.071  22.593   7.275  1.00  0.00           C  
ATOM    618  C   ALA A  40       9.250  21.086   7.143  1.00  0.00           C  
ATOM    619  O   ALA A  40       8.277  20.344   7.014  1.00  0.00           O  
ATOM    620  CB  ALA A  40       8.522  22.941   8.651  1.00  0.00           C  
ATOM    621  H   ALA A  40       7.412  22.555   5.924  1.00  0.00           H  
ATOM    622  HA  ALA A  40      10.050  23.057   7.158  1.00  0.00           H  
ATOM    623 1HB  ALA A  40       9.187  22.545   9.419  1.00  0.00           H  
ATOM    624 2HB  ALA A  40       8.454  24.024   8.753  1.00  0.00           H  
ATOM    625 3HB  ALA A  40       7.532  22.503   8.769  1.00  0.00           H  
ATOM    626  N   PRO A  41      10.501  20.639   7.175  1.00  0.00           N  
ATOM    627  CA  PRO A  41      10.808  19.215   7.112  1.00  0.00           C  
ATOM    628  C   PRO A  41      10.072  18.444   8.200  1.00  0.00           C  
ATOM    629  O   PRO A  41      10.138  18.797   9.377  1.00  0.00           O  
ATOM    630  CB  PRO A  41      12.325  19.179   7.322  1.00  0.00           C  
ATOM    631  CG  PRO A  41      12.796  20.499   6.812  1.00  0.00           C  
ATOM    632  CD  PRO A  41      11.726  21.468   7.239  1.00  0.00           C  
ATOM    633  HA  PRO A  41      10.539  18.831   6.117  1.00  0.00           H  
ATOM    634 1HB  PRO A  41      12.554  19.027   8.387  1.00  0.00           H  
ATOM    635 2HB  PRO A  41      12.761  18.330   6.775  1.00  0.00           H  
ATOM    636 1HG  PRO A  41      13.781  20.741   7.237  1.00  0.00           H  
ATOM    637 2HG  PRO A  41      12.922  20.461   5.720  1.00  0.00           H  
ATOM    638 1HD  PRO A  41      11.934  21.817   8.261  1.00  0.00           H  
ATOM    639 2HD  PRO A  41      11.698  22.316   6.538  1.00  0.00           H  
ATOM    640  N   GLY A  42       9.370  17.389   7.800  1.00  0.00           N  
ATOM    641  CA  GLY A  42       8.638  16.553   8.743  1.00  0.00           C  
ATOM    642  C   GLY A  42       7.193  17.015   8.881  1.00  0.00           C  
ATOM    643  O   GLY A  42       6.371  16.338   9.499  1.00  0.00           O  
ATOM    644  H   GLY A  42       9.344  17.161   6.816  1.00  0.00           H  
ATOM    645 1HA  GLY A  42       8.662  15.517   8.406  1.00  0.00           H  
ATOM    646 2HA  GLY A  42       9.128  16.586   9.715  1.00  0.00           H  
ATOM    647  N   GLN A  43       6.888  18.171   8.302  1.00  0.00           N  
ATOM    648  CA  GLN A  43       5.542  18.728   8.364  1.00  0.00           C  
ATOM    649  C   GLN A  43       4.962  18.923   6.969  1.00  0.00           C  
ATOM    650  O   GLN A  43       3.799  18.604   6.720  1.00  0.00           O  
ATOM    651  CB  GLN A  43       5.548  20.061   9.118  1.00  0.00           C  
ATOM    652  CG  GLN A  43       5.923  19.944  10.585  1.00  0.00           C  
ATOM    653  CD  GLN A  43       5.982  21.293  11.277  1.00  0.00           C  
ATOM    654  OE1 GLN A  43       5.688  22.329  10.673  1.00  0.00           O  
ATOM    655  NE2 GLN A  43       6.362  21.289  12.549  1.00  0.00           N  
ATOM    656  H   GLN A  43       7.608  18.678   7.806  1.00  0.00           H  
ATOM    657  HA  GLN A  43       4.902  18.027   8.899  1.00  0.00           H  
ATOM    658 1HB  GLN A  43       6.252  20.744   8.644  1.00  0.00           H  
ATOM    659 2HB  GLN A  43       4.559  20.516   9.059  1.00  0.00           H  
ATOM    660 1HG  GLN A  43       5.178  19.332  11.093  1.00  0.00           H  
ATOM    661 2HG  GLN A  43       6.905  19.478  10.662  1.00  0.00           H  
ATOM    662 1HE2 GLN A  43       6.419  22.149  13.058  1.00  0.00           H  
ATOM    663 2HE2 GLN A  43       6.591  20.426  13.000  1.00  0.00           H  
ATOM    664  N   GLY A  44       5.778  19.448   6.062  1.00  0.00           N  
ATOM    665  CA  GLY A  44       5.344  19.697   4.692  1.00  0.00           C  
ATOM    666  C   GLY A  44       4.921  21.148   4.504  1.00  0.00           C  
ATOM    667  O   GLY A  44       5.564  22.064   5.017  1.00  0.00           O  
ATOM    668  H   GLY A  44       6.725  19.680   6.327  1.00  0.00           H  
ATOM    669 1HA  GLY A  44       6.155  19.458   4.004  1.00  0.00           H  
ATOM    670 2HA  GLY A  44       4.512  19.037   4.449  1.00  0.00           H  
ATOM    671  N   LEU A  45       3.835  21.351   3.765  1.00  0.00           N  
ATOM    672  CA  LEU A  45       3.296  22.688   3.547  1.00  0.00           C  
ATOM    673  C   LEU A  45       2.094  22.951   4.445  1.00  0.00           C  
ATOM    674  O   LEU A  45       1.275  22.062   4.678  1.00  0.00           O  
ATOM    675  CB  LEU A  45       2.893  22.864   2.078  1.00  0.00           C  
ATOM    676  CG  LEU A  45       4.046  22.860   1.066  1.00  0.00           C  
ATOM    677  CD1 LEU A  45       3.483  22.925  -0.347  1.00  0.00           C  
ATOM    678  CD2 LEU A  45       4.967  24.040   1.342  1.00  0.00           C  
ATOM    679  H   LEU A  45       3.371  20.559   3.344  1.00  0.00           H  
ATOM    680  HA  LEU A  45       4.070  23.416   3.787  1.00  0.00           H  
ATOM    681 1HB  LEU A  45       2.212  22.059   1.806  1.00  0.00           H  
ATOM    682 2HB  LEU A  45       2.363  23.810   1.973  1.00  0.00           H  
ATOM    683  HG  LEU A  45       4.609  21.931   1.159  1.00  0.00           H  
ATOM    684 1HD1 LEU A  45       4.302  22.923  -1.066  1.00  0.00           H  
ATOM    685 2HD1 LEU A  45       2.844  22.060  -0.524  1.00  0.00           H  
ATOM    686 3HD1 LEU A  45       2.900  23.838  -0.465  1.00  0.00           H  
ATOM    687 1HD2 LEU A  45       5.787  24.037   0.624  1.00  0.00           H  
ATOM    688 2HD2 LEU A  45       4.406  24.969   1.249  1.00  0.00           H  
ATOM    689 3HD2 LEU A  45       5.369  23.958   2.352  1.00  0.00           H  
ATOM    690  N   GLU A  46       1.994  24.177   4.947  1.00  0.00           N  
ATOM    691  CA  GLU A  46       0.818  24.605   5.696  1.00  0.00           C  
ATOM    692  C   GLU A  46       0.275  25.924   5.161  1.00  0.00           C  
ATOM    693  O   GLU A  46       1.000  26.914   5.070  1.00  0.00           O  
ATOM    694  CB  GLU A  46       1.154  24.746   7.182  1.00  0.00           C  
ATOM    695  CG  GLU A  46      -0.027  25.135   8.059  1.00  0.00           C  
ATOM    696  CD  GLU A  46       0.312  25.151   9.524  1.00  0.00           C  
ATOM    697  OE1 GLU A  46       1.460  25.339   9.847  1.00  0.00           O  
ATOM    698  OE2 GLU A  46      -0.579  24.974  10.321  1.00  0.00           O  
ATOM    699  H   GLU A  46       2.752  24.830   4.807  1.00  0.00           H  
ATOM    700  HA  GLU A  46       0.042  23.847   5.583  1.00  0.00           H  
ATOM    701 1HB  GLU A  46       1.552  23.803   7.556  1.00  0.00           H  
ATOM    702 2HB  GLU A  46       1.929  25.502   7.310  1.00  0.00           H  
ATOM    703 1HG  GLU A  46      -0.372  26.127   7.768  1.00  0.00           H  
ATOM    704 2HG  GLU A  46      -0.841  24.433   7.887  1.00  0.00           H  
ATOM    705  N   TRP A  47      -1.006  25.930   4.807  1.00  0.00           N  
ATOM    706  CA  TRP A  47      -1.657  27.135   4.308  1.00  0.00           C  
ATOM    707  C   TRP A  47      -1.761  28.196   5.396  1.00  0.00           C  
ATOM    708  O   TRP A  47      -2.319  27.950   6.465  1.00  0.00           O  
ATOM    709  CB  TRP A  47      -3.053  26.806   3.777  1.00  0.00           C  
ATOM    710  CG  TRP A  47      -3.685  27.931   3.015  1.00  0.00           C  
ATOM    711  CD1 TRP A  47      -3.461  28.259   1.711  1.00  0.00           C  
ATOM    712  CD2 TRP A  47      -4.652  28.889   3.509  1.00  0.00           C  
ATOM    713  NE1 TRP A  47      -4.218  29.349   1.361  1.00  0.00           N  
ATOM    714  CE2 TRP A  47      -4.954  29.747   2.448  1.00  0.00           C  
ATOM    715  CE3 TRP A  47      -5.277  29.082   4.747  1.00  0.00           C  
ATOM    716  CZ2 TRP A  47      -5.856  30.791   2.583  1.00  0.00           C  
ATOM    717  CZ3 TRP A  47      -6.182  30.129   4.882  1.00  0.00           C  
ATOM    718  CH2 TRP A  47      -6.464  30.960   3.828  1.00  0.00           C  
ATOM    719  H   TRP A  47      -1.542  25.078   4.886  1.00  0.00           H  
ATOM    720  HA  TRP A  47      -1.059  27.538   3.491  1.00  0.00           H  
ATOM    721 1HB  TRP A  47      -2.998  25.936   3.121  1.00  0.00           H  
ATOM    722 2HB  TRP A  47      -3.707  26.546   4.609  1.00  0.00           H  
ATOM    723  HD1 TRP A  47      -2.781  27.732   1.044  1.00  0.00           H  
ATOM    724  HE1 TRP A  47      -4.232  29.789   0.452  1.00  0.00           H  
ATOM    725  HE3 TRP A  47      -5.059  28.423   5.587  1.00  0.00           H  
ATOM    726  HZ2 TRP A  47      -6.093  31.463   1.758  1.00  0.00           H  
ATOM    727  HZ3 TRP A  47      -6.664  30.273   5.850  1.00  0.00           H  
ATOM    728  HH2 TRP A  47      -7.179  31.771   3.968  1.00  0.00           H  
ATOM    729  N   MET A  48      -1.220  29.377   5.117  1.00  0.00           N  
ATOM    730  CA  MET A  48      -1.197  30.459   6.094  1.00  0.00           C  
ATOM    731  C   MET A  48      -2.295  31.478   5.814  1.00  0.00           C  
ATOM    732  O   MET A  48      -2.998  31.913   6.725  1.00  0.00           O  
ATOM    733  CB  MET A  48       0.171  31.138   6.097  1.00  0.00           C  
ATOM    734  CG  MET A  48       1.313  30.249   6.571  1.00  0.00           C  
ATOM    735  SD  MET A  48       2.917  31.069   6.476  1.00  0.00           S  
ATOM    736  CE  MET A  48       2.772  32.252   7.813  1.00  0.00           C  
ATOM    737  H   MET A  48      -0.815  29.530   4.204  1.00  0.00           H  
ATOM    738  HA  MET A  48      -1.382  30.038   7.081  1.00  0.00           H  
ATOM    739 1HB  MET A  48       0.410  31.480   5.091  1.00  0.00           H  
ATOM    740 2HB  MET A  48       0.141  32.016   6.744  1.00  0.00           H  
ATOM    741 1HG  MET A  48       1.138  29.952   7.604  1.00  0.00           H  
ATOM    742 2HG  MET A  48       1.351  29.348   5.959  1.00  0.00           H  
ATOM    743 1HE  MET A  48       3.689  32.837   7.882  1.00  0.00           H  
ATOM    744 2HE  MET A  48       1.930  32.917   7.620  1.00  0.00           H  
ATOM    745 3HE  MET A  48       2.609  31.721   8.751  1.00  0.00           H  
ATOM    746  N   GLY A  49      -2.436  31.854   4.547  1.00  0.00           N  
ATOM    747  CA  GLY A  49      -3.429  32.846   4.149  1.00  0.00           C  
ATOM    748  C   GLY A  49      -3.324  33.164   2.663  1.00  0.00           C  
ATOM    749  O   GLY A  49      -2.706  32.421   1.902  1.00  0.00           O  
ATOM    750  H   GLY A  49      -1.841  31.443   3.842  1.00  0.00           H  
ATOM    751 1HA  GLY A  49      -4.428  32.472   4.376  1.00  0.00           H  
ATOM    752 2HA  GLY A  49      -3.287  33.756   4.731  1.00  0.00           H  
ATOM    753  N   ASN A  50      -3.932  34.273   2.257  1.00  0.00           N  
ATOM    754  CA  ASN A  50      -3.835  34.739   0.879  1.00  0.00           C  
ATOM    755  C   ASN A  50      -4.035  36.247   0.792  1.00  0.00           C  
ATOM    756  O   ASN A  50      -4.380  36.895   1.780  1.00  0.00           O  
ATOM    757  CB  ASN A  50      -4.836  34.016  -0.002  1.00  0.00           C  
ATOM    758  CG  ASN A  50      -6.260  34.352   0.345  1.00  0.00           C  
ATOM    759  OD1 ASN A  50      -6.584  35.509   0.637  1.00  0.00           O  
ATOM    760  ND2 ASN A  50      -7.116  33.363   0.319  1.00  0.00           N  
ATOM    761  H   ASN A  50      -4.476  34.807   2.919  1.00  0.00           H  
ATOM    762  HA  ASN A  50      -2.830  34.525   0.511  1.00  0.00           H  
ATOM    763 1HB  ASN A  50      -4.658  34.276  -1.046  1.00  0.00           H  
ATOM    764 2HB  ASN A  50      -4.695  32.939   0.095  1.00  0.00           H  
ATOM    765 1HD2 ASN A  50      -8.078  33.527   0.541  1.00  0.00           H  
ATOM    766 2HD2 ASN A  50      -6.810  32.442   0.078  1.00  0.00           H  
ATOM    767  N   ILE A  51      -3.818  36.800  -0.396  1.00  0.00           N  
ATOM    768  CA  ILE A  51      -3.986  38.231  -0.618  1.00  0.00           C  
ATOM    769  C   ILE A  51      -4.434  38.519  -2.045  1.00  0.00           C  
ATOM    770  O   ILE A  51      -3.960  37.892  -2.993  1.00  0.00           O  
ATOM    771  CB  ILE A  51      -2.679  38.990  -0.326  1.00  0.00           C  
ATOM    772  CG1 ILE A  51      -2.894  40.499  -0.468  1.00  0.00           C  
ATOM    773  CG2 ILE A  51      -1.571  38.517  -1.255  1.00  0.00           C  
ATOM    774  CD1 ILE A  51      -1.781  41.333   0.125  1.00  0.00           C  
ATOM    775  H   ILE A  51      -3.528  36.214  -1.166  1.00  0.00           H  
ATOM    776  HA  ILE A  51      -4.756  38.598   0.061  1.00  0.00           H  
ATOM    777  HB  ILE A  51      -2.376  38.810   0.705  1.00  0.00           H  
ATOM    778 1HG1 ILE A  51      -2.987  40.755  -1.523  1.00  0.00           H  
ATOM    779 2HG1 ILE A  51      -3.827  40.781   0.020  1.00  0.00           H  
ATOM    780 1HG2 ILE A  51      -0.654  39.064  -1.036  1.00  0.00           H  
ATOM    781 2HG2 ILE A  51      -1.402  37.452  -1.107  1.00  0.00           H  
ATOM    782 3HG2 ILE A  51      -1.862  38.698  -2.290  1.00  0.00           H  
ATOM    783 1HD1 ILE A  51      -2.006  42.391  -0.014  1.00  0.00           H  
ATOM    784 2HD1 ILE A  51      -1.694  41.118   1.191  1.00  0.00           H  
ATOM    785 3HD1 ILE A  51      -0.843  41.094  -0.372  1.00  0.00           H  
ATOM    786  N   TYR A  52      -5.349  39.471  -2.192  1.00  0.00           N  
ATOM    787  CA  TYR A  52      -5.690  40.010  -3.503  1.00  0.00           C  
ATOM    788  C   TYR A  52      -5.355  41.493  -3.593  1.00  0.00           C  
ATOM    789  O   TYR A  52      -6.125  42.341  -3.143  1.00  0.00           O  
ATOM    790  CB  TYR A  52      -7.172  39.781  -3.807  1.00  0.00           C  
ATOM    791  CG  TYR A  52      -7.588  40.228  -5.191  1.00  0.00           C  
ATOM    792  CD1 TYR A  52      -6.836  39.854  -6.296  1.00  0.00           C  
ATOM    793  CD2 TYR A  52      -8.720  41.012  -5.357  1.00  0.00           C  
ATOM    794  CE1 TYR A  52      -7.215  40.262  -7.560  1.00  0.00           C  
ATOM    795  CE2 TYR A  52      -9.099  41.420  -6.621  1.00  0.00           C  
ATOM    796  CZ  TYR A  52      -8.351  41.048  -7.719  1.00  0.00           C  
ATOM    797  OH  TYR A  52      -8.729  41.454  -8.978  1.00  0.00           O  
ATOM    798  H   TYR A  52      -5.821  39.830  -1.375  1.00  0.00           H  
ATOM    799  HA  TYR A  52      -5.096  39.491  -4.256  1.00  0.00           H  
ATOM    800 1HB  TYR A  52      -7.405  38.720  -3.708  1.00  0.00           H  
ATOM    801 2HB  TYR A  52      -7.780  40.319  -3.080  1.00  0.00           H  
ATOM    802  HD1 TYR A  52      -5.946  39.238  -6.166  1.00  0.00           H  
ATOM    803  HD2 TYR A  52      -9.310  41.307  -4.489  1.00  0.00           H  
ATOM    804  HE1 TYR A  52      -6.625  39.968  -8.427  1.00  0.00           H  
ATOM    805  HE2 TYR A  52      -9.989  42.037  -6.750  1.00  0.00           H  
ATOM    806  HH  TYR A  52      -8.004  41.311  -9.591  1.00  0.00           H  
ATOM    807  N   PRO A  53      -4.202  41.800  -4.178  1.00  0.00           N  
ATOM    808  CA  PRO A  53      -3.705  43.169  -4.220  1.00  0.00           C  
ATOM    809  C   PRO A  53      -4.655  44.077  -4.990  1.00  0.00           C  
ATOM    810  O   PRO A  53      -4.643  45.296  -4.815  1.00  0.00           O  
ATOM    811  CB  PRO A  53      -2.358  43.025  -4.936  1.00  0.00           C  
ATOM    812  CG  PRO A  53      -1.935  41.627  -4.641  1.00  0.00           C  
ATOM    813  CD  PRO A  53      -3.215  40.834  -4.671  1.00  0.00           C  
ATOM    814  HA  PRO A  53      -3.567  43.536  -3.192  1.00  0.00           H  
ATOM    815 1HB  PRO A  53      -2.481  43.216  -6.012  1.00  0.00           H  
ATOM    816 2HB  PRO A  53      -1.648  43.775  -4.556  1.00  0.00           H  
ATOM    817 1HG  PRO A  53      -1.207  41.284  -5.391  1.00  0.00           H  
ATOM    818 2HG  PRO A  53      -1.431  41.580  -3.665  1.00  0.00           H  
ATOM    819 1HD  PRO A  53      -3.428  40.521  -5.704  1.00  0.00           H  
ATOM    820 2HD  PRO A  53      -3.120  39.959  -4.012  1.00  0.00           H  
ATOM    821  N   GLY A  54      -5.479  43.477  -5.842  1.00  0.00           N  
ATOM    822  CA  GLY A  54      -6.436  44.230  -6.643  1.00  0.00           C  
ATOM    823  C   GLY A  54      -7.491  44.889  -5.764  1.00  0.00           C  
ATOM    824  O   GLY A  54      -8.185  45.811  -6.194  1.00  0.00           O  
ATOM    825  H   GLY A  54      -5.440  42.472  -5.938  1.00  0.00           H  
ATOM    826 1HA  GLY A  54      -5.909  44.992  -7.218  1.00  0.00           H  
ATOM    827 2HA  GLY A  54      -6.917  43.564  -7.357  1.00  0.00           H  
ATOM    828  N   SER A  55      -7.608  44.412  -4.529  1.00  0.00           N  
ATOM    829  CA  SER A  55      -8.549  44.982  -3.573  1.00  0.00           C  
ATOM    830  C   SER A  55      -7.838  45.439  -2.306  1.00  0.00           C  
ATOM    831  O   SER A  55      -8.223  46.434  -1.690  1.00  0.00           O  
ATOM    832  CB  SER A  55      -9.619  43.966  -3.224  1.00  0.00           C  
ATOM    833  OG  SER A  55      -9.068  42.866  -2.555  1.00  0.00           O  
ATOM    834  H   SER A  55      -7.030  43.634  -4.246  1.00  0.00           H  
ATOM    835  HA  SER A  55      -9.025  45.851  -4.031  1.00  0.00           H  
ATOM    836 1HB  SER A  55     -10.376  44.436  -2.596  1.00  0.00           H  
ATOM    837 2HB  SER A  55     -10.113  43.631  -4.136  1.00  0.00           H  
ATOM    838  HG  SER A  55      -8.243  42.668  -3.005  1.00  0.00           H  
ATOM    839  N   GLY A  56      -6.798  44.708  -1.920  1.00  0.00           N  
ATOM    840  CA  GLY A  56      -6.113  44.956  -0.658  1.00  0.00           C  
ATOM    841  C   GLY A  56      -6.634  44.040   0.442  1.00  0.00           C  
ATOM    842  O   GLY A  56      -6.200  44.124   1.591  1.00  0.00           O  
ATOM    843  H   GLY A  56      -6.474  43.960  -2.517  1.00  0.00           H  
ATOM    844 1HA  GLY A  56      -5.041  44.801  -0.789  1.00  0.00           H  
ATOM    845 2HA  GLY A  56      -6.253  45.997  -0.366  1.00  0.00           H  
ATOM    846  N   GLY A  57      -7.567  43.165   0.083  1.00  0.00           N  
ATOM    847  CA  GLY A  57      -8.164  42.245   1.044  1.00  0.00           C  
ATOM    848  C   GLY A  57      -7.253  41.053   1.304  1.00  0.00           C  
ATOM    849  O   GLY A  57      -6.616  40.534   0.388  1.00  0.00           O  
ATOM    850  H   GLY A  57      -7.870  43.137  -0.880  1.00  0.00           H  
ATOM    851 1HA  GLY A  57      -8.358  42.771   1.979  1.00  0.00           H  
ATOM    852 2HA  GLY A  57      -9.125  41.898   0.666  1.00  0.00           H  
ATOM    853  N   THR A  58      -7.196  40.622   2.560  1.00  0.00           N  
ATOM    854  CA  THR A  58      -6.369  39.483   2.942  1.00  0.00           C  
ATOM    855  C   THR A  58      -7.171  38.462   3.738  1.00  0.00           C  
ATOM    856  O   THR A  58      -8.162  38.803   4.383  1.00  0.00           O  
ATOM    857  CB  THR A  58      -5.148  39.936   3.764  1.00  0.00           C  
ATOM    858  OG1 THR A  58      -5.591  40.581   4.966  1.00  0.00           O  
ATOM    859  CG2 THR A  58      -4.292  40.903   2.960  1.00  0.00           C  
ATOM    860  H   THR A  58      -7.739  41.095   3.268  1.00  0.00           H  
ATOM    861  HA  THR A  58      -6.010  38.997   2.035  1.00  0.00           H  
ATOM    862  HB  THR A  58      -4.548  39.067   4.034  1.00  0.00           H  
ATOM    863  HG1 THR A  58      -6.464  40.954   4.825  1.00  0.00           H  
ATOM    864 1HG2 THR A  58      -3.434  41.213   3.557  1.00  0.00           H  
ATOM    865 2HG2 THR A  58      -3.945  40.413   2.052  1.00  0.00           H  
ATOM    866 3HG2 THR A  58      -4.884  41.779   2.696  1.00  0.00           H  
ATOM    867  N   ASN A  59      -6.737  37.207   3.687  1.00  0.00           N  
ATOM    868  CA  ASN A  59      -7.378  36.143   4.450  1.00  0.00           C  
ATOM    869  C   ASN A  59      -6.354  35.334   5.235  1.00  0.00           C  
ATOM    870  O   ASN A  59      -5.233  35.120   4.775  1.00  0.00           O  
ATOM    871  CB  ASN A  59      -8.184  35.241   3.535  1.00  0.00           C  
ATOM    872  CG  ASN A  59      -9.329  35.960   2.876  1.00  0.00           C  
ATOM    873  OD1 ASN A  59     -10.349  36.244   3.513  1.00  0.00           O  
ATOM    874  ND2 ASN A  59      -9.179  36.259   1.611  1.00  0.00           N  
ATOM    875  H   ASN A  59      -5.942  36.984   3.105  1.00  0.00           H  
ATOM    876  HA  ASN A  59      -8.056  36.597   5.175  1.00  0.00           H  
ATOM    877 1HB  ASN A  59      -7.533  34.832   2.761  1.00  0.00           H  
ATOM    878 2HB  ASN A  59      -8.579  34.401   4.107  1.00  0.00           H  
ATOM    879 1HD2 ASN A  59      -9.909  36.738   1.120  1.00  0.00           H  
ATOM    880 2HD2 ASN A  59      -8.337  36.010   1.134  1.00  0.00           H  
ATOM    881  N   TYR A  60      -6.746  34.885   6.423  1.00  0.00           N  
ATOM    882  CA  TYR A  60      -5.832  34.187   7.319  1.00  0.00           C  
ATOM    883  C   TYR A  60      -6.456  32.906   7.855  1.00  0.00           C  
ATOM    884  O   TYR A  60      -7.666  32.839   8.075  1.00  0.00           O  
ATOM    885  CB  TYR A  60      -5.415  35.099   8.475  1.00  0.00           C  
ATOM    886  CG  TYR A  60      -4.935  36.464   8.033  1.00  0.00           C  
ATOM    887  CD1 TYR A  60      -5.839  37.509   7.904  1.00  0.00           C  
ATOM    888  CD2 TYR A  60      -3.592  36.671   7.757  1.00  0.00           C  
ATOM    889  CE1 TYR A  60      -5.400  38.756   7.501  1.00  0.00           C  
ATOM    890  CE2 TYR A  60      -3.154  37.918   7.354  1.00  0.00           C  
ATOM    891  CZ  TYR A  60      -4.052  38.957   7.226  1.00  0.00           C  
ATOM    892  OH  TYR A  60      -3.616  40.198   6.824  1.00  0.00           O  
ATOM    893  H   TYR A  60      -7.703  35.031   6.712  1.00  0.00           H  
ATOM    894  HA  TYR A  60      -4.940  33.910   6.755  1.00  0.00           H  
ATOM    895 1HB  TYR A  60      -6.259  35.238   9.152  1.00  0.00           H  
ATOM    896 2HB  TYR A  60      -4.615  34.625   9.042  1.00  0.00           H  
ATOM    897  HD1 TYR A  60      -6.895  37.346   8.121  1.00  0.00           H  
ATOM    898  HD2 TYR A  60      -2.882  35.850   7.858  1.00  0.00           H  
ATOM    899  HE1 TYR A  60      -6.110  39.576   7.400  1.00  0.00           H  
ATOM    900  HE2 TYR A  60      -2.098  38.080   7.136  1.00  0.00           H  
ATOM    901  HH  TYR A  60      -4.236  40.564   6.189  1.00  0.00           H  
ATOM    902  N   ALA A  61      -5.625  31.891   8.065  1.00  0.00           N  
ATOM    903  CA  ALA A  61      -6.021  30.725   8.846  1.00  0.00           C  
ATOM    904  C   ALA A  61      -6.074  31.050  10.333  1.00  0.00           C  
ATOM    905  O   ALA A  61      -5.382  31.952  10.806  1.00  0.00           O  
ATOM    906  CB  ALA A  61      -5.066  29.568   8.591  1.00  0.00           C  
ATOM    907  H   ALA A  61      -4.695  31.928   7.673  1.00  0.00           H  
ATOM    908  HA  ALA A  61      -7.023  30.432   8.532  1.00  0.00           H  
ATOM    909 1HB  ALA A  61      -5.375  28.705   9.181  1.00  0.00           H  
ATOM    910 2HB  ALA A  61      -5.083  29.309   7.532  1.00  0.00           H  
ATOM    911 3HB  ALA A  61      -4.057  29.860   8.877  1.00  0.00           H  
ATOM    912  N   GLU A  62      -6.899  30.311  11.066  1.00  0.00           N  
ATOM    913  CA  GLU A  62      -7.117  30.581  12.482  1.00  0.00           C  
ATOM    914  C   GLU A  62      -5.809  30.529  13.261  1.00  0.00           C  
ATOM    915  O   GLU A  62      -5.620  31.270  14.226  1.00  0.00           O  
ATOM    916  CB  GLU A  62      -8.112  29.578  13.070  1.00  0.00           C  
ATOM    917  CG  GLU A  62      -9.542  29.749  12.578  1.00  0.00           C  
ATOM    918  CD  GLU A  62     -10.477  28.706  13.123  1.00  0.00           C  
ATOM    919  OE1 GLU A  62     -10.009  27.781  13.742  1.00  0.00           O  
ATOM    920  OE2 GLU A  62     -11.662  28.833  12.919  1.00  0.00           O  
ATOM    921  H   GLU A  62      -7.388  29.541  10.631  1.00  0.00           H  
ATOM    922  HA  GLU A  62      -7.532  31.585  12.582  1.00  0.00           H  
ATOM    923 1HB  GLU A  62      -7.793  28.564  12.826  1.00  0.00           H  
ATOM    924 2HB  GLU A  62      -8.119  29.667  14.156  1.00  0.00           H  
ATOM    925 1HG  GLU A  62      -9.902  30.734  12.875  1.00  0.00           H  
ATOM    926 2HG  GLU A  62      -9.549  29.703  11.490  1.00  0.00           H  
ATOM    927  N   LYS A  63      -4.908  29.651  12.836  1.00  0.00           N  
ATOM    928  CA  LYS A  63      -3.594  29.538  13.459  1.00  0.00           C  
ATOM    929  C   LYS A  63      -2.815  30.841  13.342  1.00  0.00           C  
ATOM    930  O   LYS A  63      -2.063  31.209  14.244  1.00  0.00           O  
ATOM    931  CB  LYS A  63      -2.800  28.392  12.831  1.00  0.00           C  
ATOM    932  CG  LYS A  63      -1.416  28.182  13.431  1.00  0.00           C  
ATOM    933  CD  LYS A  63      -0.736  26.958  12.837  1.00  0.00           C  
ATOM    934  CE  LYS A  63       0.682  26.800  13.367  1.00  0.00           C  
ATOM    935  NZ  LYS A  63       1.344  25.581  12.829  1.00  0.00           N  
ATOM    936  H   LYS A  63      -5.138  29.046  12.060  1.00  0.00           H  
ATOM    937  HA  LYS A  63      -3.732  29.326  14.520  1.00  0.00           H  
ATOM    938 1HB  LYS A  63      -3.357  27.460  12.940  1.00  0.00           H  
ATOM    939 2HB  LYS A  63      -2.677  28.576  11.763  1.00  0.00           H  
ATOM    940 1HG  LYS A  63      -0.799  29.060  13.237  1.00  0.00           H  
ATOM    941 2HG  LYS A  63      -1.503  28.052  14.509  1.00  0.00           H  
ATOM    942 1HD  LYS A  63      -1.310  26.065  13.087  1.00  0.00           H  
ATOM    943 2HD  LYS A  63      -0.699  27.053  11.752  1.00  0.00           H  
ATOM    944 1HE  LYS A  63       1.272  27.672  13.091  1.00  0.00           H  
ATOM    945 2HE  LYS A  63       0.658  26.734  14.455  1.00  0.00           H  
ATOM    946 1HZ  LYS A  63       2.280  25.512  13.204  1.00  0.00           H  
ATOM    947 2HZ  LYS A  63       0.814  24.763  13.095  1.00  0.00           H  
ATOM    948 3HZ  LYS A  63       1.390  25.639  11.822  1.00  0.00           H  
ATOM    949  N   PHE A  64      -2.999  31.536  12.224  1.00  0.00           N  
ATOM    950  CA  PHE A  64      -2.165  32.684  11.890  1.00  0.00           C  
ATOM    951  C   PHE A  64      -2.975  33.975  11.897  1.00  0.00           C  
ATOM    952  O   PHE A  64      -2.433  35.060  11.685  1.00  0.00           O  
ATOM    953  CB  PHE A  64      -1.515  32.491  10.518  1.00  0.00           C  
ATOM    954  CG  PHE A  64      -0.631  31.280  10.432  1.00  0.00           C  
ATOM    955  CD1 PHE A  64      -1.071  30.126   9.800  1.00  0.00           C  
ATOM    956  CD2 PHE A  64       0.642  31.292  10.982  1.00  0.00           C  
ATOM    957  CE1 PHE A  64      -0.258  29.011   9.720  1.00  0.00           C  
ATOM    958  CE2 PHE A  64       1.457  30.180  10.902  1.00  0.00           C  
ATOM    959  CZ  PHE A  64       1.006  29.038  10.271  1.00  0.00           C  
ATOM    960  H   PHE A  64      -3.736  31.263  11.590  1.00  0.00           H  
ATOM    961  HA  PHE A  64      -1.378  32.770  12.640  1.00  0.00           H  
ATOM    962 1HB  PHE A  64      -2.291  32.401   9.758  1.00  0.00           H  
ATOM    963 2HB  PHE A  64      -0.917  33.368  10.273  1.00  0.00           H  
ATOM    964  HD1 PHE A  64      -2.070  30.106   9.364  1.00  0.00           H  
ATOM    965  HD2 PHE A  64       0.998  32.194  11.481  1.00  0.00           H  
ATOM    966  HE1 PHE A  64      -0.616  28.111   9.221  1.00  0.00           H  
ATOM    967  HE2 PHE A  64       2.456  30.202  11.338  1.00  0.00           H  
ATOM    968  HZ  PHE A  64       1.647  28.160  10.209  1.00  0.00           H  
ATOM    969  N   LYS A  65      -4.275  33.850  12.141  1.00  0.00           N  
ATOM    970  CA  LYS A  65      -5.168  35.002  12.142  1.00  0.00           C  
ATOM    971  C   LYS A  65      -4.667  36.087  13.087  1.00  0.00           C  
ATOM    972  O   LYS A  65      -4.736  37.276  12.775  1.00  0.00           O  
ATOM    973  CB  LYS A  65      -6.586  34.580  12.530  1.00  0.00           C  
ATOM    974  CG  LYS A  65      -7.607  35.711  12.510  1.00  0.00           C  
ATOM    975  CD  LYS A  65      -9.004  35.200  12.828  1.00  0.00           C  
ATOM    976  CE  LYS A  65     -10.018  36.334  12.848  1.00  0.00           C  
ATOM    977  NZ  LYS A  65     -11.391  35.848  13.150  1.00  0.00           N  
ATOM    978  H   LYS A  65      -4.654  32.933  12.331  1.00  0.00           H  
ATOM    979  HA  LYS A  65      -5.192  35.422  11.136  1.00  0.00           H  
ATOM    980 1HB  LYS A  65      -6.934  33.803  11.849  1.00  0.00           H  
ATOM    981 2HB  LYS A  65      -6.578  34.156  13.534  1.00  0.00           H  
ATOM    982 1HG  LYS A  65      -7.328  36.466  13.246  1.00  0.00           H  
ATOM    983 2HG  LYS A  65      -7.615  36.175  11.524  1.00  0.00           H  
ATOM    984 1HD  LYS A  65      -9.304  34.468  12.077  1.00  0.00           H  
ATOM    985 2HD  LYS A  65      -8.999  34.713  13.803  1.00  0.00           H  
ATOM    986 1HE  LYS A  65      -9.731  37.066  13.602  1.00  0.00           H  
ATOM    987 2HE  LYS A  65     -10.027  36.830  11.877  1.00  0.00           H  
ATOM    988 1HZ  LYS A  65     -12.032  36.628  13.153  1.00  0.00           H  
ATOM    989 2HZ  LYS A  65     -11.676  35.181  12.445  1.00  0.00           H  
ATOM    990 3HZ  LYS A  65     -11.399  35.402  14.056  1.00  0.00           H  
ATOM    991  N   ASN A  66      -4.163  35.670  14.244  1.00  0.00           N  
ATOM    992  CA  ASN A  66      -3.701  36.608  15.260  1.00  0.00           C  
ATOM    993  C   ASN A  66      -2.181  36.603  15.363  1.00  0.00           C  
ATOM    994  O   ASN A  66      -1.622  36.767  16.448  1.00  0.00           O  
ATOM    995  CB  ASN A  66      -4.328  36.289  16.605  1.00  0.00           C  
ATOM    996  CG  ASN A  66      -5.813  36.526  16.621  1.00  0.00           C  
ATOM    997  OD1 ASN A  66      -6.297  37.547  16.120  1.00  0.00           O  
ATOM    998  ND2 ASN A  66      -6.546  35.601  17.187  1.00  0.00           N  
ATOM    999  H   ASN A  66      -4.099  34.678  14.424  1.00  0.00           H  
ATOM   1000  HA  ASN A  66      -4.002  37.614  14.966  1.00  0.00           H  
ATOM   1001 1HB  ASN A  66      -4.136  35.246  16.859  1.00  0.00           H  
ATOM   1002 2HB  ASN A  66      -3.866  36.905  17.377  1.00  0.00           H  
ATOM   1003 1HD2 ASN A  66      -7.540  35.705  17.226  1.00  0.00           H  
ATOM   1004 2HD2 ASN A  66      -6.112  34.790  17.579  1.00  0.00           H  
ATOM   1005  N   ARG A  67      -1.517  36.415  14.228  1.00  0.00           N  
ATOM   1006  CA  ARG A  67      -0.060  36.414  14.184  1.00  0.00           C  
ATOM   1007  C   ARG A  67       0.454  37.089  12.919  1.00  0.00           C  
ATOM   1008  O   ARG A  67       1.414  37.858  12.961  1.00  0.00           O  
ATOM   1009  CB  ARG A  67       0.477  34.992  14.249  1.00  0.00           C  
ATOM   1010  CG  ARG A  67       0.278  34.294  15.586  1.00  0.00           C  
ATOM   1011  CD  ARG A  67       1.134  33.086  15.707  1.00  0.00           C  
ATOM   1012  NE  ARG A  67       2.549  33.421  15.693  1.00  0.00           N  
ATOM   1013  CZ  ARG A  67       3.542  32.535  15.487  1.00  0.00           C  
ATOM   1014  NH1 ARG A  67       3.261  31.267  15.280  1.00  0.00           N  
ATOM   1015  NH2 ARG A  67       4.801  32.939  15.493  1.00  0.00           N  
ATOM   1016  H   ARG A  67      -2.035  36.269  13.373  1.00  0.00           H  
ATOM   1017  HA  ARG A  67       0.313  36.966  15.048  1.00  0.00           H  
ATOM   1018 1HB  ARG A  67      -0.007  34.385  13.485  1.00  0.00           H  
ATOM   1019 2HB  ARG A  67       1.546  34.996  14.036  1.00  0.00           H  
ATOM   1020 1HG  ARG A  67       0.533  34.978  16.395  1.00  0.00           H  
ATOM   1021 2HG  ARG A  67      -0.764  33.987  15.684  1.00  0.00           H  
ATOM   1022 1HD  ARG A  67       0.913  32.577  16.645  1.00  0.00           H  
ATOM   1023 2HD  ARG A  67       0.934  32.413  14.874  1.00  0.00           H  
ATOM   1024  HE  ARG A  67       2.805  34.387  15.849  1.00  0.00           H  
ATOM   1025 1HH1 ARG A  67       2.299  30.958  15.275  1.00  0.00           H  
ATOM   1026 2HH1 ARG A  67       4.005  30.603  15.125  1.00  0.00           H  
ATOM   1027 1HH2 ARG A  67       5.017  33.914  15.653  1.00  0.00           H  
ATOM   1028 2HH2 ARG A  67       5.545  32.276  15.339  1.00  0.00           H  
ATOM   1029  N   VAL A  68      -0.192  36.798  11.795  1.00  0.00           N  
ATOM   1030  CA  VAL A  68       0.278  37.268  10.498  1.00  0.00           C  
ATOM   1031  C   VAL A  68      -0.497  38.498  10.043  1.00  0.00           C  
ATOM   1032  O   VAL A  68      -1.724  38.538  10.134  1.00  0.00           O  
ATOM   1033  CB  VAL A  68       0.135  36.156   9.442  1.00  0.00           C  
ATOM   1034  CG1 VAL A  68       0.472  36.689   8.057  1.00  0.00           C  
ATOM   1035  CG2 VAL A  68       1.033  34.982   9.802  1.00  0.00           C  
ATOM   1036  H   VAL A  68      -1.030  36.237  11.841  1.00  0.00           H  
ATOM   1037  HA  VAL A  68       1.332  37.533  10.587  1.00  0.00           H  
ATOM   1038  HB  VAL A  68      -0.903  35.825   9.415  1.00  0.00           H  
ATOM   1039 1HG1 VAL A  68       0.366  35.889   7.324  1.00  0.00           H  
ATOM   1040 2HG1 VAL A  68      -0.206  37.504   7.806  1.00  0.00           H  
ATOM   1041 3HG1 VAL A  68       1.499  37.053   8.048  1.00  0.00           H  
ATOM   1042 1HG2 VAL A  68       0.926  34.199   9.052  1.00  0.00           H  
ATOM   1043 2HG2 VAL A  68       2.071  35.315   9.835  1.00  0.00           H  
ATOM   1044 3HG2 VAL A  68       0.747  34.591  10.778  1.00  0.00           H  
ATOM   1045  N   THR A  69       0.225  39.500   9.554  1.00  0.00           N  
ATOM   1046  CA  THR A  69      -0.394  40.628   8.869  1.00  0.00           C  
ATOM   1047  C   THR A  69       0.155  40.783   7.456  1.00  0.00           C  
ATOM   1048  O   THR A  69       1.356  40.970   7.263  1.00  0.00           O  
ATOM   1049  CB  THR A  69      -0.182  41.937   9.652  1.00  0.00           C  
ATOM   1050  OG1 THR A  69      -0.770  41.818  10.954  1.00  0.00           O  
ATOM   1051  CG2 THR A  69      -0.817  43.107   8.918  1.00  0.00           C  
ATOM   1052  H   THR A  69       1.230  39.479   9.660  1.00  0.00           H  
ATOM   1053  HA  THR A  69      -1.465  40.442   8.795  1.00  0.00           H  
ATOM   1054  HB  THR A  69       0.886  42.123   9.767  1.00  0.00           H  
ATOM   1055  HG1 THR A  69      -1.472  41.163  10.929  1.00  0.00           H  
ATOM   1056 1HG2 THR A  69      -0.657  44.023   9.486  1.00  0.00           H  
ATOM   1057 2HG2 THR A  69      -0.363  43.207   7.932  1.00  0.00           H  
ATOM   1058 3HG2 THR A  69      -1.886  42.931   8.808  1.00  0.00           H  
ATOM   1059  N   MET A  70      -0.733  40.704   6.470  1.00  0.00           N  
ATOM   1060  CA  MET A  70      -0.328  40.746   5.070  1.00  0.00           C  
ATOM   1061  C   MET A  70      -0.648  42.097   4.444  1.00  0.00           C  
ATOM   1062  O   MET A  70      -1.615  42.755   4.826  1.00  0.00           O  
ATOM   1063  CB  MET A  70      -1.009  39.622   4.291  1.00  0.00           C  
ATOM   1064  CG  MET A  70      -0.561  38.221   4.685  1.00  0.00           C  
ATOM   1065  SD  MET A  70      -1.499  36.929   3.845  1.00  0.00           S  
ATOM   1066  CE  MET A  70      -0.918  35.473   4.710  1.00  0.00           C  
ATOM   1067  H   MET A  70      -1.713  40.614   6.697  1.00  0.00           H  
ATOM   1068  HA  MET A  70       0.751  40.605   5.018  1.00  0.00           H  
ATOM   1069 1HB  MET A  70      -2.086  39.680   4.435  1.00  0.00           H  
ATOM   1070 2HB  MET A  70      -0.814  39.748   3.225  1.00  0.00           H  
ATOM   1071 1HG  MET A  70       0.494  38.095   4.442  1.00  0.00           H  
ATOM   1072 2HG  MET A  70      -0.681  38.090   5.760  1.00  0.00           H  
ATOM   1073 1HE  MET A  70      -1.408  34.589   4.303  1.00  0.00           H  
ATOM   1074 2HE  MET A  70       0.162  35.381   4.584  1.00  0.00           H  
ATOM   1075 3HE  MET A  70      -1.153  35.562   5.772  1.00  0.00           H  
ATOM   1076  N   THR A  71       0.169  42.504   3.479  1.00  0.00           N  
ATOM   1077  CA  THR A  71      -0.097  43.714   2.709  1.00  0.00           C  
ATOM   1078  C   THR A  71       0.559  43.649   1.336  1.00  0.00           C  
ATOM   1079  O   THR A  71       1.048  42.599   0.921  1.00  0.00           O  
ATOM   1080  CB  THR A  71       0.393  44.967   3.459  1.00  0.00           C  
ATOM   1081  OG1 THR A  71      -0.074  46.143   2.785  1.00  0.00           O  
ATOM   1082  CG2 THR A  71       1.913  44.992   3.519  1.00  0.00           C  
ATOM   1083  H   THR A  71       0.996  41.963   3.273  1.00  0.00           H  
ATOM   1084  HA  THR A  71      -1.174  43.801   2.564  1.00  0.00           H  
ATOM   1085  HB  THR A  71      -0.005  44.963   4.473  1.00  0.00           H  
ATOM   1086  HG1 THR A  71      -0.352  46.794   3.434  1.00  0.00           H  
ATOM   1087 1HG2 THR A  71       2.241  45.884   4.052  1.00  0.00           H  
ATOM   1088 2HG2 THR A  71       2.271  44.104   4.040  1.00  0.00           H  
ATOM   1089 3HG2 THR A  71       2.317  45.005   2.507  1.00  0.00           H  
ATOM   1090  N   ARG A  72       0.567  44.778   0.636  1.00  0.00           N  
ATOM   1091  CA  ARG A  72       1.078  44.829  -0.729  1.00  0.00           C  
ATOM   1092  C   ARG A  72       1.365  46.263  -1.156  1.00  0.00           C  
ATOM   1093  O   ARG A  72       0.769  47.207  -0.636  1.00  0.00           O  
ATOM   1094  CB  ARG A  72       0.084  44.205  -1.696  1.00  0.00           C  
ATOM   1095  CG  ARG A  72      -1.300  44.834  -1.687  1.00  0.00           C  
ATOM   1096  CD  ARG A  72      -1.402  45.951  -2.661  1.00  0.00           C  
ATOM   1097  NE  ARG A  72      -2.773  46.409  -2.820  1.00  0.00           N  
ATOM   1098  CZ  ARG A  72      -3.362  47.342  -2.047  1.00  0.00           C  
ATOM   1099  NH1 ARG A  72      -2.689  47.906  -1.069  1.00  0.00           N  
ATOM   1100  NH2 ARG A  72      -4.617  47.691  -2.273  1.00  0.00           N  
ATOM   1101  H   ARG A  72       0.210  45.622   1.060  1.00  0.00           H  
ATOM   1102  HA  ARG A  72       2.008  44.262  -0.771  1.00  0.00           H  
ATOM   1103 1HB  ARG A  72       0.471  44.276  -2.712  1.00  0.00           H  
ATOM   1104 2HB  ARG A  72      -0.033  43.146  -1.464  1.00  0.00           H  
ATOM   1105 1HG  ARG A  72      -2.044  44.081  -1.950  1.00  0.00           H  
ATOM   1106 2HG  ARG A  72      -1.515  45.225  -0.692  1.00  0.00           H  
ATOM   1107 1HD  ARG A  72      -0.800  46.791  -2.314  1.00  0.00           H  
ATOM   1108 2HD  ARG A  72      -1.038  45.621  -3.633  1.00  0.00           H  
ATOM   1109  HE  ARG A  72      -3.322  45.998  -3.562  1.00  0.00           H  
ATOM   1110 1HH1 ARG A  72      -1.730  47.640  -0.896  1.00  0.00           H  
ATOM   1111 2HH1 ARG A  72      -3.131  48.606  -0.490  1.00  0.00           H  
ATOM   1112 1HH2 ARG A  72      -5.134  47.257  -3.025  1.00  0.00           H  
ATOM   1113 2HH2 ARG A  72      -5.058  48.390  -1.695  1.00  0.00           H  
ATOM   1114  N   ASP A  73       2.281  46.420  -2.105  1.00  0.00           N  
ATOM   1115  CA  ASP A  73       2.582  47.730  -2.670  1.00  0.00           C  
ATOM   1116  C   ASP A  73       2.612  47.680  -4.192  1.00  0.00           C  
ATOM   1117  O   ASP A  73       3.545  47.139  -4.787  1.00  0.00           O  
ATOM   1118  CB  ASP A  73       3.923  48.246  -2.144  1.00  0.00           C  
ATOM   1119  CG  ASP A  73       4.234  49.665  -2.602  1.00  0.00           C  
ATOM   1120  OD1 ASP A  73       3.589  50.129  -3.512  1.00  0.00           O  
ATOM   1121  OD2 ASP A  73       5.113  50.271  -2.037  1.00  0.00           O  
ATOM   1122  H   ASP A  73       2.781  45.611  -2.445  1.00  0.00           H  
ATOM   1123  HA  ASP A  73       1.798  48.426  -2.368  1.00  0.00           H  
ATOM   1124 1HB  ASP A  73       3.919  48.224  -1.054  1.00  0.00           H  
ATOM   1125 2HB  ASP A  73       4.724  47.587  -2.481  1.00  0.00           H  
ATOM   1126  N   THR A  74       1.587  48.248  -4.819  1.00  0.00           N  
ATOM   1127  CA  THR A  74       1.359  48.054  -6.245  1.00  0.00           C  
ATOM   1128  C   THR A  74       2.381  48.820  -7.076  1.00  0.00           C  
ATOM   1129  O   THR A  74       2.596  48.515  -8.249  1.00  0.00           O  
ATOM   1130  CB  THR A  74      -0.063  48.492  -6.644  1.00  0.00           C  
ATOM   1131  OG1 THR A  74      -0.230  49.889  -6.373  1.00  0.00           O  
ATOM   1132  CG2 THR A  74      -1.103  47.701  -5.864  1.00  0.00           C  
ATOM   1133  H   THR A  74       0.949  48.828  -4.293  1.00  0.00           H  
ATOM   1134  HA  THR A  74       1.467  46.993  -6.472  1.00  0.00           H  
ATOM   1135  HB  THR A  74      -0.211  48.322  -7.710  1.00  0.00           H  
ATOM   1136  HG1 THR A  74      -0.133  50.387  -7.188  1.00  0.00           H  
ATOM   1137 1HG2 THR A  74      -2.101  48.023  -6.159  1.00  0.00           H  
ATOM   1138 2HG2 THR A  74      -0.986  46.638  -6.077  1.00  0.00           H  
ATOM   1139 3HG2 THR A  74      -0.966  47.874  -4.797  1.00  0.00           H  
ATOM   1140  N   SER A  75       3.009  49.816  -6.460  1.00  0.00           N  
ATOM   1141  CA  SER A  75       4.009  50.629  -7.142  1.00  0.00           C  
ATOM   1142  C   SER A  75       5.288  49.838  -7.387  1.00  0.00           C  
ATOM   1143  O   SER A  75       6.085  50.183  -8.258  1.00  0.00           O  
ATOM   1144  CB  SER A  75       4.319  51.868  -6.326  1.00  0.00           C  
ATOM   1145  OG  SER A  75       5.044  51.542  -5.173  1.00  0.00           O  
ATOM   1146  H   SER A  75       2.787  50.016  -5.495  1.00  0.00           H  
ATOM   1147  HA  SER A  75       3.606  50.935  -8.109  1.00  0.00           H  
ATOM   1148 1HB  SER A  75       4.892  52.569  -6.933  1.00  0.00           H  
ATOM   1149 2HB  SER A  75       3.389  52.362  -6.047  1.00  0.00           H  
ATOM   1150  HG  SER A  75       4.405  51.190  -4.549  1.00  0.00           H  
ATOM   1151  N   ILE A  76       5.477  48.775  -6.612  1.00  0.00           N  
ATOM   1152  CA  ILE A  76       6.613  47.881  -6.802  1.00  0.00           C  
ATOM   1153  C   ILE A  76       6.159  46.435  -6.950  1.00  0.00           C  
ATOM   1154  O   ILE A  76       6.974  45.513  -6.932  1.00  0.00           O  
ATOM   1155  CB  ILE A  76       7.601  47.992  -5.626  1.00  0.00           C  
ATOM   1156  CG1 ILE A  76       6.912  47.612  -4.313  1.00  0.00           C  
ATOM   1157  CG2 ILE A  76       8.174  49.398  -5.543  1.00  0.00           C  
ATOM   1158  CD1 ILE A  76       7.860  47.472  -3.144  1.00  0.00           C  
ATOM   1159  H   ILE A  76       4.817  48.581  -5.873  1.00  0.00           H  
ATOM   1160  HA  ILE A  76       7.132  48.171  -7.716  1.00  0.00           H  
ATOM   1161  HB  ILE A  76       8.418  47.285  -5.769  1.00  0.00           H  
ATOM   1162 1HG1 ILE A  76       6.169  48.367  -4.061  1.00  0.00           H  
ATOM   1163 2HG1 ILE A  76       6.385  46.665  -4.439  1.00  0.00           H  
ATOM   1164 1HG2 ILE A  76       8.870  49.459  -4.706  1.00  0.00           H  
ATOM   1165 2HG2 ILE A  76       8.699  49.632  -6.468  1.00  0.00           H  
ATOM   1166 3HG2 ILE A  76       7.364  50.113  -5.394  1.00  0.00           H  
ATOM   1167 1HD1 ILE A  76       7.298  47.201  -2.250  1.00  0.00           H  
ATOM   1168 2HD1 ILE A  76       8.594  46.694  -3.361  1.00  0.00           H  
ATOM   1169 3HD1 ILE A  76       8.373  48.417  -2.977  1.00  0.00           H  
ATOM   1170  N   SER A  77       4.852  46.243  -7.097  1.00  0.00           N  
ATOM   1171  CA  SER A  77       4.302  44.933  -7.422  1.00  0.00           C  
ATOM   1172  C   SER A  77       4.801  43.870  -6.452  1.00  0.00           C  
ATOM   1173  O   SER A  77       5.099  42.744  -6.850  1.00  0.00           O  
ATOM   1174  CB  SER A  77       4.673  44.549  -8.842  1.00  0.00           C  
ATOM   1175  OG  SER A  77       4.141  45.460  -9.764  1.00  0.00           O  
ATOM   1176  H   SER A  77       4.224  47.025  -6.980  1.00  0.00           H  
ATOM   1177  HA  SER A  77       3.215  44.985  -7.345  1.00  0.00           H  
ATOM   1178 1HB  SER A  77       5.758  44.520  -8.939  1.00  0.00           H  
ATOM   1179 2HB  SER A  77       4.299  43.549  -9.057  1.00  0.00           H  
ATOM   1180  HG  SER A  77       3.882  46.232  -9.254  1.00  0.00           H  
ATOM   1181  N   THR A  78       4.888  44.233  -5.177  1.00  0.00           N  
ATOM   1182  CA  THR A  78       5.471  43.357  -4.169  1.00  0.00           C  
ATOM   1183  C   THR A  78       4.486  43.088  -3.038  1.00  0.00           C  
ATOM   1184  O   THR A  78       3.904  44.015  -2.475  1.00  0.00           O  
ATOM   1185  CB  THR A  78       6.767  43.957  -3.594  1.00  0.00           C  
ATOM   1186  OG1 THR A  78       7.719  44.143  -4.650  1.00  0.00           O  
ATOM   1187  CG2 THR A  78       7.360  43.036  -2.539  1.00  0.00           C  
ATOM   1188  H   THR A  78       4.543  45.141  -4.900  1.00  0.00           H  
ATOM   1189  HA  THR A  78       5.713  42.403  -4.638  1.00  0.00           H  
ATOM   1190  HB  THR A  78       6.551  44.925  -3.143  1.00  0.00           H  
ATOM   1191  HG1 THR A  78       7.310  44.634  -5.366  1.00  0.00           H  
ATOM   1192 1HG2 THR A  78       8.275  43.476  -2.144  1.00  0.00           H  
ATOM   1193 2HG2 THR A  78       6.642  42.901  -1.729  1.00  0.00           H  
ATOM   1194 3HG2 THR A  78       7.587  42.069  -2.986  1.00  0.00           H  
ATOM   1195  N   ALA A  79       4.305  41.814  -2.708  1.00  0.00           N  
ATOM   1196  CA  ALA A  79       3.475  41.426  -1.574  1.00  0.00           C  
ATOM   1197  C   ALA A  79       4.317  41.222  -0.320  1.00  0.00           C  
ATOM   1198  O   ALA A  79       5.490  40.860  -0.401  1.00  0.00           O  
ATOM   1199  CB  ALA A  79       2.692  40.162  -1.897  1.00  0.00           C  
ATOM   1200  H   ALA A  79       4.752  41.095  -3.258  1.00  0.00           H  
ATOM   1201  HA  ALA A  79       2.772  42.236  -1.376  1.00  0.00           H  
ATOM   1202 1HB  ALA A  79       2.078  39.886  -1.040  1.00  0.00           H  
ATOM   1203 2HB  ALA A  79       2.051  40.342  -2.760  1.00  0.00           H  
ATOM   1204 3HB  ALA A  79       3.385  39.353  -2.122  1.00  0.00           H  
ATOM   1205  N   TYR A  80       3.710  41.457   0.838  1.00  0.00           N  
ATOM   1206  CA  TYR A  80       4.411  41.328   2.110  1.00  0.00           C  
ATOM   1207  C   TYR A  80       3.612  40.485   3.096  1.00  0.00           C  
ATOM   1208  O   TYR A  80       2.382  40.520   3.102  1.00  0.00           O  
ATOM   1209  CB  TYR A  80       4.701  42.708   2.704  1.00  0.00           C  
ATOM   1210  CG  TYR A  80       5.639  43.548   1.867  1.00  0.00           C  
ATOM   1211  CD1 TYR A  80       5.127  44.455   0.951  1.00  0.00           C  
ATOM   1212  CD2 TYR A  80       7.011  43.412   2.015  1.00  0.00           C  
ATOM   1213  CE1 TYR A  80       5.984  45.223   0.186  1.00  0.00           C  
ATOM   1214  CE2 TYR A  80       7.868  44.179   1.250  1.00  0.00           C  
ATOM   1215  CZ  TYR A  80       7.358  45.082   0.338  1.00  0.00           C  
ATOM   1216  OH  TYR A  80       8.212  45.846  -0.424  1.00  0.00           O  
ATOM   1217  H   TYR A  80       2.738  41.733   0.838  1.00  0.00           H  
ATOM   1218  HA  TYR A  80       5.359  40.818   1.932  1.00  0.00           H  
ATOM   1219 1HB  TYR A  80       3.766  43.257   2.823  1.00  0.00           H  
ATOM   1220 2HB  TYR A  80       5.141  42.592   3.695  1.00  0.00           H  
ATOM   1221  HD1 TYR A  80       4.048  44.562   0.835  1.00  0.00           H  
ATOM   1222  HD2 TYR A  80       7.414  42.698   2.734  1.00  0.00           H  
ATOM   1223  HE1 TYR A  80       5.581  45.936  -0.534  1.00  0.00           H  
ATOM   1224  HE2 TYR A  80       8.947  44.072   1.365  1.00  0.00           H  
ATOM   1225  HH  TYR A  80       9.114  45.544  -0.293  1.00  0.00           H  
ATOM   1226  N   MET A  81       4.319  39.729   3.929  1.00  0.00           N  
ATOM   1227  CA  MET A  81       3.684  38.963   4.995  1.00  0.00           C  
ATOM   1228  C   MET A  81       4.533  38.969   6.259  1.00  0.00           C  
ATOM   1229  O   MET A  81       5.607  38.369   6.300  1.00  0.00           O  
ATOM   1230  CB  MET A  81       3.426  37.530   4.533  1.00  0.00           C  
ATOM   1231  CG  MET A  81       2.802  36.631   5.591  1.00  0.00           C  
ATOM   1232  SD  MET A  81       2.838  34.887   5.129  1.00  0.00           S  
ATOM   1233  CE  MET A  81       4.581  34.524   5.313  1.00  0.00           C  
ATOM   1234  H   MET A  81       5.322  39.684   3.821  1.00  0.00           H  
ATOM   1235  HA  MET A  81       2.730  39.431   5.236  1.00  0.00           H  
ATOM   1236 1HB  MET A  81       2.762  37.541   3.670  1.00  0.00           H  
ATOM   1237 2HB  MET A  81       4.365  37.074   4.218  1.00  0.00           H  
ATOM   1238 1HG  MET A  81       3.339  36.749   6.531  1.00  0.00           H  
ATOM   1239 2HG  MET A  81       1.764  36.923   5.751  1.00  0.00           H  
ATOM   1240 1HE  MET A  81       4.764  33.479   5.063  1.00  0.00           H  
ATOM   1241 2HE  MET A  81       5.159  35.164   4.645  1.00  0.00           H  
ATOM   1242 3HE  MET A  81       4.885  34.708   6.344  1.00  0.00           H  
ATOM   1243  N   GLU A  82       4.046  39.651   7.290  1.00  0.00           N  
ATOM   1244  CA  GLU A  82       4.774  39.764   8.548  1.00  0.00           C  
ATOM   1245  C   GLU A  82       4.226  38.798   9.590  1.00  0.00           C  
ATOM   1246  O   GLU A  82       3.052  38.863   9.954  1.00  0.00           O  
ATOM   1247  CB  GLU A  82       4.703  41.197   9.079  1.00  0.00           C  
ATOM   1248  CG  GLU A  82       5.500  41.435  10.354  1.00  0.00           C  
ATOM   1249  CD  GLU A  82       5.504  42.876  10.781  1.00  0.00           C  
ATOM   1250  OE1 GLU A  82       4.876  43.672  10.125  1.00  0.00           O  
ATOM   1251  OE2 GLU A  82       6.136  43.182  11.765  1.00  0.00           O  
ATOM   1252  H   GLU A  82       3.147  40.103   7.200  1.00  0.00           H  
ATOM   1253  HA  GLU A  82       5.819  39.510   8.366  1.00  0.00           H  
ATOM   1254 1HB  GLU A  82       5.074  41.885   8.320  1.00  0.00           H  
ATOM   1255 2HB  GLU A  82       3.665  41.460   9.280  1.00  0.00           H  
ATOM   1256 1HG  GLU A  82       5.073  40.832  11.155  1.00  0.00           H  
ATOM   1257 2HG  GLU A  82       6.526  41.105  10.196  1.00  0.00           H  
ATOM   1258  N   LEU A  83       5.083  37.901  10.068  1.00  0.00           N  
ATOM   1259  CA  LEU A  83       4.708  36.971  11.126  1.00  0.00           C  
ATOM   1260  C   LEU A  83       5.270  37.413  12.472  1.00  0.00           C  
ATOM   1261  O   LEU A  83       6.485  37.492  12.652  1.00  0.00           O  
ATOM   1262  CB  LEU A  83       5.210  35.560  10.794  1.00  0.00           C  
ATOM   1263  CG  LEU A  83       4.999  34.505  11.887  1.00  0.00           C  
ATOM   1264  CD1 LEU A  83       3.507  34.315  12.128  1.00  0.00           C  
ATOM   1265  CD2 LEU A  83       5.655  33.199  11.465  1.00  0.00           C  
ATOM   1266  H   LEU A  83       6.018  37.863   9.688  1.00  0.00           H  
ATOM   1267  HA  LEU A  83       3.622  36.949  11.198  1.00  0.00           H  
ATOM   1268 1HB  LEU A  83       4.702  35.214   9.896  1.00  0.00           H  
ATOM   1269 2HB  LEU A  83       6.279  35.612  10.585  1.00  0.00           H  
ATOM   1270  HG  LEU A  83       5.446  34.851  12.819  1.00  0.00           H  
ATOM   1271 1HD1 LEU A  83       3.357  33.565  12.905  1.00  0.00           H  
ATOM   1272 2HD1 LEU A  83       3.067  35.260  12.447  1.00  0.00           H  
ATOM   1273 3HD1 LEU A  83       3.029  33.984  11.207  1.00  0.00           H  
ATOM   1274 1HD2 LEU A  83       5.505  32.448  12.243  1.00  0.00           H  
ATOM   1275 2HD2 LEU A  83       5.208  32.851  10.534  1.00  0.00           H  
ATOM   1276 3HD2 LEU A  83       6.723  33.359  11.317  1.00  0.00           H  
ATOM   1277  N   SER A  84       4.378  37.700  13.414  1.00  0.00           N  
ATOM   1278  CA  SER A  84       4.780  38.203  14.722  1.00  0.00           C  
ATOM   1279  C   SER A  84       4.849  37.079  15.747  1.00  0.00           C  
ATOM   1280  O   SER A  84       4.365  35.973  15.504  1.00  0.00           O  
ATOM   1281  CB  SER A  84       3.809  39.269  15.192  1.00  0.00           C  
ATOM   1282  OG  SER A  84       2.546  38.720  15.449  1.00  0.00           O  
ATOM   1283  H   SER A  84       3.396  37.565  13.219  1.00  0.00           H  
ATOM   1284  HA  SER A  84       5.773  38.646  14.632  1.00  0.00           H  
ATOM   1285 1HB  SER A  84       4.196  39.740  16.096  1.00  0.00           H  
ATOM   1286 2HB  SER A  84       3.724  40.044  14.431  1.00  0.00           H  
ATOM   1287  HG  SER A  84       2.181  38.483  14.593  1.00  0.00           H  
ATOM   1288  N   ARG A  85       5.453  37.368  16.895  1.00  0.00           N  
ATOM   1289  CA  ARG A  85       5.559  36.391  17.972  1.00  0.00           C  
ATOM   1290  C   ARG A  85       6.317  35.150  17.519  1.00  0.00           C  
ATOM   1291  O   ARG A  85       5.841  34.027  17.681  1.00  0.00           O  
ATOM   1292  CB  ARG A  85       4.177  35.986  18.464  1.00  0.00           C  
ATOM   1293  CG  ARG A  85       3.344  37.120  19.040  1.00  0.00           C  
ATOM   1294  CD  ARG A  85       2.050  36.632  19.580  1.00  0.00           C  
ATOM   1295  NE  ARG A  85       1.266  37.708  20.165  1.00  0.00           N  
ATOM   1296  CZ  ARG A  85       0.033  37.560  20.687  1.00  0.00           C  
ATOM   1297  NH1 ARG A  85      -0.542  36.378  20.689  1.00  0.00           N  
ATOM   1298  NH2 ARG A  85      -0.599  38.603  21.197  1.00  0.00           N  
ATOM   1299  H   ARG A  85       5.850  38.287  17.024  1.00  0.00           H  
ATOM   1300  HA  ARG A  85       6.102  36.847  18.800  1.00  0.00           H  
ATOM   1301 1HB  ARG A  85       3.613  35.547  17.642  1.00  0.00           H  
ATOM   1302 2HB  ARG A  85       4.275  35.223  19.237  1.00  0.00           H  
ATOM   1303 1HG  ARG A  85       3.894  37.601  19.849  1.00  0.00           H  
ATOM   1304 2HG  ARG A  85       3.136  37.852  18.258  1.00  0.00           H  
ATOM   1305 1HD  ARG A  85       1.466  36.184  18.777  1.00  0.00           H  
ATOM   1306 2HD  ARG A  85       2.236  35.887  20.353  1.00  0.00           H  
ATOM   1307  HE  ARG A  85       1.676  38.633  20.182  1.00  0.00           H  
ATOM   1308 1HH1 ARG A  85      -0.060  35.581  20.300  1.00  0.00           H  
ATOM   1309 2HH1 ARG A  85      -1.466  36.267  21.081  1.00  0.00           H  
ATOM   1310 1HH2 ARG A  85      -0.156  39.512  21.195  1.00  0.00           H  
ATOM   1311 2HH2 ARG A  85      -1.522  38.492  21.588  1.00  0.00           H  
ATOM   1312  N   LEU A  86       7.500  35.361  16.951  1.00  0.00           N  
ATOM   1313  CA  LEU A  86       8.270  34.273  16.360  1.00  0.00           C  
ATOM   1314  C   LEU A  86       8.806  33.332  17.432  1.00  0.00           C  
ATOM   1315  O   LEU A  86       9.222  33.770  18.505  1.00  0.00           O  
ATOM   1316  CB  LEU A  86       9.435  34.836  15.536  1.00  0.00           C  
ATOM   1317  CG  LEU A  86       9.044  35.584  14.255  1.00  0.00           C  
ATOM   1318  CD1 LEU A  86      10.288  36.189  13.620  1.00  0.00           C  
ATOM   1319  CD2 LEU A  86       8.353  34.624  13.298  1.00  0.00           C  
ATOM   1320  H   LEU A  86       7.875  36.298  16.928  1.00  0.00           H  
ATOM   1321  HA  LEU A  86       7.616  33.705  15.700  1.00  0.00           H  
ATOM   1322 1HB  LEU A  86      10.002  35.524  16.161  1.00  0.00           H  
ATOM   1323 2HB  LEU A  86      10.090  34.012  15.252  1.00  0.00           H  
ATOM   1324  HG  LEU A  86       8.365  36.400  14.504  1.00  0.00           H  
ATOM   1325 1HD1 LEU A  86      10.009  36.721  12.710  1.00  0.00           H  
ATOM   1326 2HD1 LEU A  86      10.751  36.886  14.319  1.00  0.00           H  
ATOM   1327 3HD1 LEU A  86      10.994  35.396  13.375  1.00  0.00           H  
ATOM   1328 1HD2 LEU A  86       8.074  35.156  12.388  1.00  0.00           H  
ATOM   1329 2HD2 LEU A  86       9.031  33.808  13.048  1.00  0.00           H  
ATOM   1330 3HD2 LEU A  86       7.457  34.220  13.771  1.00  0.00           H  
ATOM   1331  N   ARG A  87       8.794  32.037  17.135  1.00  0.00           N  
ATOM   1332  CA  ARG A  87       9.430  31.048  17.996  1.00  0.00           C  
ATOM   1333  C   ARG A  87      10.315  30.104  17.191  1.00  0.00           C  
ATOM   1334  O   ARG A  87      10.336  30.156  15.962  1.00  0.00           O  
ATOM   1335  CB  ARG A  87       8.383  30.239  18.747  1.00  0.00           C  
ATOM   1336  CG  ARG A  87       7.546  31.036  19.735  1.00  0.00           C  
ATOM   1337  CD  ARG A  87       6.592  30.169  20.472  1.00  0.00           C  
ATOM   1338  NE  ARG A  87       5.795  30.926  21.424  1.00  0.00           N  
ATOM   1339  CZ  ARG A  87       4.879  30.388  22.253  1.00  0.00           C  
ATOM   1340  NH1 ARG A  87       4.657  29.093  22.237  1.00  0.00           N  
ATOM   1341  NH2 ARG A  87       4.205  31.163  23.084  1.00  0.00           N  
ATOM   1342  H   ARG A  87       8.332  31.731  16.291  1.00  0.00           H  
ATOM   1343  HA  ARG A  87      10.052  31.571  18.723  1.00  0.00           H  
ATOM   1344 1HB  ARG A  87       7.700  29.778  18.034  1.00  0.00           H  
ATOM   1345 2HB  ARG A  87       8.870  29.436  19.300  1.00  0.00           H  
ATOM   1346 1HG  ARG A  87       8.202  31.519  20.460  1.00  0.00           H  
ATOM   1347 2HG  ARG A  87       6.976  31.796  19.199  1.00  0.00           H  
ATOM   1348 1HD  ARG A  87       5.915  29.690  19.765  1.00  0.00           H  
ATOM   1349 2HD  ARG A  87       7.143  29.405  21.020  1.00  0.00           H  
ATOM   1350  HE  ARG A  87       5.937  31.926  21.466  1.00  0.00           H  
ATOM   1351 1HH1 ARG A  87       5.173  28.500  21.601  1.00  0.00           H  
ATOM   1352 2HH1 ARG A  87       3.971  28.690  22.858  1.00  0.00           H  
ATOM   1353 1HH2 ARG A  87       4.375  32.160  23.097  1.00  0.00           H  
ATOM   1354 2HH2 ARG A  87       3.519  30.761  23.706  1.00  0.00           H  
ATOM   1355  N   SER A  88      11.045  29.243  17.892  1.00  0.00           N  
ATOM   1356  CA  SER A  88      11.934  28.287  17.244  1.00  0.00           C  
ATOM   1357  C   SER A  88      11.155  27.326  16.355  1.00  0.00           C  
ATOM   1358  O   SER A  88      11.691  26.789  15.386  1.00  0.00           O  
ATOM   1359  CB  SER A  88      12.712  27.508  18.287  1.00  0.00           C  
ATOM   1360  OG  SER A  88      11.859  26.698  19.048  1.00  0.00           O  
ATOM   1361  H   SER A  88      10.982  29.252  18.900  1.00  0.00           H  
ATOM   1362  HA  SER A  88      12.638  28.837  16.618  1.00  0.00           H  
ATOM   1363 1HB  SER A  88      13.461  26.889  17.794  1.00  0.00           H  
ATOM   1364 2HB  SER A  88      13.239  28.202  18.940  1.00  0.00           H  
ATOM   1365  HG  SER A  88      11.490  26.055  18.438  1.00  0.00           H  
ATOM   1366  N   ASP A  89       9.887  27.112  16.692  1.00  0.00           N  
ATOM   1367  CA  ASP A  89       9.050  26.167  15.963  1.00  0.00           C  
ATOM   1368  C   ASP A  89       8.595  26.749  14.631  1.00  0.00           C  
ATOM   1369  O   ASP A  89       8.026  26.044  13.797  1.00  0.00           O  
ATOM   1370  CB  ASP A  89       7.829  25.775  16.799  1.00  0.00           C  
ATOM   1371  CG  ASP A  89       8.191  24.942  18.021  1.00  0.00           C  
ATOM   1372  OD1 ASP A  89       9.265  24.389  18.042  1.00  0.00           O  
ATOM   1373  OD2 ASP A  89       7.390  24.867  18.922  1.00  0.00           O  
ATOM   1374  H   ASP A  89       9.494  27.617  17.473  1.00  0.00           H  
ATOM   1375  HA  ASP A  89       9.636  25.270  15.761  1.00  0.00           H  
ATOM   1376 1HB  ASP A  89       7.312  26.676  17.131  1.00  0.00           H  
ATOM   1377 2HB  ASP A  89       7.133  25.206  16.183  1.00  0.00           H  
ATOM   1378  N   ASP A  90       8.849  28.038  14.436  1.00  0.00           N  
ATOM   1379  CA  ASP A  90       8.445  28.723  13.214  1.00  0.00           C  
ATOM   1380  C   ASP A  90       9.516  28.604  12.137  1.00  0.00           C  
ATOM   1381  O   ASP A  90       9.332  29.067  11.011  1.00  0.00           O  
ATOM   1382  CB  ASP A  90       8.158  30.200  13.495  1.00  0.00           C  
ATOM   1383  CG  ASP A  90       6.914  30.409  14.348  1.00  0.00           C  
ATOM   1384  OD1 ASP A  90       5.934  29.744  14.108  1.00  0.00           O  
ATOM   1385  OD2 ASP A  90       6.955  31.233  15.230  1.00  0.00           O  
ATOM   1386  H   ASP A  90       9.333  28.558  15.154  1.00  0.00           H  
ATOM   1387  HA  ASP A  90       7.533  28.256  12.841  1.00  0.00           H  
ATOM   1388 1HB  ASP A  90       9.011  30.645  14.008  1.00  0.00           H  
ATOM   1389 2HB  ASP A  90       8.029  30.732  12.552  1.00  0.00           H  
ATOM   1390  N   THR A  91      10.635  27.980  12.489  1.00  0.00           N  
ATOM   1391  CA  THR A  91      11.682  27.678  11.519  1.00  0.00           C  
ATOM   1392  C   THR A  91      11.105  27.012  10.277  1.00  0.00           C  
ATOM   1393  O   THR A  91      10.816  25.816  10.280  1.00  0.00           O  
ATOM   1394  CB  THR A  91      12.765  26.774  12.136  1.00  0.00           C  
ATOM   1395  OG1 THR A  91      13.336  27.421  13.280  1.00  0.00           O  
ATOM   1396  CG2 THR A  91      13.860  26.486  11.121  1.00  0.00           C  
ATOM   1397  H   THR A  91      10.765  27.709  13.453  1.00  0.00           H  
ATOM   1398  HA  THR A  91      12.150  28.614  11.213  1.00  0.00           H  
ATOM   1399  HB  THR A  91      12.315  25.834  12.454  1.00  0.00           H  
ATOM   1400  HG1 THR A  91      12.792  27.246  14.052  1.00  0.00           H  
ATOM   1401 1HG2 THR A  91      14.617  25.845  11.574  1.00  0.00           H  
ATOM   1402 2HG2 THR A  91      13.431  25.984  10.255  1.00  0.00           H  
ATOM   1403 3HG2 THR A  91      14.320  27.422  10.806  1.00  0.00           H  
ATOM   1404  N   ALA A  92      10.941  27.793   9.215  1.00  0.00           N  
ATOM   1405  CA  ALA A  92      10.224  27.336   8.031  1.00  0.00           C  
ATOM   1406  C   ALA A  92      10.604  28.157   6.805  1.00  0.00           C  
ATOM   1407  O   ALA A  92      11.119  29.269   6.926  1.00  0.00           O  
ATOM   1408  CB  ALA A  92       8.721  27.399   8.264  1.00  0.00           C  
ATOM   1409  H   ALA A  92      11.322  28.729   9.228  1.00  0.00           H  
ATOM   1410  HA  ALA A  92      10.509  26.301   7.841  1.00  0.00           H  
ATOM   1411 1HB  ALA A  92       8.200  27.054   7.371  1.00  0.00           H  
ATOM   1412 2HB  ALA A  92       8.457  26.761   9.107  1.00  0.00           H  
ATOM   1413 3HB  ALA A  92       8.430  28.425   8.480  1.00  0.00           H  
ATOM   1414  N   VAL A  93      10.348  27.602   5.625  1.00  0.00           N  
ATOM   1415  CA  VAL A  93      10.522  28.339   4.379  1.00  0.00           C  
ATOM   1416  C   VAL A  93       9.180  28.772   3.803  1.00  0.00           C  
ATOM   1417  O   VAL A  93       8.264  27.962   3.660  1.00  0.00           O  
ATOM   1418  CB  VAL A  93      11.265  27.471   3.345  1.00  0.00           C  
ATOM   1419  CG1 VAL A  93      11.419  28.222   2.031  1.00  0.00           C  
ATOM   1420  CG2 VAL A  93      12.622  27.060   3.894  1.00  0.00           C  
ATOM   1421  H   VAL A  93      10.024  26.646   5.591  1.00  0.00           H  
ATOM   1422  HA  VAL A  93      11.119  29.228   4.583  1.00  0.00           H  
ATOM   1423  HB  VAL A  93      10.671  26.580   3.138  1.00  0.00           H  
ATOM   1424 1HG1 VAL A  93      11.945  27.594   1.312  1.00  0.00           H  
ATOM   1425 2HG1 VAL A  93      10.434  28.475   1.639  1.00  0.00           H  
ATOM   1426 3HG1 VAL A  93      11.988  29.136   2.199  1.00  0.00           H  
ATOM   1427 1HG2 VAL A  93      13.141  26.446   3.158  1.00  0.00           H  
ATOM   1428 2HG2 VAL A  93      13.214  27.951   4.106  1.00  0.00           H  
ATOM   1429 3HG2 VAL A  93      12.486  26.488   4.812  1.00  0.00           H  
ATOM   1430  N   TYR A  94       9.070  30.055   3.474  1.00  0.00           N  
ATOM   1431  CA  TYR A  94       7.790  30.642   3.098  1.00  0.00           C  
ATOM   1432  C   TYR A  94       7.704  30.860   1.593  1.00  0.00           C  
ATOM   1433  O   TYR A  94       8.682  31.252   0.956  1.00  0.00           O  
ATOM   1434  CB  TYR A  94       7.569  31.963   3.839  1.00  0.00           C  
ATOM   1435  CG  TYR A  94       7.539  31.821   5.345  1.00  0.00           C  
ATOM   1436  CD1 TYR A  94       8.675  32.100   6.090  1.00  0.00           C  
ATOM   1437  CD2 TYR A  94       6.376  31.412   5.980  1.00  0.00           C  
ATOM   1438  CE1 TYR A  94       8.648  31.970   7.465  1.00  0.00           C  
ATOM   1439  CE2 TYR A  94       6.349  31.282   7.355  1.00  0.00           C  
ATOM   1440  CZ  TYR A  94       7.479  31.560   8.096  1.00  0.00           C  
ATOM   1441  OH  TYR A  94       7.452  31.431   9.466  1.00  0.00           O  
ATOM   1442  H   TYR A  94       9.895  30.638   3.484  1.00  0.00           H  
ATOM   1443  HA  TYR A  94       6.996  29.949   3.377  1.00  0.00           H  
ATOM   1444 1HB  TYR A  94       8.363  32.664   3.579  1.00  0.00           H  
ATOM   1445 2HB  TYR A  94       6.625  32.405   3.520  1.00  0.00           H  
ATOM   1446  HD1 TYR A  94       9.589  32.422   5.591  1.00  0.00           H  
ATOM   1447  HD2 TYR A  94       5.484  31.192   5.394  1.00  0.00           H  
ATOM   1448  HE1 TYR A  94       9.541  32.189   8.051  1.00  0.00           H  
ATOM   1449  HE2 TYR A  94       5.435  30.960   7.854  1.00  0.00           H  
ATOM   1450  HH  TYR A  94       8.276  31.039   9.766  1.00  0.00           H  
ATOM   1451  N   TYR A  95       6.529  30.604   1.029  1.00  0.00           N  
ATOM   1452  CA  TYR A  95       6.300  30.814  -0.396  1.00  0.00           C  
ATOM   1453  C   TYR A  95       5.077  31.689  -0.634  1.00  0.00           C  
ATOM   1454  O   TYR A  95       4.131  31.679   0.154  1.00  0.00           O  
ATOM   1455  CB  TYR A  95       6.142  29.473  -1.116  1.00  0.00           C  
ATOM   1456  CG  TYR A  95       7.348  28.568  -0.994  1.00  0.00           C  
ATOM   1457  CD1 TYR A  95       7.451  27.689   0.075  1.00  0.00           C  
ATOM   1458  CD2 TYR A  95       8.351  28.617  -1.950  1.00  0.00           C  
ATOM   1459  CE1 TYR A  95       8.552  26.863   0.186  1.00  0.00           C  
ATOM   1460  CE2 TYR A  95       9.453  27.791  -1.839  1.00  0.00           C  
ATOM   1461  CZ  TYR A  95       9.555  26.917  -0.776  1.00  0.00           C  
ATOM   1462  OH  TYR A  95      10.652  26.094  -0.665  1.00  0.00           O  
ATOM   1463  H   TYR A  95       5.774  30.254   1.602  1.00  0.00           H  
ATOM   1464  HA  TYR A  95       7.164  31.333  -0.812  1.00  0.00           H  
ATOM   1465 1HB  TYR A  95       5.277  28.943  -0.713  1.00  0.00           H  
ATOM   1466 2HB  TYR A  95       5.954  29.648  -2.174  1.00  0.00           H  
ATOM   1467  HD1 TYR A  95       6.662  27.651   0.827  1.00  0.00           H  
ATOM   1468  HD2 TYR A  95       8.271  29.308  -2.789  1.00  0.00           H  
ATOM   1469  HE1 TYR A  95       8.633  26.173   1.025  1.00  0.00           H  
ATOM   1470  HE2 TYR A  95      10.241  27.830  -2.591  1.00  0.00           H  
ATOM   1471  HH  TYR A  95      10.487  25.431   0.009  1.00  0.00           H  
ATOM   1472  N   CYS A  96       5.101  32.446  -1.726  1.00  0.00           N  
ATOM   1473  CA  CYS A  96       3.935  33.208  -2.156  1.00  0.00           C  
ATOM   1474  C   CYS A  96       3.561  32.878  -3.596  1.00  0.00           C  
ATOM   1475  O   CYS A  96       4.211  33.336  -4.536  1.00  0.00           O  
ATOM   1476  CB  CYS A  96       4.198  34.709  -2.034  1.00  0.00           C  
ATOM   1477  SG  CYS A  96       2.777  35.745  -2.458  1.00  0.00           S  
ATOM   1478  H   CYS A  96       5.949  32.494  -2.273  1.00  0.00           H  
ATOM   1479  HA  CYS A  96       3.095  32.949  -1.511  1.00  0.00           H  
ATOM   1480 1HB  CYS A  96       4.494  34.944  -1.011  1.00  0.00           H  
ATOM   1481 2HB  CYS A  96       5.025  34.987  -2.686  1.00  0.00           H  
ATOM   1482  HG  CYS A  96       1.899  35.093  -1.702  1.00  0.00           H  
ATOM   1483  N   ALA A  97       2.511  32.082  -3.762  1.00  0.00           N  
ATOM   1484  CA  ALA A  97       2.076  31.653  -5.086  1.00  0.00           C  
ATOM   1485  C   ALA A  97       0.568  31.444  -5.130  1.00  0.00           C  
ATOM   1486  O   ALA A  97      -0.053  31.120  -4.117  1.00  0.00           O  
ATOM   1487  CB  ALA A  97       2.799  30.378  -5.493  1.00  0.00           C  
ATOM   1488  H   ALA A  97       2.000  31.766  -2.950  1.00  0.00           H  
ATOM   1489  HA  ALA A  97       2.325  32.442  -5.796  1.00  0.00           H  
ATOM   1490 1HB  ALA A  97       2.464  30.070  -6.484  1.00  0.00           H  
ATOM   1491 2HB  ALA A  97       3.874  30.560  -5.514  1.00  0.00           H  
ATOM   1492 3HB  ALA A  97       2.579  29.590  -4.775  1.00  0.00           H  
ATOM   1493  N   ARG A  98      -0.016  31.631  -6.308  1.00  0.00           N  
ATOM   1494  CA  ARG A  98      -1.462  31.531  -6.471  1.00  0.00           C  
ATOM   1495  C   ARG A  98      -1.884  30.101  -6.781  1.00  0.00           C  
ATOM   1496  O   ARG A  98      -1.259  29.421  -7.596  1.00  0.00           O  
ATOM   1497  CB  ARG A  98      -1.939  32.450  -7.586  1.00  0.00           C  
ATOM   1498  CG  ARG A  98      -3.434  32.399  -7.861  1.00  0.00           C  
ATOM   1499  CD  ARG A  98      -3.814  33.277  -8.997  1.00  0.00           C  
ATOM   1500  NE  ARG A  98      -5.245  33.244  -9.253  1.00  0.00           N  
ATOM   1501  CZ  ARG A  98      -5.862  33.925 -10.238  1.00  0.00           C  
ATOM   1502  NH1 ARG A  98      -5.161  34.686 -11.050  1.00  0.00           N  
ATOM   1503  NH2 ARG A  98      -7.171  33.828 -10.389  1.00  0.00           N  
ATOM   1504  H   ARG A  98       0.556  31.848  -7.112  1.00  0.00           H  
ATOM   1505  HA  ARG A  98      -1.937  31.839  -5.540  1.00  0.00           H  
ATOM   1506 1HB  ARG A  98      -1.684  33.480  -7.343  1.00  0.00           H  
ATOM   1507 2HB  ARG A  98      -1.425  32.195  -8.513  1.00  0.00           H  
ATOM   1508 1HG  ARG A  98      -3.725  31.377  -8.104  1.00  0.00           H  
ATOM   1509 2HG  ARG A  98      -3.978  32.730  -6.975  1.00  0.00           H  
ATOM   1510 1HD  ARG A  98      -3.531  34.305  -8.773  1.00  0.00           H  
ATOM   1511 2HD  ARG A  98      -3.299  32.948  -9.899  1.00  0.00           H  
ATOM   1512  HE  ARG A  98      -5.817  32.669  -8.649  1.00  0.00           H  
ATOM   1513 1HH1 ARG A  98      -4.160  34.760 -10.935  1.00  0.00           H  
ATOM   1514 2HH1 ARG A  98      -5.623  35.196 -11.788  1.00  0.00           H  
ATOM   1515 1HH2 ARG A  98      -7.710  33.243  -9.765  1.00  0.00           H  
ATOM   1516 2HH2 ARG A  98      -7.633  34.338 -11.127  1.00  0.00           H  
ATOM   1517  N   SER A  99      -2.947  29.648  -6.125  1.00  0.00           N  
ATOM   1518  CA  SER A  99      -3.455  28.297  -6.330  1.00  0.00           C  
ATOM   1519  C   SER A  99      -4.946  28.310  -6.641  1.00  0.00           C  
ATOM   1520  O   SER A  99      -5.698  29.113  -6.089  1.00  0.00           O  
ATOM   1521  CB  SER A  99      -3.194  27.449  -5.100  1.00  0.00           C  
ATOM   1522  OG  SER A  99      -1.821  27.363  -4.832  1.00  0.00           O  
ATOM   1523  H   SER A  99      -3.415  30.255  -5.468  1.00  0.00           H  
ATOM   1524  HA  SER A  99      -2.932  27.855  -7.179  1.00  0.00           H  
ATOM   1525 1HB  SER A  99      -3.708  27.883  -4.243  1.00  0.00           H  
ATOM   1526 2HB  SER A  99      -3.600  26.450  -5.254  1.00  0.00           H  
ATOM   1527  HG  SER A  99      -1.522  26.547  -5.241  1.00  0.00           H  
ATOM   1528  N   GLY A 100      -5.368  27.416  -7.529  1.00  0.00           N  
ATOM   1529  CA  GLY A 100      -6.767  27.340  -7.934  1.00  0.00           C  
ATOM   1530  C   GLY A 100      -7.158  28.540  -8.787  1.00  0.00           C  
ATOM   1531  O   GLY A 100      -6.300  29.287  -9.257  1.00  0.00           O  
ATOM   1532  H   GLY A 100      -4.703  26.772  -7.933  1.00  0.00           H  
ATOM   1533 1HA  GLY A 100      -6.934  26.421  -8.495  1.00  0.00           H  
ATOM   1534 2HA  GLY A 100      -7.400  27.297  -7.049  1.00  0.00           H  
ATOM   1535  N   GLY A 101      -8.460  28.720  -8.985  1.00  0.00           N  
ATOM   1536  CA  GLY A 101      -8.972  29.869  -9.721  1.00  0.00           C  
ATOM   1537  C   GLY A 101      -9.067  29.571 -11.212  1.00  0.00           C  
ATOM   1538  O   GLY A 101      -8.631  28.517 -11.673  1.00  0.00           O  
ATOM   1539  H   GLY A 101      -9.112  28.042  -8.616  1.00  0.00           H  
ATOM   1540 1HA  GLY A 101      -9.956  30.139  -9.336  1.00  0.00           H  
ATOM   1541 2HA  GLY A 101      -8.318  30.725  -9.559  1.00  0.00           H  
ATOM   1542  N   PRO A 102      -9.640  30.506 -11.962  1.00  0.00           N  
ATOM   1543  CA  PRO A 102      -9.778  30.354 -13.405  1.00  0.00           C  
ATOM   1544  C   PRO A 102      -8.432  30.498 -14.104  1.00  0.00           C  
ATOM   1545  O   PRO A 102      -8.253  30.032 -15.230  1.00  0.00           O  
ATOM   1546  CB  PRO A 102     -10.735  31.489 -13.782  1.00  0.00           C  
ATOM   1547  CG  PRO A 102     -10.497  32.529 -12.742  1.00  0.00           C  
ATOM   1548  CD  PRO A 102     -10.260  31.747 -11.478  1.00  0.00           C  
ATOM   1549  HA  PRO A 102     -10.224  29.373 -13.624  1.00  0.00           H  
ATOM   1550 1HB  PRO A 102     -10.515  31.844 -14.800  1.00  0.00           H  
ATOM   1551 2HB  PRO A 102     -11.772  31.120 -13.788  1.00  0.00           H  
ATOM   1552 1HG  PRO A 102      -9.636  33.155 -13.021  1.00  0.00           H  
ATOM   1553 2HG  PRO A 102     -11.366  33.199 -12.669  1.00  0.00           H  
ATOM   1554 1HD  PRO A 102      -9.579  32.309 -10.821  1.00  0.00           H  
ATOM   1555 2HD  PRO A 102     -11.220  31.562 -10.975  1.00  0.00           H  
ATOM   1556  N   TYR A 103      -7.488  31.147 -13.432  1.00  0.00           N  
ATOM   1557  CA  TYR A 103      -6.120  31.239 -13.928  1.00  0.00           C  
ATOM   1558  C   TYR A 103      -5.125  30.713 -12.901  1.00  0.00           C  
ATOM   1559  O   TYR A 103      -5.274  30.947 -11.702  1.00  0.00           O  
ATOM   1560  CB  TYR A 103      -5.782  32.685 -14.301  1.00  0.00           C  
ATOM   1561  CG  TYR A 103      -6.663  33.255 -15.391  1.00  0.00           C  
ATOM   1562  CD1 TYR A 103      -7.794  33.985 -15.058  1.00  0.00           C  
ATOM   1563  CD2 TYR A 103      -6.338  33.048 -16.724  1.00  0.00           C  
ATOM   1564  CE1 TYR A 103      -8.599  34.505 -16.054  1.00  0.00           C  
ATOM   1565  CE2 TYR A 103      -7.142  33.568 -17.719  1.00  0.00           C  
ATOM   1566  CZ  TYR A 103      -8.268  34.294 -17.388  1.00  0.00           C  
ATOM   1567  OH  TYR A 103      -9.069  34.813 -18.379  1.00  0.00           O  
ATOM   1568  H   TYR A 103      -7.724  31.587 -12.554  1.00  0.00           H  
ATOM   1569  HA  TYR A 103      -6.033  30.619 -14.820  1.00  0.00           H  
ATOM   1570 1HB  TYR A 103      -5.877  33.320 -13.420  1.00  0.00           H  
ATOM   1571 2HB  TYR A 103      -4.747  32.742 -14.636  1.00  0.00           H  
ATOM   1572  HD1 TYR A 103      -8.049  34.147 -14.011  1.00  0.00           H  
ATOM   1573  HD2 TYR A 103      -5.450  32.473 -16.985  1.00  0.00           H  
ATOM   1574  HE1 TYR A 103      -9.487  35.079 -15.792  1.00  0.00           H  
ATOM   1575  HE2 TYR A 103      -6.888  33.405 -18.767  1.00  0.00           H  
ATOM   1576  HH  TYR A 103      -8.705  34.581 -19.237  1.00  0.00           H  
ATOM   1577  N   PHE A 104      -4.110  30.002 -13.379  1.00  0.00           N  
ATOM   1578  CA  PHE A 104      -3.206  29.270 -12.500  1.00  0.00           C  
ATOM   1579  C   PHE A 104      -1.801  29.856 -12.543  1.00  0.00           C  
ATOM   1580  O   PHE A 104      -1.356  30.351 -13.579  1.00  0.00           O  
ATOM   1581  CB  PHE A 104      -3.160  27.792 -12.891  1.00  0.00           C  
ATOM   1582  CG  PHE A 104      -4.466  27.074 -12.703  1.00  0.00           C  
ATOM   1583  CD1 PHE A 104      -5.393  27.009 -13.733  1.00  0.00           C  
ATOM   1584  CD2 PHE A 104      -4.771  26.463 -11.496  1.00  0.00           C  
ATOM   1585  CE1 PHE A 104      -6.595  26.348 -13.560  1.00  0.00           C  
ATOM   1586  CE2 PHE A 104      -5.970  25.801 -11.321  1.00  0.00           C  
ATOM   1587  CZ  PHE A 104      -6.884  25.744 -12.355  1.00  0.00           C  
ATOM   1588  H   PHE A 104      -3.961  29.967 -14.377  1.00  0.00           H  
ATOM   1589  HA  PHE A 104      -3.579  29.349 -11.477  1.00  0.00           H  
ATOM   1590 1HB  PHE A 104      -2.870  27.702 -13.937  1.00  0.00           H  
ATOM   1591 2HB  PHE A 104      -2.403  27.282 -12.297  1.00  0.00           H  
ATOM   1592  HD1 PHE A 104      -5.164  27.485 -14.686  1.00  0.00           H  
ATOM   1593  HD2 PHE A 104      -4.049  26.508 -10.679  1.00  0.00           H  
ATOM   1594  HE1 PHE A 104      -7.314  26.305 -14.378  1.00  0.00           H  
ATOM   1595  HE2 PHE A 104      -6.197  25.324 -10.368  1.00  0.00           H  
ATOM   1596  HZ  PHE A 104      -7.831  25.225 -12.218  1.00  0.00           H  
ATOM   1597  N   PHE A 105      -1.106  29.798 -11.412  1.00  0.00           N  
ATOM   1598  CA  PHE A 105       0.271  30.271 -11.333  1.00  0.00           C  
ATOM   1599  C   PHE A 105       1.242  29.112 -11.152  1.00  0.00           C  
ATOM   1600  O   PHE A 105       1.310  28.508 -10.081  1.00  0.00           O  
ATOM   1601  CB  PHE A 105       0.430  31.262 -10.179  1.00  0.00           C  
ATOM   1602  CG  PHE A 105       1.729  32.017 -10.204  1.00  0.00           C  
ATOM   1603  CD1 PHE A 105       2.600  31.893 -11.276  1.00  0.00           C  
ATOM   1604  CD2 PHE A 105       2.082  32.853  -9.155  1.00  0.00           C  
ATOM   1605  CE1 PHE A 105       3.795  32.587 -11.299  1.00  0.00           C  
ATOM   1606  CE2 PHE A 105       3.275  33.549  -9.176  1.00  0.00           C  
ATOM   1607  CZ  PHE A 105       4.133  33.415 -10.250  1.00  0.00           C  
ATOM   1608  H   PHE A 105      -1.543  29.416 -10.585  1.00  0.00           H  
ATOM   1609  HA  PHE A 105       0.516  30.780 -12.267  1.00  0.00           H  
ATOM   1610 1HB  PHE A 105      -0.384  31.985 -10.206  1.00  0.00           H  
ATOM   1611 2HB  PHE A 105       0.364  30.730  -9.231  1.00  0.00           H  
ATOM   1612  HD1 PHE A 105       2.332  31.239 -12.106  1.00  0.00           H  
ATOM   1613  HD2 PHE A 105       1.405  32.958  -8.306  1.00  0.00           H  
ATOM   1614  HE1 PHE A 105       4.470  32.480 -12.148  1.00  0.00           H  
ATOM   1615  HE2 PHE A 105       3.541  34.202  -8.346  1.00  0.00           H  
ATOM   1616  HZ  PHE A 105       5.074  33.961 -10.267  1.00  0.00           H  
ATOM   1617  N   ASP A 106       1.994  28.806 -12.204  1.00  0.00           N  
ATOM   1618  CA  ASP A 106       2.722  27.546 -12.285  1.00  0.00           C  
ATOM   1619  C   ASP A 106       4.021  27.608 -11.492  1.00  0.00           C  
ATOM   1620  O   ASP A 106       4.638  26.580 -11.211  1.00  0.00           O  
ATOM   1621  CB  ASP A 106       3.024  27.193 -13.743  1.00  0.00           C  
ATOM   1622  CG  ASP A 106       1.769  26.906 -14.556  1.00  0.00           C  
ATOM   1623  OD1 ASP A 106       0.735  26.704 -13.964  1.00  0.00           O  
ATOM   1624  OD2 ASP A 106       1.855  26.892 -15.760  1.00  0.00           O  
ATOM   1625  H   ASP A 106       2.063  29.464 -12.967  1.00  0.00           H  
ATOM   1626  HA  ASP A 106       2.100  26.759 -11.858  1.00  0.00           H  
ATOM   1627 1HB  ASP A 106       3.563  28.017 -14.213  1.00  0.00           H  
ATOM   1628 2HB  ASP A 106       3.671  26.316 -13.780  1.00  0.00           H  
ATOM   1629  N   TYR A 107       4.432  28.819 -11.132  1.00  0.00           N  
ATOM   1630  CA  TYR A 107       5.762  29.045 -10.580  1.00  0.00           C  
ATOM   1631  C   TYR A 107       5.685  29.538  -9.141  1.00  0.00           C  
ATOM   1632  O   TYR A 107       4.918  30.448  -8.827  1.00  0.00           O  
ATOM   1633  CB  TYR A 107       6.538  30.043 -11.443  1.00  0.00           C  
ATOM   1634  CG  TYR A 107       6.686  29.616 -12.886  1.00  0.00           C  
ATOM   1635  CD1 TYR A 107       5.747  30.013 -13.827  1.00  0.00           C  
ATOM   1636  CD2 TYR A 107       7.762  28.829 -13.270  1.00  0.00           C  
ATOM   1637  CE1 TYR A 107       5.882  29.623 -15.145  1.00  0.00           C  
ATOM   1638  CE2 TYR A 107       7.897  28.440 -14.588  1.00  0.00           C  
ATOM   1639  CZ  TYR A 107       6.963  28.834 -15.524  1.00  0.00           C  
ATOM   1640  OH  TYR A 107       7.098  28.446 -16.837  1.00  0.00           O  
ATOM   1641  H   TYR A 107       3.806  29.604 -11.245  1.00  0.00           H  
ATOM   1642  HA  TYR A 107       6.300  28.096 -10.576  1.00  0.00           H  
ATOM   1643 1HB  TYR A 107       6.032  31.010 -11.424  1.00  0.00           H  
ATOM   1644 2HB  TYR A 107       7.534  30.186 -11.026  1.00  0.00           H  
ATOM   1645  HD1 TYR A 107       4.901  30.631 -13.526  1.00  0.00           H  
ATOM   1646  HD2 TYR A 107       8.499  28.517 -12.530  1.00  0.00           H  
ATOM   1647  HE1 TYR A 107       5.144  29.934 -15.884  1.00  0.00           H  
ATOM   1648  HE2 TYR A 107       8.742  27.820 -14.889  1.00  0.00           H  
ATOM   1649  HH  TYR A 107       7.920  28.795 -17.189  1.00  0.00           H  
ATOM   1650  N   TRP A 108       6.484  28.932  -8.270  1.00  0.00           N  
ATOM   1651  CA  TRP A 108       6.624  29.408  -6.899  1.00  0.00           C  
ATOM   1652  C   TRP A 108       7.925  30.178  -6.712  1.00  0.00           C  
ATOM   1653  O   TRP A 108       8.852  30.053  -7.512  1.00  0.00           O  
ATOM   1654  CB  TRP A 108       6.577  28.234  -5.919  1.00  0.00           C  
ATOM   1655  CG  TRP A 108       5.209  27.645  -5.755  1.00  0.00           C  
ATOM   1656  CD1 TRP A 108       4.242  27.550  -6.711  1.00  0.00           C  
ATOM   1657  CD2 TRP A 108       4.644  27.063  -4.555  1.00  0.00           C  
ATOM   1658  NE1 TRP A 108       3.120  26.953  -6.192  1.00  0.00           N  
ATOM   1659  CE2 TRP A 108       3.349  26.647  -4.875  1.00  0.00           C  
ATOM   1660  CE3 TRP A 108       5.128  26.863  -3.256  1.00  0.00           C  
ATOM   1661  CZ2 TRP A 108       2.522  26.042  -3.941  1.00  0.00           C  
ATOM   1662  CZ3 TRP A 108       4.299  26.256  -2.321  1.00  0.00           C  
ATOM   1663  CH2 TRP A 108       3.030  25.855  -2.656  1.00  0.00           C  
ATOM   1664  H   TRP A 108       7.009  28.121  -8.565  1.00  0.00           H  
ATOM   1665  HA  TRP A 108       5.793  30.079  -6.679  1.00  0.00           H  
ATOM   1666 1HB  TRP A 108       7.250  27.447  -6.262  1.00  0.00           H  
ATOM   1667 2HB  TRP A 108       6.928  28.562  -4.941  1.00  0.00           H  
ATOM   1668  HD1 TRP A 108       4.345  27.898  -7.738  1.00  0.00           H  
ATOM   1669  HE1 TRP A 108       2.265  26.770  -6.697  1.00  0.00           H  
ATOM   1670  HE3 TRP A 108       6.136  27.177  -2.986  1.00  0.00           H  
ATOM   1671  HZ2 TRP A 108       1.511  25.717  -4.188  1.00  0.00           H  
ATOM   1672  HZ3 TRP A 108       4.683  26.105  -1.312  1.00  0.00           H  
ATOM   1673  HH2 TRP A 108       2.406  25.381  -1.897  1.00  0.00           H  
ATOM   1674  N   GLY A 109       7.987  30.976  -5.651  1.00  0.00           N  
ATOM   1675  CA  GLY A 109       9.187  31.744  -5.340  1.00  0.00           C  
ATOM   1676  C   GLY A 109      10.301  30.842  -4.826  1.00  0.00           C  
ATOM   1677  O   GLY A 109      10.085  29.657  -4.570  1.00  0.00           O  
ATOM   1678  H   GLY A 109       7.184  31.052  -5.044  1.00  0.00           H  
ATOM   1679 1HA  GLY A 109       9.523  32.271  -6.233  1.00  0.00           H  
ATOM   1680 2HA  GLY A 109       8.951  32.499  -4.591  1.00  0.00           H  
ATOM   1681  N   GLN A 110      11.494  31.408  -4.677  1.00  0.00           N  
ATOM   1682  CA  GLN A 110      12.676  30.627  -4.333  1.00  0.00           C  
ATOM   1683  C   GLN A 110      12.606  30.126  -2.897  1.00  0.00           C  
ATOM   1684  O   GLN A 110      13.332  29.209  -2.513  1.00  0.00           O  
ATOM   1685  CB  GLN A 110      13.945  31.459  -4.535  1.00  0.00           C  
ATOM   1686  CG  GLN A 110      14.219  32.456  -3.422  1.00  0.00           C  
ATOM   1687  CD  GLN A 110      13.624  33.822  -3.709  1.00  0.00           C  
ATOM   1688  OE1 GLN A 110      12.558  33.933  -4.321  1.00  0.00           O  
ATOM   1689  NE2 GLN A 110      14.310  34.870  -3.268  1.00  0.00           N  
ATOM   1690  H   GLN A 110      11.584  32.406  -4.806  1.00  0.00           H  
ATOM   1691  HA  GLN A 110      12.720  29.759  -4.991  1.00  0.00           H  
ATOM   1692 1HB  GLN A 110      14.807  30.796  -4.612  1.00  0.00           H  
ATOM   1693 2HB  GLN A 110      13.873  32.012  -5.472  1.00  0.00           H  
ATOM   1694 1HG  GLN A 110      13.784  32.081  -2.497  1.00  0.00           H  
ATOM   1695 2HG  GLN A 110      15.297  32.570  -3.308  1.00  0.00           H  
ATOM   1696 1HE2 GLN A 110      13.967  35.796  -3.427  1.00  0.00           H  
ATOM   1697 2HE2 GLN A 110      15.170  34.734  -2.776  1.00  0.00           H  
ATOM   1698  N   GLY A 111      11.727  30.732  -2.106  1.00  0.00           N  
ATOM   1699  CA  GLY A 111      11.517  30.307  -0.727  1.00  0.00           C  
ATOM   1700  C   GLY A 111      12.292  31.188   0.244  1.00  0.00           C  
ATOM   1701  O   GLY A 111      13.499  31.377   0.098  1.00  0.00           O  
ATOM   1702  H   GLY A 111      11.190  31.506  -2.470  1.00  0.00           H  
ATOM   1703 1HA  GLY A 111      10.453  30.348  -0.492  1.00  0.00           H  
ATOM   1704 2HA  GLY A 111      11.831  29.271  -0.614  1.00  0.00           H  
ATOM   1705  N   THR A 112      11.590  31.726   1.236  1.00  0.00           N  
ATOM   1706  CA  THR A 112      12.218  32.560   2.254  1.00  0.00           C  
ATOM   1707  C   THR A 112      12.378  31.802   3.566  1.00  0.00           C  
ATOM   1708  O   THR A 112      11.393  31.455   4.217  1.00  0.00           O  
ATOM   1709  CB  THR A 112      11.405  33.846   2.496  1.00  0.00           C  
ATOM   1710  OG1 THR A 112      11.326  34.600   1.280  1.00  0.00           O  
ATOM   1711  CG2 THR A 112      12.060  34.696   3.574  1.00  0.00           C  
ATOM   1712  H   THR A 112      10.596  31.553   1.286  1.00  0.00           H  
ATOM   1713  HA  THR A 112      13.211  32.843   1.906  1.00  0.00           H  
ATOM   1714  HB  THR A 112      10.395  33.584   2.811  1.00  0.00           H  
ATOM   1715  HG1 THR A 112      12.130  35.115   1.170  1.00  0.00           H  
ATOM   1716 1HG2 THR A 112      11.472  35.600   3.731  1.00  0.00           H  
ATOM   1717 2HG2 THR A 112      12.111  34.129   4.503  1.00  0.00           H  
ATOM   1718 3HG2 THR A 112      13.067  34.969   3.260  1.00  0.00           H  
ATOM   1719  N   LEU A 113      13.624  31.547   3.948  1.00  0.00           N  
ATOM   1720  CA  LEU A 113      13.915  30.790   5.160  1.00  0.00           C  
ATOM   1721  C   LEU A 113      14.084  31.714   6.359  1.00  0.00           C  
ATOM   1722  O   LEU A 113      14.929  32.609   6.351  1.00  0.00           O  
ATOM   1723  CB  LEU A 113      15.185  29.952   4.969  1.00  0.00           C  
ATOM   1724  CG  LEU A 113      15.693  29.221   6.219  1.00  0.00           C  
ATOM   1725  CD1 LEU A 113      14.662  28.191   6.659  1.00  0.00           C  
ATOM   1726  CD2 LEU A 113      17.029  28.561   5.913  1.00  0.00           C  
ATOM   1727  H   LEU A 113      14.391  31.886   3.384  1.00  0.00           H  
ATOM   1728  HA  LEU A 113      13.079  30.120   5.357  1.00  0.00           H  
ATOM   1729 1HB  LEU A 113      14.996  29.204   4.202  1.00  0.00           H  
ATOM   1730 2HB  LEU A 113      15.984  30.606   4.620  1.00  0.00           H  
ATOM   1731  HG  LEU A 113      15.819  29.935   7.032  1.00  0.00           H  
ATOM   1732 1HD1 LEU A 113      15.023  27.671   7.547  1.00  0.00           H  
ATOM   1733 2HD1 LEU A 113      13.722  28.693   6.890  1.00  0.00           H  
ATOM   1734 3HD1 LEU A 113      14.502  27.471   5.858  1.00  0.00           H  
ATOM   1735 1HD2 LEU A 113      17.391  28.042   6.801  1.00  0.00           H  
ATOM   1736 2HD2 LEU A 113      16.904  27.845   5.100  1.00  0.00           H  
ATOM   1737 3HD2 LEU A 113      17.752  29.322   5.618  1.00  0.00           H  
ATOM   1738  N   VAL A 114      13.274  31.493   7.389  1.00  0.00           N  
ATOM   1739  CA  VAL A 114      13.387  32.251   8.629  1.00  0.00           C  
ATOM   1740  C   VAL A 114      13.730  31.341   9.801  1.00  0.00           C  
ATOM   1741  O   VAL A 114      13.085  30.313  10.012  1.00  0.00           O  
ATOM   1742  CB  VAL A 114      12.069  32.990   8.926  1.00  0.00           C  
ATOM   1743  CG1 VAL A 114      12.165  33.742  10.245  1.00  0.00           C  
ATOM   1744  CG2 VAL A 114      11.741  33.941   7.785  1.00  0.00           C  
ATOM   1745  H   VAL A 114      12.562  30.781   7.310  1.00  0.00           H  
ATOM   1746  HA  VAL A 114      14.183  32.987   8.513  1.00  0.00           H  
ATOM   1747  HB  VAL A 114      11.268  32.258   9.031  1.00  0.00           H  
ATOM   1748 1HG1 VAL A 114      11.224  34.258  10.439  1.00  0.00           H  
ATOM   1749 2HG1 VAL A 114      12.364  33.037  11.052  1.00  0.00           H  
ATOM   1750 3HG1 VAL A 114      12.973  34.471  10.190  1.00  0.00           H  
ATOM   1751 1HG2 VAL A 114      10.807  34.460   8.001  1.00  0.00           H  
ATOM   1752 2HG2 VAL A 114      12.545  34.670   7.676  1.00  0.00           H  
ATOM   1753 3HG2 VAL A 114      11.636  33.376   6.859  1.00  0.00           H  
ATOM   1754  N   THR A 115      14.749  31.724  10.563  1.00  0.00           N  
ATOM   1755  CA  THR A 115      15.131  30.985  11.761  1.00  0.00           C  
ATOM   1756  C   THR A 115      14.873  31.804  13.019  1.00  0.00           C  
ATOM   1757  O   THR A 115      13.765  31.872  13.474  1.00  0.00           O  
ATOM   1758  OXT THR A 115      15.778  32.381  13.555  1.00  0.00           O  
ATOM   1759  CB  THR A 115      16.613  30.571  11.708  1.00  0.00           C  
ATOM   1760  OG1 THR A 115      16.834  29.716  10.578  1.00  0.00           O  
ATOM   1761  CG2 THR A 115      17.008  29.837  12.979  1.00  0.00           C  
ATOM   1762  H   THR A 115      15.273  32.548  10.306  1.00  0.00           H  
ATOM   1763  HA  THR A 115      14.524  30.081  11.817  1.00  0.00           H  
ATOM   1764  HB  THR A 115      17.235  31.460  11.600  1.00  0.00           H  
ATOM   1765  HG1 THR A 115      16.532  28.829  10.786  1.00  0.00           H  
ATOM   1766 1HG2 THR A 115      18.059  29.553  12.924  1.00  0.00           H  
ATOM   1767 2HG2 THR A 115      16.853  30.488  13.839  1.00  0.00           H  
ATOM   1768 3HG2 THR A 115      16.396  28.942  13.087  1.00  0.00           H  
ATOM   1769  N   ASP C 116      -9.665  22.886   6.401  1.00  0.00           N  
ATOM   1770  CA  ASP C 116      -9.216  22.206   7.610  1.00  0.00           C  
ATOM   1771  C   ASP C 116      -9.417  20.700   7.501  1.00  0.00           C  
ATOM   1772  O   ASP C 116     -10.092  20.092   8.332  1.00  0.00           O  
ATOM   1773  CB  ASP C 116      -9.964  22.739   8.835  1.00  0.00           C  
ATOM   1774  CG  ASP C 116      -9.390  22.227  10.149  1.00  0.00           C  
ATOM   1775  OD1 ASP C 116      -8.296  21.714  10.137  1.00  0.00           O  
ATOM   1776  OD2 ASP C 116     -10.050  22.354  11.152  1.00  0.00           O  
ATOM   1777 1H   ASP C 116      -9.522  23.871   6.500  1.00  0.00           H  
ATOM   1778 2H   ASP C 116      -9.143  22.551   5.617  1.00  0.00           H  
ATOM   1779 3H   ASP C 116     -10.638  22.704   6.257  1.00  0.00           H  
ATOM   1780  HA  ASP C 116      -8.151  22.399   7.741  1.00  0.00           H  
ATOM   1781 1HB  ASP C 116      -9.926  23.828   8.839  1.00  0.00           H  
ATOM   1782 2HB  ASP C 116     -11.013  22.448   8.776  1.00  0.00           H  
ATOM   1783  N   ILE C 117      -8.827  20.102   6.472  1.00  0.00           N  
ATOM   1784  CA  ILE C 117      -8.923  18.662   6.263  1.00  0.00           C  
ATOM   1785  C   ILE C 117      -7.544  18.016   6.234  1.00  0.00           C  
ATOM   1786  O   ILE C 117      -6.634  18.502   5.563  1.00  0.00           O  
ATOM   1787  CB  ILE C 117      -9.667  18.346   4.953  1.00  0.00           C  
ATOM   1788  CG1 ILE C 117     -11.096  18.892   5.004  1.00  0.00           C  
ATOM   1789  CG2 ILE C 117      -9.676  16.847   4.695  1.00  0.00           C  
ATOM   1790  CD1 ILE C 117     -11.836  18.792   3.690  1.00  0.00           C  
ATOM   1791  H   ILE C 117      -8.297  20.660   5.817  1.00  0.00           H  
ATOM   1792  HA  ILE C 117      -9.485  18.230   7.091  1.00  0.00           H  
ATOM   1793  HB  ILE C 117      -9.169  18.845   4.122  1.00  0.00           H  
ATOM   1794 1HG1 ILE C 117     -11.665  18.351   5.759  1.00  0.00           H  
ATOM   1795 2HG1 ILE C 117     -11.074  19.941   5.303  1.00  0.00           H  
ATOM   1796 1HG2 ILE C 117     -10.206  16.641   3.765  1.00  0.00           H  
ATOM   1797 2HG2 ILE C 117      -8.651  16.486   4.616  1.00  0.00           H  
ATOM   1798 3HG2 ILE C 117     -10.177  16.339   5.518  1.00  0.00           H  
ATOM   1799 1HD1 ILE C 117     -12.841  19.199   3.806  1.00  0.00           H  
ATOM   1800 2HD1 ILE C 117     -11.301  19.358   2.927  1.00  0.00           H  
ATOM   1801 3HD1 ILE C 117     -11.901  17.747   3.388  1.00  0.00           H  
ATOM   1802  N   VAL C 118      -7.396  16.917   6.967  1.00  0.00           N  
ATOM   1803  CA  VAL C 118      -6.111  16.237   7.075  1.00  0.00           C  
ATOM   1804  C   VAL C 118      -5.800  15.441   5.814  1.00  0.00           C  
ATOM   1805  O   VAL C 118      -6.619  14.646   5.352  1.00  0.00           O  
ATOM   1806  CB  VAL C 118      -6.109  15.289   8.290  1.00  0.00           C  
ATOM   1807  CG1 VAL C 118      -4.812  14.496   8.344  1.00  0.00           C  
ATOM   1808  CG2 VAL C 118      -6.308  16.087   9.569  1.00  0.00           C  
ATOM   1809  H   VAL C 118      -8.194  16.544   7.461  1.00  0.00           H  
ATOM   1810  HA  VAL C 118      -5.333  16.988   7.216  1.00  0.00           H  
ATOM   1811  HB  VAL C 118      -6.921  14.570   8.179  1.00  0.00           H  
ATOM   1812 1HG1 VAL C 118      -4.828  13.832   9.209  1.00  0.00           H  
ATOM   1813 2HG1 VAL C 118      -4.708  13.905   7.435  1.00  0.00           H  
ATOM   1814 3HG1 VAL C 118      -3.969  15.183   8.431  1.00  0.00           H  
ATOM   1815 1HG2 VAL C 118      -6.306  15.411  10.424  1.00  0.00           H  
ATOM   1816 2HG2 VAL C 118      -5.499  16.810   9.677  1.00  0.00           H  
ATOM   1817 3HG2 VAL C 118      -7.262  16.614   9.525  1.00  0.00           H  
ATOM   1818  N   MET C 119      -4.613  15.660   5.260  1.00  0.00           N  
ATOM   1819  CA  MET C 119      -4.201  14.980   4.038  1.00  0.00           C  
ATOM   1820  C   MET C 119      -2.925  14.177   4.258  1.00  0.00           C  
ATOM   1821  O   MET C 119      -1.835  14.739   4.354  1.00  0.00           O  
ATOM   1822  CB  MET C 119      -4.005  15.993   2.911  1.00  0.00           C  
ATOM   1823  CG  MET C 119      -5.244  16.812   2.578  1.00  0.00           C  
ATOM   1824  SD  MET C 119      -4.954  18.006   1.258  1.00  0.00           S  
ATOM   1825  CE  MET C 119      -4.956  16.934  -0.175  1.00  0.00           C  
ATOM   1826  H   MET C 119      -3.979  16.314   5.697  1.00  0.00           H  
ATOM   1827  HA  MET C 119      -4.986  14.282   3.749  1.00  0.00           H  
ATOM   1828 1HB  MET C 119      -3.209  16.686   3.179  1.00  0.00           H  
ATOM   1829 2HB  MET C 119      -3.695  15.473   2.004  1.00  0.00           H  
ATOM   1830 1HG  MET C 119      -6.049  16.145   2.269  1.00  0.00           H  
ATOM   1831 2HG  MET C 119      -5.572  17.353   3.466  1.00  0.00           H  
ATOM   1832 1HE  MET C 119      -4.788  17.527  -1.074  1.00  0.00           H  
ATOM   1833 2HE  MET C 119      -4.163  16.191  -0.076  1.00  0.00           H  
ATOM   1834 3HE  MET C 119      -5.919  16.427  -0.250  1.00  0.00           H  
ATOM   1835  N   THR C 120      -3.069  12.858   4.336  1.00  0.00           N  
ATOM   1836  CA  THR C 120      -1.937  11.979   4.602  1.00  0.00           C  
ATOM   1837  C   THR C 120      -1.385  11.387   3.311  1.00  0.00           C  
ATOM   1838  O   THR C 120      -2.075  10.645   2.612  1.00  0.00           O  
ATOM   1839  CB  THR C 120      -2.331  10.843   5.564  1.00  0.00           C  
ATOM   1840  OG1 THR C 120      -2.748  11.399   6.818  1.00  0.00           O  
ATOM   1841  CG2 THR C 120      -1.155   9.907   5.795  1.00  0.00           C  
ATOM   1842  H   THR C 120      -3.986  12.455   4.209  1.00  0.00           H  
ATOM   1843  HA  THR C 120      -1.145  12.565   5.069  1.00  0.00           H  
ATOM   1844  HB  THR C 120      -3.161  10.278   5.140  1.00  0.00           H  
ATOM   1845  HG1 THR C 120      -3.705  11.360   6.883  1.00  0.00           H  
ATOM   1846 1HG2 THR C 120      -1.452   9.110   6.477  1.00  0.00           H  
ATOM   1847 2HG2 THR C 120      -0.843   9.473   4.845  1.00  0.00           H  
ATOM   1848 3HG2 THR C 120      -0.326  10.465   6.228  1.00  0.00           H  
ATOM   1849  N   GLN C 121      -0.136  11.719   3.001  1.00  0.00           N  
ATOM   1850  CA  GLN C 121       0.515  11.213   1.798  1.00  0.00           C  
ATOM   1851  C   GLN C 121       1.362   9.985   2.106  1.00  0.00           C  
ATOM   1852  O   GLN C 121       1.963   9.886   3.176  1.00  0.00           O  
ATOM   1853  CB  GLN C 121       1.382  12.301   1.160  1.00  0.00           C  
ATOM   1854  CG  GLN C 121       0.622  13.559   0.776  1.00  0.00           C  
ATOM   1855  CD  GLN C 121       1.448  14.495  -0.084  1.00  0.00           C  
ATOM   1856  OE1 GLN C 121       1.181  15.698  -0.151  1.00  0.00           O  
ATOM   1857  NE2 GLN C 121       2.460  13.948  -0.749  1.00  0.00           N  
ATOM   1858  H   GLN C 121       0.375  12.338   3.614  1.00  0.00           H  
ATOM   1859  HA  GLN C 121      -0.256  10.919   1.085  1.00  0.00           H  
ATOM   1860 1HB  GLN C 121       2.176  12.586   1.852  1.00  0.00           H  
ATOM   1861 2HB  GLN C 121       1.857  11.907   0.262  1.00  0.00           H  
ATOM   1862 1HG  GLN C 121      -0.269  13.275   0.215  1.00  0.00           H  
ATOM   1863 2HG  GLN C 121       0.337  14.090   1.684  1.00  0.00           H  
ATOM   1864 1HE2 GLN C 121       3.041  14.517  -1.333  1.00  0.00           H  
ATOM   1865 2HE2 GLN C 121       2.642  12.969  -0.666  1.00  0.00           H  
ATOM   1866  N   SER C 122       1.408   9.052   1.161  1.00  0.00           N  
ATOM   1867  CA  SER C 122       2.150   7.811   1.346  1.00  0.00           C  
ATOM   1868  C   SER C 122       2.756   7.331   0.033  1.00  0.00           C  
ATOM   1869  O   SER C 122       2.088   7.313  -1.000  1.00  0.00           O  
ATOM   1870  CB  SER C 122       1.240   6.738   1.914  1.00  0.00           C  
ATOM   1871  OG  SER C 122       1.923   5.523   2.053  1.00  0.00           O  
ATOM   1872  H   SER C 122       0.915   9.206   0.293  1.00  0.00           H  
ATOM   1873  HA  SER C 122       2.961   7.994   2.052  1.00  0.00           H  
ATOM   1874 1HB  SER C 122       0.862   7.059   2.885  1.00  0.00           H  
ATOM   1875 2HB  SER C 122       0.382   6.604   1.257  1.00  0.00           H  
ATOM   1876  HG  SER C 122       1.412   5.002   2.677  1.00  0.00           H  
ATOM   1877  N   PRO C 123       4.027   6.944   0.081  1.00  0.00           N  
ATOM   1878  CA  PRO C 123       4.790   6.973   1.323  1.00  0.00           C  
ATOM   1879  C   PRO C 123       5.316   8.372   1.614  1.00  0.00           C  
ATOM   1880  O   PRO C 123       5.040   9.316   0.873  1.00  0.00           O  
ATOM   1881  CB  PRO C 123       5.930   5.986   1.050  1.00  0.00           C  
ATOM   1882  CG  PRO C 123       6.212   6.147  -0.405  1.00  0.00           C  
ATOM   1883  CD  PRO C 123       4.857   6.357  -1.028  1.00  0.00           C  
ATOM   1884  HA  PRO C 123       4.153   6.620   2.148  1.00  0.00           H  
ATOM   1885 1HB  PRO C 123       6.797   6.228   1.682  1.00  0.00           H  
ATOM   1886 2HB  PRO C 123       5.615   4.966   1.313  1.00  0.00           H  
ATOM   1887 1HG  PRO C 123       6.890   6.998  -0.569  1.00  0.00           H  
ATOM   1888 2HG  PRO C 123       6.723   5.254  -0.794  1.00  0.00           H  
ATOM   1889 1HD  PRO C 123       4.946   7.056  -1.872  1.00  0.00           H  
ATOM   1890 2HD  PRO C 123       4.455   5.390  -1.366  1.00  0.00           H  
ATOM   1891  N   LEU C 124       6.077   8.500   2.696  1.00  0.00           N  
ATOM   1892  CA  LEU C 124       6.803   9.732   2.980  1.00  0.00           C  
ATOM   1893  C   LEU C 124       7.925   9.955   1.974  1.00  0.00           C  
ATOM   1894  O   LEU C 124       8.168  11.081   1.541  1.00  0.00           O  
ATOM   1895  CB  LEU C 124       7.383   9.689   4.400  1.00  0.00           C  
ATOM   1896  CG  LEU C 124       8.120  10.955   4.856  1.00  0.00           C  
ATOM   1897  CD1 LEU C 124       7.173  12.146   4.791  1.00  0.00           C  
ATOM   1898  CD2 LEU C 124       8.650  10.753   6.268  1.00  0.00           C  
ATOM   1899  H   LEU C 124       6.153   7.724   3.338  1.00  0.00           H  
ATOM   1900  HA  LEU C 124       6.108  10.568   2.911  1.00  0.00           H  
ATOM   1901 1HB  LEU C 124       6.570   9.508   5.102  1.00  0.00           H  
ATOM   1902 2HB  LEU C 124       8.083   8.856   4.465  1.00  0.00           H  
ATOM   1903  HG  LEU C 124       8.953  11.154   4.181  1.00  0.00           H  
ATOM   1904 1HD1 LEU C 124       7.697  13.045   5.115  1.00  0.00           H  
ATOM   1905 2HD1 LEU C 124       6.825  12.278   3.767  1.00  0.00           H  
ATOM   1906 3HD1 LEU C 124       6.320  11.968   5.445  1.00  0.00           H  
ATOM   1907 1HD2 LEU C 124       9.175  11.653   6.591  1.00  0.00           H  
ATOM   1908 2HD2 LEU C 124       7.818  10.555   6.944  1.00  0.00           H  
ATOM   1909 3HD2 LEU C 124       9.338   9.907   6.281  1.00  0.00           H  
ATOM   1910  N   SER C 125       8.605   8.875   1.605  1.00  0.00           N  
ATOM   1911  CA  SER C 125       9.644   8.936   0.584  1.00  0.00           C  
ATOM   1912  C   SER C 125       9.692   7.648  -0.230  1.00  0.00           C  
ATOM   1913  O   SER C 125       9.467   6.560   0.299  1.00  0.00           O  
ATOM   1914  CB  SER C 125      10.994   9.190   1.226  1.00  0.00           C  
ATOM   1915  OG  SER C 125      12.011   9.213   0.263  1.00  0.00           O  
ATOM   1916  H   SER C 125       8.398   7.989   2.044  1.00  0.00           H  
ATOM   1917  HA  SER C 125       9.416   9.760  -0.093  1.00  0.00           H  
ATOM   1918 1HB  SER C 125      10.970  10.141   1.757  1.00  0.00           H  
ATOM   1919 2HB  SER C 125      11.200   8.411   1.959  1.00  0.00           H  
ATOM   1920  HG  SER C 125      11.653   9.689  -0.490  1.00  0.00           H  
ATOM   1921  N   LEU C 126       9.988   7.780  -1.518  1.00  0.00           N  
ATOM   1922  CA  LEU C 126       9.845   6.670  -2.454  1.00  0.00           C  
ATOM   1923  C   LEU C 126      11.013   6.620  -3.431  1.00  0.00           C  
ATOM   1924  O   LEU C 126      10.985   7.261  -4.481  1.00  0.00           O  
ATOM   1925  CB  LEU C 126       8.528   6.797  -3.229  1.00  0.00           C  
ATOM   1926  CG  LEU C 126       8.227   5.666  -4.220  1.00  0.00           C  
ATOM   1927  CD1 LEU C 126       8.112   4.347  -3.466  1.00  0.00           C  
ATOM   1928  CD2 LEU C 126       6.943   5.978  -4.974  1.00  0.00           C  
ATOM   1929  H   LEU C 126      10.321   8.670  -1.858  1.00  0.00           H  
ATOM   1930  HA  LEU C 126       9.831   5.740  -1.887  1.00  0.00           H  
ATOM   1931 1HB  LEU C 126       7.707   6.838  -2.514  1.00  0.00           H  
ATOM   1932 2HB  LEU C 126       8.542   7.733  -3.788  1.00  0.00           H  
ATOM   1933  HG  LEU C 126       9.051   5.574  -4.928  1.00  0.00           H  
ATOM   1934 1HD1 LEU C 126       7.899   3.543  -4.171  1.00  0.00           H  
ATOM   1935 2HD1 LEU C 126       9.051   4.139  -2.952  1.00  0.00           H  
ATOM   1936 3HD1 LEU C 126       7.306   4.414  -2.737  1.00  0.00           H  
ATOM   1937 1HD2 LEU C 126       6.730   5.174  -5.679  1.00  0.00           H  
ATOM   1938 2HD2 LEU C 126       6.119   6.069  -4.266  1.00  0.00           H  
ATOM   1939 3HD2 LEU C 126       7.060   6.916  -5.517  1.00  0.00           H  
ATOM   1940  N   PRO C 127      12.040   5.853  -3.078  1.00  0.00           N  
ATOM   1941  CA  PRO C 127      13.117   5.540  -4.010  1.00  0.00           C  
ATOM   1942  C   PRO C 127      12.598   4.756  -5.208  1.00  0.00           C  
ATOM   1943  O   PRO C 127      11.873   3.774  -5.053  1.00  0.00           O  
ATOM   1944  CB  PRO C 127      14.075   4.701  -3.158  1.00  0.00           C  
ATOM   1945  CG  PRO C 127      13.677   5.003  -1.754  1.00  0.00           C  
ATOM   1946  CD  PRO C 127      12.182   5.174  -1.818  1.00  0.00           C  
ATOM   1947  HA  PRO C 127      13.596   6.475  -4.336  1.00  0.00           H  
ATOM   1948 1HB  PRO C 127      13.971   3.636  -3.412  1.00  0.00           H  
ATOM   1949 2HB  PRO C 127      15.116   4.983  -3.376  1.00  0.00           H  
ATOM   1950 1HG  PRO C 127      13.981   4.182  -1.088  1.00  0.00           H  
ATOM   1951 2HG  PRO C 127      14.192   5.908  -1.399  1.00  0.00           H  
ATOM   1952 1HD  PRO C 127      11.699   4.186  -1.804  1.00  0.00           H  
ATOM   1953 2HD  PRO C 127      11.845   5.782  -0.966  1.00  0.00           H  
ATOM   1954  N   VAL C 128      12.974   5.197  -6.404  1.00  0.00           N  
ATOM   1955  CA  VAL C 128      12.490   4.581  -7.634  1.00  0.00           C  
ATOM   1956  C   VAL C 128      13.637   4.298  -8.596  1.00  0.00           C  
ATOM   1957  O   VAL C 128      14.522   5.132  -8.785  1.00  0.00           O  
ATOM   1958  CB  VAL C 128      11.462   5.499  -8.322  1.00  0.00           C  
ATOM   1959  CG1 VAL C 128      10.985   4.880  -9.628  1.00  0.00           C  
ATOM   1960  CG2 VAL C 128      10.290   5.755  -7.388  1.00  0.00           C  
ATOM   1961  H   VAL C 128      13.611   5.979  -6.463  1.00  0.00           H  
ATOM   1962  HA  VAL C 128      12.004   3.638  -7.381  1.00  0.00           H  
ATOM   1963  HB  VAL C 128      11.942   6.445  -8.572  1.00  0.00           H  
ATOM   1964 1HG1 VAL C 128      10.259   5.541 -10.101  1.00  0.00           H  
ATOM   1965 2HG1 VAL C 128      11.835   4.738 -10.295  1.00  0.00           H  
ATOM   1966 3HG1 VAL C 128      10.518   3.916  -9.424  1.00  0.00           H  
ATOM   1967 1HG2 VAL C 128       9.567   6.405  -7.880  1.00  0.00           H  
ATOM   1968 2HG2 VAL C 128       9.813   4.809  -7.133  1.00  0.00           H  
ATOM   1969 3HG2 VAL C 128      10.649   6.237  -6.478  1.00  0.00           H  
ATOM   1970  N   THR C 129      13.615   3.116  -9.202  1.00  0.00           N  
ATOM   1971  CA  THR C 129      14.556   2.782 -10.265  1.00  0.00           C  
ATOM   1972  C   THR C 129      14.201   3.498 -11.561  1.00  0.00           C  
ATOM   1973  O   THR C 129      13.037   3.541 -11.959  1.00  0.00           O  
ATOM   1974  CB  THR C 129      14.600   1.262 -10.509  1.00  0.00           C  
ATOM   1975  OG1 THR C 129      15.021   0.595  -9.312  1.00  0.00           O  
ATOM   1976  CG2 THR C 129      15.567   0.931 -11.636  1.00  0.00           C  
ATOM   1977  H   THR C 129      12.928   2.431  -8.920  1.00  0.00           H  
ATOM   1978  HA  THR C 129      15.551   3.109  -9.961  1.00  0.00           H  
ATOM   1979  HB  THR C 129      13.605   0.907 -10.776  1.00  0.00           H  
ATOM   1980  HG1 THR C 129      14.249   0.286  -8.830  1.00  0.00           H  
ATOM   1981 1HG2 THR C 129      15.584  -0.147 -11.795  1.00  0.00           H  
ATOM   1982 2HG2 THR C 129      15.243   1.427 -12.550  1.00  0.00           H  
ATOM   1983 3HG2 THR C 129      16.566   1.274 -11.370  1.00  0.00           H  
ATOM   1984  N   PRO C 130      15.211   4.060 -12.216  1.00  0.00           N  
ATOM   1985  CA  PRO C 130      15.015   4.730 -13.497  1.00  0.00           C  
ATOM   1986  C   PRO C 130      14.236   3.850 -14.465  1.00  0.00           C  
ATOM   1987  O   PRO C 130      14.664   2.743 -14.795  1.00  0.00           O  
ATOM   1988  CB  PRO C 130      16.448   4.973 -13.981  1.00  0.00           C  
ATOM   1989  CG  PRO C 130      17.236   5.136 -12.726  1.00  0.00           C  
ATOM   1990  CD  PRO C 130      16.642   4.129 -11.778  1.00  0.00           C  
ATOM   1991  HA  PRO C 130      14.489   5.682 -13.331  1.00  0.00           H  
ATOM   1992 1HB  PRO C 130      16.788   4.122 -14.591  1.00  0.00           H  
ATOM   1993 2HB  PRO C 130      16.482   5.864 -14.625  1.00  0.00           H  
ATOM   1994 1HG  PRO C 130      18.303   4.956 -12.922  1.00  0.00           H  
ATOM   1995 2HG  PRO C 130      17.150   6.168 -12.356  1.00  0.00           H  
ATOM   1996 1HD  PRO C 130      17.151   3.162 -11.904  1.00  0.00           H  
ATOM   1997 2HD  PRO C 130      16.747   4.491 -10.745  1.00  0.00           H  
ATOM   1998  N   GLY C 131      13.091   4.347 -14.919  1.00  0.00           N  
ATOM   1999  CA  GLY C 131      12.260   3.615 -15.868  1.00  0.00           C  
ATOM   2000  C   GLY C 131      11.159   2.842 -15.153  1.00  0.00           C  
ATOM   2001  O   GLY C 131      10.318   2.209 -15.791  1.00  0.00           O  
ATOM   2002  H   GLY C 131      12.788   5.256 -14.599  1.00  0.00           H  
ATOM   2003 1HA  GLY C 131      11.816   4.314 -16.577  1.00  0.00           H  
ATOM   2004 2HA  GLY C 131      12.881   2.927 -16.440  1.00  0.00           H  
ATOM   2005  N   GLU C 132      11.171   2.897 -13.825  1.00  0.00           N  
ATOM   2006  CA  GLU C 132      10.161   2.219 -13.022  1.00  0.00           C  
ATOM   2007  C   GLU C 132       9.010   3.156 -12.678  1.00  0.00           C  
ATOM   2008  O   GLU C 132       9.220   4.238 -12.130  1.00  0.00           O  
ATOM   2009  CB  GLU C 132      10.783   1.667 -11.737  1.00  0.00           C  
ATOM   2010  CG  GLU C 132       9.821   0.878 -10.861  1.00  0.00           C  
ATOM   2011  CD  GLU C 132      10.444   0.420  -9.572  1.00  0.00           C  
ATOM   2012  OE1 GLU C 132      11.519   0.873  -9.260  1.00  0.00           O  
ATOM   2013  OE2 GLU C 132       9.845  -0.385  -8.898  1.00  0.00           O  
ATOM   2014  H   GLU C 132      11.898   3.421 -13.361  1.00  0.00           H  
ATOM   2015  HA  GLU C 132       9.759   1.386 -13.601  1.00  0.00           H  
ATOM   2016 1HB  GLU C 132      11.619   1.014 -11.989  1.00  0.00           H  
ATOM   2017 2HB  GLU C 132      11.178   2.490 -11.142  1.00  0.00           H  
ATOM   2018 1HG  GLU C 132       8.958   1.503 -10.632  1.00  0.00           H  
ATOM   2019 2HG  GLU C 132       9.468   0.010 -11.417  1.00  0.00           H  
ATOM   2020  N   PRO C 133       7.793   2.734 -13.004  1.00  0.00           N  
ATOM   2021  CA  PRO C 133       6.599   3.493 -12.650  1.00  0.00           C  
ATOM   2022  C   PRO C 133       6.509   3.708 -11.144  1.00  0.00           C  
ATOM   2023  O   PRO C 133       6.867   2.829 -10.360  1.00  0.00           O  
ATOM   2024  CB  PRO C 133       5.461   2.603 -13.162  1.00  0.00           C  
ATOM   2025  CG  PRO C 133       6.088   1.797 -14.247  1.00  0.00           C  
ATOM   2026  CD  PRO C 133       7.478   1.510 -13.746  1.00  0.00           C  
ATOM   2027  HA  PRO C 133       6.613   4.457 -13.178  1.00  0.00           H  
ATOM   2028 1HB  PRO C 133       5.069   1.984 -12.342  1.00  0.00           H  
ATOM   2029 2HB  PRO C 133       4.629   3.227 -13.520  1.00  0.00           H  
ATOM   2030 1HG  PRO C 133       5.505   0.881 -14.425  1.00  0.00           H  
ATOM   2031 2HG  PRO C 133       6.086   2.363 -15.191  1.00  0.00           H  
ATOM   2032 1HD  PRO C 133       7.459   0.622 -13.097  1.00  0.00           H  
ATOM   2033 2HD  PRO C 133       8.152   1.351 -14.601  1.00  0.00           H  
ATOM   2034  N   ALA C 134       6.030   4.881 -10.747  1.00  0.00           N  
ATOM   2035  CA  ALA C 134       5.833   5.191  -9.336  1.00  0.00           C  
ATOM   2036  C   ALA C 134       4.378   5.534  -9.044  1.00  0.00           C  
ATOM   2037  O   ALA C 134       3.553   5.607  -9.955  1.00  0.00           O  
ATOM   2038  CB  ALA C 134       6.741   6.336  -8.913  1.00  0.00           C  
ATOM   2039  H   ALA C 134       5.795   5.577 -11.441  1.00  0.00           H  
ATOM   2040  HA  ALA C 134       6.090   4.304  -8.756  1.00  0.00           H  
ATOM   2041 1HB  ALA C 134       6.583   6.556  -7.858  1.00  0.00           H  
ATOM   2042 2HB  ALA C 134       7.782   6.054  -9.074  1.00  0.00           H  
ATOM   2043 3HB  ALA C 134       6.511   7.221  -9.506  1.00  0.00           H  
ATOM   2044  N   SER C 135       4.069   5.743  -7.769  1.00  0.00           N  
ATOM   2045  CA  SER C 135       2.702   6.029  -7.349  1.00  0.00           C  
ATOM   2046  C   SER C 135       2.675   6.694  -5.979  1.00  0.00           C  
ATOM   2047  O   SER C 135       3.200   6.154  -5.006  1.00  0.00           O  
ATOM   2048  CB  SER C 135       1.887   4.750  -7.317  1.00  0.00           C  
ATOM   2049  OG  SER C 135       0.575   5.002  -6.894  1.00  0.00           O  
ATOM   2050  H   SER C 135       4.799   5.702  -7.073  1.00  0.00           H  
ATOM   2051  HA  SER C 135       2.254   6.713  -8.071  1.00  0.00           H  
ATOM   2052 1HB  SER C 135       1.872   4.304  -8.311  1.00  0.00           H  
ATOM   2053 2HB  SER C 135       2.359   4.035  -6.645  1.00  0.00           H  
ATOM   2054  HG  SER C 135       0.608   5.830  -6.410  1.00  0.00           H  
ATOM   2055  N   ILE C 136       2.058   7.869  -5.910  1.00  0.00           N  
ATOM   2056  CA  ILE C 136       1.921   8.588  -4.649  1.00  0.00           C  
ATOM   2057  C   ILE C 136       0.464   8.650  -4.206  1.00  0.00           C  
ATOM   2058  O   ILE C 136      -0.397   9.137  -4.939  1.00  0.00           O  
ATOM   2059  CB  ILE C 136       2.483  10.017  -4.768  1.00  0.00           C  
ATOM   2060  CG1 ILE C 136       3.961   9.977  -5.163  1.00  0.00           C  
ATOM   2061  CG2 ILE C 136       2.298  10.771  -3.460  1.00  0.00           C  
ATOM   2062  CD1 ILE C 136       4.198  10.085  -6.652  1.00  0.00           C  
ATOM   2063  H   ILE C 136       1.675   8.274  -6.752  1.00  0.00           H  
ATOM   2064  HA  ILE C 136       2.487   8.057  -3.885  1.00  0.00           H  
ATOM   2065  HB  ILE C 136       1.958  10.549  -5.560  1.00  0.00           H  
ATOM   2066 1HG1 ILE C 136       4.490  10.794  -4.673  1.00  0.00           H  
ATOM   2067 2HG1 ILE C 136       4.406   9.045  -4.815  1.00  0.00           H  
ATOM   2068 1HG2 ILE C 136       2.702  11.778  -3.561  1.00  0.00           H  
ATOM   2069 2HG2 ILE C 136       1.237  10.828  -3.219  1.00  0.00           H  
ATOM   2070 3HG2 ILE C 136       2.824  10.248  -2.661  1.00  0.00           H  
ATOM   2071 1HD1 ILE C 136       5.269  10.050  -6.854  1.00  0.00           H  
ATOM   2072 2HD1 ILE C 136       3.705   9.256  -7.160  1.00  0.00           H  
ATOM   2073 3HD1 ILE C 136       3.792  11.027  -7.018  1.00  0.00           H  
ATOM   2074  N   SER C 137       0.196   8.154  -3.003  1.00  0.00           N  
ATOM   2075  CA  SER C 137      -1.164   8.112  -2.478  1.00  0.00           C  
ATOM   2076  C   SER C 137      -1.440   9.300  -1.567  1.00  0.00           C  
ATOM   2077  O   SER C 137      -0.592   9.687  -0.762  1.00  0.00           O  
ATOM   2078  CB  SER C 137      -1.391   6.818  -1.720  1.00  0.00           C  
ATOM   2079  OG  SER C 137      -2.658   6.802  -1.123  1.00  0.00           O  
ATOM   2080  H   SER C 137       0.952   7.797  -2.438  1.00  0.00           H  
ATOM   2081  HA  SER C 137      -1.860   8.155  -3.317  1.00  0.00           H  
ATOM   2082 1HB  SER C 137      -1.298   5.975  -2.404  1.00  0.00           H  
ATOM   2083 2HB  SER C 137      -0.624   6.706  -0.955  1.00  0.00           H  
ATOM   2084  HG  SER C 137      -3.258   7.192  -1.763  1.00  0.00           H  
ATOM   2085  N   CYS C 138      -2.630   9.877  -1.698  1.00  0.00           N  
ATOM   2086  CA  CYS C 138      -3.063  10.949  -0.810  1.00  0.00           C  
ATOM   2087  C   CYS C 138      -4.451  10.671  -0.247  1.00  0.00           C  
ATOM   2088  O   CYS C 138      -5.451  10.768  -0.957  1.00  0.00           O  
ATOM   2089  CB  CYS C 138      -3.079  12.287  -1.551  1.00  0.00           C  
ATOM   2090  SG  CYS C 138      -1.436  12.919  -1.968  1.00  0.00           S  
ATOM   2091  H   CYS C 138      -3.250   9.564  -2.431  1.00  0.00           H  
ATOM   2092  HA  CYS C 138      -2.359  11.019   0.018  1.00  0.00           H  
ATOM   2093 1HB  CYS C 138      -3.646  12.184  -2.476  1.00  0.00           H  
ATOM   2094 2HB  CYS C 138      -3.583  13.035  -0.939  1.00  0.00           H  
ATOM   2095  N   ARG C 139      -4.504  10.323   1.035  1.00  0.00           N  
ATOM   2096  CA  ARG C 139      -5.767  10.000   1.689  1.00  0.00           C  
ATOM   2097  C   ARG C 139      -6.269  11.170   2.524  1.00  0.00           C  
ATOM   2098  O   ARG C 139      -5.590  11.627   3.443  1.00  0.00           O  
ATOM   2099  CB  ARG C 139      -5.611   8.776   2.579  1.00  0.00           C  
ATOM   2100  CG  ARG C 139      -6.879   8.340   3.296  1.00  0.00           C  
ATOM   2101  CD  ARG C 139      -6.654   7.126   4.121  1.00  0.00           C  
ATOM   2102  NE  ARG C 139      -7.863   6.709   4.812  1.00  0.00           N  
ATOM   2103  CZ  ARG C 139      -7.937   5.667   5.664  1.00  0.00           C  
ATOM   2104  NH1 ARG C 139      -6.865   4.949   5.918  1.00  0.00           N  
ATOM   2105  NH2 ARG C 139      -9.086   5.368   6.244  1.00  0.00           N  
ATOM   2106  H   ARG C 139      -3.648  10.281   1.569  1.00  0.00           H  
ATOM   2107  HA  ARG C 139      -6.508   9.779   0.920  1.00  0.00           H  
ATOM   2108 1HB  ARG C 139      -5.265   7.934   1.981  1.00  0.00           H  
ATOM   2109 2HB  ARG C 139      -4.853   8.972   3.338  1.00  0.00           H  
ATOM   2110 1HG  ARG C 139      -7.220   9.142   3.951  1.00  0.00           H  
ATOM   2111 2HG  ARG C 139      -7.654   8.117   2.562  1.00  0.00           H  
ATOM   2112 1HD  ARG C 139      -6.327   6.307   3.481  1.00  0.00           H  
ATOM   2113 2HD  ARG C 139      -5.888   7.331   4.868  1.00  0.00           H  
ATOM   2114  HE  ARG C 139      -8.708   7.237   4.642  1.00  0.00           H  
ATOM   2115 1HH1 ARG C 139      -5.987   5.178   5.475  1.00  0.00           H  
ATOM   2116 2HH1 ARG C 139      -6.920   4.169   6.557  1.00  0.00           H  
ATOM   2117 1HH2 ARG C 139      -9.910   5.920   6.048  1.00  0.00           H  
ATOM   2118 2HH2 ARG C 139      -9.141   4.588   6.882  1.00  0.00           H  
ATOM   2119  N   SER C 140      -7.464  11.653   2.199  1.00  0.00           N  
ATOM   2120  CA  SER C 140      -8.062  12.770   2.921  1.00  0.00           C  
ATOM   2121  C   SER C 140      -8.959  12.279   4.050  1.00  0.00           C  
ATOM   2122  O   SER C 140      -9.601  11.235   3.936  1.00  0.00           O  
ATOM   2123  CB  SER C 140      -8.860  13.639   1.969  1.00  0.00           C  
ATOM   2124  OG  SER C 140      -9.519  14.665   2.659  1.00  0.00           O  
ATOM   2125  H   SER C 140      -7.971  11.234   1.432  1.00  0.00           H  
ATOM   2126  HA  SER C 140      -7.260  13.369   3.356  1.00  0.00           H  
ATOM   2127 1HB  SER C 140      -8.193  14.069   1.222  1.00  0.00           H  
ATOM   2128 2HB  SER C 140      -9.589  13.025   1.441  1.00  0.00           H  
ATOM   2129  HG  SER C 140     -10.433  14.636   2.367  1.00  0.00           H  
ATOM   2130  N   SER C 141      -9.000  13.040   5.139  1.00  0.00           N  
ATOM   2131  CA  SER C 141      -9.845  12.701   6.278  1.00  0.00           C  
ATOM   2132  C   SER C 141     -11.299  13.073   6.015  1.00  0.00           C  
ATOM   2133  O   SER C 141     -12.193  12.694   6.771  1.00  0.00           O  
ATOM   2134  CB  SER C 141      -9.350  13.409   7.523  1.00  0.00           C  
ATOM   2135  OG  SER C 141      -9.565  14.791   7.435  1.00  0.00           O  
ATOM   2136  H   SER C 141      -8.432  13.873   5.178  1.00  0.00           H  
ATOM   2137  HA  SER C 141      -9.791  11.624   6.441  1.00  0.00           H  
ATOM   2138 1HB  SER C 141      -9.867  13.014   8.397  1.00  0.00           H  
ATOM   2139 2HB  SER C 141      -8.287  13.212   7.656  1.00  0.00           H  
ATOM   2140  HG  SER C 141     -10.492  14.901   7.212  1.00  0.00           H  
ATOM   2141  N   GLN C 142     -11.529  13.817   4.939  1.00  0.00           N  
ATOM   2142  CA  GLN C 142     -12.869  14.281   4.600  1.00  0.00           C  
ATOM   2143  C   GLN C 142     -13.032  14.441   3.094  1.00  0.00           C  
ATOM   2144  O   GLN C 142     -12.086  14.798   2.392  1.00  0.00           O  
ATOM   2145  CB  GLN C 142     -13.170  15.608   5.302  1.00  0.00           C  
ATOM   2146  CG  GLN C 142     -14.579  16.127   5.073  1.00  0.00           C  
ATOM   2147  CD  GLN C 142     -14.887  17.353   5.911  1.00  0.00           C  
ATOM   2148  OE1 GLN C 142     -14.051  17.814   6.693  1.00  0.00           O  
ATOM   2149  NE2 GLN C 142     -16.092  17.890   5.752  1.00  0.00           N  
ATOM   2150  H   GLN C 142     -10.755  14.068   4.340  1.00  0.00           H  
ATOM   2151  HA  GLN C 142     -13.589  13.536   4.939  1.00  0.00           H  
ATOM   2152 1HB  GLN C 142     -13.024  15.493   6.376  1.00  0.00           H  
ATOM   2153 2HB  GLN C 142     -12.471  16.369   4.956  1.00  0.00           H  
ATOM   2154 1HG  GLN C 142     -14.691  16.394   4.022  1.00  0.00           H  
ATOM   2155 2HG  GLN C 142     -15.291  15.345   5.337  1.00  0.00           H  
ATOM   2156 1HE2 GLN C 142     -16.352  18.701   6.278  1.00  0.00           H  
ATOM   2157 2HE2 GLN C 142     -16.739  17.485   5.107  1.00  0.00           H  
ATOM   2158  N   ASN C 143     -14.238  14.174   2.603  1.00  0.00           N  
ATOM   2159  CA  ASN C 143     -14.533  14.306   1.181  1.00  0.00           C  
ATOM   2160  C   ASN C 143     -14.304  15.734   0.702  1.00  0.00           C  
ATOM   2161  O   ASN C 143     -14.877  16.680   1.243  1.00  0.00           O  
ATOM   2162  CB  ASN C 143     -15.955  13.866   0.888  1.00  0.00           C  
ATOM   2163  CG  ASN C 143     -16.227  13.736  -0.585  1.00  0.00           C  
ATOM   2164  OD1 ASN C 143     -15.855  14.610  -1.377  1.00  0.00           O  
ATOM   2165  ND2 ASN C 143     -16.870  12.662  -0.968  1.00  0.00           N  
ATOM   2166  H   ASN C 143     -14.969  13.871   3.231  1.00  0.00           H  
ATOM   2167  HA  ASN C 143     -13.848  13.665   0.624  1.00  0.00           H  
ATOM   2168 1HB  ASN C 143     -16.145  12.905   1.367  1.00  0.00           H  
ATOM   2169 2HB  ASN C 143     -16.654  14.587   1.312  1.00  0.00           H  
ATOM   2170 1HD2 ASN C 143     -17.078  12.523  -1.936  1.00  0.00           H  
ATOM   2171 2HD2 ASN C 143     -17.152  11.981  -0.293  1.00  0.00           H  
ATOM   2172  N   ILE C 144     -13.463  15.883  -0.316  1.00  0.00           N  
ATOM   2173  CA  ILE C 144     -13.075  17.202  -0.802  1.00  0.00           C  
ATOM   2174  C   ILE C 144     -13.711  17.499  -2.154  1.00  0.00           C  
ATOM   2175  O   ILE C 144     -13.196  18.304  -2.930  1.00  0.00           O  
ATOM   2176  CB  ILE C 144     -11.544  17.317  -0.918  1.00  0.00           C  
ATOM   2177  CG1 ILE C 144     -11.004  16.277  -1.903  1.00  0.00           C  
ATOM   2178  CG2 ILE C 144     -10.894  17.151   0.447  1.00  0.00           C  
ATOM   2179  CD1 ILE C 144      -9.561  16.499  -2.294  1.00  0.00           C  
ATOM   2180  H   ILE C 144     -13.082  15.062  -0.764  1.00  0.00           H  
ATOM   2181  HA  ILE C 144     -13.424  17.949  -0.090  1.00  0.00           H  
ATOM   2182  HB  ILE C 144     -11.283  18.296  -1.318  1.00  0.00           H  
ATOM   2183 1HG1 ILE C 144     -11.090  15.283  -1.466  1.00  0.00           H  
ATOM   2184 2HG1 ILE C 144     -11.608  16.288  -2.811  1.00  0.00           H  
ATOM   2185 1HG2 ILE C 144      -9.812  17.234   0.346  1.00  0.00           H  
ATOM   2186 2HG2 ILE C 144     -11.257  17.927   1.119  1.00  0.00           H  
ATOM   2187 3HG2 ILE C 144     -11.146  16.171   0.853  1.00  0.00           H  
ATOM   2188 1HD1 ILE C 144      -9.250  15.723  -2.994  1.00  0.00           H  
ATOM   2189 2HD1 ILE C 144      -9.458  17.477  -2.767  1.00  0.00           H  
ATOM   2190 3HD1 ILE C 144      -8.933  16.458  -1.406  1.00  0.00           H  
ATOM   2191  N   VAL C 145     -14.834  16.845  -2.430  1.00  0.00           N  
ATOM   2192  CA  VAL C 145     -15.640  17.166  -3.603  1.00  0.00           C  
ATOM   2193  C   VAL C 145     -16.618  18.295  -3.306  1.00  0.00           C  
ATOM   2194  O   VAL C 145     -17.532  18.140  -2.496  1.00  0.00           O  
ATOM   2195  CB  VAL C 145     -16.420  15.924  -4.072  1.00  0.00           C  
ATOM   2196  CG1 VAL C 145     -17.289  16.263  -5.273  1.00  0.00           C  
ATOM   2197  CG2 VAL C 145     -15.452  14.800  -4.407  1.00  0.00           C  
ATOM   2198  H   VAL C 145     -15.138  16.106  -1.813  1.00  0.00           H  
ATOM   2199  HA  VAL C 145     -14.972  17.484  -4.405  1.00  0.00           H  
ATOM   2200  HB  VAL C 145     -17.088  15.603  -3.272  1.00  0.00           H  
ATOM   2201 1HG1 VAL C 145     -17.834  15.374  -5.591  1.00  0.00           H  
ATOM   2202 2HG1 VAL C 145     -17.998  17.044  -5.000  1.00  0.00           H  
ATOM   2203 3HG1 VAL C 145     -16.659  16.613  -6.091  1.00  0.00           H  
ATOM   2204 1HG2 VAL C 145     -16.010  13.924  -4.737  1.00  0.00           H  
ATOM   2205 2HG2 VAL C 145     -14.780  15.123  -5.202  1.00  0.00           H  
ATOM   2206 3HG2 VAL C 145     -14.869  14.545  -3.521  1.00  0.00           H  
ATOM   2207  N   HIS C 146     -16.421  19.431  -3.966  1.00  0.00           N  
ATOM   2208  CA  HIS C 146     -17.238  20.613  -3.719  1.00  0.00           C  
ATOM   2209  C   HIS C 146     -18.647  20.434  -4.270  1.00  0.00           C  
ATOM   2210  O   HIS C 146     -18.861  19.683  -5.221  1.00  0.00           O  
ATOM   2211  CB  HIS C 146     -16.594  21.856  -4.341  1.00  0.00           C  
ATOM   2212  CG  HIS C 146     -17.165  23.145  -3.837  1.00  0.00           C  
ATOM   2213  ND1 HIS C 146     -18.423  23.589  -4.187  1.00  0.00           N  
ATOM   2214  CD2 HIS C 146     -16.650  24.086  -3.011  1.00  0.00           C  
ATOM   2215  CE1 HIS C 146     -18.657  24.748  -3.596  1.00  0.00           C  
ATOM   2216  NE2 HIS C 146     -17.597  25.071  -2.878  1.00  0.00           N  
ATOM   2217  H   HIS C 146     -15.686  19.477  -4.658  1.00  0.00           H  
ATOM   2218  HA  HIS C 146     -17.322  20.778  -2.645  1.00  0.00           H  
ATOM   2219 1HB  HIS C 146     -15.523  21.853  -4.135  1.00  0.00           H  
ATOM   2220 2HB  HIS C 146     -16.720  21.828  -5.423  1.00  0.00           H  
ATOM   2221  HD2 HIS C 146     -15.667  24.066  -2.540  1.00  0.00           H  
ATOM   2222  HE1 HIS C 146     -19.570  25.337  -3.686  1.00  0.00           H  
ATOM   2223  HE2 HIS C 146     -17.494  25.906  -2.319  1.00  0.00           H  
ATOM   2224  N   ASN C 147     -19.605  21.128  -3.666  1.00  0.00           N  
ATOM   2225  CA  ASN C 147     -21.011  20.953  -4.010  1.00  0.00           C  
ATOM   2226  C   ASN C 147     -21.289  21.408  -5.437  1.00  0.00           C  
ATOM   2227  O   ASN C 147     -22.284  21.010  -6.043  1.00  0.00           O  
ATOM   2228  CB  ASN C 147     -21.898  21.698  -3.030  1.00  0.00           C  
ATOM   2229  CG  ASN C 147     -21.948  21.039  -1.679  1.00  0.00           C  
ATOM   2230  OD1 ASN C 147     -21.684  19.838  -1.551  1.00  0.00           O  
ATOM   2231  ND2 ASN C 147     -22.280  21.802  -0.669  1.00  0.00           N  
ATOM   2232  H   ASN C 147     -19.354  21.794  -2.950  1.00  0.00           H  
ATOM   2233  HA  ASN C 147     -21.251  19.890  -3.957  1.00  0.00           H  
ATOM   2234 1HB  ASN C 147     -21.532  22.719  -2.910  1.00  0.00           H  
ATOM   2235 2HB  ASN C 147     -22.911  21.759  -3.429  1.00  0.00           H  
ATOM   2236 1HD2 ASN C 147     -22.329  21.418   0.253  1.00  0.00           H  
ATOM   2237 2HD2 ASN C 147     -22.485  22.769  -0.819  1.00  0.00           H  
ATOM   2238  N   ASN C 148     -20.405  22.244  -5.970  1.00  0.00           N  
ATOM   2239  CA  ASN C 148     -20.560  22.765  -7.322  1.00  0.00           C  
ATOM   2240  C   ASN C 148     -20.066  21.764  -8.359  1.00  0.00           C  
ATOM   2241  O   ASN C 148     -20.061  22.047  -9.557  1.00  0.00           O  
ATOM   2242  CB  ASN C 148     -19.834  24.089  -7.471  1.00  0.00           C  
ATOM   2243  CG  ASN C 148     -18.341  23.943  -7.383  1.00  0.00           C  
ATOM   2244  OD1 ASN C 148     -17.816  22.824  -7.332  1.00  0.00           O  
ATOM   2245  ND2 ASN C 148     -17.645  25.051  -7.363  1.00  0.00           N  
ATOM   2246  H   ASN C 148     -19.603  22.526  -5.423  1.00  0.00           H  
ATOM   2247  HA  ASN C 148     -21.623  22.928  -7.511  1.00  0.00           H  
ATOM   2248 1HB  ASN C 148     -20.088  24.537  -8.433  1.00  0.00           H  
ATOM   2249 2HB  ASN C 148     -20.167  24.776  -6.693  1.00  0.00           H  
ATOM   2250 1HD2 ASN C 148     -16.647  25.015  -7.305  1.00  0.00           H  
ATOM   2251 2HD2 ASN C 148     -18.111  25.934  -7.406  1.00  0.00           H  
ATOM   2252  N   GLY C 149     -19.652  20.591  -7.890  1.00  0.00           N  
ATOM   2253  CA  GLY C 149     -19.319  19.485  -8.780  1.00  0.00           C  
ATOM   2254  C   GLY C 149     -17.841  19.501  -9.150  1.00  0.00           C  
ATOM   2255  O   GLY C 149     -17.389  18.704  -9.972  1.00  0.00           O  
ATOM   2256  H   GLY C 149     -19.565  20.463  -6.892  1.00  0.00           H  
ATOM   2257 1HA  GLY C 149     -19.567  18.541  -8.295  1.00  0.00           H  
ATOM   2258 2HA  GLY C 149     -19.924  19.551  -9.684  1.00  0.00           H  
ATOM   2259  N   ILE C 150     -17.093  20.412  -8.537  1.00  0.00           N  
ATOM   2260  CA  ILE C 150     -15.666  20.538  -8.806  1.00  0.00           C  
ATOM   2261  C   ILE C 150     -14.838  20.090  -7.608  1.00  0.00           C  
ATOM   2262  O   ILE C 150     -15.037  20.567  -6.491  1.00  0.00           O  
ATOM   2263  CB  ILE C 150     -15.301  21.989  -9.169  1.00  0.00           C  
ATOM   2264  CG1 ILE C 150     -16.063  22.435 -10.419  1.00  0.00           C  
ATOM   2265  CG2 ILE C 150     -13.800  22.123  -9.380  1.00  0.00           C  
ATOM   2266  CD1 ILE C 150     -15.951  23.914 -10.708  1.00  0.00           C  
ATOM   2267  H   ILE C 150     -17.525  21.034  -7.869  1.00  0.00           H  
ATOM   2268  HA  ILE C 150     -15.415  19.898  -9.651  1.00  0.00           H  
ATOM   2269  HB  ILE C 150     -15.605  22.653  -8.361  1.00  0.00           H  
ATOM   2270 1HG1 ILE C 150     -15.692  21.888 -11.286  1.00  0.00           H  
ATOM   2271 2HG1 ILE C 150     -17.120  22.189 -10.308  1.00  0.00           H  
ATOM   2272 1HG2 ILE C 150     -13.560  23.154  -9.637  1.00  0.00           H  
ATOM   2273 2HG2 ILE C 150     -13.278  21.845  -8.466  1.00  0.00           H  
ATOM   2274 3HG2 ILE C 150     -13.487  21.465 -10.191  1.00  0.00           H  
ATOM   2275 1HD1 ILE C 150     -16.518  24.153 -11.608  1.00  0.00           H  
ATOM   2276 2HD1 ILE C 150     -16.351  24.481  -9.866  1.00  0.00           H  
ATOM   2277 3HD1 ILE C 150     -14.905  24.177 -10.858  1.00  0.00           H  
ATOM   2278  N   THR C 151     -13.910  19.170  -7.847  1.00  0.00           N  
ATOM   2279  CA  THR C 151     -12.949  18.768  -6.827  1.00  0.00           C  
ATOM   2280  C   THR C 151     -11.637  19.528  -6.978  1.00  0.00           C  
ATOM   2281  O   THR C 151     -10.903  19.333  -7.946  1.00  0.00           O  
ATOM   2282  CB  THR C 151     -12.678  17.254  -6.886  1.00  0.00           C  
ATOM   2283  OG1 THR C 151     -13.907  16.539  -6.700  1.00  0.00           O  
ATOM   2284  CG2 THR C 151     -11.691  16.846  -5.803  1.00  0.00           C  
ATOM   2285  H   THR C 151     -13.869  18.737  -8.759  1.00  0.00           H  
ATOM   2286  HA  THR C 151     -13.364  19.005  -5.848  1.00  0.00           H  
ATOM   2287  HB  THR C 151     -12.267  16.995  -7.861  1.00  0.00           H  
ATOM   2288  HG1 THR C 151     -14.304  16.359  -7.556  1.00  0.00           H  
ATOM   2289 1HG2 THR C 151     -11.512  15.772  -5.860  1.00  0.00           H  
ATOM   2290 2HG2 THR C 151     -10.752  17.379  -5.948  1.00  0.00           H  
ATOM   2291 3HG2 THR C 151     -12.101  17.093  -4.825  1.00  0.00           H  
ATOM   2292  N   TYR C 152     -11.347  20.395  -6.013  1.00  0.00           N  
ATOM   2293  CA  TYR C 152     -10.212  21.304  -6.116  1.00  0.00           C  
ATOM   2294  C   TYR C 152      -8.937  20.654  -5.595  1.00  0.00           C  
ATOM   2295  O   TYR C 152      -8.416  21.038  -4.547  1.00  0.00           O  
ATOM   2296  CB  TYR C 152     -10.495  22.602  -5.355  1.00  0.00           C  
ATOM   2297  CG  TYR C 152     -11.627  23.417  -5.939  1.00  0.00           C  
ATOM   2298  CD1 TYR C 152     -12.919  23.251  -5.462  1.00  0.00           C  
ATOM   2299  CD2 TYR C 152     -11.374  24.331  -6.951  1.00  0.00           C  
ATOM   2300  CE1 TYR C 152     -13.954  23.996  -5.995  1.00  0.00           C  
ATOM   2301  CE2 TYR C 152     -12.408  25.075  -7.484  1.00  0.00           C  
ATOM   2302  CZ  TYR C 152     -13.694  24.910  -7.010  1.00  0.00           C  
ATOM   2303  OH  TYR C 152     -14.724  25.652  -7.540  1.00  0.00           O  
ATOM   2304  H   TYR C 152     -11.929  20.426  -5.188  1.00  0.00           H  
ATOM   2305  HA  TYR C 152     -10.055  21.544  -7.168  1.00  0.00           H  
ATOM   2306 1HB  TYR C 152     -10.741  22.370  -4.318  1.00  0.00           H  
ATOM   2307 2HB  TYR C 152      -9.599  23.222  -5.348  1.00  0.00           H  
ATOM   2308  HD1 TYR C 152     -13.118  22.533  -4.666  1.00  0.00           H  
ATOM   2309  HD2 TYR C 152     -10.359  24.461  -7.327  1.00  0.00           H  
ATOM   2310  HE1 TYR C 152     -14.968  23.865  -5.620  1.00  0.00           H  
ATOM   2311  HE2 TYR C 152     -12.210  25.793  -8.281  1.00  0.00           H  
ATOM   2312  HH  TYR C 152     -14.372  26.273  -8.183  1.00  0.00           H  
ATOM   2313  N   LEU C 153      -8.438  19.668  -6.332  1.00  0.00           N  
ATOM   2314  CA  LEU C 153      -7.217  18.968  -5.950  1.00  0.00           C  
ATOM   2315  C   LEU C 153      -6.072  19.300  -6.899  1.00  0.00           C  
ATOM   2316  O   LEU C 153      -6.176  19.096  -8.108  1.00  0.00           O  
ATOM   2317  CB  LEU C 153      -7.456  17.453  -5.939  1.00  0.00           C  
ATOM   2318  CG  LEU C 153      -6.229  16.588  -5.623  1.00  0.00           C  
ATOM   2319  CD1 LEU C 153      -5.768  16.861  -4.198  1.00  0.00           C  
ATOM   2320  CD2 LEU C 153      -6.580  15.120  -5.813  1.00  0.00           C  
ATOM   2321  H   LEU C 153      -8.917  19.396  -7.179  1.00  0.00           H  
ATOM   2322  HA  LEU C 153      -6.936  19.286  -4.947  1.00  0.00           H  
ATOM   2323 1HB  LEU C 153      -8.220  17.227  -5.196  1.00  0.00           H  
ATOM   2324 2HB  LEU C 153      -7.831  17.152  -6.918  1.00  0.00           H  
ATOM   2325  HG  LEU C 153      -5.413  16.856  -6.295  1.00  0.00           H  
ATOM   2326 1HD1 LEU C 153      -4.896  16.246  -3.974  1.00  0.00           H  
ATOM   2327 2HD1 LEU C 153      -5.505  17.914  -4.096  1.00  0.00           H  
ATOM   2328 3HD1 LEU C 153      -6.571  16.617  -3.503  1.00  0.00           H  
ATOM   2329 1HD2 LEU C 153      -5.707  14.505  -5.590  1.00  0.00           H  
ATOM   2330 2HD2 LEU C 153      -7.395  14.851  -5.141  1.00  0.00           H  
ATOM   2331 3HD2 LEU C 153      -6.889  14.950  -6.845  1.00  0.00           H  
ATOM   2332  N   GLU C 154      -4.980  19.813  -6.342  1.00  0.00           N  
ATOM   2333  CA  GLU C 154      -3.801  20.146  -7.133  1.00  0.00           C  
ATOM   2334  C   GLU C 154      -2.586  19.354  -6.671  1.00  0.00           C  
ATOM   2335  O   GLU C 154      -2.469  19.007  -5.495  1.00  0.00           O  
ATOM   2336  CB  GLU C 154      -3.508  21.645  -7.048  1.00  0.00           C  
ATOM   2337  CG  GLU C 154      -4.557  22.530  -7.706  1.00  0.00           C  
ATOM   2338  CD  GLU C 154      -4.255  23.996  -7.571  1.00  0.00           C  
ATOM   2339  OE1 GLU C 154      -3.459  24.344  -6.732  1.00  0.00           O  
ATOM   2340  OE2 GLU C 154      -4.821  24.770  -8.307  1.00  0.00           O  
ATOM   2341  H   GLU C 154      -4.966  19.977  -5.346  1.00  0.00           H  
ATOM   2342  HA  GLU C 154      -3.999  19.887  -8.174  1.00  0.00           H  
ATOM   2343 1HB  GLU C 154      -3.429  21.942  -6.002  1.00  0.00           H  
ATOM   2344 2HB  GLU C 154      -2.549  21.856  -7.521  1.00  0.00           H  
ATOM   2345 1HG  GLU C 154      -4.616  22.279  -8.765  1.00  0.00           H  
ATOM   2346 2HG  GLU C 154      -5.527  22.321  -7.257  1.00  0.00           H  
ATOM   2347  N   TRP C 155      -1.681  19.070  -7.602  1.00  0.00           N  
ATOM   2348  CA  TRP C 155      -0.406  18.446  -7.267  1.00  0.00           C  
ATOM   2349  C   TRP C 155       0.758  19.388  -7.548  1.00  0.00           C  
ATOM   2350  O   TRP C 155       0.772  20.088  -8.560  1.00  0.00           O  
ATOM   2351  CB  TRP C 155      -0.222  17.151  -8.059  1.00  0.00           C  
ATOM   2352  CG  TRP C 155      -1.131  16.044  -7.616  1.00  0.00           C  
ATOM   2353  CD1 TRP C 155      -2.462  15.928  -7.881  1.00  0.00           C  
ATOM   2354  CD2 TRP C 155      -0.777  14.885  -6.824  1.00  0.00           C  
ATOM   2355  NE1 TRP C 155      -2.960  14.783  -7.311  1.00  0.00           N  
ATOM   2356  CE2 TRP C 155      -1.942  14.131  -6.661  1.00  0.00           C  
ATOM   2357  CE3 TRP C 155       0.418  14.433  -6.249  1.00  0.00           C  
ATOM   2358  CZ2 TRP C 155      -1.954  12.945  -5.943  1.00  0.00           C  
ATOM   2359  CZ3 TRP C 155       0.406  13.243  -5.531  1.00  0.00           C  
ATOM   2360  CH2 TRP C 155      -0.750  12.519  -5.383  1.00  0.00           C  
ATOM   2361  H   TRP C 155      -1.882  19.291  -8.566  1.00  0.00           H  
ATOM   2362  HA  TRP C 155      -0.407  18.209  -6.203  1.00  0.00           H  
ATOM   2363 1HB  TRP C 155      -0.404  17.342  -9.116  1.00  0.00           H  
ATOM   2364 2HB  TRP C 155       0.808  16.808  -7.961  1.00  0.00           H  
ATOM   2365  HD1 TRP C 155      -3.046  16.640  -8.461  1.00  0.00           H  
ATOM   2366  HE1 TRP C 155      -3.919  14.470  -7.359  1.00  0.00           H  
ATOM   2367  HE3 TRP C 155       1.339  15.003  -6.366  1.00  0.00           H  
ATOM   2368  HZ2 TRP C 155      -2.862  12.356  -5.814  1.00  0.00           H  
ATOM   2369  HZ3 TRP C 155       1.340  12.899  -5.086  1.00  0.00           H  
ATOM   2370  HH2 TRP C 155      -0.724  11.590  -4.813  1.00  0.00           H  
ATOM   2371  N   TYR C 156       1.733  19.400  -6.646  1.00  0.00           N  
ATOM   2372  CA  TYR C 156       2.942  20.193  -6.835  1.00  0.00           C  
ATOM   2373  C   TYR C 156       4.188  19.318  -6.789  1.00  0.00           C  
ATOM   2374  O   TYR C 156       4.224  18.310  -6.084  1.00  0.00           O  
ATOM   2375  CB  TYR C 156       3.029  21.297  -5.778  1.00  0.00           C  
ATOM   2376  CG  TYR C 156       1.911  22.312  -5.862  1.00  0.00           C  
ATOM   2377  CD1 TYR C 156       0.744  22.121  -5.136  1.00  0.00           C  
ATOM   2378  CD2 TYR C 156       2.052  23.434  -6.665  1.00  0.00           C  
ATOM   2379  CE1 TYR C 156      -0.277  23.048  -5.213  1.00  0.00           C  
ATOM   2380  CE2 TYR C 156       1.031  24.361  -6.741  1.00  0.00           C  
ATOM   2381  CZ  TYR C 156      -0.130  24.171  -6.019  1.00  0.00           C  
ATOM   2382  OH  TYR C 156      -1.147  25.094  -6.095  1.00  0.00           O  
ATOM   2383  H   TYR C 156       1.635  18.845  -5.808  1.00  0.00           H  
ATOM   2384  HA  TYR C 156       2.900  20.657  -7.821  1.00  0.00           H  
ATOM   2385 1HB  TYR C 156       3.009  20.850  -4.783  1.00  0.00           H  
ATOM   2386 2HB  TYR C 156       3.976  21.825  -5.881  1.00  0.00           H  
ATOM   2387  HD1 TYR C 156       0.634  21.238  -4.505  1.00  0.00           H  
ATOM   2388  HD2 TYR C 156       2.968  23.584  -7.236  1.00  0.00           H  
ATOM   2389  HE1 TYR C 156      -1.193  22.898  -4.642  1.00  0.00           H  
ATOM   2390  HE2 TYR C 156       1.141  25.243  -7.373  1.00  0.00           H  
ATOM   2391  HH  TYR C 156      -1.950  24.661  -6.395  1.00  0.00           H  
ATOM   2392  N   LEU C 157       5.208  19.710  -7.545  1.00  0.00           N  
ATOM   2393  CA  LEU C 157       6.475  18.989  -7.556  1.00  0.00           C  
ATOM   2394  C   LEU C 157       7.652  19.941  -7.389  1.00  0.00           C  
ATOM   2395  O   LEU C 157       7.875  20.820  -8.222  1.00  0.00           O  
ATOM   2396  CB  LEU C 157       6.627  18.203  -8.864  1.00  0.00           C  
ATOM   2397  CG  LEU C 157       8.001  17.563  -9.100  1.00  0.00           C  
ATOM   2398  CD1 LEU C 157       8.329  16.623  -7.948  1.00  0.00           C  
ATOM   2399  CD2 LEU C 157       7.993  16.820 -10.428  1.00  0.00           C  
ATOM   2400  H   LEU C 157       5.103  20.528  -8.128  1.00  0.00           H  
ATOM   2401  HA  LEU C 157       6.480  18.287  -6.722  1.00  0.00           H  
ATOM   2402 1HB  LEU C 157       5.884  17.406  -8.878  1.00  0.00           H  
ATOM   2403 2HB  LEU C 157       6.425  18.874  -9.698  1.00  0.00           H  
ATOM   2404  HG  LEU C 157       8.765  18.341  -9.124  1.00  0.00           H  
ATOM   2405 1HD1 LEU C 157       9.306  16.169  -8.116  1.00  0.00           H  
ATOM   2406 2HD1 LEU C 157       8.347  17.185  -7.014  1.00  0.00           H  
ATOM   2407 3HD1 LEU C 157       7.572  15.843  -7.889  1.00  0.00           H  
ATOM   2408 1HD2 LEU C 157       8.971  16.366 -10.596  1.00  0.00           H  
ATOM   2409 2HD2 LEU C 157       7.231  16.041 -10.404  1.00  0.00           H  
ATOM   2410 3HD2 LEU C 157       7.774  17.518 -11.235  1.00  0.00           H  
ATOM   2411  N   GLN C 158       8.404  19.762  -6.308  1.00  0.00           N  
ATOM   2412  CA  GLN C 158       9.588  20.574  -6.054  1.00  0.00           C  
ATOM   2413  C   GLN C 158      10.863  19.792  -6.340  1.00  0.00           C  
ATOM   2414  O   GLN C 158      11.283  18.956  -5.540  1.00  0.00           O  
ATOM   2415  CB  GLN C 158       9.594  21.074  -4.607  1.00  0.00           C  
ATOM   2416  CG  GLN C 158      10.767  21.977  -4.266  1.00  0.00           C  
ATOM   2417  CD  GLN C 158      10.598  22.665  -2.925  1.00  0.00           C  
ATOM   2418  OE1 GLN C 158       9.951  22.135  -2.017  1.00  0.00           O  
ATOM   2419  NE2 GLN C 158      11.178  23.852  -2.793  1.00  0.00           N  
ATOM   2420  H   GLN C 158       8.148  19.044  -5.645  1.00  0.00           H  
ATOM   2421  HA  GLN C 158       9.565  21.436  -6.721  1.00  0.00           H  
ATOM   2422 1HB  GLN C 158       8.676  21.627  -4.409  1.00  0.00           H  
ATOM   2423 2HB  GLN C 158       9.617  20.223  -3.928  1.00  0.00           H  
ATOM   2424 1HG  GLN C 158      11.676  21.376  -4.230  1.00  0.00           H  
ATOM   2425 2HG  GLN C 158      10.858  22.744  -5.035  1.00  0.00           H  
ATOM   2426 1HE2 GLN C 158      11.100  24.354  -1.930  1.00  0.00           H  
ATOM   2427 2HE2 GLN C 158      11.693  24.246  -3.555  1.00  0.00           H  
ATOM   2428  N   LYS C 159      11.477  20.069  -7.486  1.00  0.00           N  
ATOM   2429  CA  LYS C 159      12.808  19.555  -7.786  1.00  0.00           C  
ATOM   2430  C   LYS C 159      13.849  20.135  -6.837  1.00  0.00           C  
ATOM   2431  O   LYS C 159      13.835  21.329  -6.539  1.00  0.00           O  
ATOM   2432  CB  LYS C 159      13.187  19.865  -9.235  1.00  0.00           C  
ATOM   2433  CG  LYS C 159      14.545  19.321  -9.659  1.00  0.00           C  
ATOM   2434  CD  LYS C 159      14.838  19.642 -11.117  1.00  0.00           C  
ATOM   2435  CE  LYS C 159      16.215  19.144 -11.529  1.00  0.00           C  
ATOM   2436  NZ  LYS C 159      16.522  19.465 -12.949  1.00  0.00           N  
ATOM   2437  H   LYS C 159      11.009  20.651  -8.166  1.00  0.00           H  
ATOM   2438  HA  LYS C 159      12.800  18.473  -7.651  1.00  0.00           H  
ATOM   2439 1HB  LYS C 159      12.436  19.447  -9.905  1.00  0.00           H  
ATOM   2440 2HB  LYS C 159      13.197  20.944  -9.386  1.00  0.00           H  
ATOM   2441 1HG  LYS C 159      15.324  19.761  -9.035  1.00  0.00           H  
ATOM   2442 2HG  LYS C 159      14.563  18.240  -9.523  1.00  0.00           H  
ATOM   2443 1HD  LYS C 159      14.086  19.172 -11.752  1.00  0.00           H  
ATOM   2444 2HD  LYS C 159      14.792  20.721 -11.268  1.00  0.00           H  
ATOM   2445 1HE  LYS C 159      16.972  19.602 -10.894  1.00  0.00           H  
ATOM   2446 2HE  LYS C 159      16.266  18.063 -11.395  1.00  0.00           H  
ATOM   2447 1HZ  LYS C 159      17.442  19.118 -13.182  1.00  0.00           H  
ATOM   2448 2HZ  LYS C 159      15.836  19.029 -13.549  1.00  0.00           H  
ATOM   2449 3HZ  LYS C 159      16.497  20.466 -13.081  1.00  0.00           H  
ATOM   2450  N   PRO C 160      14.751  19.282  -6.363  1.00  0.00           N  
ATOM   2451  CA  PRO C 160      15.815  19.712  -5.464  1.00  0.00           C  
ATOM   2452  C   PRO C 160      16.564  20.911  -6.031  1.00  0.00           C  
ATOM   2453  O   PRO C 160      17.148  20.836  -7.112  1.00  0.00           O  
ATOM   2454  CB  PRO C 160      16.714  18.475  -5.377  1.00  0.00           C  
ATOM   2455  CG  PRO C 160      15.778  17.329  -5.564  1.00  0.00           C  
ATOM   2456  CD  PRO C 160      14.805  17.807  -6.609  1.00  0.00           C  
ATOM   2457  HA  PRO C 160      15.383  19.955  -4.482  1.00  0.00           H  
ATOM   2458 1HB  PRO C 160      17.493  18.520  -6.152  1.00  0.00           H  
ATOM   2459 2HB  PRO C 160      17.229  18.451  -4.405  1.00  0.00           H  
ATOM   2460 1HG  PRO C 160      16.333  16.433  -5.880  1.00  0.00           H  
ATOM   2461 2HG  PRO C 160      15.288  17.080  -4.611  1.00  0.00           H  
ATOM   2462 1HD  PRO C 160      15.199  17.578  -7.610  1.00  0.00           H  
ATOM   2463 2HD  PRO C 160      13.832  17.319  -6.454  1.00  0.00           H  
ATOM   2464  N   GLY C 161      16.542  22.017  -5.296  1.00  0.00           N  
ATOM   2465  CA  GLY C 161      17.223  23.234  -5.722  1.00  0.00           C  
ATOM   2466  C   GLY C 161      16.250  24.214  -6.365  1.00  0.00           C  
ATOM   2467  O   GLY C 161      16.578  25.382  -6.575  1.00  0.00           O  
ATOM   2468  H   GLY C 161      16.041  22.015  -4.418  1.00  0.00           H  
ATOM   2469 1HA  GLY C 161      17.702  23.703  -4.862  1.00  0.00           H  
ATOM   2470 2HA  GLY C 161      18.012  22.981  -6.429  1.00  0.00           H  
ATOM   2471  N   GLN C 162      15.053  23.731  -6.678  1.00  0.00           N  
ATOM   2472  CA  GLN C 162      14.047  24.548  -7.346  1.00  0.00           C  
ATOM   2473  C   GLN C 162      12.848  24.798  -6.440  1.00  0.00           C  
ATOM   2474  O   GLN C 162      12.762  24.247  -5.343  1.00  0.00           O  
ATOM   2475  CB  GLN C 162      13.590  23.879  -8.646  1.00  0.00           C  
ATOM   2476  CG  GLN C 162      14.711  23.616  -9.637  1.00  0.00           C  
ATOM   2477  CD  GLN C 162      15.319  24.896 -10.177  1.00  0.00           C  
ATOM   2478  OE1 GLN C 162      14.608  25.784 -10.656  1.00  0.00           O  
ATOM   2479  NE2 GLN C 162      16.641  24.999 -10.104  1.00  0.00           N  
ATOM   2480  H   GLN C 162      14.833  22.773  -6.446  1.00  0.00           H  
ATOM   2481  HA  GLN C 162      14.492  25.513  -7.589  1.00  0.00           H  
ATOM   2482 1HB  GLN C 162      13.113  22.927  -8.416  1.00  0.00           H  
ATOM   2483 2HB  GLN C 162      12.848  24.508  -9.137  1.00  0.00           H  
ATOM   2484 1HG  GLN C 162      15.496  23.047  -9.139  1.00  0.00           H  
ATOM   2485 2HG  GLN C 162      14.312  23.046 -10.477  1.00  0.00           H  
ATOM   2486 1HE2 GLN C 162      17.099  25.821 -10.445  1.00  0.00           H  
ATOM   2487 2HE2 GLN C 162      17.180  24.255  -9.708  1.00  0.00           H  
ATOM   2488  N   SER C 163      11.925  25.631  -6.906  1.00  0.00           N  
ATOM   2489  CA  SER C 163      10.669  25.855  -6.200  1.00  0.00           C  
ATOM   2490  C   SER C 163       9.584  24.904  -6.689  1.00  0.00           C  
ATOM   2491  O   SER C 163       9.668  24.368  -7.794  1.00  0.00           O  
ATOM   2492  CB  SER C 163      10.216  27.291  -6.383  1.00  0.00           C  
ATOM   2493  OG  SER C 163       9.862  27.539  -7.716  1.00  0.00           O  
ATOM   2494  H   SER C 163      12.096  26.122  -7.772  1.00  0.00           H  
ATOM   2495  HA  SER C 163      10.832  25.671  -5.137  1.00  0.00           H  
ATOM   2496 1HB  SER C 163       9.363  27.489  -5.735  1.00  0.00           H  
ATOM   2497 2HB  SER C 163      11.017  27.966  -6.085  1.00  0.00           H  
ATOM   2498  HG  SER C 163       9.534  28.441  -7.739  1.00  0.00           H  
ATOM   2499  N   PRO C 164       8.566  24.700  -5.860  1.00  0.00           N  
ATOM   2500  CA  PRO C 164       7.459  23.818  -6.210  1.00  0.00           C  
ATOM   2501  C   PRO C 164       6.766  24.282  -7.485  1.00  0.00           C  
ATOM   2502  O   PRO C 164       6.381  25.445  -7.605  1.00  0.00           O  
ATOM   2503  CB  PRO C 164       6.534  23.926  -4.993  1.00  0.00           C  
ATOM   2504  CG  PRO C 164       7.445  24.300  -3.874  1.00  0.00           C  
ATOM   2505  CD  PRO C 164       8.438  25.244  -4.499  1.00  0.00           C  
ATOM   2506  HA  PRO C 164       7.837  22.791  -6.327  1.00  0.00           H  
ATOM   2507 1HB  PRO C 164       5.755  24.680  -5.179  1.00  0.00           H  
ATOM   2508 2HB  PRO C 164       6.021  22.968  -4.824  1.00  0.00           H  
ATOM   2509 1HG  PRO C 164       6.873  24.766  -3.058  1.00  0.00           H  
ATOM   2510 2HG  PRO C 164       7.921  23.401  -3.455  1.00  0.00           H  
ATOM   2511 1HD  PRO C 164       8.026  26.264  -4.497  1.00  0.00           H  
ATOM   2512 2HD  PRO C 164       9.384  25.207  -3.937  1.00  0.00           H  
ATOM   2513  N   GLN C 165       6.611  23.366  -8.434  1.00  0.00           N  
ATOM   2514  CA  GLN C 165       5.910  23.663  -9.678  1.00  0.00           C  
ATOM   2515  C   GLN C 165       4.513  23.054  -9.682  1.00  0.00           C  
ATOM   2516  O   GLN C 165       4.294  21.977  -9.128  1.00  0.00           O  
ATOM   2517  CB  GLN C 165       6.707  23.149 -10.879  1.00  0.00           C  
ATOM   2518  CG  GLN C 165       8.128  23.683 -10.958  1.00  0.00           C  
ATOM   2519  CD  GLN C 165       8.171  25.183 -11.178  1.00  0.00           C  
ATOM   2520  OE1 GLN C 165       7.657  25.693 -12.178  1.00  0.00           O  
ATOM   2521  NE2 GLN C 165       8.786  25.900 -10.244  1.00  0.00           N  
ATOM   2522  H   GLN C 165       6.988  22.440  -8.292  1.00  0.00           H  
ATOM   2523  HA  GLN C 165       5.805  24.744  -9.766  1.00  0.00           H  
ATOM   2524 1HB  GLN C 165       6.758  22.061 -10.843  1.00  0.00           H  
ATOM   2525 2HB  GLN C 165       6.194  23.423 -11.801  1.00  0.00           H  
ATOM   2526 1HG  GLN C 165       8.641  23.460 -10.022  1.00  0.00           H  
ATOM   2527 2HG  GLN C 165       8.641  23.200 -11.789  1.00  0.00           H  
ATOM   2528 1HE2 GLN C 165       8.846  26.895 -10.335  1.00  0.00           H  
ATOM   2529 2HE2 GLN C 165       9.189  25.446  -9.449  1.00  0.00           H  
ATOM   2530  N   LEU C 166       3.572  23.750 -10.310  1.00  0.00           N  
ATOM   2531  CA  LEU C 166       2.204  23.258 -10.425  1.00  0.00           C  
ATOM   2532  C   LEU C 166       2.100  22.163 -11.479  1.00  0.00           C  
ATOM   2533  O   LEU C 166       2.372  22.394 -12.657  1.00  0.00           O  
ATOM   2534  CB  LEU C 166       1.255  24.409 -10.780  1.00  0.00           C  
ATOM   2535  CG  LEU C 166      -0.224  24.029 -10.932  1.00  0.00           C  
ATOM   2536  CD1 LEU C 166      -0.738  23.453  -9.620  1.00  0.00           C  
ATOM   2537  CD2 LEU C 166      -1.024  25.257 -11.341  1.00  0.00           C  
ATOM   2538  H   LEU C 166       3.809  24.643 -10.718  1.00  0.00           H  
ATOM   2539  HA  LEU C 166       1.905  22.840  -9.465  1.00  0.00           H  
ATOM   2540 1HB  LEU C 166       1.323  25.168 -10.002  1.00  0.00           H  
ATOM   2541 2HB  LEU C 166       1.582  24.852 -11.721  1.00  0.00           H  
ATOM   2542  HG  LEU C 166      -0.325  23.259 -11.697  1.00  0.00           H  
ATOM   2543 1HD1 LEU C 166      -1.789  23.183  -9.729  1.00  0.00           H  
ATOM   2544 2HD1 LEU C 166      -0.161  22.565  -9.362  1.00  0.00           H  
ATOM   2545 3HD1 LEU C 166      -0.635  24.197  -8.831  1.00  0.00           H  
ATOM   2546 1HD2 LEU C 166      -2.075  24.987 -11.450  1.00  0.00           H  
ATOM   2547 2HD2 LEU C 166      -0.925  26.027 -10.576  1.00  0.00           H  
ATOM   2548 3HD2 LEU C 166      -0.647  25.638 -12.291  1.00  0.00           H  
ATOM   2549  N   LEU C 167       1.704  20.970 -11.048  1.00  0.00           N  
ATOM   2550  CA  LEU C 167       1.776  19.786 -11.897  1.00  0.00           C  
ATOM   2551  C   LEU C 167       0.395  19.382 -12.396  1.00  0.00           C  
ATOM   2552  O   LEU C 167       0.137  19.372 -13.600  1.00  0.00           O  
ATOM   2553  CB  LEU C 167       2.410  18.620 -11.128  1.00  0.00           C  
ATOM   2554  CG  LEU C 167       2.702  17.360 -11.952  1.00  0.00           C  
ATOM   2555  CD1 LEU C 167       3.770  17.670 -12.992  1.00  0.00           C  
ATOM   2556  CD2 LEU C 167       3.150  16.240 -11.026  1.00  0.00           C  
ATOM   2557  H   LEU C 167       1.344  20.881 -10.109  1.00  0.00           H  
ATOM   2558  HA  LEU C 167       2.399  20.017 -12.760  1.00  0.00           H  
ATOM   2559 1HB  LEU C 167       3.350  18.959 -10.696  1.00  0.00           H  
ATOM   2560 2HB  LEU C 167       1.742  18.336 -10.314  1.00  0.00           H  
ATOM   2561  HG  LEU C 167       1.800  17.054 -12.482  1.00  0.00           H  
ATOM   2562 1HD1 LEU C 167       3.978  16.775 -13.578  1.00  0.00           H  
ATOM   2563 2HD1 LEU C 167       3.416  18.461 -13.653  1.00  0.00           H  
ATOM   2564 3HD1 LEU C 167       4.682  17.996 -12.492  1.00  0.00           H  
ATOM   2565 1HD2 LEU C 167       3.358  15.344 -11.612  1.00  0.00           H  
ATOM   2566 2HD2 LEU C 167       4.054  16.544 -10.496  1.00  0.00           H  
ATOM   2567 3HD2 LEU C 167       2.361  16.027 -10.304  1.00  0.00           H  
ATOM   2568  N   ILE C 168      -0.492  19.049 -11.464  1.00  0.00           N  
ATOM   2569  CA  ILE C 168      -1.825  18.571 -11.810  1.00  0.00           C  
ATOM   2570  C   ILE C 168      -2.904  19.427 -11.161  1.00  0.00           C  
ATOM   2571  O   ILE C 168      -2.721  19.944 -10.058  1.00  0.00           O  
ATOM   2572  CB  ILE C 168      -2.009  17.102 -11.385  1.00  0.00           C  
ATOM   2573  CG1 ILE C 168      -0.922  16.225 -12.011  1.00  0.00           C  
ATOM   2574  CG2 ILE C 168      -3.391  16.604 -11.776  1.00  0.00           C  
ATOM   2575  CD1 ILE C 168      -0.979  16.167 -13.521  1.00  0.00           C  
ATOM   2576  H   ILE C 168      -0.236  19.130 -10.490  1.00  0.00           H  
ATOM   2577  HA  ILE C 168      -1.945  18.634 -12.891  1.00  0.00           H  
ATOM   2578  HB  ILE C 168      -1.896  17.020 -10.304  1.00  0.00           H  
ATOM   2579 1HG1 ILE C 168       0.059  16.598 -11.721  1.00  0.00           H  
ATOM   2580 2HG1 ILE C 168      -1.010  15.207 -11.629  1.00  0.00           H  
ATOM   2581 1HG2 ILE C 168      -3.504  15.565 -11.469  1.00  0.00           H  
ATOM   2582 2HG2 ILE C 168      -4.150  17.212 -11.285  1.00  0.00           H  
ATOM   2583 3HG2 ILE C 168      -3.512  16.678 -12.857  1.00  0.00           H  
ATOM   2584 1HD1 ILE C 168      -0.178  15.526 -13.891  1.00  0.00           H  
ATOM   2585 2HD1 ILE C 168      -1.942  15.762 -13.834  1.00  0.00           H  
ATOM   2586 3HD1 ILE C 168      -0.857  17.170 -13.928  1.00  0.00           H  
ATOM   2587  N   TYR C 169      -4.030  19.575 -11.851  1.00  0.00           N  
ATOM   2588  CA  TYR C 169      -5.185  20.268 -11.293  1.00  0.00           C  
ATOM   2589  C   TYR C 169      -6.471  19.495 -11.554  1.00  0.00           C  
ATOM   2590  O   TYR C 169      -6.516  18.621 -12.420  1.00  0.00           O  
ATOM   2591  CB  TYR C 169      -5.290  21.682 -11.869  1.00  0.00           C  
ATOM   2592  CG  TYR C 169      -5.716  21.720 -13.320  1.00  0.00           C  
ATOM   2593  CD1 TYR C 169      -6.934  22.285 -13.670  1.00  0.00           C  
ATOM   2594  CD2 TYR C 169      -4.890  21.190 -14.299  1.00  0.00           C  
ATOM   2595  CE1 TYR C 169      -7.323  22.320 -14.995  1.00  0.00           C  
ATOM   2596  CE2 TYR C 169      -5.279  21.225 -15.624  1.00  0.00           C  
ATOM   2597  CZ  TYR C 169      -6.490  21.787 -15.973  1.00  0.00           C  
ATOM   2598  OH  TYR C 169      -6.878  21.822 -17.293  1.00  0.00           O  
ATOM   2599  H   TYR C 169      -4.088  19.196 -12.785  1.00  0.00           H  
ATOM   2600  HA  TYR C 169      -5.057  20.341 -10.212  1.00  0.00           H  
ATOM   2601 1HB  TYR C 169      -6.009  22.260 -11.287  1.00  0.00           H  
ATOM   2602 2HB  TYR C 169      -4.325  22.182 -11.785  1.00  0.00           H  
ATOM   2603  HD1 TYR C 169      -7.583  22.701 -12.900  1.00  0.00           H  
ATOM   2604  HD2 TYR C 169      -3.933  20.746 -14.024  1.00  0.00           H  
ATOM   2605  HE1 TYR C 169      -8.279  22.763 -15.271  1.00  0.00           H  
ATOM   2606  HE2 TYR C 169      -4.630  20.808 -16.394  1.00  0.00           H  
ATOM   2607  HH  TYR C 169      -6.196  21.420 -17.836  1.00  0.00           H  
ATOM   2608  N   LYS C 170      -7.515  19.822 -10.800  1.00  0.00           N  
ATOM   2609  CA  LYS C 170      -8.788  19.119 -10.909  1.00  0.00           C  
ATOM   2610  C   LYS C 170      -8.588  17.609 -10.879  1.00  0.00           C  
ATOM   2611  O   LYS C 170      -9.224  16.874 -11.634  1.00  0.00           O  
ATOM   2612  CB  LYS C 170      -9.518  19.527 -12.189  1.00  0.00           C  
ATOM   2613  CG  LYS C 170      -9.976  20.980 -12.217  1.00  0.00           C  
ATOM   2614  CD  LYS C 170     -10.706  21.304 -13.511  1.00  0.00           C  
ATOM   2615  CE  LYS C 170     -11.144  22.761 -13.549  1.00  0.00           C  
ATOM   2616  NZ  LYS C 170     -11.838  23.100 -14.822  1.00  0.00           N  
ATOM   2617  H   LYS C 170      -7.425  20.576 -10.135  1.00  0.00           H  
ATOM   2618  HA  LYS C 170      -9.407  19.390 -10.053  1.00  0.00           H  
ATOM   2619 1HB  LYS C 170      -8.866  19.366 -13.048  1.00  0.00           H  
ATOM   2620 2HB  LYS C 170     -10.398  18.897 -12.323  1.00  0.00           H  
ATOM   2621 1HG  LYS C 170     -10.644  21.167 -11.375  1.00  0.00           H  
ATOM   2622 2HG  LYS C 170      -9.110  21.635 -12.124  1.00  0.00           H  
ATOM   2623 1HD  LYS C 170     -10.049  21.108 -14.359  1.00  0.00           H  
ATOM   2624 2HD  LYS C 170     -11.587  20.668 -13.601  1.00  0.00           H  
ATOM   2625 1HE  LYS C 170     -11.819  22.960 -12.718  1.00  0.00           H  
ATOM   2626 2HE  LYS C 170     -10.272  23.406 -13.443  1.00  0.00           H  
ATOM   2627 1HZ  LYS C 170     -12.111  24.073 -14.808  1.00  0.00           H  
ATOM   2628 2HZ  LYS C 170     -11.214  22.937 -15.600  1.00  0.00           H  
ATOM   2629 3HZ  LYS C 170     -12.659  22.522 -14.922  1.00  0.00           H  
ATOM   2630  N   VAL C 171      -7.701  17.152 -10.001  1.00  0.00           N  
ATOM   2631  CA  VAL C 171      -7.584  15.730  -9.700  1.00  0.00           C  
ATOM   2632  C   VAL C 171      -6.800  15.000 -10.782  1.00  0.00           C  
ATOM   2633  O   VAL C 171      -5.791  14.354 -10.502  1.00  0.00           O  
ATOM   2634  CB  VAL C 171      -8.981  15.096  -9.565  1.00  0.00           C  
ATOM   2635  CG1 VAL C 171      -8.866  13.593  -9.357  1.00  0.00           C  
ATOM   2636  CG2 VAL C 171      -9.735  15.744  -8.413  1.00  0.00           C  
ATOM   2637  H   VAL C 171      -7.092  17.807  -9.531  1.00  0.00           H  
ATOM   2638  HA  VAL C 171      -7.057  15.620  -8.751  1.00  0.00           H  
ATOM   2639  HB  VAL C 171      -9.531  15.251 -10.493  1.00  0.00           H  
ATOM   2640 1HG1 VAL C 171      -9.863  13.161  -9.264  1.00  0.00           H  
ATOM   2641 2HG1 VAL C 171      -8.355  13.146 -10.210  1.00  0.00           H  
ATOM   2642 3HG1 VAL C 171      -8.299  13.394  -8.448  1.00  0.00           H  
ATOM   2643 1HG2 VAL C 171     -10.722  15.291  -8.324  1.00  0.00           H  
ATOM   2644 2HG2 VAL C 171      -9.182  15.594  -7.486  1.00  0.00           H  
ATOM   2645 3HG2 VAL C 171      -9.842  16.812  -8.603  1.00  0.00           H  
ATOM   2646  N   SER C 172      -7.271  15.107 -12.020  1.00  0.00           N  
ATOM   2647  CA  SER C 172      -6.816  14.229 -13.092  1.00  0.00           C  
ATOM   2648  C   SER C 172      -6.662  14.992 -14.401  1.00  0.00           C  
ATOM   2649  O   SER C 172      -6.577  14.392 -15.473  1.00  0.00           O  
ATOM   2650  CB  SER C 172      -7.790  13.082 -13.276  1.00  0.00           C  
ATOM   2651  OG  SER C 172      -9.056  13.553 -13.649  1.00  0.00           O  
ATOM   2652  H   SER C 172      -7.962  15.815 -12.225  1.00  0.00           H  
ATOM   2653  HA  SER C 172      -5.842  13.822 -12.815  1.00  0.00           H  
ATOM   2654 1HB  SER C 172      -7.412  12.402 -14.039  1.00  0.00           H  
ATOM   2655 2HB  SER C 172      -7.868  12.518 -12.347  1.00  0.00           H  
ATOM   2656  HG  SER C 172      -8.925  14.456 -13.946  1.00  0.00           H  
ATOM   2657  N   ASP C 173      -6.626  16.316 -14.308  1.00  0.00           N  
ATOM   2658  CA  ASP C 173      -6.416  17.162 -15.477  1.00  0.00           C  
ATOM   2659  C   ASP C 173      -4.973  17.643 -15.557  1.00  0.00           C  
ATOM   2660  O   ASP C 173      -4.438  18.194 -14.595  1.00  0.00           O  
ATOM   2661  CB  ASP C 173      -7.361  18.365 -15.445  1.00  0.00           C  
ATOM   2662  CG  ASP C 173      -8.818  17.981 -15.668  1.00  0.00           C  
ATOM   2663  OD1 ASP C 173      -9.059  16.906 -16.163  1.00  0.00           O  
ATOM   2664  OD2 ASP C 173      -9.675  18.767 -15.341  1.00  0.00           O  
ATOM   2665  H   ASP C 173      -6.747  16.749 -13.403  1.00  0.00           H  
ATOM   2666  HA  ASP C 173      -6.630  16.575 -16.371  1.00  0.00           H  
ATOM   2667 1HB  ASP C 173      -7.277  18.869 -14.482  1.00  0.00           H  
ATOM   2668 2HB  ASP C 173      -7.067  19.079 -16.215  1.00  0.00           H  
ATOM   2669  N   ARG C 174      -4.348  17.432 -16.711  1.00  0.00           N  
ATOM   2670  CA  ARG C 174      -2.933  17.740 -16.882  1.00  0.00           C  
ATOM   2671  C   ARG C 174      -2.741  19.088 -17.565  1.00  0.00           C  
ATOM   2672  O   ARG C 174      -3.469  19.432 -18.496  1.00  0.00           O  
ATOM   2673  CB  ARG C 174      -2.245  16.657 -17.701  1.00  0.00           C  
ATOM   2674  CG  ARG C 174      -0.731  16.771 -17.768  1.00  0.00           C  
ATOM   2675  CD  ARG C 174      -0.135  15.695 -18.601  1.00  0.00           C  
ATOM   2676  NE  ARG C 174      -0.537  14.373 -18.148  1.00  0.00           N  
ATOM   2677  CZ  ARG C 174      -1.402  13.571 -18.798  1.00  0.00           C  
ATOM   2678  NH1 ARG C 174      -1.947  13.969 -19.926  1.00  0.00           N  
ATOM   2679  NH2 ARG C 174      -1.703  12.384 -18.302  1.00  0.00           N  
ATOM   2680  H   ARG C 174      -4.866  17.049 -17.488  1.00  0.00           H  
ATOM   2681  HA  ARG C 174      -2.466  17.780 -15.898  1.00  0.00           H  
ATOM   2682 1HB  ARG C 174      -2.484  15.680 -17.284  1.00  0.00           H  
ATOM   2683 2HB  ARG C 174      -2.624  16.678 -18.723  1.00  0.00           H  
ATOM   2684 1HG  ARG C 174      -0.458  17.733 -18.204  1.00  0.00           H  
ATOM   2685 2HG  ARG C 174      -0.315  16.697 -16.763  1.00  0.00           H  
ATOM   2686 1HD  ARG C 174      -0.460  15.814 -19.635  1.00  0.00           H  
ATOM   2687 2HD  ARG C 174       0.951  15.757 -18.553  1.00  0.00           H  
ATOM   2688  HE  ARG C 174      -0.138  14.032 -17.283  1.00  0.00           H  
ATOM   2689 1HH1 ARG C 174      -1.717  14.877 -20.305  1.00  0.00           H  
ATOM   2690 2HH1 ARG C 174      -2.595  13.368 -20.413  1.00  0.00           H  
ATOM   2691 1HH2 ARG C 174      -1.284  12.077 -17.434  1.00  0.00           H  
ATOM   2692 2HH2 ARG C 174      -2.351  11.783 -18.789  1.00  0.00           H  
ATOM   2693  N   PHE C 175      -1.757  19.847 -17.097  1.00  0.00           N  
ATOM   2694  CA  PHE C 175      -1.391  21.106 -17.735  1.00  0.00           C  
ATOM   2695  C   PHE C 175      -0.546  20.868 -18.980  1.00  0.00           C  
ATOM   2696  O   PHE C 175       0.262  19.940 -19.025  1.00  0.00           O  
ATOM   2697  CB  PHE C 175      -0.626  21.999 -16.756  1.00  0.00           C  
ATOM   2698  CG  PHE C 175      -1.503  22.680 -15.745  1.00  0.00           C  
ATOM   2699  CD1 PHE C 175      -1.472  22.302 -14.411  1.00  0.00           C  
ATOM   2700  CD2 PHE C 175      -2.362  23.701 -16.125  1.00  0.00           C  
ATOM   2701  CE1 PHE C 175      -2.278  22.928 -13.480  1.00  0.00           C  
ATOM   2702  CE2 PHE C 175      -3.169  24.329 -15.196  1.00  0.00           C  
ATOM   2703  CZ  PHE C 175      -3.127  23.941 -13.872  1.00  0.00           C  
ATOM   2704  H   PHE C 175      -1.248  19.545 -16.278  1.00  0.00           H  
ATOM   2705  HA  PHE C 175      -2.305  21.621 -18.035  1.00  0.00           H  
ATOM   2706 1HB  PHE C 175       0.111  21.403 -16.220  1.00  0.00           H  
ATOM   2707 2HB  PHE C 175      -0.086  22.766 -17.310  1.00  0.00           H  
ATOM   2708  HD1 PHE C 175      -0.800  21.501 -14.101  1.00  0.00           H  
ATOM   2709  HD2 PHE C 175      -2.396  24.006 -17.171  1.00  0.00           H  
ATOM   2710  HE1 PHE C 175      -2.244  22.620 -12.435  1.00  0.00           H  
ATOM   2711  HE2 PHE C 175      -3.839  25.130 -15.508  1.00  0.00           H  
ATOM   2712  HZ  PHE C 175      -3.763  24.435 -13.139  1.00  0.00           H  
ATOM   2713  N   SER C 176      -0.737  21.712 -19.989  1.00  0.00           N  
ATOM   2714  CA  SER C 176       0.083  21.663 -21.193  1.00  0.00           C  
ATOM   2715  C   SER C 176       1.547  21.942 -20.875  1.00  0.00           C  
ATOM   2716  O   SER C 176       1.874  22.945 -20.241  1.00  0.00           O  
ATOM   2717  CB  SER C 176      -0.423  22.668 -22.210  1.00  0.00           C  
ATOM   2718  OG  SER C 176       0.406  22.701 -23.339  1.00  0.00           O  
ATOM   2719  H   SER C 176      -1.469  22.404 -19.919  1.00  0.00           H  
ATOM   2720  HA  SER C 176       0.010  20.663 -21.622  1.00  0.00           H  
ATOM   2721 1HB  SER C 176      -1.437  22.405 -22.508  1.00  0.00           H  
ATOM   2722 2HB  SER C 176      -0.462  23.657 -21.755  1.00  0.00           H  
ATOM   2723  HG  SER C 176       1.175  23.219 -23.088  1.00  0.00           H  
ATOM   2724  N   GLY C 177       2.424  21.048 -21.319  1.00  0.00           N  
ATOM   2725  CA  GLY C 177       3.845  21.151 -21.010  1.00  0.00           C  
ATOM   2726  C   GLY C 177       4.263  20.104 -19.985  1.00  0.00           C  
ATOM   2727  O   GLY C 177       5.444  19.782 -19.859  1.00  0.00           O  
ATOM   2728  H   GLY C 177       2.098  20.278 -21.885  1.00  0.00           H  
ATOM   2729 1HA  GLY C 177       4.426  21.024 -21.923  1.00  0.00           H  
ATOM   2730 2HA  GLY C 177       4.063  22.147 -20.626  1.00  0.00           H  
ATOM   2731  N   VAL C 178       3.286  19.574 -19.256  1.00  0.00           N  
ATOM   2732  CA  VAL C 178       3.540  18.507 -18.296  1.00  0.00           C  
ATOM   2733  C   VAL C 178       3.627  17.153 -18.988  1.00  0.00           C  
ATOM   2734  O   VAL C 178       2.767  16.800 -19.794  1.00  0.00           O  
ATOM   2735  CB  VAL C 178       2.424  18.467 -17.234  1.00  0.00           C  
ATOM   2736  CG1 VAL C 178       2.613  17.274 -16.309  1.00  0.00           C  
ATOM   2737  CG2 VAL C 178       2.414  19.767 -16.445  1.00  0.00           C  
ATOM   2738  H   VAL C 178       2.344  19.920 -19.370  1.00  0.00           H  
ATOM   2739  HA  VAL C 178       4.490  18.707 -17.798  1.00  0.00           H  
ATOM   2740  HB  VAL C 178       1.464  18.337 -17.734  1.00  0.00           H  
ATOM   2741 1HG1 VAL C 178       1.815  17.261 -15.565  1.00  0.00           H  
ATOM   2742 2HG1 VAL C 178       2.580  16.353 -16.891  1.00  0.00           H  
ATOM   2743 3HG1 VAL C 178       3.576  17.353 -15.805  1.00  0.00           H  
ATOM   2744 1HG2 VAL C 178       1.623  19.732 -15.697  1.00  0.00           H  
ATOM   2745 2HG2 VAL C 178       3.376  19.899 -15.949  1.00  0.00           H  
ATOM   2746 3HG2 VAL C 178       2.237  20.603 -17.121  1.00  0.00           H  
ATOM   2747  N   PRO C 179       4.672  16.397 -18.668  1.00  0.00           N  
ATOM   2748  CA  PRO C 179       4.877  15.082 -19.263  1.00  0.00           C  
ATOM   2749  C   PRO C 179       3.657  14.191 -19.067  1.00  0.00           C  
ATOM   2750  O   PRO C 179       3.014  14.226 -18.018  1.00  0.00           O  
ATOM   2751  CB  PRO C 179       6.096  14.546 -18.504  1.00  0.00           C  
ATOM   2752  CG  PRO C 179       6.853  15.771 -18.119  1.00  0.00           C  
ATOM   2753  CD  PRO C 179       5.788  16.776 -17.769  1.00  0.00           C  
ATOM   2754  HA  PRO C 179       5.101  15.201 -20.334  1.00  0.00           H  
ATOM   2755 1HB  PRO C 179       5.768  13.956 -17.636  1.00  0.00           H  
ATOM   2756 2HB  PRO C 179       6.675  13.872 -19.152  1.00  0.00           H  
ATOM   2757 1HG  PRO C 179       7.523  15.552 -17.274  1.00  0.00           H  
ATOM   2758 2HG  PRO C 179       7.491  16.101 -18.952  1.00  0.00           H  
ATOM   2759 1HD  PRO C 179       5.513  16.666 -16.710  1.00  0.00           H  
ATOM   2760 2HD  PRO C 179       6.161  17.791 -17.970  1.00  0.00           H  
ATOM   2761  N   ASP C 180       3.343  13.394 -20.082  1.00  0.00           N  
ATOM   2762  CA  ASP C 180       2.197  12.495 -20.024  1.00  0.00           C  
ATOM   2763  C   ASP C 180       2.465  11.319 -19.093  1.00  0.00           C  
ATOM   2764  O   ASP C 180       1.580  10.503 -18.837  1.00  0.00           O  
ATOM   2765  CB  ASP C 180       1.849  11.978 -21.422  1.00  0.00           C  
ATOM   2766  CG  ASP C 180       1.244  13.050 -22.317  1.00  0.00           C  
ATOM   2767  OD1 ASP C 180       0.739  14.016 -21.795  1.00  0.00           O  
ATOM   2768  OD2 ASP C 180       1.291  12.893 -23.514  1.00  0.00           O  
ATOM   2769  H   ASP C 180       3.913  13.411 -20.915  1.00  0.00           H  
ATOM   2770  HA  ASP C 180       1.342  13.049 -19.635  1.00  0.00           H  
ATOM   2771 1HB  ASP C 180       2.749  11.591 -21.901  1.00  0.00           H  
ATOM   2772 2HB  ASP C 180       1.142  11.152 -21.339  1.00  0.00           H  
ATOM   2773  N   ARG C 181       3.692  11.238 -18.589  1.00  0.00           N  
ATOM   2774  CA  ARG C 181       4.033  10.268 -17.556  1.00  0.00           C  
ATOM   2775  C   ARG C 181       3.141  10.430 -16.332  1.00  0.00           C  
ATOM   2776  O   ARG C 181       2.860   9.463 -15.624  1.00  0.00           O  
ATOM   2777  CB  ARG C 181       5.490  10.417 -17.142  1.00  0.00           C  
ATOM   2778  CG  ARG C 181       6.501  10.039 -18.213  1.00  0.00           C  
ATOM   2779  CD  ARG C 181       7.872   9.917 -17.655  1.00  0.00           C  
ATOM   2780  NE  ARG C 181       8.348  11.177 -17.105  1.00  0.00           N  
ATOM   2781  CZ  ARG C 181       8.907  12.165 -17.830  1.00  0.00           C  
ATOM   2782  NH1 ARG C 181       9.053  12.026 -19.129  1.00  0.00           N  
ATOM   2783  NH2 ARG C 181       9.308  13.275 -17.235  1.00  0.00           N  
ATOM   2784  H   ARG C 181       4.406  11.865 -18.930  1.00  0.00           H  
ATOM   2785  HA  ARG C 181       3.888   9.266 -17.961  1.00  0.00           H  
ATOM   2786 1HB  ARG C 181       5.683  11.449 -16.856  1.00  0.00           H  
ATOM   2787 2HB  ARG C 181       5.685   9.793 -16.269  1.00  0.00           H  
ATOM   2788 1HG  ARG C 181       6.224   9.081 -18.653  1.00  0.00           H  
ATOM   2789 2HG  ARG C 181       6.513  10.805 -18.989  1.00  0.00           H  
ATOM   2790 1HD  ARG C 181       7.876   9.174 -16.858  1.00  0.00           H  
ATOM   2791 2HD  ARG C 181       8.559   9.608 -18.442  1.00  0.00           H  
ATOM   2792  HE  ARG C 181       8.252  11.321 -16.109  1.00  0.00           H  
ATOM   2793 1HH1 ARG C 181       8.747  11.178 -19.584  1.00  0.00           H  
ATOM   2794 2HH1 ARG C 181       9.472  12.767 -19.672  1.00  0.00           H  
ATOM   2795 1HH2 ARG C 181       9.195  13.382 -16.236  1.00  0.00           H  
ATOM   2796 2HH2 ARG C 181       9.727  14.016 -17.778  1.00  0.00           H  
ATOM   2797  N   PHE C 182       2.699  11.659 -16.087  1.00  0.00           N  
ATOM   2798  CA  PHE C 182       1.920  11.969 -14.894  1.00  0.00           C  
ATOM   2799  C   PHE C 182       0.428  11.795 -15.150  1.00  0.00           C  
ATOM   2800  O   PHE C 182      -0.139  12.440 -16.032  1.00  0.00           O  
ATOM   2801  CB  PHE C 182       2.199  13.399 -14.430  1.00  0.00           C  
ATOM   2802  CG  PHE C 182       3.627  13.637 -14.027  1.00  0.00           C  
ATOM   2803  CD1 PHE C 182       4.504  14.292 -14.879  1.00  0.00           C  
ATOM   2804  CD2 PHE C 182       4.096  13.207 -12.795  1.00  0.00           C  
ATOM   2805  CE1 PHE C 182       5.817  14.511 -14.509  1.00  0.00           C  
ATOM   2806  CE2 PHE C 182       5.408  13.426 -12.422  1.00  0.00           C  
ATOM   2807  CZ  PHE C 182       6.269  14.079 -13.281  1.00  0.00           C  
ATOM   2808  H   PHE C 182       2.909  12.397 -16.743  1.00  0.00           H  
ATOM   2809  HA  PHE C 182       2.213  11.280 -14.100  1.00  0.00           H  
ATOM   2810 1HB  PHE C 182       1.951  14.096 -15.229  1.00  0.00           H  
ATOM   2811 2HB  PHE C 182       1.562  13.637 -13.579  1.00  0.00           H  
ATOM   2812  HD1 PHE C 182       4.146  14.635 -15.850  1.00  0.00           H  
ATOM   2813  HD2 PHE C 182       3.415  12.691 -12.116  1.00  0.00           H  
ATOM   2814  HE1 PHE C 182       6.495  15.026 -15.189  1.00  0.00           H  
ATOM   2815  HE2 PHE C 182       5.764  13.084 -11.450  1.00  0.00           H  
ATOM   2816  HZ  PHE C 182       7.304  14.251 -12.989  1.00  0.00           H  
ATOM   2817  N   SER C 183      -0.202  10.920 -14.375  1.00  0.00           N  
ATOM   2818  CA  SER C 183      -1.638  10.694 -14.485  1.00  0.00           C  
ATOM   2819  C   SER C 183      -2.282  10.557 -13.111  1.00  0.00           C  
ATOM   2820  O   SER C 183      -2.198   9.504 -12.478  1.00  0.00           O  
ATOM   2821  CB  SER C 183      -1.909   9.449 -15.307  1.00  0.00           C  
ATOM   2822  OG  SER C 183      -3.285   9.199 -15.401  1.00  0.00           O  
ATOM   2823  H   SER C 183       0.327  10.398 -13.691  1.00  0.00           H  
ATOM   2824  HA  SER C 183      -2.086  11.552 -14.989  1.00  0.00           H  
ATOM   2825 1HB  SER C 183      -1.490   9.573 -16.305  1.00  0.00           H  
ATOM   2826 2HB  SER C 183      -1.413   8.595 -14.847  1.00  0.00           H  
ATOM   2827  HG  SER C 183      -3.703   9.773 -14.755  1.00  0.00           H  
ATOM   2828  N   GLY C 184      -2.924  11.626 -12.654  1.00  0.00           N  
ATOM   2829  CA  GLY C 184      -3.609  11.617 -11.368  1.00  0.00           C  
ATOM   2830  C   GLY C 184      -5.013  11.038 -11.496  1.00  0.00           C  
ATOM   2831  O   GLY C 184      -5.595  11.031 -12.581  1.00  0.00           O  
ATOM   2832  H   GLY C 184      -2.937  12.468 -13.213  1.00  0.00           H  
ATOM   2833 1HA  GLY C 184      -3.034  11.030 -10.652  1.00  0.00           H  
ATOM   2834 2HA  GLY C 184      -3.665  12.633 -10.978  1.00  0.00           H  
ATOM   2835  N   SER C 185      -5.552  10.555 -10.382  1.00  0.00           N  
ATOM   2836  CA  SER C 185      -6.911  10.029 -10.354  1.00  0.00           C  
ATOM   2837  C   SER C 185      -7.428   9.912  -8.926  1.00  0.00           C  
ATOM   2838  O   SER C 185      -6.772  10.349  -7.981  1.00  0.00           O  
ATOM   2839  CB  SER C 185      -6.961   8.674 -11.032  1.00  0.00           C  
ATOM   2840  OG  SER C 185      -8.283   8.229 -11.170  1.00  0.00           O  
ATOM   2841  H   SER C 185      -5.005  10.551  -9.532  1.00  0.00           H  
ATOM   2842  HA  SER C 185      -7.560  10.718 -10.897  1.00  0.00           H  
ATOM   2843 1HB  SER C 185      -6.493   8.741 -12.014  1.00  0.00           H  
ATOM   2844 2HB  SER C 185      -6.391   7.953 -10.447  1.00  0.00           H  
ATOM   2845  HG  SER C 185      -8.323   7.778 -12.016  1.00  0.00           H  
ATOM   2846  N   GLY C 186      -8.607   9.318  -8.775  1.00  0.00           N  
ATOM   2847  CA  GLY C 186      -9.198   9.112  -7.459  1.00  0.00           C  
ATOM   2848  C   GLY C 186     -10.530   9.842  -7.333  1.00  0.00           C  
ATOM   2849  O   GLY C 186     -11.035  10.403  -8.305  1.00  0.00           O  
ATOM   2850  H   GLY C 186      -9.107   9.002  -9.594  1.00  0.00           H  
ATOM   2851 1HA  GLY C 186      -9.346   8.046  -7.289  1.00  0.00           H  
ATOM   2852 2HA  GLY C 186      -8.511   9.467  -6.692  1.00  0.00           H  
ATOM   2853  N   SER C 187     -11.093   9.830  -6.130  1.00  0.00           N  
ATOM   2854  CA  SER C 187     -12.385  10.459  -5.883  1.00  0.00           C  
ATOM   2855  C   SER C 187     -12.698  10.508  -4.393  1.00  0.00           C  
ATOM   2856  O   SER C 187     -12.384   9.577  -3.651  1.00  0.00           O  
ATOM   2857  CB  SER C 187     -13.480   9.706  -6.613  1.00  0.00           C  
ATOM   2858  OG  SER C 187     -14.736  10.272  -6.356  1.00  0.00           O  
ATOM   2859  H   SER C 187     -10.614   9.374  -5.366  1.00  0.00           H  
ATOM   2860  HA  SER C 187     -12.350  11.482  -6.259  1.00  0.00           H  
ATOM   2861 1HB  SER C 187     -13.282   9.726  -7.685  1.00  0.00           H  
ATOM   2862 2HB  SER C 187     -13.477   8.663  -6.299  1.00  0.00           H  
ATOM   2863  HG  SER C 187     -15.311   9.972  -7.064  1.00  0.00           H  
ATOM   2864  N   GLY C 188     -13.318  11.601  -3.959  1.00  0.00           N  
ATOM   2865  CA  GLY C 188     -13.807  11.712  -2.590  1.00  0.00           C  
ATOM   2866  C   GLY C 188     -12.659  11.920  -1.611  1.00  0.00           C  
ATOM   2867  O   GLY C 188     -12.317  13.052  -1.272  1.00  0.00           O  
ATOM   2868  H   GLY C 188     -13.454  12.374  -4.595  1.00  0.00           H  
ATOM   2869 1HA  GLY C 188     -14.506  12.546  -2.520  1.00  0.00           H  
ATOM   2870 2HA  GLY C 188     -14.357  10.809  -2.326  1.00  0.00           H  
ATOM   2871  N   THR C 189     -12.068  10.819  -1.159  1.00  0.00           N  
ATOM   2872  CA  THR C 189     -10.999  10.876  -0.169  1.00  0.00           C  
ATOM   2873  C   THR C 189      -9.763  10.126  -0.649  1.00  0.00           C  
ATOM   2874  O   THR C 189      -8.668  10.309  -0.117  1.00  0.00           O  
ATOM   2875  CB  THR C 189     -11.462  10.298   1.181  1.00  0.00           C  
ATOM   2876  OG1 THR C 189     -11.814   8.918   1.018  1.00  0.00           O  
ATOM   2877  CG2 THR C 189     -12.666  11.066   1.705  1.00  0.00           C  
ATOM   2878  H   THR C 189     -12.366   9.920  -1.510  1.00  0.00           H  
ATOM   2879  HA  THR C 189     -10.721  11.919  -0.018  1.00  0.00           H  
ATOM   2880  HB  THR C 189     -10.651  10.368   1.905  1.00  0.00           H  
ATOM   2881  HG1 THR C 189     -11.020   8.379   1.056  1.00  0.00           H  
ATOM   2882 1HG2 THR C 189     -12.980  10.644   2.660  1.00  0.00           H  
ATOM   2883 2HG2 THR C 189     -12.399  12.113   1.841  1.00  0.00           H  
ATOM   2884 3HG2 THR C 189     -13.484  10.991   0.990  1.00  0.00           H  
ATOM   2885  N   ASP C 190      -9.945   9.280  -1.658  1.00  0.00           N  
ATOM   2886  CA  ASP C 190      -8.873   8.416  -2.136  1.00  0.00           C  
ATOM   2887  C   ASP C 190      -8.320   8.908  -3.467  1.00  0.00           C  
ATOM   2888  O   ASP C 190      -8.928   8.701  -4.517  1.00  0.00           O  
ATOM   2889  CB  ASP C 190      -9.371   6.976  -2.285  1.00  0.00           C  
ATOM   2890  CG  ASP C 190      -8.276   6.013  -2.725  1.00  0.00           C  
ATOM   2891  OD1 ASP C 190      -7.219   6.472  -3.087  1.00  0.00           O  
ATOM   2892  OD2 ASP C 190      -8.508   4.828  -2.695  1.00  0.00           O  
ATOM   2893  H   ASP C 190     -10.849   9.236  -2.105  1.00  0.00           H  
ATOM   2894  HA  ASP C 190      -8.064   8.431  -1.405  1.00  0.00           H  
ATOM   2895 1HB  ASP C 190      -9.777   6.631  -1.333  1.00  0.00           H  
ATOM   2896 2HB  ASP C 190     -10.179   6.944  -3.016  1.00  0.00           H  
ATOM   2897  N   PHE C 191      -7.164   9.562  -3.417  1.00  0.00           N  
ATOM   2898  CA  PHE C 191      -6.528  10.087  -4.619  1.00  0.00           C  
ATOM   2899  C   PHE C 191      -5.098   9.580  -4.752  1.00  0.00           C  
ATOM   2900  O   PHE C 191      -4.463   9.217  -3.762  1.00  0.00           O  
ATOM   2901  CB  PHE C 191      -6.532  11.617  -4.600  1.00  0.00           C  
ATOM   2902  CG  PHE C 191      -7.908  12.219  -4.554  1.00  0.00           C  
ATOM   2903  CD1 PHE C 191      -8.491  12.560  -3.342  1.00  0.00           C  
ATOM   2904  CD2 PHE C 191      -8.621  12.446  -5.721  1.00  0.00           C  
ATOM   2905  CE1 PHE C 191      -9.757  13.113  -3.299  1.00  0.00           C  
ATOM   2906  CE2 PHE C 191      -9.885  13.001  -5.680  1.00  0.00           C  
ATOM   2907  CZ  PHE C 191     -10.454  13.334  -4.467  1.00  0.00           C  
ATOM   2908  H   PHE C 191      -6.715   9.698  -2.522  1.00  0.00           H  
ATOM   2909  HA  PHE C 191      -7.095   9.748  -5.487  1.00  0.00           H  
ATOM   2910 1HB  PHE C 191      -5.977  11.971  -3.733  1.00  0.00           H  
ATOM   2911 2HB  PHE C 191      -6.026  11.993  -5.488  1.00  0.00           H  
ATOM   2912  HD1 PHE C 191      -7.939  12.386  -2.418  1.00  0.00           H  
ATOM   2913  HD2 PHE C 191      -8.172  12.182  -6.679  1.00  0.00           H  
ATOM   2914  HE1 PHE C 191     -10.203  13.376  -2.340  1.00  0.00           H  
ATOM   2915  HE2 PHE C 191     -10.435  13.174  -6.605  1.00  0.00           H  
ATOM   2916  HZ  PHE C 191     -11.451  13.770  -4.434  1.00  0.00           H  
ATOM   2917  N   THR C 192      -4.597   9.556  -5.982  1.00  0.00           N  
ATOM   2918  CA  THR C 192      -3.251   9.065  -6.252  1.00  0.00           C  
ATOM   2919  C   THR C 192      -2.676   9.695  -7.514  1.00  0.00           C  
ATOM   2920  O   THR C 192      -3.416  10.079  -8.420  1.00  0.00           O  
ATOM   2921  CB  THR C 192      -3.237   7.531  -6.387  1.00  0.00           C  
ATOM   2922  OG1 THR C 192      -1.884   7.071  -6.501  1.00  0.00           O  
ATOM   2923  CG2 THR C 192      -4.021   7.098  -7.617  1.00  0.00           C  
ATOM   2924  H   THR C 192      -5.163   9.887  -6.751  1.00  0.00           H  
ATOM   2925  HA  THR C 192      -2.608   9.341  -5.415  1.00  0.00           H  
ATOM   2926  HB  THR C 192      -3.686   7.083  -5.501  1.00  0.00           H  
ATOM   2927  HG1 THR C 192      -1.299   7.686  -6.052  1.00  0.00           H  
ATOM   2928 1HG2 THR C 192      -4.001   6.011  -7.697  1.00  0.00           H  
ATOM   2929 2HG2 THR C 192      -5.053   7.436  -7.529  1.00  0.00           H  
ATOM   2930 3HG2 THR C 192      -3.571   7.534  -8.508  1.00  0.00           H  
ATOM   2931  N   LEU C 193      -1.353   9.801  -7.567  1.00  0.00           N  
ATOM   2932  CA  LEU C 193      -0.665  10.213  -8.784  1.00  0.00           C  
ATOM   2933  C   LEU C 193       0.205   9.090  -9.334  1.00  0.00           C  
ATOM   2934  O   LEU C 193       1.127   8.623  -8.666  1.00  0.00           O  
ATOM   2935  CB  LEU C 193       0.199  11.451  -8.511  1.00  0.00           C  
ATOM   2936  CG  LEU C 193       1.067  11.928  -9.683  1.00  0.00           C  
ATOM   2937  CD1 LEU C 193       0.171  12.409 -10.816  1.00  0.00           C  
ATOM   2938  CD2 LEU C 193       1.994  13.037  -9.209  1.00  0.00           C  
ATOM   2939  H   LEU C 193      -0.809   9.589  -6.742  1.00  0.00           H  
ATOM   2940  HA  LEU C 193      -1.413  10.467  -9.535  1.00  0.00           H  
ATOM   2941 1HB  LEU C 193      -0.454  12.274  -8.226  1.00  0.00           H  
ATOM   2942 2HB  LEU C 193       0.862  11.234  -7.674  1.00  0.00           H  
ATOM   2943  HG  LEU C 193       1.661  11.094 -10.059  1.00  0.00           H  
ATOM   2944 1HD1 LEU C 193       0.788  12.748 -11.649  1.00  0.00           H  
ATOM   2945 2HD1 LEU C 193      -0.467  11.591 -11.148  1.00  0.00           H  
ATOM   2946 3HD1 LEU C 193      -0.448  13.234 -10.465  1.00  0.00           H  
ATOM   2947 1HD2 LEU C 193       2.612  13.376 -10.042  1.00  0.00           H  
ATOM   2948 2HD2 LEU C 193       1.401  13.872  -8.835  1.00  0.00           H  
ATOM   2949 3HD2 LEU C 193       2.635  12.661  -8.412  1.00  0.00           H  
ATOM   2950  N   LYS C 194      -0.094   8.661 -10.555  1.00  0.00           N  
ATOM   2951  CA  LYS C 194       0.712   7.651 -11.231  1.00  0.00           C  
ATOM   2952  C   LYS C 194       1.788   8.294 -12.097  1.00  0.00           C  
ATOM   2953  O   LYS C 194       1.529   9.270 -12.802  1.00  0.00           O  
ATOM   2954  CB  LYS C 194      -0.173   6.740 -12.082  1.00  0.00           C  
ATOM   2955  CG  LYS C 194      -1.262   6.014 -11.303  1.00  0.00           C  
ATOM   2956  CD  LYS C 194      -0.667   5.067 -10.273  1.00  0.00           C  
ATOM   2957  CE  LYS C 194      -1.752   4.289  -9.542  1.00  0.00           C  
ATOM   2958  NZ  LYS C 194      -1.186   3.391  -8.499  1.00  0.00           N  
ATOM   2959  H   LYS C 194      -0.901   9.043 -11.027  1.00  0.00           H  
ATOM   2960  HA  LYS C 194       1.212   7.044 -10.475  1.00  0.00           H  
ATOM   2961 1HB  LYS C 194      -0.656   7.328 -12.863  1.00  0.00           H  
ATOM   2962 2HB  LYS C 194       0.444   5.988 -12.573  1.00  0.00           H  
ATOM   2963 1HG  LYS C 194      -1.892   6.744 -10.792  1.00  0.00           H  
ATOM   2964 2HG  LYS C 194      -1.884   5.444 -11.992  1.00  0.00           H  
ATOM   2965 1HD  LYS C 194       0.002   4.363 -10.769  1.00  0.00           H  
ATOM   2966 2HD  LYS C 194      -0.090   5.637  -9.545  1.00  0.00           H  
ATOM   2967 1HE  LYS C 194      -2.442   4.986  -9.069  1.00  0.00           H  
ATOM   2968 2HE  LYS C 194      -2.311   3.686 -10.257  1.00  0.00           H  
ATOM   2969 1HZ  LYS C 194      -1.936   2.894  -8.039  1.00  0.00           H  
ATOM   2970 2HZ  LYS C 194      -0.557   2.728  -8.929  1.00  0.00           H  
ATOM   2971 3HZ  LYS C 194      -0.681   3.941  -7.819  1.00  0.00           H  
ATOM   2972  N   ILE C 195       2.995   7.742 -12.040  1.00  0.00           N  
ATOM   2973  CA  ILE C 195       4.114   8.267 -12.812  1.00  0.00           C  
ATOM   2974  C   ILE C 195       4.792   7.165 -13.617  1.00  0.00           C  
ATOM   2975  O   ILE C 195       5.649   6.445 -13.103  1.00  0.00           O  
ATOM   2976  CB  ILE C 195       5.148   8.942 -11.892  1.00  0.00           C  
ATOM   2977  CG1 ILE C 195       4.467   9.978 -10.994  1.00  0.00           C  
ATOM   2978  CG2 ILE C 195       6.251   9.589 -12.716  1.00  0.00           C  
ATOM   2979  CD1 ILE C 195       5.377  10.562  -9.937  1.00  0.00           C  
ATOM   2980  H   ILE C 195       3.141   6.939 -11.446  1.00  0.00           H  
ATOM   2981  HA  ILE C 195       3.734   9.013 -13.509  1.00  0.00           H  
ATOM   2982  HB  ILE C 195       5.591   8.196 -11.233  1.00  0.00           H  
ATOM   2983 1HG1 ILE C 195       4.086  10.795 -11.606  1.00  0.00           H  
ATOM   2984 2HG1 ILE C 195       3.614   9.521 -10.493  1.00  0.00           H  
ATOM   2985 1HG2 ILE C 195       6.972  10.062 -12.050  1.00  0.00           H  
ATOM   2986 2HG2 ILE C 195       6.752   8.829 -13.313  1.00  0.00           H  
ATOM   2987 3HG2 ILE C 195       5.818  10.342 -13.376  1.00  0.00           H  
ATOM   2988 1HD1 ILE C 195       4.824  11.287  -9.341  1.00  0.00           H  
ATOM   2989 2HD1 ILE C 195       5.743   9.764  -9.291  1.00  0.00           H  
ATOM   2990 3HD1 ILE C 195       6.221  11.056 -10.417  1.00  0.00           H  
ATOM   2991  N   SER C 196       4.405   7.039 -14.881  1.00  0.00           N  
ATOM   2992  CA  SER C 196       4.897   5.961 -15.730  1.00  0.00           C  
ATOM   2993  C   SER C 196       6.356   6.181 -16.110  1.00  0.00           C  
ATOM   2994  O   SER C 196       6.698   7.180 -16.743  1.00  0.00           O  
ATOM   2995  CB  SER C 196       4.049   5.854 -16.983  1.00  0.00           C  
ATOM   2996  OG  SER C 196       4.575   4.899 -17.864  1.00  0.00           O  
ATOM   2997  H   SER C 196       3.752   7.708 -15.265  1.00  0.00           H  
ATOM   2998  HA  SER C 196       4.825   5.024 -15.176  1.00  0.00           H  
ATOM   2999 1HB  SER C 196       3.031   5.579 -16.710  1.00  0.00           H  
ATOM   3000 2HB  SER C 196       4.006   6.824 -17.476  1.00  0.00           H  
ATOM   3001  HG  SER C 196       4.468   5.266 -18.745  1.00  0.00           H  
ATOM   3002  N   ARG C 197       7.212   5.243 -15.720  1.00  0.00           N  
ATOM   3003  CA  ARG C 197       8.627   5.305 -16.065  1.00  0.00           C  
ATOM   3004  C   ARG C 197       9.272   6.572 -15.519  1.00  0.00           C  
ATOM   3005  O   ARG C 197       9.571   7.501 -16.269  1.00  0.00           O  
ATOM   3006  CB  ARG C 197       8.812   5.256 -17.575  1.00  0.00           C  
ATOM   3007  CG  ARG C 197       8.303   3.987 -18.240  1.00  0.00           C  
ATOM   3008  CD  ARG C 197       8.580   3.983 -19.700  1.00  0.00           C  
ATOM   3009  NE  ARG C 197       8.096   2.771 -20.340  1.00  0.00           N  
ATOM   3010  CZ  ARG C 197       8.154   2.530 -21.665  1.00  0.00           C  
ATOM   3011  NH1 ARG C 197       8.676   3.425 -22.473  1.00  0.00           N  
ATOM   3012  NH2 ARG C 197       7.685   1.394 -22.151  1.00  0.00           N  
ATOM   3013  H   ARG C 197       6.873   4.467 -15.169  1.00  0.00           H  
ATOM   3014  HA  ARG C 197       9.129   4.443 -15.625  1.00  0.00           H  
ATOM   3015 1HB  ARG C 197       8.294   6.098 -18.032  1.00  0.00           H  
ATOM   3016 2HB  ARG C 197       9.871   5.353 -17.815  1.00  0.00           H  
ATOM   3017 1HG  ARG C 197       8.795   3.121 -17.796  1.00  0.00           H  
ATOM   3018 2HG  ARG C 197       7.226   3.906 -18.095  1.00  0.00           H  
ATOM   3019 1HD  ARG C 197       8.086   4.835 -20.165  1.00  0.00           H  
ATOM   3020 2HD  ARG C 197       9.654   4.051 -19.866  1.00  0.00           H  
ATOM   3021  HE  ARG C 197       7.687   2.059 -19.751  1.00  0.00           H  
ATOM   3022 1HH1 ARG C 197       9.034   4.294 -22.102  1.00  0.00           H  
ATOM   3023 2HH1 ARG C 197       8.720   3.245 -23.466  1.00  0.00           H  
ATOM   3024 1HH2 ARG C 197       7.283   0.706 -21.529  1.00  0.00           H  
ATOM   3025 2HH2 ARG C 197       7.728   1.214 -23.143  1.00  0.00           H  
ATOM   3026  N   VAL C 198       9.484   6.604 -14.208  1.00  0.00           N  
ATOM   3027  CA  VAL C 198      10.051   7.776 -13.551  1.00  0.00           C  
ATOM   3028  C   VAL C 198      11.417   8.124 -14.128  1.00  0.00           C  
ATOM   3029  O   VAL C 198      12.287   7.261 -14.252  1.00  0.00           O  
ATOM   3030  CB  VAL C 198      10.183   7.529 -12.037  1.00  0.00           C  
ATOM   3031  CG1 VAL C 198      10.944   8.669 -11.376  1.00  0.00           C  
ATOM   3032  CG2 VAL C 198       8.804   7.369 -11.416  1.00  0.00           C  
ATOM   3033  H   VAL C 198       9.247   5.795 -13.651  1.00  0.00           H  
ATOM   3034  HA  VAL C 198       9.379   8.621 -13.711  1.00  0.00           H  
ATOM   3035  HB  VAL C 198      10.763   6.620 -11.876  1.00  0.00           H  
ATOM   3036 1HG1 VAL C 198      11.028   8.477 -10.306  1.00  0.00           H  
ATOM   3037 2HG1 VAL C 198      11.940   8.742 -11.811  1.00  0.00           H  
ATOM   3038 3HG1 VAL C 198      10.408   9.604 -11.535  1.00  0.00           H  
ATOM   3039 1HG2 VAL C 198       8.905   7.194 -10.345  1.00  0.00           H  
ATOM   3040 2HG2 VAL C 198       8.222   8.276 -11.582  1.00  0.00           H  
ATOM   3041 3HG2 VAL C 198       8.294   6.522 -11.875  1.00  0.00           H  
ATOM   3042  N   GLU C 199      11.600   9.392 -14.479  1.00  0.00           N  
ATOM   3043  CA  GLU C 199      12.879   9.867 -14.993  1.00  0.00           C  
ATOM   3044  C   GLU C 199      13.574  10.776 -13.988  1.00  0.00           C  
ATOM   3045  O   GLU C 199      13.029  11.072 -12.924  1.00  0.00           O  
ATOM   3046  CB  GLU C 199      12.679  10.612 -16.315  1.00  0.00           C  
ATOM   3047  CG  GLU C 199      12.132   9.751 -17.445  1.00  0.00           C  
ATOM   3048  CD  GLU C 199      12.013  10.498 -18.744  1.00  0.00           C  
ATOM   3049  OE1 GLU C 199      12.289  11.674 -18.760  1.00  0.00           O  
ATOM   3050  OE2 GLU C 199      11.646   9.892 -19.723  1.00  0.00           O  
ATOM   3051  H   GLU C 199      10.834  10.044 -14.387  1.00  0.00           H  
ATOM   3052  HA  GLU C 199      13.522   9.005 -15.172  1.00  0.00           H  
ATOM   3053 1HB  GLU C 199      11.990  11.443 -16.164  1.00  0.00           H  
ATOM   3054 2HB  GLU C 199      13.630  11.031 -16.644  1.00  0.00           H  
ATOM   3055 1HG  GLU C 199      12.792   8.897 -17.589  1.00  0.00           H  
ATOM   3056 2HG  GLU C 199      11.151   9.373 -17.158  1.00  0.00           H  
ATOM   3057  N   ALA C 200      14.780  11.217 -14.330  1.00  0.00           N  
ATOM   3058  CA  ALA C 200      15.586  12.025 -13.424  1.00  0.00           C  
ATOM   3059  C   ALA C 200      14.882  13.330 -13.074  1.00  0.00           C  
ATOM   3060  O   ALA C 200      15.003  13.832 -11.957  1.00  0.00           O  
ATOM   3061  CB  ALA C 200      16.950  12.307 -14.037  1.00  0.00           C  
ATOM   3062  H   ALA C 200      15.147  10.987 -15.243  1.00  0.00           H  
ATOM   3063  HA  ALA C 200      15.724  11.462 -12.500  1.00  0.00           H  
ATOM   3064 1HB  ALA C 200      17.541  12.912 -13.348  1.00  0.00           H  
ATOM   3065 2HB  ALA C 200      17.465  11.366 -14.227  1.00  0.00           H  
ATOM   3066 3HB  ALA C 200      16.823  12.847 -14.974  1.00  0.00           H  
ATOM   3067  N   GLU C 201      14.147  13.876 -14.037  1.00  0.00           N  
ATOM   3068  CA  GLU C 201      13.513  15.179 -13.872  1.00  0.00           C  
ATOM   3069  C   GLU C 201      12.213  15.064 -13.088  1.00  0.00           C  
ATOM   3070  O   GLU C 201      11.536  16.062 -12.840  1.00  0.00           O  
ATOM   3071  CB  GLU C 201      13.243  15.816 -15.237  1.00  0.00           C  
ATOM   3072  CG  GLU C 201      14.496  16.147 -16.036  1.00  0.00           C  
ATOM   3073  CD  GLU C 201      15.371  17.163 -15.356  1.00  0.00           C  
ATOM   3074  OE1 GLU C 201      14.844  18.053 -14.733  1.00  0.00           O  
ATOM   3075  OE2 GLU C 201      16.570  17.049 -15.461  1.00  0.00           O  
ATOM   3076  H   GLU C 201      14.023  13.375 -14.905  1.00  0.00           H  
ATOM   3077  HA  GLU C 201      14.191  15.824 -13.313  1.00  0.00           H  
ATOM   3078 1HB  GLU C 201      12.631  15.144 -15.838  1.00  0.00           H  
ATOM   3079 2HB  GLU C 201      12.679  16.739 -15.102  1.00  0.00           H  
ATOM   3080 1HG  GLU C 201      15.069  15.233 -16.187  1.00  0.00           H  
ATOM   3081 2HG  GLU C 201      14.201  16.525 -17.014  1.00  0.00           H  
ATOM   3082  N   ASP C 202      11.868  13.841 -12.700  1.00  0.00           N  
ATOM   3083  CA  ASP C 202      10.680  13.601 -11.889  1.00  0.00           C  
ATOM   3084  C   ASP C 202      11.028  13.535 -10.408  1.00  0.00           C  
ATOM   3085  O   ASP C 202      10.148  13.396  -9.559  1.00  0.00           O  
ATOM   3086  CB  ASP C 202       9.992  12.302 -12.317  1.00  0.00           C  
ATOM   3087  CG  ASP C 202       9.501  12.337 -13.758  1.00  0.00           C  
ATOM   3088  OD1 ASP C 202       9.279  13.412 -14.263  1.00  0.00           O  
ATOM   3089  OD2 ASP C 202       9.353  11.289 -14.339  1.00  0.00           O  
ATOM   3090  H   ASP C 202      12.443  13.057 -12.974  1.00  0.00           H  
ATOM   3091  HA  ASP C 202       9.985  14.428 -12.039  1.00  0.00           H  
ATOM   3092 1HB  ASP C 202      10.686  11.469 -12.205  1.00  0.00           H  
ATOM   3093 2HB  ASP C 202       9.141  12.109 -11.663  1.00  0.00           H  
ATOM   3094  N   VAL C 203      12.318  13.634 -10.103  1.00  0.00           N  
ATOM   3095  CA  VAL C 203      12.784  13.599  -8.722  1.00  0.00           C  
ATOM   3096  C   VAL C 203      12.429  14.885  -7.988  1.00  0.00           C  
ATOM   3097  O   VAL C 203      12.639  15.983  -8.502  1.00  0.00           O  
ATOM   3098  CB  VAL C 203      14.309  13.390  -8.678  1.00  0.00           C  
ATOM   3099  CG1 VAL C 203      14.822  13.512  -7.251  1.00  0.00           C  
ATOM   3100  CG2 VAL C 203      14.663  12.032  -9.265  1.00  0.00           C  
ATOM   3101  H   VAL C 203      12.992  13.737 -10.848  1.00  0.00           H  
ATOM   3102  HA  VAL C 203      12.301  12.762  -8.216  1.00  0.00           H  
ATOM   3103  HB  VAL C 203      14.791  14.175  -9.262  1.00  0.00           H  
ATOM   3104 1HG1 VAL C 203      15.902  13.363  -7.239  1.00  0.00           H  
ATOM   3105 2HG1 VAL C 203      14.590  14.505  -6.865  1.00  0.00           H  
ATOM   3106 3HG1 VAL C 203      14.345  12.757  -6.627  1.00  0.00           H  
ATOM   3107 1HG2 VAL C 203      15.743  11.892  -9.231  1.00  0.00           H  
ATOM   3108 2HG2 VAL C 203      14.177  11.248  -8.685  1.00  0.00           H  
ATOM   3109 3HG2 VAL C 203      14.323  11.982 -10.299  1.00  0.00           H  
ATOM   3110  N   GLY C 204      11.888  14.742  -6.782  1.00  0.00           N  
ATOM   3111  CA  GLY C 204      11.476  15.892  -5.986  1.00  0.00           C  
ATOM   3112  C   GLY C 204      10.354  15.523  -5.025  1.00  0.00           C  
ATOM   3113  O   GLY C 204       9.981  14.355  -4.910  1.00  0.00           O  
ATOM   3114  H   GLY C 204      11.760  13.813  -6.408  1.00  0.00           H  
ATOM   3115 1HA  GLY C 204      12.331  16.271  -5.425  1.00  0.00           H  
ATOM   3116 2HA  GLY C 204      11.146  16.692  -6.647  1.00  0.00           H  
ATOM   3117  N   VAL C 205       9.818  16.525  -4.337  1.00  0.00           N  
ATOM   3118  CA  VAL C 205       8.752  16.304  -3.366  1.00  0.00           C  
ATOM   3119  C   VAL C 205       7.385  16.588  -3.975  1.00  0.00           C  
ATOM   3120  O   VAL C 205       7.146  17.671  -4.509  1.00  0.00           O  
ATOM   3121  CB  VAL C 205       8.959  17.203  -2.133  1.00  0.00           C  
ATOM   3122  CG1 VAL C 205       7.850  16.976  -1.116  1.00  0.00           C  
ATOM   3123  CG2 VAL C 205      10.321  16.929  -1.514  1.00  0.00           C  
ATOM   3124  H   VAL C 205      10.157  17.464  -4.490  1.00  0.00           H  
ATOM   3125  HA  VAL C 205       8.784  15.261  -3.049  1.00  0.00           H  
ATOM   3126  HB  VAL C 205       8.903  18.247  -2.441  1.00  0.00           H  
ATOM   3127 1HG1 VAL C 205       8.011  17.619  -0.251  1.00  0.00           H  
ATOM   3128 2HG1 VAL C 205       6.887  17.213  -1.569  1.00  0.00           H  
ATOM   3129 3HG1 VAL C 205       7.855  15.933  -0.798  1.00  0.00           H  
ATOM   3130 1HG2 VAL C 205      10.461  17.568  -0.643  1.00  0.00           H  
ATOM   3131 2HG2 VAL C 205      10.379  15.883  -1.211  1.00  0.00           H  
ATOM   3132 3HG2 VAL C 205      11.102  17.138  -2.246  1.00  0.00           H  
ATOM   3133  N   TYR C 206       6.490  15.609  -3.890  1.00  0.00           N  
ATOM   3134  CA  TYR C 206       5.138  15.761  -4.412  1.00  0.00           C  
ATOM   3135  C   TYR C 206       4.166  16.175  -3.315  1.00  0.00           C  
ATOM   3136  O   TYR C 206       4.069  15.519  -2.278  1.00  0.00           O  
ATOM   3137  CB  TYR C 206       4.670  14.461  -5.071  1.00  0.00           C  
ATOM   3138  CG  TYR C 206       5.421  14.114  -6.338  1.00  0.00           C  
ATOM   3139  CD1 TYR C 206       6.629  13.436  -6.265  1.00  0.00           C  
ATOM   3140  CD2 TYR C 206       4.901  14.474  -7.572  1.00  0.00           C  
ATOM   3141  CE1 TYR C 206       7.314  13.119  -7.422  1.00  0.00           C  
ATOM   3142  CE2 TYR C 206       5.586  14.157  -8.729  1.00  0.00           C  
ATOM   3143  CZ  TYR C 206       6.788  13.483  -8.656  1.00  0.00           C  
ATOM   3144  OH  TYR C 206       7.471  13.167  -9.809  1.00  0.00           O  
ATOM   3145  H   TYR C 206       6.754  14.738  -3.452  1.00  0.00           H  
ATOM   3146  HA  TYR C 206       5.143  16.550  -5.164  1.00  0.00           H  
ATOM   3147 1HB  TYR C 206       4.787  13.634  -4.369  1.00  0.00           H  
ATOM   3148 2HB  TYR C 206       3.610  14.537  -5.314  1.00  0.00           H  
ATOM   3149  HD1 TYR C 206       7.037  13.153  -5.294  1.00  0.00           H  
ATOM   3150  HD2 TYR C 206       3.952  15.008  -7.630  1.00  0.00           H  
ATOM   3151  HE1 TYR C 206       8.263  12.587  -7.364  1.00  0.00           H  
ATOM   3152  HE2 TYR C 206       5.178  14.441  -9.699  1.00  0.00           H  
ATOM   3153  HH  TYR C 206       8.413  13.284  -9.663  1.00  0.00           H  
ATOM   3154  N   TYR C 207       3.449  17.269  -3.549  1.00  0.00           N  
ATOM   3155  CA  TYR C 207       2.463  17.757  -2.593  1.00  0.00           C  
ATOM   3156  C   TYR C 207       1.048  17.617  -3.141  1.00  0.00           C  
ATOM   3157  O   TYR C 207       0.796  17.898  -4.313  1.00  0.00           O  
ATOM   3158  CB  TYR C 207       2.748  19.216  -2.227  1.00  0.00           C  
ATOM   3159  CG  TYR C 207       3.972  19.399  -1.357  1.00  0.00           C  
ATOM   3160  CD1 TYR C 207       5.165  19.826  -1.920  1.00  0.00           C  
ATOM   3161  CD2 TYR C 207       3.900  19.140   0.004  1.00  0.00           C  
ATOM   3162  CE1 TYR C 207       6.283  19.993  -1.126  1.00  0.00           C  
ATOM   3163  CE2 TYR C 207       5.018  19.307   0.798  1.00  0.00           C  
ATOM   3164  CZ  TYR C 207       6.206  19.732   0.238  1.00  0.00           C  
ATOM   3165  OH  TYR C 207       7.319  19.898   1.029  1.00  0.00           O  
ATOM   3166  H   TYR C 207       3.591  17.776  -4.411  1.00  0.00           H  
ATOM   3167  HA  TYR C 207       2.528  17.152  -1.688  1.00  0.00           H  
ATOM   3168 1HB  TYR C 207       2.887  19.799  -3.138  1.00  0.00           H  
ATOM   3169 2HB  TYR C 207       1.890  19.633  -1.699  1.00  0.00           H  
ATOM   3170  HD1 TYR C 207       5.221  20.029  -2.990  1.00  0.00           H  
ATOM   3171  HD2 TYR C 207       2.963  18.803   0.446  1.00  0.00           H  
ATOM   3172  HE1 TYR C 207       7.221  20.328  -1.568  1.00  0.00           H  
ATOM   3173  HE2 TYR C 207       4.962  19.102   1.868  1.00  0.00           H  
ATOM   3174  HH  TYR C 207       7.389  19.161   1.641  1.00  0.00           H  
ATOM   3175  N   CYS C 208       0.128  17.182  -2.287  1.00  0.00           N  
ATOM   3176  CA  CYS C 208      -1.297  17.281  -2.579  1.00  0.00           C  
ATOM   3177  C   CYS C 208      -1.914  18.500  -1.906  1.00  0.00           C  
ATOM   3178  O   CYS C 208      -1.588  18.822  -0.763  1.00  0.00           O  
ATOM   3179  CB  CYS C 208      -2.030  16.023  -2.114  1.00  0.00           C  
ATOM   3180  SG  CYS C 208      -1.706  14.561  -3.129  1.00  0.00           S  
ATOM   3181  H   CYS C 208       0.424  16.772  -1.412  1.00  0.00           H  
ATOM   3182  HA  CYS C 208      -1.422  17.378  -3.657  1.00  0.00           H  
ATOM   3183 1HB  CYS C 208      -1.741  15.792  -1.088  1.00  0.00           H  
ATOM   3184 2HB  CYS C 208      -3.104  16.205  -2.118  1.00  0.00           H  
ATOM   3185  N   PHE C 209      -2.806  19.176  -2.621  1.00  0.00           N  
ATOM   3186  CA  PHE C 209      -3.444  20.383  -2.108  1.00  0.00           C  
ATOM   3187  C   PHE C 209      -4.939  20.381  -2.398  1.00  0.00           C  
ATOM   3188  O   PHE C 209      -5.359  20.214  -3.543  1.00  0.00           O  
ATOM   3189  CB  PHE C 209      -2.802  21.629  -2.721  1.00  0.00           C  
ATOM   3190  CG  PHE C 209      -3.522  22.906  -2.393  1.00  0.00           C  
ATOM   3191  CD1 PHE C 209      -3.626  23.341  -1.080  1.00  0.00           C  
ATOM   3192  CD2 PHE C 209      -4.097  23.673  -3.395  1.00  0.00           C  
ATOM   3193  CE1 PHE C 209      -4.289  24.516  -0.777  1.00  0.00           C  
ATOM   3194  CE2 PHE C 209      -4.758  24.848  -3.094  1.00  0.00           C  
ATOM   3195  CZ  PHE C 209      -4.854  25.269  -1.783  1.00  0.00           C  
ATOM   3196  H   PHE C 209      -3.049  18.846  -3.544  1.00  0.00           H  
ATOM   3197  HA  PHE C 209      -3.305  20.415  -1.027  1.00  0.00           H  
ATOM   3198 1HB  PHE C 209      -1.774  21.718  -2.371  1.00  0.00           H  
ATOM   3199 2HB  PHE C 209      -2.770  21.526  -3.805  1.00  0.00           H  
ATOM   3200  HD1 PHE C 209      -3.178  22.746  -0.284  1.00  0.00           H  
ATOM   3201  HD2 PHE C 209      -4.021  23.340  -4.430  1.00  0.00           H  
ATOM   3202  HE1 PHE C 209      -4.364  24.847   0.259  1.00  0.00           H  
ATOM   3203  HE2 PHE C 209      -5.205  25.442  -3.891  1.00  0.00           H  
ATOM   3204  HZ  PHE C 209      -5.377  26.194  -1.545  1.00  0.00           H  
ATOM   3205  N   GLN C 210      -5.739  20.568  -1.354  1.00  0.00           N  
ATOM   3206  CA  GLN C 210      -7.184  20.695  -1.509  1.00  0.00           C  
ATOM   3207  C   GLN C 210      -7.649  22.111  -1.196  1.00  0.00           C  
ATOM   3208  O   GLN C 210      -7.361  22.647  -0.126  1.00  0.00           O  
ATOM   3209  CB  GLN C 210      -7.909  19.694  -0.604  1.00  0.00           C  
ATOM   3210  CG  GLN C 210      -7.891  20.061   0.870  1.00  0.00           C  
ATOM   3211  CD  GLN C 210      -8.947  21.092   1.223  1.00  0.00           C  
ATOM   3212  OE1 GLN C 210      -9.921  21.280   0.488  1.00  0.00           O  
ATOM   3213  NE2 GLN C 210      -8.760  21.767   2.351  1.00  0.00           N  
ATOM   3214  H   GLN C 210      -5.337  20.624  -0.429  1.00  0.00           H  
ATOM   3215  HA  GLN C 210      -7.441  20.477  -2.545  1.00  0.00           H  
ATOM   3216 1HB  GLN C 210      -8.950  19.610  -0.917  1.00  0.00           H  
ATOM   3217 2HB  GLN C 210      -7.454  18.710  -0.712  1.00  0.00           H  
ATOM   3218 1HG  GLN C 210      -8.079  19.164   1.459  1.00  0.00           H  
ATOM   3219 2HG  GLN C 210      -6.914  20.474   1.119  1.00  0.00           H  
ATOM   3220 1HE2 GLN C 210      -9.423  22.460   2.636  1.00  0.00           H  
ATOM   3221 2HE2 GLN C 210      -7.956  21.582   2.917  1.00  0.00           H  
ATOM   3222  N   GLY C 211      -8.370  22.713  -2.136  1.00  0.00           N  
ATOM   3223  CA  GLY C 211      -8.903  24.057  -1.949  1.00  0.00           C  
ATOM   3224  C   GLY C 211     -10.424  24.039  -1.858  1.00  0.00           C  
ATOM   3225  O   GLY C 211     -11.071  25.084  -1.919  1.00  0.00           O  
ATOM   3226  H   GLY C 211      -8.554  22.226  -3.002  1.00  0.00           H  
ATOM   3227 1HA  GLY C 211      -8.485  24.491  -1.041  1.00  0.00           H  
ATOM   3228 2HA  GLY C 211      -8.593  24.689  -2.780  1.00  0.00           H  
ATOM   3229  N   SER C 212     -10.988  22.845  -1.711  1.00  0.00           N  
ATOM   3230  CA  SER C 212     -12.435  22.687  -1.628  1.00  0.00           C  
ATOM   3231  C   SER C 212     -12.965  23.164  -0.282  1.00  0.00           C  
ATOM   3232  O   SER C 212     -14.030  23.778  -0.206  1.00  0.00           O  
ATOM   3233  CB  SER C 212     -12.815  21.235  -1.845  1.00  0.00           C  
ATOM   3234  OG  SER C 212     -12.496  20.822  -3.145  1.00  0.00           O  
ATOM   3235  H   SER C 212     -10.400  22.026  -1.655  1.00  0.00           H  
ATOM   3236  HA  SER C 212     -12.895  23.291  -2.411  1.00  0.00           H  
ATOM   3237 1HB  SER C 212     -12.290  20.610  -1.123  1.00  0.00           H  
ATOM   3238 2HB  SER C 212     -13.883  21.108  -1.672  1.00  0.00           H  
ATOM   3239  HG  SER C 212     -12.608  19.868  -3.155  1.00  0.00           H  
ATOM   3240  N   HIS C 213     -12.217  22.878   0.778  1.00  0.00           N  
ATOM   3241  CA  HIS C 213     -12.615  23.270   2.125  1.00  0.00           C  
ATOM   3242  C   HIS C 213     -11.745  24.406   2.648  1.00  0.00           C  
ATOM   3243  O   HIS C 213     -10.543  24.450   2.389  1.00  0.00           O  
ATOM   3244  CB  HIS C 213     -12.535  22.076   3.082  1.00  0.00           C  
ATOM   3245  CG  HIS C 213     -13.109  22.352   4.437  1.00  0.00           C  
ATOM   3246  ND1 HIS C 213     -12.351  22.845   5.479  1.00  0.00           N  
ATOM   3247  CD2 HIS C 213     -14.364  22.204   4.921  1.00  0.00           C  
ATOM   3248  CE1 HIS C 213     -13.118  22.989   6.546  1.00  0.00           C  
ATOM   3249  NE2 HIS C 213     -14.342  22.606   6.234  1.00  0.00           N  
ATOM   3250  H   HIS C 213     -11.350  22.377   0.647  1.00  0.00           H  
ATOM   3251  HA  HIS C 213     -13.646  23.623   2.111  1.00  0.00           H  
ATOM   3252 1HB  HIS C 213     -13.069  21.228   2.651  1.00  0.00           H  
ATOM   3253 2HB  HIS C 213     -11.494  21.779   3.206  1.00  0.00           H  
ATOM   3254  HD2 HIS C 213     -15.230  21.834   4.372  1.00  0.00           H  
ATOM   3255  HE1 HIS C 213     -12.794  23.360   7.518  1.00  0.00           H  
ATOM   3256  HE2 HIS C 213     -15.138  22.608   6.856  1.00  0.00           H  
ATOM   3257  N   ILE C 214     -12.361  25.325   3.385  1.00  0.00           N  
ATOM   3258  CA  ILE C 214     -11.644  26.465   3.943  1.00  0.00           C  
ATOM   3259  C   ILE C 214     -11.445  26.309   5.445  1.00  0.00           C  
ATOM   3260  O   ILE C 214     -12.397  26.061   6.185  1.00  0.00           O  
ATOM   3261  CB  ILE C 214     -12.395  27.779   3.658  1.00  0.00           C  
ATOM   3262  CG1 ILE C 214     -12.474  28.032   2.150  1.00  0.00           C  
ATOM   3263  CG2 ILE C 214     -11.715  28.943   4.362  1.00  0.00           C  
ATOM   3264  CD1 ILE C 214     -13.395  29.169   1.770  1.00  0.00           C  
ATOM   3265  H   ILE C 214     -13.350  25.230   3.563  1.00  0.00           H  
ATOM   3266  HA  ILE C 214     -10.663  26.520   3.473  1.00  0.00           H  
ATOM   3267  HB  ILE C 214     -13.420  27.697   4.018  1.00  0.00           H  
ATOM   3268 1HG1 ILE C 214     -11.479  28.256   1.767  1.00  0.00           H  
ATOM   3269 2HG1 ILE C 214     -12.822  27.130   1.647  1.00  0.00           H  
ATOM   3270 1HG2 ILE C 214     -12.258  29.864   4.149  1.00  0.00           H  
ATOM   3271 2HG2 ILE C 214     -11.710  28.765   5.437  1.00  0.00           H  
ATOM   3272 3HG2 ILE C 214     -10.690  29.036   4.004  1.00  0.00           H  
ATOM   3273 1HD1 ILE C 214     -13.398  29.287   0.686  1.00  0.00           H  
ATOM   3274 2HD1 ILE C 214     -14.406  28.949   2.114  1.00  0.00           H  
ATOM   3275 3HD1 ILE C 214     -13.045  30.091   2.233  1.00  0.00           H  
ATOM   3276  N   PRO C 215     -10.201  26.455   5.890  1.00  0.00           N  
ATOM   3277  CA  PRO C 215      -9.120  26.890   5.015  1.00  0.00           C  
ATOM   3278  C   PRO C 215      -8.526  25.716   4.248  1.00  0.00           C  
ATOM   3279  O   PRO C 215      -8.544  24.580   4.721  1.00  0.00           O  
ATOM   3280  CB  PRO C 215      -8.108  27.497   5.992  1.00  0.00           C  
ATOM   3281  CG  PRO C 215      -8.282  26.700   7.240  1.00  0.00           C  
ATOM   3282  CD  PRO C 215      -9.762  26.434   7.311  1.00  0.00           C  
ATOM   3283  HA  PRO C 215      -9.502  27.653   4.320  1.00  0.00           H  
ATOM   3284 1HB  PRO C 215      -7.093  27.423   5.576  1.00  0.00           H  
ATOM   3285 2HB  PRO C 215      -8.320  28.567   6.136  1.00  0.00           H  
ATOM   3286 1HG  PRO C 215      -7.688  25.776   7.186  1.00  0.00           H  
ATOM   3287 2HG  PRO C 215      -7.911  27.267   8.107  1.00  0.00           H  
ATOM   3288 1HD  PRO C 215      -9.936  25.448   7.766  1.00  0.00           H  
ATOM   3289 2HD  PRO C 215     -10.249  27.225   7.900  1.00  0.00           H  
ATOM   3290  N   PRO C 216      -7.999  25.998   3.061  1.00  0.00           N  
ATOM   3291  CA  PRO C 216      -7.315  24.984   2.266  1.00  0.00           C  
ATOM   3292  C   PRO C 216      -6.146  24.380   3.033  1.00  0.00           C  
ATOM   3293  O   PRO C 216      -5.553  25.030   3.893  1.00  0.00           O  
ATOM   3294  CB  PRO C 216      -6.841  25.770   1.039  1.00  0.00           C  
ATOM   3295  CG  PRO C 216      -7.774  26.929   0.965  1.00  0.00           C  
ATOM   3296  CD  PRO C 216      -8.028  27.299   2.402  1.00  0.00           C  
ATOM   3297  HA  PRO C 216      -8.035  24.203   1.980  1.00  0.00           H  
ATOM   3298 1HB  PRO C 216      -5.792  26.074   1.170  1.00  0.00           H  
ATOM   3299 2HB  PRO C 216      -6.881  25.131   0.145  1.00  0.00           H  
ATOM   3300 1HG  PRO C 216      -7.317  27.749   0.391  1.00  0.00           H  
ATOM   3301 2HG  PRO C 216      -8.694  26.643   0.432  1.00  0.00           H  
ATOM   3302 1HD  PRO C 216      -7.227  27.964   2.757  1.00  0.00           H  
ATOM   3303 2HD  PRO C 216      -9.008  27.792   2.487  1.00  0.00           H  
ATOM   3304  N   THR C 217      -5.818  23.132   2.715  1.00  0.00           N  
ATOM   3305  CA  THR C 217      -4.760  22.415   3.417  1.00  0.00           C  
ATOM   3306  C   THR C 217      -3.885  21.634   2.445  1.00  0.00           C  
ATOM   3307  O   THR C 217      -4.324  21.273   1.352  1.00  0.00           O  
ATOM   3308  CB  THR C 217      -5.345  21.456   4.471  1.00  0.00           C  
ATOM   3309  OG1 THR C 217      -6.251  20.542   3.839  1.00  0.00           O  
ATOM   3310  CG2 THR C 217      -6.086  22.235   5.547  1.00  0.00           C  
ATOM   3311  H   THR C 217      -6.315  22.668   1.968  1.00  0.00           H  
ATOM   3312  HA  THR C 217      -4.129  23.143   3.927  1.00  0.00           H  
ATOM   3313  HB  THR C 217      -4.538  20.887   4.932  1.00  0.00           H  
ATOM   3314  HG1 THR C 217      -6.391  19.784   4.412  1.00  0.00           H  
ATOM   3315 1HG2 THR C 217      -6.492  21.541   6.283  1.00  0.00           H  
ATOM   3316 2HG2 THR C 217      -5.397  22.923   6.037  1.00  0.00           H  
ATOM   3317 3HG2 THR C 217      -6.900  22.799   5.093  1.00  0.00           H  
ATOM   3318  N   PHE C 218      -2.646  21.376   2.848  1.00  0.00           N  
ATOM   3319  CA  PHE C 218      -1.723  20.594   2.035  1.00  0.00           C  
ATOM   3320  C   PHE C 218      -1.451  19.234   2.665  1.00  0.00           C  
ATOM   3321  O   PHE C 218      -1.856  18.971   3.798  1.00  0.00           O  
ATOM   3322  CB  PHE C 218      -0.405  21.347   1.848  1.00  0.00           C  
ATOM   3323  CG  PHE C 218      -0.539  22.615   1.053  1.00  0.00           C  
ATOM   3324  CD1 PHE C 218      -1.018  23.774   1.644  1.00  0.00           C  
ATOM   3325  CD2 PHE C 218      -0.188  22.650  -0.288  1.00  0.00           C  
ATOM   3326  CE1 PHE C 218      -1.143  24.941   0.914  1.00  0.00           C  
ATOM   3327  CE2 PHE C 218      -0.309  23.815  -1.021  1.00  0.00           C  
ATOM   3328  CZ  PHE C 218      -0.788  24.961  -0.418  1.00  0.00           C  
ATOM   3329  H   PHE C 218      -2.335  21.731   3.741  1.00  0.00           H  
ATOM   3330  HA  PHE C 218      -2.175  20.433   1.056  1.00  0.00           H  
ATOM   3331 1HB  PHE C 218       0.011  21.600   2.822  1.00  0.00           H  
ATOM   3332 2HB  PHE C 218       0.314  20.703   1.343  1.00  0.00           H  
ATOM   3333  HD1 PHE C 218      -1.298  23.758   2.698  1.00  0.00           H  
ATOM   3334  HD2 PHE C 218       0.190  21.744  -0.764  1.00  0.00           H  
ATOM   3335  HE1 PHE C 218      -1.521  25.844   1.391  1.00  0.00           H  
ATOM   3336  HE2 PHE C 218      -0.029  23.830  -2.074  1.00  0.00           H  
ATOM   3337  HZ  PHE C 218      -0.887  25.880  -0.995  1.00  0.00           H  
ATOM   3338  N   GLY C 219      -0.762  18.371   1.925  1.00  0.00           N  
ATOM   3339  CA  GLY C 219      -0.166  17.172   2.502  1.00  0.00           C  
ATOM   3340  C   GLY C 219       1.248  17.443   2.999  1.00  0.00           C  
ATOM   3341  O   GLY C 219       1.770  18.547   2.841  1.00  0.00           O  
ATOM   3342  H   GLY C 219      -0.648  18.551   0.938  1.00  0.00           H  
ATOM   3343 1HA  GLY C 219      -0.785  16.819   3.327  1.00  0.00           H  
ATOM   3344 2HA  GLY C 219      -0.147  16.380   1.754  1.00  0.00           H  
ATOM   3345  N   GLN C 220       1.863  16.431   3.600  1.00  0.00           N  
ATOM   3346  CA  GLN C 220       3.186  16.581   4.193  1.00  0.00           C  
ATOM   3347  C   GLN C 220       4.280  16.454   3.141  1.00  0.00           C  
ATOM   3348  O   GLN C 220       5.420  16.862   3.364  1.00  0.00           O  
ATOM   3349  CB  GLN C 220       3.400  15.542   5.297  1.00  0.00           C  
ATOM   3350  CG  GLN C 220       3.860  14.185   4.794  1.00  0.00           C  
ATOM   3351  CD  GLN C 220       2.701  13.247   4.517  1.00  0.00           C  
ATOM   3352  OE1 GLN C 220       1.594  13.684   4.190  1.00  0.00           O  
ATOM   3353  NE2 GLN C 220       2.948  11.948   4.646  1.00  0.00           N  
ATOM   3354  H   GLN C 220       1.402  15.533   3.646  1.00  0.00           H  
ATOM   3355  HA  GLN C 220       3.256  17.576   4.633  1.00  0.00           H  
ATOM   3356 1HB  GLN C 220       4.144  15.910   6.003  1.00  0.00           H  
ATOM   3357 2HB  GLN C 220       2.470  15.399   5.847  1.00  0.00           H  
ATOM   3358 1HG  GLN C 220       4.418  14.323   3.867  1.00  0.00           H  
ATOM   3359 2HG  GLN C 220       4.499  13.726   5.549  1.00  0.00           H  
ATOM   3360 1HE2 GLN C 220       2.222  11.281   4.476  1.00  0.00           H  
ATOM   3361 2HE2 GLN C 220       3.860  11.636   4.913  1.00  0.00           H  
ATOM   3362  N   GLY C 221       3.926  15.886   1.993  1.00  0.00           N  
ATOM   3363  CA  GLY C 221       4.848  15.795   0.867  1.00  0.00           C  
ATOM   3364  C   GLY C 221       5.441  14.397   0.752  1.00  0.00           C  
ATOM   3365  O   GLY C 221       5.723  13.748   1.759  1.00  0.00           O  
ATOM   3366  H   GLY C 221       2.994  15.508   1.898  1.00  0.00           H  
ATOM   3367 1HA  GLY C 221       4.323  16.048  -0.055  1.00  0.00           H  
ATOM   3368 2HA  GLY C 221       5.647  16.525   0.991  1.00  0.00           H  
ATOM   3369  N   THR C 222       5.628  13.939  -0.481  1.00  0.00           N  
ATOM   3370  CA  THR C 222       6.296  12.667  -0.732  1.00  0.00           C  
ATOM   3371  C   THR C 222       7.575  12.865  -1.534  1.00  0.00           C  
ATOM   3372  O   THR C 222       7.543  13.363  -2.659  1.00  0.00           O  
ATOM   3373  CB  THR C 222       5.365  11.690  -1.475  1.00  0.00           C  
ATOM   3374  OG1 THR C 222       4.231  11.388  -0.653  1.00  0.00           O  
ATOM   3375  CG2 THR C 222       6.102  10.402  -1.809  1.00  0.00           C  
ATOM   3376  H   THR C 222       5.300  14.485  -1.264  1.00  0.00           H  
ATOM   3377  HA  THR C 222       6.565  12.222   0.227  1.00  0.00           H  
ATOM   3378  HB  THR C 222       5.016  12.152  -2.398  1.00  0.00           H  
ATOM   3379  HG1 THR C 222       4.440  10.648  -0.078  1.00  0.00           H  
ATOM   3380 1HG2 THR C 222       5.429   9.724  -2.334  1.00  0.00           H  
ATOM   3381 2HG2 THR C 222       6.959  10.627  -2.444  1.00  0.00           H  
ATOM   3382 3HG2 THR C 222       6.446   9.931  -0.889  1.00  0.00           H  
ATOM   3383  N   LYS C 223       8.702  12.473  -0.948  1.00  0.00           N  
ATOM   3384  CA  LYS C 223      10.002  12.672  -1.576  1.00  0.00           C  
ATOM   3385  C   LYS C 223      10.386  11.476  -2.438  1.00  0.00           C  
ATOM   3386  O   LYS C 223      10.833  10.449  -1.927  1.00  0.00           O  
ATOM   3387  CB  LYS C 223      11.076  12.924  -0.517  1.00  0.00           C  
ATOM   3388  CG  LYS C 223      12.483  13.091  -1.075  1.00  0.00           C  
ATOM   3389  CD  LYS C 223      12.644  14.433  -1.776  1.00  0.00           C  
ATOM   3390  CE  LYS C 223      14.005  14.549  -2.445  1.00  0.00           C  
ATOM   3391  NZ  LYS C 223      15.119  14.339  -1.481  1.00  0.00           N  
ATOM   3392  H   LYS C 223       8.656  12.025  -0.044  1.00  0.00           H  
ATOM   3393  HA  LYS C 223       9.942  13.545  -2.226  1.00  0.00           H  
ATOM   3394 1HB  LYS C 223      10.829  13.826   0.044  1.00  0.00           H  
ATOM   3395 2HB  LYS C 223      11.093  12.094   0.189  1.00  0.00           H  
ATOM   3396 1HG  LYS C 223      13.207  13.026  -0.262  1.00  0.00           H  
ATOM   3397 2HG  LYS C 223      12.689  12.293  -1.787  1.00  0.00           H  
ATOM   3398 1HD  LYS C 223      11.866  14.544  -2.532  1.00  0.00           H  
ATOM   3399 2HD  LYS C 223      12.538  15.238  -1.049  1.00  0.00           H  
ATOM   3400 1HE  LYS C 223      14.084  13.808  -3.239  1.00  0.00           H  
ATOM   3401 2HE  LYS C 223      14.109  15.538  -2.890  1.00  0.00           H  
ATOM   3402 1HZ  LYS C 223      16.003  14.424  -1.963  1.00  0.00           H  
ATOM   3403 2HZ  LYS C 223      15.067  15.033  -0.749  1.00  0.00           H  
ATOM   3404 3HZ  LYS C 223      15.045  13.417  -1.076  1.00  0.00           H  
ATOM   3405  N   VAL C 224      10.210  11.615  -3.747  1.00  0.00           N  
ATOM   3406  CA  VAL C 224      10.595  10.569  -4.688  1.00  0.00           C  
ATOM   3407  C   VAL C 224      12.033  10.750  -5.155  1.00  0.00           C  
ATOM   3408  O   VAL C 224      12.403  11.809  -5.663  1.00  0.00           O  
ATOM   3409  CB  VAL C 224       9.657  10.578  -5.909  1.00  0.00           C  
ATOM   3410  CG1 VAL C 224      10.104   9.543  -6.931  1.00  0.00           C  
ATOM   3411  CG2 VAL C 224       8.226  10.315  -5.466  1.00  0.00           C  
ATOM   3412  H   VAL C 224       9.799  12.467  -4.100  1.00  0.00           H  
ATOM   3413  HA  VAL C 224      10.508   9.605  -4.187  1.00  0.00           H  
ATOM   3414  HB  VAL C 224       9.714  11.553  -6.393  1.00  0.00           H  
ATOM   3415 1HG1 VAL C 224       9.430   9.563  -7.788  1.00  0.00           H  
ATOM   3416 2HG1 VAL C 224      11.117   9.772  -7.262  1.00  0.00           H  
ATOM   3417 3HG1 VAL C 224      10.084   8.552  -6.478  1.00  0.00           H  
ATOM   3418 1HG2 VAL C 224       7.568  10.323  -6.334  1.00  0.00           H  
ATOM   3419 2HG2 VAL C 224       8.170   9.342  -4.977  1.00  0.00           H  
ATOM   3420 3HG2 VAL C 224       7.913  11.091  -4.767  1.00  0.00           H  
ATOM   3421  N   GLU C 225      12.842   9.711  -4.979  1.00  0.00           N  
ATOM   3422  CA  GLU C 225      14.277   9.807  -5.221  1.00  0.00           C  
ATOM   3423  C   GLU C 225      14.747   8.724  -6.183  1.00  0.00           C  
ATOM   3424  O   GLU C 225      14.067   7.717  -6.380  1.00  0.00           O  
ATOM   3425  CB  GLU C 225      15.047   9.701  -3.903  1.00  0.00           C  
ATOM   3426  CG  GLU C 225      14.764  10.826  -2.917  1.00  0.00           C  
ATOM   3427  CD  GLU C 225      15.583  10.723  -1.661  1.00  0.00           C  
ATOM   3428  OE1 GLU C 225      16.215   9.712  -1.467  1.00  0.00           O  
ATOM   3429  OE2 GLU C 225      15.578  11.657  -0.894  1.00  0.00           O  
ATOM   3430  H   GLU C 225      12.453   8.831  -4.671  1.00  0.00           H  
ATOM   3431  HA  GLU C 225      14.487  10.777  -5.672  1.00  0.00           H  
ATOM   3432 1HB  GLU C 225      14.804   8.758  -3.413  1.00  0.00           H  
ATOM   3433 2HB  GLU C 225      16.118   9.698  -4.107  1.00  0.00           H  
ATOM   3434 1HG  GLU C 225      14.976  11.780  -3.399  1.00  0.00           H  
ATOM   3435 2HG  GLU C 225      13.706  10.809  -2.657  1.00  0.00           H  
ATOM   3436  N   ILE C 226      15.915   8.937  -6.780  1.00  0.00           N  
ATOM   3437  CA  ILE C 226      16.556   7.912  -7.595  1.00  0.00           C  
ATOM   3438  C   ILE C 226      17.987   7.660  -7.137  1.00  0.00           C  
ATOM   3439  O   ILE C 226      18.197   6.963  -6.183  1.00  0.00           O  
ATOM   3440  OXT ILE C 226      18.904   8.157  -7.730  1.00  0.00           O  
ATOM   3441  CB  ILE C 226      16.556   8.313  -9.082  1.00  0.00           C  
ATOM   3442  CG1 ILE C 226      15.122   8.406  -9.610  1.00  0.00           C  
ATOM   3443  CG2 ILE C 226      17.365   7.319  -9.901  1.00  0.00           C  
ATOM   3444  CD1 ILE C 226      15.026   8.917 -11.029  1.00  0.00           C  
ATOM   3445  H   ILE C 226      16.370   9.831  -6.666  1.00  0.00           H  
ATOM   3446  HA  ILE C 226      15.996   6.984  -7.488  1.00  0.00           H  
ATOM   3447  HB  ILE C 226      16.997   9.304  -9.191  1.00  0.00           H  
ATOM   3448 1HG1 ILE C 226      14.655   7.423  -9.569  1.00  0.00           H  
ATOM   3449 2HG1 ILE C 226      14.541   9.070  -8.969  1.00  0.00           H  
ATOM   3450 1HG2 ILE C 226      17.354   7.617 -10.949  1.00  0.00           H  
ATOM   3451 2HG2 ILE C 226      18.393   7.301  -9.540  1.00  0.00           H  
ATOM   3452 3HG2 ILE C 226      16.928   6.325  -9.801  1.00  0.00           H  
ATOM   3453 1HD1 ILE C 226      13.979   8.956 -11.332  1.00  0.00           H  
ATOM   3454 2HD1 ILE C 226      15.457   9.918 -11.085  1.00  0.00           H  
ATOM   3455 3HD1 ILE C 226      15.571   8.249 -11.694  1.00  0.00           H  
TER                                                                             
# All scores below are weighted scores, not raw scores.
#BEGIN_POSE_ENERGIES_TABLE ex2_wcons/ex2-11wt5_renum_0001.pdb
label fa_atr fa_rep fa_sol fa_intra_rep fa_elec pro_close hbond_sr_bb hbond_lr_bb hbond_bb_sc hbond_sc dslf_fa13 atom_pair_constraint coordinate_constraint angle_constraint dihedral_constraint rama omega fa_dun p_aa_pp ref res_type_constraint total
weights 0.8 0.44 0.75 0.004 0.7 1 1.17 1.17 1.17 1.1 1 1 1 1 1 0.2 0.5 0.56 0.32 1 1 NA
pose -829.409 100.163 448.378 2.06505 -91.2806 1.27809 -21.2574 -85.1707 -31.8975 -25.8795 -0.49984 0 0 0 2.64806 -10.6774 30.0743 194.658 -39.6382 5.37176 0 -351.073
GLN_p:NtermProteinFull_1 -0.85772 0.03751 0.83886 0.00531 -0.23938 0 0 0 0 -0.26803 0 0 0 0 0 0 1e-05 1.55705 0 -1.17797 0 -0.10437
VAL_2 -2.94747 0.56225 0.86563 0.01307 -0.08275 0 0 0 0 0 0 0 0 0 0 -0.19291 0.02784 0.09158 -0.3427 0.74484 0 -1.26061
GLN_3 -2.05573 0.09357 1.42694 0.00848 -0.51524 0 0 0 -0.52765 0 0 0 0 0 0 0.10217 0.09101 2.13683 -0.04805 -1.17797 0 -0.46564
LEU_4 -4.15894 0.46375 1.8273 0.00715 -0.27653 0 0 0 -0.52765 0 0 0 0 0 0 -0.23309 0.20344 0.08403 -0.14979 0.60233 0 -2.158
VAL_5 -2.48721 0.11361 1.48978 0.01347 -0.3279 0 0 0 0 0 0 0 0 0 0 0.06591 0.02917 0.00756 -0.14774 0.74484 0 -0.49851
GLN_6 -5.87559 0.40214 4.58612 0.01745 -0.95311 0 0 0 -1.29112 -0.6401 0 0 0 0 0 -0.12339 0.00185 3.34641 -0.04763 -1.17797 0 -1.75492
SER_7 -2.61209 0.29529 2.74537 0.0012 -0.45351 0 0 0 -1.07046 0 0 0 0 0 0 -0.29136 0.25404 0.46774 -0.15694 0.17658 0 -0.64414
GLY_8 -1.07574 0.09444 0.88903 0.00012 0.06244 0 0 0 0 0 0 0 0 0 0 -0.08281 0.06519 0 -0.36443 0.14053 0 -0.27123
ALA_9 -1.24468 0.27614 0.63177 0.00079 0.04587 0 0 0 0 0 0 0 0 0 0 -0.32024 0.00016 0 -0.1028 0.59294 0 -0.12005
GLU_10 -2.68816 0.18152 2.21414 0.00465 -0.73843 0 0 0 0 0 0 0 0 0 0 -0.0221 0.05831 2.23831 -0.01299 -1.55374 0 -0.31849
VAL_11 -1.70942 0.07962 1.03107 0.0127 -0.19117 0 0 0 0 0 0 0 0 0 0 -0.21107 0.27632 0.02843 -0.32231 0.74484 0 -0.26097
LYS_12 -3.44338 0.28137 2.10069 0.00518 -0.64785 0 0 0 0 0 0 0 0 0 0 -0.04409 0.02592 1.109 -0.04897 -0.28737 0 -0.9495
LYS_13 -1.57716 0.3296 0.94942 0.00315 -0.12495 0.00025 0 0 0 0 0 0 0 0 0 -0.11604 0.00302 0.72075 -0.04555 -0.28737 0 -0.14487
PRO_14 -1.1369 0.40834 0.5212 0.0013 -0.0056 0.00653 0 0 0 0 0 0 0 0 0 -0.16711 0.06336 0.07707 -0.50151 -0.21929 0 -0.95261
GLY_15 -1.43174 0.10922 0.85859 0 -0.07675 0 0 0 0 0 0 0 0 0 0 -0.35787 0.00019 0 -0.79908 0.14053 0 -1.5569
ALA_16 -2.89195 0.39825 1.58354 0.00072 -0.21291 0 0 0 0 0 0 0 0 0 0 0.25079 0.149 0 0.18928 0.59294 0 0.05967
SER_17 -2.28085 0.25156 1.40148 0.00138 -0.57458 0 0 0 0 -0.36981 0 0 0 0 0 -0.0665 0.00036 0.38346 -0.07368 0.17658 0 -1.15059
VAL_18 -3.85282 0.55802 1.41893 0.02249 -0.40548 0 0 0 0 0 0 0 0 0 0 -0.09723 0.0002 1.17743 -0.31254 0.74484 0 -0.74615
LYS_19 -2.81033 0.17489 1.23617 0.00896 -0.32823 0 0 0 0 0 0 0 0 0 0 0.03085 4e-05 1.75449 0.03342 -0.28737 0 -0.18712
VAL_20 -4.33215 0.2858 1.8636 0.01261 -0.44546 0 0 0 0 0 0 0 0 0 0 -0.2204 0.03712 0.03054 -0.24943 0.74484 0 -2.27293
SER_21 -3.24083 0.43716 2.13914 0.00186 -0.59185 0 0 0 -0.42992 0 0 0 0 0 0 -0.06473 0.23466 0.38329 -0.17668 0.17658 0 -1.1313
CYS_22 -3.95406 0.23203 2.26744 0.00212 -0.4277 0 0 0 0 0 0 0 0 0 0 0.20509 0.00478 0.03027 -0.3416 0.35499 0 -1.62664
LYS_23 -3.3517 0.10443 2.07987 0.00495 -0.48618 0 0 0 0 0 0 0 0 0 0 -0.11579 0.01442 0.88286 -0.01195 -0.28737 0 -1.16647
ALA_24 -2.41088 0.22281 0.94625 0.00074 -0.28207 0 0 0 0 0 0 0 0 0 0 -0.25567 0.17327 0 -0.09318 0.59294 0 -1.10578
SER_25 -1.82972 0.12743 1.27174 0.00264 -0.3077 0 0 0 0 0 0 0 0 0 0 0.31469 0.00172 0.04048 -0.25213 0.17658 0 -0.45427
GLY_26 -0.96408 0.07324 0.43861 1e-05 -0.11972 0 0 0 0 0 0 0 0 0 0 -0.07792 0.0013 0 -0.81051 0.14053 0 -1.31853
TYR_27 -6.13416 0.94416 2.00189 0.02932 0.0891 0 0 0 0 0 0 0 0 0 0 -0.04443 0.00258 1.04853 -0.3015 0.1317 0 -2.23282
THR_28 -2.75948 0.38888 1.84888 0.00878 -0.27924 0 0 0 0 0 0 0 0 0 0 0.07614 0.37025 0.03639 0.17647 0.16454 0 0.03162
PHE_29 -6.35231 0.77569 1.77253 0.02656 0.08795 0 0 0 0 0 0 0 0 0 0 -0.02313 1.10736 1.8583 -0.04481 0.43057 0 -0.36129
THR_30 -3.20554 0.39795 1.42707 0.0041 0.03608 0 0 0 0 0 0 0 0 0 0 -0.09413 0.00135 0.00693 0.04692 0.16454 0 -1.21474
SER_31 -2.88294 0.63196 2.27466 0.00243 -0.44547 0 0 0 0 0 0 0 0 0 0 -0.05282 0.04061 0.22369 -0.07718 0.17658 0 -0.10847
TYR_32 -6.98587 0.71636 2.76237 0.02676 -0.06868 0 0 0 0 0 0 0 0 0 0 -0.10157 0.25215 3.31669 -0.05796 0.1317 0 -0.00806
TRP_33 -5.75131 0.35608 2.46702 0.02862 0.04503 0 0 0 0 0 0 0 0 0 0 0.1593 0.84079 2.38242 -0.11577 0.92933 0 1.34152
MET_34 -5.2118 0.42186 2.45269 0.00261 -0.34431 0 0 0 0 0 0 0 0 0 0 -0.28252 0.01069 1.25034 -0.01781 0.15868 0 -1.55957
HIS_35 -6.19729 0.52882 3.5845 0.00354 -0.8475 0 0 0 0 -0.70428 0 0 0 0 0 -0.10674 0.06449 1.82125 -0.01398 0.3575 0 -1.50969
TRP_36 -9.11073 0.77803 3.68391 0.02167 -0.48308 0 0 0 0 0 0 0 0 0 0 -0.03725 0.01295 1.15163 -0.05855 0.92933 0 -3.1121
VAL_37 -4.40691 0.52017 1.63007 0.01407 -0.246 0 0 0 0 0 0 0 0 0 0 -0.14459 0.20797 0.07395 -0.2279 0.74484 0 -1.83433
ARG_38 -5.88609 0.38375 4.05139 0.01412 -1.43647 0 0 0 0 -0.86851 0 0 0 0 0 -0.10381 0.04365 2.89945 -0.0732 -0.14916 0 -1.12487
GLN_39 -4.64398 0.43909 3.22306 0.00574 -1.28108 0 0 0 0 -1.90781 0 0 0 0 0 0.00339 0.00056 2.2413 0.06867 -1.17797 0 -3.02903
ALA_40 -2.77385 0.32805 1.65876 0.00078 -0.60786 0.00374 0 0 0 0 0 0 0 0 0 0.194 0.03074 0 0.05827 0.59294 0 -0.51443
PRO_41 -0.85392 0.46475 0.44409 0.00127 0.04286 0.01307 0 0 0 0 0 0 0 0 0 -0.18644 0.00511 0.06343 -0.51948 -0.21929 0 -0.74454
GLY_42 -0.71872 0.06532 0.42353 0 0.05991 0 0 0 0 0 0 0 0 0 0 -0.36239 0.00029 0 -0.80728 0.14053 0 -1.19882
GLN_43 -2.71873 0.30708 1.94561 0.00386 -0.42665 0 0 0 0 -0.53974 0 0 0 0 0 0.21531 0.00157 2.01125 -0.38451 -1.17797 0 -0.76292
GLY_44 -2.42228 0.31679 1.46194 3e-05 -0.25328 0 0 0 0 0 0 0 0 0 0 0.25544 0.02446 0 -0.8496 0.14053 0 -1.32598
LEU_45 -4.62292 0.47939 1.03132 0.00725 -0.10504 0 0 0 0 0 0 0 0 0 0 -0.16381 0.24749 0.33457 -0.15009 0.60233 0 -2.3395
GLU_46 -4.30354 0.24344 3.40311 0.00599 -1.92146 0 0 0 0 -0.78855 0 0 0 0 0 0.07252 0.00934 2.40277 0.1312 -1.55374 0 -2.29892
TRP_47 -8.60443 0.73491 2.96819 0.02287 -0.35708 0 0 0 0 -0.70428 0 0 0 0 0 -0.24114 0.04048 2.13623 -0.02185 0.92933 0 -3.09677
MET_48 -6.19719 0.31973 2.03252 0.00316 -0.33829 0 0 0 0 0 0 0 0 0 0 0.1603 0.01005 0.88892 -0.18555 0.15868 0 -3.14766
GLY_49 -3.74471 0.45309 1.96938 0.00027 -0.33999 0 0 0 0 0 0 0 0 0 0 0.17754 0.08616 0 -0.79689 0.14053 0 -2.05461
ASN_50 -5.18215 0.26296 3.51403 0.01852 -0.66721 0 0 0 0 -0.70553 0 0 0 0 0 0.00153 0.00167 1.54246 -0.19858 -0.94198 0 -2.35428
ILE_51 -4.56289 0.30181 1.6926 0.01854 -0.29251 0 0 0 0 0 0 0 0 0 0 0.05581 0.61417 0.28397 -0.02919 0.8318 0 -1.08588
TYR_52 -7.91564 0.89716 3.23233 0.02729 -0.94811 0.00222 0 0 0 0 0 0 0 0 0 0.04183 0.16243 2.40015 -0.16498 0.1317 0 -2.13362
PRO_53 -4.79184 1.03795 1.2902 0.00103 -0.25812 0.01078 0 0 -0.85386 0 0 0 0 0 0 -0.13989 0.0001 0.50273 -0.29187 -0.21929 0 -3.71207
GLY_54 -2.10132 0.49255 1.11416 1e-05 -0.04662 0 0 0 0 0 0 0 0 0 0 -0.01073 0.02011 0 0.16958 0.14053 0 -0.22173
SER_55 -2.47749 0.53061 1.87721 0.0022 -0.26267 0 0 0 -0.32463 0 0 0 0 0 0 0.3281 0.18827 0.3498 -0.17663 0.17658 0 0.21135
GLY_56 -1.6721 0.10191 1.18501 0 -0.10181 0 0 0 0 0 0 0 0 0 0 -0.37426 0.00472 0 -0.804 0.14053 0 -1.52001
GLY_57 -1.55868 0.16632 1.303 3e-05 -0.05134 0 0 0 -0.32463 0 0 0 0 0 0 0.13158 0.00075 0 0.35962 0.14053 0 0.16717
THR_58 -2.96372 0.277 1.93852 0.00483 -0.53817 0 0 0 0 -0.5614 0 0 0 0 0 -0.18393 0.0383 0.09432 -0.1974 0.16454 0 -1.92711
ASN_59 -3.60118 0.29687 2.51621 0.00275 -0.62459 0 0 0 0 -0.70553 0 0 0 0 0 0.11658 0.11757 1.49182 0.31262 -0.94198 0 -1.01886
TYR_60 -5.38773 0.36776 2.62827 0.02531 -0.50384 0 0 0 -0.75458 -0.5614 0 0 0 0 0 -0.15276 0.97826 1.80035 -0.21196 0.1317 0 -1.64061
ALA_61 -3.23413 0.46626 1.58127 0.00076 -0.30279 0 0 0 0 0 0 0 0 0 0 -0.29679 0.10305 0 -0.09175 0.59294 0 -1.18119
GLU_62 -1.33479 0.22297 0.71517 0.00453 0.1771 0 0 0 0 0 0 0 0 0 0 -0.22669 0.03109 2.16824 -0.10628 -1.55374 0 0.09759
LYS_63 -3.32669 0.3779 2.10588 0.0057 -0.82745 0 0 0 0 -0.45978 0 0 0 0 0 -0.23203 0.48171 1.13859 -0.04601 -0.28737 0 -1.06955
PHE_64 -7.20929 0.92644 2.28402 0.02337 -0.25832 0 0 0 0 0 0 0 0 0 0 -0.02457 0.01287 1.36653 -0.11302 0.43057 0 -2.5614
LYS_65 -2.8762 0.38297 1.60172 0.00535 0.01415 0 0 0 0 0 0 0 0 0 0 -0.13517 0.03384 0.86697 -0.04653 -0.28737 0 -0.44027
ASN_66 -1.54691 0.22777 1.12776 0.00461 -0.07352 0 0 0 0 0 0 0 0 0 0 -0.07959 0.00671 1.59593 -0.46178 -0.94198 0 -0.14101
ARG_67 -5.72037 0.42304 4.59699 0.01031 -1.72841 0 0 0 -0.309 -0.78892 0 0 0 0 0 0.35719 0.19766 2.18023 -0.51224 -0.14916 0 -1.44268
VAL_68 -4.12509 0.89034 1.33981 0.01425 0.09654 0 0 0 0 0 0 0 0 0 0 -0.17197 0.61537 0.12244 -0.2201 0.74484 0 -0.69358
THR_69 -2.19088 0.06366 1.48201 0.00862 -0.47122 0 0 0 0 0 0 0 0 0 0 0.03752 0.08814 0.03313 -0.07661 0.16454 0 -0.8611
MET_70 -5.05163 0.42905 2.04492 0.00202 -0.19166 0 0 0 -0.75458 0 0 0 0 0 0 -0.10103 0.18109 1.45902 -0.1361 0.15868 0 -1.96023
THR_71 -2.57184 0.34204 1.47179 0.01038 -0.84094 0 0 0 -0.20196 0 0 0 0 0 0 0.22039 0.09756 0.07343 -0.49822 0.16454 0 -1.73284
ARG_72 -4.12886 0.23953 2.1358 0.02292 -0.96042 0 0 0 -1.05582 0 0 0 0 0 0 0.01585 0.09465 3.27062 -0.05718 -0.14916 0 -0.57206
ASP_73 -4.17704 0.36436 3.32256 0.01493 -1.25819 0 0 0 -0.07509 -0.2187 0 0 0 0 0 0.0302 0.69922 1.42807 -0.18727 -1.28682 0 -1.34379
THR_74 -2.27979 0.31509 1.40013 0.00401 0.16218 0 0 0 0 0 0 0 0 0 0 -0.19069 2e-05 0.05261 0.03108 0.16454 0 -0.34081
SER_75 -1.87847 0.35555 1.76779 0.00174 -0.86968 0 0 0 -0.07509 -0.2187 0 0 0 0 0 -0.30111 0.08689 0.15609 -0.12738 0.17658 0 -0.92579
ILE_76 -3.74093 0.779 2.76384 0.01592 -0.15756 0 0 0 -0.21584 0 0 0 0 0 0 0.14094 0.33282 0.06508 0.07886 0.8318 0 0.89393
SER_77 -3.54323 0.32896 2.02197 0.004 0.08407 0 0 0 0 0 0 0 0 0 0 0.1198 0.17957 0.08546 0.06735 0.17658 0 -0.47546
THR_78 -5.42125 0.49245 3.16966 0.00851 -0.43943 0 0 0 -0.21584 0 0 0 0 0 0 -0.00178 0.12989 0.05317 -0.11526 0.16454 0 -2.17535
ALA_79 -3.79326 0.27744 1.62472 0.00067 -0.46964 0 0 0 0 0 0 0 0 0 0 -0.09037 0.00922 0 0.03772 0.59294 0 -1.81056
TYR_80 -5.96771 0.48372 2.3067 0.02321 -0.37311 0 0 0 0 0 0 0 0 0 0 -0.15558 0.13875 1.29538 -0.21796 0.1317 0 -2.33491
MET_81 -5.66205 0.5994 1.91508 0.00822 -0.42233 0 0 0 0 0 0 0 0 0 0 0.23826 0.01125 1.41394 -0.22648 0.15868 0 -1.96602
GLU_82 -3.90422 0.43842 2.49328 0.00657 -1.15899 0 0 0 0 -0.36981 0 0 0 0 0 -0.02209 0.06796 2.08081 0.04101 -1.55374 0 -1.88081
LEU_83 -4.89332 0.51467 2.3946 0.00961 -0.36707 0 0 0 0 0 0 0 0 0 0 -0.04965 0.05657 0.37434 -0.10751 0.60233 0 -1.46543
SER_84 -3.08997 0.2781 2.34765 0.00147 -0.70875 0 0 0 -0.309 0 0 0 0 0 0 -0.07794 0.01118 0.15624 -0.24088 0.17658 0 -1.45533
ARG_85 -2.59089 0.32759 2.05847 0.00978 -0.00115 0 0 0 0 0 0 0 0 0 0 -0.00715 0.17274 0.96672 -0.20728 -0.14916 0 0.57966
LEU_86 -5.40285 0.57806 2.46303 0.00737 -0.45101 0 0 0 0 0 0 0 0 0 0 -0.28778 0.30952 0.22926 -0.01909 0.60233 0 -1.97116
ARG_87 -2.49525 0.38142 1.86646 0.0076 -0.21059 0 0 0 -0.38144 0 0 0 0 0 0 0.05768 1e-05 1.36421 0.01587 -0.14916 0 0.45681
SER_88 -1.48519 0.33633 1.40199 0.00323 -0.53468 0 0 0 0 0 0 0 0 0 0 -0.24255 0.04264 0.13692 -0.06623 0.17658 0 -0.23095
ASP_89 -1.69216 0.44884 1.47229 0.00336 -0.45483 0 0 0 0 0 0 0 0 0 0 -0.23511 0.00554 1.56387 -0.13509 -1.28682 0 -0.3101
ASP_90 -4.09369 0.67073 3.84513 0.00285 -1.68029 0 0 0 -0.38144 -0.78892 0 0 0 0 0 -0.26954 0.20231 1.82142 -0.17515 -1.28682 0 -2.13341
THR_91 -2.00413 0.32595 1.8277 0.00842 -0.34849 0 0 0 0 0 0 0 0 0 0 0.54916 0.40988 0.04604 -0.64286 0.16454 0 0.3362
ALA_92 -3.60598 0.14633 1.89885 0.00069 -0.2892 0 0 0 0 0 0 0 0 0 0 -0.01882 0.24543 0 -0.20043 0.59294 0 -1.23017
VAL_93 -4.88634 0.50971 2.08749 0.01261 -0.40777 0 0 0 0 0 0 0 0 0 0 -0.20684 0.41395 0.03218 -0.29045 0.74484 0 -1.99061
TYR_94 -6.78322 0.50722 2.8741 0.02301 -0.8243 0 0 0 0 0 0 0 0 0 0 -0.1366 0.02142 1.54345 -0.12406 0.1317 0 -2.76727
TYR_95 -7.42573 0.55873 3.34635 0.02421 -0.85737 0 0 0 0 -1.0491 0 0 0 0 0 -0.16257 0.2708 1.27367 -0.25728 0.1317 0 -4.14661
CYS_96 -3.46966 0.44618 1.94383 0.00189 -0.41055 0 0 0 -0.33043 0 0 0 0 0 0.10474 0.08028 0.02248 0.28275 -0.10582 0.35499 0 -1.07931
ALA_97 -3.18307 0.31768 1.39462 0.00066 -0.33975 0 0 0 0 0 0 0 0 0 0.31225 0.01153 0.05291 0 -0.18724 0.59294 0 -1.02746
ARG_98 -7.07128 0.40448 4.41041 0.01096 0.16306 0 0 0 0 0 0 0 0 0 0.51615 -0.14578 1e-05 1.4683 0.00759 -0.14916 0 -0.38525
SER_99 -2.44766 0.21928 2.21077 0.00066 -0.47777 0 0 0 0 -0.65771 0 0 0 0 0.32459 -0.01578 0.00721 0.51072 0.02569 0.17658 0 -0.12341
GLY_100 -1.69609 0.22908 1.29936 0.00011 -0.07953 0 0 0 -0.39086 0 0 0 0 0 0.01596 0.01856 0.05754 0 -0.7431 0.14053 0 -1.14847
GLY_101 -1.31452 0.19452 0.92981 0.00012 0.23747 0.00276 0 0 0 0 0 0 0 0 0 -0.06338 0.00377 0 -0.80654 0.14053 0 -0.67546
PRO_102 -1.6779 0.12523 0.55782 0.00178 0.03195 0.02426 0 0 0 0 0 0 0 0 0 -0.11974 0.19276 0.18944 -0.07634 -0.21929 0 -0.97003
TYR_103 -3.21624 0.36513 1.75051 0.02354 0.05388 0 0 0 0 0 0 0 0 0 0.0114 -0.13507 0.46186 1.3329 -0.14439 0.1317 0 0.63522
PHE_104 -4.4435 0.27707 1.38039 0.02341 -0.05207 0 0 0 0 0 0 0 0 0 0.11599 -0.17533 0.03518 1.26614 -0.18983 0.43057 0 -1.33197
PHE_105 -6.21092 1.11635 1.75044 0.04349 0.0495 0 0 0 0 0 0 0 0 0 0.24977 0.01325 1.1103 3.39528 -0.10641 0.43057 0 1.84161
ASP_106 -3.40144 0.37059 2.26072 0.00329 -0.10296 0 0 0 0 0 0 0 0 0 0.56335 -0.24743 0.5929 1.5926 -0.07399 -1.28682 0 0.2708
TYR_107 -5.11115 0.55832 2.58725 0.02378 -0.22016 0 0 0 0 -0.26803 0 0 0 0 0.42601 -0.11412 0.26188 1.59333 -0.0502 0.1317 0 -0.18139
TRP_108 -7.17497 1.15708 2.16908 0.02791 -0.25297 0 0 0 -0.46194 0 0 0 0 0 0.00784 0.00582 0.01087 2.50203 -0.13114 0.92933 0 -1.21106
GLY_109 -2.17261 0.62093 1.4581 0.00012 -0.06377 0 0 0 0 0 0 0 0 0 0 -0.08702 0.22827 0 -0.15962 0.14053 0 -0.03506
GLN_110 -2.90318 0.22562 2.28174 0.02003 -0.41544 0 0 0 -0.96069 0 0 0 0 0 0 -0.2406 0.0404 2.73549 -0.06715 -1.17797 0 -0.46175
GLY_111 -2.29479 0.56541 1.29264 1e-05 0.08279 0 0 0 0 0 0 0 0 0 0 0.33202 0.01351 0 -0.75456 0.14053 0 -0.62245
THR_112 -4.59044 0.28783 3.2956 0.00894 -0.80673 0 0 0 -0.64054 -0.6401 0 0 0 0 0 0.04739 0.02168 0.02565 0.05312 0.16454 0 -2.77305
LEU_113 -3.19079 0.3385 1.39456 0.00966 -0.26746 0 0 0 0 0 0 0 0 0 0 -0.08682 0.07424 0.43461 -0.11819 0.60233 0 -0.80937
VAL_114 -3.54152 0.44516 1.62375 0.01277 -0.12362 0 0 0 0 0 0 0 0 0 0 -0.21758 0.06532 0.03725 -0.38905 0.74484 0 -1.34268
THR_p:CtermProteinFull_115 -2.63505 0.06061 2.52563 0.01775 -0.31797 0 0 0 0 0 0 0 0 0 0 0 0 0.05001 0 0.16454 0 -0.13447
ASP_p:NtermProteinFull_116 -2.50598 0.29181 3.17912 0.01086 -0.46833 0 0 0 0 0 0 0 0 0 0 0 0.00419 1.52616 0 -1.28682 0 0.75099
ILE_117 -4.63618 0.53474 2.63068 0.01794 0.02144 0 0 0 -0.67602 0 0 0 0 0 0 -0.16123 0.04142 0.18336 -0.34387 0.8318 0 -1.55592
VAL_118 -2.1507 0.17729 1.53268 0.01362 -0.38744 0 0 0 -0.13523 0 0 0 0 0 0 -0.2807 0.00539 0.01273 -0.14865 0.74484 0 -0.61616
MET_119 -4.02716 0.13388 2.05801 0.0037 -0.045 0 0 0 0 0 0 0 0 0 0 0.07375 0.03526 1.27502 -0.05721 0.15868 0 -0.39106
THR_120 -2.20811 0.02075 1.65041 0.00889 -0.37304 0 0 0 0 0 0 0 0 0 0 0.01001 0.00103 0.02885 -0.05272 0.16454 0 -0.7494
GLN_121 -6.41907 0.60622 5.00757 0.02031 -1.27384 0 0 0 -1.67911 -0.4861 0 0 0 0 0 -0.15467 0.01768 3.64917 -0.04683 -1.17797 0 -1.93663
SER_122 -2.17433 0.78933 1.69573 0.0015 -0.49378 0.00982 0 0 0 0 0 0 0 0 0 0.04417 0.0003 0.16615 -0.05122 0.17658 0 0.16425
PRO_123 -2.88848 1.06786 1.4981 0.00222 -0.42376 0.25895 0 0 -0.32637 0 0 0 0 0 0 0.20844 0.42489 0.03817 -0.36435 -0.21929 0 -0.72361
LEU_124 -2.03528 0.07268 1.28513 0.0092 -0.16185 0 0 0 0 0 0 0 0 0 0 -0.11657 0.08472 0.69601 -0.11733 0.60233 0 0.31905
SER_125 -2.52856 0.14492 1.62423 0.00179 -0.40694 0 0 0 0 0 0 0 0 0 0 -0.04609 0.5697 0.37725 -0.16679 0.17658 0 -0.2539
LEU_126 -3.90766 0.43582 1.33629 0.00983 -0.47112 0.05563 0 0 0 0 0 0 0 0 0 0.43823 0.52855 0.35998 -0.02377 0.60233 0 -0.63588
PRO_127 -1.66548 0.21324 0.77006 0.00149 -0.04062 0.40784 0 0 0 0 0 0 0 0 0 -0.21645 0.05549 0.55409 -0.42941 -0.21929 0 -0.56904
VAL_128 -3.89444 0.63057 1.52949 0.01266 -0.29229 0 0 0 0 0 0 0 0 0 0 -0.14843 0.29035 0.11957 -0.35508 0.74484 0 -1.36275
THR_129 -2.53569 0.82331 1.76833 0.00834 -0.65292 0 0 0 -0.13064 0 0 0 0 0 0 -0.15095 0.03173 0.10589 0.06089 0.16454 0 -0.50717
PRO_130 -1.71622 0.72231 0.47673 0.00141 -0.07695 0.05934 0 0 0 0 0 0 0 0 0 -0.02845 0.00465 0.0965 -0.48195 -0.21929 0 -1.16192
GLY_131 -1.82483 0.17379 0.95795 0 -0.20266 0 0 0 0 0 0 0 0 0 0 -0.3803 0.00517 0 -0.8014 0.14053 0 -1.93175
GLU_132 -3.98403 0.87915 2.7634 0.00712 -0.74438 0.02176 0 0 -0.13064 0 0 0 0 0 0 -0.07082 0.08903 2.12772 0.0415 -1.55374 0 -0.55393
PRO_133 -2.44928 0.56823 0.92442 0.00117 -0.06959 0.06484 0 0 0 0 0 0 0 0 0 -0.30042 0.04276 0.12218 -0.67098 -0.21929 0 -1.98595
ALA_134 -2.58418 0.27331 0.95007 0.0006 -0.30926 0 0 0 0 0 0 0 0 0 0 0.28935 0.02749 0 0.12968 0.59294 0 -0.62999
SER_135 -1.92821 0.14314 1.81226 0.00804 -0.54865 0 0 0 0 -0.49647 0 0 0 0 0 0.25911 0.0234 0.04082 -0.32413 0.17658 0 -0.83411
ILE_136 -4.62684 0.28746 1.73914 0.01686 -0.74333 0 0 0 0 0 0 0 0 0 0 -0.22692 0.02099 1.93105 -0.38689 0.8318 0 -1.15667
SER_137 -2.50571 0.16249 1.87372 0.00199 -0.79379 0 0 0 0 0 0 0 0 0 0 -0.02792 0.13985 0.42842 0.06102 0.17658 0 -0.48334
CYD_138 -3.04546 0.26906 1.95551 0.00142 -0.50169 0 0 0 0 0 -0.24992 0 0 0 0 0.09437 0.00981 0.86554 -0.11751 0.35499 0 -0.36389
ARG_139 -2.01058 0.03708 1.44545 0.01031 -0.45753 0 0 0 0 0 0 0 0 0 0 -0.04113 7e-05 1.23855 0.01828 -0.14916 0 0.09133
SER_140 -3.07638 0.45584 2.41296 0.00155 -0.78718 0 0 0 -0.99884 0 0 0 0 0 0 -0.09124 0.01192 0.59211 -0.02459 0.17658 0 -1.32727
SER_141 -1.91063 0.14354 1.5704 0.00612 -0.60808 0 0 0 -0.13523 0 0 0 0 0 0 -0.27323 0.02384 0.12675 -0.19958 0.17658 0 -1.07953
GLN_142 -3.3281 0.61322 2.06075 0.0056 -0.54257 0 0 0 -0.99884 0 0 0 0 0 0 -0.0402 0.00427 2.33184 -0.09155 -1.17797 0 -1.16355
ASN_143 -2.94386 0.40836 2.08072 0.00875 -0.15342 0 0 0 -0.3125 0 0 0 0 0 0 -0.1105 0.11864 1.7191 0.01127 -0.94198 0 -0.11543
ILE_144 -4.11473 0.38556 1.76681 0.01687 -0.3499 0 0 0 -0.46466 0 0 0 0 0 0 0.19566 0.35717 0.06589 0.10762 0.8318 0 -1.20191
VAL_145 -2.74572 0.4736 1.99686 0.01293 -0.17336 0 0 0 -0.3125 0 0 0 0 0 0 -0.17546 0.06428 0.00688 -0.19136 0.74484 0 -0.29901
HIS_146 -5.24391 0.72333 2.97651 0.00496 -0.67265 0 0 0 -0.32927 0 0 0 0 0 0 -0.21605 0.17352 1.92765 0.14049 0.3575 0 -0.15793
ASN_147 -1.59341 0.43916 0.92158 0.00345 0.07347 0 0 0 0 0 0 0 0 0 0 -0.10929 0.00189 1.11725 0.04433 -0.94198 0 -0.04355
ASN_148 -4.18245 0.62459 3.08948 0.01708 -0.36554 0 0 0 -0.46341 -0.43247 0 0 0 0 0 -0.19954 0.32579 1.81926 -0.21476 -0.94198 0 -0.92396
GLY_149 -1.38977 0.45578 0.91684 0 0.0377 0 0 0 0 0 0 0 0 0 0 -0.40976 0.0005 0 -0.80186 0.14053 0 -1.05005
ILE_150 -4.14187 0.4026 2.38084 0.01706 -0.19487 0 0 0 -0.13414 0 0 0 0 0 0 -0.23272 0.26423 0.20569 -0.37211 0.8318 0 -0.97349
THR_151 -3.12869 0.37654 1.5744 0.00781 -0.35801 0 0 0 0 0 0 0 0 0 0 0.05637 0.30006 0.07457 0.03335 0.16454 0 -0.89907
TYR_152 -4.92476 0.2588 2.48409 0.02488 -0.51336 0 0 0 -0.24013 -0.43247 0 0 0 0 0 0.03759 0.00091 1.5755 -0.08025 0.1317 0 -1.67751
LEU_153 -4.83256 0.58756 1.70712 0.00886 -0.32628 0 0 0 0 0 0 0 0 0 0 -0.01437 0.0106 0.35323 -0.13561 0.60233 0 -2.03911
GLU_154 -5.66591 0.26771 4.02802 0.0043 -1.85805 0 0 0 -0.39086 -0.35533 0 0 0 0 0 -0.04511 0.22981 2.08829 0.02527 -1.55374 0 -3.2256
TRP_155 -8.49087 1.05297 3.29882 0.02235 -0.51036 0 0 0 0 0 0 0 0 0 0 -0.08407 0.07379 1.33836 -0.14411 0.92933 0 -2.51377
TYR_156 -7.30639 0.74715 3.48332 0.02317 -1.25921 0 0 0 0 -1.01304 0 0 0 0 0 -0.16006 0.02488 1.24535 -0.23397 0.1317 0 -4.31711
LEU_157 -4.8075 0.3491 1.83196 0.01132 -0.50045 0 0 0 0 0 0 0 0 0 0 0.12239 0.02457 0.62874 -0.0715 0.60233 0 -1.80905
GLN_158 -5.15867 0.2863 3.11644 0.00583 -0.76658 0 0 0 -0.41629 -1.15891 0 0 0 0 0 0.05384 0.48812 2.42257 0.02755 -1.17797 0 -2.27774
LYS_159 -3.29804 0.51855 2.27074 0.00537 -1.28406 0.00084 0 0 0 -0.35373 0 0 0 0 0 -0.285 0.00561 0.9789 0.01507 -0.28737 0 -1.71313
PRO_160 -1.80016 0.52292 0.64231 0.00145 -0.00308 0.04832 0 0 0 0 0 0 0 0 0 -0.02073 0.00025 0.11054 -0.46801 -0.21929 0 -1.18546
GLY_161 -0.93501 0.06271 0.66823 1e-05 0.07482 0 0 0 0 0 0 0 0 0 0 -0.32702 0.03037 0 -0.7984 0.14053 0 -1.08377
GLN_162 -2.74023 0.30987 1.65821 0.0049 -0.18146 0 0 0 -0.41629 0 0 0 0 0 0 0.12181 0.18373 1.57375 -0.09349 -1.17797 0 -0.75716
SER_163 -3.04581 0.46778 2.36498 0.00137 -0.44258 4e-05 0 0 -0.77629 0 0 0 0 0 0 -0.14217 0.0005 0.25069 -0.18079 0.17658 0 -1.32571
PRO_164 -5.20706 0.68715 1.73339 0.00132 -0.03065 0.02633 0 0 0 0 0 0 0 0 0 -0.19146 0.0413 0.12109 -0.45956 -0.21929 0 -3.49745
GLN_165 -4.40515 0.13149 3.28363 0.00502 -0.53907 0 0 0 -0.31436 0 0 0 0 0 0 -0.12388 0.02139 1.7603 -0.07136 -1.17797 0 -1.42996
LEU_166 -4.56278 0.70208 1.71902 0.00921 -0.25559 0 0 0 0 0 0 0 0 0 0 -0.12013 0.54457 0.31824 -0.06985 0.60233 0 -1.11291
LEU_167 -4.61117 0.54952 0.93614 0.00744 -0.13692 0 0 0 0 0 0 0 0 0 0 0.42865 0.06349 0.85856 -0.24922 0.60233 0 -1.55119
ILE_168 -5.30383 0.71236 1.89932 0.02059 -0.32805 0 0 0 0 0 0 0 0 0 0 -0.04599 0.15509 1.51762 -0.08297 0.8318 0 -0.62405
TYR_169 -7.43942 1.71233 2.56584 0.03223 -0.27188 0 0 0 0 0 0 0 0 0 0 -0.124 0.037 2.70781 -0.20108 0.1317 0 -0.84946
LYS_170 -3.45617 1.61919 2.05415 0.00495 -0.14963 0 0 0 0 0 0 0 0 0 0 -0.02632 0.62037 0.8043 -0.31758 -0.28737 0 0.86589
VAL_171 -3.92099 1.28188 1.50732 0.01344 -0.10114 0 0 0 0 0 0 0 0 0 0 0.73015 1.02396 0.07188 -0.16432 0.74484 0 1.18702
SER_172 -2.11093 0.64366 1.55718 0.00594 -0.5298 0 0 0 0 0 0 0 0 0 0 0.33179 0.0468 0.23 -0.31909 0.17658 0 0.03212
ASP_173 -4.23378 0.6583 3.04434 0.00327 -0.43371 0 0 0 0 0 0 0 0 0 0 -0.01022 0.14266 1.88105 0.22747 -1.28682 0 -0.00745
ARG_174 -4.4771 0.26877 3.17811 0.01948 -0.89982 0 0 0 -0.61033 0 0 0 0 0 0 -0.08557 0.14839 2.79682 0.0032 -0.14916 0 0.19279
PHE_175 -5.80857 1.06477 1.64763 0.02289 -0.22018 0 0 0 0 0 0 0 0 0 0 -0.2369 0.13128 1.72603 -0.01932 0.43057 0 -1.26181
SER_176 -0.70914 0.08767 0.50275 0.00251 -0.09055 0 0 0 0 0 0 0 0 0 0 -0.16033 0.07945 0.23403 0.0843 0.17658 0 0.20728
GLY_177 -0.81676 0.03805 0.51176 1e-05 -0.12143 0 0 0 0 0 0 0 0 0 0 -0.20239 0.06577 0 -0.80377 0.14053 0 -1.18821
VAL_178 -3.56903 0.85205 1.29533 0.01388 0.0904 0 0 0 0 0 0 0 0 0 0 -0.25944 0.0005 0.03348 -0.13505 0.74484 0 -0.93303
PRO_179 -3.42876 0.93088 1.72224 0.00108 -0.19576 0.00615 0 0 0 0 0 0 0 0 0 -0.27458 0.00015 0.10864 -0.67689 -0.21929 0 -2.02612
ASP_180 -2.30782 0.38477 1.98551 0.0035 -0.02352 0 0 0 0 0 0 0 0 0 0 -0.17251 0.32116 1.62648 -0.15305 -1.28682 0 0.37768
ARG_181 -5.9388 0.91823 4.53143 0.0111 -1.32347 0 0 0 0 -1.12122 0 0 0 0 0 -0.14297 0.10454 1.47772 -0.03138 -0.14916 0 -1.66396
PHE_182 -6.5019 0.82008 2.0797 0.02323 -0.67674 0 0 0 -0.61033 0 0 0 0 0 0 -0.10362 0.02365 1.84385 -0.07405 0.43057 0 -2.74558
SER_183 -2.22911 0.03684 1.57603 0.00761 -0.41981 0 0 0 0 0 0 0 0 0 0 0.34213 0.01097 0.10868 -0.11378 0.17658 0 -0.50387
GLY_184 -1.64355 0.13432 1.13007 8e-05 -0.24428 0 0 0 0 0 0 0 0 0 0 0.04369 0.04126 0 0.1561 0.14053 0 -0.24178
SER_185 -2.18157 0.06692 1.41577 0.0012 -0.74329 0 0 0 -0.106 0 0 0 0 0 0 0.14314 0.01221 0.75446 -0.25875 0.17658 0 -0.71934
GLY_186 -1.39423 0.3518 0.72112 0.00014 -0.5853 0 0 0 -0.106 0 0 0 0 0 0 0.13318 0.01491 0 -0.80148 0.14053 0 -1.52533
SER_187 -2.12735 0.18449 1.26025 0.00151 -0.47564 0 0 0 0 0 0 0 0 0 0 0.12695 0.24044 0.15608 -0.32504 0.17658 0 -0.78174
GLY_188 -2.4434 0.20885 1.54755 2e-05 -0.2387 0 0 0 0 0 0 0 0 0 0 0.51042 0.0434 0 -0.66708 0.14053 0 -0.89841
THR_189 -3.25627 0.32269 1.88691 0.00409 -0.23528 0 0 0 0 0 0 0 0 0 0 0.03361 0.14725 0.013 -0.43887 0.16454 0 -1.35834
ASP_190 -2.45137 0.21461 1.72141 0.01686 -0.22021 0 0 0 0 0 0 0 0 0 0 -0.0828 6e-05 1.38448 -0.30561 -1.28682 0 -1.00939
PHE_191 -7.27465 0.85292 2.45453 0.02355 -0.26384 0 0 0 0 0 0 0 0 0 0 -0.16631 0.00953 1.31341 -0.16006 0.43057 0 -2.78034
THR_192 -3.2312 0.20377 2.60118 0.01073 -0.62461 0 0 0 0 0 0 0 0 0 0 -0.01819 0.36288 0.10382 -0.05938 0.16454 0 -0.48645
LEU_193 -5.76884 0.43207 1.58869 0.00919 -0.58514 0 0 0 0 0 0 0 0 0 0 0.02613 0.08007 0.37678 -0.13148 0.60233 0 -3.37021
LYS_194 -3.6209 0.22596 2.7675 0.00577 -0.88342 0 0 0 0 -0.49647 0 0 0 0 0 -0.12312 0.00085 1.31099 -0.00552 -0.28737 0 -1.10574
ILE_195 -5.20015 0.71187 1.67196 0.01732 -0.39473 0 0 0 0 0 0 0 0 0 0 0.11794 0.11766 0.34666 -0.24373 0.8318 0 -2.02341
SER_196 -2.26133 0.46791 1.35304 0.00193 -0.28578 0 0 0 0 0 0 0 0 0 0 -0.0108 0.03215 0.21012 0.18198 0.17658 0 -0.13421
ARG_197 -3.22804 0.56247 1.85969 0.00948 0.00975 0 0 0 0 0 0 0 0 0 0 0.3857 0.02493 0.95044 -0.44306 -0.14916 0 -0.0178
VAL_198 -4.28177 0.72575 1.64998 0.01498 -0.33026 0 0 0 0 0 0 0 0 0 0 -0.20953 0.03095 0.09775 0.06964 0.74484 0 -1.48768
GLU_199 -3.98467 0.31963 3.07003 0.0046 -0.58004 0 0 0 -0.45156 0 0 0 0 0 0 0.22973 0.07575 2.01934 0.11168 -1.55374 0 -0.73926
ALA_200 -1.71221 0.40669 0.93555 0.00077 0.07609 0 0 0 0 0 0 0 0 0 0 -0.23617 0.13884 0 -0.19266 0.59294 0 0.00984
GLU_201 -2.05671 0.31242 1.94195 0.00571 -1.04065 0 0 0 0 -0.35373 0 0 0 0 0 -0.16479 0.0427 2.2572 -0.03654 -1.55374 0 -0.64618
ASP_202 -5.21268 0.60296 4.44221 0.00333 -1.83133 0 0 0 -1.25567 -1.12122 0 0 0 0 0 -0.24118 0.00181 1.73952 -0.15473 -1.28682 0 -4.3138
VAL_203 -3.22316 0.30169 1.46648 0.01436 -0.0913 0 0 0 0 0 0 0 0 0 0 -0.27503 0.00894 0.05378 -0.03815 0.74484 0 -1.03754
GLY_204 -2.83207 0.14104 1.49154 0.00023 -0.29479 0 0 0 0 0 0 0 0 0 0 0.16669 0.0064 0 -0.78836 0.14053 0 -1.96881
VAL_205 -4.55733 0.49698 1.86076 0.01233 -0.31348 0 0 0 0 0 0 0 0 0 0 -0.22056 0.00536 0.05666 -0.26903 0.74484 0 -2.18347
TYR_206 -7.56233 0.91567 2.98865 0.02373 -1.18742 0 0 0 -0.80411 0 0 0 0 0 0 -0.09284 0.00951 1.59475 -0.07559 0.1317 0 -4.05828
TYR_207 -6.93992 0.57083 3.05996 0.02239 -0.5367 0 0 0 0 -0.7677 0 0 0 0 0 -0.14327 0.95378 1.62185 -0.12442 0.1317 0 -2.1515
CYD_208 -3.42448 0.45888 1.99031 0.00095 -0.41513 0 0 0 -0.41667 0 -0.24992 0 0 0 0 -0.10488 0.01414 0.54482 -0.0241 0.35499 0 -1.2711
PHE_209 -7.35497 0.9225 2.54979 0.02679 -0.51184 0 0 0 0 0 0 0 0 0 0 0.02809 0.12343 2.11839 -0.055 0.43057 0 -1.72224
GLN_210 -6.83591 0.24791 4.51369 0.04735 -0.80436 0 0 0 -0.96074 -0.67944 0 0 0 0 0 0.01799 0.01053 4.7957 0.11489 -1.17797 0 -0.71034
GLY_211 -2.22696 0.11908 1.16912 1e-05 -0.01278 0 0 0 0 0 0 0 0 0 0 0.18132 0.0034 0 0.24944 0.14053 0 -0.37685
SER_212 -2.95116 0.19335 2.38251 0.00075 -0.33646 0 0 0 -0.7048 0 0 0 0 0 0 -0.08466 0.0009 0.38964 0.09685 0.17658 0 -0.8365
HIS_213 -4.97532 0.5342 3.32575 0.00391 -0.56992 0 0 0 -0.96074 0 0 0 0 0 0 -0.09421 0.0001 2.21516 -0.00523 0.3575 0 -0.1688
ILE_214 -2.31658 1.24587 1.0012 0.01803 0.04212 0.01997 0 0 0 0 0 0 0 0 0 -0.23169 0.23186 0.24911 -0.35859 0.8318 0 0.7331
PRO_215 -3.22061 2.08901 1.68803 0.00226 -0.38999 0.16705 0 0 0 0 0 0 0 0 0 -0.01834 0.09364 0.05535 -0.25514 -0.21929 0 -0.00801
PRO_216 -4.5472 0.86594 1.59683 0.00116 0.04841 0.06758 0 0 0 0 0 0 0 0 0 -0.24906 0.04411 0.15057 -0.7025 -0.21929 0 -2.94345
THR_217 -4.32391 0.24826 3.56131 0.00324 -0.58083 0 0 0 -0.67602 -0.67944 0 0 0 0 0 -0.18054 0.02848 0.34511 -0.20901 0.16454 0 -2.29881
PHE_218 -6.05969 0.77329 1.31341 0.02498 -0.09758 0 0 0 0 0 0 0 0 0 0 0.11309 1.05749 1.56377 -0.22224 0.43057 0 -1.10291
GLY_219 -2.37072 0.13556 1.59037 0.00012 -0.25698 0 0 0 0 0 0 0 0 0 0 -0.05335 0.0722 0 -0.27983 0.14053 0 -1.02209
GLN_220 -4.18735 0.4328 2.9772 0.02587 -0.448 0 0 0 -1.26244 0 0 0 0 0 0 -0.22801 0.11167 3.32258 -0.04839 -1.17797 0 -0.48204
GLY_221 -2.83339 0.42684 1.7837 4e-05 0.05981 0 0 0 0 0 0 0 0 0 0 0.17181 0.14873 0 -0.7741 0.14053 0 -0.87603
THR_222 -4.96029 0.34971 3.23709 0.01019 -0.90853 0 0 0 -0.32637 -0.4861 0 0 0 0 0 0.02033 0.05605 0.1246 -0.04508 0.16454 0 -2.76386
LYS_223 -4.59154 0.3454 2.83619 0.01215 -1.51313 0 0 0 0 -0.33042 0 0 0 0 0 0.07279 0.04002 2.36719 0.07643 -0.28737 0 -0.9723
VAL_224 -4.16027 0.29952 1.60146 0.01323 -0.33369 0 0 0 0 0 0 0 0 0 0 -0.23276 0.32302 0.01234 -0.22178 0.74484 0 -1.95408
GLU_225 -3.4195 0.24709 2.49626 0.00451 -1.03907 0 0 0 0 -0.33042 0 0 0 0 0 -0.00329 0.28865 2.03462 0.07476 -1.55374 0 -1.20013
ILE_p:CtermProteinFull_226 -2.30199 0.34402 0.67293 0.03678 0.0669 0 0 0 0 0 0 0 0 0 0 0 0 0.29325 0 0.8318 0 -0.0563
#END_POSE_ENERGIES_TABLE ex2_wcons/ex2-11wt5_renum_0001.pdb
chainbreak  0.846085
loop_cenrms  0
loop_rms  0
total_energy  -351.073
