# Supplementary material for: Improving Loop Modeling of the Antibody Complementarity-Determining Region 3 Using Knowledge-Based Restraints
Source: PLoS One. 2016 May 16;11(5):e0154811. doi: 10.1371/journal.pone.0154811 (PMC4868311; doi:10.1371/journal.pone.0154811)
Supplement: S4 File — This archive contains example input and output files needed to run the Rosetta protocol described in S3 File. (ZIP) [file pone.0154811.s007.zip › HCDR3_prot_capture/output/ex2-11wt5_renum_0002.pdb]

ATOM      1  N   GLN A   1       8.887  33.724 -19.623  1.00  0.00           N  
ATOM      2  CA  GLN A   1       8.833  32.981 -18.370  1.00  0.00           C  
ATOM      3  C   GLN A   1       8.505  33.899 -17.199  1.00  0.00           C  
ATOM      4  O   GLN A   1       8.487  35.122 -17.343  1.00  0.00           O  
ATOM      5  CB  GLN A   1      10.160  32.263 -18.115  1.00  0.00           C  
ATOM      6  CG  GLN A   1      10.495  31.192 -19.139  1.00  0.00           C  
ATOM      7  CD  GLN A   1      11.819  30.509 -18.851  1.00  0.00           C  
ATOM      8  OE1 GLN A   1      12.885  31.122 -18.958  1.00  0.00           O  
ATOM      9  NE2 GLN A   1      11.759  29.235 -18.483  1.00  0.00           N  
ATOM     10 1H   GLN A   1       9.103  33.099 -20.373  1.00  0.00           H  
ATOM     11 2H   GLN A   1       8.001  34.155 -19.795  1.00  0.00           H  
ATOM     12 3H   GLN A   1       9.594  34.429 -19.563  1.00  0.00           H  
ATOM     13  HA  GLN A   1       8.042  32.236 -18.444  1.00  0.00           H  
ATOM     14 1HB  GLN A   1      10.973  32.990 -18.110  1.00  0.00           H  
ATOM     15 2HB  GLN A   1      10.137  31.793 -17.132  1.00  0.00           H  
ATOM     16 1HG  GLN A   1       9.711  30.435 -19.127  1.00  0.00           H  
ATOM     17 2HG  GLN A   1      10.555  31.652 -20.125  1.00  0.00           H  
ATOM     18 1HE2 GLN A   1      12.601  28.732 -18.280  1.00  0.00           H  
ATOM     19 2HE2 GLN A   1      10.873  28.776 -18.409  1.00  0.00           H  
ATOM     20  N   VAL A   2       8.247  33.303 -16.040  1.00  0.00           N  
ATOM     21  CA  VAL A   2       7.916  34.066 -14.843  1.00  0.00           C  
ATOM     22  C   VAL A   2       8.920  33.805 -13.728  1.00  0.00           C  
ATOM     23  O   VAL A   2       9.312  32.664 -13.487  1.00  0.00           O  
ATOM     24  CB  VAL A   2       6.502  33.703 -14.352  1.00  0.00           C  
ATOM     25  CG1 VAL A   2       6.208  34.383 -13.024  1.00  0.00           C  
ATOM     26  CG2 VAL A   2       5.472  34.098 -15.400  1.00  0.00           C  
ATOM     27  H   VAL A   2       8.282  32.295 -15.987  1.00  0.00           H  
ATOM     28  HA  VAL A   2       7.938  35.128 -15.092  1.00  0.00           H  
ATOM     29  HB  VAL A   2       6.452  32.627 -14.181  1.00  0.00           H  
ATOM     30 1HG1 VAL A   2       5.205  34.114 -12.691  1.00  0.00           H  
ATOM     31 2HG1 VAL A   2       6.935  34.057 -12.280  1.00  0.00           H  
ATOM     32 3HG1 VAL A   2       6.272  35.464 -13.146  1.00  0.00           H  
ATOM     33 1HG2 VAL A   2       4.475  33.838 -15.047  1.00  0.00           H  
ATOM     34 2HG2 VAL A   2       5.526  35.173 -15.575  1.00  0.00           H  
ATOM     35 3HG2 VAL A   2       5.677  33.568 -16.330  1.00  0.00           H  
ATOM     36  N   GLN A   3       9.333  34.870 -13.049  1.00  0.00           N  
ATOM     37  CA  GLN A   3      10.268  34.755 -11.937  1.00  0.00           C  
ATOM     38  C   GLN A   3       9.829  35.611 -10.756  1.00  0.00           C  
ATOM     39  O   GLN A   3       9.766  36.836 -10.855  1.00  0.00           O  
ATOM     40  CB  GLN A   3      11.678  35.157 -12.378  1.00  0.00           C  
ATOM     41  CG  GLN A   3      12.716  35.104 -11.271  1.00  0.00           C  
ATOM     42  CD  GLN A   3      12.993  33.687 -10.805  1.00  0.00           C  
ATOM     43  OE1 GLN A   3      13.509  32.860 -11.562  1.00  0.00           O  
ATOM     44  NE2 GLN A   3      12.652  33.399  -9.554  1.00  0.00           N  
ATOM     45  H   GLN A   3       8.990  35.784 -13.311  1.00  0.00           H  
ATOM     46  HA  GLN A   3      10.289  33.716 -11.610  1.00  0.00           H  
ATOM     47 1HB  GLN A   3      12.009  34.500 -13.182  1.00  0.00           H  
ATOM     48 2HB  GLN A   3      11.660  36.173 -12.773  1.00  0.00           H  
ATOM     49 1HG  GLN A   3      13.649  35.531 -11.640  1.00  0.00           H  
ATOM     50 2HG  GLN A   3      12.353  35.679 -10.419  1.00  0.00           H  
ATOM     51 1HE2 GLN A   3      12.811  32.480  -9.191  1.00  0.00           H  
ATOM     52 2HE2 GLN A   3      12.237  34.100  -8.975  1.00  0.00           H  
ATOM     53  N   LEU A   4       9.525  34.958  -9.639  1.00  0.00           N  
ATOM     54  CA  LEU A   4       9.166  35.663  -8.414  1.00  0.00           C  
ATOM     55  C   LEU A   4      10.387  35.894  -7.534  1.00  0.00           C  
ATOM     56  O   LEU A   4      11.259  35.032  -7.425  1.00  0.00           O  
ATOM     57  CB  LEU A   4       8.110  34.867  -7.636  1.00  0.00           C  
ATOM     58  CG  LEU A   4       6.787  34.622  -8.371  1.00  0.00           C  
ATOM     59  CD1 LEU A   4       5.872  33.770  -7.502  1.00  0.00           C  
ATOM     60  CD2 LEU A   4       6.136  35.956  -8.706  1.00  0.00           C  
ATOM     61  H   LEU A   4       9.544  33.949  -9.639  1.00  0.00           H  
ATOM     62  HA  LEU A   4       8.747  36.632  -8.683  1.00  0.00           H  
ATOM     63 1HB  LEU A   4       8.529  33.897  -7.375  1.00  0.00           H  
ATOM     64 2HB  LEU A   4       7.883  35.401  -6.714  1.00  0.00           H  
ATOM     65  HG  LEU A   4       6.978  34.071  -9.293  1.00  0.00           H  
ATOM     66 1HD1 LEU A   4       4.931  33.596  -8.024  1.00  0.00           H  
ATOM     67 2HD1 LEU A   4       6.353  32.815  -7.294  1.00  0.00           H  
ATOM     68 3HD1 LEU A   4       5.675  34.289  -6.564  1.00  0.00           H  
ATOM     69 1HD2 LEU A   4       5.196  35.782  -9.229  1.00  0.00           H  
ATOM     70 2HD2 LEU A   4       5.943  36.508  -7.785  1.00  0.00           H  
ATOM     71 3HD2 LEU A   4       6.804  36.537  -9.343  1.00  0.00           H  
ATOM     72  N   VAL A   5      10.445  37.064  -6.906  1.00  0.00           N  
ATOM     73  CA  VAL A   5      11.549  37.402  -6.016  1.00  0.00           C  
ATOM     74  C   VAL A   5      11.061  37.613  -4.589  1.00  0.00           C  
ATOM     75  O   VAL A   5      10.492  38.655  -4.264  1.00  0.00           O  
ATOM     76  CB  VAL A   5      12.259  38.678  -6.506  1.00  0.00           C  
ATOM     77  CG1 VAL A   5      13.417  39.031  -5.585  1.00  0.00           C  
ATOM     78  CG2 VAL A   5      12.745  38.484  -7.935  1.00  0.00           C  
ATOM     79  H   VAL A   5       9.704  37.736  -7.049  1.00  0.00           H  
ATOM     80  HA  VAL A   5      12.264  36.579  -6.023  1.00  0.00           H  
ATOM     81  HB  VAL A   5      11.555  39.511  -6.471  1.00  0.00           H  
ATOM     82 1HG1 VAL A   5      13.907  39.935  -5.947  1.00  0.00           H  
ATOM     83 2HG1 VAL A   5      13.041  39.201  -4.577  1.00  0.00           H  
ATOM     84 3HG1 VAL A   5      14.135  38.210  -5.573  1.00  0.00           H  
ATOM     85 1HG2 VAL A   5      13.245  39.390  -8.275  1.00  0.00           H  
ATOM     86 2HG2 VAL A   5      13.443  37.648  -7.971  1.00  0.00           H  
ATOM     87 3HG2 VAL A   5      11.894  38.274  -8.583  1.00  0.00           H  
ATOM     88  N   GLN A   6      11.287  36.617  -3.738  1.00  0.00           N  
ATOM     89  CA  GLN A   6      10.865  36.689  -2.345  1.00  0.00           C  
ATOM     90  C   GLN A   6      11.972  37.253  -1.462  1.00  0.00           C  
ATOM     91  O   GLN A   6      13.150  37.194  -1.815  1.00  0.00           O  
ATOM     92  CB  GLN A   6      10.448  35.306  -1.839  1.00  0.00           C  
ATOM     93  CG  GLN A   6       9.239  34.722  -2.551  1.00  0.00           C  
ATOM     94  CD  GLN A   6       8.858  33.354  -2.017  1.00  0.00           C  
ATOM     95  OE1 GLN A   6       8.263  32.539  -2.727  1.00  0.00           O  
ATOM     96  NE2 GLN A   6       9.200  33.094  -0.760  1.00  0.00           N  
ATOM     97  H   GLN A   6      11.764  35.789  -4.066  1.00  0.00           H  
ATOM     98  HA  GLN A   6      10.008  37.358  -2.277  1.00  0.00           H  
ATOM     99 1HB  GLN A   6      11.277  34.609  -1.958  1.00  0.00           H  
ATOM    100 2HB  GLN A   6      10.217  35.362  -0.775  1.00  0.00           H  
ATOM    101 1HG  GLN A   6       8.390  35.391  -2.412  1.00  0.00           H  
ATOM    102 2HG  GLN A   6       9.468  34.623  -3.612  1.00  0.00           H  
ATOM    103 1HE2 GLN A   6       8.975  32.208  -0.353  1.00  0.00           H  
ATOM    104 2HE2 GLN A   6       9.681  33.784  -0.219  1.00  0.00           H  
ATOM    105  N   SER A   7      11.586  37.799  -0.314  1.00  0.00           N  
ATOM    106  CA  SER A   7      12.547  38.358   0.629  1.00  0.00           C  
ATOM    107  C   SER A   7      13.384  37.263   1.277  1.00  0.00           C  
ATOM    108  O   SER A   7      13.030  36.085   1.226  1.00  0.00           O  
ATOM    109  CB  SER A   7      11.825  39.155   1.698  1.00  0.00           C  
ATOM    110  OG  SER A   7      10.970  38.334   2.445  1.00  0.00           O  
ATOM    111  H   SER A   7      10.602  37.828  -0.089  1.00  0.00           H  
ATOM    112  HA  SER A   7      13.217  39.026   0.085  1.00  0.00           H  
ATOM    113 1HB  SER A   7      12.555  39.621   2.359  1.00  0.00           H  
ATOM    114 2HB  SER A   7      11.251  39.954   1.231  1.00  0.00           H  
ATOM    115  HG  SER A   7      11.491  38.012   3.184  1.00  0.00           H  
ATOM    116  N   GLY A   8      14.497  37.658   1.887  1.00  0.00           N  
ATOM    117  CA  GLY A   8      15.462  36.702   2.415  1.00  0.00           C  
ATOM    118  C   GLY A   8      14.988  36.114   3.737  1.00  0.00           C  
ATOM    119  O   GLY A   8      13.961  36.525   4.278  1.00  0.00           O  
ATOM    120  H   GLY A   8      14.678  38.647   1.986  1.00  0.00           H  
ATOM    121 1HA  GLY A   8      15.615  35.902   1.690  1.00  0.00           H  
ATOM    122 2HA  GLY A   8      16.423  37.195   2.556  1.00  0.00           H  
ATOM    123  N   ALA A   9      15.741  35.149   4.254  1.00  0.00           N  
ATOM    124  CA  ALA A   9      15.358  34.449   5.474  1.00  0.00           C  
ATOM    125  C   ALA A   9      15.482  35.355   6.692  1.00  0.00           C  
ATOM    126  O   ALA A   9      16.349  36.227   6.744  1.00  0.00           O  
ATOM    127  CB  ALA A   9      16.208  33.199   5.657  1.00  0.00           C  
ATOM    128  H   ALA A   9      16.602  34.895   3.791  1.00  0.00           H  
ATOM    129  HA  ALA A   9      14.313  34.154   5.382  1.00  0.00           H  
ATOM    130 1HB  ALA A   9      15.910  32.687   6.572  1.00  0.00           H  
ATOM    131 2HB  ALA A   9      16.064  32.534   4.805  1.00  0.00           H  
ATOM    132 3HB  ALA A   9      17.258  33.480   5.724  1.00  0.00           H  
ATOM    133  N   GLU A  10      14.609  35.144   7.671  1.00  0.00           N  
ATOM    134  CA  GLU A  10      14.627  35.933   8.897  1.00  0.00           C  
ATOM    135  C   GLU A  10      14.425  35.051  10.123  1.00  0.00           C  
ATOM    136  O   GLU A  10      13.691  34.064  10.075  1.00  0.00           O  
ATOM    137  CB  GLU A  10      13.546  37.015   8.852  1.00  0.00           C  
ATOM    138  CG  GLU A  10      13.756  38.069   7.774  1.00  0.00           C  
ATOM    139  CD  GLU A  10      12.767  39.198   7.859  1.00  0.00           C  
ATOM    140  OE1 GLU A  10      11.974  39.200   8.769  1.00  0.00           O  
ATOM    141  OE2 GLU A  10      12.804  40.059   7.012  1.00  0.00           O  
ATOM    142  H   GLU A  10      13.914  34.419   7.563  1.00  0.00           H  
ATOM    143  HA  GLU A  10      15.601  36.416   8.984  1.00  0.00           H  
ATOM    144 1HB  GLU A  10      12.574  36.552   8.682  1.00  0.00           H  
ATOM    145 2HB  GLU A  10      13.501  37.525   9.814  1.00  0.00           H  
ATOM    146 1HG  GLU A  10      14.763  38.476   7.870  1.00  0.00           H  
ATOM    147 2HG  GLU A  10      13.677  37.595   6.797  1.00  0.00           H  
ATOM    148  N   VAL A  11      15.080  35.413  11.220  1.00  0.00           N  
ATOM    149  CA  VAL A  11      14.927  34.690  12.478  1.00  0.00           C  
ATOM    150  C   VAL A  11      14.271  35.565  13.539  1.00  0.00           C  
ATOM    151  O   VAL A  11      14.741  36.666  13.826  1.00  0.00           O  
ATOM    152  CB  VAL A  11      16.298  34.209  12.988  1.00  0.00           C  
ATOM    153  CG1 VAL A  11      16.147  33.491  14.321  1.00  0.00           C  
ATOM    154  CG2 VAL A  11      16.945  33.299  11.955  1.00  0.00           C  
ATOM    155  H   VAL A  11      15.701  36.209  11.183  1.00  0.00           H  
ATOM    156  HA  VAL A  11      14.293  33.820  12.302  1.00  0.00           H  
ATOM    157  HB  VAL A  11      16.936  35.076  13.161  1.00  0.00           H  
ATOM    158 1HG1 VAL A  11      17.126  33.158  14.667  1.00  0.00           H  
ATOM    159 2HG1 VAL A  11      15.716  34.172  15.055  1.00  0.00           H  
ATOM    160 3HG1 VAL A  11      15.494  32.627  14.197  1.00  0.00           H  
ATOM    161 1HG2 VAL A  11      17.914  32.963  12.323  1.00  0.00           H  
ATOM    162 2HG2 VAL A  11      16.304  32.435  11.779  1.00  0.00           H  
ATOM    163 3HG2 VAL A  11      17.081  33.847  11.022  1.00  0.00           H  
ATOM    164  N   LYS A  12      13.184  35.068  14.119  1.00  0.00           N  
ATOM    165  CA  LYS A  12      12.385  35.855  15.051  1.00  0.00           C  
ATOM    166  C   LYS A  12      12.185  35.114  16.366  1.00  0.00           C  
ATOM    167  O   LYS A  12      12.361  33.898  16.438  1.00  0.00           O  
ATOM    168  CB  LYS A  12      11.031  36.205  14.433  1.00  0.00           C  
ATOM    169  CG  LYS A  12      11.117  37.012  13.144  1.00  0.00           C  
ATOM    170  CD  LYS A  12      11.639  38.416  13.406  1.00  0.00           C  
ATOM    171  CE  LYS A  12      11.671  39.243  12.129  1.00  0.00           C  
ATOM    172  NZ  LYS A  12      12.217  40.607  12.362  1.00  0.00           N  
ATOM    173  H   LYS A  12      12.904  34.121  13.909  1.00  0.00           H  
ATOM    174  HA  LYS A  12      12.919  36.781  15.267  1.00  0.00           H  
ATOM    175 1HB  LYS A  12      10.482  35.288  14.217  1.00  0.00           H  
ATOM    176 2HB  LYS A  12      10.441  36.778  15.148  1.00  0.00           H  
ATOM    177 1HG  LYS A  12      11.785  36.509  12.444  1.00  0.00           H  
ATOM    178 2HG  LYS A  12      10.128  37.080  12.691  1.00  0.00           H  
ATOM    179 1HD  LYS A  12      10.998  38.913  14.135  1.00  0.00           H  
ATOM    180 2HD  LYS A  12      12.648  38.359  13.814  1.00  0.00           H  
ATOM    181 1HE  LYS A  12      12.287  38.740  11.385  1.00  0.00           H  
ATOM    182 2HE  LYS A  12      10.660  39.334  11.730  1.00  0.00           H  
ATOM    183 1HZ  LYS A  12      12.221  41.122  11.493  1.00  0.00           H  
ATOM    184 2HZ  LYS A  12      11.642  41.091  13.037  1.00  0.00           H  
ATOM    185 3HZ  LYS A  12      13.161  40.536  12.714  1.00  0.00           H  
ATOM    186  N   LYS A  13      11.816  35.854  17.406  1.00  0.00           N  
ATOM    187  CA  LYS A  13      11.510  35.258  18.701  1.00  0.00           C  
ATOM    188  C   LYS A  13      10.007  35.092  18.889  1.00  0.00           C  
ATOM    189  O   LYS A  13       9.212  35.754  18.222  1.00  0.00           O  
ATOM    190  CB  LYS A  13      12.091  36.107  19.833  1.00  0.00           C  
ATOM    191  CG  LYS A  13      13.612  36.167  19.857  1.00  0.00           C  
ATOM    192  CD  LYS A  13      14.115  36.997  21.029  1.00  0.00           C  
ATOM    193  CE  LYS A  13      15.635  37.057  21.054  1.00  0.00           C  
ATOM    194  NZ  LYS A  13      16.140  37.876  22.189  1.00  0.00           N  
ATOM    195  H   LYS A  13      11.747  36.856  17.297  1.00  0.00           H  
ATOM    196  HA  LYS A  13      11.962  34.267  18.741  1.00  0.00           H  
ATOM    197 1HB  LYS A  13      11.717  37.128  19.751  1.00  0.00           H  
ATOM    198 2HB  LYS A  13      11.757  35.712  20.793  1.00  0.00           H  
ATOM    199 1HG  LYS A  13      14.015  35.156  19.939  1.00  0.00           H  
ATOM    200 2HG  LYS A  13      13.974  36.608  18.928  1.00  0.00           H  
ATOM    201 1HD  LYS A  13      13.720  38.011  20.952  1.00  0.00           H  
ATOM    202 2HD  LYS A  13      13.763  36.558  21.962  1.00  0.00           H  
ATOM    203 1HE  LYS A  13      16.037  36.049  21.142  1.00  0.00           H  
ATOM    204 2HE  LYS A  13      15.998  37.489  20.121  1.00  0.00           H  
ATOM    205 1HZ  LYS A  13      17.150  37.892  22.170  1.00  0.00           H  
ATOM    206 2HZ  LYS A  13      15.788  38.820  22.107  1.00  0.00           H  
ATOM    207 3HZ  LYS A  13      15.826  37.475  23.061  1.00  0.00           H  
ATOM    208  N   PRO A  14       9.624  34.205  19.801  1.00  0.00           N  
ATOM    209  CA  PRO A  14       8.216  33.974  20.101  1.00  0.00           C  
ATOM    210  C   PRO A  14       7.510  35.272  20.469  1.00  0.00           C  
ATOM    211  O   PRO A  14       7.965  36.011  21.343  1.00  0.00           O  
ATOM    212  CB  PRO A  14       8.271  33.005  21.286  1.00  0.00           C  
ATOM    213  CG  PRO A  14       9.555  32.271  21.099  1.00  0.00           C  
ATOM    214  CD  PRO A  14      10.512  33.314  20.586  1.00  0.00           C  
ATOM    215  HA  PRO A  14       7.734  33.504  19.231  1.00  0.00           H  
ATOM    216 1HB  PRO A  14       8.234  33.565  22.232  1.00  0.00           H  
ATOM    217 2HB  PRO A  14       7.394  32.341  21.271  1.00  0.00           H  
ATOM    218 1HG  PRO A  14       9.882  31.828  22.052  1.00  0.00           H  
ATOM    219 2HG  PRO A  14       9.417  31.438  20.393  1.00  0.00           H  
ATOM    220 1HD  PRO A  14      10.972  33.839  21.436  1.00  0.00           H  
ATOM    221 2HD  PRO A  14      11.281  32.832  19.965  1.00  0.00           H  
ATOM    222  N   GLY A  15       6.397  35.545  19.798  1.00  0.00           N  
ATOM    223  CA  GLY A  15       5.612  36.743  20.071  1.00  0.00           C  
ATOM    224  C   GLY A  15       5.933  37.851  19.076  1.00  0.00           C  
ATOM    225  O   GLY A  15       5.244  38.869  19.022  1.00  0.00           O  
ATOM    226  H   GLY A  15       6.086  34.906  19.081  1.00  0.00           H  
ATOM    227 1HA  GLY A  15       4.550  36.502  20.022  1.00  0.00           H  
ATOM    228 2HA  GLY A  15       5.816  37.089  21.084  1.00  0.00           H  
ATOM    229  N   ALA A  16       6.983  37.645  18.289  1.00  0.00           N  
ATOM    230  CA  ALA A  16       7.422  38.644  17.321  1.00  0.00           C  
ATOM    231  C   ALA A  16       6.599  38.569  16.041  1.00  0.00           C  
ATOM    232  O   ALA A  16       5.655  37.785  15.943  1.00  0.00           O  
ATOM    233  CB  ALA A  16       8.901  38.466  17.009  1.00  0.00           C  
ATOM    234  H   ALA A  16       7.491  36.776  18.363  1.00  0.00           H  
ATOM    235  HA  ALA A  16       7.270  39.630  17.759  1.00  0.00           H  
ATOM    236 1HB  ALA A  16       9.213  39.218  16.285  1.00  0.00           H  
ATOM    237 2HB  ALA A  16       9.482  38.579  17.925  1.00  0.00           H  
ATOM    238 3HB  ALA A  16       9.068  37.473  16.595  1.00  0.00           H  
ATOM    239  N   SER A  17       6.961  39.391  15.062  1.00  0.00           N  
ATOM    240  CA  SER A  17       6.268  39.407  13.780  1.00  0.00           C  
ATOM    241  C   SER A  17       7.254  39.370  12.619  1.00  0.00           C  
ATOM    242  O   SER A  17       8.327  39.968  12.685  1.00  0.00           O  
ATOM    243  CB  SER A  17       5.396  40.643  13.674  1.00  0.00           C  
ATOM    244  OG  SER A  17       4.757  40.703  12.428  1.00  0.00           O  
ATOM    245  H   SER A  17       7.738  40.020  15.209  1.00  0.00           H  
ATOM    246  HA  SER A  17       5.632  38.523  13.718  1.00  0.00           H  
ATOM    247 1HB  SER A  17       4.649  40.631  14.468  1.00  0.00           H  
ATOM    248 2HB  SER A  17       6.008  41.533  13.815  1.00  0.00           H  
ATOM    249  HG  SER A  17       4.604  41.634  12.253  1.00  0.00           H  
ATOM    250  N   VAL A  18       6.883  38.662  11.557  1.00  0.00           N  
ATOM    251  CA  VAL A  18       7.741  38.533  10.385  1.00  0.00           C  
ATOM    252  C   VAL A  18       6.990  38.895   9.111  1.00  0.00           C  
ATOM    253  O   VAL A  18       5.833  38.516   8.931  1.00  0.00           O  
ATOM    254  CB  VAL A  18       8.276  37.093  10.271  1.00  0.00           C  
ATOM    255  CG1 VAL A  18       7.130  36.115  10.058  1.00  0.00           C  
ATOM    256  CG2 VAL A  18       9.281  37.003   9.133  1.00  0.00           C  
ATOM    257  H   VAL A  18       5.984  38.202  11.562  1.00  0.00           H  
ATOM    258  HA  VAL A  18       8.586  39.213  10.499  1.00  0.00           H  
ATOM    259  HB  VAL A  18       8.761  36.820  11.208  1.00  0.00           H  
ATOM    260 1HG1 VAL A  18       7.527  35.102   9.979  1.00  0.00           H  
ATOM    261 2HG1 VAL A  18       6.443  36.170  10.901  1.00  0.00           H  
ATOM    262 3HG1 VAL A  18       6.602  36.369   9.139  1.00  0.00           H  
ATOM    263 1HG2 VAL A  18       9.656  35.983   9.059  1.00  0.00           H  
ATOM    264 2HG2 VAL A  18       8.797  37.282   8.197  1.00  0.00           H  
ATOM    265 3HG2 VAL A  18      10.112  37.682   9.328  1.00  0.00           H  
ATOM    266  N   LYS A  19       7.655  39.632   8.227  1.00  0.00           N  
ATOM    267  CA  LYS A  19       7.050  40.050   6.968  1.00  0.00           C  
ATOM    268  C   LYS A  19       7.844  39.531   5.776  1.00  0.00           C  
ATOM    269  O   LYS A  19       9.049  39.761   5.674  1.00  0.00           O  
ATOM    270  CB  LYS A  19       6.944  41.575   6.906  1.00  0.00           C  
ATOM    271  CG  LYS A  19       6.256  42.107   5.656  1.00  0.00           C  
ATOM    272  CD  LYS A  19       6.196  43.627   5.662  1.00  0.00           C  
ATOM    273  CE  LYS A  19       5.229  44.138   6.720  1.00  0.00           C  
ATOM    274  NZ  LYS A  19       5.102  45.621   6.687  1.00  0.00           N  
ATOM    275  H   LYS A  19       8.604  39.909   8.433  1.00  0.00           H  
ATOM    276  HA  LYS A  19       6.046  39.628   6.909  1.00  0.00           H  
ATOM    277 1HB  LYS A  19       6.390  41.937   7.772  1.00  0.00           H  
ATOM    278 2HB  LYS A  19       7.942  42.011   6.950  1.00  0.00           H  
ATOM    279 1HG  LYS A  19       6.802  41.777   4.771  1.00  0.00           H  
ATOM    280 2HG  LYS A  19       5.242  41.711   5.602  1.00  0.00           H  
ATOM    281 1HD  LYS A  19       7.189  44.030   5.864  1.00  0.00           H  
ATOM    282 2HD  LYS A  19       5.870  43.982   4.685  1.00  0.00           H  
ATOM    283 1HE  LYS A  19       4.246  43.698   6.558  1.00  0.00           H  
ATOM    284 2HE  LYS A  19       5.579  43.839   7.708  1.00  0.00           H  
ATOM    285 1HZ  LYS A  19       4.454  45.919   7.403  1.00  0.00           H  
ATOM    286 2HZ  LYS A  19       6.005  46.041   6.855  1.00  0.00           H  
ATOM    287 3HZ  LYS A  19       4.760  45.910   5.782  1.00  0.00           H  
ATOM    288  N   VAL A  20       7.162  38.831   4.877  1.00  0.00           N  
ATOM    289  CA  VAL A  20       7.800  38.287   3.684  1.00  0.00           C  
ATOM    290  C   VAL A  20       7.247  38.933   2.420  1.00  0.00           C  
ATOM    291  O   VAL A  20       6.033  39.033   2.243  1.00  0.00           O  
ATOM    292  CB  VAL A  20       7.589  36.763   3.613  1.00  0.00           C  
ATOM    293  CG1 VAL A  20       8.190  36.201   2.333  1.00  0.00           C  
ATOM    294  CG2 VAL A  20       8.204  36.098   4.835  1.00  0.00           C  
ATOM    295  H   VAL A  20       6.175  38.671   5.023  1.00  0.00           H  
ATOM    296  HA  VAL A  20       8.870  38.490   3.741  1.00  0.00           H  
ATOM    297  HB  VAL A  20       6.520  36.554   3.584  1.00  0.00           H  
ATOM    298 1HG1 VAL A  20       8.032  35.123   2.299  1.00  0.00           H  
ATOM    299 2HG1 VAL A  20       7.710  36.665   1.472  1.00  0.00           H  
ATOM    300 3HG1 VAL A  20       9.260  36.411   2.311  1.00  0.00           H  
ATOM    301 1HG2 VAL A  20       8.051  35.020   4.778  1.00  0.00           H  
ATOM    302 2HG2 VAL A  20       9.273  36.311   4.866  1.00  0.00           H  
ATOM    303 3HG2 VAL A  20       7.730  36.484   5.737  1.00  0.00           H  
ATOM    304  N   SER A  21       8.144  39.370   1.544  1.00  0.00           N  
ATOM    305  CA  SER A  21       7.749  40.061   0.322  1.00  0.00           C  
ATOM    306  C   SER A  21       7.828  39.135  -0.885  1.00  0.00           C  
ATOM    307  O   SER A  21       8.438  38.067  -0.821  1.00  0.00           O  
ATOM    308  CB  SER A  21       8.632  41.273   0.099  1.00  0.00           C  
ATOM    309  OG  SER A  21       9.913  40.891  -0.321  1.00  0.00           O  
ATOM    310  H   SER A  21       9.126  39.220   1.728  1.00  0.00           H  
ATOM    311  HA  SER A  21       6.716  40.394   0.431  1.00  0.00           H  
ATOM    312 1HB  SER A  21       8.179  41.920  -0.652  1.00  0.00           H  
ATOM    313 2HB  SER A  21       8.705  41.845   1.023  1.00  0.00           H  
ATOM    314  HG  SER A  21       9.832  40.671  -1.252  1.00  0.00           H  
ATOM    315  N   CYS A  22       7.206  39.549  -1.984  1.00  0.00           N  
ATOM    316  CA  CYS A  22       7.290  38.808  -3.237  1.00  0.00           C  
ATOM    317  C   CYS A  22       7.066  39.723  -4.434  1.00  0.00           C  
ATOM    318  O   CYS A  22       5.948  40.172  -4.683  1.00  0.00           O  
ATOM    319  CB  CYS A  22       6.260  37.679  -3.264  1.00  0.00           C  
ATOM    320  SG  CYS A  22       6.318  36.663  -4.759  1.00  0.00           S  
ATOM    321  H   CYS A  22       6.662  40.399  -1.950  1.00  0.00           H  
ATOM    322  HA  CYS A  22       8.286  38.371  -3.314  1.00  0.00           H  
ATOM    323 1HB  CYS A  22       6.413  37.025  -2.406  1.00  0.00           H  
ATOM    324 2HB  CYS A  22       5.258  38.099  -3.181  1.00  0.00           H  
ATOM    325  HG  CYS A  22       6.550  37.666  -5.600  1.00  0.00           H  
ATOM    326  N   LYS A  23       8.137  39.996  -5.172  1.00  0.00           N  
ATOM    327  CA  LYS A  23       8.059  40.860  -6.344  1.00  0.00           C  
ATOM    328  C   LYS A  23       7.688  40.066  -7.590  1.00  0.00           C  
ATOM    329  O   LYS A  23       8.275  39.021  -7.869  1.00  0.00           O  
ATOM    330  CB  LYS A  23       9.386  41.590  -6.560  1.00  0.00           C  
ATOM    331  CG  LYS A  23       9.370  42.599  -7.701  1.00  0.00           C  
ATOM    332  CD  LYS A  23      10.702  43.326  -7.814  1.00  0.00           C  
ATOM    333  CE  LYS A  23      10.692  44.326  -8.961  1.00  0.00           C  
ATOM    334  NZ  LYS A  23      11.989  45.043  -9.086  1.00  0.00           N  
ATOM    335  H   LYS A  23       9.027  39.595  -4.915  1.00  0.00           H  
ATOM    336  HA  LYS A  23       7.277  41.601  -6.176  1.00  0.00           H  
ATOM    337 1HB  LYS A  23       9.663  42.120  -5.649  1.00  0.00           H  
ATOM    338 2HB  LYS A  23      10.171  40.863  -6.768  1.00  0.00           H  
ATOM    339 1HG  LYS A  23       9.165  42.084  -8.640  1.00  0.00           H  
ATOM    340 2HG  LYS A  23       8.580  43.330  -7.529  1.00  0.00           H  
ATOM    341 1HD  LYS A  23      10.908  43.855  -6.883  1.00  0.00           H  
ATOM    342 2HD  LYS A  23      11.498  42.601  -7.984  1.00  0.00           H  
ATOM    343 1HE  LYS A  23      10.487  43.805  -9.896  1.00  0.00           H  
ATOM    344 2HE  LYS A  23       9.901  45.058  -8.798  1.00  0.00           H  
ATOM    345 1HZ  LYS A  23      11.942  45.695  -9.855  1.00  0.00           H  
ATOM    346 2HZ  LYS A  23      12.181  45.545  -8.230  1.00  0.00           H  
ATOM    347 3HZ  LYS A  23      12.728  44.376  -9.256  1.00  0.00           H  
ATOM    348  N   ALA A  24       6.711  40.569  -8.337  1.00  0.00           N  
ATOM    349  CA  ALA A  24       6.277  39.920  -9.568  1.00  0.00           C  
ATOM    350  C   ALA A  24       7.157  40.325 -10.744  1.00  0.00           C  
ATOM    351  O   ALA A  24       7.691  41.434 -10.779  1.00  0.00           O  
ATOM    352  CB  ALA A  24       4.821  40.254  -9.858  1.00  0.00           C  
ATOM    353  H   ALA A  24       6.257  41.422  -8.044  1.00  0.00           H  
ATOM    354  HA  ALA A  24       6.372  38.842  -9.435  1.00  0.00           H  
ATOM    355 1HB  ALA A  24       4.511  39.762 -10.780  1.00  0.00           H  
ATOM    356 2HB  ALA A  24       4.197  39.906  -9.034  1.00  0.00           H  
ATOM    357 3HB  ALA A  24       4.710  41.332  -9.966  1.00  0.00           H  
ATOM    358  N   SER A  25       7.304  39.420 -11.705  1.00  0.00           N  
ATOM    359  CA  SER A  25       8.048  39.712 -12.925  1.00  0.00           C  
ATOM    360  C   SER A  25       7.724  38.706 -14.022  1.00  0.00           C  
ATOM    361  O   SER A  25       7.826  37.496 -13.818  1.00  0.00           O  
ATOM    362  CB  SER A  25       9.538  39.704 -12.643  1.00  0.00           C  
ATOM    363  OG  SER A  25      10.271  39.956 -13.810  1.00  0.00           O  
ATOM    364  H   SER A  25       6.891  38.506 -11.588  1.00  0.00           H  
ATOM    365  HA  SER A  25       7.762  40.705 -13.276  1.00  0.00           H  
ATOM    366 1HB  SER A  25       9.770  40.460 -11.894  1.00  0.00           H  
ATOM    367 2HB  SER A  25       9.824  38.737 -12.232  1.00  0.00           H  
ATOM    368  HG  SER A  25      10.054  39.245 -14.418  1.00  0.00           H  
ATOM    369  N   GLY A  26       7.333  39.213 -15.186  1.00  0.00           N  
ATOM    370  CA  GLY A  26       7.008  38.359 -16.323  1.00  0.00           C  
ATOM    371  C   GLY A  26       5.501  38.259 -16.522  1.00  0.00           C  
ATOM    372  O   GLY A  26       5.024  37.455 -17.324  1.00  0.00           O  
ATOM    373  H   GLY A  26       7.259  40.215 -15.286  1.00  0.00           H  
ATOM    374 1HA  GLY A  26       7.472  38.761 -17.224  1.00  0.00           H  
ATOM    375 2HA  GLY A  26       7.424  37.366 -16.162  1.00  0.00           H  
ATOM    376  N   TYR A  27       4.756  39.078 -15.789  1.00  0.00           N  
ATOM    377  CA  TYR A  27       3.300  39.067 -15.867  1.00  0.00           C  
ATOM    378  C   TYR A  27       2.699  40.255 -15.127  1.00  0.00           C  
ATOM    379  O   TYR A  27       3.416  41.034 -14.498  1.00  0.00           O  
ATOM    380  CB  TYR A  27       2.744  37.756 -15.306  1.00  0.00           C  
ATOM    381  CG  TYR A  27       2.882  37.627 -13.805  1.00  0.00           C  
ATOM    382  CD1 TYR A  27       1.811  37.939 -12.981  1.00  0.00           C  
ATOM    383  CD2 TYR A  27       4.079  37.196 -13.253  1.00  0.00           C  
ATOM    384  CE1 TYR A  27       1.936  37.822 -11.610  1.00  0.00           C  
ATOM    385  CE2 TYR A  27       4.205  37.079 -11.883  1.00  0.00           C  
ATOM    386  CZ  TYR A  27       3.139  37.389 -11.063  1.00  0.00           C  
ATOM    387  OH  TYR A  27       3.265  37.272  -9.698  1.00  0.00           O  
ATOM    388  H   TYR A  27       5.210  39.726 -15.160  1.00  0.00           H  
ATOM    389  HA  TYR A  27       3.009  39.148 -16.915  1.00  0.00           H  
ATOM    390 1HB  TYR A  27       1.686  37.671 -15.560  1.00  0.00           H  
ATOM    391 2HB  TYR A  27       3.260  36.915 -15.768  1.00  0.00           H  
ATOM    392  HD1 TYR A  27       0.869  38.278 -13.415  1.00  0.00           H  
ATOM    393  HD2 TYR A  27       4.921  36.952 -13.901  1.00  0.00           H  
ATOM    394  HE1 TYR A  27       1.095  38.067 -10.963  1.00  0.00           H  
ATOM    395  HE2 TYR A  27       5.146  36.741 -11.449  1.00  0.00           H  
ATOM    396  HH  TYR A  27       4.145  37.551  -9.433  1.00  0.00           H  
ATOM    397  N   THR A  28       1.379  40.388 -15.205  1.00  0.00           N  
ATOM    398  CA  THR A  28       0.687  41.521 -14.603  1.00  0.00           C  
ATOM    399  C   THR A  28       0.390  41.266 -13.131  1.00  0.00           C  
ATOM    400  O   THR A  28      -0.256  40.278 -12.780  1.00  0.00           O  
ATOM    401  CB  THR A  28      -0.625  41.829 -15.349  1.00  0.00           C  
ATOM    402  OG1 THR A  28      -0.340  42.115 -16.724  1.00  0.00           O  
ATOM    403  CG2 THR A  28      -1.327  43.024 -14.722  1.00  0.00           C  
ATOM    404  H   THR A  28       0.842  39.687 -15.695  1.00  0.00           H  
ATOM    405  HA  THR A  28       1.333  42.396 -14.669  1.00  0.00           H  
ATOM    406  HB  THR A  28      -1.283  40.962 -15.301  1.00  0.00           H  
ATOM    407  HG1 THR A  28      -1.157  42.325 -17.183  1.00  0.00           H  
ATOM    408 1HG2 THR A  28      -2.251  43.227 -15.261  1.00  0.00           H  
ATOM    409 2HG2 THR A  28      -1.555  42.806 -13.679  1.00  0.00           H  
ATOM    410 3HG2 THR A  28      -0.677  43.897 -14.775  1.00  0.00           H  
ATOM    411  N   PHE A  29       0.866  42.161 -12.273  1.00  0.00           N  
ATOM    412  CA  PHE A  29       0.871  41.918 -10.835  1.00  0.00           C  
ATOM    413  C   PHE A  29      -0.542  41.706 -10.307  1.00  0.00           C  
ATOM    414  O   PHE A  29      -0.768  40.875  -9.428  1.00  0.00           O  
ATOM    415  CB  PHE A  29       1.526  43.088 -10.097  1.00  0.00           C  
ATOM    416  CG  PHE A  29       1.504  42.949  -8.602  1.00  0.00           C  
ATOM    417  CD1 PHE A  29       2.056  41.836  -7.986  1.00  0.00           C  
ATOM    418  CD2 PHE A  29       0.931  43.931  -7.808  1.00  0.00           C  
ATOM    419  CE1 PHE A  29       2.036  41.708  -6.610  1.00  0.00           C  
ATOM    420  CE2 PHE A  29       0.911  43.806  -6.432  1.00  0.00           C  
ATOM    421  CZ  PHE A  29       1.464  42.693  -5.833  1.00  0.00           C  
ATOM    422  H   PHE A  29       1.234  43.033 -12.625  1.00  0.00           H  
ATOM    423  HA  PHE A  29       1.449  41.014 -10.639  1.00  0.00           H  
ATOM    424 1HB  PHE A  29       2.564  43.182 -10.415  1.00  0.00           H  
ATOM    425 2HB  PHE A  29       1.018  44.014 -10.361  1.00  0.00           H  
ATOM    426  HD1 PHE A  29       2.510  41.058  -8.600  1.00  0.00           H  
ATOM    427  HD2 PHE A  29       0.494  44.811  -8.282  1.00  0.00           H  
ATOM    428  HE1 PHE A  29       2.474  40.828  -6.139  1.00  0.00           H  
ATOM    429  HE2 PHE A  29       0.458  44.586  -5.820  1.00  0.00           H  
ATOM    430  HZ  PHE A  29       1.447  42.592  -4.749  1.00  0.00           H  
ATOM    431  N   THR A  30      -1.490  42.463 -10.850  1.00  0.00           N  
ATOM    432  CA  THR A  30      -2.782  42.653 -10.202  1.00  0.00           C  
ATOM    433  C   THR A  30      -3.875  41.860 -10.908  1.00  0.00           C  
ATOM    434  O   THR A  30      -5.061  42.031 -10.625  1.00  0.00           O  
ATOM    435  CB  THR A  30      -3.168  44.143 -10.161  1.00  0.00           C  
ATOM    436  OG1 THR A  30      -3.284  44.646 -11.499  1.00  0.00           O  
ATOM    437  CG2 THR A  30      -2.117  44.946  -9.411  1.00  0.00           C  
ATOM    438  H   THR A  30      -1.311  42.918 -11.733  1.00  0.00           H  
ATOM    439  HA  THR A  30      -2.712  42.289  -9.176  1.00  0.00           H  
ATOM    440  HB  THR A  30      -4.130  44.256  -9.661  1.00  0.00           H  
ATOM    441  HG1 THR A  30      -3.568  45.563 -11.472  1.00  0.00           H  
ATOM    442 1HG2 THR A  30      -2.407  45.997  -9.393  1.00  0.00           H  
ATOM    443 2HG2 THR A  30      -2.035  44.574  -8.390  1.00  0.00           H  
ATOM    444 3HG2 THR A  30      -1.156  44.845  -9.913  1.00  0.00           H  
ATOM    445  N   SER A  31      -3.468  40.993 -11.828  1.00  0.00           N  
ATOM    446  CA  SER A  31      -4.411  40.299 -12.698  1.00  0.00           C  
ATOM    447  C   SER A  31      -4.649  38.871 -12.225  1.00  0.00           C  
ATOM    448  O   SER A  31      -5.501  38.163 -12.761  1.00  0.00           O  
ATOM    449  CB  SER A  31      -3.897  40.290 -14.124  1.00  0.00           C  
ATOM    450  OG  SER A  31      -3.919  41.579 -14.674  1.00  0.00           O  
ATOM    451  H   SER A  31      -2.480  40.809 -11.929  1.00  0.00           H  
ATOM    452  HA  SER A  31      -5.363  40.832 -12.670  1.00  0.00           H  
ATOM    453 1HB  SER A  31      -2.879  39.902 -14.141  1.00  0.00           H  
ATOM    454 2HB  SER A  31      -4.511  39.624 -14.728  1.00  0.00           H  
ATOM    455  HG  SER A  31      -4.725  41.990 -14.353  1.00  0.00           H  
ATOM    456  N   TYR A  32      -3.890  38.453 -11.217  1.00  0.00           N  
ATOM    457  CA  TYR A  32      -3.889  37.060 -10.786  1.00  0.00           C  
ATOM    458  C   TYR A  32      -3.951  36.953  -9.268  1.00  0.00           C  
ATOM    459  O   TYR A  32      -3.614  37.898  -8.555  1.00  0.00           O  
ATOM    460  CB  TYR A  32      -2.649  36.337 -11.318  1.00  0.00           C  
ATOM    461  CG  TYR A  32      -2.499  36.408 -12.822  1.00  0.00           C  
ATOM    462  CD1 TYR A  32      -1.650  37.347 -13.390  1.00  0.00           C  
ATOM    463  CD2 TYR A  32      -3.210  35.536 -13.632  1.00  0.00           C  
ATOM    464  CE1 TYR A  32      -1.513  37.412 -14.763  1.00  0.00           C  
ATOM    465  CE2 TYR A  32      -3.072  35.601 -15.005  1.00  0.00           C  
ATOM    466  CZ  TYR A  32      -2.228  36.535 -15.570  1.00  0.00           C  
ATOM    467  OH  TYR A  32      -2.091  36.600 -16.938  1.00  0.00           O  
ATOM    468  H   TYR A  32      -3.300  39.117 -10.737  1.00  0.00           H  
ATOM    469  HA  TYR A  32      -4.777  36.572 -11.189  1.00  0.00           H  
ATOM    470 1HB  TYR A  32      -1.754  36.766 -10.865  1.00  0.00           H  
ATOM    471 2HB  TYR A  32      -2.689  35.287 -11.030  1.00  0.00           H  
ATOM    472  HD1 TYR A  32      -1.091  38.033 -12.753  1.00  0.00           H  
ATOM    473  HD2 TYR A  32      -3.878  34.799 -13.186  1.00  0.00           H  
ATOM    474  HE1 TYR A  32      -0.846  38.150 -15.209  1.00  0.00           H  
ATOM    475  HE2 TYR A  32      -3.632  34.916 -15.642  1.00  0.00           H  
ATOM    476  HH  TYR A  32      -2.643  35.929 -17.346  1.00  0.00           H  
ATOM    477  N   TRP A  33      -4.385  35.796  -8.779  1.00  0.00           N  
ATOM    478  CA  TRP A  33      -4.400  35.528  -7.346  1.00  0.00           C  
ATOM    479  C   TRP A  33      -3.075  34.936  -6.883  1.00  0.00           C  
ATOM    480  O   TRP A  33      -2.566  33.987  -7.479  1.00  0.00           O  
ATOM    481  CB  TRP A  33      -5.541  34.571  -6.994  1.00  0.00           C  
ATOM    482  CG  TRP A  33      -6.898  35.204  -7.072  1.00  0.00           C  
ATOM    483  CD1 TRP A  33      -7.633  35.419  -8.199  1.00  0.00           C  
ATOM    484  CD2 TRP A  33      -7.693  35.709  -5.972  1.00  0.00           C  
ATOM    485  NE1 TRP A  33      -8.824  36.021  -7.879  1.00  0.00           N  
ATOM    486  CE2 TRP A  33      -8.879  36.204  -6.520  1.00  0.00           C  
ATOM    487  CE3 TRP A  33      -7.496  35.777  -4.587  1.00  0.00           C  
ATOM    488  CZ2 TRP A  33      -9.871  36.767  -5.734  1.00  0.00           C  
ATOM    489  CZ3 TRP A  33      -8.492  36.340  -3.798  1.00  0.00           C  
ATOM    490  CH2 TRP A  33      -9.649  36.821  -4.357  1.00  0.00           C  
ATOM    491  H   TRP A  33      -4.713  35.085  -9.416  1.00  0.00           H  
ATOM    492  HA  TRP A  33      -4.558  36.469  -6.819  1.00  0.00           H  
ATOM    493 1HB  TRP A  33      -5.522  33.717  -7.671  1.00  0.00           H  
ATOM    494 2HB  TRP A  33      -5.398  34.191  -5.983  1.00  0.00           H  
ATOM    495  HD1 TRP A  33      -7.320  35.153  -9.207  1.00  0.00           H  
ATOM    496  HE1 TRP A  33      -9.544  36.288  -8.535  1.00  0.00           H  
ATOM    497  HE3 TRP A  33      -6.581  35.394  -4.138  1.00  0.00           H  
ATOM    498  HZ2 TRP A  33     -10.797  37.155  -6.159  1.00  0.00           H  
ATOM    499  HZ3 TRP A  33      -8.331  36.390  -2.721  1.00  0.00           H  
ATOM    500  HH2 TRP A  33     -10.410  37.256  -3.709  1.00  0.00           H  
ATOM    501  N   MET A  34      -2.521  35.501  -5.816  1.00  0.00           N  
ATOM    502  CA  MET A  34      -1.302  34.972  -5.215  1.00  0.00           C  
ATOM    503  C   MET A  34      -1.607  34.207  -3.933  1.00  0.00           C  
ATOM    504  O   MET A  34      -2.306  34.706  -3.052  1.00  0.00           O  
ATOM    505  CB  MET A  34      -0.316  36.105  -4.937  1.00  0.00           C  
ATOM    506  CG  MET A  34       0.982  35.663  -4.278  1.00  0.00           C  
ATOM    507  SD  MET A  34       2.110  37.037  -3.972  1.00  0.00           S  
ATOM    508  CE  MET A  34       2.769  37.307  -5.614  1.00  0.00           C  
ATOM    509  H   MET A  34      -2.955  36.317  -5.410  1.00  0.00           H  
ATOM    510  HA  MET A  34      -0.846  34.274  -5.916  1.00  0.00           H  
ATOM    511 1HB  MET A  34      -0.063  36.604  -5.872  1.00  0.00           H  
ATOM    512 2HB  MET A  34      -0.786  36.846  -4.288  1.00  0.00           H  
ATOM    513 1HG  MET A  34       0.761  35.180  -3.327  1.00  0.00           H  
ATOM    514 2HG  MET A  34       1.487  34.940  -4.918  1.00  0.00           H  
ATOM    515 1HE  MET A  34       3.484  38.130  -5.589  1.00  0.00           H  
ATOM    516 2HE  MET A  34       3.268  36.401  -5.960  1.00  0.00           H  
ATOM    517 3HE  MET A  34       1.955  37.555  -6.297  1.00  0.00           H  
ATOM    518  N   HIS A  35      -1.078  32.992  -3.836  1.00  0.00           N  
ATOM    519  CA  HIS A  35      -1.304  32.149  -2.668  1.00  0.00           C  
ATOM    520  C   HIS A  35      -0.039  32.018  -1.830  1.00  0.00           C  
ATOM    521  O   HIS A  35       1.068  31.959  -2.364  1.00  0.00           O  
ATOM    522  CB  HIS A  35      -1.790  30.759  -3.090  1.00  0.00           C  
ATOM    523  CG  HIS A  35      -3.109  30.772  -3.799  1.00  0.00           C  
ATOM    524  ND1 HIS A  35      -4.271  30.308  -3.218  1.00  0.00           N  
ATOM    525  CD2 HIS A  35      -3.450  31.192  -5.040  1.00  0.00           C  
ATOM    526  CE1 HIS A  35      -5.270  30.444  -4.072  1.00  0.00           C  
ATOM    527  NE2 HIS A  35      -4.798  30.977  -5.184  1.00  0.00           N  
ATOM    528  H   HIS A  35      -0.504  32.643  -4.590  1.00  0.00           H  
ATOM    529  HA  HIS A  35      -2.072  32.598  -2.039  1.00  0.00           H  
ATOM    530 1HB  HIS A  35      -1.053  30.300  -3.749  1.00  0.00           H  
ATOM    531 2HB  HIS A  35      -1.883  30.123  -2.210  1.00  0.00           H  
ATOM    532  HD2 HIS A  35      -2.780  31.620  -5.786  1.00  0.00           H  
ATOM    533  HE1 HIS A  35      -6.307  30.163  -3.890  1.00  0.00           H  
ATOM    534  HE2 HIS A  35      -5.337  31.193  -6.011  1.00  0.00           H  
ATOM    535  N   TRP A  36      -0.210  31.973  -0.513  1.00  0.00           N  
ATOM    536  CA  TRP A  36       0.918  31.849   0.403  1.00  0.00           C  
ATOM    537  C   TRP A  36       0.919  30.491   1.094  1.00  0.00           C  
ATOM    538  O   TRP A  36       0.017  30.179   1.872  1.00  0.00           O  
ATOM    539  CB  TRP A  36       0.877  32.960   1.453  1.00  0.00           C  
ATOM    540  CG  TRP A  36       0.961  34.338   0.869  1.00  0.00           C  
ATOM    541  CD1 TRP A  36      -0.061  35.057   0.325  1.00  0.00           C  
ATOM    542  CD2 TRP A  36       2.138  35.176   0.768  1.00  0.00           C  
ATOM    543  NE1 TRP A  36       0.395  36.277  -0.107  1.00  0.00           N  
ATOM    544  CE2 TRP A  36       1.739  36.368   0.158  1.00  0.00           C  
ATOM    545  CE3 TRP A  36       3.477  35.012   1.142  1.00  0.00           C  
ATOM    546  CZ2 TRP A  36       2.631  37.398  -0.092  1.00  0.00           C  
ATOM    547  CZ3 TRP A  36       4.372  36.046   0.892  1.00  0.00           C  
ATOM    548  CH2 TRP A  36       3.959  37.208   0.292  1.00  0.00           C  
ATOM    549  H   TRP A  36      -1.146  32.025  -0.136  1.00  0.00           H  
ATOM    550  HA  TRP A  36       1.840  31.943  -0.170  1.00  0.00           H  
ATOM    551 1HB  TRP A  36      -0.048  32.886   2.025  1.00  0.00           H  
ATOM    552 2HB  TRP A  36       1.705  32.833   2.150  1.00  0.00           H  
ATOM    553  HD1 TRP A  36      -1.091  34.712   0.245  1.00  0.00           H  
ATOM    554  HE1 TRP A  36      -0.165  36.992  -0.548  1.00  0.00           H  
ATOM    555  HE3 TRP A  36       3.810  34.093   1.622  1.00  0.00           H  
ATOM    556  HZ2 TRP A  36       2.322  38.329  -0.569  1.00  0.00           H  
ATOM    557  HZ3 TRP A  36       5.413  35.910   1.186  1.00  0.00           H  
ATOM    558  HH2 TRP A  36       4.687  37.999   0.110  1.00  0.00           H  
ATOM    559  N   VAL A  37       1.937  29.688   0.807  1.00  0.00           N  
ATOM    560  CA  VAL A  37       2.031  28.342   1.360  1.00  0.00           C  
ATOM    561  C   VAL A  37       3.401  28.095   1.979  1.00  0.00           C  
ATOM    562  O   VAL A  37       4.430  28.361   1.358  1.00  0.00           O  
ATOM    563  CB  VAL A  37       1.770  27.294   0.263  1.00  0.00           C  
ATOM    564  CG1 VAL A  37       1.906  25.887   0.826  1.00  0.00           C  
ATOM    565  CG2 VAL A  37       0.387  27.503  -0.335  1.00  0.00           C  
ATOM    566  H   VAL A  37       2.665  30.017   0.190  1.00  0.00           H  
ATOM    567  HA  VAL A  37       1.272  28.233   2.136  1.00  0.00           H  
ATOM    568  HB  VAL A  37       2.524  27.402  -0.517  1.00  0.00           H  
ATOM    569 1HG1 VAL A  37       1.719  25.159   0.037  1.00  0.00           H  
ATOM    570 2HG1 VAL A  37       2.915  25.748   1.216  1.00  0.00           H  
ATOM    571 3HG1 VAL A  37       1.183  25.745   1.629  1.00  0.00           H  
ATOM    572 1HG2 VAL A  37       0.209  26.759  -1.111  1.00  0.00           H  
ATOM    573 2HG2 VAL A  37      -0.367  27.401   0.446  1.00  0.00           H  
ATOM    574 3HG2 VAL A  37       0.325  28.501  -0.769  1.00  0.00           H  
ATOM    575  N   ARG A  38       3.407  27.584   3.206  1.00  0.00           N  
ATOM    576  CA  ARG A  38       4.647  27.385   3.946  1.00  0.00           C  
ATOM    577  C   ARG A  38       4.972  25.903   4.088  1.00  0.00           C  
ATOM    578  O   ARG A  38       4.074  25.064   4.146  1.00  0.00           O  
ATOM    579  CB  ARG A  38       4.552  28.014   5.328  1.00  0.00           C  
ATOM    580  CG  ARG A  38       3.628  27.294   6.297  1.00  0.00           C  
ATOM    581  CD  ARG A  38       3.615  27.946   7.631  1.00  0.00           C  
ATOM    582  NE  ARG A  38       2.887  27.159   8.613  1.00  0.00           N  
ATOM    583  CZ  ARG A  38       2.831  27.439   9.930  1.00  0.00           C  
ATOM    584  NH1 ARG A  38       3.463  28.489  10.406  1.00  0.00           N  
ATOM    585  NH2 ARG A  38       2.140  26.659  10.743  1.00  0.00           N  
ATOM    586  H   ARG A  38       2.530  27.327   3.636  1.00  0.00           H  
ATOM    587  HA  ARG A  38       5.458  27.867   3.400  1.00  0.00           H  
ATOM    588 1HB  ARG A  38       5.542  28.049   5.781  1.00  0.00           H  
ATOM    589 2HB  ARG A  38       4.198  29.041   5.237  1.00  0.00           H  
ATOM    590 1HG  ARG A  38       2.612  27.299   5.903  1.00  0.00           H  
ATOM    591 2HG  ARG A  38       3.964  26.264   6.423  1.00  0.00           H  
ATOM    592 1HD  ARG A  38       4.638  28.072   7.985  1.00  0.00           H  
ATOM    593 2HD  ARG A  38       3.136  28.922   7.554  1.00  0.00           H  
ATOM    594  HE  ARG A  38       2.388  26.343   8.285  1.00  0.00           H  
ATOM    595 1HH1 ARG A  38       3.991  29.085   9.784  1.00  0.00           H  
ATOM    596 2HH1 ARG A  38       3.421  28.699  11.392  1.00  0.00           H  
ATOM    597 1HH2 ARG A  38       1.654  25.852  10.377  1.00  0.00           H  
ATOM    598 2HH2 ARG A  38       2.098  26.869  11.729  1.00  0.00           H  
ATOM    599  N   GLN A  39       6.262  25.588   4.143  1.00  0.00           N  
ATOM    600  CA  GLN A  39       6.708  24.209   4.297  1.00  0.00           C  
ATOM    601  C   GLN A  39       7.413  24.003   5.631  1.00  0.00           C  
ATOM    602  O   GLN A  39       8.548  24.442   5.817  1.00  0.00           O  
ATOM    603  CB  GLN A  39       7.639  23.815   3.147  1.00  0.00           C  
ATOM    604  CG  GLN A  39       8.111  22.372   3.194  1.00  0.00           C  
ATOM    605  CD  GLN A  39       8.849  21.963   1.934  1.00  0.00           C  
ATOM    606  OE1 GLN A  39       9.478  22.792   1.269  1.00  0.00           O  
ATOM    607  NE2 GLN A  39       8.777  20.681   1.597  1.00  0.00           N  
ATOM    608  H   GLN A  39       6.951  26.324   4.077  1.00  0.00           H  
ATOM    609  HA  GLN A  39       5.833  23.558   4.275  1.00  0.00           H  
ATOM    610 1HB  GLN A  39       7.129  23.971   2.196  1.00  0.00           H  
ATOM    611 2HB  GLN A  39       8.519  24.458   3.155  1.00  0.00           H  
ATOM    612 1HG  GLN A  39       8.786  22.249   4.041  1.00  0.00           H  
ATOM    613 2HG  GLN A  39       7.245  21.721   3.310  1.00  0.00           H  
ATOM    614 1HE2 GLN A  39       9.244  20.352   0.775  1.00  0.00           H  
ATOM    615 2HE2 GLN A  39       8.256  20.043   2.164  1.00  0.00           H  
ATOM    616  N   ALA A  40       6.735  23.334   6.556  1.00  0.00           N  
ATOM    617  CA  ALA A  40       7.263  23.137   7.901  1.00  0.00           C  
ATOM    618  C   ALA A  40       7.900  21.761   8.047  1.00  0.00           C  
ATOM    619  O   ALA A  40       7.356  20.762   7.576  1.00  0.00           O  
ATOM    620  CB  ALA A  40       6.162  23.323   8.935  1.00  0.00           C  
ATOM    621  H   ALA A  40       5.830  22.951   6.322  1.00  0.00           H  
ATOM    622  HA  ALA A  40       8.039  23.884   8.073  1.00  0.00           H  
ATOM    623 1HB  ALA A  40       6.572  23.173   9.934  1.00  0.00           H  
ATOM    624 2HB  ALA A  40       5.756  24.331   8.857  1.00  0.00           H  
ATOM    625 3HB  ALA A  40       5.369  22.598   8.756  1.00  0.00           H  
ATOM    626  N   PRO A  41       9.055  21.715   8.702  1.00  0.00           N  
ATOM    627  CA  PRO A  41       9.766  20.460   8.914  1.00  0.00           C  
ATOM    628  C   PRO A  41       8.878  19.433   9.603  1.00  0.00           C  
ATOM    629  O   PRO A  41       8.412  19.652  10.722  1.00  0.00           O  
ATOM    630  CB  PRO A  41      10.943  20.877   9.802  1.00  0.00           C  
ATOM    631  CG  PRO A  41      11.187  22.302   9.440  1.00  0.00           C  
ATOM    632  CD  PRO A  41       9.812  22.876   9.229  1.00  0.00           C  
ATOM    633  HA  PRO A  41      10.121  20.077   7.945  1.00  0.00           H  
ATOM    634 1HB  PRO A  41      10.679  20.745  10.862  1.00  0.00           H  
ATOM    635 2HB  PRO A  41      11.811  20.231   9.604  1.00  0.00           H  
ATOM    636 1HG  PRO A  41      11.739  22.809  10.246  1.00  0.00           H  
ATOM    637 2HG  PRO A  41      11.815  22.363   8.539  1.00  0.00           H  
ATOM    638 1HD  PRO A  41       9.407  23.224  10.191  1.00  0.00           H  
ATOM    639 2HD  PRO A  41       9.867  23.706   8.508  1.00  0.00           H  
ATOM    640  N   GLY A  42       8.647  18.311   8.930  1.00  0.00           N  
ATOM    641  CA  GLY A  42       7.934  17.190   9.531  1.00  0.00           C  
ATOM    642  C   GLY A  42       6.430  17.319   9.325  1.00  0.00           C  
ATOM    643  O   GLY A  42       5.661  16.452   9.739  1.00  0.00           O  
ATOM    644  H   GLY A  42       8.973  18.233   7.977  1.00  0.00           H  
ATOM    645 1HA  GLY A  42       8.286  16.257   9.091  1.00  0.00           H  
ATOM    646 2HA  GLY A  42       8.156  17.147  10.596  1.00  0.00           H  
ATOM    647  N   GLN A  43       6.017  18.406   8.683  1.00  0.00           N  
ATOM    648  CA  GLN A  43       4.601  18.675   8.463  1.00  0.00           C  
ATOM    649  C   GLN A  43       4.286  18.790   6.977  1.00  0.00           C  
ATOM    650  O   GLN A  43       3.290  18.246   6.500  1.00  0.00           O  
ATOM    651  CB  GLN A  43       4.180  19.957   9.188  1.00  0.00           C  
ATOM    652  CG  GLN A  43       4.342  19.900  10.697  1.00  0.00           C  
ATOM    653  CD  GLN A  43       3.450  18.852  11.336  1.00  0.00           C  
ATOM    654  OE1 GLN A  43       2.245  18.801  11.077  1.00  0.00           O  
ATOM    655  NE2 GLN A  43       4.038  18.009  12.176  1.00  0.00           N  
ATOM    656  H   GLN A  43       6.702  19.064   8.337  1.00  0.00           H  
ATOM    657  HA  GLN A  43       4.025  17.842   8.866  1.00  0.00           H  
ATOM    658 1HB  GLN A  43       4.771  20.795   8.817  1.00  0.00           H  
ATOM    659 2HB  GLN A  43       3.134  20.171   8.969  1.00  0.00           H  
ATOM    660 1HG  GLN A  43       5.378  19.657  10.933  1.00  0.00           H  
ATOM    661 2HG  GLN A  43       4.082  20.872  11.117  1.00  0.00           H  
ATOM    662 1HE2 GLN A  43       3.501  17.295  12.628  1.00  0.00           H  
ATOM    663 2HE2 GLN A  43       5.019  18.085  12.358  1.00  0.00           H  
ATOM    664  N   GLY A  44       5.140  19.502   6.250  1.00  0.00           N  
ATOM    665  CA  GLY A  44       4.974  19.660   4.810  1.00  0.00           C  
ATOM    666  C   GLY A  44       4.343  21.004   4.472  1.00  0.00           C  
ATOM    667  O   GLY A  44       4.418  21.950   5.256  1.00  0.00           O  
ATOM    668  H   GLY A  44       5.925  19.945   6.706  1.00  0.00           H  
ATOM    669 1HA  GLY A  44       5.945  19.576   4.321  1.00  0.00           H  
ATOM    670 2HA  GLY A  44       4.351  18.854   4.426  1.00  0.00           H  
ATOM    671  N   LEU A  45       3.721  21.082   3.301  1.00  0.00           N  
ATOM    672  CA  LEU A  45       3.104  22.321   2.842  1.00  0.00           C  
ATOM    673  C   LEU A  45       1.856  22.648   3.653  1.00  0.00           C  
ATOM    674  O   LEU A  45       1.124  21.752   4.072  1.00  0.00           O  
ATOM    675  CB  LEU A  45       2.742  22.214   1.356  1.00  0.00           C  
ATOM    676  CG  LEU A  45       3.928  22.085   0.390  1.00  0.00           C  
ATOM    677  CD1 LEU A  45       3.409  21.906  -1.030  1.00  0.00           C  
ATOM    678  CD2 LEU A  45       4.809  23.320   0.499  1.00  0.00           C  
ATOM    679  H   LEU A  45       3.675  20.263   2.713  1.00  0.00           H  
ATOM    680  HA  LEU A  45       3.820  23.132   2.972  1.00  0.00           H  
ATOM    681 1HB  LEU A  45       2.104  21.344   1.215  1.00  0.00           H  
ATOM    682 2HB  LEU A  45       2.178  23.102   1.070  1.00  0.00           H  
ATOM    683  HG  LEU A  45       4.510  21.199   0.646  1.00  0.00           H  
ATOM    684 1HD1 LEU A  45       4.251  21.814  -1.716  1.00  0.00           H  
ATOM    685 2HD1 LEU A  45       2.798  21.005  -1.084  1.00  0.00           H  
ATOM    686 3HD1 LEU A  45       2.808  22.771  -1.309  1.00  0.00           H  
ATOM    687 1HD2 LEU A  45       5.652  23.228  -0.186  1.00  0.00           H  
ATOM    688 2HD2 LEU A  45       4.228  24.206   0.242  1.00  0.00           H  
ATOM    689 3HD2 LEU A  45       5.180  23.413   1.520  1.00  0.00           H  
ATOM    690  N   GLU A  46       1.619  23.937   3.870  1.00  0.00           N  
ATOM    691  CA  GLU A  46       0.434  24.387   4.591  1.00  0.00           C  
ATOM    692  C   GLU A  46      -0.095  25.696   4.018  1.00  0.00           C  
ATOM    693  O   GLU A  46       0.603  26.709   4.012  1.00  0.00           O  
ATOM    694  CB  GLU A  46       0.749  24.560   6.078  1.00  0.00           C  
ATOM    695  CG  GLU A  46      -0.455  24.920   6.938  1.00  0.00           C  
ATOM    696  CD  GLU A  46      -0.147  24.911   8.409  1.00  0.00           C  
ATOM    697  OE1 GLU A  46       0.993  25.101   8.759  1.00  0.00           O  
ATOM    698  OE2 GLU A  46      -1.053  24.714   9.184  1.00  0.00           O  
ATOM    699  H   GLU A  46       2.276  24.623   3.527  1.00  0.00           H  
ATOM    700  HA  GLU A  46      -0.344  23.631   4.484  1.00  0.00           H  
ATOM    701 1HB  GLU A  46       1.176  23.637   6.470  1.00  0.00           H  
ATOM    702 2HB  GLU A  46       1.495  25.345   6.203  1.00  0.00           H  
ATOM    703 1HG  GLU A  46      -0.805  25.913   6.657  1.00  0.00           H  
ATOM    704 2HG  GLU A  46      -1.257  24.211   6.735  1.00  0.00           H  
ATOM    705  N   TRP A  47      -1.333  25.667   3.537  1.00  0.00           N  
ATOM    706  CA  TRP A  47      -1.965  26.856   2.977  1.00  0.00           C  
ATOM    707  C   TRP A  47      -2.235  27.897   4.056  1.00  0.00           C  
ATOM    708  O   TRP A  47      -2.909  27.617   5.048  1.00  0.00           O  
ATOM    709  CB  TRP A  47      -3.277  26.485   2.282  1.00  0.00           C  
ATOM    710  CG  TRP A  47      -3.829  27.582   1.422  1.00  0.00           C  
ATOM    711  CD1 TRP A  47      -3.443  27.895   0.154  1.00  0.00           C  
ATOM    712  CD2 TRP A  47      -4.877  28.520   1.766  1.00  0.00           C  
ATOM    713  NE1 TRP A  47      -4.174  28.960  -0.313  1.00  0.00           N  
ATOM    714  CE2 TRP A  47      -5.057  29.354   0.660  1.00  0.00           C  
ATOM    715  CE3 TRP A  47      -5.666  28.715   2.907  1.00  0.00           C  
ATOM    716  CZ2 TRP A  47      -5.994  30.375   0.655  1.00  0.00           C  
ATOM    717  CZ3 TRP A  47      -6.606  29.739   2.902  1.00  0.00           C  
ATOM    718  CH2 TRP A  47      -6.766  30.546   1.805  1.00  0.00           C  
ATOM    719  H   TRP A  47      -1.850  24.800   3.560  1.00  0.00           H  
ATOM    720  HA  TRP A  47      -1.291  27.292   2.240  1.00  0.00           H  
ATOM    721 1HB  TRP A  47      -3.122  25.605   1.658  1.00  0.00           H  
ATOM    722 2HB  TRP A  47      -4.025  26.227   3.031  1.00  0.00           H  
ATOM    723  HD1 TRP A  47      -2.668  27.377  -0.408  1.00  0.00           H  
ATOM    724  HE1 TRP A  47      -4.078  29.385  -1.224  1.00  0.00           H  
ATOM    725  HE3 TRP A  47      -5.544  28.075   3.781  1.00  0.00           H  
ATOM    726  HZ2 TRP A  47      -6.136  31.027  -0.207  1.00  0.00           H  
ATOM    727  HZ3 TRP A  47      -7.215  29.885   3.795  1.00  0.00           H  
ATOM    728  HH2 TRP A  47      -7.514  31.339   1.835  1.00  0.00           H  
ATOM    729  N   MET A  48      -1.704  29.099   3.858  1.00  0.00           N  
ATOM    730  CA  MET A  48      -1.831  30.164   4.844  1.00  0.00           C  
ATOM    731  C   MET A  48      -2.921  31.153   4.451  1.00  0.00           C  
ATOM    732  O   MET A  48      -3.742  31.548   5.279  1.00  0.00           O  
ATOM    733  CB  MET A  48      -0.495  30.885   5.017  1.00  0.00           C  
ATOM    734  CG  MET A  48       0.610  30.027   5.616  1.00  0.00           C  
ATOM    735  SD  MET A  48       2.171  30.917   5.776  1.00  0.00           S  
ATOM    736  CE  MET A  48       1.794  32.020   7.135  1.00  0.00           C  
ATOM    737  H   MET A  48      -1.201  29.278   3.001  1.00  0.00           H  
ATOM    738  HA  MET A  48      -2.116  29.721   5.798  1.00  0.00           H  
ATOM    739 1HB  MET A  48      -0.150  31.247   4.050  1.00  0.00           H  
ATOM    740 2HB  MET A  48      -0.631  31.754   5.662  1.00  0.00           H  
ATOM    741 1HG  MET A  48       0.308  29.681   6.603  1.00  0.00           H  
ATOM    742 2HG  MET A  48       0.775  29.154   4.985  1.00  0.00           H  
ATOM    743 1HE  MET A  48       2.664  32.638   7.354  1.00  0.00           H  
ATOM    744 2HE  MET A  48       0.953  32.659   6.862  1.00  0.00           H  
ATOM    745 3HE  MET A  48       1.533  31.435   8.017  1.00  0.00           H  
ATOM    746  N   GLY A  49      -2.924  31.549   3.183  1.00  0.00           N  
ATOM    747  CA  GLY A  49      -3.913  32.494   2.677  1.00  0.00           C  
ATOM    748  C   GLY A  49      -3.632  32.862   1.226  1.00  0.00           C  
ATOM    749  O   GLY A  49      -2.800  32.238   0.568  1.00  0.00           O  
ATOM    750  H   GLY A  49      -2.224  31.185   2.552  1.00  0.00           H  
ATOM    751 1HA  GLY A  49      -4.909  32.057   2.760  1.00  0.00           H  
ATOM    752 2HA  GLY A  49      -3.904  33.393   3.293  1.00  0.00           H  
ATOM    753  N   ASN A  50      -4.331  33.878   0.733  1.00  0.00           N  
ATOM    754  CA  ASN A  50      -4.085  34.399  -0.607  1.00  0.00           C  
ATOM    755  C   ASN A  50      -4.440  35.877  -0.697  1.00  0.00           C  
ATOM    756  O   ASN A  50      -5.002  36.449   0.237  1.00  0.00           O  
ATOM    757  CB  ASN A  50      -4.857  33.600  -1.640  1.00  0.00           C  
ATOM    758  CG  ASN A  50      -6.345  33.776  -1.513  1.00  0.00           C  
ATOM    759  OD1 ASN A  50      -6.825  34.850  -1.133  1.00  0.00           O  
ATOM    760  ND2 ASN A  50      -7.084  32.742  -1.823  1.00  0.00           N  
ATOM    761  H   ASN A  50      -5.051  34.302   1.301  1.00  0.00           H  
ATOM    762  HA  ASN A  50      -3.019  34.309  -0.823  1.00  0.00           H  
ATOM    763 1HB  ASN A  50      -4.551  33.906  -2.641  1.00  0.00           H  
ATOM    764 2HB  ASN A  50      -4.618  32.541  -1.535  1.00  0.00           H  
ATOM    765 1HD2 ASN A  50      -8.081  32.801  -1.757  1.00  0.00           H  
ATOM    766 2HD2 ASN A  50      -6.653  31.892  -2.126  1.00  0.00           H  
ATOM    767  N   ILE A  51      -4.109  36.492  -1.828  1.00  0.00           N  
ATOM    768  CA  ILE A  51      -4.395  37.905  -2.043  1.00  0.00           C  
ATOM    769  C   ILE A  51      -4.674  38.193  -3.513  1.00  0.00           C  
ATOM    770  O   ILE A  51      -4.054  37.604  -4.399  1.00  0.00           O  
ATOM    771  CB  ILE A  51      -3.225  38.782  -1.560  1.00  0.00           C  
ATOM    772  CG1 ILE A  51      -3.576  40.266  -1.701  1.00  0.00           C  
ATOM    773  CG2 ILE A  51      -1.960  38.455  -2.338  1.00  0.00           C  
ATOM    774  CD1 ILE A  51      -2.638  41.188  -0.958  1.00  0.00           C  
ATOM    775  H   ILE A  51      -3.648  35.967  -2.557  1.00  0.00           H  
ATOM    776  HA  ILE A  51      -5.283  38.170  -1.470  1.00  0.00           H  
ATOM    777  HB  ILE A  51      -3.047  38.600  -0.501  1.00  0.00           H  
ATOM    778 1HG1 ILE A  51      -3.565  40.544  -2.755  1.00  0.00           H  
ATOM    779 2HG1 ILE A  51      -4.587  40.437  -1.330  1.00  0.00           H  
ATOM    780 1HG2 ILE A  51      -1.143  39.084  -1.984  1.00  0.00           H  
ATOM    781 2HG2 ILE A  51      -1.701  37.408  -2.188  1.00  0.00           H  
ATOM    782 3HG2 ILE A  51      -2.127  38.640  -3.399  1.00  0.00           H  
ATOM    783 1HD1 ILE A  51      -2.952  42.222  -1.105  1.00  0.00           H  
ATOM    784 2HD1 ILE A  51      -2.661  40.950   0.106  1.00  0.00           H  
ATOM    785 3HD1 ILE A  51      -1.625  41.060  -1.337  1.00  0.00           H  
ATOM    786  N   TYR A  52      -5.609  39.102  -3.766  1.00  0.00           N  
ATOM    787  CA  TYR A  52      -5.817  39.635  -5.107  1.00  0.00           C  
ATOM    788  C   TYR A  52      -5.505  41.125  -5.162  1.00  0.00           C  
ATOM    789  O   TYR A  52      -6.323  41.956  -4.767  1.00  0.00           O  
ATOM    790  CB  TYR A  52      -7.253  39.377  -5.568  1.00  0.00           C  
ATOM    791  CG  TYR A  52      -7.495  39.708  -7.024  1.00  0.00           C  
ATOM    792  CD1 TYR A  52      -6.821  39.011  -8.016  1.00  0.00           C  
ATOM    793  CD2 TYR A  52      -8.391  40.709  -7.368  1.00  0.00           C  
ATOM    794  CE1 TYR A  52      -7.042  39.314  -9.346  1.00  0.00           C  
ATOM    795  CE2 TYR A  52      -8.612  41.012  -8.698  1.00  0.00           C  
ATOM    796  CZ  TYR A  52      -7.941  40.318  -9.684  1.00  0.00           C  
ATOM    797  OH  TYR A  52      -8.161  40.620 -11.008  1.00  0.00           O  
ATOM    798  H   TYR A  52      -6.191  39.433  -3.009  1.00  0.00           H  
ATOM    799  HA  TYR A  52      -5.135  39.129  -5.790  1.00  0.00           H  
ATOM    800 1HB  TYR A  52      -7.503  38.326  -5.412  1.00  0.00           H  
ATOM    801 2HB  TYR A  52      -7.941  39.969  -4.966  1.00  0.00           H  
ATOM    802  HD1 TYR A  52      -6.116  38.224  -7.746  1.00  0.00           H  
ATOM    803  HD2 TYR A  52      -8.921  41.258  -6.589  1.00  0.00           H  
ATOM    804  HE1 TYR A  52      -6.512  38.766 -10.124  1.00  0.00           H  
ATOM    805  HE2 TYR A  52      -9.316  41.800  -8.968  1.00  0.00           H  
ATOM    806  HH  TYR A  52      -7.640  40.032 -11.560  1.00  0.00           H  
ATOM    807  N   PRO A  53      -4.316  41.457  -5.655  1.00  0.00           N  
ATOM    808  CA  PRO A  53      -3.840  42.835  -5.644  1.00  0.00           C  
ATOM    809  C   PRO A  53      -4.736  43.734  -6.486  1.00  0.00           C  
ATOM    810  O   PRO A  53      -4.694  44.958  -6.364  1.00  0.00           O  
ATOM    811  CB  PRO A  53      -2.434  42.719  -6.241  1.00  0.00           C  
ATOM    812  CG  PRO A  53      -2.015  41.324  -5.921  1.00  0.00           C  
ATOM    813  CD  PRO A  53      -3.273  40.511  -6.072  1.00  0.00           C  
ATOM    814  HA  PRO A  53      -3.798  43.195  -4.605  1.00  0.00           H  
ATOM    815 1HB  PRO A  53      -2.467  42.917  -7.323  1.00  0.00           H  
ATOM    816 2HB  PRO A  53      -1.772  43.476  -5.796  1.00  0.00           H  
ATOM    817 1HG  PRO A  53      -1.217  41.001  -6.606  1.00  0.00           H  
ATOM    818 2HG  PRO A  53      -1.599  41.276  -4.904  1.00  0.00           H  
ATOM    819 1HD  PRO A  53      -3.391  40.208  -7.123  1.00  0.00           H  
ATOM    820 2HD  PRO A  53      -3.221  39.629  -5.418  1.00  0.00           H  
ATOM    821  N   GLY A  54      -5.546  43.119  -7.341  1.00  0.00           N  
ATOM    822  CA  GLY A  54      -6.419  43.864  -8.240  1.00  0.00           C  
ATOM    823  C   GLY A  54      -7.609  44.451  -7.491  1.00  0.00           C  
ATOM    824  O   GLY A  54      -8.401  45.204  -8.058  1.00  0.00           O  
ATOM    825  H   GLY A  54      -5.557  42.109  -7.369  1.00  0.00           H  
ATOM    826 1HA  GLY A  54      -5.853  44.665  -8.716  1.00  0.00           H  
ATOM    827 2HA  GLY A  54      -6.773  43.206  -9.033  1.00  0.00           H  
ATOM    828  N   SER A  55      -7.730  44.101  -6.215  1.00  0.00           N  
ATOM    829  CA  SER A  55      -8.780  44.650  -5.366  1.00  0.00           C  
ATOM    830  C   SER A  55      -8.259  44.945  -3.966  1.00  0.00           C  
ATOM    831  O   SER A  55      -8.727  45.870  -3.301  1.00  0.00           O  
ATOM    832  CB  SER A  55      -9.946  43.683  -5.288  1.00  0.00           C  
ATOM    833  OG  SER A  55      -9.581  42.510  -4.613  1.00  0.00           O  
ATOM    834  H   SER A  55      -7.076  43.438  -5.823  1.00  0.00           H  
ATOM    835  HA  SER A  55      -9.128  45.585  -5.807  1.00  0.00           H  
ATOM    836 1HB  SER A  55     -10.779  44.159  -4.771  1.00  0.00           H  
ATOM    837 2HB  SER A  55     -10.283  43.437  -6.294  1.00  0.00           H  
ATOM    838  HG  SER A  55     -10.297  41.887  -4.760  1.00  0.00           H  
ATOM    839  N   GLY A  56      -7.288  44.154  -3.522  1.00  0.00           N  
ATOM    840  CA  GLY A  56      -6.769  44.265  -2.164  1.00  0.00           C  
ATOM    841  C   GLY A  56      -7.405  43.229  -1.246  1.00  0.00           C  
ATOM    842  O   GLY A  56      -7.083  43.157  -0.060  1.00  0.00           O  
ATOM    843  H   GLY A  56      -6.899  43.458  -4.142  1.00  0.00           H  
ATOM    844 1HA  GLY A  56      -5.688  44.132  -2.175  1.00  0.00           H  
ATOM    845 2HA  GLY A  56      -6.966  45.266  -1.780  1.00  0.00           H  
ATOM    846  N   GLY A  57      -8.308  42.429  -1.801  1.00  0.00           N  
ATOM    847  CA  GLY A  57      -8.995  41.399  -1.031  1.00  0.00           C  
ATOM    848  C   GLY A  57      -8.037  40.288  -0.620  1.00  0.00           C  
ATOM    849  O   GLY A  57      -7.172  39.882  -1.396  1.00  0.00           O  
ATOM    850  H   GLY A  57      -8.525  42.537  -2.781  1.00  0.00           H  
ATOM    851 1HA  GLY A  57      -9.442  41.845  -0.143  1.00  0.00           H  
ATOM    852 2HA  GLY A  57      -9.808  40.982  -1.625  1.00  0.00           H  
ATOM    853  N   THR A  58      -8.196  39.799   0.605  1.00  0.00           N  
ATOM    854  CA  THR A  58      -7.345  38.734   1.122  1.00  0.00           C  
ATOM    855  C   THR A  58      -8.175  37.626   1.759  1.00  0.00           C  
ATOM    856  O   THR A  58      -9.294  37.860   2.216  1.00  0.00           O  
ATOM    857  CB  THR A  58      -6.336  39.280   2.149  1.00  0.00           C  
ATOM    858  OG1 THR A  58      -7.041  39.890   3.238  1.00  0.00           O  
ATOM    859  CG2 THR A  58      -5.421  40.308   1.502  1.00  0.00           C  
ATOM    860  H   THR A  58      -8.926  40.176   1.194  1.00  0.00           H  
ATOM    861  HA  THR A  58      -6.789  38.302   0.290  1.00  0.00           H  
ATOM    862  HB  THR A  58      -5.733  38.459   2.538  1.00  0.00           H  
ATOM    863  HG1 THR A  58      -7.942  40.081   2.968  1.00  0.00           H  
ATOM    864 1HG2 THR A  58      -4.714  40.683   2.243  1.00  0.00           H  
ATOM    865 2HG2 THR A  58      -4.875  39.844   0.681  1.00  0.00           H  
ATOM    866 3HG2 THR A  58      -6.017  41.136   1.120  1.00  0.00           H  
ATOM    867  N   ASN A  59      -7.620  36.420   1.786  1.00  0.00           N  
ATOM    868  CA  ASN A  59      -8.262  35.296   2.457  1.00  0.00           C  
ATOM    869  C   ASN A  59      -7.292  34.586   3.394  1.00  0.00           C  
ATOM    870  O   ASN A  59      -6.114  34.425   3.077  1.00  0.00           O  
ATOM    871  CB  ASN A  59      -8.832  34.323   1.441  1.00  0.00           C  
ATOM    872  CG  ASN A  59      -9.938  34.926   0.621  1.00  0.00           C  
ATOM    873  OD1 ASN A  59     -11.069  35.077   1.097  1.00  0.00           O  
ATOM    874  ND2 ASN A  59      -9.634  35.273  -0.604  1.00  0.00           N  
ATOM    875  H   ASN A  59      -6.730  36.277   1.330  1.00  0.00           H  
ATOM    876  HA  ASN A  59      -9.080  35.679   3.069  1.00  0.00           H  
ATOM    877 1HB  ASN A  59      -8.038  33.989   0.771  1.00  0.00           H  
ATOM    878 2HB  ASN A  59      -9.216  33.442   1.957  1.00  0.00           H  
ATOM    879 1HD2 ASN A  59     -10.330  35.679  -1.196  1.00  0.00           H  
ATOM    880 2HD2 ASN A  59      -8.706  35.132  -0.947  1.00  0.00           H  
ATOM    881  N   TYR A  60      -7.796  34.165   4.549  1.00  0.00           N  
ATOM    882  CA  TYR A  60      -6.947  33.609   5.597  1.00  0.00           C  
ATOM    883  C   TYR A  60      -7.470  32.259   6.070  1.00  0.00           C  
ATOM    884  O   TYR A  60      -8.679  32.044   6.151  1.00  0.00           O  
ATOM    885  CB  TYR A  60      -6.846  34.581   6.775  1.00  0.00           C  
ATOM    886  CG  TYR A  60      -6.422  35.978   6.379  1.00  0.00           C  
ATOM    887  CD1 TYR A  60      -7.367  36.990   6.290  1.00  0.00           C  
ATOM    888  CD2 TYR A  60      -5.090  36.247   6.105  1.00  0.00           C  
ATOM    889  CE1 TYR A  60      -6.980  38.266   5.928  1.00  0.00           C  
ATOM    890  CE2 TYR A  60      -4.703  37.523   5.744  1.00  0.00           C  
ATOM    891  CZ  TYR A  60      -5.642  38.530   5.655  1.00  0.00           C  
ATOM    892  OH  TYR A  60      -5.257  39.801   5.295  1.00  0.00           O  
ATOM    893  H   TYR A  60      -8.791  34.231   4.705  1.00  0.00           H  
ATOM    894  HA  TYR A  60      -5.949  33.452   5.187  1.00  0.00           H  
ATOM    895 1HB  TYR A  60      -7.812  34.647   7.276  1.00  0.00           H  
ATOM    896 2HB  TYR A  60      -6.127  34.200   7.499  1.00  0.00           H  
ATOM    897  HD1 TYR A  60      -8.414  36.778   6.505  1.00  0.00           H  
ATOM    898  HD2 TYR A  60      -4.348  35.452   6.175  1.00  0.00           H  
ATOM    899  HE1 TYR A  60      -7.722  39.061   5.858  1.00  0.00           H  
ATOM    900  HE2 TYR A  60      -3.655  37.734   5.528  1.00  0.00           H  
ATOM    901  HH  TYR A  60      -5.825  40.118   4.589  1.00  0.00           H  
ATOM    902  N   ALA A  61      -6.551  31.351   6.381  1.00  0.00           N  
ATOM    903  CA  ALA A  61      -6.897  30.117   7.077  1.00  0.00           C  
ATOM    904  C   ALA A  61      -7.099  30.364   8.567  1.00  0.00           C  
ATOM    905  O   ALA A  61      -6.531  31.297   9.134  1.00  0.00           O  
ATOM    906  CB  ALA A  61      -5.822  29.064   6.856  1.00  0.00           C  
ATOM    907  H   ALA A  61      -5.587  31.519   6.129  1.00  0.00           H  
ATOM    908  HA  ALA A  61      -7.839  29.751   6.668  1.00  0.00           H  
ATOM    909 1HB  ALA A  61      -6.095  28.149   7.382  1.00  0.00           H  
ATOM    910 2HB  ALA A  61      -5.730  28.856   5.790  1.00  0.00           H  
ATOM    911 3HB  ALA A  61      -4.870  29.431   7.237  1.00  0.00           H  
ATOM    912  N   GLU A  62      -7.912  29.521   9.196  1.00  0.00           N  
ATOM    913  CA  GLU A  62      -8.306  29.729  10.584  1.00  0.00           C  
ATOM    914  C   GLU A  62      -7.088  29.829  11.493  1.00  0.00           C  
ATOM    915  O   GLU A  62      -7.088  30.582  12.467  1.00  0.00           O  
ATOM    916  CB  GLU A  62      -9.216  28.593  11.056  1.00  0.00           C  
ATOM    917  CG  GLU A  62      -9.736  28.754  12.477  1.00  0.00           C  
ATOM    918  CD  GLU A  62     -10.652  29.936  12.634  1.00  0.00           C  
ATOM    919  OE1 GLU A  62     -11.187  30.385  11.649  1.00  0.00           O  
ATOM    920  OE2 GLU A  62     -10.818  30.391  13.742  1.00  0.00           O  
ATOM    921  H   GLU A  62      -8.266  28.716   8.699  1.00  0.00           H  
ATOM    922  HA  GLU A  62      -8.856  30.668  10.650  1.00  0.00           H  
ATOM    923 1HB  GLU A  62     -10.076  28.516  10.392  1.00  0.00           H  
ATOM    924 2HB  GLU A  62      -8.675  27.648  11.003  1.00  0.00           H  
ATOM    925 1HG  GLU A  62     -10.276  27.851  12.760  1.00  0.00           H  
ATOM    926 2HG  GLU A  62      -8.889  28.865  13.153  1.00  0.00           H  
ATOM    927  N   LYS A  63      -6.050  29.064  11.170  1.00  0.00           N  
ATOM    928  CA  LYS A  63      -4.853  29.006  12.000  1.00  0.00           C  
ATOM    929  C   LYS A  63      -4.133  30.348  12.022  1.00  0.00           C  
ATOM    930  O   LYS A  63      -3.415  30.663  12.971  1.00  0.00           O  
ATOM    931  CB  LYS A  63      -3.909  27.911  11.503  1.00  0.00           C  
ATOM    932  CG  LYS A  63      -4.421  26.493  11.720  1.00  0.00           C  
ATOM    933  CD  LYS A  63      -3.439  25.462  11.184  1.00  0.00           C  
ATOM    934  CE  LYS A  63      -3.959  24.046  11.380  1.00  0.00           C  
ATOM    935  NZ  LYS A  63      -3.022  23.028  10.833  1.00  0.00           N  
ATOM    936  H   LYS A  63      -6.092  28.509  10.327  1.00  0.00           H  
ATOM    937  HA  LYS A  63      -5.152  28.772  13.022  1.00  0.00           H  
ATOM    938 1HB  LYS A  63      -3.729  28.042  10.436  1.00  0.00           H  
ATOM    939 2HB  LYS A  63      -2.948  28.000  12.010  1.00  0.00           H  
ATOM    940 1HG  LYS A  63      -4.572  26.319  12.786  1.00  0.00           H  
ATOM    941 2HG  LYS A  63      -5.377  26.370  11.211  1.00  0.00           H  
ATOM    942 1HD  LYS A  63      -3.274  25.635  10.119  1.00  0.00           H  
ATOM    943 2HD  LYS A  63      -2.486  25.564  11.703  1.00  0.00           H  
ATOM    944 1HE  LYS A  63      -4.103  23.856  12.443  1.00  0.00           H  
ATOM    945 2HE  LYS A  63      -4.922  23.939  10.881  1.00  0.00           H  
ATOM    946 1HZ  LYS A  63      -3.402  22.104  10.983  1.00  0.00           H  
ATOM    947 2HZ  LYS A  63      -2.895  23.183   9.843  1.00  0.00           H  
ATOM    948 3HZ  LYS A  63      -2.130  23.104  11.302  1.00  0.00           H  
ATOM    949  N   PHE A  64      -4.328  31.136  10.970  1.00  0.00           N  
ATOM    950  CA  PHE A  64      -3.599  32.388  10.805  1.00  0.00           C  
ATOM    951  C   PHE A  64      -4.552  33.574  10.728  1.00  0.00           C  
ATOM    952  O   PHE A  64      -4.122  34.728  10.708  1.00  0.00           O  
ATOM    953  CB  PHE A  64      -2.734  32.340   9.544  1.00  0.00           C  
ATOM    954  CG  PHE A  64      -1.897  31.098   9.430  1.00  0.00           C  
ATOM    955  CD1 PHE A  64      -2.298  30.045   8.621  1.00  0.00           C  
ATOM    956  CD2 PHE A  64      -0.707  30.979  10.132  1.00  0.00           C  
ATOM    957  CE1 PHE A  64      -1.529  28.902   8.516  1.00  0.00           C  
ATOM    958  CE2 PHE A  64       0.064  29.838  10.028  1.00  0.00           C  
ATOM    959  CZ  PHE A  64      -0.347  28.798   9.219  1.00  0.00           C  
ATOM    960  H   PHE A  64      -4.999  30.861  10.267  1.00  0.00           H  
ATOM    961  HA  PHE A  64      -2.948  32.527  11.669  1.00  0.00           H  
ATOM    962 1HB  PHE A  64      -3.372  32.402   8.663  1.00  0.00           H  
ATOM    963 2HB  PHE A  64      -2.068  33.202   9.527  1.00  0.00           H  
ATOM    964  HD1 PHE A  64      -3.232  30.128   8.064  1.00  0.00           H  
ATOM    965  HD2 PHE A  64      -0.382  31.800  10.772  1.00  0.00           H  
ATOM    966  HE1 PHE A  64      -1.856  28.083   7.876  1.00  0.00           H  
ATOM    967  HE2 PHE A  64       0.998  29.758  10.585  1.00  0.00           H  
ATOM    968  HZ  PHE A  64       0.259  27.897   9.138  1.00  0.00           H  
ATOM    969  N   LYS A  65      -5.848  33.284  10.687  1.00  0.00           N  
ATOM    970  CA  LYS A  65      -6.859  34.319  10.510  1.00  0.00           C  
ATOM    971  C   LYS A  65      -6.604  35.502  11.436  1.00  0.00           C  
ATOM    972  O   LYS A  65      -6.713  36.658  11.026  1.00  0.00           O  
ATOM    973  CB  LYS A  65      -8.257  33.750  10.756  1.00  0.00           C  
ATOM    974  CG  LYS A  65      -9.387  34.752  10.564  1.00  0.00           C  
ATOM    975  CD  LYS A  65     -10.746  34.101  10.775  1.00  0.00           C  
ATOM    976  CE  LYS A  65     -11.874  35.113  10.640  1.00  0.00           C  
ATOM    977  NZ  LYS A  65     -13.209  34.488  10.840  1.00  0.00           N  
ATOM    978  H   LYS A  65      -6.140  32.322  10.780  1.00  0.00           H  
ATOM    979  HA  LYS A  65      -6.807  34.683   9.483  1.00  0.00           H  
ATOM    980 1HB  LYS A  65      -8.433  32.913  10.081  1.00  0.00           H  
ATOM    981 2HB  LYS A  65      -8.320  33.367  11.775  1.00  0.00           H  
ATOM    982 1HG  LYS A  65      -9.272  35.572  11.274  1.00  0.00           H  
ATOM    983 2HG  LYS A  65      -9.343  35.161   9.554  1.00  0.00           H  
ATOM    984 1HD  LYS A  65     -10.889  33.309  10.039  1.00  0.00           H  
ATOM    985 2HD  LYS A  65     -10.786  33.658  11.771  1.00  0.00           H  
ATOM    986 1HE  LYS A  65     -11.742  35.905  11.376  1.00  0.00           H  
ATOM    987 2HE  LYS A  65     -11.842  35.562   9.647  1.00  0.00           H  
ATOM    988 1HZ  LYS A  65     -13.928  35.191  10.741  1.00  0.00           H  
ATOM    989 2HZ  LYS A  65     -13.350  33.764  10.149  1.00  0.00           H  
ATOM    990 3HZ  LYS A  65     -13.258  34.085  11.765  1.00  0.00           H  
ATOM    991  N   ASN A  66      -6.265  35.206  12.686  1.00  0.00           N  
ATOM    992  CA  ASN A  66      -6.072  36.242  13.693  1.00  0.00           C  
ATOM    993  C   ASN A  66      -4.601  36.387  14.060  1.00  0.00           C  
ATOM    994  O   ASN A  66      -4.262  36.665  15.210  1.00  0.00           O  
ATOM    995  CB  ASN A  66      -6.904  35.948  14.928  1.00  0.00           C  
ATOM    996  CG  ASN A  66      -8.381  36.040  14.664  1.00  0.00           C  
ATOM    997  OD1 ASN A  66      -8.878  37.072  14.199  1.00  0.00           O  
ATOM    998  ND2 ASN A  66      -9.093  34.981  14.953  1.00  0.00           N  
ATOM    999  H   ASN A  66      -6.137  34.238  12.945  1.00  0.00           H  
ATOM   1000  HA  ASN A  66      -6.396  37.197  13.275  1.00  0.00           H  
ATOM   1001 1HB  ASN A  66      -6.673  34.946  15.292  1.00  0.00           H  
ATOM   1002 2HB  ASN A  66      -6.643  36.652  15.718  1.00  0.00           H  
ATOM   1003 1HD2 ASN A  66     -10.082  34.985  14.799  1.00  0.00           H  
ATOM   1004 2HD2 ASN A  66      -8.649  34.167  15.328  1.00  0.00           H  
ATOM   1005  N   ARG A  67      -3.729  36.197  13.075  1.00  0.00           N  
ATOM   1006  CA  ARG A  67      -2.294  36.343  13.284  1.00  0.00           C  
ATOM   1007  C   ARG A  67      -1.624  36.984  12.075  1.00  0.00           C  
ATOM   1008  O   ARG A  67      -0.773  37.862  12.218  1.00  0.00           O  
ATOM   1009  CB  ARG A  67      -1.652  34.991  13.558  1.00  0.00           C  
ATOM   1010  CG  ARG A  67      -2.080  34.332  14.860  1.00  0.00           C  
ATOM   1011  CD  ARG A  67      -1.040  33.405  15.374  1.00  0.00           C  
ATOM   1012  NE  ARG A  67      -0.855  32.258  14.500  1.00  0.00           N  
ATOM   1013  CZ  ARG A  67       0.304  31.587  14.352  1.00  0.00           C  
ATOM   1014  NH1 ARG A  67       1.369  31.960  15.026  1.00  0.00           N  
ATOM   1015  NH2 ARG A  67       0.370  30.555  13.530  1.00  0.00           N  
ATOM   1016  H   ARG A  67      -4.070  35.944  12.159  1.00  0.00           H  
ATOM   1017  HA  ARG A  67      -2.134  36.986  14.150  1.00  0.00           H  
ATOM   1018 1HB  ARG A  67      -1.890  34.305  12.747  1.00  0.00           H  
ATOM   1019 2HB  ARG A  67      -0.568  35.102  13.586  1.00  0.00           H  
ATOM   1020 1HG  ARG A  67      -2.260  35.098  15.614  1.00  0.00           H  
ATOM   1021 2HG  ARG A  67      -2.996  33.763  14.695  1.00  0.00           H  
ATOM   1022 1HD  ARG A  67      -0.089  33.932  15.451  1.00  0.00           H  
ATOM   1023 2HD  ARG A  67      -1.333  33.040  16.358  1.00  0.00           H  
ATOM   1024  HE  ARG A  67      -1.653  31.941  13.964  1.00  0.00           H  
ATOM   1025 1HH1 ARG A  67       1.319  32.749  15.654  1.00  0.00           H  
ATOM   1026 2HH1 ARG A  67       2.238  31.457  14.915  1.00  0.00           H  
ATOM   1027 1HH2 ARG A  67      -0.449  30.268  13.012  1.00  0.00           H  
ATOM   1028 2HH2 ARG A  67       1.238  30.052  13.419  1.00  0.00           H  
ATOM   1029  N   VAL A  68      -2.012  36.540  10.885  1.00  0.00           N  
ATOM   1030  CA  VAL A  68      -1.376  36.992   9.653  1.00  0.00           C  
ATOM   1031  C   VAL A  68      -2.260  37.984   8.909  1.00  0.00           C  
ATOM   1032  O   VAL A  68      -3.487  37.922   8.994  1.00  0.00           O  
ATOM   1033  CB  VAL A  68      -1.072  35.791   8.737  1.00  0.00           C  
ATOM   1034  CG1 VAL A  68      -2.333  35.339   8.017  1.00  0.00           C  
ATOM   1035  CG2 VAL A  68       0.015  36.163   7.740  1.00  0.00           C  
ATOM   1036  H   VAL A  68      -2.768  35.872  10.832  1.00  0.00           H  
ATOM   1037  HA  VAL A  68      -0.437  37.484   9.909  1.00  0.00           H  
ATOM   1038  HB  VAL A  68      -0.734  34.955   9.350  1.00  0.00           H  
ATOM   1039 1HG1 VAL A  68      -2.100  34.489   7.374  1.00  0.00           H  
ATOM   1040 2HG1 VAL A  68      -3.085  35.043   8.749  1.00  0.00           H  
ATOM   1041 3HG1 VAL A  68      -2.719  36.157   7.409  1.00  0.00           H  
ATOM   1042 1HG2 VAL A  68       0.225  35.310   7.097  1.00  0.00           H  
ATOM   1043 2HG2 VAL A  68      -0.321  37.003   7.132  1.00  0.00           H  
ATOM   1044 3HG2 VAL A  68       0.921  36.444   8.278  1.00  0.00           H  
ATOM   1045  N   THR A  69      -1.630  38.898   8.179  1.00  0.00           N  
ATOM   1046  CA  THR A  69      -2.347  39.761   7.247  1.00  0.00           C  
ATOM   1047  C   THR A  69      -1.522  40.023   5.994  1.00  0.00           C  
ATOM   1048  O   THR A  69      -0.296  40.116   6.053  1.00  0.00           O  
ATOM   1049  CB  THR A  69      -2.721  41.101   7.909  1.00  0.00           C  
ATOM   1050  OG1 THR A  69      -3.569  41.851   7.029  1.00  0.00           O  
ATOM   1051  CG2 THR A  69      -1.471  41.912   8.216  1.00  0.00           C  
ATOM   1052  H   THR A  69      -0.630  38.997   8.272  1.00  0.00           H  
ATOM   1053  HA  THR A  69      -3.266  39.259   6.947  1.00  0.00           H  
ATOM   1054  HB  THR A  69      -3.260  40.910   8.837  1.00  0.00           H  
ATOM   1055  HG1 THR A  69      -4.106  41.246   6.512  1.00  0.00           H  
ATOM   1056 1HG2 THR A  69      -1.755  42.855   8.683  1.00  0.00           H  
ATOM   1057 2HG2 THR A  69      -0.829  41.349   8.893  1.00  0.00           H  
ATOM   1058 3HG2 THR A  69      -0.933  42.114   7.291  1.00  0.00           H  
ATOM   1059  N   MET A  70      -2.203  40.141   4.858  1.00  0.00           N  
ATOM   1060  CA  MET A  70      -1.530  40.324   3.578  1.00  0.00           C  
ATOM   1061  C   MET A  70      -1.784  41.718   3.017  1.00  0.00           C  
ATOM   1062  O   MET A  70      -2.816  42.329   3.291  1.00  0.00           O  
ATOM   1063  CB  MET A  70      -1.988  39.258   2.584  1.00  0.00           C  
ATOM   1064  CG  MET A  70      -1.194  37.961   2.642  1.00  0.00           C  
ATOM   1065  SD  MET A  70      -1.858  36.792   3.844  1.00  0.00           S  
ATOM   1066  CE  MET A  70      -3.317  36.214   2.984  1.00  0.00           C  
ATOM   1067  H   MET A  70      -3.211  40.102   4.883  1.00  0.00           H  
ATOM   1068  HA  MET A  70      -0.456  40.221   3.733  1.00  0.00           H  
ATOM   1069 1HB  MET A  70      -3.034  39.017   2.765  1.00  0.00           H  
ATOM   1070 2HB  MET A  70      -1.913  39.651   1.569  1.00  0.00           H  
ATOM   1071 1HG  MET A  70      -1.199  37.487   1.661  1.00  0.00           H  
ATOM   1072 2HG  MET A  70      -0.160  38.179   2.908  1.00  0.00           H  
ATOM   1073 1HE  MET A  70      -3.838  35.482   3.602  1.00  0.00           H  
ATOM   1074 2HE  MET A  70      -3.979  37.057   2.783  1.00  0.00           H  
ATOM   1075 3HE  MET A  70      -3.024  35.750   2.041  1.00  0.00           H  
ATOM   1076  N   THR A  71      -0.835  42.215   2.231  1.00  0.00           N  
ATOM   1077  CA  THR A  71      -1.029  43.453   1.485  1.00  0.00           C  
ATOM   1078  C   THR A  71      -0.200  43.462   0.207  1.00  0.00           C  
ATOM   1079  O   THR A  71       0.368  42.441  -0.183  1.00  0.00           O  
ATOM   1080  CB  THR A  71      -0.670  44.679   2.343  1.00  0.00           C  
ATOM   1081  OG1 THR A  71      -1.075  45.876   1.665  1.00  0.00           O  
ATOM   1082  CG2 THR A  71       0.828  44.730   2.602  1.00  0.00           C  
ATOM   1083  H   THR A  71       0.043  41.723   2.148  1.00  0.00           H  
ATOM   1084  HA  THR A  71      -2.080  43.526   1.204  1.00  0.00           H  
ATOM   1085  HB  THR A  71      -1.195  44.623   3.296  1.00  0.00           H  
ATOM   1086  HG1 THR A  71      -1.444  46.494   2.300  1.00  0.00           H  
ATOM   1087 1HG2 THR A  71       1.063  45.603   3.210  1.00  0.00           H  
ATOM   1088 2HG2 THR A  71       1.137  43.826   3.128  1.00  0.00           H  
ATOM   1089 3HG2 THR A  71       1.359  44.796   1.653  1.00  0.00           H  
ATOM   1090  N   ARG A  72      -0.134  44.620  -0.441  1.00  0.00           N  
ATOM   1091  CA  ARG A  72       0.530  44.737  -1.734  1.00  0.00           C  
ATOM   1092  C   ARG A  72       0.792  46.195  -2.088  1.00  0.00           C  
ATOM   1093  O   ARG A  72       0.091  47.093  -1.622  1.00  0.00           O  
ATOM   1094  CB  ARG A  72      -0.312  44.096  -2.828  1.00  0.00           C  
ATOM   1095  CG  ARG A  72      -1.732  44.628  -2.937  1.00  0.00           C  
ATOM   1096  CD  ARG A  72      -1.817  45.775  -3.878  1.00  0.00           C  
ATOM   1097  NE  ARG A  72      -3.195  46.127  -4.180  1.00  0.00           N  
ATOM   1098  CZ  ARG A  72      -3.949  46.966  -3.443  1.00  0.00           C  
ATOM   1099  NH1 ARG A  72      -3.445  47.530  -2.368  1.00  0.00           N  
ATOM   1100  NH2 ARG A  72      -5.195  47.223  -3.802  1.00  0.00           N  
ATOM   1101  H   ARG A  72      -0.554  45.440  -0.028  1.00  0.00           H  
ATOM   1102  HA  ARG A  72       1.486  44.216  -1.681  1.00  0.00           H  
ATOM   1103 1HB  ARG A  72       0.171  44.244  -3.792  1.00  0.00           H  
ATOM   1104 2HB  ARG A  72      -0.375  43.021  -2.655  1.00  0.00           H  
ATOM   1105 1HG  ARG A  72      -2.390  43.838  -3.299  1.00  0.00           H  
ATOM   1106 2HG  ARG A  72      -2.071  44.963  -1.957  1.00  0.00           H  
ATOM   1107 1HD  ARG A  72      -1.332  46.644  -3.436  1.00  0.00           H  
ATOM   1108 2HD  ARG A  72      -1.319  45.517  -4.812  1.00  0.00           H  
ATOM   1109  HE  ARG A  72      -3.618  45.712  -5.000  1.00  0.00           H  
ATOM   1110 1HH1 ARG A  72      -2.493  47.334  -2.094  1.00  0.00           H  
ATOM   1111 2HH1 ARG A  72      -4.010  48.160  -1.816  1.00  0.00           H  
ATOM   1112 1HH2 ARG A  72      -5.582  46.789  -4.629  1.00  0.00           H  
ATOM   1113 2HH2 ARG A  72      -5.759  47.852  -3.251  1.00  0.00           H  
ATOM   1114  N   ASP A  73       1.806  46.424  -2.916  1.00  0.00           N  
ATOM   1115  CA  ASP A  73       2.091  47.760  -3.426  1.00  0.00           C  
ATOM   1116  C   ASP A  73       2.313  47.738  -4.933  1.00  0.00           C  
ATOM   1117  O   ASP A  73       3.343  47.263  -5.412  1.00  0.00           O  
ATOM   1118  CB  ASP A  73       3.322  48.348  -2.732  1.00  0.00           C  
ATOM   1119  CG  ASP A  73       3.601  49.789  -3.140  1.00  0.00           C  
ATOM   1120  OD1 ASP A  73       3.055  50.222  -4.127  1.00  0.00           O  
ATOM   1121  OD2 ASP A  73       4.357  50.441  -2.461  1.00  0.00           O  
ATOM   1122  H   ASP A  73       2.394  45.654  -3.199  1.00  0.00           H  
ATOM   1123  HA  ASP A  73       1.234  48.401  -3.217  1.00  0.00           H  
ATOM   1124 1HB  ASP A  73       3.181  48.313  -1.651  1.00  0.00           H  
ATOM   1125 2HB  ASP A  73       4.197  47.743  -2.968  1.00  0.00           H  
ATOM   1126  N   THR A  74       1.341  48.256  -5.677  1.00  0.00           N  
ATOM   1127  CA  THR A  74       1.295  48.061  -7.121  1.00  0.00           C  
ATOM   1128  C   THR A  74       2.354  48.900  -7.824  1.00  0.00           C  
ATOM   1129  O   THR A  74       2.709  48.635  -8.972  1.00  0.00           O  
ATOM   1130  CB  THR A  74      -0.096  48.408  -7.683  1.00  0.00           C  
ATOM   1131  OG1 THR A  74      -0.385  49.790  -7.434  1.00  0.00           O  
ATOM   1132  CG2 THR A  74      -1.165  47.545  -7.030  1.00  0.00           C  
ATOM   1133  H   THR A  74       0.615  48.798  -5.230  1.00  0.00           H  
ATOM   1134  HA  THR A  74       1.500  47.012  -7.335  1.00  0.00           H  
ATOM   1135  HB  THR A  74      -0.107  48.237  -8.759  1.00  0.00           H  
ATOM   1136  HG1 THR A  74      -0.218  50.299  -8.230  1.00  0.00           H  
ATOM   1137 1HG2 THR A  74      -2.142  47.803  -7.440  1.00  0.00           H  
ATOM   1138 2HG2 THR A  74      -0.955  46.494  -7.228  1.00  0.00           H  
ATOM   1139 3HG2 THR A  74      -1.166  47.718  -5.955  1.00  0.00           H  
ATOM   1140  N   SER A  75       2.856  49.915  -7.128  1.00  0.00           N  
ATOM   1141  CA  SER A  75       3.887  50.786  -7.679  1.00  0.00           C  
ATOM   1142  C   SER A  75       5.224  50.064  -7.777  1.00  0.00           C  
ATOM   1143  O   SER A  75       6.101  50.463  -8.544  1.00  0.00           O  
ATOM   1144  CB  SER A  75       4.034  52.028  -6.820  1.00  0.00           C  
ATOM   1145  OG  SER A  75       4.634  51.720  -5.592  1.00  0.00           O  
ATOM   1146  H   SER A  75       2.515  50.086  -6.193  1.00  0.00           H  
ATOM   1147  HA  SER A  75       3.585  51.087  -8.683  1.00  0.00           H  
ATOM   1148 1HB  SER A  75       4.638  52.765  -7.348  1.00  0.00           H  
ATOM   1149 2HB  SER A  75       3.054  52.470  -6.649  1.00  0.00           H  
ATOM   1150  HG  SER A  75       3.942  51.336  -5.049  1.00  0.00           H  
ATOM   1151  N   ILE A  76       5.375  48.999  -6.997  1.00  0.00           N  
ATOM   1152  CA  ILE A  76       6.568  48.164  -7.062  1.00  0.00           C  
ATOM   1153  C   ILE A  76       6.207  46.705  -7.309  1.00  0.00           C  
ATOM   1154  O   ILE A  76       7.062  45.823  -7.235  1.00  0.00           O  
ATOM   1155  CB  ILE A  76       7.390  48.278  -5.765  1.00  0.00           C  
ATOM   1156  CG1 ILE A  76       6.559  47.817  -4.565  1.00  0.00           C  
ATOM   1157  CG2 ILE A  76       7.873  49.706  -5.565  1.00  0.00           C  
ATOM   1158  CD1 ILE A  76       7.356  47.678  -3.288  1.00  0.00           C  
ATOM   1159  H   ILE A  76       4.644  48.762  -6.342  1.00  0.00           H  
ATOM   1160  HA  ILE A  76       7.185  48.507  -7.892  1.00  0.00           H  
ATOM   1161  HB  ILE A  76       8.254  47.617  -5.823  1.00  0.00           H  
ATOM   1162 1HG1 ILE A  76       5.751  48.525  -4.388  1.00  0.00           H  
ATOM   1163 2HG1 ILE A  76       6.103  46.851  -4.787  1.00  0.00           H  
ATOM   1164 1HG2 ILE A  76       8.451  49.769  -4.643  1.00  0.00           H  
ATOM   1165 2HG2 ILE A  76       8.499  50.000  -6.407  1.00  0.00           H  
ATOM   1166 3HG2 ILE A  76       7.014  50.375  -5.501  1.00  0.00           H  
ATOM   1167 1HD1 ILE A  76       6.699  47.348  -2.483  1.00  0.00           H  
ATOM   1168 2HD1 ILE A  76       8.150  46.946  -3.432  1.00  0.00           H  
ATOM   1169 3HD1 ILE A  76       7.793  48.641  -3.026  1.00  0.00           H  
ATOM   1170  N   SER A  77       4.935  46.458  -7.603  1.00  0.00           N  
ATOM   1171  CA  SER A  77       4.488  45.132  -8.015  1.00  0.00           C  
ATOM   1172  C   SER A  77       4.931  44.067  -7.021  1.00  0.00           C  
ATOM   1173  O   SER A  77       5.329  42.969  -7.409  1.00  0.00           O  
ATOM   1174  CB  SER A  77       5.026  44.805  -9.394  1.00  0.00           C  
ATOM   1175  OG  SER A  77       4.552  45.716 -10.348  1.00  0.00           O  
ATOM   1176  H   SER A  77       4.260  47.207  -7.540  1.00  0.00           H  
ATOM   1177  HA  SER A  77       3.397  45.132  -8.054  1.00  0.00           H  
ATOM   1178 1HB  SER A  77       6.116  44.829  -9.374  1.00  0.00           H  
ATOM   1179 2HB  SER A  77       4.727  43.795  -9.671  1.00  0.00           H  
ATOM   1180  HG  SER A  77       4.248  46.481  -9.854  1.00  0.00           H  
ATOM   1181  N   THR A  78       4.861  44.399  -5.736  1.00  0.00           N  
ATOM   1182  CA  THR A  78       5.361  43.516  -4.689  1.00  0.00           C  
ATOM   1183  C   THR A  78       4.284  43.229  -3.650  1.00  0.00           C  
ATOM   1184  O   THR A  78       3.652  44.147  -3.127  1.00  0.00           O  
ATOM   1185  CB  THR A  78       6.597  44.120  -3.998  1.00  0.00           C  
ATOM   1186  OG1 THR A  78       7.633  44.333  -4.966  1.00  0.00           O  
ATOM   1187  CG2 THR A  78       7.110  43.188  -2.911  1.00  0.00           C  
ATOM   1188  H   THR A  78       4.451  45.285  -5.478  1.00  0.00           H  
ATOM   1189  HA  THR A  78       5.650  42.569  -5.144  1.00  0.00           H  
ATOM   1190  HB  THR A  78       6.333  45.079  -3.551  1.00  0.00           H  
ATOM   1191  HG1 THR A  78       7.290  44.866  -5.688  1.00  0.00           H  
ATOM   1192 1HG2 THR A  78       7.984  43.631  -2.433  1.00  0.00           H  
ATOM   1193 2HG2 THR A  78       6.329  43.033  -2.167  1.00  0.00           H  
ATOM   1194 3HG2 THR A  78       7.385  42.231  -3.352  1.00  0.00           H  
ATOM   1195  N   ALA A  79       4.079  41.950  -3.356  1.00  0.00           N  
ATOM   1196  CA  ALA A  79       3.126  41.543  -2.330  1.00  0.00           C  
ATOM   1197  C   ALA A  79       3.824  41.294  -0.999  1.00  0.00           C  
ATOM   1198  O   ALA A  79       5.002  40.940  -0.961  1.00  0.00           O  
ATOM   1199  CB  ALA A  79       2.371  40.298  -2.772  1.00  0.00           C  
ATOM   1200  H   ALA A  79       4.596  41.241  -3.856  1.00  0.00           H  
ATOM   1201  HA  ALA A  79       2.414  42.356  -2.187  1.00  0.00           H  
ATOM   1202 1HB  ALA A  79       1.664  40.006  -1.995  1.00  0.00           H  
ATOM   1203 2HB  ALA A  79       1.830  40.509  -3.694  1.00  0.00           H  
ATOM   1204 3HB  ALA A  79       3.076  39.486  -2.943  1.00  0.00           H  
ATOM   1205  N   TYR A  80       3.089  41.481   0.092  1.00  0.00           N  
ATOM   1206  CA  TYR A  80       3.639  41.286   1.429  1.00  0.00           C  
ATOM   1207  C   TYR A  80       2.723  40.416   2.280  1.00  0.00           C  
ATOM   1208  O   TYR A  80       1.501  40.458   2.136  1.00  0.00           O  
ATOM   1209  CB  TYR A  80       3.875  42.635   2.112  1.00  0.00           C  
ATOM   1210  CG  TYR A  80       4.871  43.517   1.393  1.00  0.00           C  
ATOM   1211  CD1 TYR A  80       4.438  44.392   0.407  1.00  0.00           C  
ATOM   1212  CD2 TYR A  80       6.218  43.451   1.718  1.00  0.00           C  
ATOM   1213  CE1 TYR A  80       5.347  45.198  -0.250  1.00  0.00           C  
ATOM   1214  CE2 TYR A  80       7.127  44.257   1.061  1.00  0.00           C  
ATOM   1215  CZ  TYR A  80       6.696  45.128   0.081  1.00  0.00           C  
ATOM   1216  OH  TYR A  80       7.602  45.930  -0.573  1.00  0.00           O  
ATOM   1217  H   TYR A  80       2.125  41.765  -0.006  1.00  0.00           H  
ATOM   1218  HA  TYR A  80       4.595  40.769   1.338  1.00  0.00           H  
ATOM   1219 1HB  TYR A  80       2.931  43.176   2.185  1.00  0.00           H  
ATOM   1220 2HB  TYR A  80       4.238  42.470   3.126  1.00  0.00           H  
ATOM   1221  HD1 TYR A  80       3.379  44.444   0.152  1.00  0.00           H  
ATOM   1222  HD2 TYR A  80       6.559  42.763   2.492  1.00  0.00           H  
ATOM   1223  HE1 TYR A  80       5.007  45.885  -1.024  1.00  0.00           H  
ATOM   1224  HE2 TYR A  80       8.186  44.205   1.316  1.00  0.00           H  
ATOM   1225  HH  TYR A  80       8.486  45.745  -0.248  1.00  0.00           H  
ATOM   1226  N   MET A  81       3.320  39.628   3.167  1.00  0.00           N  
ATOM   1227  CA  MET A  81       2.563  38.908   4.185  1.00  0.00           C  
ATOM   1228  C   MET A  81       3.254  38.984   5.541  1.00  0.00           C  
ATOM   1229  O   MET A  81       4.389  38.533   5.696  1.00  0.00           O  
ATOM   1230  CB  MET A  81       2.368  37.452   3.766  1.00  0.00           C  
ATOM   1231  CG  MET A  81       1.588  36.609   4.765  1.00  0.00           C  
ATOM   1232  SD  MET A  81       1.373  34.904   4.217  1.00  0.00           S  
ATOM   1233  CE  MET A  81       3.012  34.246   4.510  1.00  0.00           C  
ATOM   1234  H   MET A  81       4.324  39.524   3.136  1.00  0.00           H  
ATOM   1235  HA  MET A  81       1.585  39.379   4.285  1.00  0.00           H  
ATOM   1236 1HB  MET A  81       1.840  37.416   2.814  1.00  0.00           H  
ATOM   1237 2HB  MET A  81       3.341  36.982   3.620  1.00  0.00           H  
ATOM   1238 1HG  MET A  81       2.110  36.601   5.721  1.00  0.00           H  
ATOM   1239 2HG  MET A  81       0.602  37.048   4.919  1.00  0.00           H  
ATOM   1240 1HE  MET A  81       3.039  33.195   4.220  1.00  0.00           H  
ATOM   1241 2HE  MET A  81       3.740  34.805   3.921  1.00  0.00           H  
ATOM   1242 3HE  MET A  81       3.257  34.336   5.569  1.00  0.00           H  
ATOM   1243  N   GLU A  82       2.561  39.555   6.520  1.00  0.00           N  
ATOM   1244  CA  GLU A  82       3.111  39.700   7.863  1.00  0.00           C  
ATOM   1245  C   GLU A  82       2.404  38.779   8.850  1.00  0.00           C  
ATOM   1246  O   GLU A  82       1.187  38.851   9.017  1.00  0.00           O  
ATOM   1247  CB  GLU A  82       2.996  41.152   8.333  1.00  0.00           C  
ATOM   1248  CG  GLU A  82       3.578  41.414   9.714  1.00  0.00           C  
ATOM   1249  CD  GLU A  82       3.520  42.863  10.109  1.00  0.00           C  
ATOM   1250  OE1 GLU A  82       3.077  43.658   9.315  1.00  0.00           O  
ATOM   1251  OE2 GLU A  82       3.919  43.176  11.206  1.00  0.00           O  
ATOM   1252  H   GLU A  82       1.631  39.898   6.330  1.00  0.00           H  
ATOM   1253  HA  GLU A  82       4.165  39.424   7.837  1.00  0.00           H  
ATOM   1254 1HB  GLU A  82       3.506  41.805   7.625  1.00  0.00           H  
ATOM   1255 2HB  GLU A  82       1.946  41.446   8.351  1.00  0.00           H  
ATOM   1256 1HG  GLU A  82       3.026  40.827  10.448  1.00  0.00           H  
ATOM   1257 2HG  GLU A  82       4.615  41.080   9.729  1.00  0.00           H  
ATOM   1258  N   LEU A  83       3.175  37.915   9.500  1.00  0.00           N  
ATOM   1259  CA  LEU A  83       2.628  36.999  10.495  1.00  0.00           C  
ATOM   1260  C   LEU A  83       3.060  37.392  11.902  1.00  0.00           C  
ATOM   1261  O   LEU A  83       4.243  37.338  12.236  1.00  0.00           O  
ATOM   1262  CB  LEU A  83       3.079  35.563  10.198  1.00  0.00           C  
ATOM   1263  CG  LEU A  83       2.659  34.507  11.228  1.00  0.00           C  
ATOM   1264  CD1 LEU A  83       1.140  34.425  11.282  1.00  0.00           C  
ATOM   1265  CD2 LEU A  83       3.267  33.164  10.855  1.00  0.00           C  
ATOM   1266  H   LEU A  83       4.165  37.891   9.301  1.00  0.00           H  
ATOM   1267  HA  LEU A  83       1.541  37.043  10.444  1.00  0.00           H  
ATOM   1268 1HB  LEU A  83       2.672  35.264   9.233  1.00  0.00           H  
ATOM   1269 2HB  LEU A  83       4.167  35.547  10.131  1.00  0.00           H  
ATOM   1270  HG  LEU A  83       3.012  34.803  12.217  1.00  0.00           H  
ATOM   1271 1HD1 LEU A  83       0.842  33.675  12.014  1.00  0.00           H  
ATOM   1272 2HD1 LEU A  83       0.733  35.394  11.570  1.00  0.00           H  
ATOM   1273 3HD1 LEU A  83       0.756  34.146  10.301  1.00  0.00           H  
ATOM   1274 1HD2 LEU A  83       2.970  32.413  11.588  1.00  0.00           H  
ATOM   1275 2HD2 LEU A  83       2.914  32.866   9.867  1.00  0.00           H  
ATOM   1276 3HD2 LEU A  83       4.354  33.247  10.842  1.00  0.00           H  
ATOM   1277  N   SER A  84       2.093  37.788  12.723  1.00  0.00           N  
ATOM   1278  CA  SER A  84       2.371  38.192  14.096  1.00  0.00           C  
ATOM   1279  C   SER A  84       2.126  37.045  15.068  1.00  0.00           C  
ATOM   1280  O   SER A  84       1.563  36.014  14.698  1.00  0.00           O  
ATOM   1281  CB  SER A  84       1.510  39.381  14.475  1.00  0.00           C  
ATOM   1282  OG  SER A  84       0.159  39.019  14.549  1.00  0.00           O  
ATOM   1283  H   SER A  84       1.140  37.809  12.387  1.00  0.00           H  
ATOM   1284  HA  SER A  84       3.421  38.481  14.165  1.00  0.00           H  
ATOM   1285 1HB  SER A  84       1.837  39.775  15.436  1.00  0.00           H  
ATOM   1286 2HB  SER A  84       1.638  40.172  13.737  1.00  0.00           H  
ATOM   1287  HG  SER A  84      -0.079  38.702  13.674  1.00  0.00           H  
ATOM   1288  N   ARG A  85       2.550  37.231  16.313  1.00  0.00           N  
ATOM   1289  CA  ARG A  85       2.381  36.210  17.340  1.00  0.00           C  
ATOM   1290  C   ARG A  85       3.083  34.915  16.951  1.00  0.00           C  
ATOM   1291  O   ARG A  85       2.472  33.847  16.937  1.00  0.00           O  
ATOM   1292  CB  ARG A  85       0.905  35.931  17.580  1.00  0.00           C  
ATOM   1293  CG  ARG A  85       0.100  37.124  18.069  1.00  0.00           C  
ATOM   1294  CD  ARG A  85      -1.311  36.756  18.352  1.00  0.00           C  
ATOM   1295  NE  ARG A  85      -2.078  37.888  18.846  1.00  0.00           N  
ATOM   1296  CZ  ARG A  85      -3.394  37.853  19.135  1.00  0.00           C  
ATOM   1297  NH1 ARG A  85      -4.072  36.738  18.975  1.00  0.00           N  
ATOM   1298  NH2 ARG A  85      -4.002  38.938  19.580  1.00  0.00           N  
ATOM   1299  H   ARG A  85       3.002  38.101  16.554  1.00  0.00           H  
ATOM   1300  HA  ARG A  85       2.821  36.577  18.268  1.00  0.00           H  
ATOM   1301 1HB  ARG A  85       0.447  35.580  16.657  1.00  0.00           H  
ATOM   1302 2HB  ARG A  85       0.800  35.137  18.320  1.00  0.00           H  
ATOM   1303 1HG  ARG A  85       0.544  37.511  18.987  1.00  0.00           H  
ATOM   1304 2HG  ARG A  85       0.105  37.904  17.307  1.00  0.00           H  
ATOM   1305 1HD  ARG A  85      -1.783  36.396  17.439  1.00  0.00           H  
ATOM   1306 2HD  ARG A  85      -1.338  35.971  19.107  1.00  0.00           H  
ATOM   1307  HE  ARG A  85      -1.591  38.763  18.982  1.00  0.00           H  
ATOM   1308 1HH1 ARG A  85      -3.608  35.908  18.636  1.00  0.00           H  
ATOM   1309 2HH1 ARG A  85      -5.058  36.712  19.192  1.00  0.00           H  
ATOM   1310 1HH2 ARG A  85      -3.480  39.795  19.703  1.00  0.00           H  
ATOM   1311 2HH2 ARG A  85      -4.987  38.912  19.797  1.00  0.00           H  
ATOM   1312  N   LEU A  86       4.370  35.017  16.635  1.00  0.00           N  
ATOM   1313  CA  LEU A  86       5.130  33.876  16.140  1.00  0.00           C  
ATOM   1314  C   LEU A  86       5.437  32.891  17.260  1.00  0.00           C  
ATOM   1315  O   LEU A  86       5.574  33.278  18.420  1.00  0.00           O  
ATOM   1316  CB  LEU A  86       6.438  34.350  15.495  1.00  0.00           C  
ATOM   1317  CG  LEU A  86       6.286  35.178  14.212  1.00  0.00           C  
ATOM   1318  CD1 LEU A  86       7.645  35.721  13.793  1.00  0.00           C  
ATOM   1319  CD2 LEU A  86       5.682  34.311  13.117  1.00  0.00           C  
ATOM   1320  H   LEU A  86       4.833  35.908  16.740  1.00  0.00           H  
ATOM   1321  HA  LEU A  86       4.533  33.364  15.386  1.00  0.00           H  
ATOM   1322 1HB  LEU A  86       6.982  34.956  16.217  1.00  0.00           H  
ATOM   1323 2HB  LEU A  86       7.044  33.476  15.255  1.00  0.00           H  
ATOM   1324  HG  LEU A  86       5.632  36.029  14.404  1.00  0.00           H  
ATOM   1325 1HD1 LEU A  86       7.537  36.309  12.882  1.00  0.00           H  
ATOM   1326 2HD1 LEU A  86       8.045  36.352  14.586  1.00  0.00           H  
ATOM   1327 3HD1 LEU A  86       8.327  34.891  13.610  1.00  0.00           H  
ATOM   1328 1HD2 LEU A  86       5.573  34.900  12.206  1.00  0.00           H  
ATOM   1329 2HD2 LEU A  86       6.336  33.461  12.924  1.00  0.00           H  
ATOM   1330 3HD2 LEU A  86       4.703  33.952  13.436  1.00  0.00           H  
ATOM   1331  N   ARG A  87       5.543  31.614  16.906  1.00  0.00           N  
ATOM   1332  CA  ARG A  87       6.036  30.601  17.831  1.00  0.00           C  
ATOM   1333  C   ARG A  87       7.009  29.652  17.143  1.00  0.00           C  
ATOM   1334  O   ARG A  87       7.197  29.715  15.928  1.00  0.00           O  
ATOM   1335  CB  ARG A  87       4.881  29.802  18.416  1.00  0.00           C  
ATOM   1336  CG  ARG A  87       3.997  29.112  17.389  1.00  0.00           C  
ATOM   1337  CD  ARG A  87       2.787  28.520  18.015  1.00  0.00           C  
ATOM   1338  NE  ARG A  87       3.098  27.309  18.758  1.00  0.00           N  
ATOM   1339  CZ  ARG A  87       2.374  26.838  19.792  1.00  0.00           C  
ATOM   1340  NH1 ARG A  87       1.301  27.485  20.192  1.00  0.00           N  
ATOM   1341  NH2 ARG A  87       2.741  25.726  20.403  1.00  0.00           N  
ATOM   1342  H   ARG A  87       5.276  31.339  15.972  1.00  0.00           H  
ATOM   1343  HA  ARG A  87       6.559  31.102  18.646  1.00  0.00           H  
ATOM   1344 1HB  ARG A  87       5.270  29.036  19.084  1.00  0.00           H  
ATOM   1345 2HB  ARG A  87       4.246  30.461  19.008  1.00  0.00           H  
ATOM   1346 1HG  ARG A  87       3.675  29.836  16.640  1.00  0.00           H  
ATOM   1347 2HG  ARG A  87       4.558  28.313  16.904  1.00  0.00           H  
ATOM   1348 1HD  ARG A  87       2.345  29.239  18.705  1.00  0.00           H  
ATOM   1349 2HD  ARG A  87       2.063  28.268  17.241  1.00  0.00           H  
ATOM   1350  HE  ARG A  87       3.916  26.784  18.480  1.00  0.00           H  
ATOM   1351 1HH1 ARG A  87       1.021  28.336  19.724  1.00  0.00           H  
ATOM   1352 2HH1 ARG A  87       0.758  27.132  20.966  1.00  0.00           H  
ATOM   1353 1HH2 ARG A  87       3.565  25.228  20.096  1.00  0.00           H  
ATOM   1354 2HH2 ARG A  87       2.198  25.373  21.177  1.00  0.00           H  
ATOM   1355  N   SER A  88       7.624  28.773  17.926  1.00  0.00           N  
ATOM   1356  CA  SER A  88       8.633  27.858  17.405  1.00  0.00           C  
ATOM   1357  C   SER A  88       8.040  26.919  16.363  1.00  0.00           C  
ATOM   1358  O   SER A  88       8.752  26.404  15.501  1.00  0.00           O  
ATOM   1359  CB  SER A  88       9.241  27.053  18.537  1.00  0.00           C  
ATOM   1360  OG  SER A  88       8.295  26.188  19.103  1.00  0.00           O  
ATOM   1361  H   SER A  88       7.387  28.737  18.907  1.00  0.00           H  
ATOM   1362  HA  SER A  88       9.420  28.445  16.929  1.00  0.00           H  
ATOM   1363 1HB  SER A  88      10.086  26.477  18.161  1.00  0.00           H  
ATOM   1364 2HB  SER A  88       9.622  27.730  19.301  1.00  0.00           H  
ATOM   1365  HG  SER A  88       8.450  25.329  18.703  1.00  0.00           H  
ATOM   1366  N   ASP A  89       6.733  26.699  16.448  1.00  0.00           N  
ATOM   1367  CA  ASP A  89       6.055  25.757  15.565  1.00  0.00           C  
ATOM   1368  C   ASP A  89       5.694  26.408  14.237  1.00  0.00           C  
ATOM   1369  O   ASP A  89       5.086  25.779  13.371  1.00  0.00           O  
ATOM   1370  CB  ASP A  89       4.791  25.211  16.233  1.00  0.00           C  
ATOM   1371  CG  ASP A  89       5.089  24.364  17.463  1.00  0.00           C  
ATOM   1372  OD1 ASP A  89       5.894  23.469  17.363  1.00  0.00           O  
ATOM   1373  OD2 ASP A  89       4.508  24.620  18.491  1.00  0.00           O  
ATOM   1374  H   ASP A  89       6.194  27.199  17.141  1.00  0.00           H  
ATOM   1375  HA  ASP A  89       6.730  24.925  15.364  1.00  0.00           H  
ATOM   1376 1HB  ASP A  89       4.148  26.040  16.528  1.00  0.00           H  
ATOM   1377 2HB  ASP A  89       4.235  24.603  15.518  1.00  0.00           H  
ATOM   1378  N   ASP A  90       6.073  27.672  14.081  1.00  0.00           N  
ATOM   1379  CA  ASP A  90       5.857  28.388  12.829  1.00  0.00           C  
ATOM   1380  C   ASP A  90       7.076  28.288  11.921  1.00  0.00           C  
ATOM   1381  O   ASP A  90       7.090  28.841  10.821  1.00  0.00           O  
ATOM   1382  CB  ASP A  90       5.536  29.860  13.100  1.00  0.00           C  
ATOM   1383  CG  ASP A  90       4.134  30.066  13.659  1.00  0.00           C  
ATOM   1384  OD1 ASP A  90       3.222  29.446  13.167  1.00  0.00           O  
ATOM   1385  OD2 ASP A  90       3.990  30.843  14.573  1.00  0.00           O  
ATOM   1386  H   ASP A  90       6.521  28.150  14.850  1.00  0.00           H  
ATOM   1387  HA  ASP A  90       5.010  27.936  12.313  1.00  0.00           H  
ATOM   1388 1HB  ASP A  90       6.258  30.265  13.810  1.00  0.00           H  
ATOM   1389 2HB  ASP A  90       5.630  30.429  12.176  1.00  0.00           H  
ATOM   1390  N   THR A  91       8.098  27.578  12.387  1.00  0.00           N  
ATOM   1391  CA  THR A  91       9.285  27.323  11.580  1.00  0.00           C  
ATOM   1392  C   THR A  91       8.920  26.661  10.257  1.00  0.00           C  
ATOM   1393  O   THR A  91       8.426  25.534  10.232  1.00  0.00           O  
ATOM   1394  CB  THR A  91      10.293  26.441  12.339  1.00  0.00           C  
ATOM   1395  OG1 THR A  91      10.648  27.072  13.576  1.00  0.00           O  
ATOM   1396  CG2 THR A  91      11.548  26.226  11.506  1.00  0.00           C  
ATOM   1397  H   THR A  91       8.052  27.206  13.325  1.00  0.00           H  
ATOM   1398  HA  THR A  91       9.764  28.277  11.357  1.00  0.00           H  
ATOM   1399  HB  THR A  91       9.839  25.475  12.557  1.00  0.00           H  
ATOM   1400  HG1 THR A  91       9.997  26.850  14.246  1.00  0.00           H  
ATOM   1401 1HG2 THR A  91      12.248  25.600  12.058  1.00  0.00           H  
ATOM   1402 2HG2 THR A  91      11.283  25.735  10.570  1.00  0.00           H  
ATOM   1403 3HG2 THR A  91      12.012  27.188  11.293  1.00  0.00           H  
ATOM   1404  N   ALA A  92       9.167  27.368   9.159  1.00  0.00           N  
ATOM   1405  CA  ALA A  92       8.759  26.901   7.840  1.00  0.00           C  
ATOM   1406  C   ALA A  92       9.342  27.779   6.740  1.00  0.00           C  
ATOM   1407  O   ALA A  92       9.728  28.923   6.985  1.00  0.00           O  
ATOM   1408  CB  ALA A  92       7.241  26.863   7.737  1.00  0.00           C  
ATOM   1409  H   ALA A  92       9.649  28.252   9.241  1.00  0.00           H  
ATOM   1410  HA  ALA A  92       9.147  25.892   7.703  1.00  0.00           H  
ATOM   1411 1HB  ALA A  92       6.952  26.513   6.746  1.00  0.00           H  
ATOM   1412 2HB  ALA A  92       6.842  26.186   8.492  1.00  0.00           H  
ATOM   1413 3HB  ALA A  92       6.841  27.863   7.899  1.00  0.00           H  
ATOM   1414  N   VAL A  93       9.404  27.238   5.528  1.00  0.00           N  
ATOM   1415  CA  VAL A  93       9.805  28.016   4.362  1.00  0.00           C  
ATOM   1416  C   VAL A  93       8.592  28.485   3.569  1.00  0.00           C  
ATOM   1417  O   VAL A  93       7.801  27.674   3.088  1.00  0.00           O  
ATOM   1418  CB  VAL A  93      10.718  27.176   3.448  1.00  0.00           C  
ATOM   1419  CG1 VAL A  93      11.109  27.971   2.211  1.00  0.00           C  
ATOM   1420  CG2 VAL A  93      11.953  26.733   4.217  1.00  0.00           C  
ATOM   1421  H   VAL A  93       9.167  26.263   5.412  1.00  0.00           H  
ATOM   1422  HA  VAL A  93      10.360  28.890   4.703  1.00  0.00           H  
ATOM   1423  HB  VAL A  93      10.168  26.299   3.107  1.00  0.00           H  
ATOM   1424 1HG1 VAL A  93      11.754  27.362   1.577  1.00  0.00           H  
ATOM   1425 2HG1 VAL A  93      10.211  28.246   1.657  1.00  0.00           H  
ATOM   1426 3HG1 VAL A  93      11.642  28.872   2.511  1.00  0.00           H  
ATOM   1427 1HG2 VAL A  93      12.594  26.140   3.566  1.00  0.00           H  
ATOM   1428 2HG2 VAL A  93      12.500  27.610   4.564  1.00  0.00           H  
ATOM   1429 3HG2 VAL A  93      11.652  26.132   5.075  1.00  0.00           H  
ATOM   1430  N   TYR A  94       8.450  29.799   3.436  1.00  0.00           N  
ATOM   1431  CA  TYR A  94       7.293  30.382   2.768  1.00  0.00           C  
ATOM   1432  C   TYR A  94       7.467  30.369   1.254  1.00  0.00           C  
ATOM   1433  O   TYR A  94       8.524  30.733   0.738  1.00  0.00           O  
ATOM   1434  CB  TYR A  94       7.052  31.810   3.262  1.00  0.00           C  
ATOM   1435  CG  TYR A  94       6.622  31.890   4.710  1.00  0.00           C  
ATOM   1436  CD1 TYR A  94       6.663  30.758   5.509  1.00  0.00           C  
ATOM   1437  CD2 TYR A  94       6.188  33.097   5.238  1.00  0.00           C  
ATOM   1438  CE1 TYR A  94       6.270  30.831   6.832  1.00  0.00           C  
ATOM   1439  CE2 TYR A  94       5.795  33.170   6.561  1.00  0.00           C  
ATOM   1440  CZ  TYR A  94       5.836  32.043   7.356  1.00  0.00           C  
ATOM   1441  OH  TYR A  94       5.445  32.116   8.673  1.00  0.00           O  
ATOM   1442  H   TYR A  94       9.163  30.411   3.808  1.00  0.00           H  
ATOM   1443  HA  TYR A  94       6.417  29.778   3.004  1.00  0.00           H  
ATOM   1444 1HB  TYR A  94       7.965  32.395   3.145  1.00  0.00           H  
ATOM   1445 2HB  TYR A  94       6.282  32.281   2.652  1.00  0.00           H  
ATOM   1446  HD1 TYR A  94       7.005  29.809   5.094  1.00  0.00           H  
ATOM   1447  HD2 TYR A  94       6.155  33.987   4.610  1.00  0.00           H  
ATOM   1448  HE1 TYR A  94       6.302  29.941   7.460  1.00  0.00           H  
ATOM   1449  HE2 TYR A  94       5.453  34.119   6.976  1.00  0.00           H  
ATOM   1450  HH  TYR A  94       5.226  33.026   8.891  1.00  0.00           H  
ATOM   1451  N   TYR A  95       6.424  29.948   0.547  1.00  0.00           N  
ATOM   1452  CA  TYR A  95       6.442  29.935  -0.910  1.00  0.00           C  
ATOM   1453  C   TYR A  95       5.337  30.814  -1.482  1.00  0.00           C  
ATOM   1454  O   TYR A  95       4.220  30.838  -0.967  1.00  0.00           O  
ATOM   1455  CB  TYR A  95       6.306  28.504  -1.435  1.00  0.00           C  
ATOM   1456  CG  TYR A  95       7.463  27.604  -1.061  1.00  0.00           C  
ATOM   1457  CD1 TYR A  95       7.395  26.824   0.083  1.00  0.00           C  
ATOM   1458  CD2 TYR A  95       8.594  27.560  -1.864  1.00  0.00           C  
ATOM   1459  CE1 TYR A  95       8.452  26.003   0.424  1.00  0.00           C  
ATOM   1460  CE2 TYR A  95       9.651  26.739  -1.523  1.00  0.00           C  
ATOM   1461  CZ  TYR A  95       9.582  25.962  -0.384  1.00  0.00           C  
ATOM   1462  OH  TYR A  95      10.635  25.144  -0.045  1.00  0.00           O  
ATOM   1463  H   TYR A  95       5.598  29.629   1.032  1.00  0.00           H  
ATOM   1464  HA  TYR A  95       7.395  30.341  -1.249  1.00  0.00           H  
ATOM   1465 1HB  TYR A  95       5.389  28.058  -1.044  1.00  0.00           H  
ATOM   1466 2HB  TYR A  95       6.224  28.520  -2.521  1.00  0.00           H  
ATOM   1467  HD1 TYR A  95       6.506  26.859   0.714  1.00  0.00           H  
ATOM   1468  HD2 TYR A  95       8.648  28.174  -2.763  1.00  0.00           H  
ATOM   1469  HE1 TYR A  95       8.398  25.390   1.323  1.00  0.00           H  
ATOM   1470  HE2 TYR A  95      10.540  26.704  -2.154  1.00  0.00           H  
ATOM   1471  HH  TYR A  95      10.306  24.387   0.445  1.00  0.00           H  
ATOM   1472  N   CYS A  96       5.656  31.536  -2.551  1.00  0.00           N  
ATOM   1473  CA  CYS A  96       4.654  32.296  -3.289  1.00  0.00           C  
ATOM   1474  C   CYS A  96       4.354  31.651  -4.636  1.00  0.00           C  
ATOM   1475  O   CYS A  96       5.263  31.376  -5.419  1.00  0.00           O  
ATOM   1476  CB  CYS A  96       5.127  33.733  -3.512  1.00  0.00           C  
ATOM   1477  SG  CYS A  96       5.380  34.673  -1.987  1.00  0.00           S  
ATOM   1478  H   CYS A  96       6.617  31.558  -2.861  1.00  0.00           H  
ATOM   1479  HA  CYS A  96       3.736  32.320  -2.702  1.00  0.00           H  
ATOM   1480 1HB  CYS A  96       6.067  33.726  -4.064  1.00  0.00           H  
ATOM   1481 2HB  CYS A  96       4.395  34.266  -4.119  1.00  0.00           H  
ATOM   1482  HG  CYS A  96       4.102  34.994  -1.809  1.00  0.00           H  
ATOM   1483  N   ALA A  97       3.074  31.411  -4.899  1.00  0.00           N  
ATOM   1484  CA  ALA A  97       2.646  30.861  -6.179  1.00  0.00           C  
ATOM   1485  C   ALA A  97       1.279  31.400  -6.581  1.00  0.00           C  
ATOM   1486  O   ALA A  97       0.443  31.698  -5.728  1.00  0.00           O  
ATOM   1487  CB  ALA A  97       2.617  29.340  -6.119  1.00  0.00           C  
ATOM   1488  H   ALA A  97       2.380  31.616  -4.195  1.00  0.00           H  
ATOM   1489  HA  ALA A  97       3.364  31.170  -6.939  1.00  0.00           H  
ATOM   1490 1HB  ALA A  97       2.295  28.944  -7.082  1.00  0.00           H  
ATOM   1491 2HB  ALA A  97       3.615  28.967  -5.888  1.00  0.00           H  
ATOM   1492 3HB  ALA A  97       1.922  29.020  -5.345  1.00  0.00           H  
ATOM   1493  N   ARG A  98       1.057  31.523  -7.886  1.00  0.00           N  
ATOM   1494  CA  ARG A  98      -0.219  32.000  -8.404  1.00  0.00           C  
ATOM   1495  C   ARG A  98      -1.123  30.838  -8.795  1.00  0.00           C  
ATOM   1496  O   ARG A  98      -0.666  29.847  -9.366  1.00  0.00           O  
ATOM   1497  CB  ARG A  98      -0.004  32.900  -9.612  1.00  0.00           C  
ATOM   1498  CG  ARG A  98       0.849  34.130  -9.349  1.00  0.00           C  
ATOM   1499  CD  ARG A  98       0.060  35.220  -8.719  1.00  0.00           C  
ATOM   1500  NE  ARG A  98       0.769  36.490  -8.749  1.00  0.00           N  
ATOM   1501  CZ  ARG A  98       0.215  37.682  -8.458  1.00  0.00           C  
ATOM   1502  NH1 ARG A  98      -1.053  37.752  -8.116  1.00  0.00           N  
ATOM   1503  NH2 ARG A  98       0.945  38.782  -8.515  1.00  0.00           N  
ATOM   1504  H   ARG A  98       1.792  31.280  -8.535  1.00  0.00           H  
ATOM   1505  HA  ARG A  98      -0.715  32.578  -7.624  1.00  0.00           H  
ATOM   1506 1HB  ARG A  98       0.475  32.331 -10.408  1.00  0.00           H  
ATOM   1507 2HB  ARG A  98      -0.969  33.241  -9.988  1.00  0.00           H  
ATOM   1508 1HG  ARG A  98       1.668  33.869  -8.679  1.00  0.00           H  
ATOM   1509 2HG  ARG A  98       1.254  34.501 -10.291  1.00  0.00           H  
ATOM   1510 1HD  ARG A  98      -0.882  35.343  -9.252  1.00  0.00           H  
ATOM   1511 2HD  ARG A  98      -0.142  34.968  -7.679  1.00  0.00           H  
ATOM   1512  HE  ARG A  98       1.747  36.476  -9.008  1.00  0.00           H  
ATOM   1513 1HH1 ARG A  98      -1.611  36.912  -8.073  1.00  0.00           H  
ATOM   1514 2HH1 ARG A  98      -1.468  38.646  -7.897  1.00  0.00           H  
ATOM   1515 1HH2 ARG A  98       1.920  38.729  -8.777  1.00  0.00           H  
ATOM   1516 2HH2 ARG A  98       0.530  39.676  -8.296  1.00  0.00           H  
ATOM   1517  N   SER A  99      -2.409  30.965  -8.485  1.00  0.00           N  
ATOM   1518  CA  SER A  99      -3.387  29.943  -8.839  1.00  0.00           C  
ATOM   1519  C   SER A  99      -4.784  30.538  -8.964  1.00  0.00           C  
ATOM   1520  O   SER A  99      -5.179  31.391  -8.169  1.00  0.00           O  
ATOM   1521  CB  SER A  99      -3.389  28.839  -7.801  1.00  0.00           C  
ATOM   1522  OG  SER A  99      -4.345  27.862  -8.108  1.00  0.00           O  
ATOM   1523  H   SER A  99      -2.716  31.790  -7.990  1.00  0.00           H  
ATOM   1524  HA  SER A  99      -3.109  29.518  -9.805  1.00  0.00           H  
ATOM   1525 1HB  SER A  99      -2.401  28.382  -7.754  1.00  0.00           H  
ATOM   1526 2HB  SER A  99      -3.600  29.263  -6.820  1.00  0.00           H  
ATOM   1527  HG  SER A  99      -3.939  27.018  -7.897  1.00  0.00           H  
ATOM   1528  N   GLY A 100      -5.529  30.082  -9.965  1.00  0.00           N  
ATOM   1529  CA  GLY A 100      -6.886  30.564 -10.192  1.00  0.00           C  
ATOM   1530  C   GLY A 100      -7.039  31.143 -11.592  1.00  0.00           C  
ATOM   1531  O   GLY A 100      -6.248  31.986 -12.016  1.00  0.00           O  
ATOM   1532  H   GLY A 100      -5.144  29.384 -10.586  1.00  0.00           H  
ATOM   1533 1HA  GLY A 100      -7.591  29.744 -10.054  1.00  0.00           H  
ATOM   1534 2HA  GLY A 100      -7.130  31.325  -9.451  1.00  0.00           H  
ATOM   1535  N   GLY A 101      -8.060  30.684 -12.308  1.00  0.00           N  
ATOM   1536  CA  GLY A 101      -8.308  31.143 -13.670  1.00  0.00           C  
ATOM   1537  C   GLY A 101      -7.751  30.160 -14.692  1.00  0.00           C  
ATOM   1538  O   GLY A 101      -7.215  29.112 -14.332  1.00  0.00           O  
ATOM   1539  H   GLY A 101      -8.681  30.001 -11.899  1.00  0.00           H  
ATOM   1540 1HA  GLY A 101      -9.381  31.264 -13.823  1.00  0.00           H  
ATOM   1541 2HA  GLY A 101      -7.851  32.121 -13.813  1.00  0.00           H  
ATOM   1542  N   PRO A 102      -7.880  30.506 -15.969  1.00  0.00           N  
ATOM   1543  CA  PRO A 102      -7.402  29.648 -17.046  1.00  0.00           C  
ATOM   1544  C   PRO A 102      -5.884  29.697 -17.156  1.00  0.00           C  
ATOM   1545  O   PRO A 102      -5.270  28.843 -17.797  1.00  0.00           O  
ATOM   1546  CB  PRO A 102      -8.077  30.243 -18.286  1.00  0.00           C  
ATOM   1547  CG  PRO A 102      -8.244  31.687 -17.954  1.00  0.00           C  
ATOM   1548  CD  PRO A 102      -8.579  31.698 -16.486  1.00  0.00           C  
ATOM   1549  HA  PRO A 102      -7.744  28.618 -16.868  1.00  0.00           H  
ATOM   1550 1HB  PRO A 102      -7.448  30.079 -19.173  1.00  0.00           H  
ATOM   1551 2HB  PRO A 102      -9.035  29.735 -18.473  1.00  0.00           H  
ATOM   1552 1HG  PRO A 102      -7.319  32.238 -18.181  1.00  0.00           H  
ATOM   1553 2HG  PRO A 102      -9.038  32.130 -18.573  1.00  0.00           H  
ATOM   1554 1HD  PRO A 102      -8.194  32.621 -16.029  1.00  0.00           H  
ATOM   1555 2HD  PRO A 102      -9.669  31.626 -16.358  1.00  0.00           H  
ATOM   1556  N   TYR A 103      -5.282  30.701 -16.528  1.00  0.00           N  
ATOM   1557  CA  TYR A 103      -3.830  30.838 -16.518  1.00  0.00           C  
ATOM   1558  C   TYR A 103      -3.223  30.183 -15.284  1.00  0.00           C  
ATOM   1559  O   TYR A 103      -3.643  30.448 -14.158  1.00  0.00           O  
ATOM   1560  CB  TYR A 103      -3.432  32.315 -16.585  1.00  0.00           C  
ATOM   1561  CG  TYR A 103      -3.816  32.992 -17.882  1.00  0.00           C  
ATOM   1562  CD1 TYR A 103      -5.016  33.683 -17.975  1.00  0.00           C  
ATOM   1563  CD2 TYR A 103      -2.969  32.923 -18.977  1.00  0.00           C  
ATOM   1564  CE1 TYR A 103      -5.366  34.302 -19.159  1.00  0.00           C  
ATOM   1565  CE2 TYR A 103      -3.320  33.542 -20.162  1.00  0.00           C  
ATOM   1566  CZ  TYR A 103      -4.513  34.229 -20.254  1.00  0.00           C  
ATOM   1567  OH  TYR A 103      -4.862  34.845 -21.434  1.00  0.00           O  
ATOM   1568  H   TYR A 103      -5.844  31.386 -16.044  1.00  0.00           H  
ATOM   1569  HA  TYR A 103      -3.429  30.329 -17.394  1.00  0.00           H  
ATOM   1570 1HB  TYR A 103      -3.905  32.857 -15.764  1.00  0.00           H  
ATOM   1571 2HB  TYR A 103      -2.354  32.407 -16.459  1.00  0.00           H  
ATOM   1572  HD1 TYR A 103      -5.681  33.738 -17.113  1.00  0.00           H  
ATOM   1573  HD2 TYR A 103      -2.027  32.379 -18.905  1.00  0.00           H  
ATOM   1574  HE1 TYR A 103      -6.308  34.845 -19.232  1.00  0.00           H  
ATOM   1575  HE2 TYR A 103      -2.654  33.487 -21.024  1.00  0.00           H  
ATOM   1576  HH  TYR A 103      -5.721  35.262 -21.334  1.00  0.00           H  
ATOM   1577  N   PHE A 104      -2.232  29.326 -15.503  1.00  0.00           N  
ATOM   1578  CA  PHE A 104      -1.559  28.637 -14.409  1.00  0.00           C  
ATOM   1579  C   PHE A 104      -0.059  28.903 -14.430  1.00  0.00           C  
ATOM   1580  O   PHE A 104       0.562  28.926 -15.492  1.00  0.00           O  
ATOM   1581  CB  PHE A 104      -1.815  27.131 -14.487  1.00  0.00           C  
ATOM   1582  CG  PHE A 104      -3.260  26.754 -14.324  1.00  0.00           C  
ATOM   1583  CD1 PHE A 104      -4.077  26.586 -15.433  1.00  0.00           C  
ATOM   1584  CD2 PHE A 104      -3.806  26.566 -13.063  1.00  0.00           C  
ATOM   1585  CE1 PHE A 104      -5.407  26.239 -15.285  1.00  0.00           C  
ATOM   1586  CE2 PHE A 104      -5.134  26.218 -12.912  1.00  0.00           C  
ATOM   1587  CZ  PHE A 104      -5.935  26.055 -14.025  1.00  0.00           C  
ATOM   1588  H   PHE A 104      -1.937  29.147 -16.453  1.00  0.00           H  
ATOM   1589  HA  PHE A 104      -1.959  29.011 -13.466  1.00  0.00           H  
ATOM   1590 1HB  PHE A 104      -1.471  26.753 -15.448  1.00  0.00           H  
ATOM   1591 2HB  PHE A 104      -1.242  26.624 -13.711  1.00  0.00           H  
ATOM   1592  HD1 PHE A 104      -3.659  26.731 -16.429  1.00  0.00           H  
ATOM   1593  HD2 PHE A 104      -3.173  26.696 -12.185  1.00  0.00           H  
ATOM   1594  HE1 PHE A 104      -6.037  26.111 -16.164  1.00  0.00           H  
ATOM   1595  HE2 PHE A 104      -5.551  26.073 -11.916  1.00  0.00           H  
ATOM   1596  HZ  PHE A 104      -6.983  25.782 -13.907  1.00  0.00           H  
ATOM   1597  N   PHE A 105       0.518  29.104 -13.250  1.00  0.00           N  
ATOM   1598  CA  PHE A 105       1.925  29.471 -13.137  1.00  0.00           C  
ATOM   1599  C   PHE A 105       2.753  28.315 -12.591  1.00  0.00           C  
ATOM   1600  O   PHE A 105       2.639  27.956 -11.419  1.00  0.00           O  
ATOM   1601  CB  PHE A 105       2.087  30.693 -12.232  1.00  0.00           C  
ATOM   1602  CG  PHE A 105       1.562  31.966 -12.833  1.00  0.00           C  
ATOM   1603  CD1 PHE A 105       0.197  32.179 -12.959  1.00  0.00           C  
ATOM   1604  CD2 PHE A 105       2.431  32.953 -13.274  1.00  0.00           C  
ATOM   1605  CE1 PHE A 105      -0.287  33.349 -13.512  1.00  0.00           C  
ATOM   1606  CE2 PHE A 105       1.949  34.124 -13.826  1.00  0.00           C  
ATOM   1607  CZ  PHE A 105       0.588  34.322 -13.945  1.00  0.00           C  
ATOM   1608  H   PHE A 105      -0.032  29.000 -12.409  1.00  0.00           H  
ATOM   1609  HA  PHE A 105       2.298  29.720 -14.131  1.00  0.00           H  
ATOM   1610 1HB  PHE A 105       1.567  30.521 -11.291  1.00  0.00           H  
ATOM   1611 2HB  PHE A 105       3.142  30.837 -12.001  1.00  0.00           H  
ATOM   1612  HD1 PHE A 105      -0.495  31.410 -12.616  1.00  0.00           H  
ATOM   1613  HD2 PHE A 105       3.506  32.796 -13.180  1.00  0.00           H  
ATOM   1614  HE1 PHE A 105      -1.362  33.503 -13.606  1.00  0.00           H  
ATOM   1615  HE2 PHE A 105       2.643  34.892 -14.168  1.00  0.00           H  
ATOM   1616  HZ  PHE A 105       0.207  35.244 -14.382  1.00  0.00           H  
ATOM   1617  N   ASP A 106       3.587  27.735 -13.447  1.00  0.00           N  
ATOM   1618  CA  ASP A 106       4.461  26.640 -13.043  1.00  0.00           C  
ATOM   1619  C   ASP A 106       5.792  27.162 -12.519  1.00  0.00           C  
ATOM   1620  O   ASP A 106       6.743  26.401 -12.344  1.00  0.00           O  
ATOM   1621  CB  ASP A 106       4.706  25.688 -14.217  1.00  0.00           C  
ATOM   1622  CG  ASP A 106       5.377  26.369 -15.402  1.00  0.00           C  
ATOM   1623  OD1 ASP A 106       5.268  27.567 -15.514  1.00  0.00           O  
ATOM   1624  OD2 ASP A 106       5.994  25.685 -16.183  1.00  0.00           O  
ATOM   1625  H   ASP A 106       3.616  28.061 -14.403  1.00  0.00           H  
ATOM   1626  HA  ASP A 106       3.972  26.085 -12.241  1.00  0.00           H  
ATOM   1627 1HB  ASP A 106       5.334  24.860 -13.888  1.00  0.00           H  
ATOM   1628 2HB  ASP A 106       3.756  25.267 -14.549  1.00  0.00           H  
ATOM   1629  N   TYR A 107       5.853  28.466 -12.269  1.00  0.00           N  
ATOM   1630  CA  TYR A 107       7.063  29.089 -11.746  1.00  0.00           C  
ATOM   1631  C   TYR A 107       6.840  29.628 -10.338  1.00  0.00           C  
ATOM   1632  O   TYR A 107       5.844  30.299 -10.070  1.00  0.00           O  
ATOM   1633  CB  TYR A 107       7.531  30.212 -12.675  1.00  0.00           C  
ATOM   1634  CG  TYR A 107       7.925  29.736 -14.056  1.00  0.00           C  
ATOM   1635  CD1 TYR A 107       7.080  29.958 -15.133  1.00  0.00           C  
ATOM   1636  CD2 TYR A 107       9.131  29.078 -14.245  1.00  0.00           C  
ATOM   1637  CE1 TYR A 107       7.440  29.524 -16.395  1.00  0.00           C  
ATOM   1638  CE2 TYR A 107       9.491  28.644 -15.506  1.00  0.00           C  
ATOM   1639  CZ  TYR A 107       8.650  28.865 -16.578  1.00  0.00           C  
ATOM   1640  OH  TYR A 107       9.009  28.433 -17.834  1.00  0.00           O  
ATOM   1641  H   TYR A 107       5.041  29.039 -12.446  1.00  0.00           H  
ATOM   1642  HA  TYR A 107       7.846  28.333 -11.691  1.00  0.00           H  
ATOM   1643 1HB  TYR A 107       6.736  30.951 -12.783  1.00  0.00           H  
ATOM   1644 2HB  TYR A 107       8.389  30.717 -12.232  1.00  0.00           H  
ATOM   1645  HD1 TYR A 107       6.132  30.475 -14.985  1.00  0.00           H  
ATOM   1646  HD2 TYR A 107       9.795  28.903 -13.398  1.00  0.00           H  
ATOM   1647  HE1 TYR A 107       6.776  29.698 -17.241  1.00  0.00           H  
ATOM   1648  HE2 TYR A 107      10.439  28.126 -15.654  1.00  0.00           H  
ATOM   1649  HH  TYR A 107       8.406  27.740 -18.117  1.00  0.00           H  
ATOM   1650  N   TRP A 108       7.774  29.329  -9.442  1.00  0.00           N  
ATOM   1651  CA  TRP A 108       7.619  29.668  -8.032  1.00  0.00           C  
ATOM   1652  C   TRP A 108       8.704  30.634  -7.575  1.00  0.00           C  
ATOM   1653  O   TRP A 108       9.696  30.845  -8.274  1.00  0.00           O  
ATOM   1654  CB  TRP A 108       7.663  28.403  -7.172  1.00  0.00           C  
ATOM   1655  CG  TRP A 108       6.451  27.535  -7.323  1.00  0.00           C  
ATOM   1656  CD1 TRP A 108       5.944  27.038  -8.486  1.00  0.00           C  
ATOM   1657  CD2 TRP A 108       5.582  27.053  -6.269  1.00  0.00           C  
ATOM   1658  NE1 TRP A 108       4.825  26.285  -8.231  1.00  0.00           N  
ATOM   1659  CE2 TRP A 108       4.590  26.282  -6.879  1.00  0.00           C  
ATOM   1660  CE3 TRP A 108       5.569  27.211  -4.878  1.00  0.00           C  
ATOM   1661  CZ2 TRP A 108       3.585  25.667  -6.148  1.00  0.00           C  
ATOM   1662  CZ3 TRP A 108       4.563  26.594  -4.145  1.00  0.00           C  
ATOM   1663  CH2 TRP A 108       3.597  25.841  -4.764  1.00  0.00           C  
ATOM   1664  H   TRP A 108       8.614  28.856  -9.745  1.00  0.00           H  
ATOM   1665  HA  TRP A 108       6.651  30.149  -7.897  1.00  0.00           H  
ATOM   1666 1HB  TRP A 108       8.542  27.814  -7.436  1.00  0.00           H  
ATOM   1667 2HB  TRP A 108       7.757  28.680  -6.123  1.00  0.00           H  
ATOM   1668  HD1 TRP A 108       6.365  27.213  -9.475  1.00  0.00           H  
ATOM   1669  HE1 TRP A 108       4.264  25.810  -8.924  1.00  0.00           H  
ATOM   1670  HE3 TRP A 108       6.335  27.806  -4.380  1.00  0.00           H  
ATOM   1671  HZ2 TRP A 108       2.809  25.065  -6.622  1.00  0.00           H  
ATOM   1672  HZ3 TRP A 108       4.559  26.723  -3.062  1.00  0.00           H  
ATOM   1673  HH2 TRP A 108       2.823  25.370  -4.159  1.00  0.00           H  
ATOM   1674  N   GLY A 109       8.510  31.220  -6.399  1.00  0.00           N  
ATOM   1675  CA  GLY A 109       9.572  31.958  -5.725  1.00  0.00           C  
ATOM   1676  C   GLY A 109      10.636  31.015  -5.178  1.00  0.00           C  
ATOM   1677  O   GLY A 109      10.450  29.798  -5.160  1.00  0.00           O  
ATOM   1678  H   GLY A 109       7.603  31.153  -5.959  1.00  0.00           H  
ATOM   1679 1HA  GLY A 109      10.028  32.660  -6.424  1.00  0.00           H  
ATOM   1680 2HA  GLY A 109       9.148  32.545  -4.912  1.00  0.00           H  
ATOM   1681  N   GLN A 110      11.751  31.583  -4.732  1.00  0.00           N  
ATOM   1682  CA  GLN A 110      12.896  30.790  -4.302  1.00  0.00           C  
ATOM   1683  C   GLN A 110      12.684  30.231  -2.901  1.00  0.00           C  
ATOM   1684  O   GLN A 110      13.400  29.328  -2.468  1.00  0.00           O  
ATOM   1685  CB  GLN A 110      14.175  31.631  -4.341  1.00  0.00           C  
ATOM   1686  CG  GLN A 110      14.325  32.591  -3.173  1.00  0.00           C  
ATOM   1687  CD  GLN A 110      13.684  33.939  -3.446  1.00  0.00           C  
ATOM   1688  OE1 GLN A 110      12.672  34.030  -4.146  1.00  0.00           O  
ATOM   1689  NE2 GLN A 110      14.271  34.995  -2.894  1.00  0.00           N  
ATOM   1690  H   GLN A 110      11.806  32.591  -4.690  1.00  0.00           H  
ATOM   1691  HA  GLN A 110      13.011  29.950  -4.986  1.00  0.00           H  
ATOM   1692 1HB  GLN A 110      15.044  30.972  -4.349  1.00  0.00           H  
ATOM   1693 2HB  GLN A 110      14.199  32.215  -5.261  1.00  0.00           H  
ATOM   1694 1HG  GLN A 110      13.847  32.157  -2.296  1.00  0.00           H  
ATOM   1695 2HG  GLN A 110      15.386  32.750  -2.980  1.00  0.00           H  
ATOM   1696 1HE2 GLN A 110      13.893  35.910  -3.039  1.00  0.00           H  
ATOM   1697 2HE2 GLN A 110      15.091  34.876  -2.334  1.00  0.00           H  
ATOM   1698  N   GLY A 111      11.697  30.773  -2.196  1.00  0.00           N  
ATOM   1699  CA  GLY A 111      11.373  30.312  -0.852  1.00  0.00           C  
ATOM   1700  C   GLY A 111      12.003  31.210   0.205  1.00  0.00           C  
ATOM   1701  O   GLY A 111      13.141  31.654   0.058  1.00  0.00           O  
ATOM   1702  H   GLY A 111      11.158  31.525  -2.602  1.00  0.00           H  
ATOM   1703 1HA  GLY A 111      10.290  30.297  -0.724  1.00  0.00           H  
ATOM   1704 2HA  GLY A 111      11.725  29.290  -0.723  1.00  0.00           H  
ATOM   1705  N   THR A 112      11.256  31.472   1.272  1.00  0.00           N  
ATOM   1706  CA  THR A 112      11.746  32.306   2.364  1.00  0.00           C  
ATOM   1707  C   THR A 112      11.708  31.555   3.689  1.00  0.00           C  
ATOM   1708  O   THR A 112      10.637  31.306   4.243  1.00  0.00           O  
ATOM   1709  CB  THR A 112      10.926  33.604   2.482  1.00  0.00           C  
ATOM   1710  OG1 THR A 112      11.011  34.338   1.253  1.00  0.00           O  
ATOM   1711  CG2 THR A 112      11.451  34.465   3.620  1.00  0.00           C  
ATOM   1712  H   THR A 112      10.325  31.085   1.329  1.00  0.00           H  
ATOM   1713  HA  THR A 112      12.783  32.572   2.158  1.00  0.00           H  
ATOM   1714  HB  THR A 112       9.881  33.359   2.671  1.00  0.00           H  
ATOM   1715  HG1 THR A 112      11.725  34.977   1.312  1.00  0.00           H  
ATOM   1716 1HG2 THR A 112      10.860  35.378   3.688  1.00  0.00           H  
ATOM   1717 2HG2 THR A 112      11.378  33.914   4.557  1.00  0.00           H  
ATOM   1718 3HG2 THR A 112      12.493  34.722   3.431  1.00  0.00           H  
ATOM   1719  N   LEU A 113      12.884  31.196   4.194  1.00  0.00           N  
ATOM   1720  CA  LEU A 113      12.989  30.487   5.463  1.00  0.00           C  
ATOM   1721  C   LEU A 113      12.652  31.401   6.634  1.00  0.00           C  
ATOM   1722  O   LEU A 113      13.314  32.416   6.852  1.00  0.00           O  
ATOM   1723  CB  LEU A 113      14.404  29.921   5.639  1.00  0.00           C  
ATOM   1724  CG  LEU A 113      14.671  29.199   6.965  1.00  0.00           C  
ATOM   1725  CD1 LEU A 113      13.789  27.961   7.057  1.00  0.00           C  
ATOM   1726  CD2 LEU A 113      16.144  28.828   7.054  1.00  0.00           C  
ATOM   1727  H   LEU A 113      13.727  31.421   3.684  1.00  0.00           H  
ATOM   1728  HA  LEU A 113      12.279  29.661   5.457  1.00  0.00           H  
ATOM   1729 1HB  LEU A 113      14.598  29.216   4.833  1.00  0.00           H  
ATOM   1730 2HB  LEU A 113      15.118  30.740   5.558  1.00  0.00           H  
ATOM   1731  HG  LEU A 113      14.411  29.855   7.796  1.00  0.00           H  
ATOM   1732 1HD1 LEU A 113      13.979  27.447   7.999  1.00  0.00           H  
ATOM   1733 2HD1 LEU A 113      12.741  28.256   7.010  1.00  0.00           H  
ATOM   1734 3HD1 LEU A 113      14.015  27.291   6.227  1.00  0.00           H  
ATOM   1735 1HD2 LEU A 113      16.334  28.315   7.997  1.00  0.00           H  
ATOM   1736 2HD2 LEU A 113      16.405  28.171   6.224  1.00  0.00           H  
ATOM   1737 3HD2 LEU A 113      16.750  29.733   7.004  1.00  0.00           H  
ATOM   1738  N   VAL A 114      11.619  31.036   7.386  1.00  0.00           N  
ATOM   1739  CA  VAL A 114      11.233  31.786   8.575  1.00  0.00           C  
ATOM   1740  C   VAL A 114      11.417  30.952   9.836  1.00  0.00           C  
ATOM   1741  O   VAL A 114      10.828  29.880   9.974  1.00  0.00           O  
ATOM   1742  CB  VAL A 114       9.763  32.235   8.469  1.00  0.00           C  
ATOM   1743  CG1 VAL A 114       9.336  32.960   9.737  1.00  0.00           C  
ATOM   1744  CG2 VAL A 114       9.580  33.126   7.250  1.00  0.00           C  
ATOM   1745  H   VAL A 114      11.088  30.217   7.126  1.00  0.00           H  
ATOM   1746  HA  VAL A 114      11.866  32.671   8.646  1.00  0.00           H  
ATOM   1747  HB  VAL A 114       9.130  31.353   8.374  1.00  0.00           H  
ATOM   1748 1HG1 VAL A 114       8.295  33.270   9.645  1.00  0.00           H  
ATOM   1749 2HG1 VAL A 114       9.441  32.292  10.591  1.00  0.00           H  
ATOM   1750 3HG1 VAL A 114       9.964  33.839   9.883  1.00  0.00           H  
ATOM   1751 1HG2 VAL A 114       8.539  33.439   7.182  1.00  0.00           H  
ATOM   1752 2HG2 VAL A 114      10.219  34.005   7.343  1.00  0.00           H  
ATOM   1753 3HG2 VAL A 114       9.853  32.573   6.351  1.00  0.00           H  
ATOM   1754  N   THR A 115      12.237  31.450  10.754  1.00  0.00           N  
ATOM   1755  CA  THR A 115      12.473  30.769  12.022  1.00  0.00           C  
ATOM   1756  C   THR A 115      12.129  31.668  13.203  1.00  0.00           C  
ATOM   1757  O   THR A 115      10.986  31.801  13.542  1.00  0.00           O  
ATOM   1758  OXT THR A 115      13.001  32.244  13.793  1.00  0.00           O  
ATOM   1759  CB  THR A 115      13.936  30.302  12.137  1.00  0.00           C  
ATOM   1760  OG1 THR A 115      14.231  29.383  11.076  1.00  0.00           O  
ATOM   1761  CG2 THR A 115      14.174  29.619  13.475  1.00  0.00           C  
ATOM   1762  H   THR A 115      12.710  32.323  10.570  1.00  0.00           H  
ATOM   1763  HA  THR A 115      11.828  29.892  12.068  1.00  0.00           H  
ATOM   1764  HB  THR A 115      14.600  31.161  12.050  1.00  0.00           H  
ATOM   1765  HG1 THR A 115      14.191  28.485  11.412  1.00  0.00           H  
ATOM   1766 1HG2 THR A 115      15.213  29.296  13.538  1.00  0.00           H  
ATOM   1767 2HG2 THR A 115      13.962  30.319  14.283  1.00  0.00           H  
ATOM   1768 3HG2 THR A 115      13.520  28.754  13.563  1.00  0.00           H  
ATOM   1769  N   ASP C 116      -9.609  22.845   6.440  1.00  0.00           N  
ATOM   1770  CA  ASP C 116      -9.158  22.166   7.648  1.00  0.00           C  
ATOM   1771  C   ASP C 116      -9.357  20.660   7.542  1.00  0.00           C  
ATOM   1772  O   ASP C 116      -9.797  20.013   8.492  1.00  0.00           O  
ATOM   1773  CB  ASP C 116      -9.904  22.700   8.874  1.00  0.00           C  
ATOM   1774  CG  ASP C 116      -9.533  24.138   9.213  1.00  0.00           C  
ATOM   1775  OD1 ASP C 116      -8.396  24.499   9.022  1.00  0.00           O  
ATOM   1776  OD2 ASP C 116     -10.391  24.861   9.661  1.00  0.00           O  
ATOM   1777 1H   ASP C 116      -9.467  23.830   6.537  1.00  0.00           H  
ATOM   1778 2H   ASP C 116      -9.089  22.510   5.654  1.00  0.00           H  
ATOM   1779 3H   ASP C 116     -10.582  22.662   6.297  1.00  0.00           H  
ATOM   1780  HA  ASP C 116      -8.093  22.361   7.777  1.00  0.00           H  
ATOM   1781 1HB  ASP C 116     -10.978  22.649   8.696  1.00  0.00           H  
ATOM   1782 2HB  ASP C 116      -9.684  22.070   9.736  1.00  0.00           H  
ATOM   1783  N   ILE C 117      -9.030  20.106   6.379  1.00  0.00           N  
ATOM   1784  CA  ILE C 117      -9.127  18.668   6.161  1.00  0.00           C  
ATOM   1785  C   ILE C 117      -7.756  18.008   6.224  1.00  0.00           C  
ATOM   1786  O   ILE C 117      -6.834  18.402   5.509  1.00  0.00           O  
ATOM   1787  CB  ILE C 117      -9.784  18.361   4.803  1.00  0.00           C  
ATOM   1788  CG1 ILE C 117     -11.212  18.912   4.764  1.00  0.00           C  
ATOM   1789  CG2 ILE C 117      -9.781  16.863   4.538  1.00  0.00           C  
ATOM   1790  CD1 ILE C 117     -11.862  18.827   3.401  1.00  0.00           C  
ATOM   1791  H   ILE C 117      -8.707  20.697   5.626  1.00  0.00           H  
ATOM   1792  HA  ILE C 117      -9.747  18.240   6.948  1.00  0.00           H  
ATOM   1793  HB  ILE C 117      -9.231  18.862   4.010  1.00  0.00           H  
ATOM   1794 1HG1 ILE C 117     -11.832  18.366   5.473  1.00  0.00           H  
ATOM   1795 2HG1 ILE C 117     -11.206  19.958   5.073  1.00  0.00           H  
ATOM   1796 1HG2 ILE C 117     -10.250  16.663   3.574  1.00  0.00           H  
ATOM   1797 2HG2 ILE C 117      -8.755  16.498   4.524  1.00  0.00           H  
ATOM   1798 3HG2 ILE C 117     -10.338  16.353   5.324  1.00  0.00           H  
ATOM   1799 1HD1 ILE C 117     -12.870  19.238   3.453  1.00  0.00           H  
ATOM   1800 2HD1 ILE C 117     -11.274  19.398   2.681  1.00  0.00           H  
ATOM   1801 3HD1 ILE C 117     -11.910  17.786   3.086  1.00  0.00           H  
ATOM   1802  N   VAL C 118      -7.627  17.002   7.082  1.00  0.00           N  
ATOM   1803  CA  VAL C 118      -6.365  16.290   7.245  1.00  0.00           C  
ATOM   1804  C   VAL C 118      -6.123  15.326   6.091  1.00  0.00           C  
ATOM   1805  O   VAL C 118      -6.962  14.476   5.794  1.00  0.00           O  
ATOM   1806  CB  VAL C 118      -6.359  15.510   8.573  1.00  0.00           C  
ATOM   1807  CG1 VAL C 118      -5.086  14.687   8.702  1.00  0.00           C  
ATOM   1808  CG2 VAL C 118      -6.499  16.474   9.741  1.00  0.00           C  
ATOM   1809  H   VAL C 118      -8.425  16.722   7.635  1.00  0.00           H  
ATOM   1810  HA  VAL C 118      -5.556  17.022   7.265  1.00  0.00           H  
ATOM   1811  HB  VAL C 118      -7.195  14.810   8.576  1.00  0.00           H  
ATOM   1812 1HG1 VAL C 118      -5.099  14.142   9.646  1.00  0.00           H  
ATOM   1813 2HG1 VAL C 118      -5.025  13.980   7.875  1.00  0.00           H  
ATOM   1814 3HG1 VAL C 118      -4.221  15.350   8.678  1.00  0.00           H  
ATOM   1815 1HG2 VAL C 118      -6.495  15.915  10.676  1.00  0.00           H  
ATOM   1816 2HG2 VAL C 118      -5.666  17.177   9.734  1.00  0.00           H  
ATOM   1817 3HG2 VAL C 118      -7.437  17.022   9.650  1.00  0.00           H  
ATOM   1818  N   MET C 119      -4.971  15.463   5.444  1.00  0.00           N  
ATOM   1819  CA  MET C 119      -4.637  14.636   4.290  1.00  0.00           C  
ATOM   1820  C   MET C 119      -3.365  13.835   4.536  1.00  0.00           C  
ATOM   1821  O   MET C 119      -2.261  14.380   4.503  1.00  0.00           O  
ATOM   1822  CB  MET C 119      -4.487  15.505   3.044  1.00  0.00           C  
ATOM   1823  CG  MET C 119      -5.724  16.320   2.692  1.00  0.00           C  
ATOM   1824  SD  MET C 119      -5.484  17.355   1.234  1.00  0.00           S  
ATOM   1825  CE  MET C 119      -5.694  16.152  -0.074  1.00  0.00           C  
ATOM   1826  H   MET C 119      -4.309  16.158   5.759  1.00  0.00           H  
ATOM   1827  HA  MET C 119      -5.448  13.926   4.128  1.00  0.00           H  
ATOM   1828 1HB  MET C 119      -3.659  16.199   3.181  1.00  0.00           H  
ATOM   1829 2HB  MET C 119      -4.247  14.875   2.187  1.00  0.00           H  
ATOM   1830 1HG  MET C 119      -6.561  15.648   2.503  1.00  0.00           H  
ATOM   1831 2HG  MET C 119      -5.987  16.963   3.531  1.00  0.00           H  
ATOM   1832 1HE  MET C 119      -5.574  16.641  -1.041  1.00  0.00           H  
ATOM   1833 2HE  MET C 119      -4.946  15.365   0.031  1.00  0.00           H  
ATOM   1834 3HE  MET C 119      -6.691  15.715  -0.010  1.00  0.00           H  
ATOM   1835  N   THR C 120      -3.525  12.540   4.782  1.00  0.00           N  
ATOM   1836  CA  THR C 120      -2.400  11.680   5.128  1.00  0.00           C  
ATOM   1837  C   THR C 120      -1.895  10.916   3.911  1.00  0.00           C  
ATOM   1838  O   THR C 120      -2.606  10.080   3.353  1.00  0.00           O  
ATOM   1839  CB  THR C 120      -2.782  10.687   6.241  1.00  0.00           C  
ATOM   1840  OG1 THR C 120      -3.156  11.408   7.422  1.00  0.00           O  
ATOM   1841  CG2 THR C 120      -1.613   9.768   6.561  1.00  0.00           C  
ATOM   1842  H   THR C 120      -4.451  12.140   4.728  1.00  0.00           H  
ATOM   1843  HA  THR C 120      -1.585  12.307   5.493  1.00  0.00           H  
ATOM   1844  HB  THR C 120      -3.631  10.085   5.915  1.00  0.00           H  
ATOM   1845  HG1 THR C 120      -4.105  11.341   7.551  1.00  0.00           H  
ATOM   1846 1HG2 THR C 120      -1.901   9.073   7.349  1.00  0.00           H  
ATOM   1847 2HG2 THR C 120      -1.334   9.210   5.668  1.00  0.00           H  
ATOM   1848 3HG2 THR C 120      -0.764  10.363   6.896  1.00  0.00           H  
ATOM   1849  N   GLN C 121      -0.665  11.207   3.503  1.00  0.00           N  
ATOM   1850  CA  GLN C 121      -0.046  10.516   2.379  1.00  0.00           C  
ATOM   1851  C   GLN C 121       0.751   9.305   2.848  1.00  0.00           C  
ATOM   1852  O   GLN C 121       1.181   9.241   3.999  1.00  0.00           O  
ATOM   1853  CB  GLN C 121       0.862  11.469   1.597  1.00  0.00           C  
ATOM   1854  CG  GLN C 121       0.128  12.611   0.918  1.00  0.00           C  
ATOM   1855  CD  GLN C 121       1.059  13.505   0.120  1.00  0.00           C  
ATOM   1856  OE1 GLN C 121       0.865  14.722   0.050  1.00  0.00           O  
ATOM   1857  NE2 GLN C 121       2.078  12.906  -0.486  1.00  0.00           N  
ATOM   1858  H   GLN C 121      -0.145  11.926   3.985  1.00  0.00           H  
ATOM   1859  HA  GLN C 121      -0.834  10.162   1.714  1.00  0.00           H  
ATOM   1860 1HB  GLN C 121       1.604  11.898   2.271  1.00  0.00           H  
ATOM   1861 2HB  GLN C 121       1.401  10.911   0.831  1.00  0.00           H  
ATOM   1862 1HG  GLN C 121      -0.616  12.198   0.236  1.00  0.00           H  
ATOM   1863 2HG  GLN C 121      -0.361  13.220   1.679  1.00  0.00           H  
ATOM   1864 1HE2 GLN C 121       2.726  13.444  -1.026  1.00  0.00           H  
ATOM   1865 2HE2 GLN C 121       2.198  11.916  -0.402  1.00  0.00           H  
ATOM   1866  N   SER C 122       0.945   8.346   1.948  1.00  0.00           N  
ATOM   1867  CA  SER C 122       1.727   7.155   2.255  1.00  0.00           C  
ATOM   1868  C   SER C 122       2.371   6.580   1.000  1.00  0.00           C  
ATOM   1869  O   SER C 122       1.741   6.506  -0.055  1.00  0.00           O  
ATOM   1870  CB  SER C 122       0.846   6.106   2.907  1.00  0.00           C  
ATOM   1871  OG  SER C 122       1.568   4.932   3.161  1.00  0.00           O  
ATOM   1872  H   SER C 122       0.540   8.445   1.028  1.00  0.00           H  
ATOM   1873  HA  SER C 122       2.519   7.431   2.952  1.00  0.00           H  
ATOM   1874 1HB  SER C 122       0.444   6.498   3.841  1.00  0.00           H  
ATOM   1875 2HB  SER C 122       0.002   5.884   2.256  1.00  0.00           H  
ATOM   1876  HG  SER C 122       1.893   4.632   2.309  1.00  0.00           H  
ATOM   1877  N   PRO C 123       3.631   6.175   1.121  1.00  0.00           N  
ATOM   1878  CA  PRO C 123       4.346   6.262   2.389  1.00  0.00           C  
ATOM   1879  C   PRO C 123       4.910   7.659   2.609  1.00  0.00           C  
ATOM   1880  O   PRO C 123       4.671   8.568   1.814  1.00  0.00           O  
ATOM   1881  CB  PRO C 123       5.459   5.221   2.229  1.00  0.00           C  
ATOM   1882  CG  PRO C 123       5.809   5.281   0.781  1.00  0.00           C  
ATOM   1883  CD  PRO C 123       4.492   5.499   0.086  1.00  0.00           C  
ATOM   1884  HA  PRO C 123       3.664   5.987   3.208  1.00  0.00           H  
ATOM   1885 1HB  PRO C 123       6.306   5.473   2.883  1.00  0.00           H  
ATOM   1886 2HB  PRO C 123       5.095   4.231   2.540  1.00  0.00           H  
ATOM   1887 1HG  PRO C 123       6.526   6.094   0.597  1.00  0.00           H  
ATOM   1888 2HG  PRO C 123       6.302   4.347   0.471  1.00  0.00           H  
ATOM   1889 1HD  PRO C 123       4.642   6.148  -0.790  1.00  0.00           H  
ATOM   1890 2HD  PRO C 123       4.071   4.529  -0.218  1.00  0.00           H  
ATOM   1891  N   LEU C 124       5.662   7.825   3.692  1.00  0.00           N  
ATOM   1892  CA  LEU C 124       6.427   9.045   3.914  1.00  0.00           C  
ATOM   1893  C   LEU C 124       7.540   9.193   2.884  1.00  0.00           C  
ATOM   1894  O   LEU C 124       7.836  10.299   2.430  1.00  0.00           O  
ATOM   1895  CB  LEU C 124       7.026   9.046   5.326  1.00  0.00           C  
ATOM   1896  CG  LEU C 124       6.021   9.204   6.475  1.00  0.00           C  
ATOM   1897  CD1 LEU C 124       6.724   8.956   7.803  1.00  0.00           C  
ATOM   1898  CD2 LEU C 124       5.413  10.597   6.429  1.00  0.00           C  
ATOM   1899  H   LEU C 124       5.704   7.086   4.379  1.00  0.00           H  
ATOM   1900  HA  LEU C 124       5.755   9.897   3.818  1.00  0.00           H  
ATOM   1901 1HB  LEU C 124       7.558   8.108   5.478  1.00  0.00           H  
ATOM   1902 2HB  LEU C 124       7.744   9.863   5.399  1.00  0.00           H  
ATOM   1903  HG  LEU C 124       5.231   8.459   6.372  1.00  0.00           H  
ATOM   1904 1HD1 LEU C 124       6.010   9.068   8.619  1.00  0.00           H  
ATOM   1905 2HD1 LEU C 124       7.133   7.946   7.815  1.00  0.00           H  
ATOM   1906 3HD1 LEU C 124       7.532   9.677   7.926  1.00  0.00           H  
ATOM   1907 1HD2 LEU C 124       4.698  10.709   7.245  1.00  0.00           H  
ATOM   1908 2HD2 LEU C 124       6.202  11.342   6.533  1.00  0.00           H  
ATOM   1909 3HD2 LEU C 124       4.902  10.740   5.477  1.00  0.00           H  
ATOM   1910  N   SER C 125       8.154   8.073   2.519  1.00  0.00           N  
ATOM   1911  CA  SER C 125       9.195   8.068   1.498  1.00  0.00           C  
ATOM   1912  C   SER C 125       9.207   6.752   0.730  1.00  0.00           C  
ATOM   1913  O   SER C 125       9.129   5.676   1.323  1.00  0.00           O  
ATOM   1914  CB  SER C 125      10.551   8.304   2.135  1.00  0.00           C  
ATOM   1915  OG  SER C 125      11.571   8.256   1.175  1.00  0.00           O  
ATOM   1916  H   SER C 125       7.892   7.203   2.960  1.00  0.00           H  
ATOM   1917  HA  SER C 125       8.992   8.874   0.793  1.00  0.00           H  
ATOM   1918 1HB  SER C 125      10.557   9.276   2.627  1.00  0.00           H  
ATOM   1919 2HB  SER C 125      10.730   7.549   2.899  1.00  0.00           H  
ATOM   1920  HG  SER C 125      11.179   8.567   0.356  1.00  0.00           H  
ATOM   1921  N   LEU C 126       9.305   6.846  -0.591  1.00  0.00           N  
ATOM   1922  CA  LEU C 126       9.111   5.689  -1.457  1.00  0.00           C  
ATOM   1923  C   LEU C 126      10.324   5.459  -2.349  1.00  0.00           C  
ATOM   1924  O   LEU C 126      10.520   6.163  -3.340  1.00  0.00           O  
ATOM   1925  CB  LEU C 126       7.860   5.880  -2.324  1.00  0.00           C  
ATOM   1926  CG  LEU C 126       7.540   4.733  -3.292  1.00  0.00           C  
ATOM   1927  CD1 LEU C 126       7.279   3.458  -2.502  1.00  0.00           C  
ATOM   1928  CD2 LEU C 126       6.334   5.107  -4.141  1.00  0.00           C  
ATOM   1929  H   LEU C 126       9.519   7.741  -1.007  1.00  0.00           H  
ATOM   1930  HA  LEU C 126       8.973   4.808  -0.832  1.00  0.00           H  
ATOM   1931 1HB  LEU C 126       7.000   6.009  -1.669  1.00  0.00           H  
ATOM   1932 2HB  LEU C 126       7.981   6.788  -2.914  1.00  0.00           H  
ATOM   1933  HG  LEU C 126       8.399   4.554  -3.940  1.00  0.00           H  
ATOM   1934 1HD1 LEU C 126       7.053   2.644  -3.190  1.00  0.00           H  
ATOM   1935 2HD1 LEU C 126       8.165   3.204  -1.919  1.00  0.00           H  
ATOM   1936 3HD1 LEU C 126       6.435   3.612  -1.832  1.00  0.00           H  
ATOM   1937 1HD2 LEU C 126       6.108   4.292  -4.830  1.00  0.00           H  
ATOM   1938 2HD2 LEU C 126       5.475   5.285  -3.494  1.00  0.00           H  
ATOM   1939 3HD2 LEU C 126       6.555   6.011  -4.709  1.00  0.00           H  
ATOM   1940  N   PRO C 127      11.136   4.469  -1.993  1.00  0.00           N  
ATOM   1941  CA  PRO C 127      12.245   4.046  -2.838  1.00  0.00           C  
ATOM   1942  C   PRO C 127      11.749   3.261  -4.046  1.00  0.00           C  
ATOM   1943  O   PRO C 127      10.976   2.313  -3.908  1.00  0.00           O  
ATOM   1944  CB  PRO C 127      13.079   3.169  -1.899  1.00  0.00           C  
ATOM   1945  CG  PRO C 127      12.073   2.543  -0.994  1.00  0.00           C  
ATOM   1946  CD  PRO C 127      11.047   3.622  -0.771  1.00  0.00           C  
ATOM   1947  HA  PRO C 127      12.814   4.931  -3.159  1.00  0.00           H  
ATOM   1948 1HB  PRO C 127      13.648   2.429  -2.481  1.00  0.00           H  
ATOM   1949 2HB  PRO C 127      13.812   3.787  -1.360  1.00  0.00           H  
ATOM   1950 1HG  PRO C 127      11.648   1.644  -1.464  1.00  0.00           H  
ATOM   1951 2HG  PRO C 127      12.554   2.216  -0.060  1.00  0.00           H  
ATOM   1952 1HD  PRO C 127      10.051   3.166  -0.675  1.00  0.00           H  
ATOM   1953 2HD  PRO C 127      11.303   4.190   0.135  1.00  0.00           H  
ATOM   1954  N   VAL C 128      12.198   3.662  -5.231  1.00  0.00           N  
ATOM   1955  CA  VAL C 128      11.705   3.080  -6.473  1.00  0.00           C  
ATOM   1956  C   VAL C 128      12.856   2.651  -7.375  1.00  0.00           C  
ATOM   1957  O   VAL C 128      13.832   3.382  -7.542  1.00  0.00           O  
ATOM   1958  CB  VAL C 128      10.819   4.093  -7.223  1.00  0.00           C  
ATOM   1959  CG1 VAL C 128      10.298   3.488  -8.518  1.00  0.00           C  
ATOM   1960  CG2 VAL C 128       9.668   4.533  -6.332  1.00  0.00           C  
ATOM   1961  H   VAL C 128      12.898   4.389  -5.271  1.00  0.00           H  
ATOM   1962  HA  VAL C 128      11.105   2.202  -6.231  1.00  0.00           H  
ATOM   1963  HB  VAL C 128      11.423   4.959  -7.494  1.00  0.00           H  
ATOM   1964 1HG1 VAL C 128       9.674   4.217  -9.036  1.00  0.00           H  
ATOM   1965 2HG1 VAL C 128      11.138   3.213  -9.156  1.00  0.00           H  
ATOM   1966 3HG1 VAL C 128       9.707   2.600  -8.293  1.00  0.00           H  
ATOM   1967 1HG2 VAL C 128       9.047   5.249  -6.869  1.00  0.00           H  
ATOM   1968 2HG2 VAL C 128       9.068   3.665  -6.057  1.00  0.00           H  
ATOM   1969 3HG2 VAL C 128      10.064   5.001  -5.431  1.00  0.00           H  
ATOM   1970  N   THR C 129      12.735   1.462  -7.954  1.00  0.00           N  
ATOM   1971  CA  THR C 129      13.684   1.000  -8.960  1.00  0.00           C  
ATOM   1972  C   THR C 129      13.496   1.743 -10.277  1.00  0.00           C  
ATOM   1973  O   THR C 129      12.371   1.929 -10.740  1.00  0.00           O  
ATOM   1974  CB  THR C 129      13.547  -0.515  -9.197  1.00  0.00           C  
ATOM   1975  OG1 THR C 129      13.809  -1.218  -7.976  1.00  0.00           O  
ATOM   1976  CG2 THR C 129      14.527  -0.979 -10.264  1.00  0.00           C  
ATOM   1977  H   THR C 129      11.966   0.862  -7.691  1.00  0.00           H  
ATOM   1978  HA  THR C 129      14.694   1.201  -8.602  1.00  0.00           H  
ATOM   1979  HB  THR C 129      12.532  -0.743  -9.521  1.00  0.00           H  
ATOM   1980  HG1 THR C 129      12.977  -1.452  -7.557  1.00  0.00           H  
ATOM   1981 1HG2 THR C 129      14.415  -2.052 -10.419  1.00  0.00           H  
ATOM   1982 2HG2 THR C 129      14.323  -0.455 -11.198  1.00  0.00           H  
ATOM   1983 3HG2 THR C 129      15.544  -0.763  -9.942  1.00  0.00           H  
ATOM   1984  N   PRO C 130      14.605   2.165 -10.876  1.00  0.00           N  
ATOM   1985  CA  PRO C 130      14.568   2.837 -12.169  1.00  0.00           C  
ATOM   1986  C   PRO C 130      13.741   2.049 -13.176  1.00  0.00           C  
ATOM   1987  O   PRO C 130      14.051   0.899 -13.485  1.00  0.00           O  
ATOM   1988  CB  PRO C 130      16.046   2.891 -12.571  1.00  0.00           C  
ATOM   1989  CG  PRO C 130      16.775   2.968 -11.273  1.00  0.00           C  
ATOM   1990  CD  PRO C 130      16.006   2.055 -10.356  1.00  0.00           C  
ATOM   1991  HA  PRO C 130      14.159   3.850 -12.039  1.00  0.00           H  
ATOM   1992 1HB  PRO C 130      16.309   1.997 -13.156  1.00  0.00           H  
ATOM   1993 2HB  PRO C 130      16.229   3.763 -13.216  1.00  0.00           H  
ATOM   1994 1HG  PRO C 130      17.821   2.652 -11.406  1.00  0.00           H  
ATOM   1995 2HG  PRO C 130      16.801   4.007 -10.913  1.00  0.00           H  
ATOM   1996 1HD  PRO C 130      16.393   1.030 -10.449  1.00  0.00           H  
ATOM   1997 2HD  PRO C 130      16.098   2.413  -9.320  1.00  0.00           H  
ATOM   1998  N   GLY C 131      12.686   2.676 -13.686  1.00  0.00           N  
ATOM   1999  CA  GLY C 131      11.824   2.043 -14.678  1.00  0.00           C  
ATOM   2000  C   GLY C 131      10.612   1.395 -14.022  1.00  0.00           C  
ATOM   2001  O   GLY C 131       9.761   0.820 -14.700  1.00  0.00           O  
ATOM   2002  H   GLY C 131      12.475   3.615 -13.379  1.00  0.00           H  
ATOM   2003 1HA  GLY C 131      11.495   2.788 -15.403  1.00  0.00           H  
ATOM   2004 2HA  GLY C 131      12.392   1.292 -15.226  1.00  0.00           H  
ATOM   2005  N   GLU C 132      10.541   1.490 -12.699  1.00  0.00           N  
ATOM   2006  CA  GLU C 132       9.422   0.931 -11.950  1.00  0.00           C  
ATOM   2007  C   GLU C 132       8.372   1.994 -11.652  1.00  0.00           C  
ATOM   2008  O   GLU C 132       8.684   3.051 -11.103  1.00  0.00           O  
ATOM   2009  CB  GLU C 132       9.914   0.306 -10.643  1.00  0.00           C  
ATOM   2010  CG  GLU C 132       8.824  -0.363  -9.817  1.00  0.00           C  
ATOM   2011  CD  GLU C 132       9.326  -0.883  -8.498  1.00  0.00           C  
ATOM   2012  OE1 GLU C 132      10.424  -0.545  -8.127  1.00  0.00           O  
ATOM   2013  OE2 GLU C 132       8.609  -1.618  -7.861  1.00  0.00           O  
ATOM   2014  H   GLU C 132      11.280   1.962 -12.199  1.00  0.00           H  
ATOM   2015  HA  GLU C 132       8.954   0.153 -12.555  1.00  0.00           H  
ATOM   2016 1HB  GLU C 132      10.675  -0.443 -10.861  1.00  0.00           H  
ATOM   2017 2HB  GLU C 132      10.378   1.074 -10.024  1.00  0.00           H  
ATOM   2018 1HG  GLU C 132       8.029   0.358  -9.631  1.00  0.00           H  
ATOM   2019 2HG  GLU C 132       8.403  -1.188 -10.390  1.00  0.00           H  
ATOM   2020  N   PRO C 133       7.127   1.708 -12.017  1.00  0.00           N  
ATOM   2021  CA  PRO C 133       6.012   2.591 -11.696  1.00  0.00           C  
ATOM   2022  C   PRO C 133       5.900   2.813 -10.193  1.00  0.00           C  
ATOM   2023  O   PRO C 133       6.029   1.875  -9.406  1.00  0.00           O  
ATOM   2024  CB  PRO C 133       4.801   1.832 -12.247  1.00  0.00           C  
ATOM   2025  CG  PRO C 133       5.371   0.960 -13.313  1.00  0.00           C  
ATOM   2026  CD  PRO C 133       6.703   0.522 -12.767  1.00  0.00           C  
ATOM   2027  HA  PRO C 133       6.148   3.550 -12.219  1.00  0.00           H  
ATOM   2028 1HB  PRO C 133       4.317   1.260 -11.441  1.00  0.00           H  
ATOM   2029 2HB  PRO C 133       4.054   2.543 -12.630  1.00  0.00           H  
ATOM   2030 1HG  PRO C 133       4.696   0.115 -13.513  1.00  0.00           H  
ATOM   2031 2HG  PRO C 133       5.463   1.522 -14.254  1.00  0.00           H  
ATOM   2032 1HD  PRO C 133       6.563  -0.355 -12.118  1.00  0.00           H  
ATOM   2033 2HD  PRO C 133       7.381   0.284 -13.600  1.00  0.00           H  
ATOM   2034  N   ALA C 134       5.661   4.059  -9.800  1.00  0.00           N  
ATOM   2035  CA  ALA C 134       5.459   4.394  -8.395  1.00  0.00           C  
ATOM   2036  C   ALA C 134       3.987   4.644  -8.093  1.00  0.00           C  
ATOM   2037  O   ALA C 134       3.184   4.852  -9.003  1.00  0.00           O  
ATOM   2038  CB  ALA C 134       6.291   5.611  -8.016  1.00  0.00           C  
ATOM   2039  H   ALA C 134       5.616   4.793 -10.492  1.00  0.00           H  
ATOM   2040  HA  ALA C 134       5.784   3.544  -7.794  1.00  0.00           H  
ATOM   2041 1HB  ALA C 134       6.130   5.849  -6.965  1.00  0.00           H  
ATOM   2042 2HB  ALA C 134       7.346   5.397  -8.183  1.00  0.00           H  
ATOM   2043 3HB  ALA C 134       5.992   6.460  -8.630  1.00  0.00           H  
ATOM   2044  N   SER C 135       3.639   4.622  -6.811  1.00  0.00           N  
ATOM   2045  CA  SER C 135       2.262   4.841  -6.388  1.00  0.00           C  
ATOM   2046  C   SER C 135       2.206   5.581  -5.058  1.00  0.00           C  
ATOM   2047  O   SER C 135       2.699   5.091  -4.042  1.00  0.00           O  
ATOM   2048  CB  SER C 135       1.534   3.516  -6.270  1.00  0.00           C  
ATOM   2049  OG  SER C 135       0.210   3.705  -5.853  1.00  0.00           O  
ATOM   2050  H   SER C 135       4.347   4.449  -6.112  1.00  0.00           H  
ATOM   2051  HA  SER C 135       1.761   5.452  -7.141  1.00  0.00           H  
ATOM   2052 1HB  SER C 135       1.546   3.008  -7.234  1.00  0.00           H  
ATOM   2053 2HB  SER C 135       2.055   2.878  -5.557  1.00  0.00           H  
ATOM   2054  HG  SER C 135       0.260   4.177  -5.019  1.00  0.00           H  
ATOM   2055  N   ILE C 136       1.602   6.765  -5.070  1.00  0.00           N  
ATOM   2056  CA  ILE C 136       1.523   7.597  -3.875  1.00  0.00           C  
ATOM   2057  C   ILE C 136       0.079   7.777  -3.424  1.00  0.00           C  
ATOM   2058  O   ILE C 136      -0.742   8.339  -4.149  1.00  0.00           O  
ATOM   2059  CB  ILE C 136       2.160   8.977  -4.123  1.00  0.00           C  
ATOM   2060  CG1 ILE C 136       3.620   8.821  -4.555  1.00  0.00           C  
ATOM   2061  CG2 ILE C 136       2.059   9.841  -2.876  1.00  0.00           C  
ATOM   2062  CD1 ILE C 136       3.811   8.756  -6.053  1.00  0.00           C  
ATOM   2063  H   ILE C 136       1.188   7.097  -5.929  1.00  0.00           H  
ATOM   2064  HA  ILE C 136       2.071   7.104  -3.073  1.00  0.00           H  
ATOM   2065  HB  ILE C 136       1.641   9.475  -4.942  1.00  0.00           H  
ATOM   2066 1HG1 ILE C 136       4.204   9.657  -4.172  1.00  0.00           H  
ATOM   2067 2HG1 ILE C 136       4.033   7.910  -4.120  1.00  0.00           H  
ATOM   2068 1HG2 ILE C 136       2.515  10.812  -3.069  1.00  0.00           H  
ATOM   2069 2HG2 ILE C 136       1.011   9.978  -2.612  1.00  0.00           H  
ATOM   2070 3HG2 ILE C 136       2.580   9.353  -2.052  1.00  0.00           H  
ATOM   2071 1HD1 ILE C 136       4.872   8.645  -6.280  1.00  0.00           H  
ATOM   2072 2HD1 ILE C 136       3.263   7.902  -6.453  1.00  0.00           H  
ATOM   2073 3HD1 ILE C 136       3.438   9.673  -6.507  1.00  0.00           H  
ATOM   2074  N   SER C 137      -0.225   7.297  -2.223  1.00  0.00           N  
ATOM   2075  CA  SER C 137      -1.584   7.348  -1.699  1.00  0.00           C  
ATOM   2076  C   SER C 137      -1.804   8.598  -0.856  1.00  0.00           C  
ATOM   2077  O   SER C 137      -0.894   9.062  -0.169  1.00  0.00           O  
ATOM   2078  CB  SER C 137      -1.871   6.111  -0.870  1.00  0.00           C  
ATOM   2079  OG  SER C 137      -3.139   6.185  -0.279  1.00  0.00           O  
ATOM   2080  H   SER C 137       0.505   6.887  -1.658  1.00  0.00           H  
ATOM   2081  HA  SER C 137      -2.279   7.376  -2.540  1.00  0.00           H  
ATOM   2082 1HB  SER C 137      -1.812   5.227  -1.503  1.00  0.00           H  
ATOM   2083 2HB  SER C 137      -1.111   6.009  -0.095  1.00  0.00           H  
ATOM   2084  HG  SER C 137      -3.056   6.803   0.451  1.00  0.00           H  
ATOM   2085  N   CYS C 138      -3.016   9.139  -0.914  1.00  0.00           N  
ATOM   2086  CA  CYS C 138      -3.397  10.257  -0.060  1.00  0.00           C  
ATOM   2087  C   CYS C 138      -4.839  10.123   0.413  1.00  0.00           C  
ATOM   2088  O   CYS C 138      -5.772  10.180  -0.387  1.00  0.00           O  
ATOM   2089  CB  CYS C 138      -3.231  11.583  -0.804  1.00  0.00           C  
ATOM   2090  SG  CYS C 138      -3.683  13.038   0.171  1.00  0.00           S  
ATOM   2091  H   CYS C 138      -3.691   8.766  -1.566  1.00  0.00           H  
ATOM   2092  HA  CYS C 138      -2.744  10.265   0.813  1.00  0.00           H  
ATOM   2093 1HB  CYS C 138      -2.194  11.696  -1.119  1.00  0.00           H  
ATOM   2094 2HB  CYS C 138      -3.847  11.575  -1.703  1.00  0.00           H  
ATOM   2095  N   ARG C 139      -5.014   9.945   1.718  1.00  0.00           N  
ATOM   2096  CA  ARG C 139      -6.343   9.801   2.300  1.00  0.00           C  
ATOM   2097  C   ARG C 139      -6.736  11.043   3.090  1.00  0.00           C  
ATOM   2098  O   ARG C 139      -6.069  11.411   4.058  1.00  0.00           O  
ATOM   2099  CB  ARG C 139      -6.399   8.584   3.212  1.00  0.00           C  
ATOM   2100  CG  ARG C 139      -7.676   8.454   4.027  1.00  0.00           C  
ATOM   2101  CD  ARG C 139      -7.760   7.137   4.708  1.00  0.00           C  
ATOM   2102  NE  ARG C 139      -8.141   6.075   3.791  1.00  0.00           N  
ATOM   2103  CZ  ARG C 139      -8.037   4.758   4.059  1.00  0.00           C  
ATOM   2104  NH1 ARG C 139      -7.564   4.359   5.219  1.00  0.00           N  
ATOM   2105  NH2 ARG C 139      -8.411   3.869   3.156  1.00  0.00           N  
ATOM   2106  H   ARG C 139      -4.205   9.908   2.322  1.00  0.00           H  
ATOM   2107  HA  ARG C 139      -7.061   9.663   1.492  1.00  0.00           H  
ATOM   2108 1HB  ARG C 139      -6.294   7.678   2.617  1.00  0.00           H  
ATOM   2109 2HB  ARG C 139      -5.563   8.615   3.911  1.00  0.00           H  
ATOM   2110 1HG  ARG C 139      -7.704   9.235   4.786  1.00  0.00           H  
ATOM   2111 2HG  ARG C 139      -8.539   8.555   3.368  1.00  0.00           H  
ATOM   2112 1HD  ARG C 139      -6.790   6.886   5.136  1.00  0.00           H  
ATOM   2113 2HD  ARG C 139      -8.505   7.185   5.501  1.00  0.00           H  
ATOM   2114  HE  ARG C 139      -8.509   6.343   2.888  1.00  0.00           H  
ATOM   2115 1HH1 ARG C 139      -7.278   5.039   5.909  1.00  0.00           H  
ATOM   2116 2HH1 ARG C 139      -7.487   3.373   5.419  1.00  0.00           H  
ATOM   2117 1HH2 ARG C 139      -8.775   4.176   2.264  1.00  0.00           H  
ATOM   2118 2HH2 ARG C 139      -8.333   2.883   3.357  1.00  0.00           H  
ATOM   2119  N   SER C 140      -7.821  11.685   2.672  1.00  0.00           N  
ATOM   2120  CA  SER C 140      -8.339  12.852   3.376  1.00  0.00           C  
ATOM   2121  C   SER C 140      -9.259  12.444   4.519  1.00  0.00           C  
ATOM   2122  O   SER C 140      -9.819  11.347   4.516  1.00  0.00           O  
ATOM   2123  CB  SER C 140      -9.085  13.754   2.412  1.00  0.00           C  
ATOM   2124  OG  SER C 140     -10.259  13.139   1.956  1.00  0.00           O  
ATOM   2125  H   SER C 140      -8.300  11.355   1.847  1.00  0.00           H  
ATOM   2126  HA  SER C 140      -7.497  13.405   3.794  1.00  0.00           H  
ATOM   2127 1HB  SER C 140      -9.332  14.692   2.908  1.00  0.00           H  
ATOM   2128 2HB  SER C 140      -8.443  13.990   1.564  1.00  0.00           H  
ATOM   2129  HG  SER C 140     -10.967  13.766   2.121  1.00  0.00           H  
ATOM   2130  N   SER C 141      -9.411  13.331   5.496  1.00  0.00           N  
ATOM   2131  CA  SER C 141     -10.307  13.088   6.619  1.00  0.00           C  
ATOM   2132  C   SER C 141     -11.746  13.440   6.263  1.00  0.00           C  
ATOM   2133  O   SER C 141     -12.671  13.161   7.026  1.00  0.00           O  
ATOM   2134  CB  SER C 141      -9.864  13.895   7.825  1.00  0.00           C  
ATOM   2135  OG  SER C 141     -10.033  15.267   7.600  1.00  0.00           O  
ATOM   2136  H   SER C 141      -8.892  14.197   5.459  1.00  0.00           H  
ATOM   2137  HA  SER C 141     -10.267  12.028   6.872  1.00  0.00           H  
ATOM   2138 1HB  SER C 141     -10.442  13.592   8.697  1.00  0.00           H  
ATOM   2139 2HB  SER C 141      -8.817  13.685   8.037  1.00  0.00           H  
ATOM   2140  HG  SER C 141     -10.966  15.445   7.741  1.00  0.00           H  
ATOM   2141  N   GLN C 142     -11.928  14.054   5.099  1.00  0.00           N  
ATOM   2142  CA  GLN C 142     -13.251  14.475   4.653  1.00  0.00           C  
ATOM   2143  C   GLN C 142     -13.371  14.400   3.137  1.00  0.00           C  
ATOM   2144  O   GLN C 142     -12.404  14.642   2.415  1.00  0.00           O  
ATOM   2145  CB  GLN C 142     -13.551  15.898   5.132  1.00  0.00           C  
ATOM   2146  CG  GLN C 142     -14.930  16.406   4.749  1.00  0.00           C  
ATOM   2147  CD  GLN C 142     -15.237  17.762   5.356  1.00  0.00           C  
ATOM   2148  OE1 GLN C 142     -14.420  18.329   6.087  1.00  0.00           O  
ATOM   2149  NE2 GLN C 142     -16.418  18.290   5.055  1.00  0.00           N  
ATOM   2150  H   GLN C 142     -11.130  14.235   4.507  1.00  0.00           H  
ATOM   2151  HA  GLN C 142     -13.991  13.800   5.083  1.00  0.00           H  
ATOM   2152 1HB  GLN C 142     -13.466  15.942   6.218  1.00  0.00           H  
ATOM   2153 2HB  GLN C 142     -12.813  16.584   4.718  1.00  0.00           H  
ATOM   2154 1HG  GLN C 142     -14.985  16.496   3.664  1.00  0.00           H  
ATOM   2155 2HG  GLN C 142     -15.679  15.696   5.102  1.00  0.00           H  
ATOM   2156 1HE2 GLN C 142     -16.676  19.184   5.426  1.00  0.00           H  
ATOM   2157 2HE2 GLN C 142     -17.050  17.796   4.458  1.00  0.00           H  
ATOM   2158  N   ASN C 143     -14.565  14.065   2.658  1.00  0.00           N  
ATOM   2159  CA  ASN C 143     -14.818  13.973   1.225  1.00  0.00           C  
ATOM   2160  C   ASN C 143     -14.557  15.305   0.534  1.00  0.00           C  
ATOM   2161  O   ASN C 143     -15.146  16.326   0.890  1.00  0.00           O  
ATOM   2162  CB  ASN C 143     -16.237  13.504   0.963  1.00  0.00           C  
ATOM   2163  CG  ASN C 143     -16.473  13.160  -0.482  1.00  0.00           C  
ATOM   2164  OD1 ASN C 143     -16.039  13.884  -1.384  1.00  0.00           O  
ATOM   2165  ND2 ASN C 143     -17.154  12.068  -0.718  1.00  0.00           N  
ATOM   2166  H   ASN C 143     -15.316  13.868   3.304  1.00  0.00           H  
ATOM   2167  HA  ASN C 143     -14.126  13.246   0.797  1.00  0.00           H  
ATOM   2168 1HB  ASN C 143     -16.448  12.625   1.573  1.00  0.00           H  
ATOM   2169 2HB  ASN C 143     -16.939  14.284   1.258  1.00  0.00           H  
ATOM   2170 1HD2 ASN C 143     -17.342  11.789  -1.660  1.00  0.00           H  
ATOM   2171 2HD2 ASN C 143     -17.487  11.512   0.043  1.00  0.00           H  
ATOM   2172  N   ILE C 144     -13.671  15.289  -0.456  1.00  0.00           N  
ATOM   2173  CA  ILE C 144     -13.235  16.515  -1.114  1.00  0.00           C  
ATOM   2174  C   ILE C 144     -13.826  16.628  -2.513  1.00  0.00           C  
ATOM   2175  O   ILE C 144     -13.264  17.294  -3.383  1.00  0.00           O  
ATOM   2176  CB  ILE C 144     -11.699  16.576  -1.199  1.00  0.00           C  
ATOM   2177  CG1 ILE C 144     -11.161  15.394  -2.009  1.00  0.00           C  
ATOM   2178  CG2 ILE C 144     -11.090  16.592   0.195  1.00  0.00           C  
ATOM   2179  CD1 ILE C 144      -9.699  15.519  -2.374  1.00  0.00           C  
ATOM   2180  H   ILE C 144     -13.289  14.405  -0.760  1.00  0.00           H  
ATOM   2181  HA  ILE C 144     -13.582  17.364  -0.528  1.00  0.00           H  
ATOM   2182  HB  ILE C 144     -11.400  17.482  -1.726  1.00  0.00           H  
ATOM   2183 1HG1 ILE C 144     -11.294  14.474  -1.442  1.00  0.00           H  
ATOM   2184 2HG1 ILE C 144     -11.734  15.294  -2.931  1.00  0.00           H  
ATOM   2185 1HG2 ILE C 144     -10.004  16.635   0.116  1.00  0.00           H  
ATOM   2186 2HG2 ILE C 144     -11.449  17.465   0.739  1.00  0.00           H  
ATOM   2187 3HG2 ILE C 144     -11.379  15.687   0.729  1.00  0.00           H  
ATOM   2188 1HD1 ILE C 144      -9.391  14.644  -2.947  1.00  0.00           H  
ATOM   2189 2HD1 ILE C 144      -9.549  16.417  -2.974  1.00  0.00           H  
ATOM   2190 3HD1 ILE C 144      -9.102  15.585  -1.465  1.00  0.00           H  
ATOM   2191  N   VAL C 145     -14.964  15.975  -2.724  1.00  0.00           N  
ATOM   2192  CA  VAL C 145     -15.727  16.143  -3.955  1.00  0.00           C  
ATOM   2193  C   VAL C 145     -16.739  17.274  -3.825  1.00  0.00           C  
ATOM   2194  O   VAL C 145     -17.676  17.194  -3.031  1.00  0.00           O  
ATOM   2195  CB  VAL C 145     -16.463  14.838  -4.310  1.00  0.00           C  
ATOM   2196  CG1 VAL C 145     -17.273  15.013  -5.586  1.00  0.00           C  
ATOM   2197  CG2 VAL C 145     -15.462  13.703  -4.459  1.00  0.00           C  
ATOM   2198  H   VAL C 145     -15.308  15.345  -2.014  1.00  0.00           H  
ATOM   2199  HA  VAL C 145     -15.034  16.385  -4.762  1.00  0.00           H  
ATOM   2200  HB  VAL C 145     -17.167  14.600  -3.513  1.00  0.00           H  
ATOM   2201 1HG1 VAL C 145     -17.787  14.081  -5.822  1.00  0.00           H  
ATOM   2202 2HG1 VAL C 145     -18.008  15.806  -5.444  1.00  0.00           H  
ATOM   2203 3HG1 VAL C 145     -16.607  15.277  -6.407  1.00  0.00           H  
ATOM   2204 1HG2 VAL C 145     -15.989  12.783  -4.709  1.00  0.00           H  
ATOM   2205 2HG2 VAL C 145     -14.754  13.943  -5.253  1.00  0.00           H  
ATOM   2206 3HG2 VAL C 145     -14.922  13.568  -3.521  1.00  0.00           H  
ATOM   2207  N   HIS C 146     -16.545  18.328  -4.611  1.00  0.00           N  
ATOM   2208  CA  HIS C 146     -17.381  19.519  -4.515  1.00  0.00           C  
ATOM   2209  C   HIS C 146     -18.773  19.261  -5.077  1.00  0.00           C  
ATOM   2210  O   HIS C 146     -18.952  18.418  -5.956  1.00  0.00           O  
ATOM   2211  CB  HIS C 146     -16.735  20.694  -5.256  1.00  0.00           C  
ATOM   2212  CG  HIS C 146     -17.328  22.024  -4.907  1.00  0.00           C  
ATOM   2213  ND1 HIS C 146     -18.588  22.407  -5.316  1.00  0.00           N  
ATOM   2214  CD2 HIS C 146     -16.833  23.060  -4.189  1.00  0.00           C  
ATOM   2215  CE1 HIS C 146     -18.843  23.623  -4.863  1.00  0.00           C  
ATOM   2216  NE2 HIS C 146     -17.795  24.040  -4.177  1.00  0.00           N  
ATOM   2217  H   HIS C 146     -15.799  18.304  -5.291  1.00  0.00           H  
ATOM   2218  HA  HIS C 146     -17.494  19.801  -3.469  1.00  0.00           H  
ATOM   2219 1HB  HIS C 146     -15.669  20.726  -5.030  1.00  0.00           H  
ATOM   2220 2HB  HIS C 146     -16.837  20.547  -6.331  1.00  0.00           H  
ATOM   2221  HD2 HIS C 146     -15.855  23.107  -3.710  1.00  0.00           H  
ATOM   2222  HE1 HIS C 146     -19.763  24.184  -5.027  1.00  0.00           H  
ATOM   2223  HE2 HIS C 146     -17.709  24.935  -3.716  1.00  0.00           H  
ATOM   2224  N   ASN C 147     -19.758  19.991  -4.564  1.00  0.00           N  
ATOM   2225  CA  ASN C 147     -21.152  19.750  -4.913  1.00  0.00           C  
ATOM   2226  C   ASN C 147     -21.420  20.081  -6.375  1.00  0.00           C  
ATOM   2227  O   ASN C 147     -22.410  19.632  -6.952  1.00  0.00           O  
ATOM   2228  CB  ASN C 147     -22.075  20.547  -4.008  1.00  0.00           C  
ATOM   2229  CG  ASN C 147     -22.125  20.000  -2.608  1.00  0.00           C  
ATOM   2230  OD1 ASN C 147     -21.833  18.820  -2.379  1.00  0.00           O  
ATOM   2231  ND2 ASN C 147     -22.489  20.834  -1.668  1.00  0.00           N  
ATOM   2232  H   ASN C 147     -19.534  20.732  -3.915  1.00  0.00           H  
ATOM   2233  HA  ASN C 147     -21.365  18.688  -4.777  1.00  0.00           H  
ATOM   2234 1HB  ASN C 147     -21.739  21.584  -3.968  1.00  0.00           H  
ATOM   2235 2HB  ASN C 147     -23.083  20.544  -4.423  1.00  0.00           H  
ATOM   2236 1HD2 ASN C 147     -22.540  20.525  -0.718  1.00  0.00           H  
ATOM   2237 2HD2 ASN C 147     -22.716  21.779  -1.899  1.00  0.00           H  
ATOM   2238  N   ASN C 148     -20.530  20.869  -6.970  1.00  0.00           N  
ATOM   2239  CA  ASN C 148     -20.671  21.266  -8.366  1.00  0.00           C  
ATOM   2240  C   ASN C 148     -20.170  20.174  -9.303  1.00  0.00           C  
ATOM   2241  O   ASN C 148     -20.155  20.347 -10.521  1.00  0.00           O  
ATOM   2242  CB  ASN C 148     -19.940  22.570  -8.627  1.00  0.00           C  
ATOM   2243  CG  ASN C 148     -18.448  22.428  -8.516  1.00  0.00           C  
ATOM   2244  OD1 ASN C 148     -17.928  21.318  -8.351  1.00  0.00           O  
ATOM   2245  ND2 ASN C 148     -17.748  23.530  -8.604  1.00  0.00           N  
ATOM   2246  H   ASN C 148     -19.736  21.201  -6.442  1.00  0.00           H  
ATOM   2247  HA  ASN C 148     -21.731  21.413  -8.579  1.00  0.00           H  
ATOM   2248 1HB  ASN C 148     -20.186  22.932  -9.626  1.00  0.00           H  
ATOM   2249 2HB  ASN C 148     -20.275  23.324  -7.914  1.00  0.00           H  
ATOM   2250 1HD2 ASN C 148     -16.750  23.496  -8.538  1.00  0.00           H  
ATOM   2251 2HD2 ASN C 148     -18.210  24.406  -8.738  1.00  0.00           H  
ATOM   2252  N   GLY C 149     -19.762  19.049  -8.726  1.00  0.00           N  
ATOM   2253  CA  GLY C 149     -19.419  17.867  -9.509  1.00  0.00           C  
ATOM   2254  C   GLY C 149     -17.934  17.841  -9.845  1.00  0.00           C  
ATOM   2255  O   GLY C 149     -17.467  16.962 -10.570  1.00  0.00           O  
ATOM   2256  H   GLY C 149     -19.686  19.011  -7.720  1.00  0.00           H  
ATOM   2257 1HA  GLY C 149     -19.686  16.970  -8.950  1.00  0.00           H  
ATOM   2258 2HA  GLY C 149     -20.004  17.858 -10.429  1.00  0.00           H  
ATOM   2259  N   ILE C 150     -17.195  18.809  -9.314  1.00  0.00           N  
ATOM   2260  CA  ILE C 150     -15.761  18.902  -9.563  1.00  0.00           C  
ATOM   2261  C   ILE C 150     -14.962  18.560  -8.311  1.00  0.00           C  
ATOM   2262  O   ILE C 150     -15.178  19.141  -7.248  1.00  0.00           O  
ATOM   2263  CB  ILE C 150     -15.378  20.312 -10.048  1.00  0.00           C  
ATOM   2264  CG1 ILE C 150     -16.111  20.645 -11.350  1.00  0.00           C  
ATOM   2265  CG2 ILE C 150     -13.873  20.418 -10.239  1.00  0.00           C  
ATOM   2266  CD1 ILE C 150     -15.982  22.092 -11.770  1.00  0.00           C  
ATOM   2267  H   ILE C 150     -17.638  19.498  -8.724  1.00  0.00           H  
ATOM   2268  HA  ILE C 150     -15.498  18.186 -10.340  1.00  0.00           H  
ATOM   2269  HB  ILE C 150     -15.694  21.049  -9.311  1.00  0.00           H  
ATOM   2270 1HG1 ILE C 150     -15.725  20.021 -12.155  1.00  0.00           H  
ATOM   2271 2HG1 ILE C 150     -17.171  20.417 -11.240  1.00  0.00           H  
ATOM   2272 1HG2 ILE C 150     -13.620  21.421 -10.582  1.00  0.00           H  
ATOM   2273 2HG2 ILE C 150     -13.372  20.222  -9.291  1.00  0.00           H  
ATOM   2274 3HG2 ILE C 150     -13.547  19.687 -10.979  1.00  0.00           H  
ATOM   2275 1HD1 ILE C 150     -16.528  22.251 -12.700  1.00  0.00           H  
ATOM   2276 2HD1 ILE C 150     -16.395  22.735 -10.992  1.00  0.00           H  
ATOM   2277 3HD1 ILE C 150     -14.931  22.334 -11.921  1.00  0.00           H  
ATOM   2278  N   THR C 151     -14.038  17.615  -8.445  1.00  0.00           N  
ATOM   2279  CA  THR C 151     -13.099  17.305  -7.374  1.00  0.00           C  
ATOM   2280  C   THR C 151     -11.789  18.062  -7.554  1.00  0.00           C  
ATOM   2281  O   THR C 151     -11.022  17.784  -8.477  1.00  0.00           O  
ATOM   2282  CB  THR C 151     -12.817  15.792  -7.305  1.00  0.00           C  
ATOM   2283  OG1 THR C 151     -14.044  15.085  -7.086  1.00  0.00           O  
ATOM   2284  CG2 THR C 151     -11.849  15.482  -6.173  1.00  0.00           C  
ATOM   2285  H   THR C 151     -13.985  17.097  -9.311  1.00  0.00           H  
ATOM   2286  HA  THR C 151     -13.539  17.616  -6.427  1.00  0.00           H  
ATOM   2287  HB  THR C 151     -12.384  15.459  -8.248  1.00  0.00           H  
ATOM   2288  HG1 THR C 151     -14.364  14.734  -7.921  1.00  0.00           H  
ATOM   2289 1HG2 THR C 151     -11.661  14.409  -6.140  1.00  0.00           H  
ATOM   2290 2HG2 THR C 151     -10.910  16.010  -6.342  1.00  0.00           H  
ATOM   2291 3HG2 THR C 151     -12.280  15.804  -5.227  1.00  0.00           H  
ATOM   2292  N   TYR C 152     -11.538  19.019  -6.668  1.00  0.00           N  
ATOM   2293  CA  TYR C 152     -10.394  19.912  -6.808  1.00  0.00           C  
ATOM   2294  C   TYR C 152      -9.143  19.308  -6.183  1.00  0.00           C  
ATOM   2295  O   TYR C 152      -8.658  19.785  -5.157  1.00  0.00           O  
ATOM   2296  CB  TYR C 152     -10.698  21.273  -6.178  1.00  0.00           C  
ATOM   2297  CG  TYR C 152     -11.794  22.041  -6.883  1.00  0.00           C  
ATOM   2298  CD1 TYR C 152     -13.111  21.908  -6.468  1.00  0.00           C  
ATOM   2299  CD2 TYR C 152     -11.482  22.878  -7.944  1.00  0.00           C  
ATOM   2300  CE1 TYR C 152     -14.112  22.610  -7.112  1.00  0.00           C  
ATOM   2301  CE2 TYR C 152     -12.483  23.580  -8.588  1.00  0.00           C  
ATOM   2302  CZ  TYR C 152     -13.793  23.447  -8.175  1.00  0.00           C  
ATOM   2303  OH  TYR C 152     -14.790  24.146  -8.816  1.00  0.00           O  
ATOM   2304  H   TYR C 152     -12.155  19.130  -5.876  1.00  0.00           H  
ATOM   2305  HA  TYR C 152     -10.196  20.056  -7.870  1.00  0.00           H  
ATOM   2306 1HB  TYR C 152     -10.994  21.135  -5.137  1.00  0.00           H  
ATOM   2307 2HB  TYR C 152      -9.796  21.886  -6.183  1.00  0.00           H  
ATOM   2308  HD1 TYR C 152     -13.356  21.250  -5.635  1.00  0.00           H  
ATOM   2309  HD2 TYR C 152     -10.447  22.982  -8.270  1.00  0.00           H  
ATOM   2310  HE1 TYR C 152     -15.147  22.505  -6.787  1.00  0.00           H  
ATOM   2311  HE2 TYR C 152     -12.238  24.237  -9.422  1.00  0.00           H  
ATOM   2312  HH  TYR C 152     -14.406  24.685  -9.512  1.00  0.00           H  
ATOM   2313  N   LEU C 153      -8.625  18.256  -6.807  1.00  0.00           N  
ATOM   2314  CA  LEU C 153      -7.423  17.591  -6.318  1.00  0.00           C  
ATOM   2315  C   LEU C 153      -6.217  17.926  -7.186  1.00  0.00           C  
ATOM   2316  O   LEU C 153      -6.226  17.694  -8.395  1.00  0.00           O  
ATOM   2317  CB  LEU C 153      -7.632  16.072  -6.288  1.00  0.00           C  
ATOM   2318  CG  LEU C 153      -6.406  15.239  -5.894  1.00  0.00           C  
ATOM   2319  CD1 LEU C 153      -6.034  15.535  -4.447  1.00  0.00           C  
ATOM   2320  CD2 LEU C 153      -6.712  13.761  -6.089  1.00  0.00           C  
ATOM   2321  H   LEU C 153      -9.075  17.907  -7.641  1.00  0.00           H  
ATOM   2322  HA  LEU C 153      -7.224  17.938  -5.305  1.00  0.00           H  
ATOM   2323 1HB  LEU C 153      -8.428  15.845  -5.581  1.00  0.00           H  
ATOM   2324 2HB  LEU C 153      -7.950  15.745  -7.278  1.00  0.00           H  
ATOM   2325  HG  LEU C 153      -5.558  15.520  -6.520  1.00  0.00           H  
ATOM   2326 1HD1 LEU C 153      -5.163  14.943  -4.167  1.00  0.00           H  
ATOM   2327 2HD1 LEU C 153      -5.802  16.595  -4.341  1.00  0.00           H  
ATOM   2328 3HD1 LEU C 153      -6.871  15.279  -3.797  1.00  0.00           H  
ATOM   2329 1HD2 LEU C 153      -5.840  13.169  -5.809  1.00  0.00           H  
ATOM   2330 2HD2 LEU C 153      -7.558  13.479  -5.462  1.00  0.00           H  
ATOM   2331 3HD2 LEU C 153      -6.956  13.575  -7.134  1.00  0.00           H  
ATOM   2332  N   GLU C 154      -5.179  18.475  -6.563  1.00  0.00           N  
ATOM   2333  CA  GLU C 154      -3.949  18.807  -7.270  1.00  0.00           C  
ATOM   2334  C   GLU C 154      -2.749  18.104  -6.649  1.00  0.00           C  
ATOM   2335  O   GLU C 154      -2.717  17.858  -5.443  1.00  0.00           O  
ATOM   2336  CB  GLU C 154      -3.723  20.321  -7.265  1.00  0.00           C  
ATOM   2337  CG  GLU C 154      -4.819  21.122  -7.954  1.00  0.00           C  
ATOM   2338  CD  GLU C 154      -4.550  22.601  -7.955  1.00  0.00           C  
ATOM   2339  OE1 GLU C 154      -3.584  23.010  -7.356  1.00  0.00           O  
ATOM   2340  OE2 GLU C 154      -5.311  23.323  -8.556  1.00  0.00           O  
ATOM   2341  H   GLU C 154      -5.245  18.666  -5.573  1.00  0.00           H  
ATOM   2342  HA  GLU C 154      -4.042  18.471  -8.303  1.00  0.00           H  
ATOM   2343 1HB  GLU C 154      -3.647  20.674  -6.237  1.00  0.00           H  
ATOM   2344 2HB  GLU C 154      -2.780  20.550  -7.761  1.00  0.00           H  
ATOM   2345 1HG  GLU C 154      -4.911  20.781  -8.985  1.00  0.00           H  
ATOM   2346 2HG  GLU C 154      -5.766  20.930  -7.451  1.00  0.00           H  
ATOM   2347  N   TRP C 155      -1.763  17.781  -7.480  1.00  0.00           N  
ATOM   2348  CA  TRP C 155      -0.507  17.221  -6.997  1.00  0.00           C  
ATOM   2349  C   TRP C 155       0.670  18.120  -7.353  1.00  0.00           C  
ATOM   2350  O   TRP C 155       0.709  18.708  -8.433  1.00  0.00           O  
ATOM   2351  CB  TRP C 155      -0.284  15.826  -7.584  1.00  0.00           C  
ATOM   2352  CG  TRP C 155      -1.231  14.794  -7.050  1.00  0.00           C  
ATOM   2353  CD1 TRP C 155      -2.502  14.555  -7.479  1.00  0.00           C  
ATOM   2354  CD2 TRP C 155      -0.984  13.850  -5.980  1.00  0.00           C  
ATOM   2355  NE1 TRP C 155      -3.062  13.533  -6.752  1.00  0.00           N  
ATOM   2356  CE2 TRP C 155      -2.147  13.089  -5.831  1.00  0.00           C  
ATOM   2357  CE3 TRP C 155       0.114  13.594  -5.149  1.00  0.00           C  
ATOM   2358  CZ2 TRP C 155      -2.250  12.085  -4.882  1.00  0.00           C  
ATOM   2359  CZ3 TRP C 155       0.011  12.586  -4.198  1.00  0.00           C  
ATOM   2360  CH2 TRP C 155      -1.140  11.851  -4.069  1.00  0.00           C  
ATOM   2361  H   TRP C 155      -1.887  17.928  -8.471  1.00  0.00           H  
ATOM   2362  HA  TRP C 155      -0.560  17.138  -5.911  1.00  0.00           H  
ATOM   2363 1HB  TRP C 155      -0.396  15.866  -8.668  1.00  0.00           H  
ATOM   2364 2HB  TRP C 155       0.734  15.500  -7.372  1.00  0.00           H  
ATOM   2365  HD1 TRP C 155      -3.001  15.095  -8.281  1.00  0.00           H  
ATOM   2366  HE1 TRP C 155      -3.995  13.168  -6.874  1.00  0.00           H  
ATOM   2367  HE3 TRP C 155       1.031  14.173  -5.249  1.00  0.00           H  
ATOM   2368  HZ2 TRP C 155      -3.156  11.490  -4.764  1.00  0.00           H  
ATOM   2369  HZ3 TRP C 155       0.870  12.394  -3.555  1.00  0.00           H  
ATOM   2370  HH2 TRP C 155      -1.187  11.067  -3.312  1.00  0.00           H  
ATOM   2371  N   TYR C 156       1.628  18.222  -6.438  1.00  0.00           N  
ATOM   2372  CA  TYR C 156       2.788  19.083  -6.636  1.00  0.00           C  
ATOM   2373  C   TYR C 156       4.082  18.280  -6.605  1.00  0.00           C  
ATOM   2374  O   TYR C 156       4.205  17.311  -5.857  1.00  0.00           O  
ATOM   2375  CB  TYR C 156       2.822  20.186  -5.576  1.00  0.00           C  
ATOM   2376  CG  TYR C 156       1.655  21.145  -5.655  1.00  0.00           C  
ATOM   2377  CD1 TYR C 156       0.430  20.792  -5.109  1.00  0.00           C  
ATOM   2378  CD2 TYR C 156       1.810  22.377  -6.273  1.00  0.00           C  
ATOM   2379  CE1 TYR C 156      -0.636  21.668  -5.181  1.00  0.00           C  
ATOM   2380  CE2 TYR C 156       0.744  23.253  -6.345  1.00  0.00           C  
ATOM   2381  CZ  TYR C 156      -0.475  22.902  -5.802  1.00  0.00           C  
ATOM   2382  OH  TYR C 156      -1.537  23.774  -5.873  1.00  0.00           O  
ATOM   2383  H   TYR C 156       1.552  17.689  -5.584  1.00  0.00           H  
ATOM   2384  HA  TYR C 156       2.711  19.547  -7.620  1.00  0.00           H  
ATOM   2385 1HB  TYR C 156       2.827  19.737  -4.582  1.00  0.00           H  
ATOM   2386 2HB  TYR C 156       3.742  20.761  -5.679  1.00  0.00           H  
ATOM   2387  HD1 TYR C 156       0.308  19.824  -4.623  1.00  0.00           H  
ATOM   2388  HD2 TYR C 156       2.773  22.654  -6.702  1.00  0.00           H  
ATOM   2389  HE1 TYR C 156      -1.599  21.391  -4.752  1.00  0.00           H  
ATOM   2390  HE2 TYR C 156       0.866  24.221  -6.831  1.00  0.00           H  
ATOM   2391  HH  TYR C 156      -2.227  23.392  -6.421  1.00  0.00           H  
ATOM   2392  N   LEU C 157       5.047  18.690  -7.422  1.00  0.00           N  
ATOM   2393  CA  LEU C 157       6.309  17.970  -7.539  1.00  0.00           C  
ATOM   2394  C   LEU C 157       7.480  18.835  -7.094  1.00  0.00           C  
ATOM   2395  O   LEU C 157       7.865  19.779  -7.784  1.00  0.00           O  
ATOM   2396  CB  LEU C 157       6.525  17.512  -8.987  1.00  0.00           C  
ATOM   2397  CG  LEU C 157       7.623  16.462  -9.196  1.00  0.00           C  
ATOM   2398  CD1 LEU C 157       7.450  15.810 -10.561  1.00  0.00           C  
ATOM   2399  CD2 LEU C 157       8.988  17.124  -9.075  1.00  0.00           C  
ATOM   2400  H   LEU C 157       4.902  19.522  -7.976  1.00  0.00           H  
ATOM   2401  HA  LEU C 157       6.267  17.091  -6.897  1.00  0.00           H  
ATOM   2402 1HB  LEU C 157       5.592  17.094  -9.362  1.00  0.00           H  
ATOM   2403 2HB  LEU C 157       6.778  18.382  -9.593  1.00  0.00           H  
ATOM   2404  HG  LEU C 157       7.530  15.682  -8.440  1.00  0.00           H  
ATOM   2405 1HD1 LEU C 157       8.231  15.063 -10.709  1.00  0.00           H  
ATOM   2406 2HD1 LEU C 157       6.474  15.328 -10.613  1.00  0.00           H  
ATOM   2407 3HD1 LEU C 157       7.522  16.569 -11.339  1.00  0.00           H  
ATOM   2408 1HD2 LEU C 157       9.769  16.377  -9.223  1.00  0.00           H  
ATOM   2409 2HD2 LEU C 157       9.083  17.903  -9.832  1.00  0.00           H  
ATOM   2410 3HD2 LEU C 157       9.092  17.566  -8.084  1.00  0.00           H  
ATOM   2411  N   GLN C 158       8.045  18.508  -5.936  1.00  0.00           N  
ATOM   2412  CA  GLN C 158       9.192  19.237  -5.410  1.00  0.00           C  
ATOM   2413  C   GLN C 158      10.471  18.418  -5.536  1.00  0.00           C  
ATOM   2414  O   GLN C 158      10.653  17.423  -4.836  1.00  0.00           O  
ATOM   2415  CB  GLN C 158       8.959  19.619  -3.946  1.00  0.00           C  
ATOM   2416  CG  GLN C 158      10.104  20.391  -3.314  1.00  0.00           C  
ATOM   2417  CD  GLN C 158       9.824  20.764  -1.870  1.00  0.00           C  
ATOM   2418  OE1 GLN C 158       9.188  20.007  -1.132  1.00  0.00           O  
ATOM   2419  NE2 GLN C 158      10.299  21.934  -1.459  1.00  0.00           N  
ATOM   2420  H   GLN C 158       7.669  17.733  -5.408  1.00  0.00           H  
ATOM   2421  HA  GLN C 158       9.319  20.150  -5.992  1.00  0.00           H  
ATOM   2422 1HB  GLN C 158       8.059  20.229  -3.868  1.00  0.00           H  
ATOM   2423 2HB  GLN C 158       8.795  18.717  -3.356  1.00  0.00           H  
ATOM   2424 1HG  GLN C 158      11.003  19.775  -3.340  1.00  0.00           H  
ATOM   2425 2HG  GLN C 158      10.265  21.310  -3.879  1.00  0.00           H  
ATOM   2426 1HE2 GLN C 158      10.145  22.234  -0.517  1.00  0.00           H  
ATOM   2427 2HE2 GLN C 158      10.809  22.517  -2.091  1.00  0.00           H  
ATOM   2428  N   LYS C 159      11.353  18.843  -6.434  1.00  0.00           N  
ATOM   2429  CA  LYS C 159      12.655  18.205  -6.590  1.00  0.00           C  
ATOM   2430  C   LYS C 159      13.596  18.589  -5.456  1.00  0.00           C  
ATOM   2431  O   LYS C 159      13.418  19.623  -4.811  1.00  0.00           O  
ATOM   2432  CB  LYS C 159      13.276  18.577  -7.938  1.00  0.00           C  
ATOM   2433  CG  LYS C 159      12.550  17.999  -9.145  1.00  0.00           C  
ATOM   2434  CD  LYS C 159      13.290  18.313 -10.437  1.00  0.00           C  
ATOM   2435  CE  LYS C 159      12.583  17.709 -11.642  1.00  0.00           C  
ATOM   2436  NZ  LYS C 159      13.321  17.970 -12.908  1.00  0.00           N  
ATOM   2437  H   LYS C 159      11.117  19.629  -7.023  1.00  0.00           H  
ATOM   2438  HA  LYS C 159      12.516  17.124  -6.557  1.00  0.00           H  
ATOM   2439 1HB  LYS C 159      13.291  19.662  -8.044  1.00  0.00           H  
ATOM   2440 2HB  LYS C 159      14.309  18.230  -7.971  1.00  0.00           H  
ATOM   2441 1HG  LYS C 159      12.468  16.917  -9.037  1.00  0.00           H  
ATOM   2442 2HG  LYS C 159      11.546  18.418  -9.201  1.00  0.00           H  
ATOM   2443 1HD  LYS C 159      13.352  19.395 -10.567  1.00  0.00           H  
ATOM   2444 2HD  LYS C 159      14.302  17.913 -10.383  1.00  0.00           H  
ATOM   2445 1HE  LYS C 159      12.489  16.633 -11.505  1.00  0.00           H  
ATOM   2446 2HE  LYS C 159      11.582  18.132 -11.726  1.00  0.00           H  
ATOM   2447 1HZ  LYS C 159      12.821  17.554 -13.681  1.00  0.00           H  
ATOM   2448 2HZ  LYS C 159      13.398  18.966 -13.054  1.00  0.00           H  
ATOM   2449 3HZ  LYS C 159      14.244  17.565 -12.849  1.00  0.00           H  
ATOM   2450  N   PRO C 160      14.599  17.751  -5.217  1.00  0.00           N  
ATOM   2451  CA  PRO C 160      15.575  18.005  -4.164  1.00  0.00           C  
ATOM   2452  C   PRO C 160      16.224  19.373  -4.332  1.00  0.00           C  
ATOM   2453  O   PRO C 160      16.878  19.641  -5.340  1.00  0.00           O  
ATOM   2454  CB  PRO C 160      16.590  16.872  -4.354  1.00  0.00           C  
ATOM   2455  CG  PRO C 160      15.792  15.764  -4.953  1.00  0.00           C  
ATOM   2456  CD  PRO C 160      14.840  16.454  -5.893  1.00  0.00           C  
ATOM   2457  HA  PRO C 160      15.080  17.929  -3.185  1.00  0.00           H  
ATOM   2458 1HB  PRO C 160      17.411  17.208  -5.004  1.00  0.00           H  
ATOM   2459 2HB  PRO C 160      17.037  16.602  -3.386  1.00  0.00           H  
ATOM   2460 1HG  PRO C 160      16.456  15.054  -5.468  1.00  0.00           H  
ATOM   2461 2HG  PRO C 160      15.274  15.200  -4.164  1.00  0.00           H  
ATOM   2462 1HD  PRO C 160      15.323  16.588  -6.872  1.00  0.00           H  
ATOM   2463 2HD  PRO C 160      13.923  15.855  -5.991  1.00  0.00           H  
ATOM   2464  N   GLY C 161      16.038  20.236  -3.338  1.00  0.00           N  
ATOM   2465  CA  GLY C 161      16.657  21.556  -3.345  1.00  0.00           C  
ATOM   2466  C   GLY C 161      15.796  22.564  -4.096  1.00  0.00           C  
ATOM   2467  O   GLY C 161      16.158  23.734  -4.219  1.00  0.00           O  
ATOM   2468  H   GLY C 161      15.454  19.970  -2.559  1.00  0.00           H  
ATOM   2469 1HA  GLY C 161      16.806  21.893  -2.319  1.00  0.00           H  
ATOM   2470 2HA  GLY C 161      17.640  21.495  -3.809  1.00  0.00           H  
ATOM   2471  N   GLN C 162      14.656  22.102  -4.599  1.00  0.00           N  
ATOM   2472  CA  GLN C 162      13.775  22.945  -5.399  1.00  0.00           C  
ATOM   2473  C   GLN C 162      12.457  23.201  -4.680  1.00  0.00           C  
ATOM   2474  O   GLN C 162      12.203  22.647  -3.611  1.00  0.00           O  
ATOM   2475  CB  GLN C 162      13.510  22.300  -6.762  1.00  0.00           C  
ATOM   2476  CG  GLN C 162      14.764  22.014  -7.570  1.00  0.00           C  
ATOM   2477  CD  GLN C 162      15.502  23.281  -7.961  1.00  0.00           C  
ATOM   2478  OE1 GLN C 162      14.911  24.217  -8.505  1.00  0.00           O  
ATOM   2479  NE2 GLN C 162      16.801  23.317  -7.685  1.00  0.00           N  
ATOM   2480  H   GLN C 162      14.393  21.143  -4.422  1.00  0.00           H  
ATOM   2481  HA  GLN C 162      14.264  23.905  -5.557  1.00  0.00           H  
ATOM   2482 1HB  GLN C 162      12.978  21.359  -6.623  1.00  0.00           H  
ATOM   2483 2HB  GLN C 162      12.870  22.953  -7.355  1.00  0.00           H  
ATOM   2484 1HG  GLN C 162      15.436  21.398  -6.972  1.00  0.00           H  
ATOM   2485 2HG  GLN C 162      14.485  21.486  -8.481  1.00  0.00           H  
ATOM   2486 1HE2 GLN C 162      17.340  24.127  -7.920  1.00  0.00           H  
ATOM   2487 2HE2 GLN C 162      17.240  22.535  -7.243  1.00  0.00           H  
ATOM   2488  N   SER C 163      11.620  24.045  -5.274  1.00  0.00           N  
ATOM   2489  CA  SER C 163      10.280  24.289  -4.753  1.00  0.00           C  
ATOM   2490  C   SER C 163       9.253  23.392  -5.431  1.00  0.00           C  
ATOM   2491  O   SER C 163       9.516  22.822  -6.490  1.00  0.00           O  
ATOM   2492  CB  SER C 163       9.901  25.745  -4.948  1.00  0.00           C  
ATOM   2493  OG  SER C 163       9.749  26.046  -6.308  1.00  0.00           O  
ATOM   2494  H   SER C 163      11.919  24.530  -6.107  1.00  0.00           H  
ATOM   2495  HA  SER C 163      10.278  24.066  -3.685  1.00  0.00           H  
ATOM   2496 1HB  SER C 163       8.970  25.952  -4.420  1.00  0.00           H  
ATOM   2497 2HB  SER C 163      10.671  26.382  -4.516  1.00  0.00           H  
ATOM   2498  HG  SER C 163       8.893  25.694  -6.563  1.00  0.00           H  
ATOM   2499  N   PRO C 164       8.082  23.271  -4.815  1.00  0.00           N  
ATOM   2500  CA  PRO C 164       6.975  22.532  -5.412  1.00  0.00           C  
ATOM   2501  C   PRO C 164       6.602  23.104  -6.773  1.00  0.00           C  
ATOM   2502  O   PRO C 164       6.881  24.267  -7.066  1.00  0.00           O  
ATOM   2503  CB  PRO C 164       5.847  22.718  -4.392  1.00  0.00           C  
ATOM   2504  CG  PRO C 164       6.555  23.003  -3.112  1.00  0.00           C  
ATOM   2505  CD  PRO C 164       7.738  23.842  -3.516  1.00  0.00           C  
ATOM   2506  HA  PRO C 164       7.254  21.472  -5.501  1.00  0.00           H  
ATOM   2507 1HB  PRO C 164       5.188  23.541  -4.707  1.00  0.00           H  
ATOM   2508 2HB  PRO C 164       5.229  21.810  -4.346  1.00  0.00           H  
ATOM   2509 1HG  PRO C 164       5.884  23.525  -2.414  1.00  0.00           H  
ATOM   2510 2HG  PRO C 164       6.850  22.062  -2.624  1.00  0.00           H  
ATOM   2511 1HD  PRO C 164       7.432  24.896  -3.590  1.00  0.00           H  
ATOM   2512 2HD  PRO C 164       8.543  23.722  -2.776  1.00  0.00           H  
ATOM   2513  N   GLN C 165       5.970  22.281  -7.603  1.00  0.00           N  
ATOM   2514  CA  GLN C 165       5.573  22.698  -8.942  1.00  0.00           C  
ATOM   2515  C   GLN C 165       4.286  22.008  -9.375  1.00  0.00           C  
ATOM   2516  O   GLN C 165       4.049  20.848  -9.039  1.00  0.00           O  
ATOM   2517  CB  GLN C 165       6.689  22.402  -9.948  1.00  0.00           C  
ATOM   2518  CG  GLN C 165       6.403  22.894 -11.357  1.00  0.00           C  
ATOM   2519  CD  GLN C 165       7.589  22.712 -12.285  1.00  0.00           C  
ATOM   2520  OE1 GLN C 165       8.177  21.629 -12.359  1.00  0.00           O  
ATOM   2521  NE2 GLN C 165       7.947  23.772 -13.000  1.00  0.00           N  
ATOM   2522  H   GLN C 165       5.759  21.341  -7.297  1.00  0.00           H  
ATOM   2523  HA  GLN C 165       5.391  23.772  -8.930  1.00  0.00           H  
ATOM   2524 1HB  GLN C 165       7.615  22.867  -9.611  1.00  0.00           H  
ATOM   2525 2HB  GLN C 165       6.860  21.327  -9.995  1.00  0.00           H  
ATOM   2526 1HG  GLN C 165       5.562  22.332 -11.763  1.00  0.00           H  
ATOM   2527 2HG  GLN C 165       6.159  23.955 -11.318  1.00  0.00           H  
ATOM   2528 1HE2 GLN C 165       8.723  23.712 -13.630  1.00  0.00           H  
ATOM   2529 2HE2 GLN C 165       7.443  24.631 -12.910  1.00  0.00           H  
ATOM   2530  N   LEU C 166       3.457  22.728 -10.123  1.00  0.00           N  
ATOM   2531  CA  LEU C 166       2.186  22.191 -10.593  1.00  0.00           C  
ATOM   2532  C   LEU C 166       2.392  20.923 -11.411  1.00  0.00           C  
ATOM   2533  O   LEU C 166       3.120  20.925 -12.404  1.00  0.00           O  
ATOM   2534  CB  LEU C 166       1.448  23.237 -11.437  1.00  0.00           C  
ATOM   2535  CG  LEU C 166       0.885  24.438 -10.666  1.00  0.00           C  
ATOM   2536  CD1 LEU C 166       0.331  25.460 -11.650  1.00  0.00           C  
ATOM   2537  CD2 LEU C 166      -0.194  23.964  -9.704  1.00  0.00           C  
ATOM   2538  H   LEU C 166       3.715  23.672 -10.373  1.00  0.00           H  
ATOM   2539  HA  LEU C 166       1.573  21.944  -9.726  1.00  0.00           H  
ATOM   2540 1HB  LEU C 166       2.132  23.620 -12.192  1.00  0.00           H  
ATOM   2541 2HB  LEU C 166       0.615  22.750 -11.945  1.00  0.00           H  
ATOM   2542  HG  LEU C 166       1.687  24.918 -10.104  1.00  0.00           H  
ATOM   2543 1HD1 LEU C 166      -0.068  26.313 -11.101  1.00  0.00           H  
ATOM   2544 2HD1 LEU C 166       1.128  25.796 -12.312  1.00  0.00           H  
ATOM   2545 3HD1 LEU C 166      -0.463  25.003 -12.239  1.00  0.00           H  
ATOM   2546 1HD2 LEU C 166      -0.593  24.817  -9.155  1.00  0.00           H  
ATOM   2547 2HD2 LEU C 166      -0.997  23.486 -10.265  1.00  0.00           H  
ATOM   2548 3HD2 LEU C 166       0.234  23.249  -9.001  1.00  0.00           H  
ATOM   2549  N   LEU C 167       1.748  19.840 -10.988  1.00  0.00           N  
ATOM   2550  CA  LEU C 167       1.832  18.572 -11.702  1.00  0.00           C  
ATOM   2551  C   LEU C 167       0.459  18.119 -12.182  1.00  0.00           C  
ATOM   2552  O   LEU C 167       0.158  18.176 -13.375  1.00  0.00           O  
ATOM   2553  CB  LEU C 167       2.445  17.495 -10.798  1.00  0.00           C  
ATOM   2554  CG  LEU C 167       2.715  16.140 -11.466  1.00  0.00           C  
ATOM   2555  CD1 LEU C 167       3.812  16.298 -12.510  1.00  0.00           C  
ATOM   2556  CD2 LEU C 167       3.110  15.122 -10.407  1.00  0.00           C  
ATOM   2557  H   LEU C 167       1.186  19.898 -10.151  1.00  0.00           H  
ATOM   2558  HA  LEU C 167       2.473  18.706 -12.572  1.00  0.00           H  
ATOM   2559 1HB  LEU C 167       3.391  17.866 -10.408  1.00  0.00           H  
ATOM   2560 2HB  LEU C 167       1.772  17.322  -9.958  1.00  0.00           H  
ATOM   2561  HG  LEU C 167       1.814  15.801 -11.978  1.00  0.00           H  
ATOM   2562 1HD1 LEU C 167       4.004  15.336 -12.984  1.00  0.00           H  
ATOM   2563 2HD1 LEU C 167       3.495  17.018 -13.265  1.00  0.00           H  
ATOM   2564 3HD1 LEU C 167       4.723  16.653 -12.029  1.00  0.00           H  
ATOM   2565 1HD2 LEU C 167       3.301  14.159 -10.882  1.00  0.00           H  
ATOM   2566 2HD2 LEU C 167       4.011  15.459  -9.895  1.00  0.00           H  
ATOM   2567 3HD2 LEU C 167       2.301  15.016  -9.684  1.00  0.00           H  
ATOM   2568  N   ILE C 168      -0.371  17.668 -11.248  1.00  0.00           N  
ATOM   2569  CA  ILE C 168      -1.701  17.170 -11.579  1.00  0.00           C  
ATOM   2570  C   ILE C 168      -2.784  18.095 -11.041  1.00  0.00           C  
ATOM   2571  O   ILE C 168      -2.617  18.720  -9.993  1.00  0.00           O  
ATOM   2572  CB  ILE C 168      -1.911  15.752 -11.020  1.00  0.00           C  
ATOM   2573  CG1 ILE C 168      -0.806  14.814 -11.513  1.00  0.00           C  
ATOM   2574  CG2 ILE C 168      -3.280  15.221 -11.417  1.00  0.00           C  
ATOM   2575  CD1 ILE C 168      -0.741  14.685 -13.018  1.00  0.00           C  
ATOM   2576  H   ILE C 168      -0.072  17.670 -10.283  1.00  0.00           H  
ATOM   2577  HA  ILE C 168      -1.795  17.131 -12.663  1.00  0.00           H  
ATOM   2578  HB  ILE C 168      -1.843  15.775  -9.933  1.00  0.00           H  
ATOM   2579 1HG1 ILE C 168       0.160  15.172 -11.158  1.00  0.00           H  
ATOM   2580 2HG1 ILE C 168      -0.959  13.819 -11.093  1.00  0.00           H  
ATOM   2581 1HG2 ILE C 168      -3.412  14.217 -11.014  1.00  0.00           H  
ATOM   2582 2HG2 ILE C 168      -4.054  15.877 -11.018  1.00  0.00           H  
ATOM   2583 3HG2 ILE C 168      -3.357  15.189 -12.504  1.00  0.00           H  
ATOM   2584 1HD1 ILE C 168       0.066  14.004 -13.290  1.00  0.00           H  
ATOM   2585 2HD1 ILE C 168      -1.688  14.294 -13.391  1.00  0.00           H  
ATOM   2586 3HD1 ILE C 168      -0.553  15.663 -13.458  1.00  0.00           H  
ATOM   2587  N   TYR C 169      -3.896  18.179 -11.763  1.00  0.00           N  
ATOM   2588  CA  TYR C 169      -5.083  18.864 -11.266  1.00  0.00           C  
ATOM   2589  C   TYR C 169      -6.354  18.132 -11.677  1.00  0.00           C  
ATOM   2590  O   TYR C 169      -6.337  17.297 -12.581  1.00  0.00           O  
ATOM   2591  CB  TYR C 169      -5.118  20.309 -11.769  1.00  0.00           C  
ATOM   2592  CG  TYR C 169      -5.386  20.433 -13.253  1.00  0.00           C  
ATOM   2593  CD1 TYR C 169      -6.631  20.849 -13.700  1.00  0.00           C  
ATOM   2594  CD2 TYR C 169      -4.386  20.130 -14.165  1.00  0.00           C  
ATOM   2595  CE1 TYR C 169      -6.876  20.962 -15.055  1.00  0.00           C  
ATOM   2596  CE2 TYR C 169      -4.631  20.243 -15.520  1.00  0.00           C  
ATOM   2597  CZ  TYR C 169      -5.870  20.657 -15.965  1.00  0.00           C  
ATOM   2598  OH  TYR C 169      -6.114  20.770 -17.315  1.00  0.00           O  
ATOM   2599  H   TYR C 169      -3.920  17.758 -12.681  1.00  0.00           H  
ATOM   2600  HA  TYR C 169      -5.046  18.875 -10.176  1.00  0.00           H  
ATOM   2601 1HB  TYR C 169      -5.892  20.862 -11.236  1.00  0.00           H  
ATOM   2602 2HB  TYR C 169      -4.165  20.792 -11.554  1.00  0.00           H  
ATOM   2603  HD1 TYR C 169      -7.416  21.088 -12.983  1.00  0.00           H  
ATOM   2604  HD2 TYR C 169      -3.408  19.802 -13.814  1.00  0.00           H  
ATOM   2605  HE1 TYR C 169      -7.854  21.290 -15.407  1.00  0.00           H  
ATOM   2606  HE2 TYR C 169      -3.846  20.004 -16.238  1.00  0.00           H  
ATOM   2607  HH  TYR C 169      -5.319  20.542 -17.803  1.00  0.00           H  
ATOM   2608  N   LYS C 170      -7.457  18.450 -11.007  1.00  0.00           N  
ATOM   2609  CA  LYS C 170      -8.715  17.745 -11.223  1.00  0.00           C  
ATOM   2610  C   LYS C 170      -8.512  16.236 -11.198  1.00  0.00           C  
ATOM   2611  O   LYS C 170      -9.106  15.507 -11.993  1.00  0.00           O  
ATOM   2612  CB  LYS C 170      -9.345  18.170 -12.551  1.00  0.00           C  
ATOM   2613  CG  LYS C 170      -9.859  19.603 -12.573  1.00  0.00           C  
ATOM   2614  CD  LYS C 170     -10.442  19.959 -13.933  1.00  0.00           C  
ATOM   2615  CE  LYS C 170     -10.920  21.404 -13.970  1.00  0.00           C  
ATOM   2616  NZ  LYS C 170     -11.456  21.779 -15.306  1.00  0.00           N  
ATOM   2617  H   LYS C 170      -7.423  19.199 -10.330  1.00  0.00           H  
ATOM   2618  HA  LYS C 170      -9.400  18.003 -10.415  1.00  0.00           H  
ATOM   2619 1HB  LYS C 170      -8.612  18.065 -13.351  1.00  0.00           H  
ATOM   2620 2HB  LYS C 170     -10.181  17.510 -12.784  1.00  0.00           H  
ATOM   2621 1HG  LYS C 170     -10.632  19.724 -11.813  1.00  0.00           H  
ATOM   2622 2HG  LYS C 170      -9.042  20.287 -12.348  1.00  0.00           H  
ATOM   2623 1HD  LYS C 170      -9.683  19.817 -14.703  1.00  0.00           H  
ATOM   2624 2HD  LYS C 170     -11.284  19.303 -14.151  1.00  0.00           H  
ATOM   2625 1HE  LYS C 170     -11.702  21.547 -13.225  1.00  0.00           H  
ATOM   2626 2HE  LYS C 170     -10.091  22.068 -13.726  1.00  0.00           H  
ATOM   2627 1HZ  LYS C 170     -11.761  22.742 -15.289  1.00  0.00           H  
ATOM   2628 2HZ  LYS C 170     -10.732  21.667 -16.003  1.00  0.00           H  
ATOM   2629 3HZ  LYS C 170     -12.238  21.182 -15.536  1.00  0.00           H  
ATOM   2630  N   VAL C 171      -7.670  15.772 -10.281  1.00  0.00           N  
ATOM   2631  CA  VAL C 171      -7.538  14.345 -10.014  1.00  0.00           C  
ATOM   2632  C   VAL C 171      -6.681  13.664 -11.073  1.00  0.00           C  
ATOM   2633  O   VAL C 171      -5.677  13.025 -10.756  1.00  0.00           O  
ATOM   2634  CB  VAL C 171      -8.926  13.678  -9.974  1.00  0.00           C  
ATOM   2635  CG1 VAL C 171      -8.789  12.175  -9.786  1.00  0.00           C  
ATOM   2636  CG2 VAL C 171      -9.761  14.288  -8.859  1.00  0.00           C  
ATOM   2637  H   VAL C 171      -7.107  16.425  -9.755  1.00  0.00           H  
ATOM   2638  HA  VAL C 171      -7.060  14.217  -9.042  1.00  0.00           H  
ATOM   2639  HB  VAL C 171      -9.423  13.838 -10.931  1.00  0.00           H  
ATOM   2640 1HG1 VAL C 171      -9.779  11.719  -9.761  1.00  0.00           H  
ATOM   2641 2HG1 VAL C 171      -8.219  11.755 -10.614  1.00  0.00           H  
ATOM   2642 3HG1 VAL C 171      -8.273  11.971  -8.848  1.00  0.00           H  
ATOM   2643 1HG2 VAL C 171     -10.741  13.812  -8.837  1.00  0.00           H  
ATOM   2644 2HG2 VAL C 171      -9.261  14.132  -7.903  1.00  0.00           H  
ATOM   2645 3HG2 VAL C 171      -9.881  15.356  -9.036  1.00  0.00           H  
ATOM   2646  N   SER C 172      -7.082  13.803 -12.332  1.00  0.00           N  
ATOM   2647  CA  SER C 172      -6.551  12.969 -13.403  1.00  0.00           C  
ATOM   2648  C   SER C 172      -6.279  13.789 -14.657  1.00  0.00           C  
ATOM   2649  O   SER C 172      -6.251  13.254 -15.766  1.00  0.00           O  
ATOM   2650  CB  SER C 172      -7.521  11.847 -13.721  1.00  0.00           C  
ATOM   2651  OG  SER C 172      -8.753  12.356 -14.152  1.00  0.00           O  
ATOM   2652  H   SER C 172      -7.773  14.506 -12.553  1.00  0.00           H  
ATOM   2653  HA  SER C 172      -5.608  12.534 -13.067  1.00  0.00           H  
ATOM   2654 1HB  SER C 172      -7.097  11.208 -14.495  1.00  0.00           H  
ATOM   2655 2HB  SER C 172      -7.669  11.232 -12.834  1.00  0.00           H  
ATOM   2656  HG  SER C 172      -8.603  13.285 -14.343  1.00  0.00           H  
ATOM   2657  N   ASP C 173      -6.080  15.090 -14.476  1.00  0.00           N  
ATOM   2658  CA  ASP C 173      -5.684  15.964 -15.573  1.00  0.00           C  
ATOM   2659  C   ASP C 173      -4.254  16.459 -15.395  1.00  0.00           C  
ATOM   2660  O   ASP C 173      -3.810  16.712 -14.275  1.00  0.00           O  
ATOM   2661  CB  ASP C 173      -6.635  17.160 -15.677  1.00  0.00           C  
ATOM   2662  CG  ASP C 173      -8.042  16.763 -16.102  1.00  0.00           C  
ATOM   2663  OD1 ASP C 173      -8.184  15.746 -16.739  1.00  0.00           O  
ATOM   2664  OD2 ASP C 173      -8.961  17.480 -15.786  1.00  0.00           O  
ATOM   2665  H   ASP C 173      -6.206  15.483 -13.554  1.00  0.00           H  
ATOM   2666  HA  ASP C 173      -5.735  15.397 -16.503  1.00  0.00           H  
ATOM   2667 1HB  ASP C 173      -6.691  17.664 -14.712  1.00  0.00           H  
ATOM   2668 2HB  ASP C 173      -6.241  17.876 -16.398  1.00  0.00           H  
ATOM   2669  N   ARG C 174      -3.538  16.594 -16.506  1.00  0.00           N  
ATOM   2670  CA  ARG C 174      -2.136  16.994 -16.469  1.00  0.00           C  
ATOM   2671  C   ARG C 174      -1.956  18.417 -16.982  1.00  0.00           C  
ATOM   2672  O   ARG C 174      -2.614  18.831 -17.937  1.00  0.00           O  
ATOM   2673  CB  ARG C 174      -1.287  16.046 -17.303  1.00  0.00           C  
ATOM   2674  CG  ARG C 174      -1.166  14.637 -16.745  1.00  0.00           C  
ATOM   2675  CD  ARG C 174      -0.342  13.768 -17.623  1.00  0.00           C  
ATOM   2676  NE  ARG C 174      -1.011  13.477 -18.881  1.00  0.00           N  
ATOM   2677  CZ  ARG C 174      -1.833  12.430 -19.086  1.00  0.00           C  
ATOM   2678  NH1 ARG C 174      -2.078  11.585 -18.109  1.00  0.00           N  
ATOM   2679  NH2 ARG C 174      -2.395  12.252 -20.269  1.00  0.00           N  
ATOM   2680  H   ARG C 174      -3.975  16.415 -17.398  1.00  0.00           H  
ATOM   2681  HA  ARG C 174      -1.791  16.952 -15.436  1.00  0.00           H  
ATOM   2682 1HB  ARG C 174      -1.706  15.969 -18.305  1.00  0.00           H  
ATOM   2683 2HB  ARG C 174      -0.279  16.450 -17.400  1.00  0.00           H  
ATOM   2684 1HG  ARG C 174      -0.697  14.674 -15.761  1.00  0.00           H  
ATOM   2685 2HG  ARG C 174      -2.158  14.194 -16.657  1.00  0.00           H  
ATOM   2686 1HD  ARG C 174       0.602  14.265 -17.846  1.00  0.00           H  
ATOM   2687 2HD  ARG C 174      -0.143  12.824 -17.117  1.00  0.00           H  
ATOM   2688  HE  ARG C 174      -0.847  14.105 -19.656  1.00  0.00           H  
ATOM   2689 1HH1 ARG C 174      -1.649  11.721 -17.204  1.00  0.00           H  
ATOM   2690 2HH1 ARG C 174      -2.694  10.800 -18.262  1.00  0.00           H  
ATOM   2691 1HH2 ARG C 174      -2.207  12.902 -21.020  1.00  0.00           H  
ATOM   2692 2HH2 ARG C 174      -3.011  11.468 -20.422  1.00  0.00           H  
ATOM   2693  N   PHE C 175      -1.062  19.163 -16.342  1.00  0.00           N  
ATOM   2694  CA  PHE C 175      -0.673  20.480 -16.831  1.00  0.00           C  
ATOM   2695  C   PHE C 175       0.267  20.370 -18.024  1.00  0.00           C  
ATOM   2696  O   PHE C 175       0.917  19.344 -18.222  1.00  0.00           O  
ATOM   2697  CB  PHE C 175       0.001  21.285 -15.718  1.00  0.00           C  
ATOM   2698  CG  PHE C 175      -0.955  21.804 -14.681  1.00  0.00           C  
ATOM   2699  CD1 PHE C 175      -0.935  21.305 -13.387  1.00  0.00           C  
ATOM   2700  CD2 PHE C 175      -1.876  22.791 -14.998  1.00  0.00           C  
ATOM   2701  CE1 PHE C 175      -1.814  21.781 -12.433  1.00  0.00           C  
ATOM   2702  CE2 PHE C 175      -2.754  23.270 -14.046  1.00  0.00           C  
ATOM   2703  CZ  PHE C 175      -2.723  22.764 -12.762  1.00  0.00           C  
ATOM   2704  H   PHE C 175      -0.640  18.807 -15.496  1.00  0.00           H  
ATOM   2705  HA  PHE C 175      -1.571  21.010 -17.150  1.00  0.00           H  
ATOM   2706 1HB  PHE C 175       0.742  20.663 -15.216  1.00  0.00           H  
ATOM   2707 2HB  PHE C 175       0.527  22.135 -16.151  1.00  0.00           H  
ATOM   2708  HD1 PHE C 175      -0.215  20.529 -13.127  1.00  0.00           H  
ATOM   2709  HD2 PHE C 175      -1.900  23.190 -16.012  1.00  0.00           H  
ATOM   2710  HE1 PHE C 175      -1.787  21.380 -11.420  1.00  0.00           H  
ATOM   2711  HE2 PHE C 175      -3.473  24.046 -14.307  1.00  0.00           H  
ATOM   2712  HZ  PHE C 175      -3.417  23.139 -12.011  1.00  0.00           H  
ATOM   2713  N   SER C 176       0.334  21.434 -18.818  1.00  0.00           N  
ATOM   2714  CA  SER C 176       1.199  21.460 -19.992  1.00  0.00           C  
ATOM   2715  C   SER C 176       2.659  21.263 -19.605  1.00  0.00           C  
ATOM   2716  O   SER C 176       3.196  21.997 -18.776  1.00  0.00           O  
ATOM   2717  CB  SER C 176       1.035  22.774 -20.731  1.00  0.00           C  
ATOM   2718  OG  SER C 176       1.925  22.857 -21.810  1.00  0.00           O  
ATOM   2719  H   SER C 176      -0.228  22.245 -18.603  1.00  0.00           H  
ATOM   2720  HA  SER C 176       0.907  20.645 -20.655  1.00  0.00           H  
ATOM   2721 1HB  SER C 176       0.011  22.863 -21.093  1.00  0.00           H  
ATOM   2722 2HB  SER C 176       1.213  23.601 -20.045  1.00  0.00           H  
ATOM   2723  HG  SER C 176       2.760  22.504 -21.493  1.00  0.00           H  
ATOM   2724  N   GLY C 177       3.297  20.267 -20.210  1.00  0.00           N  
ATOM   2725  CA  GLY C 177       4.695  19.967 -19.925  1.00  0.00           C  
ATOM   2726  C   GLY C 177       4.825  18.720 -19.060  1.00  0.00           C  
ATOM   2727  O   GLY C 177       5.907  18.146 -18.940  1.00  0.00           O  
ATOM   2728  H   GLY C 177       2.801  19.704 -20.886  1.00  0.00           H  
ATOM   2729 1HA  GLY C 177       5.235  19.823 -20.861  1.00  0.00           H  
ATOM   2730 2HA  GLY C 177       5.153  20.815 -19.418  1.00  0.00           H  
ATOM   2731  N   VAL C 178       3.715  18.306 -18.457  1.00  0.00           N  
ATOM   2732  CA  VAL C 178       3.701  17.121 -17.608  1.00  0.00           C  
ATOM   2733  C   VAL C 178       3.618  15.848 -18.440  1.00  0.00           C  
ATOM   2734  O   VAL C 178       2.695  15.675 -19.236  1.00  0.00           O  
ATOM   2735  CB  VAL C 178       2.508  17.174 -16.636  1.00  0.00           C  
ATOM   2736  CG1 VAL C 178       2.429  15.893 -15.819  1.00  0.00           C  
ATOM   2737  CG2 VAL C 178       2.635  18.387 -15.726  1.00  0.00           C  
ATOM   2738  H   VAL C 178       2.860  18.825 -18.591  1.00  0.00           H  
ATOM   2739  HA  VAL C 178       4.625  17.100 -17.028  1.00  0.00           H  
ATOM   2740  HB  VAL C 178       1.585  17.246 -17.211  1.00  0.00           H  
ATOM   2741 1HG1 VAL C 178       1.580  15.948 -15.137  1.00  0.00           H  
ATOM   2742 2HG1 VAL C 178       2.302  15.042 -16.488  1.00  0.00           H  
ATOM   2743 3HG1 VAL C 178       3.347  15.771 -15.244  1.00  0.00           H  
ATOM   2744 1HG2 VAL C 178       1.787  18.419 -15.042  1.00  0.00           H  
ATOM   2745 2HG2 VAL C 178       3.561  18.318 -15.155  1.00  0.00           H  
ATOM   2746 3HG2 VAL C 178       2.648  19.295 -16.330  1.00  0.00           H  
ATOM   2747  N   PRO C 179       4.587  14.959 -18.251  1.00  0.00           N  
ATOM   2748  CA  PRO C 179       4.627  13.700 -18.986  1.00  0.00           C  
ATOM   2749  C   PRO C 179       3.347  12.901 -18.779  1.00  0.00           C  
ATOM   2750  O   PRO C 179       2.732  12.962 -17.714  1.00  0.00           O  
ATOM   2751  CB  PRO C 179       5.842  12.988 -18.385  1.00  0.00           C  
ATOM   2752  CG  PRO C 179       6.719  14.096 -17.911  1.00  0.00           C  
ATOM   2753  CD  PRO C 179       5.762  15.130 -17.380  1.00  0.00           C  
ATOM   2754  HA  PRO C 179       4.782  13.910 -20.055  1.00  0.00           H  
ATOM   2755 1HB  PRO C 179       5.522  12.320 -17.571  1.00  0.00           H  
ATOM   2756 2HB  PRO C 179       6.324  12.358 -19.147  1.00  0.00           H  
ATOM   2757 1HG  PRO C 179       7.415  13.729 -17.143  1.00  0.00           H  
ATOM   2758 2HG  PRO C 179       7.334  14.475 -18.741  1.00  0.00           H  
ATOM   2759 1HD  PRO C 179       5.528  14.908 -16.329  1.00  0.00           H  
ATOM   2760 2HD  PRO C 179       6.211  16.130 -17.475  1.00  0.00           H  
ATOM   2761  N   ASP C 180       2.951  12.151 -19.802  1.00  0.00           N  
ATOM   2762  CA  ASP C 180       1.745  11.335 -19.732  1.00  0.00           C  
ATOM   2763  C   ASP C 180       1.958  10.112 -18.850  1.00  0.00           C  
ATOM   2764  O   ASP C 180       1.033   9.334 -18.616  1.00  0.00           O  
ATOM   2765  CB  ASP C 180       1.315  10.893 -21.133  1.00  0.00           C  
ATOM   2766  CG  ASP C 180       0.789  12.042 -21.982  1.00  0.00           C  
ATOM   2767  OD1 ASP C 180       0.399  13.039 -21.421  1.00  0.00           O  
ATOM   2768  OD2 ASP C 180       0.782  11.912 -23.182  1.00  0.00           O  
ATOM   2769  H   ASP C 180       3.500  12.147 -20.650  1.00  0.00           H  
ATOM   2770  HA  ASP C 180       0.946  11.935 -19.295  1.00  0.00           H  
ATOM   2771 1HB  ASP C 180       2.162  10.438 -21.647  1.00  0.00           H  
ATOM   2772 2HB  ASP C 180       0.536  10.134 -21.051  1.00  0.00           H  
ATOM   2773  N   ARG C 181       3.183   9.946 -18.362  1.00  0.00           N  
ATOM   2774  CA  ARG C 181       3.496   8.875 -17.424  1.00  0.00           C  
ATOM   2775  C   ARG C 181       2.857   9.128 -16.065  1.00  0.00           C  
ATOM   2776  O   ARG C 181       2.751   8.221 -15.239  1.00  0.00           O  
ATOM   2777  CB  ARG C 181       5.002   8.734 -17.255  1.00  0.00           C  
ATOM   2778  CG  ARG C 181       5.744   8.268 -18.498  1.00  0.00           C  
ATOM   2779  CD  ARG C 181       7.199   8.114 -18.243  1.00  0.00           C  
ATOM   2780  NE  ARG C 181       7.839   9.389 -17.963  1.00  0.00           N  
ATOM   2781  CZ  ARG C 181       8.305   9.763 -16.756  1.00  0.00           C  
ATOM   2782  NH1 ARG C 181       8.195   8.950 -15.729  1.00  0.00           N  
ATOM   2783  NH2 ARG C 181       8.872  10.947 -16.604  1.00  0.00           N  
ATOM   2784  H   ARG C 181       3.916  10.579 -18.648  1.00  0.00           H  
ATOM   2785  HA  ARG C 181       3.102   7.939 -17.823  1.00  0.00           H  
ATOM   2786 1HB  ARG C 181       5.425   9.692 -16.958  1.00  0.00           H  
ATOM   2787 2HB  ARG C 181       5.213   8.021 -16.458  1.00  0.00           H  
ATOM   2788 1HG  ARG C 181       5.348   7.305 -18.819  1.00  0.00           H  
ATOM   2789 2HG  ARG C 181       5.611   9.000 -19.296  1.00  0.00           H  
ATOM   2790 1HD  ARG C 181       7.350   7.461 -17.384  1.00  0.00           H  
ATOM   2791 2HD  ARG C 181       7.677   7.678 -19.119  1.00  0.00           H  
ATOM   2792  HE  ARG C 181       7.941  10.042 -18.729  1.00  0.00           H  
ATOM   2793 1HH1 ARG C 181       7.761   8.045 -15.845  1.00  0.00           H  
ATOM   2794 2HH1 ARG C 181       8.544   9.230 -14.823  1.00  0.00           H  
ATOM   2795 1HH2 ARG C 181       8.957  11.572 -17.394  1.00  0.00           H  
ATOM   2796 2HH2 ARG C 181       9.221  11.227 -15.699  1.00  0.00           H  
ATOM   2797  N   PHE C 182       2.433  10.367 -15.838  1.00  0.00           N  
ATOM   2798  CA  PHE C 182       1.742  10.726 -14.606  1.00  0.00           C  
ATOM   2799  C   PHE C 182       0.232  10.606 -14.766  1.00  0.00           C  
ATOM   2800  O   PHE C 182      -0.332  11.042 -15.770  1.00  0.00           O  
ATOM   2801  CB  PHE C 182       2.103  12.152 -14.186  1.00  0.00           C  
ATOM   2802  CG  PHE C 182       3.541  12.320 -13.784  1.00  0.00           C  
ATOM   2803  CD1 PHE C 182       4.503  12.660 -14.723  1.00  0.00           C  
ATOM   2804  CD2 PHE C 182       3.934  12.137 -12.467  1.00  0.00           C  
ATOM   2805  CE1 PHE C 182       5.826  12.815 -14.355  1.00  0.00           C  
ATOM   2806  CE2 PHE C 182       5.255  12.292 -12.096  1.00  0.00           C  
ATOM   2807  CZ  PHE C 182       6.202  12.631 -13.041  1.00  0.00           C  
ATOM   2808  H   PHE C 182       2.594  11.078 -16.537  1.00  0.00           H  
ATOM   2809  HA  PHE C 182       2.058  10.040 -13.818  1.00  0.00           H  
ATOM   2810 1HB  PHE C 182       1.898  12.836 -15.009  1.00  0.00           H  
ATOM   2811 2HB  PHE C 182       1.478  12.454 -13.347  1.00  0.00           H  
ATOM   2812  HD1 PHE C 182       4.205  12.807 -15.762  1.00  0.00           H  
ATOM   2813  HD2 PHE C 182       3.186  11.869 -11.721  1.00  0.00           H  
ATOM   2814  HE1 PHE C 182       6.572  13.082 -15.103  1.00  0.00           H  
ATOM   2815  HE2 PHE C 182       5.551  12.146 -11.057  1.00  0.00           H  
ATOM   2816  HZ  PHE C 182       7.245  12.751 -12.750  1.00  0.00           H  
ATOM   2817  N   SER C 183      -0.419  10.012 -13.771  1.00  0.00           N  
ATOM   2818  CA  SER C 183      -1.868   9.858 -13.788  1.00  0.00           C  
ATOM   2819  C   SER C 183      -2.410   9.592 -12.389  1.00  0.00           C  
ATOM   2820  O   SER C 183      -1.971   8.666 -11.708  1.00  0.00           O  
ATOM   2821  CB  SER C 183      -2.262   8.724 -14.715  1.00  0.00           C  
ATOM   2822  OG  SER C 183      -3.649   8.530 -14.710  1.00  0.00           O  
ATOM   2823  H   SER C 183       0.105   9.659 -12.983  1.00  0.00           H  
ATOM   2824  HA  SER C 183      -2.311  10.784 -14.157  1.00  0.00           H  
ATOM   2825 1HB  SER C 183      -1.927   8.950 -15.728  1.00  0.00           H  
ATOM   2826 2HB  SER C 183      -1.762   7.808 -14.402  1.00  0.00           H  
ATOM   2827  HG  SER C 183      -3.927   8.628 -13.796  1.00  0.00           H  
ATOM   2828  N   GLY C 184      -3.367  10.411 -11.966  1.00  0.00           N  
ATOM   2829  CA  GLY C 184      -3.988  10.253 -10.656  1.00  0.00           C  
ATOM   2830  C   GLY C 184      -5.389   9.667 -10.777  1.00  0.00           C  
ATOM   2831  O   GLY C 184      -6.025   9.767 -11.827  1.00  0.00           O  
ATOM   2832  H   GLY C 184      -3.673  11.163 -12.567  1.00  0.00           H  
ATOM   2833 1HA  GLY C 184      -3.370   9.602 -10.037  1.00  0.00           H  
ATOM   2834 2HA  GLY C 184      -4.036  11.220 -10.157  1.00  0.00           H  
ATOM   2835  N   SER C 185      -5.865   9.056  -9.698  1.00  0.00           N  
ATOM   2836  CA  SER C 185      -7.220   8.522  -9.655  1.00  0.00           C  
ATOM   2837  C   SER C 185      -7.726   8.415  -8.222  1.00  0.00           C  
ATOM   2838  O   SER C 185      -7.075   8.884  -7.288  1.00  0.00           O  
ATOM   2839  CB  SER C 185      -7.266   7.159 -10.319  1.00  0.00           C  
ATOM   2840  OG  SER C 185      -8.587   6.716 -10.466  1.00  0.00           O  
ATOM   2841  H   SER C 185      -5.272   8.959  -8.886  1.00  0.00           H  
ATOM   2842  HA  SER C 185      -7.877   9.201 -10.200  1.00  0.00           H  
ATOM   2843 1HB  SER C 185      -6.787   7.215 -11.297  1.00  0.00           H  
ATOM   2844 2HB  SER C 185      -6.704   6.444  -9.720  1.00  0.00           H  
ATOM   2845  HG  SER C 185      -8.663   6.407 -11.372  1.00  0.00           H  
ATOM   2846  N   GLY C 186      -8.889   7.795  -8.055  1.00  0.00           N  
ATOM   2847  CA  GLY C 186      -9.488   7.634  -6.735  1.00  0.00           C  
ATOM   2848  C   GLY C 186     -10.879   8.252  -6.683  1.00  0.00           C  
ATOM   2849  O   GLY C 186     -11.466   8.572  -7.717  1.00  0.00           O  
ATOM   2850  H   GLY C 186      -9.370   7.426  -8.862  1.00  0.00           H  
ATOM   2851 1HA  GLY C 186      -9.548   6.574  -6.490  1.00  0.00           H  
ATOM   2852 2HA  GLY C 186      -8.850   8.102  -5.987  1.00  0.00           H  
ATOM   2853  N   SER C 187     -11.403   8.417  -5.473  1.00  0.00           N  
ATOM   2854  CA  SER C 187     -12.743   8.959  -5.286  1.00  0.00           C  
ATOM   2855  C   SER C 187     -13.017   9.258  -3.817  1.00  0.00           C  
ATOM   2856  O   SER C 187     -12.600   8.508  -2.934  1.00  0.00           O  
ATOM   2857  CB  SER C 187     -13.779   7.986  -5.814  1.00  0.00           C  
ATOM   2858  OG  SER C 187     -15.077   8.471  -5.605  1.00  0.00           O  
ATOM   2859  H   SER C 187     -10.858   8.160  -4.662  1.00  0.00           H  
ATOM   2860  HA  SER C 187     -12.820   9.893  -5.845  1.00  0.00           H  
ATOM   2861 1HB  SER C 187     -13.616   7.824  -6.880  1.00  0.00           H  
ATOM   2862 2HB  SER C 187     -13.662   7.025  -5.316  1.00  0.00           H  
ATOM   2863  HG  SER C 187     -15.515   7.821  -5.050  1.00  0.00           H  
ATOM   2864  N   GLY C 188     -13.719  10.356  -3.562  1.00  0.00           N  
ATOM   2865  CA  GLY C 188     -14.198  10.665  -2.221  1.00  0.00           C  
ATOM   2866  C   GLY C 188     -13.060  11.137  -1.324  1.00  0.00           C  
ATOM   2867  O   GLY C 188     -12.797  12.334  -1.216  1.00  0.00           O  
ATOM   2868  H   GLY C 188     -13.926  10.994  -4.318  1.00  0.00           H  
ATOM   2869 1HA  GLY C 188     -14.965  11.438  -2.277  1.00  0.00           H  
ATOM   2870 2HA  GLY C 188     -14.664   9.781  -1.788  1.00  0.00           H  
ATOM   2871  N   THR C 189     -12.388  10.187  -0.682  1.00  0.00           N  
ATOM   2872  CA  THR C 189     -11.342  10.508   0.282  1.00  0.00           C  
ATOM   2873  C   THR C 189     -10.026   9.835  -0.088  1.00  0.00           C  
ATOM   2874  O   THR C 189      -8.955  10.274   0.329  1.00  0.00           O  
ATOM   2875  CB  THR C 189     -11.754  10.091   1.706  1.00  0.00           C  
ATOM   2876  OG1 THR C 189     -11.958   8.672   1.751  1.00  0.00           O  
ATOM   2877  CG2 THR C 189     -13.036  10.797   2.119  1.00  0.00           C  
ATOM   2878  H   THR C 189     -12.606   9.219  -0.867  1.00  0.00           H  
ATOM   2879  HA  THR C 189     -11.182  11.587   0.273  1.00  0.00           H  
ATOM   2880  HB  THR C 189     -10.960  10.352   2.405  1.00  0.00           H  
ATOM   2881  HG1 THR C 189     -11.132   8.224   1.553  1.00  0.00           H  
ATOM   2882 1HG2 THR C 189     -13.312  10.490   3.128  1.00  0.00           H  
ATOM   2883 2HG2 THR C 189     -12.881  11.875   2.097  1.00  0.00           H  
ATOM   2884 3HG2 THR C 189     -13.836  10.532   1.428  1.00  0.00           H  
ATOM   2885  N   ASP C 190     -10.114   8.767  -0.873  1.00  0.00           N  
ATOM   2886  CA  ASP C 190      -8.942   7.972  -1.219  1.00  0.00           C  
ATOM   2887  C   ASP C 190      -8.500   8.236  -2.652  1.00  0.00           C  
ATOM   2888  O   ASP C 190      -9.197   7.882  -3.603  1.00  0.00           O  
ATOM   2889  CB  ASP C 190      -9.233   6.480  -1.035  1.00  0.00           C  
ATOM   2890  CG  ASP C 190      -9.353   6.075   0.428  1.00  0.00           C  
ATOM   2891  OD1 ASP C 190      -9.056   6.885   1.274  1.00  0.00           O  
ATOM   2892  OD2 ASP C 190      -9.740   4.960   0.685  1.00  0.00           O  
ATOM   2893  H   ASP C 190     -11.016   8.499  -1.240  1.00  0.00           H  
ATOM   2894  HA  ASP C 190      -8.126   8.252  -0.553  1.00  0.00           H  
ATOM   2895 1HB  ASP C 190     -10.163   6.225  -1.545  1.00  0.00           H  
ATOM   2896 2HB  ASP C 190      -8.436   5.895  -1.495  1.00  0.00           H  
ATOM   2897  N   PHE C 191      -7.337   8.861  -2.801  1.00  0.00           N  
ATOM   2898  CA  PHE C 191      -6.785   9.149  -4.120  1.00  0.00           C  
ATOM   2899  C   PHE C 191      -5.334   8.696  -4.221  1.00  0.00           C  
ATOM   2900  O   PHE C 191      -4.610   8.673  -3.226  1.00  0.00           O  
ATOM   2901  CB  PHE C 191      -6.879  10.645  -4.423  1.00  0.00           C  
ATOM   2902  CG  PHE C 191      -8.288  11.164  -4.481  1.00  0.00           C  
ATOM   2903  CD1 PHE C 191      -8.921  11.623  -3.336  1.00  0.00           C  
ATOM   2904  CD2 PHE C 191      -8.983  11.194  -5.681  1.00  0.00           C  
ATOM   2905  CE1 PHE C 191     -10.217  12.101  -3.388  1.00  0.00           C  
ATOM   2906  CE2 PHE C 191     -10.278  11.672  -5.736  1.00  0.00           C  
ATOM   2907  CZ  PHE C 191     -10.895  12.126  -4.588  1.00  0.00           C  
ATOM   2908  H   PHE C 191      -6.821   9.144  -1.980  1.00  0.00           H  
ATOM   2909  HA  PHE C 191      -7.367   8.604  -4.865  1.00  0.00           H  
ATOM   2910 1HB  PHE C 191      -6.342  11.206  -3.660  1.00  0.00           H  
ATOM   2911 2HB  PHE C 191      -6.401  10.853  -5.379  1.00  0.00           H  
ATOM   2912  HD1 PHE C 191      -8.384  11.605  -2.387  1.00  0.00           H  
ATOM   2913  HD2 PHE C 191      -8.495  10.836  -6.588  1.00  0.00           H  
ATOM   2914  HE1 PHE C 191     -10.702  12.458  -2.480  1.00  0.00           H  
ATOM   2915  HE2 PHE C 191     -10.813  11.691  -6.685  1.00  0.00           H  
ATOM   2916  HZ  PHE C 191     -11.917  12.501  -4.630  1.00  0.00           H  
ATOM   2917  N   THR C 192      -4.916   8.335  -5.429  1.00  0.00           N  
ATOM   2918  CA  THR C 192      -3.578   7.798  -5.648  1.00  0.00           C  
ATOM   2919  C   THR C 192      -2.931   8.415  -6.881  1.00  0.00           C  
ATOM   2920  O   THR C 192      -3.574   8.572  -7.919  1.00  0.00           O  
ATOM   2921  CB  THR C 192      -3.613   6.265  -5.795  1.00  0.00           C  
ATOM   2922  OG1 THR C 192      -4.179   5.682  -4.613  1.00  0.00           O  
ATOM   2923  CG2 THR C 192      -2.210   5.717  -6.004  1.00  0.00           C  
ATOM   2924  H   THR C 192      -5.540   8.436  -6.217  1.00  0.00           H  
ATOM   2925  HA  THR C 192      -2.960   8.045  -4.784  1.00  0.00           H  
ATOM   2926  HB  THR C 192      -4.234   5.996  -6.649  1.00  0.00           H  
ATOM   2927  HG1 THR C 192      -3.859   6.153  -3.840  1.00  0.00           H  
ATOM   2928 1HG2 THR C 192      -2.255   4.633  -6.106  1.00  0.00           H  
ATOM   2929 2HG2 THR C 192      -1.781   6.149  -6.907  1.00  0.00           H  
ATOM   2930 3HG2 THR C 192      -1.588   5.975  -5.148  1.00  0.00           H  
ATOM   2931  N   LEU C 193      -1.654   8.764  -6.761  1.00  0.00           N  
ATOM   2932  CA  LEU C 193      -0.877   9.231  -7.903  1.00  0.00           C  
ATOM   2933  C   LEU C 193      -0.000   8.119  -8.464  1.00  0.00           C  
ATOM   2934  O   LEU C 193       0.819   7.541  -7.749  1.00  0.00           O  
ATOM   2935  CB  LEU C 193      -0.004  10.424  -7.497  1.00  0.00           C  
ATOM   2936  CG  LEU C 193       0.953  10.946  -8.577  1.00  0.00           C  
ATOM   2937  CD1 LEU C 193       0.148  11.512  -9.739  1.00  0.00           C  
ATOM   2938  CD2 LEU C 193       1.867  12.005  -7.977  1.00  0.00           C  
ATOM   2939  H   LEU C 193      -1.211   8.705  -5.856  1.00  0.00           H  
ATOM   2940  HA  LEU C 193      -1.567   9.551  -8.683  1.00  0.00           H  
ATOM   2941 1HB  LEU C 193      -0.654  11.247  -7.205  1.00  0.00           H  
ATOM   2942 2HB  LEU C 193       0.596  10.138  -6.633  1.00  0.00           H  
ATOM   2943  HG  LEU C 193       1.555  10.121  -8.959  1.00  0.00           H  
ATOM   2944 1HD1 LEU C 193       0.828  11.883 -10.506  1.00  0.00           H  
ATOM   2945 2HD1 LEU C 193      -0.482  10.729 -10.161  1.00  0.00           H  
ATOM   2946 3HD1 LEU C 193      -0.478  12.330  -9.383  1.00  0.00           H  
ATOM   2947 1HD2 LEU C 193       2.547  12.375  -8.745  1.00  0.00           H  
ATOM   2948 2HD2 LEU C 193       1.266  12.831  -7.596  1.00  0.00           H  
ATOM   2949 3HD2 LEU C 193       2.443  11.568  -7.161  1.00  0.00           H  
ATOM   2950  N   LYS C 194      -0.177   7.823  -9.747  1.00  0.00           N  
ATOM   2951  CA  LYS C 194       0.643   6.825 -10.423  1.00  0.00           C  
ATOM   2952  C   LYS C 194       1.738   7.482 -11.254  1.00  0.00           C  
ATOM   2953  O   LYS C 194       1.492   8.462 -11.958  1.00  0.00           O  
ATOM   2954  CB  LYS C 194      -0.224   5.930 -11.310  1.00  0.00           C  
ATOM   2955  CG  LYS C 194      -1.348   5.214 -10.572  1.00  0.00           C  
ATOM   2956  CD  LYS C 194      -0.799   4.221  -9.559  1.00  0.00           C  
ATOM   2957  CE  LYS C 194      -1.913   3.397  -8.930  1.00  0.00           C  
ATOM   2958  NZ  LYS C 194      -1.393   2.434  -7.922  1.00  0.00           N  
ATOM   2959  H   LYS C 194      -0.898   8.302 -10.268  1.00  0.00           H  
ATOM   2960  HA  LYS C 194       1.126   6.204  -9.668  1.00  0.00           H  
ATOM   2961 1HB  LYS C 194      -0.673   6.529 -12.103  1.00  0.00           H  
ATOM   2962 2HB  LYS C 194       0.400   5.173 -11.784  1.00  0.00           H  
ATOM   2963 1HG  LYS C 194      -1.967   5.946 -10.052  1.00  0.00           H  
ATOM   2964 2HG  LYS C 194      -1.972   4.681 -11.289  1.00  0.00           H  
ATOM   2965 1HD  LYS C 194      -0.096   3.549 -10.052  1.00  0.00           H  
ATOM   2966 2HD  LYS C 194      -0.270   4.759  -8.772  1.00  0.00           H  
ATOM   2967 1HE  LYS C 194      -2.627   4.062  -8.445  1.00  0.00           H  
ATOM   2968 2HE  LYS C 194      -2.438   2.842  -9.707  1.00  0.00           H  
ATOM   2969 1HZ  LYS C 194      -2.161   1.909  -7.530  1.00  0.00           H  
ATOM   2970 2HZ  LYS C 194      -0.743   1.800  -8.366  1.00  0.00           H  
ATOM   2971 3HZ  LYS C 194      -0.920   2.939  -7.186  1.00  0.00           H  
ATOM   2972  N   ILE C 195       2.946   6.938 -11.168  1.00  0.00           N  
ATOM   2973  CA  ILE C 195       4.078   7.462 -11.923  1.00  0.00           C  
ATOM   2974  C   ILE C 195       4.788   6.356 -12.692  1.00  0.00           C  
ATOM   2975  O   ILE C 195       5.690   5.702 -12.167  1.00  0.00           O  
ATOM   2976  CB  ILE C 195       5.082   8.165 -10.990  1.00  0.00           C  
ATOM   2977  CG1 ILE C 195       4.373   9.231 -10.150  1.00  0.00           C  
ATOM   2978  CG2 ILE C 195       6.214   8.784 -11.796  1.00  0.00           C  
ATOM   2979  CD1 ILE C 195       5.250   9.853  -9.087  1.00  0.00           C  
ATOM   2980  H   ILE C 195       3.085   6.140 -10.565  1.00  0.00           H  
ATOM   2981  HA  ILE C 195       3.707   8.192 -12.641  1.00  0.00           H  
ATOM   2982  HB  ILE C 195       5.499   7.440 -10.292  1.00  0.00           H  
ATOM   2983 1HG1 ILE C 195       4.011  10.026 -10.801  1.00  0.00           H  
ATOM   2984 2HG1 ILE C 195       3.505   8.790  -9.659  1.00  0.00           H  
ATOM   2985 1HG2 ILE C 195       6.913   9.277 -11.121  1.00  0.00           H  
ATOM   2986 2HG2 ILE C 195       6.734   8.003 -12.350  1.00  0.00           H  
ATOM   2987 3HG2 ILE C 195       5.806   9.515 -12.494  1.00  0.00           H  
ATOM   2988 1HD1 ILE C 195       4.678  10.598  -8.533  1.00  0.00           H  
ATOM   2989 2HD1 ILE C 195       5.596   9.079  -8.402  1.00  0.00           H  
ATOM   2990 3HD1 ILE C 195       6.108  10.332  -9.557  1.00  0.00           H  
ATOM   2991  N   SER C 196       4.377   6.151 -13.939  1.00  0.00           N  
ATOM   2992  CA  SER C 196       4.893   5.051 -14.744  1.00  0.00           C  
ATOM   2993  C   SER C 196       6.374   5.236 -15.046  1.00  0.00           C  
ATOM   2994  O   SER C 196       6.790   6.283 -15.542  1.00  0.00           O  
ATOM   2995  CB  SER C 196       4.113   4.943 -16.040  1.00  0.00           C  
ATOM   2996  OG  SER C 196       4.654   3.953 -16.871  1.00  0.00           O  
ATOM   2997  H   SER C 196       3.689   6.773 -14.338  1.00  0.00           H  
ATOM   2998  HA  SER C 196       4.771   4.123 -14.183  1.00  0.00           H  
ATOM   2999 1HB  SER C 196       3.072   4.708 -15.820  1.00  0.00           H  
ATOM   3000 2HB  SER C 196       4.130   5.902 -16.556  1.00  0.00           H  
ATOM   3001  HG  SER C 196       4.112   3.946 -17.663  1.00  0.00           H  
ATOM   3002  N   ARG C 197       7.167   4.213 -14.744  1.00  0.00           N  
ATOM   3003  CA  ARG C 197       8.581   4.209 -15.099  1.00  0.00           C  
ATOM   3004  C   ARG C 197       9.304   5.406 -14.495  1.00  0.00           C  
ATOM   3005  O   ARG C 197       9.668   6.345 -15.202  1.00  0.00           O  
ATOM   3006  CB  ARG C 197       8.754   4.226 -16.610  1.00  0.00           C  
ATOM   3007  CG  ARG C 197       8.175   3.020 -17.334  1.00  0.00           C  
ATOM   3008  CD  ARG C 197       8.445   3.074 -18.793  1.00  0.00           C  
ATOM   3009  NE  ARG C 197       7.896   1.921 -19.489  1.00  0.00           N  
ATOM   3010  CZ  ARG C 197       7.941   1.740 -20.823  1.00  0.00           C  
ATOM   3011  NH1 ARG C 197       8.511   2.642 -21.590  1.00  0.00           N  
ATOM   3012  NH2 ARG C 197       7.412   0.655 -21.361  1.00  0.00           N  
ATOM   3013  H   ARG C 197       6.779   3.418 -14.257  1.00  0.00           H  
ATOM   3014  HA  ARG C 197       9.033   3.297 -14.707  1.00  0.00           H  
ATOM   3015 1HB  ARG C 197       8.279   5.116 -17.021  1.00  0.00           H  
ATOM   3016 2HB  ARG C 197       9.815   4.279 -16.855  1.00  0.00           H  
ATOM   3017 1HG  ARG C 197       8.621   2.108 -16.936  1.00  0.00           H  
ATOM   3018 2HG  ARG C 197       7.095   2.991 -17.186  1.00  0.00           H  
ATOM   3019 1HD  ARG C 197       7.994   3.972 -19.214  1.00  0.00           H  
ATOM   3020 2HD  ARG C 197       9.521   3.094 -18.964  1.00  0.00           H  
ATOM   3021  HE  ARG C 197       7.450   1.205 -18.932  1.00  0.00           H  
ATOM   3022 1HH1 ARG C 197       8.916   3.472 -21.179  1.00  0.00           H  
ATOM   3023 2HH1 ARG C 197       8.545   2.507 -22.590  1.00  0.00           H  
ATOM   3024 1HH2 ARG C 197       6.974  -0.040 -20.771  1.00  0.00           H  
ATOM   3025 2HH2 ARG C 197       7.446   0.519 -22.361  1.00  0.00           H  
ATOM   3026  N   VAL C 198       9.508   5.367 -13.183  1.00  0.00           N  
ATOM   3027  CA  VAL C 198      10.179   6.454 -12.479  1.00  0.00           C  
ATOM   3028  C   VAL C 198      11.626   6.595 -12.933  1.00  0.00           C  
ATOM   3029  O   VAL C 198      12.388   5.628 -12.918  1.00  0.00           O  
ATOM   3030  CB  VAL C 198      10.142   6.209 -10.959  1.00  0.00           C  
ATOM   3031  CG1 VAL C 198      11.001   7.234 -10.233  1.00  0.00           C  
ATOM   3032  CG2 VAL C 198       8.706   6.259 -10.460  1.00  0.00           C  
ATOM   3033  H   VAL C 198       9.192   4.563 -12.659  1.00  0.00           H  
ATOM   3034  HA  VAL C 198       9.652   7.384 -12.697  1.00  0.00           H  
ATOM   3035  HB  VAL C 198      10.566   5.227 -10.748  1.00  0.00           H  
ATOM   3036 1HG1 VAL C 198      10.964   7.046  -9.160  1.00  0.00           H  
ATOM   3037 2HG1 VAL C 198      12.031   7.156 -10.579  1.00  0.00           H  
ATOM   3038 3HG1 VAL C 198      10.623   8.236 -10.438  1.00  0.00           H  
ATOM   3039 1HG2 VAL C 198       8.687   6.085  -9.385  1.00  0.00           H  
ATOM   3040 2HG2 VAL C 198       8.280   7.239 -10.677  1.00  0.00           H  
ATOM   3041 3HG2 VAL C 198       8.119   5.490 -10.963  1.00  0.00           H  
ATOM   3042  N   GLU C 199      11.999   7.804 -13.336  1.00  0.00           N  
ATOM   3043  CA  GLU C 199      13.381   8.099 -13.696  1.00  0.00           C  
ATOM   3044  C   GLU C 199      14.011   9.073 -12.708  1.00  0.00           C  
ATOM   3045  O   GLU C 199      13.370   9.499 -11.747  1.00  0.00           O  
ATOM   3046  CB  GLU C 199      13.452   8.677 -15.111  1.00  0.00           C  
ATOM   3047  CG  GLU C 199      12.989   7.723 -16.203  1.00  0.00           C  
ATOM   3048  CD  GLU C 199      13.127   8.302 -17.584  1.00  0.00           C  
ATOM   3049  OE1 GLU C 199      13.425   9.468 -17.691  1.00  0.00           O  
ATOM   3050  OE2 GLU C 199      12.935   7.579 -18.532  1.00  0.00           O  
ATOM   3051  H   GLU C 199      11.308   8.538 -13.396  1.00  0.00           H  
ATOM   3052  HA  GLU C 199      13.952   7.171 -13.668  1.00  0.00           H  
ATOM   3053 1HB  GLU C 199      12.837   9.575 -15.169  1.00  0.00           H  
ATOM   3054 2HB  GLU C 199      14.479   8.967 -15.335  1.00  0.00           H  
ATOM   3055 1HG  GLU C 199      13.578   6.808 -16.146  1.00  0.00           H  
ATOM   3056 2HG  GLU C 199      11.946   7.463 -16.026  1.00  0.00           H  
ATOM   3057  N   ALA C 200      15.270   9.421 -12.950  1.00  0.00           N  
ATOM   3058  CA  ALA C 200      15.999  10.324 -12.067  1.00  0.00           C  
ATOM   3059  C   ALA C 200      15.295  11.670 -11.954  1.00  0.00           C  
ATOM   3060  O   ALA C 200      15.318  12.308 -10.901  1.00  0.00           O  
ATOM   3061  CB  ALA C 200      17.425  10.512 -12.561  1.00  0.00           C  
ATOM   3062  H   ALA C 200      15.735   9.050 -13.767  1.00  0.00           H  
ATOM   3063  HA  ALA C 200      16.026   9.877 -11.073  1.00  0.00           H  
ATOM   3064 1HB  ALA C 200      17.956  11.189 -11.892  1.00  0.00           H  
ATOM   3065 2HB  ALA C 200      17.934   9.548 -12.581  1.00  0.00           H  
ATOM   3066 3HB  ALA C 200      17.410  10.934 -13.565  1.00  0.00           H  
ATOM   3067  N   GLU C 201      14.671  12.099 -13.046  1.00  0.00           N  
ATOM   3068  CA  GLU C 201      14.037  13.411 -13.101  1.00  0.00           C  
ATOM   3069  C   GLU C 201      12.664  13.388 -12.442  1.00  0.00           C  
ATOM   3070  O   GLU C 201      11.985  14.412 -12.364  1.00  0.00           O  
ATOM   3071  CB  GLU C 201      13.910  13.881 -14.552  1.00  0.00           C  
ATOM   3072  CG  GLU C 201      15.237  14.176 -15.236  1.00  0.00           C  
ATOM   3073  CD  GLU C 201      15.965  15.341 -14.624  1.00  0.00           C  
ATOM   3074  OE1 GLU C 201      15.315  16.261 -14.190  1.00  0.00           O  
ATOM   3075  OE2 GLU C 201      17.173  15.310 -14.591  1.00  0.00           O  
ATOM   3076  H   GLU C 201      14.633  11.500 -13.858  1.00  0.00           H  
ATOM   3077  HA  GLU C 201      14.662  14.120 -12.557  1.00  0.00           H  
ATOM   3078 1HB  GLU C 201      13.394  13.120 -15.137  1.00  0.00           H  
ATOM   3079 2HB  GLU C 201      13.306  14.788 -14.588  1.00  0.00           H  
ATOM   3080 1HG  GLU C 201      15.871  13.292 -15.172  1.00  0.00           H  
ATOM   3081 2HG  GLU C 201      15.053  14.381 -16.289  1.00  0.00           H  
ATOM   3082  N   ASP C 202      12.260  12.214 -11.969  1.00  0.00           N  
ATOM   3083  CA  ASP C 202      11.001  12.071 -11.248  1.00  0.00           C  
ATOM   3084  C   ASP C 202      11.224  12.100  -9.741  1.00  0.00           C  
ATOM   3085  O   ASP C 202      10.270  12.103  -8.963  1.00  0.00           O  
ATOM   3086  CB  ASP C 202      10.302  10.767 -11.641  1.00  0.00           C  
ATOM   3087  CG  ASP C 202       9.885  10.737 -13.105  1.00  0.00           C  
ATOM   3088  OD1 ASP C 202       9.555  11.774 -13.630  1.00  0.00           O  
ATOM   3089  OD2 ASP C 202       9.899   9.677 -13.684  1.00  0.00           O  
ATOM   3090  H   ASP C 202      12.840  11.399 -12.114  1.00  0.00           H  
ATOM   3091  HA  ASP C 202      10.353  12.907 -11.513  1.00  0.00           H  
ATOM   3092 1HB  ASP C 202      10.969   9.925 -11.451  1.00  0.00           H  
ATOM   3093 2HB  ASP C 202       9.415  10.628 -11.022  1.00  0.00           H  
ATOM   3094  N   VAL C 203      12.489  12.121  -9.335  1.00  0.00           N  
ATOM   3095  CA  VAL C 203      12.840  12.109  -7.920  1.00  0.00           C  
ATOM   3096  C   VAL C 203      12.456  13.420  -7.246  1.00  0.00           C  
ATOM   3097  O   VAL C 203      12.808  14.500  -7.722  1.00  0.00           O  
ATOM   3098  CB  VAL C 203      14.351  11.868  -7.746  1.00  0.00           C  
ATOM   3099  CG1 VAL C 203      14.750  12.020  -6.286  1.00  0.00           C  
ATOM   3100  CG2 VAL C 203      14.718  10.486  -8.265  1.00  0.00           C  
ATOM   3101  H   VAL C 203      13.226  12.147 -10.025  1.00  0.00           H  
ATOM   3102  HA  VAL C 203      12.298  11.295  -7.436  1.00  0.00           H  
ATOM   3103  HB  VAL C 203      14.897  12.625  -8.309  1.00  0.00           H  
ATOM   3104 1HG1 VAL C 203      15.822  11.847  -6.182  1.00  0.00           H  
ATOM   3105 2HG1 VAL C 203      14.511  13.028  -5.947  1.00  0.00           H  
ATOM   3106 3HG1 VAL C 203      14.206  11.294  -5.683  1.00  0.00           H  
ATOM   3107 1HG2 VAL C 203      15.788  10.323  -8.140  1.00  0.00           H  
ATOM   3108 2HG2 VAL C 203      14.168   9.729  -7.706  1.00  0.00           H  
ATOM   3109 3HG2 VAL C 203      14.462  10.414  -9.322  1.00  0.00           H  
ATOM   3110  N   GLY C 204      11.734  13.319  -6.136  1.00  0.00           N  
ATOM   3111  CA  GLY C 204      11.284  14.498  -5.405  1.00  0.00           C  
ATOM   3112  C   GLY C 204      10.136  14.158  -4.464  1.00  0.00           C  
ATOM   3113  O   GLY C 204       9.701  13.008  -4.389  1.00  0.00           O  
ATOM   3114  H   GLY C 204      11.490  12.403  -5.789  1.00  0.00           H  
ATOM   3115 1HA  GLY C 204      12.116  14.913  -4.836  1.00  0.00           H  
ATOM   3116 2HA  GLY C 204      10.965  15.264  -6.111  1.00  0.00           H  
ATOM   3117  N   VAL C 205       9.648  15.164  -3.746  1.00  0.00           N  
ATOM   3118  CA  VAL C 205       8.541  14.975  -2.815  1.00  0.00           C  
ATOM   3119  C   VAL C 205       7.215  15.374  -3.448  1.00  0.00           C  
ATOM   3120  O   VAL C 205       7.050  16.504  -3.908  1.00  0.00           O  
ATOM   3121  CB  VAL C 205       8.769  15.807  -1.539  1.00  0.00           C  
ATOM   3122  CG1 VAL C 205       7.617  15.611  -0.564  1.00  0.00           C  
ATOM   3123  CG2 VAL C 205      10.091  15.418  -0.896  1.00  0.00           C  
ATOM   3124  H   VAL C 205      10.054  16.083  -3.847  1.00  0.00           H  
ATOM   3125  HA  VAL C 205       8.495  13.920  -2.542  1.00  0.00           H  
ATOM   3126  HB  VAL C 205       8.789  16.864  -1.804  1.00  0.00           H  
ATOM   3127 1HG1 VAL C 205       7.794  16.207   0.332  1.00  0.00           H  
ATOM   3128 2HG1 VAL C 205       6.686  15.929  -1.032  1.00  0.00           H  
ATOM   3129 3HG1 VAL C 205       7.546  14.559  -0.291  1.00  0.00           H  
ATOM   3130 1HG2 VAL C 205      10.246  16.011   0.005  1.00  0.00           H  
ATOM   3131 2HG2 VAL C 205      10.073  14.360  -0.636  1.00  0.00           H  
ATOM   3132 3HG2 VAL C 205      10.905  15.606  -1.597  1.00  0.00           H  
ATOM   3133  N   TYR C 206       6.270  14.440  -3.470  1.00  0.00           N  
ATOM   3134  CA  TYR C 206       4.977  14.672  -4.101  1.00  0.00           C  
ATOM   3135  C   TYR C 206       3.914  15.022  -3.068  1.00  0.00           C  
ATOM   3136  O   TYR C 206       3.759  14.328  -2.063  1.00  0.00           O  
ATOM   3137  CB  TYR C 206       4.547  13.445  -4.909  1.00  0.00           C  
ATOM   3138  CG  TYR C 206       5.389  13.200  -6.141  1.00  0.00           C  
ATOM   3139  CD1 TYR C 206       6.590  12.514  -6.036  1.00  0.00           C  
ATOM   3140  CD2 TYR C 206       4.961  13.662  -7.377  1.00  0.00           C  
ATOM   3141  CE1 TYR C 206       7.359  12.290  -7.162  1.00  0.00           C  
ATOM   3142  CE2 TYR C 206       5.730  13.439  -8.502  1.00  0.00           C  
ATOM   3143  CZ  TYR C 206       6.924  12.756  -8.397  1.00  0.00           C  
ATOM   3144  OH  TYR C 206       7.690  12.533  -9.519  1.00  0.00           O  
ATOM   3145  H   TYR C 206       6.453  13.546  -3.037  1.00  0.00           H  
ATOM   3146  HA  TYR C 206       5.071  15.521  -4.780  1.00  0.00           H  
ATOM   3147 1HB  TYR C 206       4.601  12.557  -4.278  1.00  0.00           H  
ATOM   3148 2HB  TYR C 206       3.511  13.561  -5.223  1.00  0.00           H  
ATOM   3149  HD1 TYR C 206       6.927  12.150  -5.065  1.00  0.00           H  
ATOM   3150  HD2 TYR C 206       4.018  14.203  -7.460  1.00  0.00           H  
ATOM   3151  HE1 TYR C 206       8.302  11.751  -7.079  1.00  0.00           H  
ATOM   3152  HE2 TYR C 206       5.394  13.803  -9.474  1.00  0.00           H  
ATOM   3153  HH  TYR C 206       8.602  12.380  -9.257  1.00  0.00           H  
ATOM   3154  N   TYR C 207       3.184  16.104  -3.320  1.00  0.00           N  
ATOM   3155  CA  TYR C 207       2.154  16.565  -2.397  1.00  0.00           C  
ATOM   3156  C   TYR C 207       0.764  16.407  -2.999  1.00  0.00           C  
ATOM   3157  O   TYR C 207       0.558  16.664  -4.185  1.00  0.00           O  
ATOM   3158  CB  TYR C 207       2.401  18.025  -2.007  1.00  0.00           C  
ATOM   3159  CG  TYR C 207       3.734  18.260  -1.333  1.00  0.00           C  
ATOM   3160  CD1 TYR C 207       4.855  18.554  -2.095  1.00  0.00           C  
ATOM   3161  CD2 TYR C 207       3.836  18.180   0.048  1.00  0.00           C  
ATOM   3162  CE1 TYR C 207       6.073  18.769  -1.479  1.00  0.00           C  
ATOM   3163  CE2 TYR C 207       5.054  18.395   0.664  1.00  0.00           C  
ATOM   3164  CZ  TYR C 207       6.169  18.688  -0.094  1.00  0.00           C  
ATOM   3165  OH  TYR C 207       7.382  18.902   0.519  1.00  0.00           O  
ATOM   3166  H   TYR C 207       3.347  16.619  -4.174  1.00  0.00           H  
ATOM   3167  HA  TYR C 207       2.197  15.952  -1.497  1.00  0.00           H  
ATOM   3168 1HB  TYR C 207       2.354  18.653  -2.898  1.00  0.00           H  
ATOM   3169 2HB  TYR C 207       1.614  18.358  -1.331  1.00  0.00           H  
ATOM   3170  HD1 TYR C 207       4.774  18.616  -3.181  1.00  0.00           H  
ATOM   3171  HD2 TYR C 207       2.956  17.948   0.647  1.00  0.00           H  
ATOM   3172  HE1 TYR C 207       6.953  19.000  -2.078  1.00  0.00           H  
ATOM   3173  HE2 TYR C 207       5.134  18.332   1.750  1.00  0.00           H  
ATOM   3174  HH  TYR C 207       8.016  19.218  -0.129  1.00  0.00           H  
ATOM   3175  N   CYS C 208      -0.187  15.982  -2.174  1.00  0.00           N  
ATOM   3176  CA  CYS C 208      -1.600  16.072  -2.523  1.00  0.00           C  
ATOM   3177  C   CYS C 208      -2.234  17.326  -1.935  1.00  0.00           C  
ATOM   3178  O   CYS C 208      -1.770  17.852  -0.923  1.00  0.00           O  
ATOM   3179  CB  CYS C 208      -2.357  14.842  -2.023  1.00  0.00           C  
ATOM   3180  SG  CYS C 208      -2.311  14.626  -0.228  1.00  0.00           S  
ATOM   3181  H   CYS C 208       0.075  15.587  -1.283  1.00  0.00           H  
ATOM   3182  HA  CYS C 208      -1.686  16.116  -3.609  1.00  0.00           H  
ATOM   3183 1HB  CYS C 208      -3.402  14.908  -2.329  1.00  0.00           H  
ATOM   3184 2HB  CYS C 208      -1.938  13.946  -2.481  1.00  0.00           H  
ATOM   3185  N   PHE C 209      -3.297  17.802  -2.574  1.00  0.00           N  
ATOM   3186  CA  PHE C 209      -3.884  19.091  -2.231  1.00  0.00           C  
ATOM   3187  C   PHE C 209      -5.355  19.148  -2.622  1.00  0.00           C  
ATOM   3188  O   PHE C 209      -5.716  18.852  -3.761  1.00  0.00           O  
ATOM   3189  CB  PHE C 209      -3.124  20.226  -2.920  1.00  0.00           C  
ATOM   3190  CG  PHE C 209      -3.756  21.576  -2.740  1.00  0.00           C  
ATOM   3191  CD1 PHE C 209      -3.749  22.202  -1.502  1.00  0.00           C  
ATOM   3192  CD2 PHE C 209      -4.360  22.224  -3.807  1.00  0.00           C  
ATOM   3193  CE1 PHE C 209      -4.331  23.444  -1.335  1.00  0.00           C  
ATOM   3194  CE2 PHE C 209      -4.941  23.466  -3.644  1.00  0.00           C  
ATOM   3195  CZ  PHE C 209      -4.926  24.077  -2.406  1.00  0.00           C  
ATOM   3196  H   PHE C 209      -3.709  17.256  -3.318  1.00  0.00           H  
ATOM   3197  HA  PHE C 209      -3.812  19.228  -1.151  1.00  0.00           H  
ATOM   3198 1HB  PHE C 209      -2.107  20.271  -2.530  1.00  0.00           H  
ATOM   3199 2HB  PHE C 209      -3.056  20.022  -3.988  1.00  0.00           H  
ATOM   3200  HD1 PHE C 209      -3.277  21.702  -0.656  1.00  0.00           H  
ATOM   3201  HD2 PHE C 209      -4.371  21.741  -4.785  1.00  0.00           H  
ATOM   3202  HE1 PHE C 209      -4.318  23.924  -0.357  1.00  0.00           H  
ATOM   3203  HE2 PHE C 209      -5.411  23.965  -4.491  1.00  0.00           H  
ATOM   3204  HZ  PHE C 209      -5.386  25.056  -2.275  1.00  0.00           H  
ATOM   3205  N   GLN C 210      -6.201  19.531  -1.672  1.00  0.00           N  
ATOM   3206  CA  GLN C 210      -7.622  19.716  -1.939  1.00  0.00           C  
ATOM   3207  C   GLN C 210      -8.012  21.186  -1.857  1.00  0.00           C  
ATOM   3208  O   GLN C 210      -7.746  21.853  -0.857  1.00  0.00           O  
ATOM   3209  CB  GLN C 210      -8.464  18.896  -0.958  1.00  0.00           C  
ATOM   3210  CG  GLN C 210      -8.444  19.420   0.468  1.00  0.00           C  
ATOM   3211  CD  GLN C 210      -9.411  20.570   0.675  1.00  0.00           C  
ATOM   3212  OE1 GLN C 210     -10.324  20.784  -0.128  1.00  0.00           O  
ATOM   3213  NE2 GLN C 210      -9.217  21.318   1.755  1.00  0.00           N  
ATOM   3214  H   GLN C 210      -5.850  19.698  -0.739  1.00  0.00           H  
ATOM   3215  HA  GLN C 210      -7.831  19.369  -2.951  1.00  0.00           H  
ATOM   3216 1HB  GLN C 210      -9.500  18.876  -1.295  1.00  0.00           H  
ATOM   3217 2HB  GLN C 210      -8.105  17.867  -0.942  1.00  0.00           H  
ATOM   3218 1HG  GLN C 210      -8.722  18.613   1.145  1.00  0.00           H  
ATOM   3219 2HG  GLN C 210      -7.439  19.773   0.701  1.00  0.00           H  
ATOM   3220 1HE2 GLN C 210      -9.824  22.091   1.944  1.00  0.00           H  
ATOM   3221 2HE2 GLN C 210      -8.465  21.110   2.380  1.00  0.00           H  
ATOM   3222  N   GLY C 211      -8.643  21.686  -2.913  1.00  0.00           N  
ATOM   3223  CA  GLY C 211      -9.132  23.059  -2.935  1.00  0.00           C  
ATOM   3224  C   GLY C 211     -10.655  23.102  -2.930  1.00  0.00           C  
ATOM   3225  O   GLY C 211     -11.257  24.147  -3.176  1.00  0.00           O  
ATOM   3226  H   GLY C 211      -8.789  21.099  -3.723  1.00  0.00           H  
ATOM   3227 1HA  GLY C 211      -8.747  23.596  -2.068  1.00  0.00           H  
ATOM   3228 2HA  GLY C 211      -8.753  23.566  -3.821  1.00  0.00           H  
ATOM   3229  N   SER C 212     -11.273  21.960  -2.649  1.00  0.00           N  
ATOM   3230  CA  SER C 212     -12.727  21.858  -2.641  1.00  0.00           C  
ATOM   3231  C   SER C 212     -13.321  22.528  -1.408  1.00  0.00           C  
ATOM   3232  O   SER C 212     -14.426  23.067  -1.455  1.00  0.00           O  
ATOM   3233  CB  SER C 212     -13.149  20.402  -2.688  1.00  0.00           C  
ATOM   3234  OG  SER C 212     -12.769  19.808  -3.899  1.00  0.00           O  
ATOM   3235  H   SER C 212     -10.721  21.142  -2.434  1.00  0.00           H  
ATOM   3236  HA  SER C 212     -13.115  22.364  -3.526  1.00  0.00           H  
ATOM   3237 1HB  SER C 212     -12.692  19.864  -1.857  1.00  0.00           H  
ATOM   3238 2HB  SER C 212     -14.229  20.332  -2.569  1.00  0.00           H  
ATOM   3239  HG  SER C 212     -12.795  18.860  -3.748  1.00  0.00           H  
ATOM   3240  N   HIS C 213     -12.579  22.491  -0.307  1.00  0.00           N  
ATOM   3241  CA  HIS C 213     -13.054  23.046   0.955  1.00  0.00           C  
ATOM   3242  C   HIS C 213     -12.103  24.113   1.480  1.00  0.00           C  
ATOM   3243  O   HIS C 213     -10.888  24.016   1.307  1.00  0.00           O  
ATOM   3244  CB  HIS C 213     -13.219  21.941   2.004  1.00  0.00           C  
ATOM   3245  CG  HIS C 213     -14.214  20.890   1.619  1.00  0.00           C  
ATOM   3246  ND1 HIS C 213     -15.563  21.012   1.877  1.00  0.00           N  
ATOM   3247  CD2 HIS C 213     -14.056  19.698   0.996  1.00  0.00           C  
ATOM   3248  CE1 HIS C 213     -16.192  19.940   1.428  1.00  0.00           C  
ATOM   3249  NE2 HIS C 213     -15.300  19.128   0.890  1.00  0.00           N  
ATOM   3250  H   HIS C 213     -11.663  22.067  -0.344  1.00  0.00           H  
ATOM   3251  HA  HIS C 213     -14.025  23.515   0.804  1.00  0.00           H  
ATOM   3252 1HB  HIS C 213     -12.258  21.455   2.176  1.00  0.00           H  
ATOM   3253 2HB  HIS C 213     -13.537  22.381   2.949  1.00  0.00           H  
ATOM   3254  HD2 HIS C 213     -13.116  19.271   0.645  1.00  0.00           H  
ATOM   3255  HE1 HIS C 213     -17.265  19.757   1.491  1.00  0.00           H  
ATOM   3256  HE2 HIS C 213     -15.496  18.232   0.467  1.00  0.00           H  
ATOM   3257  N   ILE C 214     -12.662  25.133   2.123  1.00  0.00           N  
ATOM   3258  CA  ILE C 214     -11.872  26.253   2.618  1.00  0.00           C  
ATOM   3259  C   ILE C 214     -11.734  26.203   4.134  1.00  0.00           C  
ATOM   3260  O   ILE C 214     -12.723  26.059   4.852  1.00  0.00           O  
ATOM   3261  CB  ILE C 214     -12.502  27.596   2.203  1.00  0.00           C  
ATOM   3262  CG1 ILE C 214     -12.495  27.741   0.679  1.00  0.00           C  
ATOM   3263  CG2 ILE C 214     -11.762  28.754   2.854  1.00  0.00           C  
ATOM   3264  CD1 ILE C 214     -13.308  28.910   0.173  1.00  0.00           C  
ATOM   3265  H   ILE C 214     -13.661  25.132   2.272  1.00  0.00           H  
ATOM   3266  HA  ILE C 214     -10.875  26.192   2.183  1.00  0.00           H  
ATOM   3267  HB  ILE C 214     -13.545  27.620   2.517  1.00  0.00           H  
ATOM   3268 1HG1 ILE C 214     -11.470  27.861   0.330  1.00  0.00           H  
ATOM   3269 2HG1 ILE C 214     -12.889  26.831   0.225  1.00  0.00           H  
ATOM   3270 1HG2 ILE C 214     -12.220  29.695   2.550  1.00  0.00           H  
ATOM   3271 2HG2 ILE C 214     -11.818  28.657   3.938  1.00  0.00           H  
ATOM   3272 3HG2 ILE C 214     -10.718  28.741   2.542  1.00  0.00           H  
ATOM   3273 1HD1 ILE C 214     -13.254  28.947  -0.915  1.00  0.00           H  
ATOM   3274 2HD1 ILE C 214     -14.347  28.792   0.482  1.00  0.00           H  
ATOM   3275 3HD1 ILE C 214     -12.909  29.836   0.586  1.00  0.00           H  
ATOM   3276  N   PRO C 215     -10.501  26.323   4.615  1.00  0.00           N  
ATOM   3277  CA  PRO C 215      -9.365  26.609   3.748  1.00  0.00           C  
ATOM   3278  C   PRO C 215      -8.809  25.332   3.129  1.00  0.00           C  
ATOM   3279  O   PRO C 215      -8.863  24.262   3.736  1.00  0.00           O  
ATOM   3280  CB  PRO C 215      -8.358  27.258   4.702  1.00  0.00           C  
ATOM   3281  CG  PRO C 215      -8.612  26.592   6.011  1.00  0.00           C  
ATOM   3282  CD  PRO C 215     -10.105  26.400   6.050  1.00  0.00           C  
ATOM   3283  HA  PRO C 215      -9.676  27.314   2.964  1.00  0.00           H  
ATOM   3284 1HB  PRO C 215      -7.333  27.099   4.334  1.00  0.00           H  
ATOM   3285 2HB  PRO C 215      -8.521  28.345   4.738  1.00  0.00           H  
ATOM   3286 1HG  PRO C 215      -8.061  25.641   6.067  1.00  0.00           H  
ATOM   3287 2HG  PRO C 215      -8.245  27.221   6.836  1.00  0.00           H  
ATOM   3288 1HD  PRO C 215     -10.341  25.464   6.577  1.00  0.00           H  
ATOM   3289 2HD  PRO C 215     -10.573  27.258   6.554  1.00  0.00           H  
ATOM   3290  N   PRO C 216      -8.276  25.451   1.918  1.00  0.00           N  
ATOM   3291  CA  PRO C 216      -7.592  24.338   1.270  1.00  0.00           C  
ATOM   3292  C   PRO C 216      -6.431  23.835   2.118  1.00  0.00           C  
ATOM   3293  O   PRO C 216      -5.825  24.596   2.872  1.00  0.00           O  
ATOM   3294  CB  PRO C 216      -7.105  24.953  -0.046  1.00  0.00           C  
ATOM   3295  CG  PRO C 216      -8.021  26.107  -0.272  1.00  0.00           C  
ATOM   3296  CD  PRO C 216      -8.271  26.662   1.105  1.00  0.00           C  
ATOM   3297  HA  PRO C 216      -8.314  23.530   1.083  1.00  0.00           H  
ATOM   3298 1HB  PRO C 216      -6.052  25.257   0.048  1.00  0.00           H  
ATOM   3299 2HB  PRO C 216      -7.153  24.206  -0.851  1.00  0.00           H  
ATOM   3300 1HG  PRO C 216      -7.551  26.839  -0.945  1.00  0.00           H  
ATOM   3301 2HG  PRO C 216      -8.944  25.768  -0.766  1.00  0.00           H  
ATOM   3302 1HD  PRO C 216      -7.456  27.348   1.378  1.00  0.00           H  
ATOM   3303 2HD  PRO C 216      -9.239  27.184   1.120  1.00  0.00           H  
ATOM   3304  N   THR C 217      -6.126  22.548   1.990  1.00  0.00           N  
ATOM   3305  CA  THR C 217      -5.084  21.924   2.797  1.00  0.00           C  
ATOM   3306  C   THR C 217      -4.214  21.001   1.954  1.00  0.00           C  
ATOM   3307  O   THR C 217      -4.653  20.487   0.925  1.00  0.00           O  
ATOM   3308  CB  THR C 217      -5.691  21.134   3.971  1.00  0.00           C  
ATOM   3309  OG1 THR C 217      -6.610  20.155   3.468  1.00  0.00           O  
ATOM   3310  CG2 THR C 217      -6.422  22.069   4.922  1.00  0.00           C  
ATOM   3311  H   THR C 217      -6.629  21.988   1.317  1.00  0.00           H  
ATOM   3312  HA  THR C 217      -4.446  22.708   3.204  1.00  0.00           H  
ATOM   3313  HB  THR C 217      -4.896  20.622   4.514  1.00  0.00           H  
ATOM   3314  HG1 THR C 217      -6.738  19.469   4.128  1.00  0.00           H  
ATOM   3315 1HG2 THR C 217      -6.844  21.494   5.746  1.00  0.00           H  
ATOM   3316 2HG2 THR C 217      -5.724  22.808   5.315  1.00  0.00           H  
ATOM   3317 3HG2 THR C 217      -7.224  22.577   4.387  1.00  0.00           H  
ATOM   3318  N   PHE C 218      -2.979  20.793   2.397  1.00  0.00           N  
ATOM   3319  CA  PHE C 218      -2.052  19.912   1.696  1.00  0.00           C  
ATOM   3320  C   PHE C 218      -1.865  18.600   2.446  1.00  0.00           C  
ATOM   3321  O   PHE C 218      -2.323  18.451   3.579  1.00  0.00           O  
ATOM   3322  CB  PHE C 218      -0.697  20.599   1.514  1.00  0.00           C  
ATOM   3323  CG  PHE C 218      -0.732  21.768   0.572  1.00  0.00           C  
ATOM   3324  CD1 PHE C 218      -1.137  23.020   1.012  1.00  0.00           C  
ATOM   3325  CD2 PHE C 218      -0.361  21.620  -0.756  1.00  0.00           C  
ATOM   3326  CE1 PHE C 218      -1.169  24.097   0.146  1.00  0.00           C  
ATOM   3327  CE2 PHE C 218      -0.391  22.694  -1.623  1.00  0.00           C  
ATOM   3328  CZ  PHE C 218      -0.796  23.934  -1.171  1.00  0.00           C  
ATOM   3329  H   PHE C 218      -2.674  21.257   3.241  1.00  0.00           H  
ATOM   3330  HA  PHE C 218      -2.464  19.688   0.711  1.00  0.00           H  
ATOM   3331 1HB  PHE C 218      -0.335  20.950   2.479  1.00  0.00           H  
ATOM   3332 2HB  PHE C 218       0.028  19.879   1.136  1.00  0.00           H  
ATOM   3333  HD1 PHE C 218      -1.430  23.149   2.054  1.00  0.00           H  
ATOM   3334  HD2 PHE C 218      -0.041  20.640  -1.113  1.00  0.00           H  
ATOM   3335  HE1 PHE C 218      -1.490  25.074   0.505  1.00  0.00           H  
ATOM   3336  HE2 PHE C 218      -0.096  22.564  -2.664  1.00  0.00           H  
ATOM   3337  HZ  PHE C 218      -0.823  24.782  -1.854  1.00  0.00           H  
ATOM   3338  N   GLY C 219      -1.190  17.650   1.808  1.00  0.00           N  
ATOM   3339  CA  GLY C 219      -0.625  16.506   2.513  1.00  0.00           C  
ATOM   3340  C   GLY C 219       0.799  16.791   2.973  1.00  0.00           C  
ATOM   3341  O   GLY C 219       1.355  17.851   2.684  1.00  0.00           O  
ATOM   3342  H   GLY C 219      -1.065  17.723   0.808  1.00  0.00           H  
ATOM   3343 1HA  GLY C 219      -1.248  16.265   3.374  1.00  0.00           H  
ATOM   3344 2HA  GLY C 219      -0.631  15.635   1.857  1.00  0.00           H  
ATOM   3345  N   GLN C 220       1.385  15.839   3.692  1.00  0.00           N  
ATOM   3346  CA  GLN C 220       2.707  16.026   4.278  1.00  0.00           C  
ATOM   3347  C   GLN C 220       3.805  15.758   3.257  1.00  0.00           C  
ATOM   3348  O   GLN C 220       4.953  16.161   3.446  1.00  0.00           O  
ATOM   3349  CB  GLN C 220       2.888  15.113   5.493  1.00  0.00           C  
ATOM   3350  CG  GLN C 220       3.253  13.680   5.146  1.00  0.00           C  
ATOM   3351  CD  GLN C 220       2.032  12.809   4.921  1.00  0.00           C  
ATOM   3352  OE1 GLN C 220       0.998  13.278   4.437  1.00  0.00           O  
ATOM   3353  NE2 GLN C 220       2.143  11.533   5.272  1.00  0.00           N  
ATOM   3354  H   GLN C 220       0.902  14.964   3.835  1.00  0.00           H  
ATOM   3355  HA  GLN C 220       2.797  17.062   4.605  1.00  0.00           H  
ATOM   3356 1HB  GLN C 220       3.672  15.513   6.136  1.00  0.00           H  
ATOM   3357 2HB  GLN C 220       1.966  15.093   6.075  1.00  0.00           H  
ATOM   3358 1HG  GLN C 220       3.847  13.678   4.232  1.00  0.00           H  
ATOM   3359 2HG  GLN C 220       3.830  13.253   5.967  1.00  0.00           H  
ATOM   3360 1HE2 GLN C 220       1.369  10.910   5.148  1.00  0.00           H  
ATOM   3361 2HE2 GLN C 220       2.999  11.194   5.662  1.00  0.00           H  
ATOM   3362  N   GLY C 221       3.447  15.074   2.176  1.00  0.00           N  
ATOM   3363  CA  GLY C 221       4.369  14.853   1.069  1.00  0.00           C  
ATOM   3364  C   GLY C 221       4.949  13.445   1.108  1.00  0.00           C  
ATOM   3365  O   GLY C 221       5.168  12.883   2.181  1.00  0.00           O  
ATOM   3366  H   GLY C 221       2.511  14.699   2.119  1.00  0.00           H  
ATOM   3367 1HA  GLY C 221       3.848  15.010   0.124  1.00  0.00           H  
ATOM   3368 2HA  GLY C 221       5.176  15.584   1.116  1.00  0.00           H  
ATOM   3369  N   THR C 222       5.195  12.879  -0.069  1.00  0.00           N  
ATOM   3370  CA  THR C 222       5.857  11.584  -0.172  1.00  0.00           C  
ATOM   3371  C   THR C 222       7.163  11.694  -0.949  1.00  0.00           C  
ATOM   3372  O   THR C 222       7.168  12.048  -2.128  1.00  0.00           O  
ATOM   3373  CB  THR C 222       4.941  10.545  -0.845  1.00  0.00           C  
ATOM   3374  OG1 THR C 222       3.781  10.329  -0.032  1.00  0.00           O  
ATOM   3375  CG2 THR C 222       5.677   9.227  -1.032  1.00  0.00           C  
ATOM   3376  H   THR C 222       4.916  13.358  -0.913  1.00  0.00           H  
ATOM   3377  HA  THR C 222       6.092  11.234   0.833  1.00  0.00           H  
ATOM   3378  HB  THR C 222       4.622  10.918  -1.818  1.00  0.00           H  
ATOM   3379  HG1 THR C 222       3.983   9.682   0.648  1.00  0.00           H  
ATOM   3380 1HG2 THR C 222       5.014   8.505  -1.510  1.00  0.00           H  
ATOM   3381 2HG2 THR C 222       6.554   9.386  -1.660  1.00  0.00           H  
ATOM   3382 3HG2 THR C 222       5.990   8.845  -0.062  1.00  0.00           H  
ATOM   3383  N   LYS C 223       8.270  11.388  -0.281  1.00  0.00           N  
ATOM   3384  CA  LYS C 223       9.591  11.528  -0.882  1.00  0.00           C  
ATOM   3385  C   LYS C 223       9.920  10.335  -1.771  1.00  0.00           C  
ATOM   3386  O   LYS C 223      10.473   9.338  -1.308  1.00  0.00           O  
ATOM   3387  CB  LYS C 223      10.659  11.687   0.201  1.00  0.00           C  
ATOM   3388  CG  LYS C 223      12.059  11.959  -0.331  1.00  0.00           C  
ATOM   3389  CD  LYS C 223      13.056  12.142   0.804  1.00  0.00           C  
ATOM   3390  CE  LYS C 223      14.439  12.492   0.276  1.00  0.00           C  
ATOM   3391  NZ  LYS C 223      15.438  12.618   1.372  1.00  0.00           N  
ATOM   3392  H   LYS C 223       8.195  11.050   0.668  1.00  0.00           H  
ATOM   3393  HA  LYS C 223       9.594  12.421  -1.508  1.00  0.00           H  
ATOM   3394 1HB  LYS C 223      10.386  12.510   0.863  1.00  0.00           H  
ATOM   3395 2HB  LYS C 223      10.701  10.781   0.806  1.00  0.00           H  
ATOM   3396 1HG  LYS C 223      12.381  11.124  -0.954  1.00  0.00           H  
ATOM   3397 2HG  LYS C 223      12.047  12.861  -0.941  1.00  0.00           H  
ATOM   3398 1HD  LYS C 223      12.714  12.941   1.463  1.00  0.00           H  
ATOM   3399 2HD  LYS C 223      13.121  11.221   1.383  1.00  0.00           H  
ATOM   3400 1HE  LYS C 223      14.771  11.719  -0.415  1.00  0.00           H  
ATOM   3401 2HE  LYS C 223      14.393  13.437  -0.266  1.00  0.00           H  
ATOM   3402 1HZ  LYS C 223      16.340  12.851   0.981  1.00  0.00           H  
ATOM   3403 2HZ  LYS C 223      15.149  13.346   2.010  1.00  0.00           H  
ATOM   3404 3HZ  LYS C 223      15.504  11.742   1.870  1.00  0.00           H  
ATOM   3405  N   VAL C 224       9.578  10.445  -3.050  1.00  0.00           N  
ATOM   3406  CA  VAL C 224       9.906   9.410  -4.023  1.00  0.00           C  
ATOM   3407  C   VAL C 224      11.329   9.572  -4.541  1.00  0.00           C  
ATOM   3408  O   VAL C 224      11.691  10.621  -5.074  1.00  0.00           O  
ATOM   3409  CB  VAL C 224       8.923   9.458  -5.208  1.00  0.00           C  
ATOM   3410  CG1 VAL C 224       9.302   8.425  -6.257  1.00  0.00           C  
ATOM   3411  CG2 VAL C 224       7.503   9.228  -4.712  1.00  0.00           C  
ATOM   3412  H   VAL C 224       9.077  11.267  -3.357  1.00  0.00           H  
ATOM   3413  HA  VAL C 224       9.819   8.438  -3.536  1.00  0.00           H  
ATOM   3414  HB  VAL C 224       8.989  10.438  -5.682  1.00  0.00           H  
ATOM   3415 1HG1 VAL C 224       8.597   8.473  -7.088  1.00  0.00           H  
ATOM   3416 2HG1 VAL C 224      10.308   8.630  -6.624  1.00  0.00           H  
ATOM   3417 3HG1 VAL C 224       9.273   7.429  -5.815  1.00  0.00           H  
ATOM   3418 1HG2 VAL C 224       6.814   9.265  -5.555  1.00  0.00           H  
ATOM   3419 2HG2 VAL C 224       7.439   8.252  -4.233  1.00  0.00           H  
ATOM   3420 3HG2 VAL C 224       7.239  10.004  -3.993  1.00  0.00           H  
ATOM   3421  N   GLU C 225      12.134   8.527  -4.381  1.00  0.00           N  
ATOM   3422  CA  GLU C 225      13.553   8.596  -4.707  1.00  0.00           C  
ATOM   3423  C   GLU C 225      14.071   7.251  -5.203  1.00  0.00           C  
ATOM   3424  O   GLU C 225      13.404   6.227  -5.057  1.00  0.00           O  
ATOM   3425  CB  GLU C 225      14.360   9.045  -3.487  1.00  0.00           C  
ATOM   3426  CG  GLU C 225      14.317   8.077  -2.313  1.00  0.00           C  
ATOM   3427  CD  GLU C 225      15.140   8.539  -1.143  1.00  0.00           C  
ATOM   3428  OE1 GLU C 225      15.692   9.610  -1.215  1.00  0.00           O  
ATOM   3429  OE2 GLU C 225      15.216   7.819  -0.175  1.00  0.00           O  
ATOM   3430  H   GLU C 225      11.753   7.662  -4.024  1.00  0.00           H  
ATOM   3431  HA  GLU C 225      13.690   9.327  -5.505  1.00  0.00           H  
ATOM   3432 1HB  GLU C 225      15.404   9.180  -3.771  1.00  0.00           H  
ATOM   3433 2HB  GLU C 225      13.988  10.009  -3.139  1.00  0.00           H  
ATOM   3434 1HG  GLU C 225      13.283   7.958  -1.991  1.00  0.00           H  
ATOM   3435 2HG  GLU C 225      14.680   7.104  -2.645  1.00  0.00           H  
ATOM   3436  N   ILE C 226      15.263   7.262  -5.789  1.00  0.00           N  
ATOM   3437  CA  ILE C 226      15.886   6.038  -6.279  1.00  0.00           C  
ATOM   3438  C   ILE C 226      17.130   5.692  -5.471  1.00  0.00           C  
ATOM   3439  O   ILE C 226      17.022   5.152  -4.405  1.00  0.00           O  
ATOM   3440  OXT ILE C 226      18.219   5.960  -5.900  1.00  0.00           O  
ATOM   3441  CB  ILE C 226      16.260   6.170  -7.767  1.00  0.00           C  
ATOM   3442  CG1 ILE C 226      15.004   6.374  -8.617  1.00  0.00           C  
ATOM   3443  CG2 ILE C 226      17.028   4.942  -8.233  1.00  0.00           C  
ATOM   3444  CD1 ILE C 226      15.292   6.743 -10.054  1.00  0.00           C  
ATOM   3445  H   ILE C 226      15.750   8.140  -5.899  1.00  0.00           H  
ATOM   3446  HA  ILE C 226      15.174   5.221  -6.174  1.00  0.00           H  
ATOM   3447  HB  ILE C 226      16.883   7.052  -7.909  1.00  0.00           H  
ATOM   3448 1HG1 ILE C 226      14.408   5.461  -8.611  1.00  0.00           H  
ATOM   3449 2HG1 ILE C 226      14.393   7.164  -8.179  1.00  0.00           H  
ATOM   3450 1HG2 ILE C 226      17.284   5.051  -9.286  1.00  0.00           H  
ATOM   3451 2HG2 ILE C 226      17.941   4.840  -7.647  1.00  0.00           H  
ATOM   3452 3HG2 ILE C 226      16.410   4.054  -8.100  1.00  0.00           H  
ATOM   3453 1HD1 ILE C 226      14.353   6.871 -10.593  1.00  0.00           H  
ATOM   3454 2HD1 ILE C 226      15.858   7.674 -10.085  1.00  0.00           H  
ATOM   3455 3HD1 ILE C 226      15.873   5.950 -10.524  1.00  0.00           H  
TER                                                                             
# All scores below are weighted scores, not raw scores.
#BEGIN_POSE_ENERGIES_TABLE ex2_wcons/ex2-11wt5_renum_0002.pdb
label fa_atr fa_rep fa_sol fa_intra_rep fa_elec pro_close hbond_sr_bb hbond_lr_bb hbond_bb_sc hbond_sc dslf_fa13 atom_pair_constraint coordinate_constraint angle_constraint dihedral_constraint rama omega fa_dun p_aa_pp ref res_type_constraint total
weights 0.8 0.44 0.75 0.004 0.7 1 1.17 1.17 1.17 1.1 1 1 1 1 1 0.2 0.5 0.56 0.32 1 1 NA
pose -831.272 99.1087 449.546 2.0461 -93.7613 1.2106 -21.2691 -81.3905 -29.6057 -27.288 -0.14374 0 0 0 6.17926 -10.553 27.2766 199.481 -39.4562 5.37176 0 -344.519
GLN_p:NtermProteinFull_1 -1.52242 0.05014 0.95689 0.00364 -0.04657 0 0 0 0 -0.33534 0 0 0 0 0 0 0.00019 2.20499 0 -1.17797 0 0.13356
VAL_2 -3.41208 0.35673 0.96933 0.01405 -0.10347 0 0 0 0 0 0 0 0 0 0 -0.19031 0.01089 0.17562 -0.3361 0.74484 0 -1.7705
GLN_3 -2.3149 0.11716 1.57758 0.00841 -0.54999 0 0 0 -0.40128 0 0 0 0 0 0 0.11461 0.06611 2.13938 -0.01173 -1.17797 0 -0.43263
LEU_4 -3.97515 0.17824 1.96528 0.00723 -0.23504 0 0 0 -0.40128 0 0 0 0 0 0 -0.19533 0.00529 0.14276 -0.13855 0.60233 0 -2.04422
VAL_5 -2.6312 0.13544 1.58423 0.01305 -0.38329 0 0 0 0 0 0 0 0 0 0 -0.01696 0.00041 0.00676 -0.24227 0.74484 0 -0.78899
GLN_6 -6.08545 0.41312 4.82111 0.0126 -0.99158 0 0 0 -1.20678 -0.60089 0 0 0 0 0 -0.14147 0.00355 3.24595 -0.0329 -1.17797 0 -1.74071
SER_7 -2.54968 0.32378 2.65014 0.00137 -0.45115 0 0 0 -0.95993 0 0 0 0 0 0 -0.26024 0.24587 0.24556 -0.27303 0.17658 0 -0.85073
GLY_8 -1.01739 0.14324 0.85499 0.00012 0.06416 0 0 0 0 0 0 0 0 0 0 -0.09293 0.06672 0 -0.22937 0.14053 0 -0.06993
ALA_9 -1.3585 0.20673 0.61617 0.00078 0.05144 0 0 0 0 0 0 0 0 0 0 -0.34062 0.0022 0 -0.13123 0.59294 0 -0.36009
GLU_10 -2.55119 0.09032 2.17529 0.00464 -0.44761 0 0 0 0 0 0 0 0 0 0 -0.02785 0.04014 2.24327 0.00226 -1.55374 0 -0.02446
VAL_11 -1.7069 0.09928 1.06682 0.01271 -0.21625 0 0 0 0 0 0 0 0 0 0 -0.22237 0.19583 0.02082 -0.38023 0.74484 0 -0.38544
LYS_12 -3.25019 0.23093 1.85316 0.00511 -0.48824 0 0 0 0 0 0 0 0 0 0 -0.05621 0.07741 1.1258 -0.02734 -0.28737 0 -0.81694
LYS_13 -1.60906 0.41359 0.97233 0.00315 -0.12889 0.00061 0 0 0 0 0 0 0 0 0 -0.09903 0.01056 0.71798 -0.0577 -0.28737 0 -0.06385
PRO_14 -1.31766 0.42748 0.55268 0.00127 0.00815 0.00919 0 0 0 0 0 0 0 0 0 -0.1801 0.00688 0.06683 -0.51866 -0.21929 0 -1.16324
GLY_15 -1.5025 0.12222 0.89855 0 -0.08153 0 0 0 0 0 0 0 0 0 0 -0.34637 0.01751 0 -0.79846 0.14053 0 -1.55006
ALA_16 -2.91549 0.50013 1.52304 0.00072 -0.15403 0 0 0 0 0 0 0 0 0 0 0.24844 0.00322 0 0.19293 0.59294 0 -0.0081
SER_17 -2.41198 0.20837 1.86596 0.00141 -0.62927 0 0 0 0 -0.36637 0 0 0 0 0 -0.02022 0.00235 0.55956 0.01274 0.17658 0 -0.60086
VAL_18 -3.8609 0.52281 1.45284 0.0196 -0.70929 0 0 0 0 0 0 0 0 0 0 -0.17471 0.00018 1.2267 -0.34322 0.74484 0 -1.12113
LYS_19 -2.70309 0.1719 1.41285 0.00838 -0.32792 0 0 0 0 0 0 0 0 0 0 0.0111 0.00129 1.66317 0.12779 -0.28737 0 0.07809
VAL_20 -3.93748 0.2167 1.77291 0.01302 -0.40428 0 0 0 0 0 0 0 0 0 0 -0.20849 0.03898 0.04618 -0.36357 0.74484 0 -2.08119
SER_21 -3.14265 0.50913 2.00965 0.00263 -0.60248 0 0 0 -0.44457 0 0 0 0 0 0 -0.05348 0.11533 0.37103 -0.18176 0.17658 0 -1.24058
CYS_22 -3.93912 0.32183 2.33039 0.00819 -0.51197 0 0 0 0 0 0 0 0 0 0 0.2061 3e-05 0.02902 -0.35417 0.35499 0 -1.55471
LYS_23 -3.24249 0.10575 2.01373 0.00489 -0.53368 0 0 0 0 0 0 0 0 0 0 -0.13076 0.00656 0.92132 -0.03796 -0.28737 0 -1.17999
ALA_24 -2.34898 0.20972 0.99063 0.00072 -0.20251 0 0 0 0 0 0 0 0 0 0 -0.21802 0.08304 0 -0.07625 0.59294 0 -0.9687
SER_25 -2.03327 0.09275 1.37792 0.00396 -0.33692 0 0 0 0 0 0 0 0 0 0 0.27385 0.00252 0.0402 -0.36028 0.17658 0 -0.76268
GLY_26 -1.00736 0.11414 0.53901 1e-05 -0.17475 0 0 0 0 0 0 0 0 0 0 -0.2081 0.00577 0 -0.8082 0.14053 0 -1.39895
TYR_27 -5.96355 1.00399 2.48685 0.02872 -0.13121 0 0 0 0 -0.78027 0 0 0 0 0 0.12033 0.05528 1.36172 -0.25513 0.1317 0 -1.94157
THR_28 -2.69538 0.56447 1.76339 0.00784 -0.12217 0 0 0 0 0 0 0 0 0 0 -0.0867 0.65451 0.05932 -0.00186 0.16454 0 0.30796
PHE_29 -6.80986 0.58206 2.25478 0.02679 -0.11174 0 0 0 -0.42246 0 0 0 0 0 0 -0.08316 1.62206 2.18291 0.11284 0.43057 0 -0.2152
THR_30 -3.29912 0.50861 1.56782 0.0044 0.19486 0 0 0 0 0 0 0 0 0 0 -0.14315 0.3292 0.02789 -0.11333 0.16454 0 -0.75827
SER_31 -2.64423 0.44116 1.66078 0.00136 -0.01028 0 0 0 0 0 0 0 0 0 0 -0.08232 0.3453 0.79517 -0.08318 0.17658 0 0.60034
TYR_32 -5.99239 0.7521 2.4157 0.02367 -0.04933 0 0 0 0 0 0 0 0 0 0 -0.15094 0.10647 1.63341 -0.19847 0.1317 0 -1.32809
TRP_33 -6.07275 0.50278 2.88072 0.02194 -0.30445 0 0 0 0 0 0 0 0 0 0 -0.13314 0.09259 1.54785 -0.17828 0.92933 0 -0.71341
MET_34 -5.56874 0.43987 3.09273 0.00545 -0.53288 0 0 0 0 0 0 0 0 0 0 -0.09848 0.00242 1.10691 0.00528 0.15868 0 -1.38878
HIS_35 -5.65028 0.22292 3.27719 0.00386 -0.90175 0 0 0 -0.19875 -0.64407 0 0 0 0 0 -0.09991 0 1.8099 -0.00891 0.3575 0 -1.83231
TRP_36 -8.34591 0.52331 3.63289 0.02335 -0.54969 0 0 0 0 0 0 0 0 0 0 -0.00955 0.02995 1.7112 0.05216 0.92933 0 -2.00295
VAL_37 -4.33711 0.37234 1.61077 0.01267 -0.35694 0 0 0 0 0 0 0 0 0 0 -0.17447 0.0909 0.05164 -0.39904 0.74484 0 -2.3844
ARG_38 -7.1905 0.70855 4.72785 0.01322 -2.04054 0 0 0 0 -1.52842 0 0 0 0 0 -0.10101 0.00373 2.79772 -0.03067 -0.14916 0 -2.78923
GLN_39 -4.94856 0.53685 3.28669 0.00576 -1.02827 0 0 0 0 -1.71894 0 0 0 0 0 0.08164 0.06793 2.30307 0.01299 -1.17797 0 -2.57881
ALA_40 -2.97777 0.43669 1.52215 0.00071 -0.61196 8e-05 0 0 0 0 0 0 0 0 0 -0.00632 0.00012 0 0.07867 0.59294 0 -0.96467
PRO_41 -1.41735 0.48554 0.58472 0.00152 0.01308 0.00898 0 0 0 0 0 0 0 0 0 -0.01653 0.22218 0.10618 -0.44227 -0.21929 0 -0.67323
GLY_42 -1.01374 0.07334 0.69732 0 0.06481 0 0 0 0 0 0 0 0 0 0 -0.40265 0.02585 0 -0.79974 0.14053 0 -1.21428
GLN_43 -2.32457 0.47663 1.36057 0.00477 0.11213 0 0 0 0 0 0 0 0 0 0 0.21683 0.01439 1.73162 -0.38693 -1.17797 0 0.02747
GLY_44 -2.38834 0.11733 1.38991 8e-05 -0.06383 0 0 0 0 0 0 0 0 0 0 0.12556 0.0123 0 -0.80828 0.14053 0 -1.47473
LEU_45 -4.74717 0.39822 0.86494 0.00756 0.01727 0 0 0 0 0 0 0 0 0 0 -0.28305 0.02351 0.11547 -0.00352 0.60233 0 -3.00444
GLU_46 -4.64192 0.23127 3.5501 0.00561 -1.98329 0 0 0 0 -0.83314 0 0 0 0 0 0.21596 0.00348 2.34843 -0.00748 -1.55374 0 -2.66471
TRP_47 -8.21891 0.66662 2.73652 0.02263 -0.17509 0 0 0 0 -0.64407 0 0 0 0 0 -0.23327 0.04736 2.28129 -0.02211 0.92933 0 -2.60971
MET_48 -5.86877 0.21228 2.06155 0.00308 -0.35474 0 0 0 0 0 0 0 0 0 0 0.16247 4e-05 0.91273 -0.18286 0.15868 0 -2.89554
GLY_49 -3.47796 0.38292 1.81473 0.00028 -0.34581 0 0 0 0 0 0 0 0 0 0 0.12993 0.11775 0 -0.78024 0.14053 0 -2.01788
ASN_50 -5.67572 0.39301 3.76464 0.02077 -0.7259 0 0 0 0 -0.70292 0 0 0 0 0 -0.00445 6e-05 1.61866 -0.15763 -0.94198 0 -2.41145
ILE_51 -5.29193 0.34256 1.81016 0.01797 -0.42982 0 0 0 0 0 0 0 0 0 0 0.04715 0.5518 0.31625 -0.00455 0.8318 0 -1.8086
TYR_52 -7.43631 1.23225 3.3101 0.0249 -0.74886 0.00056 0 0 0 0 0 0 0 0 0 0.03057 0.18255 2.12231 -0.15541 0.1317 0 -1.30566
PRO_53 -4.80215 0.93615 1.48354 0.00106 -0.26504 0.00708 0 0 -0.85231 0 0 0 0 0 0 -0.1032 0.02522 0.58001 -0.32792 -0.21929 0 -3.53684
GLY_54 -2.01371 0.74329 1.10566 0 -0.07967 0 0 0 0 0 0 0 0 0 0 -0.01763 0.05898 0 0.14526 0.14053 0 0.08271
SER_55 -2.25968 0.58391 1.72958 0.00131 -0.12509 0 0 0 -0.32056 0 0 0 0 0 0 0.44465 0.10805 0.29036 -0.57724 0.17658 0 0.05188
GLY_56 -1.73348 0.16187 1.20436 0 -0.1169 0 0 0 0 0 0 0 0 0 0 -0.35684 0.00035 0 -0.80404 0.14053 0 -1.50415
GLY_57 -1.73995 0.19741 1.41013 3e-05 -0.07843 0 0 0 -0.32056 0 0 0 0 0 0 0.04019 0 0 0.38264 0.14053 0 0.032
THR_58 -3.1412 0.30717 1.96363 0.00479 -0.54923 0 0 0 0 -0.50151 0 0 0 0 0 -0.18842 0.11359 0.15654 -0.20824 0.16454 0 -1.87835
ASN_59 -3.868 0.24984 2.68268 0.00275 -0.61885 0 0 0 0 -0.70292 0 0 0 0 0 0.11242 0.25063 1.51224 0.29064 -0.94198 0 -1.03055
TYR_60 -5.32314 0.82679 2.6635 0.02342 -0.59638 0 0 0 -0.67781 -0.94493 0 0 0 0 0 -0.14748 0.67702 1.83178 -0.19592 0.1317 0 -1.73146
ALA_61 -3.3247 0.45934 1.52806 0.00074 -0.33768 0 0 0 0 0 0 0 0 0 0 -0.26401 0.2318 0 -0.08605 0.59294 0 -1.19956
GLU_62 -1.89288 0.31282 1.38808 0.00896 -0.1577 0 0 0 0 0 0 0 0 0 0 -0.20398 0.0657 2.63244 -0.09853 -1.55374 0 0.50119
LYS_63 -2.68772 0.30959 1.7032 0.00315 -0.71774 0 0 0 -0.22335 0 0 0 0 0 0 -0.26708 0.18021 0.69822 -0.04053 -0.28737 0 -1.32942
PHE_64 -7.50881 1.40138 3.07468 0.02453 -0.36929 0 0 0 0 0 0 0 0 0 0 0.03505 0.11272 1.99554 -0.10638 0.43057 0 -0.90999
LYS_65 -3.22086 0.43048 2.03885 0.00549 -0.0813 0 0 0 0 0 0 0 0 0 0 0.04124 0.0699 0.73248 -0.05389 -0.28737 0 -0.32499
ASN_66 -1.75339 0.29931 1.32359 0.00444 -0.12544 0 0 0 0 0 0 0 0 0 0 -0.07983 0.01577 1.58613 -0.444 -0.94198 0 -0.11539
ARG_67 -5.83482 0.25866 4.52239 0.01077 -1.86739 0 0 0 -0.34375 -1.21624 0 0 0 0 0 0.35697 0.12256 2.47666 -0.48916 -0.14916 0 -2.1525
VAL_68 -4.28062 1.09956 1.48056 0.02118 -0.03393 0 0 0 0 0 0 0 0 0 0 -0.02954 0.53303 2.52242 -0.05643 0.74484 0 2.00108
THR_69 -2.7121 0.295 1.825 0.01196 -0.79979 0 0 0 0 -0.44342 0 0 0 0 0 -0.06227 0.0499 0.46628 -0.12199 0.16454 0 -1.3269
MET_70 -5.01852 0.56733 2.2123 0.00333 -0.30573 0 0 0 -0.67781 0 0 0 0 0 0 -0.08466 0.36274 3.13778 -0.08135 0.15868 0 0.27409
THR_71 -2.57271 0.31665 1.4646 0.01037 -0.85411 0 0 0 -0.20412 0 0 0 0 0 0 0.20092 0.14304 0.10345 -0.46653 0.16454 0 -1.69392
ARG_72 -4.14076 0.28202 2.10994 0.02154 -0.98967 0 0 0 -1.05644 0 0 0 0 0 0 0.04142 0.14668 3.306 -0.08823 -0.14916 0 -0.51665
ASP_73 -4.17322 0.35459 3.28813 0.01541 -1.25964 0 0 0 -0.08401 -0.23169 0 0 0 0 0 0.02984 0.78563 1.42713 -0.18489 -1.28682 0 -1.31953
THR_74 -2.38314 0.32321 1.38026 0.00403 0.17381 0 0 0 0 0 0 0 0 0 0 -0.19304 0.00228 0.0455 0.02514 0.16454 0 -0.45741
SER_75 -1.87421 0.35566 1.76205 0.00174 -0.86973 0 0 0 -0.08401 -0.23169 0 0 0 0 0 -0.30093 0.09601 0.15578 -0.12663 0.17658 0 -0.93938
ILE_76 -3.6803 0.75211 2.69192 0.01599 -0.15784 0 0 0 -0.19873 0 0 0 0 0 0 0.12374 0.26979 0.06473 0.08946 0.8318 0 0.80266
SER_77 -3.50658 0.31788 1.99939 0.00406 0.08409 0 0 0 0 0 0 0 0 0 0 0.1204 0.13959 0.0857 0.06947 0.17658 0 -0.50943
THR_78 -5.34497 0.48158 3.11011 0.00827 -0.40159 0 0 0 -0.19873 0 0 0 0 0 0 0.01133 0.05179 0.0557 -0.1168 0.16454 0 -2.17876
ALA_79 -3.90558 0.30161 1.63217 0.00066 -0.50902 0 0 0 0 0 0 0 0 0 0 -0.06695 0.00102 0 0.07332 0.59294 0 -1.87983
TYR_80 -5.82558 0.43937 2.29385 0.02396 -0.39278 0 0 0 0 0 0 0 0 0 0 -0.15786 0.49473 1.24711 -0.22092 0.1317 0 -1.96643
MET_81 -5.49786 0.67311 2.01674 0.00545 -0.43656 0 0 0 0 0 0 0 0 0 0 0.12491 0.00119 0.98413 -0.01834 0.15868 0 -1.98855
GLU_82 -3.86824 0.48571 2.62463 0.00689 -1.26381 0 0 0 0 -0.36637 0 0 0 0 0 0.0252 0.01053 2.0368 0.11979 -1.55374 0 -1.74259
LEU_83 -5.32965 0.46318 2.39873 0.00953 -0.31447 0 0 0 0 0 0 0 0 0 0 0.00958 1e-05 0.38286 -0.11224 0.60233 0 -1.89014
SER_84 -3.07984 0.25109 2.29471 0.00168 -0.52974 0 0 0 0 0 0 0 0 0 0 -0.05419 0.00026 0.14209 -0.23183 0.17658 0 -1.0292
ARG_85 -2.58724 0.242 1.78983 0.0098 -0.21637 0 0 0 -0.1204 0 0 0 0 0 0 0.02252 0.12953 0.95992 -0.22639 -0.14916 0 -0.14598
LEU_86 -5.08907 0.55915 2.26412 0.00669 -0.40992 0 0 0 0 0 0 0 0 0 0 -0.26075 0.47195 0.1348 -0.01617 0.60233 0 -1.73688
ARG_87 -3.78628 0.50636 2.92134 0.01237 -0.99205 0 0 0 -0.43688 -0.25765 0 0 0 0 0 0.05654 0.05984 2.29442 -0.05099 -0.14916 0 0.17784
SER_88 -1.54228 0.32582 1.41425 0.00151 -0.52206 0 0 0 0 0 0 0 0 0 0 -0.25027 0.07677 0.11517 -0.09354 0.17658 0 -0.29806
ASP_89 -2.71835 0.50199 2.39193 0.00277 -0.95937 0 0 0 0 -0.25765 0 0 0 0 0 -0.25445 0.06403 2.16564 -0.25062 -1.28682 0 -0.6009
ASP_90 -4.82404 0.66888 4.55013 0.00301 -2.23849 0 0 0 -0.43688 -1.91152 0 0 0 0 0 -0.267 0.10111 2.00513 -0.20646 -1.28682 0 -3.84294
THR_91 -2.38209 0.31278 1.84856 0.00731 -0.36187 0 0 0 0 0 0 0 0 0 0 0.06946 0.14824 0.0259 0.04686 0.16454 0 -0.1203
ALA_92 -3.84075 0.28782 1.70082 0.00072 -0.38019 0 0 0 0 0 0 0 0 0 0 0.09736 0.22463 0 -0.19169 0.59294 0 -1.50833
VAL_93 -4.81257 0.4475 2.05105 0.01277 -0.32529 0 0 0 0 0 0 0 0 0 0 -0.20504 0.06348 0.00708 -0.27741 0.74484 0 -2.29359
TYR_94 -6.79965 0.61604 2.73258 0.04877 -0.64797 0 0 0 0 0 0 0 0 0 0 -0.20713 0.02798 3.3592 -0.02768 0.1317 0 -0.76616
TYR_95 -6.33335 0.55596 3.00244 0.02314 -0.67073 0 0 0 0 -0.34648 0 0 0 0 0 -0.14619 0.26529 1.31408 -0.14857 0.1317 0 -2.35271
CYS_96 -3.09145 0.33322 1.99068 0.00101 -0.42452 0 0 0 -0.28611 0 0 0 0 0 0.02574 -0.09894 0.05023 0.37094 0.00419 0.35499 0 -0.77002
ALA_97 -2.50158 0.12959 1.16785 0.00066 -0.39893 0 0 0 0 0 0 0 0 0 0.04978 0.03869 0.00916 0 -0.16988 0.59294 0 -1.08172
ARG_98 -7.05091 1.09145 5.03371 0.00957 -0.71021 0 0 0 -0.42246 -0.78027 0 0 0 0 1.14322 -0.09956 0.01831 2.27876 0.00399 -0.14916 0 0.36645
SER_99 -1.84448 0.17697 1.48336 0.00147 -0.4904 0 0 0 -0.19875 0 0 0 0 0 1.12263 0.04347 0.00048 0.16938 -0.18209 0.17658 0 0.45862
GLY_100 -0.62626 0.01697 0.51692 3e-05 -0.14305 0 0 0 0 0 0 0 0 0 0.00345 0.32737 0.0034 0 -0.85193 0.14053 0 -0.61257
GLY_101 -1.03605 0.21768 0.7029 0.00012 0.20227 0.00117 0 0 0 0 0 0 0 0 0 -0.02125 0.00206 0 -0.80366 0.14053 0 -0.59425
PRO_102 -1.53129 0.12341 0.39174 0.00186 -0.04221 0.03007 0 0 0 0 0 0 0 0 0 -0.10185 0.01984 0.12948 -0.15269 -0.21929 0 -1.35091
TYR_103 -2.93003 0.39491 1.05917 0.02327 -0.00542 0 0 0 0 0 0 0 0 0 0.00098 -0.1217 0.0008 1.5773 -0.08833 0.1317 0 0.04265
PHE_104 -3.37973 0.23761 0.95296 0.02331 0.00151 0 0 0 0 0 0 0 0 0 0.07843 -0.14663 0.11561 1.30189 -0.12826 0.43057 0 -0.51274
PHE_105 -4.81944 0.83624 1.07263 0.0264 -0.10176 0 0 0 0 0 0 0 0 0 0.20084 0.01323 0.01225 1.95014 -0.10297 0.43057 0 -0.48187
ASP_106 -3.01027 0.22763 2.27016 0.00819 -0.25337 0 0 0 -0.46504 0 0 0 0 0 1.83345 -0.17276 0.0039 1.98408 -0.31983 -1.28682 0 0.81932
TYR_107 -5.02397 0.88318 2.96816 0.02255 -0.05541 0 0 0 0 -0.33534 0 0 0 0 1.7154 -0.11636 0.19127 1.70101 -0.05277 0.1317 0 2.02941
TRP_108 -6.41755 0.75605 2.52138 0.02566 0.06458 0 0 0 0 0 0 0 0 0 0.00534 0.06407 0.73166 2.18167 -0.00528 0.92933 0 0.8569
GLY_109 -1.93258 0.27453 1.31772 0.00011 -0.02843 0 0 0 0 0 0 0 0 0 0 -0.08839 0.17654 0 -0.11256 0.14053 0 -0.25254
GLN_110 -2.77023 0.19229 2.25733 0.02015 -0.37883 0 0 0 -0.92067 0 0 0 0 0 0 -0.24331 0.00699 2.68514 -0.04941 -1.17797 0 -0.37852
GLY_111 -2.17247 0.34084 1.37297 3e-05 0.13429 0 0 0 0 0 0 0 0 0 0 0.20686 0.00246 0 -0.75723 0.14053 0 -0.73172
THR_112 -4.60697 0.21273 3.26874 0.00889 -0.78674 0 0 0 -0.51536 -0.60089 0 0 0 0 0 0.14057 0.00273 0.0493 0.00813 0.16454 0 -2.65434
LEU_113 -2.98295 0.24678 1.35038 0.00901 -0.20687 0 0 0 0 0 0 0 0 0 0 -0.13814 0.04752 0.29912 -0.07424 0.60233 0 -0.84706
VAL_114 -3.91469 0.22207 1.87048 0.01307 -0.21114 0 0 0 0 0 0 0 0 0 0 -0.21358 0.0137 0.02672 -0.37232 0.74484 0 -1.82083
THR_p:CtermProteinFull_115 -2.72206 0.0748 2.61913 0.01751 -0.36956 0 0 0 0 0 0 0 0 0 0 0 0 0.05472 0 0.16454 0 -0.16092
ASP_p:NtermProteinFull_116 -1.70709 0.0944 2.38059 0.00536 0.05411 0 0 0 0 0 0 0 0 0 0 0 0.02562 2.08363 0 -1.28682 0 1.6498
ILE_117 -4.44719 0.46359 2.40254 0.01807 0.04474 0 0 0 -0.69151 0 0 0 0 0 0 -0.24866 0.00081 0.23899 -0.36298 0.8318 0 -1.74981
VAL_118 -2.24406 0.18931 1.55503 0.01351 -0.43532 0 0 0 -0.18817 0 0 0 0 0 0 -0.27116 0.0261 0.00771 -0.17755 0.74484 0 -0.77975
MET_119 -4.84552 0.20033 2.49848 0.00356 -0.07153 0 0 0 0 0 0 0 0 0 0 0.07543 0.09978 1.38687 -0.04089 0.15868 0 -0.5348
THR_120 -2.41188 0.02631 1.82691 0.00887 -0.4253 0 0 0 0 0 0 0 0 0 0 0.02635 0.02246 0.02803 -0.02805 0.16454 0 -0.76177
GLN_121 -6.82526 0.75483 5.27632 0.00978 -1.19546 0 0 0 -1.56275 -0.42567 0 0 0 0 0 -0.14374 0.01988 3.18173 -0.02888 -1.17797 0 -2.11719
SER_122 -2.093 0.77019 1.66031 0.00436 -0.43057 0.01342 0 0 0 0 0 0 0 0 0 0.05775 0.00276 0.15826 -0.14033 0.17658 0 0.17974
PRO_123 -2.96402 1.05683 1.51472 0.00225 -0.45795 0.29405 0 0 -0.34116 0 0 0 0 0 0 0.25366 0.45431 0.03841 -0.301 -0.21929 0 -0.66918
LEU_124 -1.83241 0.08935 1.17397 0.0064 -0.15052 0 0 0 0 0 0 0 0 0 0 -0.12914 0.0381 0.20439 -0.1257 0.60233 0 -0.12323
SER_125 -2.55208 0.17044 1.59292 0.00221 -0.29163 0 0 0 0 0 0 0 0 0 0 0.05907 0.50889 0.14745 -0.08642 0.17658 0 -0.27258
LEU_126 -4.20651 0.4003 1.32075 0.00939 -0.44853 0.01146 0 0 0 0 0 0 0 0 0 0.20004 0.24997 0.39619 -0.04945 0.60233 0 -1.51405
PRO_127 -1.56617 0.255 0.71753 0.00307 -0.0718 0.19158 0 0 0 0 0 0 0 0 0 0.00653 0.17 0.45871 -0.19025 -0.21929 0 -0.24507
VAL_128 -3.93654 0.56443 1.49405 0.01221 -0.265 0 0 0 0 0 0 0 0 0 0 -0.16729 0.27201 0.13121 -0.36793 0.74484 0 -1.51801
THR_129 -2.5998 0.81285 1.80452 0.00829 -0.66991 0 0 0 -0.12197 0 0 0 0 0 0 -0.16239 0.03677 0.10751 0.06218 0.16454 0 -0.55739
PRO_130 -1.86578 0.69917 0.47635 0.00144 -0.06435 0.05647 0 0 0 0 0 0 0 0 0 -0.01286 0.00632 0.09524 -0.478 -0.21929 0 -1.30527
GLY_131 -1.80954 0.21926 0.93874 0 -0.17336 0 0 0 0 0 0 0 0 0 0 -0.38403 0.00486 0 -0.80248 0.14053 0 -1.86603
GLU_132 -4.02065 0.85191 2.77908 0.00723 -0.75089 0.0293 0 0 -0.12197 0 0 0 0 0 0 -0.06539 0.12125 2.1506 0.06191 -1.55374 0 -0.51136
PRO_133 -2.49243 0.52679 0.93139 0.00122 -0.05075 0.08277 0 0 0 0 0 0 0 0 0 -0.28483 0.05608 0.12726 -0.57396 -0.21929 0 -1.89575
ALA_134 -2.87804 0.31825 0.98243 0.00063 -0.28567 0 0 0 0 0 0 0 0 0 0 0.07496 0.00022 0 0.13714 0.59294 0 -1.05715
SER_135 -1.98453 0.15906 1.64207 0.00443 -0.52856 0 0 0 0 -0.50433 0 0 0 0 0 0.19 0.0252 0.08258 -0.04487 0.17658 0 -0.78236
ILE_136 -4.8653 0.29946 1.66521 0.01769 -0.61333 0 0 0 0 0 0 0 0 0 0 -0.18178 0.04342 1.8525 -0.41487 0.8318 0 -1.36519
SER_137 -2.52241 0.23853 1.80308 0.00251 -0.71323 0 0 0 0 0 0 0 0 0 0 -0.08481 0.18234 0.56355 -0.0173 0.17658 0 -0.37116
CYD_138 -3.19005 0.20618 1.93766 0.00165 -0.63287 0 0 0 0 0 -0.07187 0 0 0 0 0.09649 2e-05 0.11305 -0.21244 0.35499 0 -1.39718
ARG_139 -3.32363 0.16246 2.84706 0.01267 -1.7703 0 0 0 0 -0.71855 0 0 0 0 0 -0.01062 0.03801 1.8583 0.04097 -0.14916 0 -1.0128
SER_140 -3.27404 0.3513 2.47116 0.00143 -0.54057 0 0 0 -0.35837 0 0 0 0 0 0 -0.21237 0.03471 0.23951 -0.16074 0.17658 0 -1.27141
SER_141 -1.94722 0.12842 1.56116 0.00222 -0.41359 0 0 0 -0.18817 0 0 0 0 0 0 -0.2596 0.01143 0.1472 -0.16063 0.17658 0 -0.94222
GLN_142 -3.47869 0.57329 2.12779 0.0059 -0.46562 0 0 0 -0.35837 0 0 0 0 0 0 -0.05287 0.00275 2.37483 -0.07813 -1.17797 0 -0.52711
ASN_143 -3.30622 0.34032 2.42653 0.00936 -0.35442 0 0 0 -0.57427 0 0 0 0 0 0 -0.10214 0.17796 1.682 -0.00066 -0.94198 0 -0.64352
ILE_144 -4.45115 0.37248 1.97663 0.01704 -0.35475 0 0 0 -0.43219 0 0 0 0 0 0 0.21772 0.35118 0.05829 0.13695 0.8318 0 -1.276
VAL_145 -2.86398 0.3615 2.02888 0.01268 -0.18007 0 0 0 -0.32292 0 0 0 0 0 0 -0.17754 0.10707 0.01776 -0.20496 0.74484 0 -0.47673
HIS_146 -5.30955 0.71492 3.00619 0.00499 -0.69091 0 0 0 -0.32622 0 0 0 0 0 0 -0.22488 0.20143 1.91434 0.13367 0.3575 0 -0.21852
ASN_147 -1.58099 0.4422 0.91861 0.00346 0.07584 0 0 0 0 0 0 0 0 0 0 -0.12408 0.00032 1.13153 0.03851 -0.94198 0 -0.03658
ASN_148 -4.19268 0.63968 3.09841 0.0171 -0.36434 0 0 0 -0.46262 -0.3776 0 0 0 0 0 -0.19738 0.31138 1.82081 -0.21245 -0.94198 0 -0.86167
GLY_149 -1.37046 0.4624 0.90961 0 0.04078 0 0 0 0 0 0 0 0 0 0 -0.40568 0.00051 0 -0.80234 0.14053 0 -1.02465
ILE_150 -4.17352 0.38796 2.38637 0.01707 -0.20911 0 0 0 -0.1364 0 0 0 0 0 0 -0.23399 0.27724 0.20797 -0.37297 0.8318 0 -1.01758
THR_151 -3.13969 0.28615 1.55239 0.00793 -0.33028 0 0 0 0 0 0 0 0 0 0 0.06417 0.22353 0.06334 0.06127 0.16454 0 -1.04664
TYR_152 -4.99943 0.24261 2.50441 0.02493 -0.52131 0 0 0 -0.18538 -0.3776 0 0 0 0 0 0.03648 0.00133 1.5876 -0.06479 0.1317 0 -1.61945
LEU_153 -5.028 0.68359 1.85384 0.00909 -0.34278 0 0 0 0 0 0 0 0 0 0 -0.03415 0.01671 0.36206 -0.13384 0.60233 0 -2.01117
GLU_154 -4.85656 0.36925 2.97896 0.00474 -1.09937 0 0 0 0 -0.3827 0 0 0 0 0 -0.0522 0.17598 2.02041 0.01912 -1.55374 0 -2.37612
TRP_155 -8.99936 0.94633 3.1652 0.02185 -0.48871 0 0 0 0 0 0 0 0 0 0 -0.10703 0.02034 1.12751 -0.14493 0.92933 0 -3.52946
TYR_156 -6.68661 0.59234 2.6158 0.02468 -0.94883 0 0 0 0 -0.3827 0 0 0 0 0 -0.15852 0.05074 1.35943 -0.20404 0.1317 0 -3.60601
LEU_157 -4.00513 0.19214 1.43128 0.03342 -0.24975 0 0 0 0 0 0 0 0 0 0 0.11009 0.00868 1.61732 -0.10196 0.60233 0 -0.36159
GLN_158 -5.9549 0.3726 3.79125 0.00656 -1.2891 0 0 0 -0.36947 -1.75769 0 0 0 0 0 0.04441 0.09081 2.23271 0.06219 -1.17797 0 -3.94861
LYS_159 -3.45063 0.35563 2.27914 0.00312 -0.95471 2e-05 0 0 0 0 0 0 0 0 0 -0.16141 0.00052 0.76821 0.05302 -0.28737 0 -1.39447
PRO_160 -1.56059 0.40939 0.58606 0.00155 -0.00831 0.00637 0 0 0 0 0 0 0 0 0 -0.00126 0.04349 0.10579 -0.4406 -0.21929 0 -1.07739
GLY_161 -0.95456 0.0679 0.68415 0 0.08435 0 0 0 0 0 0 0 0 0 0 -0.40367 0.05246 0 -0.79402 0.14053 0 -1.12286
GLN_162 -2.98755 0.43295 1.79068 0.00502 -0.14578 0 0 0 -0.36947 0 0 0 0 0 0 0.13471 0.145 1.5777 -0.08806 -1.17797 0 -0.68277
SER_163 -2.5086 0.54871 1.64709 0.00209 0.01108 0.00889 0 0 0 0 0 0 0 0 0 -0.12254 0.13185 0.18254 -0.23949 0.17658 0 -0.16179
PRO_164 -4.85799 0.6231 1.31246 0.00116 -0.00789 0.07566 0 0 0 0 0 0 0 0 0 -0.16681 0.00355 0.17147 -0.66216 -0.21929 0 -3.72673
GLN_165 -3.93095 0.16228 2.42633 0.00479 -0.42801 0 0 0 -0.46504 0 0 0 0 0 0 -0.04676 0.00194 2.39791 -0.07478 -1.17797 0 -1.13027
LEU_166 -3.57392 0.44896 0.96534 0.00735 -0.10909 0 0 0 0 0 0 0 0 0 0 -0.1428 0.0139 0.75965 -0.00389 0.60233 0 -1.03219
LEU_167 -5.27465 0.71124 1.10913 0.00728 -0.15972 0 0 0 0 0 0 0 0 0 0 0.59239 0.014 0.76888 -0.08995 0.60233 0 -1.71907
ILE_168 -5.60897 0.93512 1.90674 0.0196 -0.33117 0 0 0 0 0 0 0 0 0 0 -0.0145 0.43826 1.11981 -0.00979 0.8318 0 -0.7131
TYR_169 -7.18423 1.70058 2.74617 0.02922 -0.35745 0 0 0 0 0 0 0 0 0 0 -0.13347 0.13432 1.66448 -0.2885 0.1317 0 -1.55718
LYS_170 -3.40748 1.66242 2.00958 0.00498 -0.14346 0 0 0 0 0 0 0 0 0 0 -0.00819 0.44252 0.9768 -0.35135 -0.28737 0 0.89845
VAL_171 -3.87904 1.30047 1.56365 0.0132 -0.1472 0 0 0 0 0 0 0 0 0 0 0.73523 1.02353 0.10019 -0.20077 0.74484 0 1.25411
SER_172 -2.01309 0.65679 1.58858 0.00571 -0.52592 0 0 0 0 0 0 0 0 0 0 0.30724 0.18016 0.30394 -0.20856 0.17658 0 0.47143
ASP_173 -4.35284 0.51722 3.06088 0.00296 -0.44634 0 0 0 0 0 0 0 0 0 0 0.15799 0.04857 1.6539 0.22922 -1.28682 0 -0.41526
ARG_174 -4.66216 0.58701 3.02899 0.01105 -0.9422 0 0 0 -0.23412 0 0 0 0 0 0 -0.06552 0.29737 2.28238 -0.00131 -0.14916 0 0.15232
PHE_175 -6.39096 0.98197 1.58029 0.02297 -0.22725 0 0 0 0 0 0 0 0 0 0 -0.12809 0.00031 1.64986 0.1938 0.43057 0 -1.88654
SER_176 -0.72058 0.10467 0.51086 0.00874 -0.0446 0 0 0 0 0 0 0 0 0 0 -0.10882 0.00058 0.22366 0.11726 0.17658 0 0.26834
GLY_177 -0.87541 0.06197 0.54593 1e-05 -0.11979 0 0 0 0 0 0 0 0 0 0 -0.25522 0.00079 0 -0.80435 0.14053 0 -1.30555
VAL_178 -3.79568 0.77657 1.22571 0.01357 0.12731 0.00064 0 0 0 0 0 0 0 0 0 -0.25071 8e-05 0.01324 -0.19316 0.74484 0 -1.33757
PRO_179 -3.28317 1.02067 1.57558 0.00109 -0.20149 0.00217 0 0 0 0 0 0 0 0 0 -0.27552 0.00012 0.13479 -0.71637 -0.21929 0 -1.96143
ASP_180 -2.57611 0.45211 2.2308 0.0035 -0.30769 0 0 0 0 0 0 0 0 0 0 -0.16758 0.11057 1.66092 -0.16716 -1.28682 0 -0.04747
ARG_181 -4.93915 0.76582 3.78049 0.01608 -1.50637 0 0 0 -0.24779 -0.92524 0 0 0 0 0 -0.24971 0.05233 2.50255 -0.04936 -0.14916 0 -0.94951
PHE_182 -6.21521 0.77478 1.82259 0.0234 -0.45249 0 0 0 -0.23412 0 0 0 0 0 0 -0.16623 0.00784 1.45053 -0.06969 0.43057 0 -2.62801
SER_183 -2.0443 0.06265 1.50011 0.00772 -0.50948 0 0 0 0 0 0 0 0 0 0 0.25737 0.00595 0.04252 -0.33632 0.17658 0 -0.8372
GLY_184 -1.69556 0.15873 1.19244 9e-05 -0.3355 0 0 0 0 0 0 0 0 0 0 0.25085 0.06681 0 0.19112 0.14053 0 -0.03048
SER_185 -1.92524 0.08349 1.35977 0.00116 -0.7534 0 0 0 -0.11918 0 0 0 0 0 0 0.15332 0.00092 0.69385 -0.30677 0.17658 0 -0.6355
GLY_186 -1.28995 0.24165 0.66763 0.00013 -0.56026 0 0 0 -0.11918 0 0 0 0 0 0 0.21279 0.01824 0 -0.8121 0.14053 0 -1.50051
SER_187 -2.05982 0.15229 1.22668 0.00153 -0.49142 0 0 0 0 0 0 0 0 0 0 0.13677 0.3292 0.14743 -0.3332 0.17658 0 -0.71397
GLY_188 -2.39315 0.12981 1.56835 2e-05 -0.18179 0 0 0 0 0 0 0 0 0 0 0.49132 0.10727 0 -0.66665 0.14053 0 -0.80429
THR_189 -3.67566 0.35487 2.73344 0.00479 -0.56182 0 0 0 0 0 0 0 0 0 0 0.04091 0.11174 0.02398 -0.4325 0.16454 0 -1.23571
ASP_190 -3.59813 0.23467 3.15902 0.00362 -1.92218 0 0 0 0 -0.71855 0 0 0 0 0 -0.09525 0.0089 2.67169 -0.12144 -1.28682 0 -1.66447
PHE_191 -6.99223 0.82667 2.37676 0.02384 -0.30992 0 0 0 0 0 0 0 0 0 0 -0.14731 0.08571 1.26874 -0.17178 0.43057 0 -2.60893
THR_192 -3.2636 0.25845 2.24945 0.00782 -0.25497 0 0 0 0 0 0 0 0 0 0 -0.03483 0.2245 0.18405 -0.14555 0.16454 0 -0.61013
LEU_193 -5.83959 0.31434 1.48671 0.00919 -0.55882 0 0 0 0 0 0 0 0 0 0 -0.05727 0.04638 0.34747 -0.13185 0.60233 0 -3.78112
LYS_194 -3.65031 0.19163 2.70079 0.00547 -0.73814 0 0 0 0 -0.50433 0 0 0 0 0 -0.09772 0.00184 1.32787 -0.02117 -0.28737 0 -1.07144
ILE_195 -5.15059 0.68103 1.57828 0.01805 -0.32506 0 0 0 0 0 0 0 0 0 0 0.14834 0.13991 0.21902 -0.22165 0.8318 0 -2.08086
SER_196 -2.77899 0.47943 1.73392 0.00176 -0.48562 0 0 0 -0.24779 0 0 0 0 0 0 -0.15419 0.17888 0.22926 0.08857 0.17658 0 -0.77817
ARG_197 -3.33256 0.51357 2.06902 0.00948 -0.00979 0 0 0 0 0 0 0 0 0 0 0.33183 0.00132 0.95269 -0.42261 -0.14916 0 -0.03621
VAL_198 -4.3875 0.56267 1.77792 0.01501 -0.32089 0 0 0 0 0 0 0 0 0 0 -0.24748 0.12018 0.1068 -0.03395 0.74484 0 -1.66239
GLU_199 -3.12725 0.34677 2.1484 0.00453 -0.40135 0 0 0 -0.49347 0 0 0 0 0 0 0.33916 0.00784 2.01451 0.0648 -1.55374 0 -0.64978
ALA_200 -1.70497 0.38803 0.91132 0.00077 0.09478 0 0 0 0 0 0 0 0 0 0 -0.22278 0.09118 0 -0.19249 0.59294 0 -0.0412
GLU_201 -2.04407 0.31353 1.94723 0.00553 -0.77507 0 0 0 0 0 0 0 0 0 0 -0.17696 0.06583 2.34171 -0.05188 -1.55374 0 0.07212
ASP_202 -4.8244 0.64616 4.1728 0.00302 -1.92883 0 0 0 -1.29606 -0.92524 0 0 0 0 0 -0.2078 0.01844 1.62733 -0.12862 -1.28682 0 -4.13002
VAL_203 -3.22299 0.22139 1.45966 0.01453 -0.07496 0 0 0 0 0 0 0 0 0 0 -0.27947 0.0047 0.0657 -0.07782 0.74484 0 -1.1444
GLY_204 -2.64385 0.17182 1.55511 0.00027 -0.33241 0 0 0 0 0 0 0 0 0 0 0.14504 0.00137 0 -0.80534 0.14053 0 -1.76746
VAL_205 -4.62778 0.30417 2.03224 0.01233 -0.38449 0 0 0 0 0 0 0 0 0 0 -0.21933 0.04088 0.05044 -0.26977 0.74484 0 -2.31647
TYR_206 -7.25216 0.69282 3.01575 0.02378 -1.11284 0 0 0 -0.80259 0 0 0 0 0 0 -0.08899 0.00984 1.53665 -0.05711 0.1317 0 -3.90315
TYR_207 -7.93769 0.76768 3.67697 0.02419 -0.78331 0 0 0 0 -0.38523 0 0 0 0 0 -0.14791 0.98793 1.4562 -0.14804 0.1317 0 -2.35754
CYD_208 -4.02862 0.24859 2.1784 0.00137 -0.54055 0 0 0 -0.40329 0 -0.07187 0 0 0 0 -0.16435 0.37615 1.23537 -0.17207 0.35499 0 -0.98586
PHE_209 -7.65269 1.07076 2.63885 0.02637 -0.38334 0 0 0 0 0 0 0 0 0 0 0.17232 0.09068 1.66933 -0.11653 0.43057 0 -2.05369
GLN_210 -6.86726 0.27584 4.36801 0.04454 -0.83043 0 0 0 -0.84541 -0.59693 0 0 0 0 0 0.01619 0.05214 4.68057 0.10816 -1.17797 0 -0.77255
GLY_211 -2.1962 0.14454 1.14953 1e-05 -0.01433 0 0 0 0 0 0 0 0 0 0 0.16596 0.00994 0 0.24625 0.14053 0 -0.35377
SER_212 -3.54233 0.24737 2.63867 0.00078 -0.3697 0 0 0 -0.61757 0 0 0 0 0 0 -0.18684 0.03385 0.57473 0.0052 0.17658 0 -1.03927
HIS_213 -4.79898 0.51082 2.99611 0.00264 -0.37518 0 0 0 -1.09676 0 0 0 0 0 0 -0.09931 0.04575 1.34898 -0.00594 0.3575 0 -1.11438
ILE_214 -1.42909 1.29323 0.39331 0.01826 -0.02824 0.03691 0 0 0 0 0 0 0 0 0 -0.22189 0.14737 0.27609 -0.34128 0.8318 0 0.97646
PRO_215 -3.35702 1.92088 1.83213 0.00241 -0.30524 0.23886 0 0 0 0 0 0 0 0 0 0.01437 0.18903 0.05952 -0.22223 -0.21929 0 0.15342
PRO_216 -4.40126 0.9855 1.4536 0.00118 0.04529 0.10427 0 0 0 0 0 0 0 0 0 -0.26128 0.05507 0.16657 -0.70868 -0.21929 0 -2.77903
THR_217 -4.29928 0.31515 3.54457 0.00319 -0.512 0 0 0 -0.69151 -0.59693 0 0 0 0 0 -0.17964 0.00557 0.35269 -0.20768 0.16454 0 -2.10133
PHE_218 -6.52982 0.63811 1.37221 0.02398 -0.12017 0 0 0 0 0 0 0 0 0 0 0.11455 1.45168 1.50074 -0.27275 0.43057 0 -1.39091
GLY_219 -2.44521 0.15638 1.6793 0.00012 -0.2593 0 0 0 0 0 0 0 0 0 0 -0.0447 0.10875 0 -0.26992 0.14053 0 -0.93406
GLN_220 -4.04216 0.41183 3.01215 0.0226 -0.37389 0 0 0 -1.15946 0 0 0 0 0 0 -0.2288 0.15397 3.02948 -0.04855 -1.17797 0 -0.40081
GLY_221 -2.77395 0.44265 1.72923 5e-05 0.06975 0 0 0 0 0 0 0 0 0 0 0.12936 0.14945 0 -0.78788 0.14053 0 -0.90081
THR_222 -5.09384 0.35396 3.27312 0.01028 -0.84861 0 0 0 -0.34116 -0.42567 0 0 0 0 0 0.04018 0.06846 0.14899 -0.0358 0.16454 0 -2.68556
LYS_223 -3.88099 0.13408 2.29831 0.00626 -0.8819 0 0 0 0 0 0 0 0 0 0 0.15535 0.06628 0.99492 -0.0296 -0.28737 0 -1.42468
VAL_224 -4.25958 0.28587 1.51263 0.01311 -0.41325 0 0 0 0 0 0 0 0 0 0 -0.24175 0.19885 0.00674 -0.19779 0.74484 0 -2.35033
GLU_225 -3.14861 0.17657 2.15896 0.00795 -0.5505 0 0 0 0 0 0 0 0 0 0 0.09542 0.01143 2.12642 0.1743 -1.55374 0 -0.5018
ILE_p:CtermProteinFull_226 -2.53208 0.21096 0.82267 0.03285 0.05537 0 0 0 0 0 0 0 0 0 0 0 0 0.22479 0 0.8318 0 -0.35364
#END_POSE_ENERGIES_TABLE ex2_wcons/ex2-11wt5_renum_0002.pdb
chainbreak  0.343145
loop_cenrms  0
loop_rms  0
total_energy  -344.519
