# Supplementary material for: Improving Loop Modeling of the Antibody Complementarity-Determining Region 3 Using Knowledge-Based Restraints
Source: PLoS One. 2016 May 16;11(5):e0154811. doi: 10.1371/journal.pone.0154811 (PMC4868311; doi:10.1371/journal.pone.0154811)
Supplement: S4 File — This archive contains example input and output files needed to run the Rosetta protocol described in S3 File. (ZIP) [file pone.0154811.s007.zip › HCDR3_prot_capture/output/ex2-11wt5_renum_0003.pdb]

ATOM      1  N   GLN A   1       8.881  33.820 -19.567  1.00  0.00           N  
ATOM      2  CA  GLN A   1       8.827  33.073 -18.316  1.00  0.00           C  
ATOM      3  C   GLN A   1       8.498  33.987 -17.143  1.00  0.00           C  
ATOM      4  O   GLN A   1       9.163  35.001 -16.928  1.00  0.00           O  
ATOM      5  CB  GLN A   1      10.156  32.355 -18.063  1.00  0.00           C  
ATOM      6  CG  GLN A   1      10.229  31.633 -16.729  1.00  0.00           C  
ATOM      7  CD  GLN A   1       9.287  30.445 -16.661  1.00  0.00           C  
ATOM      8  OE1 GLN A   1       9.345  29.541 -17.499  1.00  0.00           O  
ATOM      9  NE2 GLN A   1       8.412  30.441 -15.662  1.00  0.00           N  
ATOM     10 1H   GLN A   1       9.098  33.197 -20.319  1.00  0.00           H  
ATOM     11 2H   GLN A   1       7.995  34.250 -19.737  1.00  0.00           H  
ATOM     12 3H   GLN A   1       9.587  34.525 -19.505  1.00  0.00           H  
ATOM     13  HA  GLN A   1       8.037  32.326 -18.393  1.00  0.00           H  
ATOM     14 1HB  GLN A   1      10.330  31.623 -18.852  1.00  0.00           H  
ATOM     15 2HB  GLN A   1      10.972  33.076 -18.100  1.00  0.00           H  
ATOM     16 1HG  GLN A   1      11.246  31.271 -16.578  1.00  0.00           H  
ATOM     17 2HG  GLN A   1       9.958  32.329 -15.935  1.00  0.00           H  
ATOM     18 1HE2 GLN A   1       7.765  29.683 -15.566  1.00  0.00           H  
ATOM     19 2HE2 GLN A   1       8.400  31.194 -15.004  1.00  0.00           H  
ATOM     20  N   VAL A   2       7.469  33.623 -16.386  1.00  0.00           N  
ATOM     21  CA  VAL A   2       7.136  34.327 -15.154  1.00  0.00           C  
ATOM     22  C   VAL A   2       8.203  34.107 -14.088  1.00  0.00           C  
ATOM     23  O   VAL A   2       8.677  32.988 -13.894  1.00  0.00           O  
ATOM     24  CB  VAL A   2       5.773  33.852 -14.618  1.00  0.00           C  
ATOM     25  CG1 VAL A   2       5.515  34.428 -13.233  1.00  0.00           C  
ATOM     26  CG2 VAL A   2       4.668  34.254 -15.583  1.00  0.00           C  
ATOM     27  H   VAL A   2       6.902  32.837 -16.672  1.00  0.00           H  
ATOM     28  HA  VAL A   2       7.075  35.394 -15.371  1.00  0.00           H  
ATOM     29  HB  VAL A   2       5.791  32.767 -14.516  1.00  0.00           H  
ATOM     30 1HG1 VAL A   2       4.548  34.081 -12.869  1.00  0.00           H  
ATOM     31 2HG1 VAL A   2       6.298  34.098 -12.550  1.00  0.00           H  
ATOM     32 3HG1 VAL A   2       5.513  35.516 -13.286  1.00  0.00           H  
ATOM     33 1HG2 VAL A   2       3.707  33.914 -15.198  1.00  0.00           H  
ATOM     34 2HG2 VAL A   2       4.654  35.339 -15.689  1.00  0.00           H  
ATOM     35 3HG2 VAL A   2       4.851  33.797 -16.556  1.00  0.00           H  
ATOM     36  N   GLN A   3       8.575  35.181 -13.400  1.00  0.00           N  
ATOM     37  CA  GLN A   3       9.564  35.101 -12.332  1.00  0.00           C  
ATOM     38  C   GLN A   3       9.190  36.007 -11.166  1.00  0.00           C  
ATOM     39  O   GLN A   3       9.087  37.224 -11.322  1.00  0.00           O  
ATOM     40  CB  GLN A   3      10.953  35.473 -12.858  1.00  0.00           C  
ATOM     41  CG  GLN A   3      12.044  35.457 -11.801  1.00  0.00           C  
ATOM     42  CD  GLN A   3      12.340  34.058 -11.295  1.00  0.00           C  
ATOM     43  OE1 GLN A   3      12.788  33.192 -12.051  1.00  0.00           O  
ATOM     44  NE2 GLN A   3      12.091  33.829 -10.011  1.00  0.00           N  
ATOM     45  H   GLN A   3       8.163  36.075 -13.623  1.00  0.00           H  
ATOM     46  HA  GLN A   3       9.594  34.075 -11.964  1.00  0.00           H  
ATOM     47 1HB  GLN A   3      11.240  34.779 -13.648  1.00  0.00           H  
ATOM     48 2HB  GLN A   3      10.921  36.471 -13.294  1.00  0.00           H  
ATOM     49 1HG  GLN A   3      12.958  35.866 -12.231  1.00  0.00           H  
ATOM     50 2HG  GLN A   3      11.724  36.066 -10.955  1.00  0.00           H  
ATOM     51 1HE2 GLN A   3      12.267  32.924  -9.620  1.00  0.00           H  
ATOM     52 2HE2 GLN A   3      11.727  34.560  -9.433  1.00  0.00           H  
ATOM     53  N   LEU A   4       8.986  35.407  -9.998  1.00  0.00           N  
ATOM     54  CA  LEU A   4       8.682  36.165  -8.790  1.00  0.00           C  
ATOM     55  C   LEU A   4       9.945  36.462  -7.993  1.00  0.00           C  
ATOM     56  O   LEU A   4      10.848  35.629  -7.908  1.00  0.00           O  
ATOM     57  CB  LEU A   4       7.688  35.390  -7.915  1.00  0.00           C  
ATOM     58  CG  LEU A   4       6.314  35.126  -8.544  1.00  0.00           C  
ATOM     59  CD1 LEU A   4       5.481  34.267  -7.602  1.00  0.00           C  
ATOM     60  CD2 LEU A   4       5.623  36.450  -8.832  1.00  0.00           C  
ATOM     61  H   LEU A   4       9.044  34.400  -9.946  1.00  0.00           H  
ATOM     62  HA  LEU A   4       8.229  37.112  -9.081  1.00  0.00           H  
ATOM     63 1HB  LEU A   4       8.127  34.427  -7.661  1.00  0.00           H  
ATOM     64 2HB  LEU A   4       7.529  35.949  -6.993  1.00  0.00           H  
ATOM     65  HG  LEU A   4       6.440  34.572  -9.475  1.00  0.00           H  
ATOM     66 1HD1 LEU A   4       4.505  34.079  -8.048  1.00  0.00           H  
ATOM     67 2HD1 LEU A   4       5.989  33.319  -7.429  1.00  0.00           H  
ATOM     68 3HD1 LEU A   4       5.352  34.789  -6.654  1.00  0.00           H  
ATOM     69 1HD2 LEU A   4       4.647  36.262  -9.279  1.00  0.00           H  
ATOM     70 2HD2 LEU A   4       5.496  37.004  -7.901  1.00  0.00           H  
ATOM     71 3HD2 LEU A   4       6.232  37.036  -9.521  1.00  0.00           H  
ATOM     72  N   VAL A   5      10.004  37.655  -7.410  1.00  0.00           N  
ATOM     73  CA  VAL A   5      11.137  38.046  -6.580  1.00  0.00           C  
ATOM     74  C   VAL A   5      10.703  38.310  -5.144  1.00  0.00           C  
ATOM     75  O   VAL A   5      10.188  39.383  -4.829  1.00  0.00           O  
ATOM     76  CB  VAL A   5      11.806  39.311  -7.152  1.00  0.00           C  
ATOM     77  CG1 VAL A   5      12.998  39.715  -6.297  1.00  0.00           C  
ATOM     78  CG2 VAL A   5      12.234  39.065  -8.591  1.00  0.00           C  
ATOM     79  H   VAL A   5       9.245  38.306  -7.546  1.00  0.00           H  
ATOM     80  HA  VAL A   5      11.865  37.234  -6.582  1.00  0.00           H  
ATOM     81  HB  VAL A   5      11.093  40.134  -7.120  1.00  0.00           H  
ATOM     82 1HG1 VAL A   5      13.458  40.611  -6.715  1.00  0.00           H  
ATOM     83 2HG1 VAL A   5      12.663  39.921  -5.280  1.00  0.00           H  
ATOM     84 3HG1 VAL A   5      13.727  38.906  -6.282  1.00  0.00           H  
ATOM     85 1HG2 VAL A   5      12.706  39.963  -8.989  1.00  0.00           H  
ATOM     86 2HG2 VAL A   5      12.943  38.237  -8.623  1.00  0.00           H  
ATOM     87 3HG2 VAL A   5      11.360  38.817  -9.193  1.00  0.00           H  
ATOM     88  N   GLN A   6      10.913  37.326  -4.277  1.00  0.00           N  
ATOM     89  CA  GLN A   6      10.575  37.463  -2.866  1.00  0.00           C  
ATOM     90  C   GLN A   6      11.745  38.032  -2.073  1.00  0.00           C  
ATOM     91  O   GLN A   6      12.899  37.924  -2.486  1.00  0.00           O  
ATOM     92  CB  GLN A   6      10.156  36.111  -2.281  1.00  0.00           C  
ATOM     93  CG  GLN A   6       8.890  35.535  -2.891  1.00  0.00           C  
ATOM     94  CD  GLN A   6       8.482  34.224  -2.247  1.00  0.00           C  
ATOM     95  OE1 GLN A   6       7.848  33.376  -2.880  1.00  0.00           O  
ATOM     96  NE2 GLN A   6       8.844  34.050  -0.981  1.00  0.00           N  
ATOM     97  H   GLN A   6      11.317  36.460  -4.605  1.00  0.00           H  
ATOM     98  HA  GLN A   6       9.739  38.156  -2.776  1.00  0.00           H  
ATOM     99 1HB  GLN A   6      10.959  35.388  -2.426  1.00  0.00           H  
ATOM    100 2HB  GLN A   6       9.997  36.213  -1.208  1.00  0.00           H  
ATOM    101 1HG  GLN A   6       8.077  36.249  -2.757  1.00  0.00           H  
ATOM    102 2HG  GLN A   6       9.059  35.357  -3.953  1.00  0.00           H  
ATOM    103 1HE2 GLN A   6       8.603  33.204  -0.503  1.00  0.00           H  
ATOM    104 2HE2 GLN A   6       9.358  34.763  -0.504  1.00  0.00           H  
ATOM    105  N   SER A   7      11.439  38.639  -0.931  1.00  0.00           N  
ATOM    106  CA  SER A   7      12.462  39.246  -0.087  1.00  0.00           C  
ATOM    107  C   SER A   7      13.365  38.186   0.531  1.00  0.00           C  
ATOM    108  O   SER A   7      13.026  37.003   0.551  1.00  0.00           O  
ATOM    109  CB  SER A   7      11.814  40.072   1.006  1.00  0.00           C  
ATOM    110  OG  SER A   7      11.029  39.270   1.845  1.00  0.00           O  
ATOM    111  H   SER A   7      10.473  38.681  -0.640  1.00  0.00           H  
ATOM    112  HA  SER A   7      13.077  39.901  -0.706  1.00  0.00           H  
ATOM    113 1HB  SER A   7      12.587  40.569   1.593  1.00  0.00           H  
ATOM    114 2HB  SER A   7      11.195  40.848   0.557  1.00  0.00           H  
ATOM    115  HG  SER A   7      11.595  39.023   2.580  1.00  0.00           H  
ATOM    116  N   GLY A   8      14.515  38.618   1.036  1.00  0.00           N  
ATOM    117  CA  GLY A   8      15.556  37.694   1.472  1.00  0.00           C  
ATOM    118  C   GLY A   8      15.263  37.153   2.866  1.00  0.00           C  
ATOM    119  O   GLY A   8      14.259  37.511   3.483  1.00  0.00           O  
ATOM    120  H   GLY A   8      14.674  39.612   1.120  1.00  0.00           H  
ATOM    121 1HA  GLY A   8      15.628  36.868   0.765  1.00  0.00           H  
ATOM    122 2HA  GLY A   8      16.518  38.204   1.471  1.00  0.00           H  
ATOM    123  N   ALA A   9      16.144  36.289   3.357  1.00  0.00           N  
ATOM    124  CA  ALA A   9      15.914  35.592   4.616  1.00  0.00           C  
ATOM    125  C   ALA A   9      16.106  36.524   5.805  1.00  0.00           C  
ATOM    126  O   ALA A   9      16.919  37.447   5.758  1.00  0.00           O  
ATOM    127  CB  ALA A   9      16.839  34.389   4.733  1.00  0.00           C  
ATOM    128  H   ALA A   9      16.996  36.110   2.844  1.00  0.00           H  
ATOM    129  HA  ALA A   9      14.880  35.245   4.627  1.00  0.00           H  
ATOM    130 1HB  ALA A   9      16.655  33.879   5.678  1.00  0.00           H  
ATOM    131 2HB  ALA A   9      16.649  33.703   3.907  1.00  0.00           H  
ATOM    132 3HB  ALA A   9      17.875  34.722   4.696  1.00  0.00           H  
ATOM    133  N   GLU A  10      15.352  36.278   6.871  1.00  0.00           N  
ATOM    134  CA  GLU A  10      15.442  37.091   8.078  1.00  0.00           C  
ATOM    135  C   GLU A  10      15.369  36.228   9.331  1.00  0.00           C  
ATOM    136  O   GLU A  10      14.758  35.159   9.325  1.00  0.00           O  
ATOM    137  CB  GLU A  10      14.325  38.137   8.101  1.00  0.00           C  
ATOM    138  CG  GLU A  10      14.408  39.170   6.986  1.00  0.00           C  
ATOM    139  CD  GLU A  10      13.399  40.274   7.135  1.00  0.00           C  
ATOM    140  OE1 GLU A  10      12.694  40.280   8.116  1.00  0.00           O  
ATOM    141  OE2 GLU A  10      13.333  41.113   6.268  1.00  0.00           O  
ATOM    142  H   GLU A  10      14.700  35.507   6.845  1.00  0.00           H  
ATOM    143  HA  GLU A  10      16.403  37.607   8.077  1.00  0.00           H  
ATOM    144 1HB  GLU A  10      13.359  37.639   8.024  1.00  0.00           H  
ATOM    145 2HB  GLU A  10      14.345  38.669   9.052  1.00  0.00           H  
ATOM    146 1HG  GLU A  10      15.407  39.605   6.981  1.00  0.00           H  
ATOM    147 2HG  GLU A  10      14.254  38.671   6.030  1.00  0.00           H  
ATOM    148  N   VAL A  11      15.994  36.699  10.405  1.00  0.00           N  
ATOM    149  CA  VAL A  11      15.936  36.010  11.689  1.00  0.00           C  
ATOM    150  C   VAL A  11      15.223  36.857  12.736  1.00  0.00           C  
ATOM    151  O   VAL A  11      15.554  38.026  12.932  1.00  0.00           O  
ATOM    152  CB  VAL A  11      17.356  35.677  12.182  1.00  0.00           C  
ATOM    153  CG1 VAL A  11      17.303  35.007  13.546  1.00  0.00           C  
ATOM    154  CG2 VAL A  11      18.059  34.784  11.170  1.00  0.00           C  
ATOM    155  H   VAL A  11      16.524  37.555  10.330  1.00  0.00           H  
ATOM    156  HA  VAL A  11      15.383  35.079  11.557  1.00  0.00           H  
ATOM    157  HB  VAL A  11      17.916  36.604  12.301  1.00  0.00           H  
ATOM    158 1HG1 VAL A  11      18.315  34.778  13.880  1.00  0.00           H  
ATOM    159 2HG1 VAL A  11      16.828  35.677  14.263  1.00  0.00           H  
ATOM    160 3HG1 VAL A  11      16.728  34.083  13.476  1.00  0.00           H  
ATOM    161 1HG2 VAL A  11      19.063  34.553  11.525  1.00  0.00           H  
ATOM    162 2HG2 VAL A  11      17.496  33.859  11.047  1.00  0.00           H  
ATOM    163 3HG2 VAL A  11      18.123  35.301  10.212  1.00  0.00           H  
ATOM    164  N   LYS A  12      14.245  36.259  13.407  1.00  0.00           N  
ATOM    165  CA  LYS A  12      13.386  36.995  14.326  1.00  0.00           C  
ATOM    166  C   LYS A  12      13.309  36.304  15.681  1.00  0.00           C  
ATOM    167  O   LYS A  12      13.593  35.112  15.798  1.00  0.00           O  
ATOM    168  CB  LYS A  12      11.983  37.155  13.737  1.00  0.00           C  
ATOM    169  CG  LYS A  12      11.936  37.927  12.425  1.00  0.00           C  
ATOM    170  CD  LYS A  12      12.255  39.399  12.638  1.00  0.00           C  
ATOM    171  CE  LYS A  12      12.151  40.182  11.337  1.00  0.00           C  
ATOM    172  NZ  LYS A  12      12.503  41.616  11.522  1.00  0.00           N  
ATOM    173  H   LYS A  12      14.092  35.269  13.276  1.00  0.00           H  
ATOM    174  HA  LYS A  12      13.814  37.986  14.481  1.00  0.00           H  
ATOM    175 1HB  LYS A  12      11.547  36.171  13.563  1.00  0.00           H  
ATOM    176 2HB  LYS A  12      11.345  37.674  14.453  1.00  0.00           H  
ATOM    177 1HG  LYS A  12      12.661  37.504  11.728  1.00  0.00           H  
ATOM    178 2HG  LYS A  12      10.943  37.838  11.986  1.00  0.00           H  
ATOM    179 1HD  LYS A  12      11.558  39.821  13.363  1.00  0.00           H  
ATOM    180 2HD  LYS A  12      13.266  39.500  13.031  1.00  0.00           H  
ATOM    181 1HE  LYS A  12      12.822  39.748  10.597  1.00  0.00           H  
ATOM    182 2HE  LYS A  12      11.133  40.118  10.954  1.00  0.00           H  
ATOM    183 1HZ  LYS A  12      12.422  42.100  10.639  1.00  0.00           H  
ATOM    184 2HZ  LYS A  12      11.874  42.034  12.193  1.00  0.00           H  
ATOM    185 3HZ  LYS A  12      13.452  41.690  11.859  1.00  0.00           H  
ATOM    186  N   LYS A  13      12.923  37.059  16.704  1.00  0.00           N  
ATOM    187  CA  LYS A  13      12.699  36.496  18.030  1.00  0.00           C  
ATOM    188  C   LYS A  13      11.211  36.388  18.338  1.00  0.00           C  
ATOM    189  O   LYS A  13      10.389  37.072  17.728  1.00  0.00           O  
ATOM    190  CB  LYS A  13      13.396  37.342  19.097  1.00  0.00           C  
ATOM    191  CG  LYS A  13      14.916  37.351  18.998  1.00  0.00           C  
ATOM    192  CD  LYS A  13      15.538  38.178  20.113  1.00  0.00           C  
ATOM    193  CE  LYS A  13      17.056  38.189  20.015  1.00  0.00           C  
ATOM    194  NZ  LYS A  13      17.678  39.003  21.094  1.00  0.00           N  
ATOM    195  H   LYS A  13      12.782  38.048  16.560  1.00  0.00           H  
ATOM    196  HA  LYS A  13      13.118  35.490  18.055  1.00  0.00           H  
ATOM    197 1HB  LYS A  13      13.050  38.374  19.026  1.00  0.00           H  
ATOM    198 2HB  LYS A  13      13.128  36.974  20.087  1.00  0.00           H  
ATOM    199 1HG  LYS A  13      15.291  36.329  19.062  1.00  0.00           H  
ATOM    200 2HG  LYS A  13      15.215  37.769  18.037  1.00  0.00           H  
ATOM    201 1HD  LYS A  13      15.171  39.204  20.054  1.00  0.00           H  
ATOM    202 2HD  LYS A  13      15.249  37.763  21.078  1.00  0.00           H  
ATOM    203 1HE  LYS A  13      17.432  37.169  20.084  1.00  0.00           H  
ATOM    204 2HE  LYS A  13      17.355  38.598  19.050  1.00  0.00           H  
ATOM    205 1HZ  LYS A  13      18.683  38.985  20.993  1.00  0.00           H  
ATOM    206 2HZ  LYS A  13      17.350  39.957  21.028  1.00  0.00           H  
ATOM    207 3HZ  LYS A  13      17.423  38.622  21.994  1.00  0.00           H  
ATOM    208  N   PRO A  14      10.870  35.524  19.289  1.00  0.00           N  
ATOM    209  CA  PRO A  14       9.482  35.346  19.700  1.00  0.00           C  
ATOM    210  C   PRO A  14       8.851  36.672  20.102  1.00  0.00           C  
ATOM    211  O   PRO A  14       9.410  37.418  20.906  1.00  0.00           O  
ATOM    212  CB  PRO A  14       9.596  34.390  20.892  1.00  0.00           C  
ATOM    213  CG  PRO A  14      10.833  33.606  20.615  1.00  0.00           C  
ATOM    214  CD  PRO A  14      11.784  34.607  20.013  1.00  0.00           C  
ATOM    215  HA  PRO A  14       8.918  34.883  18.876  1.00  0.00           H  
ATOM    216 1HB  PRO A  14       9.654  34.963  21.829  1.00  0.00           H  
ATOM    217 2HB  PRO A  14       8.697  33.759  20.955  1.00  0.00           H  
ATOM    218 1HG  PRO A  14      11.218  33.163  21.545  1.00  0.00           H  
ATOM    219 2HG  PRO A  14      10.610  32.772  19.934  1.00  0.00           H  
ATOM    220 1HD  PRO A  14      12.330  35.123  20.816  1.00  0.00           H  
ATOM    221 2HD  PRO A  14      12.482  34.090  19.339  1.00  0.00           H  
ATOM    222  N   GLY A  15       7.684  36.962  19.537  1.00  0.00           N  
ATOM    223  CA  GLY A  15       6.967  38.193  19.847  1.00  0.00           C  
ATOM    224  C   GLY A  15       7.199  39.250  18.774  1.00  0.00           C  
ATOM    225  O   GLY A  15       6.534  40.285  18.755  1.00  0.00           O  
ATOM    226  H   GLY A  15       7.282  36.312  18.876  1.00  0.00           H  
ATOM    227 1HA  GLY A  15       5.901  37.983  19.931  1.00  0.00           H  
ATOM    228 2HA  GLY A  15       7.297  38.573  20.813  1.00  0.00           H  
ATOM    229  N   ALA A  16       8.147  38.982  17.882  1.00  0.00           N  
ATOM    230  CA  ALA A  16       8.496  39.927  16.828  1.00  0.00           C  
ATOM    231  C   ALA A  16       7.536  39.819  15.651  1.00  0.00           C  
ATOM    232  O   ALA A  16       6.574  39.052  15.691  1.00  0.00           O  
ATOM    233  CB  ALA A  16       9.928  39.700  16.366  1.00  0.00           C  
ATOM    234  H   ALA A  16       8.638  38.101  17.935  1.00  0.00           H  
ATOM    235  HA  ALA A  16       8.412  40.935  17.236  1.00  0.00           H  
ATOM    236 1HB  ALA A  16      10.173  40.413  15.579  1.00  0.00           H  
ATOM    237 2HB  ALA A  16      10.608  39.838  17.206  1.00  0.00           H  
ATOM    238 3HB  ALA A  16      10.029  38.686  15.981  1.00  0.00           H  
ATOM    239  N   SER A  17       7.802  40.591  14.603  1.00  0.00           N  
ATOM    240  CA  SER A  17       7.000  40.536  13.387  1.00  0.00           C  
ATOM    241  C   SER A  17       7.882  40.546  12.145  1.00  0.00           C  
ATOM    242  O   SER A  17       8.897  41.241  12.097  1.00  0.00           O  
ATOM    243  CB  SER A  17       6.037  41.707  13.343  1.00  0.00           C  
ATOM    244  OG  SER A  17       5.293  41.701  12.156  1.00  0.00           O  
ATOM    245  H   SER A  17       8.581  41.233  14.651  1.00  0.00           H  
ATOM    246  HA  SER A  17       6.427  39.609  13.392  1.00  0.00           H  
ATOM    247 1HB  SER A  17       5.364  41.655  14.198  1.00  0.00           H  
ATOM    248 2HB  SER A  17       6.595  42.639  13.421  1.00  0.00           H  
ATOM    249  HG  SER A  17       5.098  42.620  11.961  1.00  0.00           H  
ATOM    250  N   VAL A  18       7.490  39.769  11.140  1.00  0.00           N  
ATOM    251  CA  VAL A  18       8.259  39.664   9.907  1.00  0.00           C  
ATOM    252  C   VAL A  18       7.384  39.925   8.687  1.00  0.00           C  
ATOM    253  O   VAL A  18       6.259  39.434   8.603  1.00  0.00           O  
ATOM    254  CB  VAL A  18       8.894  38.266   9.790  1.00  0.00           C  
ATOM    255  CG1 VAL A  18       7.815  37.196   9.718  1.00  0.00           C  
ATOM    256  CG2 VAL A  18       9.795  38.206   8.566  1.00  0.00           C  
ATOM    257  H   VAL A  18       6.636  39.238  11.234  1.00  0.00           H  
ATOM    258  HA  VAL A  18       9.056  40.409   9.931  1.00  0.00           H  
ATOM    259  HB  VAL A  18       9.483  38.068  10.686  1.00  0.00           H  
ATOM    260 1HG1 VAL A  18       8.281  36.214   9.637  1.00  0.00           H  
ATOM    261 2HG1 VAL A  18       7.205  37.233  10.621  1.00  0.00           H  
ATOM    262 3HG1 VAL A  18       7.186  37.372   8.846  1.00  0.00           H  
ATOM    263 1HG2 VAL A  18      10.240  37.215   8.490  1.00  0.00           H  
ATOM    264 2HG2 VAL A  18       9.206  38.410   7.671  1.00  0.00           H  
ATOM    265 3HG2 VAL A  18      10.584  38.953   8.658  1.00  0.00           H  
ATOM    266  N   LYS A  19       7.908  40.701   7.744  1.00  0.00           N  
ATOM    267  CA  LYS A  19       7.186  41.008   6.516  1.00  0.00           C  
ATOM    268  C   LYS A  19       7.927  40.481   5.294  1.00  0.00           C  
ATOM    269  O   LYS A  19       9.099  40.794   5.084  1.00  0.00           O  
ATOM    270  CB  LYS A  19       6.965  42.516   6.387  1.00  0.00           C  
ATOM    271  CG  LYS A  19       6.157  42.931   5.165  1.00  0.00           C  
ATOM    272  CD  LYS A  19       6.004  44.443   5.091  1.00  0.00           C  
ATOM    273  CE  LYS A  19       5.086  44.962   6.188  1.00  0.00           C  
ATOM    274  NZ  LYS A  19       4.872  46.431   6.086  1.00  0.00           N  
ATOM    275  H   LYS A  19       8.831  41.088   7.882  1.00  0.00           H  
ATOM    276  HA  LYS A  19       6.213  40.516   6.554  1.00  0.00           H  
ATOM    277 1HB  LYS A  19       6.446  42.885   7.272  1.00  0.00           H  
ATOM    278 2HB  LYS A  19       7.930  43.022   6.338  1.00  0.00           H  
ATOM    279 1HG  LYS A  19       6.658  42.581   4.261  1.00  0.00           H  
ATOM    280 2HG  LYS A  19       5.168  42.476   5.211  1.00  0.00           H  
ATOM    281 1HD  LYS A  19       6.983  44.914   5.195  1.00  0.00           H  
ATOM    282 2HD  LYS A  19       5.589  44.720   4.122  1.00  0.00           H  
ATOM    283 1HE  LYS A  19       4.121  44.461   6.121  1.00  0.00           H  
ATOM    284 2HE  LYS A  19       5.520  44.737   7.162  1.00  0.00           H  
ATOM    285 1HZ  LYS A  19       4.259  46.734   6.830  1.00  0.00           H  
ATOM    286 2HZ  LYS A  19       5.759  46.907   6.166  1.00  0.00           H  
ATOM    287 3HZ  LYS A  19       4.451  46.649   5.194  1.00  0.00           H  
ATOM    288  N   VAL A  20       7.237  39.679   4.490  1.00  0.00           N  
ATOM    289  CA  VAL A  20       7.822  39.123   3.276  1.00  0.00           C  
ATOM    290  C   VAL A  20       7.173  39.715   2.031  1.00  0.00           C  
ATOM    291  O   VAL A  20       5.948  39.766   1.923  1.00  0.00           O  
ATOM    292  CB  VAL A  20       7.660  37.592   3.257  1.00  0.00           C  
ATOM    293  CG1 VAL A  20       8.245  37.010   1.978  1.00  0.00           C  
ATOM    294  CG2 VAL A  20       8.330  36.985   4.481  1.00  0.00           C  
ATOM    295  H   VAL A  20       6.283  39.448   4.727  1.00  0.00           H  
ATOM    296  HA  VAL A  20       8.886  39.363   3.263  1.00  0.00           H  
ATOM    297  HB  VAL A  20       6.598  37.348   3.265  1.00  0.00           H  
ATOM    298 1HG1 VAL A  20       8.121  35.927   1.982  1.00  0.00           H  
ATOM    299 2HG1 VAL A  20       7.726  37.431   1.117  1.00  0.00           H  
ATOM    300 3HG1 VAL A  20       9.305  37.253   1.919  1.00  0.00           H  
ATOM    301 1HG2 VAL A  20       8.211  35.902   4.461  1.00  0.00           H  
ATOM    302 2HG2 VAL A  20       9.392  37.234   4.475  1.00  0.00           H  
ATOM    303 3HG2 VAL A  20       7.868  37.384   5.384  1.00  0.00           H  
ATOM    304  N   SER A  21       8.002  40.161   1.093  1.00  0.00           N  
ATOM    305  CA  SER A  21       7.511  40.765  -0.139  1.00  0.00           C  
ATOM    306  C   SER A  21       7.580  39.781  -1.301  1.00  0.00           C  
ATOM    307  O   SER A  21       8.266  38.762  -1.223  1.00  0.00           O  
ATOM    308  CB  SER A  21       8.315  42.007  -0.468  1.00  0.00           C  
ATOM    309  OG  SER A  21       9.611  41.672  -0.881  1.00  0.00           O  
ATOM    310  H   SER A  21       8.998  40.079   1.238  1.00  0.00           H  
ATOM    311  HA  SER A  21       6.467  41.049   0.007  1.00  0.00           H  
ATOM    312 1HB  SER A  21       7.812  42.567  -1.257  1.00  0.00           H  
ATOM    313 2HB  SER A  21       8.365  42.651   0.409  1.00  0.00           H  
ATOM    314  HG  SER A  21       9.535  41.408  -1.801  1.00  0.00           H  
ATOM    315  N   CYS A  22       6.866  40.094  -2.377  1.00  0.00           N  
ATOM    316  CA  CYS A  22       6.933  39.298  -3.597  1.00  0.00           C  
ATOM    317  C   CYS A  22       6.599  40.140  -4.822  1.00  0.00           C  
ATOM    318  O   CYS A  22       5.445  40.508  -5.039  1.00  0.00           O  
ATOM    319  CB  CYS A  22       5.969  38.114  -3.521  1.00  0.00           C  
ATOM    320  SG  CYS A  22       6.004  37.038  -4.974  1.00  0.00           S  
ATOM    321  H   CYS A  22       6.262  40.903  -2.349  1.00  0.00           H  
ATOM    322  HA  CYS A  22       7.947  38.914  -3.705  1.00  0.00           H  
ATOM    323 1HB  CYS A  22       6.205  37.508  -2.646  1.00  0.00           H  
ATOM    324 2HB  CYS A  22       4.950  38.482  -3.399  1.00  0.00           H  
ATOM    325  HG  CYS A  22       5.665  37.978  -5.851  1.00  0.00           H  
ATOM    326  N   LYS A  23       7.617  40.442  -5.621  1.00  0.00           N  
ATOM    327  CA  LYS A  23       7.437  41.258  -6.816  1.00  0.00           C  
ATOM    328  C   LYS A  23       7.008  40.407  -8.004  1.00  0.00           C  
ATOM    329  O   LYS A  23       7.642  39.400  -8.320  1.00  0.00           O  
ATOM    330  CB  LYS A  23       8.725  42.013  -7.148  1.00  0.00           C  
ATOM    331  CG  LYS A  23       8.608  42.967  -8.330  1.00  0.00           C  
ATOM    332  CD  LYS A  23       9.912  43.714  -8.569  1.00  0.00           C  
ATOM    333  CE  LYS A  23       9.801  44.655  -9.759  1.00  0.00           C  
ATOM    334  NZ  LYS A  23      11.072  45.390 -10.007  1.00  0.00           N  
ATOM    335  H   LYS A  23       8.539  40.098  -5.395  1.00  0.00           H  
ATOM    336  HA  LYS A  23       6.647  41.984  -6.624  1.00  0.00           H  
ATOM    337 1HB  LYS A  23       9.041  42.593  -6.281  1.00  0.00           H  
ATOM    338 2HB  LYS A  23       9.518  41.299  -7.372  1.00  0.00           H  
ATOM    339 1HG  LYS A  23       8.351  42.404  -9.228  1.00  0.00           H  
ATOM    340 2HG  LYS A  23       7.815  43.690  -8.137  1.00  0.00           H  
ATOM    341 1HD  LYS A  23      10.168  44.293  -7.680  1.00  0.00           H  
ATOM    342 2HD  LYS A  23      10.712  42.998  -8.757  1.00  0.00           H  
ATOM    343 1HE  LYS A  23       9.545  44.086 -10.651  1.00  0.00           H  
ATOM    344 2HE  LYS A  23       9.008  45.380  -9.577  1.00  0.00           H  
ATOM    345 1HZ  LYS A  23      10.957  46.002 -10.802  1.00  0.00           H  
ATOM    346 2HZ  LYS A  23      11.310  45.937  -9.192  1.00  0.00           H  
ATOM    347 3HZ  LYS A  23      11.812  44.729 -10.196  1.00  0.00           H  
ATOM    348  N   ALA A  24       5.927  40.817  -8.660  1.00  0.00           N  
ATOM    349  CA  ALA A  24       5.428  40.109  -9.833  1.00  0.00           C  
ATOM    350  C   ALA A  24       6.181  40.527 -11.090  1.00  0.00           C  
ATOM    351  O   ALA A  24       6.617  41.671 -11.212  1.00  0.00           O  
ATOM    352  CB  ALA A  24       3.936  40.354 -10.004  1.00  0.00           C  
ATOM    353  H   ALA A  24       5.439  41.640  -8.338  1.00  0.00           H  
ATOM    354  HA  ALA A  24       5.596  39.043  -9.682  1.00  0.00           H  
ATOM    355 1HB  ALA A  24       3.579  39.819 -10.884  1.00  0.00           H  
ATOM    356 2HB  ALA A  24       3.405  39.997  -9.122  1.00  0.00           H  
ATOM    357 3HB  ALA A  24       3.755  41.420 -10.130  1.00  0.00           H  
ATOM    358  N   SER A  25       6.330  39.592 -12.022  1.00  0.00           N  
ATOM    359  CA  SER A  25       6.950  39.885 -13.309  1.00  0.00           C  
ATOM    360  C   SER A  25       6.652  38.791 -14.326  1.00  0.00           C  
ATOM    361  O   SER A  25       6.867  37.608 -14.059  1.00  0.00           O  
ATOM    362  CB  SER A  25       8.449  40.040 -13.144  1.00  0.00           C  
ATOM    363  OG  SER A  25       9.067  40.291 -14.376  1.00  0.00           O  
ATOM    364  H   SER A  25       6.007  38.654 -11.834  1.00  0.00           H  
ATOM    365  HA  SER A  25       6.538  40.823 -13.685  1.00  0.00           H  
ATOM    366 1HB  SER A  25       8.656  40.860 -12.457  1.00  0.00           H  
ATOM    367 2HB  SER A  25       8.862  39.133 -12.705  1.00  0.00           H  
ATOM    368  HG  SER A  25       9.153  39.437 -14.807  1.00  0.00           H  
ATOM    369  N   GLY A  26       6.157  39.192 -15.492  1.00  0.00           N  
ATOM    370  CA  GLY A  26       5.855  38.248 -16.561  1.00  0.00           C  
ATOM    371  C   GLY A  26       4.352  38.077 -16.737  1.00  0.00           C  
ATOM    372  O   GLY A  26       3.898  37.385 -17.648  1.00  0.00           O  
ATOM    373  H   GLY A  26       5.985  40.176 -15.641  1.00  0.00           H  
ATOM    374 1HA  GLY A  26       6.297  38.601 -17.493  1.00  0.00           H  
ATOM    375 2HA  GLY A  26       6.311  37.284 -16.335  1.00  0.00           H  
ATOM    376  N   TYR A  27       3.583  38.712 -15.859  1.00  0.00           N  
ATOM    377  CA  TYR A  27       2.128  38.631 -15.916  1.00  0.00           C  
ATOM    378  C   TYR A  27       1.483  39.870 -15.307  1.00  0.00           C  
ATOM    379  O   TYR A  27       2.146  40.660 -14.635  1.00  0.00           O  
ATOM    380  CB  TYR A  27       1.634  37.371 -15.202  1.00  0.00           C  
ATOM    381  CG  TYR A  27       1.866  37.385 -13.707  1.00  0.00           C  
ATOM    382  CD1 TYR A  27       0.857  37.803 -12.852  1.00  0.00           C  
ATOM    383  CD2 TYR A  27       3.088  36.980 -13.192  1.00  0.00           C  
ATOM    384  CE1 TYR A  27       1.070  37.816 -11.487  1.00  0.00           C  
ATOM    385  CE2 TYR A  27       3.301  36.993 -11.827  1.00  0.00           C  
ATOM    386  CZ  TYR A  27       2.297  37.409 -10.976  1.00  0.00           C  
ATOM    387  OH  TYR A  27       2.508  37.422  -9.617  1.00  0.00           O  
ATOM    388  H   TYR A  27       4.017  39.264 -15.134  1.00  0.00           H  
ATOM    389  HA  TYR A  27       1.825  38.580 -16.962  1.00  0.00           H  
ATOM    390 1HB  TYR A  27       0.564  37.248 -15.379  1.00  0.00           H  
ATOM    391 2HB  TYR A  27       2.136  36.497 -15.616  1.00  0.00           H  
ATOM    392  HD1 TYR A  27      -0.103  38.122 -13.257  1.00  0.00           H  
ATOM    393  HD2 TYR A  27       3.882  36.652 -13.864  1.00  0.00           H  
ATOM    394  HE1 TYR A  27       0.277  38.145 -10.815  1.00  0.00           H  
ATOM    395  HE2 TYR A  27       4.262  36.675 -11.422  1.00  0.00           H  
ATOM    396  HH  TYR A  27       1.697  37.675  -9.170  1.00  0.00           H  
ATOM    397  N   THR A  28       0.187  40.034 -15.547  1.00  0.00           N  
ATOM    398  CA  THR A  28      -0.559  41.155 -14.988  1.00  0.00           C  
ATOM    399  C   THR A  28      -0.866  40.932 -13.513  1.00  0.00           C  
ATOM    400  O   THR A  28      -1.582  39.997 -13.152  1.00  0.00           O  
ATOM    401  CB  THR A  28      -1.872  41.387 -15.760  1.00  0.00           C  
ATOM    402  OG1 THR A  28      -1.576  41.691 -17.129  1.00  0.00           O  
ATOM    403  CG2 THR A  28      -2.655  42.538 -15.147  1.00  0.00           C  
ATOM    404  H   THR A  28      -0.294  39.365 -16.130  1.00  0.00           H  
ATOM    405  HA  THR A  28       0.052  42.054 -15.072  1.00  0.00           H  
ATOM    406  HB  THR A  28      -2.479  40.483 -15.726  1.00  0.00           H  
ATOM    407  HG1 THR A  28      -2.395  41.849 -17.606  1.00  0.00           H  
ATOM    408 1HG2 THR A  28      -3.579  42.687 -15.705  1.00  0.00           H  
ATOM    409 2HG2 THR A  28      -2.891  42.304 -14.109  1.00  0.00           H  
ATOM    410 3HG2 THR A  28      -2.056  43.447 -15.187  1.00  0.00           H  
ATOM    411  N   PHE A  29      -0.322  41.796 -12.663  1.00  0.00           N  
ATOM    412  CA  PHE A  29      -0.333  41.566 -11.223  1.00  0.00           C  
ATOM    413  C   PHE A  29      -1.753  41.370 -10.708  1.00  0.00           C  
ATOM    414  O   PHE A  29      -2.021  40.452  -9.933  1.00  0.00           O  
ATOM    415  CB  PHE A  29       0.324  42.736 -10.490  1.00  0.00           C  
ATOM    416  CG  PHE A  29       0.338  42.584  -8.995  1.00  0.00           C  
ATOM    417  CD1 PHE A  29       0.911  41.468  -8.403  1.00  0.00           C  
ATOM    418  CD2 PHE A  29      -0.221  43.555  -8.179  1.00  0.00           C  
ATOM    419  CE1 PHE A  29       0.925  41.326  -7.029  1.00  0.00           C  
ATOM    420  CE2 PHE A  29      -0.208  43.416  -6.805  1.00  0.00           C  
ATOM    421  CZ  PHE A  29       0.366  42.300  -6.229  1.00  0.00           C  
ATOM    422  H   PHE A  29       0.111  42.634 -13.024  1.00  0.00           H  
ATOM    423  HA  PHE A  29       0.236  40.659 -11.014  1.00  0.00           H  
ATOM    424 1HB  PHE A  29       1.353  42.847 -10.830  1.00  0.00           H  
ATOM    425 2HB  PHE A  29      -0.202  43.659 -10.732  1.00  0.00           H  
ATOM    426  HD1 PHE A  29       1.354  40.698  -9.036  1.00  0.00           H  
ATOM    427  HD2 PHE A  29      -0.674  44.436  -8.634  1.00  0.00           H  
ATOM    428  HE1 PHE A  29       1.378  40.444  -6.577  1.00  0.00           H  
ATOM    429  HE2 PHE A  29      -0.650  44.187  -6.174  1.00  0.00           H  
ATOM    430  HZ  PHE A  29       0.375  42.189  -5.146  1.00  0.00           H  
ATOM    431  N   THR A  30      -2.660  42.237 -11.143  1.00  0.00           N  
ATOM    432  CA  THR A  30      -3.973  42.350 -10.520  1.00  0.00           C  
ATOM    433  C   THR A  30      -4.967  41.384 -11.151  1.00  0.00           C  
ATOM    434  O   THR A  30      -6.152  41.389 -10.815  1.00  0.00           O  
ATOM    435  CB  THR A  30      -4.514  43.788 -10.623  1.00  0.00           C  
ATOM    436  OG1 THR A  30      -4.665  44.148 -12.002  1.00  0.00           O  
ATOM    437  CG2 THR A  30      -3.562  44.765  -9.949  1.00  0.00           C  
ATOM    438  H   THR A  30      -2.434  42.834 -11.926  1.00  0.00           H  
ATOM    439  HA  THR A  30      -3.878  42.094  -9.464  1.00  0.00           H  
ATOM    440  HB  THR A  30      -5.488  43.846 -10.138  1.00  0.00           H  
ATOM    441  HG1 THR A  30      -5.474  44.652 -12.115  1.00  0.00           H  
ATOM    442 1HG2 THR A  30      -3.961  45.777 -10.032  1.00  0.00           H  
ATOM    443 2HG2 THR A  30      -3.455  44.502  -8.897  1.00  0.00           H  
ATOM    444 3HG2 THR A  30      -2.589  44.719 -10.436  1.00  0.00           H  
ATOM    445  N   SER A  31      -4.478  40.554 -12.066  1.00  0.00           N  
ATOM    446  CA  SER A  31      -5.330  39.604 -12.772  1.00  0.00           C  
ATOM    447  C   SER A  31      -5.207  38.207 -12.177  1.00  0.00           C  
ATOM    448  O   SER A  31      -5.948  37.296 -12.549  1.00  0.00           O  
ATOM    449  CB  SER A  31      -4.967  39.570 -14.244  1.00  0.00           C  
ATOM    450  OG  SER A  31      -3.676  39.059 -14.431  1.00  0.00           O  
ATOM    451  H   SER A  31      -3.491  40.582 -12.279  1.00  0.00           H  
ATOM    452  HA  SER A  31      -6.367  39.929 -12.673  1.00  0.00           H  
ATOM    453 1HB  SER A  31      -5.686  38.954 -14.782  1.00  0.00           H  
ATOM    454 2HB  SER A  31      -5.026  40.577 -14.656  1.00  0.00           H  
ATOM    455  HG  SER A  31      -3.149  39.399 -13.703  1.00  0.00           H  
ATOM    456  N   TYR A  32      -4.268  38.044 -11.252  1.00  0.00           N  
ATOM    457  CA  TYR A  32      -4.040  36.754 -10.611  1.00  0.00           C  
ATOM    458  C   TYR A  32      -4.185  36.857  -9.098  1.00  0.00           C  
ATOM    459  O   TYR A  32      -3.997  37.926  -8.518  1.00  0.00           O  
ATOM    460  CB  TYR A  32      -2.655  36.213 -10.975  1.00  0.00           C  
ATOM    461  CG  TYR A  32      -2.546  35.725 -12.403  1.00  0.00           C  
ATOM    462  CD1 TYR A  32      -2.261  36.620 -13.423  1.00  0.00           C  
ATOM    463  CD2 TYR A  32      -2.732  34.381 -12.692  1.00  0.00           C  
ATOM    464  CE1 TYR A  32      -2.162  36.174 -14.726  1.00  0.00           C  
ATOM    465  CE2 TYR A  32      -2.633  33.935 -13.995  1.00  0.00           C  
ATOM    466  CZ  TYR A  32      -2.349  34.826 -15.010  1.00  0.00           C  
ATOM    467  OH  TYR A  32      -2.250  34.381 -16.308  1.00  0.00           O  
ATOM    468  H   TYR A  32      -3.698  38.833 -10.985  1.00  0.00           H  
ATOM    469  HA  TYR A  32      -4.793  36.052 -10.969  1.00  0.00           H  
ATOM    470 1HB  TYR A  32      -1.908  36.994 -10.825  1.00  0.00           H  
ATOM    471 2HB  TYR A  32      -2.402  35.386 -10.313  1.00  0.00           H  
ATOM    472  HD1 TYR A  32      -2.115  37.677 -13.196  1.00  0.00           H  
ATOM    473  HD2 TYR A  32      -2.957  33.677 -11.890  1.00  0.00           H  
ATOM    474  HE1 TYR A  32      -1.938  36.878 -15.528  1.00  0.00           H  
ATOM    475  HE2 TYR A  32      -2.780  32.878 -14.222  1.00  0.00           H  
ATOM    476  HH  TYR A  32      -2.111  35.131 -16.892  1.00  0.00           H  
ATOM    477  N   TRP A  33      -4.521  35.739  -8.464  1.00  0.00           N  
ATOM    478  CA  TRP A  33      -4.637  35.687  -7.012  1.00  0.00           C  
ATOM    479  C   TRP A  33      -3.307  35.323  -6.365  1.00  0.00           C  
ATOM    480  O   TRP A  33      -2.641  34.376  -6.784  1.00  0.00           O  
ATOM    481  CB  TRP A  33      -5.704  34.672  -6.598  1.00  0.00           C  
ATOM    482  CG  TRP A  33      -7.102  35.112  -6.911  1.00  0.00           C  
ATOM    483  CD1 TRP A  33      -8.065  35.470  -6.015  1.00  0.00           C  
ATOM    484  CD2 TRP A  33      -7.706  35.244  -8.221  1.00  0.00           C  
ATOM    485  NE1 TRP A  33      -9.220  35.813  -6.673  1.00  0.00           N  
ATOM    486  CE2 TRP A  33      -9.018  35.682  -8.024  1.00  0.00           C  
ATOM    487  CE3 TRP A  33      -7.243  35.030  -9.526  1.00  0.00           C  
ATOM    488  CZ2 TRP A  33      -9.882  35.910  -9.082  1.00  0.00           C  
ATOM    489  CZ3 TRP A  33      -8.110  35.260 -10.588  1.00  0.00           C  
ATOM    490  CH2 TRP A  33      -9.395  35.690 -10.371  1.00  0.00           C  
ATOM    491  H   TRP A  33      -4.701  34.903  -9.002  1.00  0.00           H  
ATOM    492  HA  TRP A  33      -4.935  36.672  -6.653  1.00  0.00           H  
ATOM    493 1HB  TRP A  33      -5.521  33.725  -7.105  1.00  0.00           H  
ATOM    494 2HB  TRP A  33      -5.635  34.488  -5.526  1.00  0.00           H  
ATOM    495  HD1 TRP A  33      -7.935  35.482  -4.934  1.00  0.00           H  
ATOM    496  HE1 TRP A  33     -10.079  36.112  -6.235  1.00  0.00           H  
ATOM    497  HE3 TRP A  33      -6.223  34.692  -9.703  1.00  0.00           H  
ATOM    498  HZ2 TRP A  33     -10.907  36.251  -8.931  1.00  0.00           H  
ATOM    499  HZ3 TRP A  33      -7.743  35.090 -11.600  1.00  0.00           H  
ATOM    500  HH2 TRP A  33     -10.048  35.861 -11.227  1.00  0.00           H  
ATOM    501  N   MET A  34      -2.925  36.081  -5.343  1.00  0.00           N  
ATOM    502  CA  MET A  34      -1.637  35.889  -4.687  1.00  0.00           C  
ATOM    503  C   MET A  34      -1.788  35.087  -3.401  1.00  0.00           C  
ATOM    504  O   MET A  34      -2.359  35.568  -2.422  1.00  0.00           O  
ATOM    505  CB  MET A  34      -0.985  37.240  -4.399  1.00  0.00           C  
ATOM    506  CG  MET A  34      -0.885  38.161  -5.607  1.00  0.00           C  
ATOM    507  SD  MET A  34       0.038  37.423  -6.970  1.00  0.00           S  
ATOM    508  CE  MET A  34       1.691  37.395  -6.284  1.00  0.00           C  
ATOM    509  H   MET A  34      -3.542  36.809  -5.012  1.00  0.00           H  
ATOM    510  HA  MET A  34      -0.989  35.322  -5.355  1.00  0.00           H  
ATOM    511 1HB  MET A  34      -1.551  37.761  -3.629  1.00  0.00           H  
ATOM    512 2HB  MET A  34       0.024  37.083  -4.015  1.00  0.00           H  
ATOM    513 1HG  MET A  34      -1.886  38.406  -5.961  1.00  0.00           H  
ATOM    514 2HG  MET A  34      -0.390  39.088  -5.318  1.00  0.00           H  
ATOM    515 1HE  MET A  34       2.380  36.965  -7.011  1.00  0.00           H  
ATOM    516 2HE  MET A  34       2.003  38.413  -6.045  1.00  0.00           H  
ATOM    517 3HE  MET A  34       1.698  36.792  -5.376  1.00  0.00           H  
ATOM    518  N   HIS A  35      -1.274  33.862  -3.409  1.00  0.00           N  
ATOM    519  CA  HIS A  35      -1.392  32.974  -2.259  1.00  0.00           C  
ATOM    520  C   HIS A  35      -0.086  32.905  -1.479  1.00  0.00           C  
ATOM    521  O   HIS A  35       0.997  33.030  -2.051  1.00  0.00           O  
ATOM    522  CB  HIS A  35      -1.803  31.566  -2.703  1.00  0.00           C  
ATOM    523  CG  HIS A  35      -3.226  31.471  -3.161  1.00  0.00           C  
ATOM    524  ND1 HIS A  35      -4.227  30.945  -2.372  1.00  0.00           N  
ATOM    525  CD2 HIS A  35      -3.814  31.833  -4.325  1.00  0.00           C  
ATOM    526  CE1 HIS A  35      -5.372  30.989  -3.032  1.00  0.00           C  
ATOM    527  NE2 HIS A  35      -5.147  31.523  -4.219  1.00  0.00           N  
ATOM    528  H   HIS A  35      -0.788  33.538  -4.233  1.00  0.00           H  
ATOM    529  HA  HIS A  35      -2.160  33.352  -1.585  1.00  0.00           H  
ATOM    530 1HB  HIS A  35      -1.159  31.239  -3.520  1.00  0.00           H  
ATOM    531 2HB  HIS A  35      -1.663  30.869  -1.877  1.00  0.00           H  
ATOM    532  HD2 HIS A  35      -3.321  32.285  -5.186  1.00  0.00           H  
ATOM    533  HE1 HIS A  35      -6.336  30.644  -2.660  1.00  0.00           H  
ATOM    534  HE2 HIS A  35      -5.841  31.680  -4.937  1.00  0.00           H  
ATOM    535  N   TRP A  36      -0.194  32.706  -0.170  1.00  0.00           N  
ATOM    536  CA  TRP A  36       0.980  32.583   0.686  1.00  0.00           C  
ATOM    537  C   TRP A  36       0.989  31.248   1.420  1.00  0.00           C  
ATOM    538  O   TRP A  36       0.069  30.938   2.177  1.00  0.00           O  
ATOM    539  CB  TRP A  36       1.022  33.727   1.700  1.00  0.00           C  
ATOM    540  CG  TRP A  36       1.317  35.062   1.085  1.00  0.00           C  
ATOM    541  CD1 TRP A  36       0.407  35.962   0.618  1.00  0.00           C  
ATOM    542  CD2 TRP A  36       2.619  35.657   0.867  1.00  0.00           C  
ATOM    543  NE1 TRP A  36       1.050  37.071   0.125  1.00  0.00           N  
ATOM    544  CE2 TRP A  36       2.403  36.902   0.270  1.00  0.00           C  
ATOM    545  CE3 TRP A  36       3.930  35.239   1.126  1.00  0.00           C  
ATOM    546  CZ2 TRP A  36       3.451  37.740  -0.076  1.00  0.00           C  
ATOM    547  CZ3 TRP A  36       4.981  36.080   0.780  1.00  0.00           C  
ATOM    548  CH2 TRP A  36       4.746  37.299   0.195  1.00  0.00           C  
ATOM    549  H   TRP A  36      -1.113  32.638   0.243  1.00  0.00           H  
ATOM    550  HA  TRP A  36       1.871  32.637   0.061  1.00  0.00           H  
ATOM    551 1HB  TRP A  36       0.064  33.791   2.217  1.00  0.00           H  
ATOM    552 2HB  TRP A  36       1.785  33.520   2.451  1.00  0.00           H  
ATOM    553  HD1 TRP A  36      -0.672  35.823   0.634  1.00  0.00           H  
ATOM    554  HE1 TRP A  36       0.600  37.880  -0.280  1.00  0.00           H  
ATOM    555  HE3 TRP A  36       4.122  34.273   1.593  1.00  0.00           H  
ATOM    556  HZ2 TRP A  36       3.285  38.712  -0.542  1.00  0.00           H  
ATOM    557  HZ3 TRP A  36       5.998  35.747   0.985  1.00  0.00           H  
ATOM    558  HH2 TRP A  36       5.594  37.934  -0.064  1.00  0.00           H  
ATOM    559  N   VAL A  37       2.035  30.460   1.192  1.00  0.00           N  
ATOM    560  CA  VAL A  37       2.147  29.141   1.801  1.00  0.00           C  
ATOM    561  C   VAL A  37       3.543  28.911   2.365  1.00  0.00           C  
ATOM    562  O   VAL A  37       4.543  29.135   1.683  1.00  0.00           O  
ATOM    563  CB  VAL A  37       1.828  28.045   0.766  1.00  0.00           C  
ATOM    564  CG1 VAL A  37       1.980  26.665   1.387  1.00  0.00           C  
ATOM    565  CG2 VAL A  37       0.421  28.241   0.222  1.00  0.00           C  
ATOM    566  H   VAL A  37       2.771  30.784   0.581  1.00  0.00           H  
ATOM    567  HA  VAL A  37       1.425  29.073   2.616  1.00  0.00           H  
ATOM    568  HB  VAL A  37       2.547  28.111  -0.051  1.00  0.00           H  
ATOM    569 1HG1 VAL A  37       1.751  25.903   0.642  1.00  0.00           H  
ATOM    570 2HG1 VAL A  37       3.004  26.534   1.737  1.00  0.00           H  
ATOM    571 3HG1 VAL A  37       1.293  26.567   2.228  1.00  0.00           H  
ATOM    572 1HG2 VAL A  37       0.203  27.463  -0.510  1.00  0.00           H  
ATOM    573 2HG2 VAL A  37      -0.297  28.181   1.041  1.00  0.00           H  
ATOM    574 3HG2 VAL A  37       0.348  29.218  -0.254  1.00  0.00           H  
ATOM    575  N   ARG A  38       3.605  28.463   3.615  1.00  0.00           N  
ATOM    576  CA  ARG A  38       4.876  28.306   4.310  1.00  0.00           C  
ATOM    577  C   ARG A  38       5.262  26.836   4.426  1.00  0.00           C  
ATOM    578  O   ARG A  38       4.399  25.963   4.517  1.00  0.00           O  
ATOM    579  CB  ARG A  38       4.806  28.920   5.700  1.00  0.00           C  
ATOM    580  CG  ARG A  38       4.000  28.121   6.712  1.00  0.00           C  
ATOM    581  CD  ARG A  38       4.058  28.731   8.065  1.00  0.00           C  
ATOM    582  NE  ARG A  38       3.441  27.881   9.071  1.00  0.00           N  
ATOM    583  CZ  ARG A  38       3.493  28.105  10.398  1.00  0.00           C  
ATOM    584  NH1 ARG A  38       4.134  29.154  10.863  1.00  0.00           N  
ATOM    585  NH2 ARG A  38       2.898  27.270  11.233  1.00  0.00           N  
ATOM    586  H   ARG A  38       2.749  28.226   4.095  1.00  0.00           H  
ATOM    587  HA  ARG A  38       5.649  28.823   3.740  1.00  0.00           H  
ATOM    588 1HB  ARG A  38       5.813  29.035   6.098  1.00  0.00           H  
ATOM    589 2HB  ARG A  38       4.364  29.914   5.637  1.00  0.00           H  
ATOM    590 1HG  ARG A  38       2.957  28.082   6.398  1.00  0.00           H  
ATOM    591 2HG  ARG A  38       4.398  27.107   6.776  1.00  0.00           H  
ATOM    592 1HD  ARG A  38       5.098  28.893   8.347  1.00  0.00           H  
ATOM    593 2HD  ARG A  38       3.532  29.685   8.057  1.00  0.00           H  
ATOM    594  HE  ARG A  38       2.939  27.064   8.751  1.00  0.00           H  
ATOM    595 1HH1 ARG A  38       4.589  29.792  10.226  1.00  0.00           H  
ATOM    596 2HH1 ARG A  38       4.172  29.322  11.858  1.00  0.00           H  
ATOM    597 1HH2 ARG A  38       2.404  26.464  10.875  1.00  0.00           H  
ATOM    598 2HH2 ARG A  38       2.936  27.438  12.227  1.00  0.00           H  
ATOM    599  N   GLN A  39       6.564  26.570   4.422  1.00  0.00           N  
ATOM    600  CA  GLN A  39       7.067  25.208   4.561  1.00  0.00           C  
ATOM    601  C   GLN A  39       7.842  25.038   5.861  1.00  0.00           C  
ATOM    602  O   GLN A  39       8.962  25.532   5.997  1.00  0.00           O  
ATOM    603  CB  GLN A  39       7.957  24.842   3.370  1.00  0.00           C  
ATOM    604  CG  GLN A  39       8.514  23.429   3.421  1.00  0.00           C  
ATOM    605  CD  GLN A  39       9.280  23.064   2.164  1.00  0.00           C  
ATOM    606  OE1 GLN A  39       9.846  23.930   1.491  1.00  0.00           O  
ATOM    607  NE2 GLN A  39       9.302  21.776   1.839  1.00  0.00           N  
ATOM    608  H   GLN A  39       7.221  27.329   4.320  1.00  0.00           H  
ATOM    609  HA  GLN A  39       6.218  24.526   4.584  1.00  0.00           H  
ATOM    610 1HB  GLN A  39       7.389  24.946   2.446  1.00  0.00           H  
ATOM    611 2HB  GLN A  39       8.798  25.533   3.318  1.00  0.00           H  
ATOM    612 1HG  GLN A  39       9.192  23.347   4.270  1.00  0.00           H  
ATOM    613 2HG  GLN A  39       7.687  22.728   3.534  1.00  0.00           H  
ATOM    614 1HE2 GLN A  39       9.792  21.475   1.020  1.00  0.00           H  
ATOM    615 2HE2 GLN A  39       8.830  21.107   2.413  1.00  0.00           H  
ATOM    616  N   ALA A  40       7.241  24.335   6.815  1.00  0.00           N  
ATOM    617  CA  ALA A  40       7.846  24.152   8.129  1.00  0.00           C  
ATOM    618  C   ALA A  40       8.525  22.792   8.237  1.00  0.00           C  
ATOM    619  O   ALA A  40       7.990  21.783   7.778  1.00  0.00           O  
ATOM    620  CB  ALA A  40       6.799  24.309   9.221  1.00  0.00           C  
ATOM    621  H   ALA A  40       6.341  23.918   6.625  1.00  0.00           H  
ATOM    622  HA  ALA A  40       8.610  24.918   8.260  1.00  0.00           H  
ATOM    623 1HB  ALA A  40       7.266  24.168  10.196  1.00  0.00           H  
ATOM    624 2HB  ALA A  40       6.363  25.307   9.168  1.00  0.00           H  
ATOM    625 3HB  ALA A  40       6.016  23.564   9.084  1.00  0.00           H  
ATOM    626  N   PRO A  41       9.705  22.773   8.847  1.00  0.00           N  
ATOM    627  CA  PRO A  41      10.456  21.535   9.023  1.00  0.00           C  
ATOM    628  C   PRO A  41       9.620  20.481   9.737  1.00  0.00           C  
ATOM    629  O   PRO A  41       9.186  20.682  10.871  1.00  0.00           O  
ATOM    630  CB  PRO A  41      11.653  21.977   9.871  1.00  0.00           C  
ATOM    631  CG  PRO A  41      11.847  23.410   9.512  1.00  0.00           C  
ATOM    632  CD  PRO A  41      10.450  23.950   9.355  1.00  0.00           C  
ATOM    633  HA  PRO A  41      10.784  21.168   8.040  1.00  0.00           H  
ATOM    634 1HB  PRO A  41      11.432  21.831  10.939  1.00  0.00           H  
ATOM    635 2HB  PRO A  41      12.530  21.355   9.637  1.00  0.00           H  
ATOM    636 1HG  PRO A  41      12.414  23.926  10.301  1.00  0.00           H  
ATOM    637 2HG  PRO A  41      12.439  23.493   8.588  1.00  0.00           H  
ATOM    638 1HD  PRO A  41      10.072  24.280  10.334  1.00  0.00           H  
ATOM    639 2HD  PRO A  41      10.457  24.785   8.640  1.00  0.00           H  
ATOM    640  N   GLY A  42       9.398  19.356   9.066  1.00  0.00           N  
ATOM    641  CA  GLY A  42       8.734  18.214   9.684  1.00  0.00           C  
ATOM    642  C   GLY A  42       7.224  18.288   9.498  1.00  0.00           C  
ATOM    643  O   GLY A  42       6.493  17.388   9.913  1.00  0.00           O  
ATOM    644  H   GLY A  42       9.696  19.290   8.103  1.00  0.00           H  
ATOM    645 1HA  GLY A  42       9.113  17.291   9.245  1.00  0.00           H  
ATOM    646 2HA  GLY A  42       8.972  18.186  10.746  1.00  0.00           H  
ATOM    647  N   GLN A  43       6.762  19.365   8.872  1.00  0.00           N  
ATOM    648  CA  GLN A  43       5.334  19.580   8.671  1.00  0.00           C  
ATOM    649  C   GLN A  43       4.998  19.698   7.189  1.00  0.00           C  
ATOM    650  O   GLN A  43       4.028  19.109   6.714  1.00  0.00           O  
ATOM    651  CB  GLN A  43       4.871  20.837   9.413  1.00  0.00           C  
ATOM    652  CG  GLN A  43       5.048  20.771  10.920  1.00  0.00           C  
ATOM    653  CD  GLN A  43       4.203  19.683  11.555  1.00  0.00           C  
ATOM    654  OE1 GLN A  43       2.998  19.589  11.306  1.00  0.00           O  
ATOM    655  NE2 GLN A  43       4.831  18.853  12.380  1.00  0.00           N  
ATOM    656  H   GLN A  43       7.416  20.052   8.528  1.00  0.00           H  
ATOM    657  HA  GLN A  43       4.795  18.722   9.070  1.00  0.00           H  
ATOM    658 1HB  GLN A  43       5.426  21.701   9.047  1.00  0.00           H  
ATOM    659 2HB  GLN A  43       3.816  21.014   9.206  1.00  0.00           H  
ATOM    660 1HG  GLN A  43       6.095  20.565  11.144  1.00  0.00           H  
ATOM    661 2HG  GLN A  43       4.756  21.727  11.353  1.00  0.00           H  
ATOM    662 1HE2 GLN A  43       4.325  18.115  12.829  1.00  0.00           H  
ATOM    663 2HE2 GLN A  43       5.809  18.965  12.554  1.00  0.00           H  
ATOM    664  N   GLY A  44       5.807  20.463   6.464  1.00  0.00           N  
ATOM    665  CA  GLY A  44       5.603  20.652   5.033  1.00  0.00           C  
ATOM    666  C   GLY A  44       4.867  21.955   4.749  1.00  0.00           C  
ATOM    667  O   GLY A  44       4.896  22.884   5.556  1.00  0.00           O  
ATOM    668  H   GLY A  44       6.583  20.925   6.915  1.00  0.00           H  
ATOM    669 1HA  GLY A  44       6.567  20.656   4.525  1.00  0.00           H  
ATOM    670 2HA  GLY A  44       5.033  19.814   4.633  1.00  0.00           H  
ATOM    671  N   LEU A  45       4.208  22.018   3.596  1.00  0.00           N  
ATOM    672  CA  LEU A  45       3.509  23.227   3.178  1.00  0.00           C  
ATOM    673  C   LEU A  45       2.281  23.481   4.044  1.00  0.00           C  
ATOM    674  O   LEU A  45       1.586  22.546   4.442  1.00  0.00           O  
ATOM    675  CB  LEU A  45       3.090  23.115   1.707  1.00  0.00           C  
ATOM    676  CG  LEU A  45       4.238  23.082   0.690  1.00  0.00           C  
ATOM    677  CD1 LEU A  45       3.673  22.854  -0.706  1.00  0.00           C  
ATOM    678  CD2 LEU A  45       5.016  24.387   0.759  1.00  0.00           C  
ATOM    679  H   LEU A  45       4.191  21.207   2.995  1.00  0.00           H  
ATOM    680  HA  LEU A  45       4.186  24.073   3.287  1.00  0.00           H  
ATOM    681 1HB  LEU A  45       2.508  22.204   1.580  1.00  0.00           H  
ATOM    682 2HB  LEU A  45       2.454  23.966   1.461  1.00  0.00           H  
ATOM    683  HG  LEU A  45       4.903  22.249   0.919  1.00  0.00           H  
ATOM    684 1HD1 LEU A  45       4.488  22.830  -1.429  1.00  0.00           H  
ATOM    685 2HD1 LEU A  45       3.138  21.905  -0.732  1.00  0.00           H  
ATOM    686 3HD1 LEU A  45       2.989  23.664  -0.958  1.00  0.00           H  
ATOM    687 1HD2 LEU A  45       5.832  24.363   0.036  1.00  0.00           H  
ATOM    688 2HD2 LEU A  45       4.351  25.220   0.528  1.00  0.00           H  
ATOM    689 3HD2 LEU A  45       5.423  24.515   1.762  1.00  0.00           H  
ATOM    690  N   GLU A  46       2.020  24.751   4.333  1.00  0.00           N  
ATOM    691  CA  GLU A  46       0.853  25.133   5.120  1.00  0.00           C  
ATOM    692  C   GLU A  46       0.247  26.435   4.610  1.00  0.00           C  
ATOM    693  O   GLU A  46       0.910  27.471   4.586  1.00  0.00           O  
ATOM    694  CB  GLU A  46       1.230  25.278   6.596  1.00  0.00           C  
ATOM    695  CG  GLU A  46       0.059  25.593   7.516  1.00  0.00           C  
ATOM    696  CD  GLU A  46       0.439  25.589   8.970  1.00  0.00           C  
ATOM    697  OE1 GLU A  46       1.607  25.699   9.259  1.00  0.00           O  
ATOM    698  OE2 GLU A  46      -0.438  25.476   9.793  1.00  0.00           O  
ATOM    699  H   GLU A  46       2.645  25.470   3.999  1.00  0.00           H  
ATOM    700  HA  GLU A  46       0.101  24.349   5.027  1.00  0.00           H  
ATOM    701 1HB  GLU A  46       1.691  24.355   6.946  1.00  0.00           H  
ATOM    702 2HB  GLU A  46       1.966  26.075   6.707  1.00  0.00           H  
ATOM    703 1HG  GLU A  46      -0.338  26.575   7.259  1.00  0.00           H  
ATOM    704 2HG  GLU A  46      -0.728  24.859   7.349  1.00  0.00           H  
ATOM    705  N   TRP A  47      -1.016  26.374   4.204  1.00  0.00           N  
ATOM    706  CA  TRP A  47      -1.707  27.542   3.671  1.00  0.00           C  
ATOM    707  C   TRP A  47      -1.922  28.595   4.750  1.00  0.00           C  
ATOM    708  O   TRP A  47      -2.501  28.313   5.799  1.00  0.00           O  
ATOM    709  CB  TRP A  47      -3.055  27.137   3.071  1.00  0.00           C  
ATOM    710  CG  TRP A  47      -3.693  28.217   2.251  1.00  0.00           C  
ATOM    711  CD1 TRP A  47      -3.386  28.554   0.967  1.00  0.00           C  
ATOM    712  CD2 TRP A  47      -4.758  29.111   2.657  1.00  0.00           C  
ATOM    713  NE1 TRP A  47      -4.181  29.592   0.547  1.00  0.00           N  
ATOM    714  CE2 TRP A  47      -5.027  29.944   1.568  1.00  0.00           C  
ATOM    715  CE3 TRP A  47      -5.493  29.267   3.839  1.00  0.00           C  
ATOM    716  CZ2 TRP A  47      -6.002  30.928   1.621  1.00  0.00           C  
ATOM    717  CZ3 TRP A  47      -6.471  30.252   3.891  1.00  0.00           C  
ATOM    718  CH2 TRP A  47      -6.720  31.060   2.811  1.00  0.00           C  
ATOM    719  H   TRP A  47      -1.512  25.496   4.267  1.00  0.00           H  
ATOM    720  HA  TRP A  47      -1.091  27.978   2.884  1.00  0.00           H  
ATOM    721 1HB  TRP A  47      -2.923  26.259   2.439  1.00  0.00           H  
ATOM    722 2HB  TRP A  47      -3.741  26.864   3.872  1.00  0.00           H  
ATOM    723  HD1 TRP A  47      -2.622  28.070   0.362  1.00  0.00           H  
ATOM    724  HE1 TRP A  47      -4.149  30.027  -0.364  1.00  0.00           H  
ATOM    725  HE3 TRP A  47      -5.301  28.626   4.699  1.00  0.00           H  
ATOM    726  HZ2 TRP A  47      -6.214  31.580   0.774  1.00  0.00           H  
ATOM    727  HZ3 TRP A  47      -7.038  30.368   4.815  1.00  0.00           H  
ATOM    728  HH2 TRP A  47      -7.495  31.823   2.886  1.00  0.00           H  
ATOM    729  N   MET A  48      -1.453  29.810   4.486  1.00  0.00           N  
ATOM    730  CA  MET A  48      -1.572  30.902   5.445  1.00  0.00           C  
ATOM    731  C   MET A  48      -2.719  31.834   5.080  1.00  0.00           C  
ATOM    732  O   MET A  48      -3.516  32.219   5.935  1.00  0.00           O  
ATOM    733  CB  MET A  48      -0.259  31.678   5.526  1.00  0.00           C  
ATOM    734  CG  MET A  48       0.902  30.892   6.118  1.00  0.00           C  
ATOM    735  SD  MET A  48       2.436  31.841   6.158  1.00  0.00           S  
ATOM    736  CE  MET A  48       2.060  33.036   7.438  1.00  0.00           C  
ATOM    737  H   MET A  48      -1.003  29.982   3.598  1.00  0.00           H  
ATOM    738  HA  MET A  48      -1.790  30.479   6.426  1.00  0.00           H  
ATOM    739 1HB  MET A  48       0.033  32.004   4.528  1.00  0.00           H  
ATOM    740 2HB  MET A  48      -0.401  32.573   6.133  1.00  0.00           H  
ATOM    741 1HG  MET A  48       0.656  30.591   7.135  1.00  0.00           H  
ATOM    742 2HG  MET A  48       1.071  29.992   5.527  1.00  0.00           H  
ATOM    743 1HE  MET A  48       2.915  33.698   7.580  1.00  0.00           H  
ATOM    744 2HE  MET A  48       1.190  33.624   7.143  1.00  0.00           H  
ATOM    745 3HE  MET A  48       1.846  32.515   8.371  1.00  0.00           H  
ATOM    746  N   GLY A  49      -2.798  32.195   3.803  1.00  0.00           N  
ATOM    747  CA  GLY A  49      -3.828  33.111   3.328  1.00  0.00           C  
ATOM    748  C   GLY A  49      -3.602  33.486   1.869  1.00  0.00           C  
ATOM    749  O   GLY A  49      -2.776  32.882   1.184  1.00  0.00           O  
ATOM    750  H   GLY A  49      -2.127  31.825   3.145  1.00  0.00           H  
ATOM    751 1HA  GLY A  49      -4.808  32.646   3.440  1.00  0.00           H  
ATOM    752 2HA  GLY A  49      -3.827  34.010   3.943  1.00  0.00           H  
ATOM    753  N   ASN A  50      -4.340  34.485   1.399  1.00  0.00           N  
ATOM    754  CA  ASN A  50      -4.174  34.987   0.040  1.00  0.00           C  
ATOM    755  C   ASN A  50      -4.644  36.431  -0.075  1.00  0.00           C  
ATOM    756  O   ASN A  50      -5.243  36.975   0.852  1.00  0.00           O  
ATOM    757  CB  ASN A  50      -4.914  34.104  -0.949  1.00  0.00           C  
ATOM    758  CG  ASN A  50      -6.407  34.202  -0.806  1.00  0.00           C  
ATOM    759  OD1 ASN A  50      -6.948  35.281  -0.539  1.00  0.00           O  
ATOM    760  ND2 ASN A  50      -7.084  33.095  -0.979  1.00  0.00           N  
ATOM    761  H   ASN A  50      -5.034  34.909   1.998  1.00  0.00           H  
ATOM    762  HA  ASN A  50      -3.112  34.972  -0.207  1.00  0.00           H  
ATOM    763 1HB  ASN A  50      -4.638  34.386  -1.966  1.00  0.00           H  
ATOM    764 2HB  ASN A  50      -4.614  33.066  -0.805  1.00  0.00           H  
ATOM    765 1HD2 ASN A  50      -8.081  33.101  -0.896  1.00  0.00           H  
ATOM    766 2HD2 ASN A  50      -6.605  32.245  -1.194  1.00  0.00           H  
ATOM    767  N   ILE A  51      -4.369  37.048  -1.219  1.00  0.00           N  
ATOM    768  CA  ILE A  51      -4.926  38.357  -1.537  1.00  0.00           C  
ATOM    769  C   ILE A  51      -5.163  38.507  -3.035  1.00  0.00           C  
ATOM    770  O   ILE A  51      -4.366  38.039  -3.848  1.00  0.00           O  
ATOM    771  CB  ILE A  51      -3.996  39.483  -1.049  1.00  0.00           C  
ATOM    772  CG1 ILE A  51      -4.638  40.851  -1.296  1.00  0.00           C  
ATOM    773  CG2 ILE A  51      -2.644  39.393  -1.740  1.00  0.00           C  
ATOM    774  CD1 ILE A  51      -3.932  41.991  -0.599  1.00  0.00           C  
ATOM    775  H   ILE A  51      -3.758  36.598  -1.886  1.00  0.00           H  
ATOM    776  HA  ILE A  51      -5.884  38.458  -1.029  1.00  0.00           H  
ATOM    777  HB  ILE A  51      -3.850  39.393   0.027  1.00  0.00           H  
ATOM    778 1HG1 ILE A  51      -4.649  41.059  -2.366  1.00  0.00           H  
ATOM    779 2HG1 ILE A  51      -5.674  40.833  -0.957  1.00  0.00           H  
ATOM    780 1HG2 ILE A  51      -1.999  40.196  -1.384  1.00  0.00           H  
ATOM    781 2HG2 ILE A  51      -2.184  38.432  -1.515  1.00  0.00           H  
ATOM    782 3HG2 ILE A  51      -2.779  39.487  -2.818  1.00  0.00           H  
ATOM    783 1HD1 ILE A  51      -4.446  42.927  -0.821  1.00  0.00           H  
ATOM    784 2HD1 ILE A  51      -3.941  41.820   0.478  1.00  0.00           H  
ATOM    785 3HD1 ILE A  51      -2.903  42.051  -0.949  1.00  0.00           H  
ATOM    786  N   TYR A  52      -6.262  39.162  -3.392  1.00  0.00           N  
ATOM    787  CA  TYR A  52      -6.531  39.504  -4.784  1.00  0.00           C  
ATOM    788  C   TYR A  52      -6.388  41.002  -5.020  1.00  0.00           C  
ATOM    789  O   TYR A  52      -7.263  41.785  -4.650  1.00  0.00           O  
ATOM    790  CB  TYR A  52      -7.930  39.034  -5.189  1.00  0.00           C  
ATOM    791  CG  TYR A  52      -8.230  39.210  -6.662  1.00  0.00           C  
ATOM    792  CD1 TYR A  52      -7.272  38.877  -7.609  1.00  0.00           C  
ATOM    793  CD2 TYR A  52      -9.461  39.703  -7.065  1.00  0.00           C  
ATOM    794  CE1 TYR A  52      -7.546  39.037  -8.953  1.00  0.00           C  
ATOM    795  CE2 TYR A  52      -9.735  39.863  -8.409  1.00  0.00           C  
ATOM    796  CZ  TYR A  52      -8.783  39.532  -9.351  1.00  0.00           C  
ATOM    797  OH  TYR A  52      -9.055  39.692 -10.691  1.00  0.00           O  
ATOM    798  H   TYR A  52      -6.928  39.429  -2.682  1.00  0.00           H  
ATOM    799  HA  TYR A  52      -5.798  38.999  -5.412  1.00  0.00           H  
ATOM    800 1HB  TYR A  52      -8.046  37.978  -4.942  1.00  0.00           H  
ATOM    801 2HB  TYR A  52      -8.678  39.587  -4.622  1.00  0.00           H  
ATOM    802  HD1 TYR A  52      -6.304  38.488  -7.292  1.00  0.00           H  
ATOM    803  HD2 TYR A  52     -10.213  39.966  -6.320  1.00  0.00           H  
ATOM    804  HE1 TYR A  52      -6.794  38.775  -9.697  1.00  0.00           H  
ATOM    805  HE2 TYR A  52     -10.703  40.252  -8.726  1.00  0.00           H  
ATOM    806  HH  TYR A  52      -8.276  39.464 -11.204  1.00  0.00           H  
ATOM    807  N   PRO A  53      -5.279  41.395  -5.638  1.00  0.00           N  
ATOM    808  CA  PRO A  53      -4.971  42.806  -5.835  1.00  0.00           C  
ATOM    809  C   PRO A  53      -6.051  43.497  -6.657  1.00  0.00           C  
ATOM    810  O   PRO A  53      -6.202  44.718  -6.602  1.00  0.00           O  
ATOM    811  CB  PRO A  53      -3.633  42.766  -6.579  1.00  0.00           C  
ATOM    812  CG  PRO A  53      -3.011  41.483  -6.146  1.00  0.00           C  
ATOM    813  CD  PRO A  53      -4.166  40.522  -6.046  1.00  0.00           C  
ATOM    814  HA  PRO A  53      -4.861  43.293  -4.854  1.00  0.00           H  
ATOM    815 1HB  PRO A  53      -3.805  42.812  -7.665  1.00  0.00           H  
ATOM    816 2HB  PRO A  53      -3.027  43.645  -6.313  1.00  0.00           H  
ATOM    817 1HG  PRO A  53      -2.255  41.161  -6.877  1.00  0.00           H  
ATOM    818 2HG  PRO A  53      -2.489  41.618  -5.187  1.00  0.00           H  
ATOM    819 1HD  PRO A  53      -4.347  40.061  -7.028  1.00  0.00           H  
ATOM    820 2HD  PRO A  53      -3.941  39.754  -5.292  1.00  0.00           H  
ATOM    821  N   GLY A  54      -6.801  42.709  -7.420  1.00  0.00           N  
ATOM    822  CA  GLY A  54      -7.790  43.253  -8.343  1.00  0.00           C  
ATOM    823  C   GLY A  54      -9.045  43.701  -7.605  1.00  0.00           C  
ATOM    824  O   GLY A  54      -9.966  44.255  -8.206  1.00  0.00           O  
ATOM    825  H   GLY A  54      -6.683  41.708  -7.359  1.00  0.00           H  
ATOM    826 1HA  GLY A  54      -7.360  44.097  -8.882  1.00  0.00           H  
ATOM    827 2HA  GLY A  54      -8.050  42.497  -9.084  1.00  0.00           H  
ATOM    828  N   SER A  55      -9.076  43.457  -6.300  1.00  0.00           N  
ATOM    829  CA  SER A  55     -10.202  43.870  -5.470  1.00  0.00           C  
ATOM    830  C   SER A  55      -9.729  44.400  -4.123  1.00  0.00           C  
ATOM    831  O   SER A  55     -10.357  45.280  -3.535  1.00  0.00           O  
ATOM    832  CB  SER A  55     -11.150  42.705  -5.260  1.00  0.00           C  
ATOM    833  OG  SER A  55     -10.550  41.702  -4.488  1.00  0.00           O  
ATOM    834  H   SER A  55      -8.300  42.974  -5.870  1.00  0.00           H  
ATOM    835  HA  SER A  55     -10.736  44.670  -5.984  1.00  0.00           H  
ATOM    836 1HB  SER A  55     -12.055  43.057  -4.765  1.00  0.00           H  
ATOM    837 2HB  SER A  55     -11.444  42.297  -6.226  1.00  0.00           H  
ATOM    838  HG  SER A  55     -11.204  41.004  -4.406  1.00  0.00           H  
ATOM    839  N   GLY A  56      -8.616  43.859  -3.637  1.00  0.00           N  
ATOM    840  CA  GLY A  56      -8.095  44.224  -2.326  1.00  0.00           C  
ATOM    841  C   GLY A  56      -8.570  43.251  -1.254  1.00  0.00           C  
ATOM    842  O   GLY A  56      -8.234  43.395  -0.078  1.00  0.00           O  
ATOM    843  H   GLY A  56      -8.118  43.177  -4.192  1.00  0.00           H  
ATOM    844 1HA  GLY A  56      -7.006  44.235  -2.356  1.00  0.00           H  
ATOM    845 2HA  GLY A  56      -8.419  45.234  -2.074  1.00  0.00           H  
ATOM    846  N   GLY A  57      -9.353  42.260  -1.667  1.00  0.00           N  
ATOM    847  CA  GLY A  57      -9.894  41.274  -0.739  1.00  0.00           C  
ATOM    848  C   GLY A  57      -8.804  40.340  -0.231  1.00  0.00           C  
ATOM    849  O   GLY A  57      -7.909  39.949  -0.980  1.00  0.00           O  
ATOM    850  H   GLY A  57      -9.579  42.188  -2.648  1.00  0.00           H  
ATOM    851 1HA  GLY A  57     -10.362  41.785   0.103  1.00  0.00           H  
ATOM    852 2HA  GLY A  57     -10.672  40.696  -1.236  1.00  0.00           H  
ATOM    853  N   THR A  58      -8.885  39.984   1.047  1.00  0.00           N  
ATOM    854  CA  THR A  58      -7.896  39.107   1.662  1.00  0.00           C  
ATOM    855  C   THR A  58      -8.560  37.909   2.328  1.00  0.00           C  
ATOM    856  O   THR A  58      -9.721  37.975   2.730  1.00  0.00           O  
ATOM    857  CB  THR A  58      -7.047  39.869   2.697  1.00  0.00           C  
ATOM    858  OG1 THR A  58      -7.893  40.360   3.745  1.00  0.00           O  
ATOM    859  CG2 THR A  58      -6.328  41.038   2.041  1.00  0.00           C  
ATOM    860  H   THR A  58      -9.651  40.330   1.607  1.00  0.00           H  
ATOM    861  HA  THR A  58      -7.232  38.734   0.882  1.00  0.00           H  
ATOM    862  HB  THR A  58      -6.310  39.194   3.131  1.00  0.00           H  
ATOM    863  HG1 THR A  58      -8.549  40.956   3.373  1.00  0.00           H  
ATOM    864 1HG2 THR A  58      -5.733  41.564   2.787  1.00  0.00           H  
ATOM    865 2HG2 THR A  58      -5.675  40.667   1.252  1.00  0.00           H  
ATOM    866 3HG2 THR A  58      -7.061  41.722   1.614  1.00  0.00           H  
ATOM    867  N   ASN A  59      -7.816  36.814   2.441  1.00  0.00           N  
ATOM    868  CA  ASN A  59      -8.287  35.639   3.166  1.00  0.00           C  
ATOM    869  C   ASN A  59      -7.202  35.084   4.080  1.00  0.00           C  
ATOM    870  O   ASN A  59      -6.033  35.014   3.700  1.00  0.00           O  
ATOM    871  CB  ASN A  59      -8.768  34.573   2.199  1.00  0.00           C  
ATOM    872  CG  ASN A  59      -9.971  35.009   1.409  1.00  0.00           C  
ATOM    873  OD1 ASN A  59     -11.097  35.009   1.920  1.00  0.00           O  
ATOM    874  ND2 ASN A  59      -9.755  35.380   0.173  1.00  0.00           N  
ATOM    875  H   ASN A  59      -6.901  36.795   2.015  1.00  0.00           H  
ATOM    876  HA  ASN A  59      -9.124  35.936   3.800  1.00  0.00           H  
ATOM    877 1HB  ASN A  59      -7.964  34.321   1.505  1.00  0.00           H  
ATOM    878 2HB  ASN A  59      -9.019  33.667   2.751  1.00  0.00           H  
ATOM    879 1HD2 ASN A  59     -10.518  35.680  -0.400  1.00  0.00           H  
ATOM    880 2HD2 ASN A  59      -8.827  35.364  -0.199  1.00  0.00           H  
ATOM    881  N   TYR A  60      -7.596  34.691   5.286  1.00  0.00           N  
ATOM    882  CA  TYR A  60      -6.651  34.183   6.273  1.00  0.00           C  
ATOM    883  C   TYR A  60      -7.127  32.861   6.862  1.00  0.00           C  
ATOM    884  O   TYR A  60      -8.325  32.646   7.041  1.00  0.00           O  
ATOM    885  CB  TYR A  60      -6.434  35.211   7.385  1.00  0.00           C  
ATOM    886  CG  TYR A  60      -6.034  36.580   6.881  1.00  0.00           C  
ATOM    887  CD1 TYR A  60      -6.969  37.605   6.840  1.00  0.00           C  
ATOM    888  CD2 TYR A  60      -4.733  36.812   6.459  1.00  0.00           C  
ATOM    889  CE1 TYR A  60      -6.604  38.855   6.379  1.00  0.00           C  
ATOM    890  CE2 TYR A  60      -4.368  38.062   5.999  1.00  0.00           C  
ATOM    891  CZ  TYR A  60      -5.298  39.081   5.958  1.00  0.00           C  
ATOM    892  OH  TYR A  60      -4.935  40.326   5.499  1.00  0.00           O  
ATOM    893  H   TYR A  60      -8.576  34.745   5.526  1.00  0.00           H  
ATOM    894  HA  TYR A  60      -5.698  33.999   5.777  1.00  0.00           H  
ATOM    895 1HB  TYR A  60      -7.350  35.317   7.967  1.00  0.00           H  
ATOM    896 2HB  TYR A  60      -5.656  34.858   8.061  1.00  0.00           H  
ATOM    897  HD1 TYR A  60      -7.991  37.423   7.172  1.00  0.00           H  
ATOM    898  HD2 TYR A  60      -3.999  36.006   6.490  1.00  0.00           H  
ATOM    899  HE1 TYR A  60      -7.338  39.659   6.347  1.00  0.00           H  
ATOM    900  HE2 TYR A  60      -3.346  38.243   5.666  1.00  0.00           H  
ATOM    901  HH  TYR A  60      -5.723  40.831   5.287  1.00  0.00           H  
ATOM    902  N   ALA A  61      -6.180  31.978   7.162  1.00  0.00           N  
ATOM    903  CA  ALA A  61      -6.472  30.774   7.931  1.00  0.00           C  
ATOM    904  C   ALA A  61      -6.582  31.083   9.418  1.00  0.00           C  
ATOM    905  O   ALA A  61      -6.023  32.068   9.900  1.00  0.00           O  
ATOM    906  CB  ALA A  61      -5.402  29.719   7.688  1.00  0.00           C  
ATOM    907  H   ALA A  61      -5.235  32.145   6.849  1.00  0.00           H  
ATOM    908  HA  ALA A  61      -7.434  30.384   7.598  1.00  0.00           H  
ATOM    909 1HB  ALA A  61      -5.634  28.826   8.269  1.00  0.00           H  
ATOM    910 2HB  ALA A  61      -5.375  29.465   6.628  1.00  0.00           H  
ATOM    911 3HB  ALA A  61      -4.432  30.108   7.993  1.00  0.00           H  
ATOM    912  N   GLU A  62      -7.307  30.236  10.141  1.00  0.00           N  
ATOM    913  CA  GLU A  62      -7.656  30.518  11.528  1.00  0.00           C  
ATOM    914  C   GLU A  62      -6.410  30.621  12.400  1.00  0.00           C  
ATOM    915  O   GLU A  62      -6.390  31.359  13.385  1.00  0.00           O  
ATOM    916  CB  GLU A  62      -8.584  29.431  12.076  1.00  0.00           C  
ATOM    917  CG  GLU A  62      -9.998  29.471  11.515  1.00  0.00           C  
ATOM    918  CD  GLU A  62     -10.763  30.692  11.943  1.00  0.00           C  
ATOM    919  OE1 GLU A  62     -10.796  30.967  13.119  1.00  0.00           O  
ATOM    920  OE2 GLU A  62     -11.316  31.351  11.094  1.00  0.00           O  
ATOM    921  H   GLU A  62      -7.624  29.375   9.719  1.00  0.00           H  
ATOM    922  HA  GLU A  62      -8.177  31.474  11.567  1.00  0.00           H  
ATOM    923 1HB  GLU A  62      -8.164  28.449  11.856  1.00  0.00           H  
ATOM    924 2HB  GLU A  62      -8.652  29.522  13.160  1.00  0.00           H  
ATOM    925 1HG  GLU A  62      -9.947  29.452  10.426  1.00  0.00           H  
ATOM    926 2HG  GLU A  62     -10.533  28.580  11.841  1.00  0.00           H  
ATOM    927  N   LYS A  63      -5.373  29.878  12.030  1.00  0.00           N  
ATOM    928  CA  LYS A  63      -4.144  29.835  12.814  1.00  0.00           C  
ATOM    929  C   LYS A  63      -3.362  31.136  12.684  1.00  0.00           C  
ATOM    930  O   LYS A  63      -2.511  31.446  13.517  1.00  0.00           O  
ATOM    931  CB  LYS A  63      -3.274  28.653  12.381  1.00  0.00           C  
ATOM    932  CG  LYS A  63      -3.853  27.287  12.724  1.00  0.00           C  
ATOM    933  CD  LYS A  63      -2.970  26.165  12.199  1.00  0.00           C  
ATOM    934  CE  LYS A  63      -1.673  26.065  12.989  1.00  0.00           C  
ATOM    935  NZ  LYS A  63      -0.825  24.934  12.526  1.00  0.00           N  
ATOM    936  H   LYS A  63      -5.437  29.328  11.185  1.00  0.00           H  
ATOM    937  HA  LYS A  63      -4.407  29.708  13.864  1.00  0.00           H  
ATOM    938 1HB  LYS A  63      -3.120  28.691  11.303  1.00  0.00           H  
ATOM    939 2HB  LYS A  63      -2.295  28.730  12.855  1.00  0.00           H  
ATOM    940 1HG  LYS A  63      -3.944  27.191  13.806  1.00  0.00           H  
ATOM    941 2HG  LYS A  63      -4.846  27.192  12.284  1.00  0.00           H  
ATOM    942 1HD  LYS A  63      -3.504  25.217  12.272  1.00  0.00           H  
ATOM    943 2HD  LYS A  63      -2.732  26.349  11.152  1.00  0.00           H  
ATOM    944 1HE  LYS A  63      -1.111  26.992  12.884  1.00  0.00           H  
ATOM    945 2HE  LYS A  63      -1.901  25.923  14.046  1.00  0.00           H  
ATOM    946 1HZ  LYS A  63       0.023  24.902  13.074  1.00  0.00           H  
ATOM    947 2HZ  LYS A  63      -1.330  24.066  12.637  1.00  0.00           H  
ATOM    948 3HZ  LYS A  63      -0.591  25.065  11.552  1.00  0.00           H  
ATOM    949  N   PHE A  64      -3.657  31.895  11.633  1.00  0.00           N  
ATOM    950  CA  PHE A  64      -2.915  33.115  11.338  1.00  0.00           C  
ATOM    951  C   PHE A  64      -3.841  34.323  11.286  1.00  0.00           C  
ATOM    952  O   PHE A  64      -3.385  35.466  11.251  1.00  0.00           O  
ATOM    953  CB  PHE A  64      -2.171  32.979  10.008  1.00  0.00           C  
ATOM    954  CG  PHE A  64      -1.313  31.749   9.916  1.00  0.00           C  
ATOM    955  CD1 PHE A  64      -1.759  30.625   9.238  1.00  0.00           C  
ATOM    956  CD2 PHE A  64      -0.060  31.714  10.508  1.00  0.00           C  
ATOM    957  CE1 PHE A  64      -0.971  29.492   9.153  1.00  0.00           C  
ATOM    958  CE2 PHE A  64       0.731  30.585  10.423  1.00  0.00           C  
ATOM    959  CZ  PHE A  64       0.274  29.473   9.745  1.00  0.00           C  
ATOM    960  H   PHE A  64      -4.414  31.619  11.024  1.00  0.00           H  
ATOM    961  HA  PHE A  64      -2.185  33.277  12.131  1.00  0.00           H  
ATOM    962 1HB  PHE A  64      -2.890  32.954   9.190  1.00  0.00           H  
ATOM    963 2HB  PHE A  64      -1.535  33.850   9.857  1.00  0.00           H  
ATOM    964  HD1 PHE A  64      -2.743  30.641   8.769  1.00  0.00           H  
ATOM    965  HD2 PHE A  64       0.301  32.593  11.044  1.00  0.00           H  
ATOM    966  HE1 PHE A  64      -1.333  28.616   8.617  1.00  0.00           H  
ATOM    967  HE2 PHE A  64       1.714  30.571  10.892  1.00  0.00           H  
ATOM    968  HZ  PHE A  64       0.896  28.581   9.680  1.00  0.00           H  
ATOM    969  N   LYS A  65      -5.144  34.064  11.283  1.00  0.00           N  
ATOM    970  CA  LYS A  65      -6.134  35.117  11.089  1.00  0.00           C  
ATOM    971  C   LYS A  65      -5.876  36.294  12.020  1.00  0.00           C  
ATOM    972  O   LYS A  65      -6.027  37.452  11.628  1.00  0.00           O  
ATOM    973  CB  LYS A  65      -7.546  34.571  11.310  1.00  0.00           C  
ATOM    974  CG  LYS A  65      -8.657  35.582  11.059  1.00  0.00           C  
ATOM    975  CD  LYS A  65     -10.022  34.910  11.041  1.00  0.00           C  
ATOM    976  CE  LYS A  65     -10.449  34.483  12.437  1.00  0.00           C  
ATOM    977  NZ  LYS A  65     -11.801  33.862  12.440  1.00  0.00           N  
ATOM    978  H   LYS A  65      -5.457  33.113  11.419  1.00  0.00           H  
ATOM    979  HA  LYS A  65      -6.057  35.479  10.063  1.00  0.00           H  
ATOM    980 1HB  LYS A  65      -7.715  33.719  10.651  1.00  0.00           H  
ATOM    981 2HB  LYS A  65      -7.643  34.216  12.336  1.00  0.00           H  
ATOM    982 1HG  LYS A  65      -8.645  36.339  11.845  1.00  0.00           H  
ATOM    983 2HG  LYS A  65      -8.491  36.075  10.102  1.00  0.00           H  
ATOM    984 1HD  LYS A  65     -10.763  35.603  10.639  1.00  0.00           H  
ATOM    985 2HD  LYS A  65      -9.986  34.031  10.397  1.00  0.00           H  
ATOM    986 1HE  LYS A  65      -9.732  33.764  12.832  1.00  0.00           H  
ATOM    987 2HE  LYS A  65     -10.460  35.351  13.096  1.00  0.00           H  
ATOM    988 1HZ  LYS A  65     -12.046  33.593  13.383  1.00  0.00           H  
ATOM    989 2HZ  LYS A  65     -12.478  34.526  12.093  1.00  0.00           H  
ATOM    990 3HZ  LYS A  65     -11.798  33.044  11.848  1.00  0.00           H  
ATOM    991  N   ASN A  66      -5.486  35.993  13.253  1.00  0.00           N  
ATOM    992  CA  ASN A  66      -5.260  37.024  14.259  1.00  0.00           C  
ATOM    993  C   ASN A  66      -3.773  37.212  14.531  1.00  0.00           C  
ATOM    994  O   ASN A  66      -3.372  37.526  15.651  1.00  0.00           O  
ATOM    995  CB  ASN A  66      -5.999  36.689  15.542  1.00  0.00           C  
ATOM    996  CG  ASN A  66      -7.493  36.744  15.379  1.00  0.00           C  
ATOM    997  OD1 ASN A  66      -8.028  37.669  14.758  1.00  0.00           O  
ATOM    998  ND2 ASN A  66      -8.175  35.770  15.925  1.00  0.00           N  
ATOM    999  H   ASN A  66      -5.342  35.024  13.501  1.00  0.00           H  
ATOM   1000  HA  ASN A  66      -5.641  37.971  13.875  1.00  0.00           H  
ATOM   1001 1HB  ASN A  66      -5.717  35.689  15.874  1.00  0.00           H  
ATOM   1002 2HB  ASN A  66      -5.705  37.389  16.324  1.00  0.00           H  
ATOM   1003 1HD2 ASN A  66      -9.173  35.754  15.849  1.00  0.00           H  
ATOM   1004 2HD2 ASN A  66      -7.700  35.042  16.419  1.00  0.00           H  
ATOM   1005  N   ARG A  67      -2.959  37.017  13.499  1.00  0.00           N  
ATOM   1006  CA  ARG A  67      -1.518  37.205  13.614  1.00  0.00           C  
ATOM   1007  C   ARG A  67      -0.939  37.819  12.345  1.00  0.00           C  
ATOM   1008  O   ARG A  67      -0.103  38.720  12.406  1.00  0.00           O  
ATOM   1009  CB  ARG A  67      -0.825  35.879  13.893  1.00  0.00           C  
ATOM   1010  CG  ARG A  67      -1.158  35.254  15.238  1.00  0.00           C  
ATOM   1011  CD  ARG A  67      -0.061  34.378  15.723  1.00  0.00           C  
ATOM   1012  NE  ARG A  67       0.107  33.204  14.882  1.00  0.00           N  
ATOM   1013  CZ  ARG A  67       1.275  32.558  14.695  1.00  0.00           C  
ATOM   1014  NH1 ARG A  67       2.365  32.982  15.295  1.00  0.00           N  
ATOM   1015  NH2 ARG A  67       1.324  31.497  13.908  1.00  0.00           N  
ATOM   1016  H   ARG A  67      -3.349  36.731  12.612  1.00  0.00           H  
ATOM   1017  HA  ARG A  67      -1.322  37.881  14.447  1.00  0.00           H  
ATOM   1018 1HB  ARG A  67      -1.093  35.159  13.120  1.00  0.00           H  
ATOM   1019 2HB  ARG A  67       0.255  36.017  13.851  1.00  0.00           H  
ATOM   1020 1HG  ARG A  67      -1.319  36.041  15.975  1.00  0.00           H  
ATOM   1021 2HG  ARG A  67      -2.063  34.652  15.147  1.00  0.00           H  
ATOM   1022 1HD  ARG A  67       0.876  34.934  15.723  1.00  0.00           H  
ATOM   1023 2HD  ARG A  67      -0.284  34.043  16.735  1.00  0.00           H  
ATOM   1024  HE  ARG A  67      -0.709  32.847  14.404  1.00  0.00           H  
ATOM   1025 1HH1 ARG A  67       2.327  33.793  15.896  1.00  0.00           H  
ATOM   1026 2HH1 ARG A  67       3.240  32.498  15.154  1.00  0.00           H  
ATOM   1027 1HH2 ARG A  67       0.486  31.170  13.447  1.00  0.00           H  
ATOM   1028 2HH2 ARG A  67       2.198  31.013  13.768  1.00  0.00           H  
ATOM   1029  N   VAL A  68      -1.390  37.327  11.197  1.00  0.00           N  
ATOM   1030  CA  VAL A  68      -0.856  37.764   9.913  1.00  0.00           C  
ATOM   1031  C   VAL A  68      -1.811  38.726   9.217  1.00  0.00           C  
ATOM   1032  O   VAL A  68      -3.027  38.640   9.389  1.00  0.00           O  
ATOM   1033  CB  VAL A  68      -0.597  36.551   9.000  1.00  0.00           C  
ATOM   1034  CG1 VAL A  68      -1.903  36.046   8.404  1.00  0.00           C  
ATOM   1035  CG2 VAL A  68       0.386  36.929   7.903  1.00  0.00           C  
ATOM   1036  H   VAL A  68      -2.123  36.631  11.213  1.00  0.00           H  
ATOM   1037  HA  VAL A  68       0.090  38.278  10.089  1.00  0.00           H  
ATOM   1038  HB  VAL A  68      -0.182  35.740   9.598  1.00  0.00           H  
ATOM   1039 1HG1 VAL A  68      -1.702  35.188   7.762  1.00  0.00           H  
ATOM   1040 2HG1 VAL A  68      -2.578  35.748   9.206  1.00  0.00           H  
ATOM   1041 3HG1 VAL A  68      -2.365  36.838   7.815  1.00  0.00           H  
ATOM   1042 1HG2 VAL A  68       0.565  36.066   7.262  1.00  0.00           H  
ATOM   1043 2HG2 VAL A  68      -0.027  37.744   7.309  1.00  0.00           H  
ATOM   1044 3HG2 VAL A  68       1.327  37.248   8.352  1.00  0.00           H  
ATOM   1045  N   THR A  69      -1.253  39.640   8.431  1.00  0.00           N  
ATOM   1046  CA  THR A  69      -2.050  40.465   7.531  1.00  0.00           C  
ATOM   1047  C   THR A  69      -1.320  40.709   6.216  1.00  0.00           C  
ATOM   1048  O   THR A  69      -0.093  40.802   6.185  1.00  0.00           O  
ATOM   1049  CB  THR A  69      -2.406  41.814   8.183  1.00  0.00           C  
ATOM   1050  OG1 THR A  69      -3.326  42.525   7.345  1.00  0.00           O  
ATOM   1051  CG2 THR A  69      -1.155  42.655   8.384  1.00  0.00           C  
ATOM   1052  H   THR A  69      -0.252  39.768   8.458  1.00  0.00           H  
ATOM   1053  HA  THR A  69      -2.977  39.937   7.307  1.00  0.00           H  
ATOM   1054  HB  THR A  69      -2.877  41.637   9.150  1.00  0.00           H  
ATOM   1055  HG1 THR A  69      -3.823  41.899   6.813  1.00  0.00           H  
ATOM   1056 1HG2 THR A  69      -1.426  43.604   8.847  1.00  0.00           H  
ATOM   1057 2HG2 THR A  69      -0.458  42.122   9.031  1.00  0.00           H  
ATOM   1058 3HG2 THR A  69      -0.684  42.843   7.420  1.00  0.00           H  
ATOM   1059  N   MET A  70      -2.081  40.812   5.132  1.00  0.00           N  
ATOM   1060  CA  MET A  70      -1.506  40.867   3.794  1.00  0.00           C  
ATOM   1061  C   MET A  70      -1.981  42.102   3.040  1.00  0.00           C  
ATOM   1062  O   MET A  70      -3.069  42.618   3.296  1.00  0.00           O  
ATOM   1063  CB  MET A  70      -1.857  39.600   3.017  1.00  0.00           C  
ATOM   1064  CG  MET A  70      -1.303  38.317   3.620  1.00  0.00           C  
ATOM   1065  SD  MET A  70      -1.980  36.835   2.845  1.00  0.00           S  
ATOM   1066  CE  MET A  70      -1.323  35.562   3.918  1.00  0.00           C  
ATOM   1067  H   MET A  70      -3.085  40.854   5.238  1.00  0.00           H  
ATOM   1068  HA  MET A  70      -0.422  40.933   3.886  1.00  0.00           H  
ATOM   1069 1HB  MET A  70      -2.940  39.499   2.955  1.00  0.00           H  
ATOM   1070 2HB  MET A  70      -1.478  39.681   1.997  1.00  0.00           H  
ATOM   1071 1HG  MET A  70      -0.219  38.301   3.507  1.00  0.00           H  
ATOM   1072 2HG  MET A  70      -1.535  38.285   4.684  1.00  0.00           H  
ATOM   1073 1HE  MET A  70      -1.655  34.584   3.568  1.00  0.00           H  
ATOM   1074 2HE  MET A  70      -0.233  35.602   3.907  1.00  0.00           H  
ATOM   1075 3HE  MET A  70      -1.681  35.723   4.936  1.00  0.00           H  
ATOM   1076  N   THR A  71      -1.158  42.573   2.109  1.00  0.00           N  
ATOM   1077  CA  THR A  71      -1.516  43.716   1.278  1.00  0.00           C  
ATOM   1078  C   THR A  71      -0.795  43.670  -0.063  1.00  0.00           C  
ATOM   1079  O   THR A  71      -0.176  42.664  -0.412  1.00  0.00           O  
ATOM   1080  CB  THR A  71      -1.196  45.043   1.991  1.00  0.00           C  
ATOM   1081  OG1 THR A  71      -1.754  46.135   1.249  1.00  0.00           O  
ATOM   1082  CG2 THR A  71       0.308  45.233   2.113  1.00  0.00           C  
ATOM   1083  H   THR A  71      -0.262  42.128   1.973  1.00  0.00           H  
ATOM   1084  HA  THR A  71      -2.589  43.681   1.084  1.00  0.00           H  
ATOM   1085  HB  THR A  71      -1.638  45.036   2.988  1.00  0.00           H  
ATOM   1086  HG1 THR A  71      -2.116  46.783   1.857  1.00  0.00           H  
ATOM   1087 1HG2 THR A  71       0.515  46.175   2.621  1.00  0.00           H  
ATOM   1088 2HG2 THR A  71       0.733  44.410   2.688  1.00  0.00           H  
ATOM   1089 3HG2 THR A  71       0.754  45.251   1.120  1.00  0.00           H  
ATOM   1090  N   ARG A  72      -0.879  44.764  -0.813  1.00  0.00           N  
ATOM   1091  CA  ARG A  72      -0.308  44.820  -2.153  1.00  0.00           C  
ATOM   1092  C   ARG A  72      -0.163  46.259  -2.631  1.00  0.00           C  
ATOM   1093  O   ARG A  72      -0.911  47.142  -2.209  1.00  0.00           O  
ATOM   1094  CB  ARG A  72      -1.176  44.048  -3.137  1.00  0.00           C  
ATOM   1095  CG  ARG A  72      -2.613  44.533  -3.240  1.00  0.00           C  
ATOM   1096  CD  ARG A  72      -2.753  45.628  -4.234  1.00  0.00           C  
ATOM   1097  NE  ARG A  72      -4.141  45.852  -4.602  1.00  0.00           N  
ATOM   1098  CZ  ARG A  72      -4.990  46.657  -3.933  1.00  0.00           C  
ATOM   1099  NH1 ARG A  72      -4.577  47.306  -2.867  1.00  0.00           N  
ATOM   1100  NH2 ARG A  72      -6.237  46.794  -4.349  1.00  0.00           N  
ATOM   1101  H   ARG A  72      -1.350  45.578  -0.444  1.00  0.00           H  
ATOM   1102  HA  ARG A  72       0.681  44.361  -2.128  1.00  0.00           H  
ATOM   1103 1HB  ARG A  72      -0.736  44.105  -4.131  1.00  0.00           H  
ATOM   1104 2HB  ARG A  72      -1.202  42.996  -2.850  1.00  0.00           H  
ATOM   1105 1HG  ARG A  72      -3.255  43.707  -3.547  1.00  0.00           H  
ATOM   1106 2HG  ARG A  72      -2.941  44.907  -2.270  1.00  0.00           H  
ATOM   1107 1HD  ARG A  72      -2.358  46.552  -3.815  1.00  0.00           H  
ATOM   1108 2HD  ARG A  72      -2.198  45.373  -5.136  1.00  0.00           H  
ATOM   1109  HE  ARG A  72      -4.495  45.369  -5.418  1.00  0.00           H  
ATOM   1110 1HH1 ARG A  72      -3.624  47.201  -2.549  1.00  0.00           H  
ATOM   1111 2HH1 ARG A  72      -5.213  47.909  -2.366  1.00  0.00           H  
ATOM   1112 1HH2 ARG A  72      -6.554  46.295  -5.169  1.00  0.00           H  
ATOM   1113 2HH2 ARG A  72      -6.872  47.397  -3.849  1.00  0.00           H  
ATOM   1114  N   ASP A  73       0.803  46.490  -3.513  1.00  0.00           N  
ATOM   1115  CA  ASP A  73       0.993  47.804  -4.115  1.00  0.00           C  
ATOM   1116  C   ASP A  73       1.128  47.703  -5.628  1.00  0.00           C  
ATOM   1117  O   ASP A  73       2.147  47.240  -6.141  1.00  0.00           O  
ATOM   1118  CB  ASP A  73       2.233  48.487  -3.531  1.00  0.00           C  
ATOM   1119  CG  ASP A  73       2.414  49.914  -4.031  1.00  0.00           C  
ATOM   1120  OD1 ASP A  73       1.783  50.268  -4.999  1.00  0.00           O  
ATOM   1121  OD2 ASP A  73       3.181  50.636  -3.441  1.00  0.00           O  
ATOM   1122  H   ASP A  73       1.422  45.735  -3.773  1.00  0.00           H  
ATOM   1123  HA  ASP A  73       0.120  48.417  -3.890  1.00  0.00           H  
ATOM   1124 1HB  ASP A  73       2.160  48.506  -2.443  1.00  0.00           H  
ATOM   1125 2HB  ASP A  73       3.122  47.911  -3.790  1.00  0.00           H  
ATOM   1126  N   THR A  74       0.093  48.138  -6.340  1.00  0.00           N  
ATOM   1127  CA  THR A  74      -0.024  47.866  -7.767  1.00  0.00           C  
ATOM   1128  C   THR A  74       0.956  48.711  -8.571  1.00  0.00           C  
ATOM   1129  O   THR A  74       1.264  48.396  -9.721  1.00  0.00           O  
ATOM   1130  CB  THR A  74      -1.458  48.123  -8.265  1.00  0.00           C  
ATOM   1131  OG1 THR A  74      -1.799  49.500  -8.057  1.00  0.00           O  
ATOM   1132  CG2 THR A  74      -2.448  47.241  -7.519  1.00  0.00           C  
ATOM   1133  H   THR A  74      -0.630  48.671  -5.880  1.00  0.00           H  
ATOM   1134  HA  THR A  74       0.217  46.816  -7.940  1.00  0.00           H  
ATOM   1135  HB  THR A  74      -1.518  47.905  -9.331  1.00  0.00           H  
ATOM   1136  HG1 THR A  74      -1.699  49.982  -8.882  1.00  0.00           H  
ATOM   1137 1HG2 THR A  74      -3.456  47.436  -7.884  1.00  0.00           H  
ATOM   1138 2HG2 THR A  74      -2.198  46.194  -7.684  1.00  0.00           H  
ATOM   1139 3HG2 THR A  74      -2.399  47.462  -6.453  1.00  0.00           H  
ATOM   1140  N   SER A  75       1.443  49.785  -7.960  1.00  0.00           N  
ATOM   1141  CA  SER A  75       2.407  50.665  -8.610  1.00  0.00           C  
ATOM   1142  C   SER A  75       3.769  49.996  -8.734  1.00  0.00           C  
ATOM   1143  O   SER A  75       4.589  50.384  -9.566  1.00  0.00           O  
ATOM   1144  CB  SER A  75       2.539  51.960  -7.832  1.00  0.00           C  
ATOM   1145  OG  SER A  75       3.210  51.751  -6.620  1.00  0.00           O  
ATOM   1146  H   SER A  75       1.139  49.997  -7.021  1.00  0.00           H  
ATOM   1147  HA  SER A  75       2.045  50.894  -9.614  1.00  0.00           H  
ATOM   1148 1HB  SER A  75       3.082  52.691  -8.431  1.00  0.00           H  
ATOM   1149 2HB  SER A  75       1.548  52.369  -7.636  1.00  0.00           H  
ATOM   1150  HG  SER A  75       2.563  51.373  -6.021  1.00  0.00           H  
ATOM   1151  N   ILE A  76       4.005  48.988  -7.901  1.00  0.00           N  
ATOM   1152  CA  ILE A  76       5.223  48.191  -7.987  1.00  0.00           C  
ATOM   1153  C   ILE A  76       4.904  46.705  -8.087  1.00  0.00           C  
ATOM   1154  O   ILE A  76       5.796  45.862  -8.000  1.00  0.00           O  
ATOM   1155  CB  ILE A  76       6.131  48.442  -6.769  1.00  0.00           C  
ATOM   1156  CG1 ILE A  76       5.407  48.057  -5.476  1.00  0.00           C  
ATOM   1157  CG2 ILE A  76       6.571  49.897  -6.724  1.00  0.00           C  
ATOM   1158  CD1 ILE A  76       6.298  48.053  -4.255  1.00  0.00           C  
ATOM   1159  H   ILE A  76       3.323  48.767  -7.189  1.00  0.00           H  
ATOM   1160  HA  ILE A  76       5.765  48.484  -8.886  1.00  0.00           H  
ATOM   1161  HB  ILE A  76       7.014  47.807  -6.836  1.00  0.00           H  
ATOM   1162 1HG1 ILE A  76       4.587  48.752  -5.298  1.00  0.00           H  
ATOM   1163 2HG1 ILE A  76       4.973  47.063  -5.584  1.00  0.00           H  
ATOM   1164 1HG2 ILE A  76       7.211  50.056  -5.856  1.00  0.00           H  
ATOM   1165 2HG2 ILE A  76       7.123  50.138  -7.631  1.00  0.00           H  
ATOM   1166 3HG2 ILE A  76       5.694  50.540  -6.651  1.00  0.00           H  
ATOM   1167 1HD1 ILE A  76       5.714  47.770  -3.379  1.00  0.00           H  
ATOM   1168 2HD1 ILE A  76       7.107  47.336  -4.398  1.00  0.00           H  
ATOM   1169 3HD1 ILE A  76       6.716  49.047  -4.106  1.00  0.00           H  
ATOM   1170  N   SER A  77       3.626  46.391  -8.269  1.00  0.00           N  
ATOM   1171  CA  SER A  77       3.206  45.022  -8.545  1.00  0.00           C  
ATOM   1172  C   SER A  77       3.780  44.052  -7.520  1.00  0.00           C  
ATOM   1173  O   SER A  77       4.212  42.953  -7.866  1.00  0.00           O  
ATOM   1174  CB  SER A  77       3.639  44.614  -9.939  1.00  0.00           C  
ATOM   1175  OG  SER A  77       3.050  45.436 -10.909  1.00  0.00           O  
ATOM   1176  H   SER A  77       2.928  47.118  -8.215  1.00  0.00           H  
ATOM   1177  HA  SER A  77       2.117  44.976  -8.487  1.00  0.00           H  
ATOM   1178 1HB  SER A  77       4.724  44.677 -10.016  1.00  0.00           H  
ATOM   1179 2HB  SER A  77       3.359  43.577 -10.118  1.00  0.00           H  
ATOM   1180  HG  SER A  77       2.764  46.227 -10.447  1.00  0.00           H  
ATOM   1181  N   THR A  78       3.783  44.466  -6.258  1.00  0.00           N  
ATOM   1182  CA  THR A  78       4.418  43.691  -5.199  1.00  0.00           C  
ATOM   1183  C   THR A  78       3.425  43.350  -4.095  1.00  0.00           C  
ATOM   1184  O   THR A  78       2.700  44.218  -3.609  1.00  0.00           O  
ATOM   1185  CB  THR A  78       5.617  44.449  -4.600  1.00  0.00           C  
ATOM   1186  OG1 THR A  78       6.588  44.699  -5.624  1.00  0.00           O  
ATOM   1187  CG2 THR A  78       6.258  43.638  -3.485  1.00  0.00           C  
ATOM   1188  H   THR A  78       3.334  45.341  -6.026  1.00  0.00           H  
ATOM   1189  HA  THR A  78       4.782  42.756  -5.625  1.00  0.00           H  
ATOM   1190  HB  THR A  78       5.280  45.405  -4.198  1.00  0.00           H  
ATOM   1191  HG1 THR A  78       6.159  45.108  -6.379  1.00  0.00           H  
ATOM   1192 1HG2 THR A  78       7.103  44.189  -3.073  1.00  0.00           H  
ATOM   1193 2HG2 THR A  78       5.525  43.456  -2.699  1.00  0.00           H  
ATOM   1194 3HG2 THR A  78       6.607  42.685  -3.883  1.00  0.00           H  
ATOM   1195  N   ALA A  79       3.397  42.080  -3.704  1.00  0.00           N  
ATOM   1196  CA  ALA A  79       2.560  41.639  -2.594  1.00  0.00           C  
ATOM   1197  C   ALA A  79       3.353  41.586  -1.294  1.00  0.00           C  
ATOM   1198  O   ALA A  79       4.562  41.359  -1.302  1.00  0.00           O  
ATOM   1199  CB  ALA A  79       1.951  40.278  -2.898  1.00  0.00           C  
ATOM   1200  H   ALA A  79       3.970  41.404  -4.187  1.00  0.00           H  
ATOM   1201  HA  ALA A  79       1.757  42.365  -2.466  1.00  0.00           H  
ATOM   1202 1HB  ALA A  79       1.330  39.963  -2.060  1.00  0.00           H  
ATOM   1203 2HB  ALA A  79       1.340  40.346  -3.798  1.00  0.00           H  
ATOM   1204 3HB  ALA A  79       2.746  39.551  -3.054  1.00  0.00           H  
ATOM   1205  N   TYR A  80       2.663  41.798  -0.178  1.00  0.00           N  
ATOM   1206  CA  TYR A  80       3.305  41.792   1.131  1.00  0.00           C  
ATOM   1207  C   TYR A  80       2.548  40.906   2.112  1.00  0.00           C  
ATOM   1208  O   TYR A  80       1.320  40.827   2.071  1.00  0.00           O  
ATOM   1209  CB  TYR A  80       3.415  43.217   1.680  1.00  0.00           C  
ATOM   1210  CG  TYR A  80       4.303  44.122   0.854  1.00  0.00           C  
ATOM   1211  CD1 TYR A  80       3.755  44.891  -0.162  1.00  0.00           C  
ATOM   1212  CD2 TYR A  80       5.664  44.181   1.113  1.00  0.00           C  
ATOM   1213  CE1 TYR A  80       4.566  45.718  -0.916  1.00  0.00           C  
ATOM   1214  CE2 TYR A  80       6.475  45.007   0.359  1.00  0.00           C  
ATOM   1215  CZ  TYR A  80       5.930  45.773  -0.652  1.00  0.00           C  
ATOM   1216  OH  TYR A  80       6.738  46.596  -1.403  1.00  0.00           O  
ATOM   1217  H   TYR A  80       1.669  41.967  -0.238  1.00  0.00           H  
ATOM   1218  HA  TYR A  80       4.309  41.382   1.023  1.00  0.00           H  
ATOM   1219 1HB  TYR A  80       2.422  43.666   1.728  1.00  0.00           H  
ATOM   1220 2HB  TYR A  80       3.810  43.186   2.694  1.00  0.00           H  
ATOM   1221  HD1 TYR A  80       2.685  44.845  -0.365  1.00  0.00           H  
ATOM   1222  HD2 TYR A  80       6.094  43.576   1.910  1.00  0.00           H  
ATOM   1223  HE1 TYR A  80       4.136  46.323  -1.714  1.00  0.00           H  
ATOM   1224  HE2 TYR A  80       7.545  45.054   0.562  1.00  0.00           H  
ATOM   1225  HH  TYR A  80       7.649  46.495  -1.118  1.00  0.00           H  
ATOM   1226  N   MET A  81       3.287  40.241   2.993  1.00  0.00           N  
ATOM   1227  CA  MET A  81       2.683  39.480   4.080  1.00  0.00           C  
ATOM   1228  C   MET A  81       3.456  39.667   5.380  1.00  0.00           C  
ATOM   1229  O   MET A  81       4.612  39.258   5.490  1.00  0.00           O  
ATOM   1230  CB  MET A  81       2.611  37.999   3.711  1.00  0.00           C  
ATOM   1231  CG  MET A  81       2.087  37.099   4.821  1.00  0.00           C  
ATOM   1232  SD  MET A  81       2.325  35.346   4.465  1.00  0.00           S  
ATOM   1233  CE  MET A  81       4.099  35.200   4.655  1.00  0.00           C  
ATOM   1234  H   MET A  81       4.293  40.264   2.908  1.00  0.00           H  
ATOM   1235  HA  MET A  81       1.671  39.851   4.242  1.00  0.00           H  
ATOM   1236 1HB  MET A  81       1.965  37.872   2.844  1.00  0.00           H  
ATOM   1237 2HB  MET A  81       3.605  37.645   3.434  1.00  0.00           H  
ATOM   1238 1HG  MET A  81       2.600  37.334   5.753  1.00  0.00           H  
ATOM   1239 2HG  MET A  81       1.022  37.279   4.963  1.00  0.00           H  
ATOM   1240 1HE  MET A  81       4.402  34.170   4.466  1.00  0.00           H  
ATOM   1241 2HE  MET A  81       4.597  35.862   3.945  1.00  0.00           H  
ATOM   1242 3HE  MET A  81       4.380  35.480   5.671  1.00  0.00           H  
ATOM   1243  N   GLU A  82       2.811  40.288   6.361  1.00  0.00           N  
ATOM   1244  CA  GLU A  82       3.428  40.508   7.664  1.00  0.00           C  
ATOM   1245  C   GLU A  82       2.815  39.600   8.723  1.00  0.00           C  
ATOM   1246  O   GLU A  82       1.612  39.652   8.979  1.00  0.00           O  
ATOM   1247  CB  GLU A  82       3.278  41.972   8.085  1.00  0.00           C  
ATOM   1248  CG  GLU A  82       3.922  42.310   9.422  1.00  0.00           C  
ATOM   1249  CD  GLU A  82       3.808  43.767   9.775  1.00  0.00           C  
ATOM   1250  OE1 GLU A  82       3.280  44.511   8.983  1.00  0.00           O  
ATOM   1251  OE2 GLU A  82       4.248  44.137  10.837  1.00  0.00           O  
ATOM   1252  H   GLU A  82       1.870  40.617   6.201  1.00  0.00           H  
ATOM   1253  HA  GLU A  82       4.490  40.273   7.588  1.00  0.00           H  
ATOM   1254 1HB  GLU A  82       3.724  42.616   7.327  1.00  0.00           H  
ATOM   1255 2HB  GLU A  82       2.220  42.226   8.150  1.00  0.00           H  
ATOM   1256 1HG  GLU A  82       3.444  41.720  10.204  1.00  0.00           H  
ATOM   1257 2HG  GLU A  82       4.975  42.031   9.388  1.00  0.00           H  
ATOM   1258  N   LEU A  83       3.650  38.768   9.337  1.00  0.00           N  
ATOM   1259  CA  LEU A  83       3.204  37.887  10.409  1.00  0.00           C  
ATOM   1260  C   LEU A  83       3.710  38.368  11.763  1.00  0.00           C  
ATOM   1261  O   LEU A  83       4.912  38.359  12.026  1.00  0.00           O  
ATOM   1262  CB  LEU A  83       3.688  36.455  10.155  1.00  0.00           C  
ATOM   1263  CG  LEU A  83       3.360  35.436  11.254  1.00  0.00           C  
ATOM   1264  CD1 LEU A  83       1.850  35.306  11.393  1.00  0.00           C  
ATOM   1265  CD2 LEU A  83       3.996  34.097  10.912  1.00  0.00           C  
ATOM   1266  H   LEU A  83       4.619  38.745   9.053  1.00  0.00           H  
ATOM   1267  HA  LEU A  83       2.115  37.891  10.429  1.00  0.00           H  
ATOM   1268 1HB  LEU A  83       3.242  36.097   9.228  1.00  0.00           H  
ATOM   1269 2HB  LEU A  83       4.771  36.471  10.030  1.00  0.00           H  
ATOM   1270  HG  LEU A  83       3.753  35.791  12.208  1.00  0.00           H  
ATOM   1271 1HD1 LEU A  83       1.617  34.583  12.174  1.00  0.00           H  
ATOM   1272 2HD1 LEU A  83       1.424  36.274  11.657  1.00  0.00           H  
ATOM   1273 3HD1 LEU A  83       1.426  34.968  10.448  1.00  0.00           H  
ATOM   1274 1HD2 LEU A  83       3.763  33.373  11.694  1.00  0.00           H  
ATOM   1275 2HD2 LEU A  83       3.602  33.741   9.959  1.00  0.00           H  
ATOM   1276 3HD2 LEU A  83       5.077  34.215  10.837  1.00  0.00           H  
ATOM   1277  N   SER A  84       2.785  38.787  12.620  1.00  0.00           N  
ATOM   1278  CA  SER A  84       3.135  39.266  13.952  1.00  0.00           C  
ATOM   1279  C   SER A  84       2.973  38.167  14.993  1.00  0.00           C  
ATOM   1280  O   SER A  84       2.419  37.105  14.708  1.00  0.00           O  
ATOM   1281  CB  SER A  84       2.271  40.456  14.322  1.00  0.00           C  
ATOM   1282  OG  SER A  84       0.938  40.069  14.513  1.00  0.00           O  
ATOM   1283  H   SER A  84       1.814  38.773  12.342  1.00  0.00           H  
ATOM   1284  HA  SER A  84       4.180  39.579  13.943  1.00  0.00           H  
ATOM   1285 1HB  SER A  84       2.654  40.914  15.234  1.00  0.00           H  
ATOM   1286 2HB  SER A  84       2.326  41.205  13.533  1.00  0.00           H  
ATOM   1287  HG  SER A  84       0.654  39.681  13.683  1.00  0.00           H  
ATOM   1288  N   ARG A  85       3.460  38.427  16.202  1.00  0.00           N  
ATOM   1289  CA  ARG A  85       3.385  37.453  17.284  1.00  0.00           C  
ATOM   1290  C   ARG A  85       4.107  36.163  16.916  1.00  0.00           C  
ATOM   1291  O   ARG A  85       3.534  35.076  16.993  1.00  0.00           O  
ATOM   1292  CB  ARG A  85       1.935  37.140  17.623  1.00  0.00           C  
ATOM   1293  CG  ARG A  85       1.118  38.330  18.100  1.00  0.00           C  
ATOM   1294  CD  ARG A  85      -0.262  37.934  18.478  1.00  0.00           C  
ATOM   1295  NE  ARG A  85      -1.038  39.064  18.963  1.00  0.00           N  
ATOM   1296  CZ  ARG A  85      -2.336  39.004  19.319  1.00  0.00           C  
ATOM   1297  NH1 ARG A  85      -2.988  37.865  19.240  1.00  0.00           N  
ATOM   1298  NH2 ARG A  85      -2.954  40.091  19.749  1.00  0.00           N  
ATOM   1299  H   ARG A  85       3.894  39.322  16.375  1.00  0.00           H  
ATOM   1300  HA  ARG A  85       3.864  37.879  18.166  1.00  0.00           H  
ATOM   1301 1HB  ARG A  85       1.437  36.730  16.745  1.00  0.00           H  
ATOM   1302 2HB  ARG A  85       1.899  36.381  18.404  1.00  0.00           H  
ATOM   1303 1HG  ARG A  85       1.598  38.774  18.973  1.00  0.00           H  
ATOM   1304 2HG  ARG A  85       1.056  39.072  17.303  1.00  0.00           H  
ATOM   1305 1HD  ARG A  85      -0.772  37.518  17.609  1.00  0.00           H  
ATOM   1306 2HD  ARG A  85      -0.222  37.184  19.267  1.00  0.00           H  
ATOM   1307  HE  ARG A  85      -0.570  39.957  19.038  1.00  0.00           H  
ATOM   1308 1HH1 ARG A  85      -2.516  37.035  18.911  1.00  0.00           H  
ATOM   1309 2HH1 ARG A  85      -3.960  37.821  19.507  1.00  0.00           H  
ATOM   1310 1HH2 ARG A  85      -2.452  40.966  19.810  1.00  0.00           H  
ATOM   1311 2HH2 ARG A  85      -3.926  40.046  20.016  1.00  0.00           H  
ATOM   1312  N   LEU A  86       5.367  36.290  16.515  1.00  0.00           N  
ATOM   1313  CA  LEU A  86       6.140  35.147  16.044  1.00  0.00           C  
ATOM   1314  C   LEU A  86       6.533  34.235  17.199  1.00  0.00           C  
ATOM   1315  O   LEU A  86       6.698  34.687  18.331  1.00  0.00           O  
ATOM   1316  CB  LEU A  86       7.400  35.625  15.311  1.00  0.00           C  
ATOM   1317  CG  LEU A  86       7.159  36.389  14.002  1.00  0.00           C  
ATOM   1318  CD1 LEU A  86       8.482  36.930  13.478  1.00  0.00           C  
ATOM   1319  CD2 LEU A  86       6.506  35.463  12.987  1.00  0.00           C  
ATOM   1320  H   LEU A  86       5.801  37.202  16.537  1.00  0.00           H  
ATOM   1321  HA  LEU A  86       5.525  34.577  15.349  1.00  0.00           H  
ATOM   1322 1HB  LEU A  86       7.962  36.279  15.976  1.00  0.00           H  
ATOM   1323 2HB  LEU A  86       8.018  34.758  15.079  1.00  0.00           H  
ATOM   1324  HG  LEU A  86       6.503  37.239  14.192  1.00  0.00           H  
ATOM   1325 1HD1 LEU A  86       8.311  37.473  12.548  1.00  0.00           H  
ATOM   1326 2HD1 LEU A  86       8.917  37.604  14.216  1.00  0.00           H  
ATOM   1327 3HD1 LEU A  86       9.166  36.102  13.294  1.00  0.00           H  
ATOM   1328 1HD2 LEU A  86       6.334  36.005  12.057  1.00  0.00           H  
ATOM   1329 2HD2 LEU A  86       7.162  34.613  12.795  1.00  0.00           H  
ATOM   1330 3HD2 LEU A  86       5.554  35.105  13.380  1.00  0.00           H  
ATOM   1331  N   ARG A  87       6.681  32.947  16.904  1.00  0.00           N  
ATOM   1332  CA  ARG A  87       7.275  32.009  17.849  1.00  0.00           C  
ATOM   1333  C   ARG A  87       8.251  31.069  17.152  1.00  0.00           C  
ATOM   1334  O   ARG A  87       8.364  31.075  15.926  1.00  0.00           O  
ATOM   1335  CB  ARG A  87       6.196  31.192  18.543  1.00  0.00           C  
ATOM   1336  CG  ARG A  87       5.288  30.408  17.609  1.00  0.00           C  
ATOM   1337  CD  ARG A  87       4.149  29.793  18.338  1.00  0.00           C  
ATOM   1338  NE  ARG A  87       4.564  28.639  19.118  1.00  0.00           N  
ATOM   1339  CZ  ARG A  87       3.923  28.184  20.213  1.00  0.00           C  
ATOM   1340  NH1 ARG A  87       2.841  28.795  20.642  1.00  0.00           N  
ATOM   1341  NH2 ARG A  87       4.381  27.123  20.854  1.00  0.00           N  
ATOM   1342  H   ARG A  87       6.374  32.610  16.003  1.00  0.00           H  
ATOM   1343  HA  ARG A  87       7.821  32.577  18.604  1.00  0.00           H  
ATOM   1344 1HB  ARG A  87       6.660  30.481  19.225  1.00  0.00           H  
ATOM   1345 2HB  ARG A  87       5.566  31.852  19.138  1.00  0.00           H  
ATOM   1346 1HG  ARG A  87       4.886  31.075  16.846  1.00  0.00           H  
ATOM   1347 2HG  ARG A  87       5.859  29.611  17.130  1.00  0.00           H  
ATOM   1348 1HD  ARG A  87       3.715  30.525  19.018  1.00  0.00           H  
ATOM   1349 2HD  ARG A  87       3.393  29.468  17.624  1.00  0.00           H  
ATOM   1350  HE  ARG A  87       5.393  28.142  18.819  1.00  0.00           H  
ATOM   1351 1HH1 ARG A  87       2.491  29.606  20.151  1.00  0.00           H  
ATOM   1352 2HH1 ARG A  87       2.361  28.455  21.462  1.00  0.00           H  
ATOM   1353 1HH2 ARG A  87       5.213  26.653  20.524  1.00  0.00           H  
ATOM   1354 2HH2 ARG A  87       3.901  26.783  21.674  1.00  0.00           H  
ATOM   1355  N   SER A  88       8.953  30.262  17.940  1.00  0.00           N  
ATOM   1356  CA  SER A  88       9.970  29.365  17.406  1.00  0.00           C  
ATOM   1357  C   SER A  88       9.361  28.351  16.446  1.00  0.00           C  
ATOM   1358  O   SER A  88      10.043  27.828  15.565  1.00  0.00           O  
ATOM   1359  CB  SER A  88      10.675  28.643  18.538  1.00  0.00           C  
ATOM   1360  OG  SER A  88       9.801  27.771  19.199  1.00  0.00           O  
ATOM   1361  H   SER A  88       8.778  30.271  18.935  1.00  0.00           H  
ATOM   1362  HA  SER A  88      10.702  29.959  16.857  1.00  0.00           H  
ATOM   1363 1HB  SER A  88      11.521  28.083  18.141  1.00  0.00           H  
ATOM   1364 2HB  SER A  88      11.069  29.372  19.245  1.00  0.00           H  
ATOM   1365  HG  SER A  88       9.939  26.907  18.804  1.00  0.00           H  
ATOM   1366  N   ASP A  89       8.073  28.076  16.623  1.00  0.00           N  
ATOM   1367  CA  ASP A  89       7.390  27.062  15.828  1.00  0.00           C  
ATOM   1368  C   ASP A  89       6.914  27.633  14.499  1.00  0.00           C  
ATOM   1369  O   ASP A  89       6.295  26.934  13.698  1.00  0.00           O  
ATOM   1370  CB  ASP A  89       6.199  26.489  16.599  1.00  0.00           C  
ATOM   1371  CG  ASP A  89       6.615  25.719  17.845  1.00  0.00           C  
ATOM   1372  OD1 ASP A  89       7.460  24.862  17.736  1.00  0.00           O  
ATOM   1373  OD2 ASP A  89       6.083  25.994  18.894  1.00  0.00           O  
ATOM   1374  H   ASP A  89       7.554  28.582  17.326  1.00  0.00           H  
ATOM   1375  HA  ASP A  89       8.092  26.254  15.620  1.00  0.00           H  
ATOM   1376 1HB  ASP A  89       5.533  27.299  16.896  1.00  0.00           H  
ATOM   1377 2HB  ASP A  89       5.632  25.821  15.950  1.00  0.00           H  
ATOM   1378  N   ASP A  90       7.208  28.909  14.269  1.00  0.00           N  
ATOM   1379  CA  ASP A  90       6.882  29.555  13.004  1.00  0.00           C  
ATOM   1380  C   ASP A  90       8.056  29.495  12.036  1.00  0.00           C  
ATOM   1381  O   ASP A  90       7.973  29.990  10.912  1.00  0.00           O  
ATOM   1382  CB  ASP A  90       6.476  31.012  13.234  1.00  0.00           C  
ATOM   1383  CG  ASP A  90       5.106  31.150  13.884  1.00  0.00           C  
ATOM   1384  OD1 ASP A  90       4.220  30.415  13.519  1.00  0.00           O  
ATOM   1385  OD2 ASP A  90       4.959  31.990  14.740  1.00  0.00           O  
ATOM   1386  H   ASP A  90       7.669  29.445  14.991  1.00  0.00           H  
ATOM   1387  HA  ASP A  90       6.041  29.026  12.552  1.00  0.00           H  
ATOM   1388 1HB  ASP A  90       7.215  31.500  13.870  1.00  0.00           H  
ATOM   1389 2HB  ASP A  90       6.465  31.542  12.281  1.00  0.00           H  
ATOM   1390  N   THR A  91       9.151  28.886  12.479  1.00  0.00           N  
ATOM   1391  CA  THR A  91      10.308  28.668  11.618  1.00  0.00           C  
ATOM   1392  C   THR A  91       9.918  27.917  10.352  1.00  0.00           C  
ATOM   1393  O   THR A  91       9.494  26.762  10.409  1.00  0.00           O  
ATOM   1394  CB  THR A  91      11.412  27.892  12.361  1.00  0.00           C  
ATOM   1395  OG1 THR A  91      11.785  28.605  13.548  1.00  0.00           O  
ATOM   1396  CG2 THR A  91      12.634  27.723  11.471  1.00  0.00           C  
ATOM   1397  H   THR A  91       9.183  28.566  13.436  1.00  0.00           H  
ATOM   1398  HA  THR A  91      10.708  29.638  11.324  1.00  0.00           H  
ATOM   1399  HB  THR A  91      11.038  26.909  12.645  1.00  0.00           H  
ATOM   1400  HG1 THR A  91      11.188  28.369  14.262  1.00  0.00           H  
ATOM   1401 1HG2 THR A  91      13.404  27.172  12.012  1.00  0.00           H  
ATOM   1402 2HG2 THR A  91      12.357  27.171  10.573  1.00  0.00           H  
ATOM   1403 3HG2 THR A  91      13.019  28.702  11.191  1.00  0.00           H  
ATOM   1404  N   ALA A  92      10.065  28.578   9.209  1.00  0.00           N  
ATOM   1405  CA  ALA A  92       9.569  28.045   7.946  1.00  0.00           C  
ATOM   1406  C   ALA A  92      10.027  28.898   6.770  1.00  0.00           C  
ATOM   1407  O   ALA A  92      10.495  30.022   6.951  1.00  0.00           O  
ATOM   1408  CB  ALA A  92       8.051  27.949   7.970  1.00  0.00           C  
ATOM   1409  H   ALA A  92      10.531  29.474   9.215  1.00  0.00           H  
ATOM   1410  HA  ALA A  92       9.984  27.045   7.815  1.00  0.00           H  
ATOM   1411 1HB  ALA A  92       7.696  27.549   7.020  1.00  0.00           H  
ATOM   1412 2HB  ALA A  92       7.740  27.289   8.780  1.00  0.00           H  
ATOM   1413 3HB  ALA A  92       7.627  28.940   8.127  1.00  0.00           H  
ATOM   1414  N   VAL A  93       9.890  28.357   5.564  1.00  0.00           N  
ATOM   1415  CA  VAL A  93      10.121  29.127   4.348  1.00  0.00           C  
ATOM   1416  C   VAL A  93       8.808  29.598   3.736  1.00  0.00           C  
ATOM   1417  O   VAL A  93       7.939  28.789   3.409  1.00  0.00           O  
ATOM   1418  CB  VAL A  93      10.891  28.281   3.317  1.00  0.00           C  
ATOM   1419  CG1 VAL A  93      11.113  29.072   2.037  1.00  0.00           C  
ATOM   1420  CG2 VAL A  93      12.217  27.825   3.907  1.00  0.00           C  
ATOM   1421  H   VAL A  93       9.618  27.387   5.488  1.00  0.00           H  
ATOM   1422  HA  VAL A  93      10.722  30.002   4.601  1.00  0.00           H  
ATOM   1423  HB  VAL A  93      10.290  27.409   3.056  1.00  0.00           H  
ATOM   1424 1HG1 VAL A  93      11.658  28.458   1.320  1.00  0.00           H  
ATOM   1425 2HG1 VAL A  93      10.151  29.357   1.613  1.00  0.00           H  
ATOM   1426 3HG1 VAL A  93      11.692  29.969   2.260  1.00  0.00           H  
ATOM   1427 1HG2 VAL A  93      12.755  27.226   3.173  1.00  0.00           H  
ATOM   1428 2HG2 VAL A  93      12.815  28.697   4.174  1.00  0.00           H  
ATOM   1429 3HG2 VAL A  93      12.031  27.226   4.799  1.00  0.00           H  
ATOM   1430  N   TYR A  94       8.669  30.910   3.582  1.00  0.00           N  
ATOM   1431  CA  TYR A  94       7.430  31.496   3.085  1.00  0.00           C  
ATOM   1432  C   TYR A  94       7.434  31.584   1.564  1.00  0.00           C  
ATOM   1433  O   TYR A  94       8.310  32.214   0.971  1.00  0.00           O  
ATOM   1434  CB  TYR A  94       7.211  32.882   3.696  1.00  0.00           C  
ATOM   1435  CG  TYR A  94       7.016  32.864   5.196  1.00  0.00           C  
ATOM   1436  CD1 TYR A  94       7.939  33.486   6.023  1.00  0.00           C  
ATOM   1437  CD2 TYR A  94       5.913  32.226   5.744  1.00  0.00           C  
ATOM   1438  CE1 TYR A  94       7.761  33.470   7.393  1.00  0.00           C  
ATOM   1439  CE2 TYR A  94       5.734  32.210   7.113  1.00  0.00           C  
ATOM   1440  CZ  TYR A  94       6.653  32.828   7.936  1.00  0.00           C  
ATOM   1441  OH  TYR A  94       6.475  32.812   9.301  1.00  0.00           O  
ATOM   1442  H   TYR A  94       9.442  31.517   3.816  1.00  0.00           H  
ATOM   1443  HA  TYR A  94       6.601  30.852   3.377  1.00  0.00           H  
ATOM   1444 1HB  TYR A  94       8.068  33.519   3.472  1.00  0.00           H  
ATOM   1445 2HB  TYR A  94       6.334  33.344   3.244  1.00  0.00           H  
ATOM   1446  HD1 TYR A  94       8.806  33.988   5.592  1.00  0.00           H  
ATOM   1447  HD2 TYR A  94       5.187  31.737   5.094  1.00  0.00           H  
ATOM   1448  HE1 TYR A  94       8.486  33.958   8.043  1.00  0.00           H  
ATOM   1449  HE2 TYR A  94       4.868  31.708   7.544  1.00  0.00           H  
ATOM   1450  HH  TYR A  94       7.236  33.215   9.726  1.00  0.00           H  
ATOM   1451  N   TYR A  95       6.449  30.949   0.938  1.00  0.00           N  
ATOM   1452  CA  TYR A  95       6.322  30.977  -0.515  1.00  0.00           C  
ATOM   1453  C   TYR A  95       5.143  31.839  -0.947  1.00  0.00           C  
ATOM   1454  O   TYR A  95       4.083  31.818  -0.322  1.00  0.00           O  
ATOM   1455  CB  TYR A  95       6.171  29.558  -1.066  1.00  0.00           C  
ATOM   1456  CG  TYR A  95       7.358  28.663  -0.782  1.00  0.00           C  
ATOM   1457  CD1 TYR A  95       7.334  27.804   0.307  1.00  0.00           C  
ATOM   1458  CD2 TYR A  95       8.469  28.703  -1.611  1.00  0.00           C  
ATOM   1459  CE1 TYR A  95       8.418  26.988   0.566  1.00  0.00           C  
ATOM   1460  CE2 TYR A  95       9.553  27.886  -1.352  1.00  0.00           C  
ATOM   1461  CZ  TYR A  95       9.530  27.031  -0.268  1.00  0.00           C  
ATOM   1462  OH  TYR A  95      10.609  26.218  -0.010  1.00  0.00           O  
ATOM   1463  H   TYR A  95       5.772  30.434   1.481  1.00  0.00           H  
ATOM   1464  HA  TYR A  95       7.226  31.420  -0.933  1.00  0.00           H  
ATOM   1465 1HB  TYR A  95       5.283  29.092  -0.636  1.00  0.00           H  
ATOM   1466 2HB  TYR A  95       6.028  29.600  -2.145  1.00  0.00           H  
ATOM   1467  HD1 TYR A  95       6.460  27.774   0.958  1.00  0.00           H  
ATOM   1468  HD2 TYR A  95       8.488  29.378  -2.466  1.00  0.00           H  
ATOM   1469  HE1 TYR A  95       8.400  26.313   1.421  1.00  0.00           H  
ATOM   1470  HE2 TYR A  95      10.427  27.918  -2.002  1.00  0.00           H  
ATOM   1471  HH  TYR A  95      10.334  25.493   0.556  1.00  0.00           H  
ATOM   1472  N   CYS A  96       5.334  32.598  -2.021  1.00  0.00           N  
ATOM   1473  CA  CYS A  96       4.231  33.290  -2.677  1.00  0.00           C  
ATOM   1474  C   CYS A  96       3.994  32.742  -4.079  1.00  0.00           C  
ATOM   1475  O   CYS A  96       4.941  32.446  -4.808  1.00  0.00           O  
ATOM   1476  CB  CYS A  96       4.511  34.790  -2.762  1.00  0.00           C  
ATOM   1477  SG  CYS A  96       3.147  35.758  -3.451  1.00  0.00           S  
ATOM   1478  H   CYS A  96       6.268  32.699  -2.392  1.00  0.00           H  
ATOM   1479  HA  CYS A  96       3.328  33.137  -2.087  1.00  0.00           H  
ATOM   1480 1HB  CYS A  96       4.729  35.177  -1.766  1.00  0.00           H  
ATOM   1481 2HB  CYS A  96       5.392  34.962  -3.380  1.00  0.00           H  
ATOM   1482  HG  CYS A  96       2.252  35.410  -2.532  1.00  0.00           H  
ATOM   1483  N   ALA A  97       2.725  32.610  -4.451  1.00  0.00           N  
ATOM   1484  CA  ALA A  97       2.358  31.966  -5.706  1.00  0.00           C  
ATOM   1485  C   ALA A  97       1.157  32.651  -6.346  1.00  0.00           C  
ATOM   1486  O   ALA A  97       0.290  33.181  -5.651  1.00  0.00           O  
ATOM   1487  CB  ALA A  97       2.065  30.490  -5.478  1.00  0.00           C  
ATOM   1488  H   ALA A  97       1.997  32.965  -3.848  1.00  0.00           H  
ATOM   1489  HA  ALA A  97       3.200  32.057  -6.392  1.00  0.00           H  
ATOM   1490 1HB  ALA A  97       1.792  30.023  -6.424  1.00  0.00           H  
ATOM   1491 2HB  ALA A  97       2.952  30.001  -5.074  1.00  0.00           H  
ATOM   1492 3HB  ALA A  97       1.242  30.387  -4.772  1.00  0.00           H  
ATOM   1493  N   ARG A  98       1.113  32.637  -7.674  1.00  0.00           N  
ATOM   1494  CA  ARG A  98      -0.020  33.189  -8.408  1.00  0.00           C  
ATOM   1495  C   ARG A  98      -1.012  32.098  -8.790  1.00  0.00           C  
ATOM   1496  O   ARG A  98      -0.621  30.993  -9.165  1.00  0.00           O  
ATOM   1497  CB  ARG A  98       0.454  33.902  -9.666  1.00  0.00           C  
ATOM   1498  CG  ARG A  98       1.048  32.994 -10.731  1.00  0.00           C  
ATOM   1499  CD  ARG A  98       1.384  33.744 -11.968  1.00  0.00           C  
ATOM   1500  NE  ARG A  98       2.042  32.901 -12.952  1.00  0.00           N  
ATOM   1501  CZ  ARG A  98       1.399  32.130 -13.852  1.00  0.00           C  
ATOM   1502  NH1 ARG A  98       0.085  32.108 -13.878  1.00  0.00           N  
ATOM   1503  NH2 ARG A  98       2.089  31.397 -14.707  1.00  0.00           N  
ATOM   1504  H   ARG A  98       1.884  32.235  -8.187  1.00  0.00           H  
ATOM   1505  HA  ARG A  98      -0.528  33.911  -7.769  1.00  0.00           H  
ATOM   1506 1HB  ARG A  98      -0.381  34.436 -10.117  1.00  0.00           H  
ATOM   1507 2HB  ARG A  98       1.212  34.640  -9.402  1.00  0.00           H  
ATOM   1508 1HG  ARG A  98       1.961  32.534 -10.350  1.00  0.00           H  
ATOM   1509 2HG  ARG A  98       0.329  32.215 -10.987  1.00  0.00           H  
ATOM   1510 1HD  ARG A  98       0.471  34.139 -12.413  1.00  0.00           H  
ATOM   1511 2HD  ARG A  98       2.054  34.568 -11.723  1.00  0.00           H  
ATOM   1512  HE  ARG A  98       3.053  32.891 -12.963  1.00  0.00           H  
ATOM   1513 1HH1 ARG A  98      -0.443  32.668 -13.223  1.00  0.00           H  
ATOM   1514 2HH1 ARG A  98      -0.397  31.531 -14.551  1.00  0.00           H  
ATOM   1515 1HH2 ARG A  98       3.100  31.414 -14.687  1.00  0.00           H  
ATOM   1516 2HH2 ARG A  98       1.608  30.820 -15.381  1.00  0.00           H  
ATOM   1517  N   SER A  99      -2.299  32.415  -8.691  1.00  0.00           N  
ATOM   1518  CA  SER A  99      -3.350  31.462  -9.025  1.00  0.00           C  
ATOM   1519  C   SER A  99      -4.234  31.987 -10.149  1.00  0.00           C  
ATOM   1520  O   SER A  99      -4.547  33.177 -10.201  1.00  0.00           O  
ATOM   1521  CB  SER A  99      -4.195  31.167  -7.801  1.00  0.00           C  
ATOM   1522  OG  SER A  99      -5.348  30.450  -8.147  1.00  0.00           O  
ATOM   1523  H   SER A  99      -2.555  33.340  -8.377  1.00  0.00           H  
ATOM   1524  HA  SER A  99      -2.883  30.535  -9.361  1.00  0.00           H  
ATOM   1525 1HB  SER A  99      -3.609  30.594  -7.083  1.00  0.00           H  
ATOM   1526 2HB  SER A  99      -4.477  32.103  -7.320  1.00  0.00           H  
ATOM   1527  HG  SER A  99      -6.090  30.992  -7.870  1.00  0.00           H  
ATOM   1528  N   GLY A 100      -4.633  31.094 -11.048  1.00  0.00           N  
ATOM   1529  CA  GLY A 100      -5.462  31.471 -12.187  1.00  0.00           C  
ATOM   1530  C   GLY A 100      -6.938  31.493 -11.812  1.00  0.00           C  
ATOM   1531  O   GLY A 100      -7.796  31.776 -12.647  1.00  0.00           O  
ATOM   1532  H   GLY A 100      -4.356  30.129 -10.939  1.00  0.00           H  
ATOM   1533 1HA  GLY A 100      -5.159  32.455 -12.547  1.00  0.00           H  
ATOM   1534 2HA  GLY A 100      -5.300  30.767 -13.002  1.00  0.00           H  
ATOM   1535  N   GLY A 101      -7.227  31.192 -10.550  1.00  0.00           N  
ATOM   1536  CA  GLY A 101      -8.598  31.204 -10.054  1.00  0.00           C  
ATOM   1537  C   GLY A 101      -8.676  30.653  -8.636  1.00  0.00           C  
ATOM   1538  O   GLY A 101      -7.717  30.747  -7.870  1.00  0.00           O  
ATOM   1539  H   GLY A 101      -6.477  30.950  -9.918  1.00  0.00           H  
ATOM   1540 1HA  GLY A 101      -8.984  32.223 -10.075  1.00  0.00           H  
ATOM   1541 2HA  GLY A 101      -9.228  30.609 -10.715  1.00  0.00           H  
ATOM   1542  N   PRO A 102      -9.823  30.079  -8.292  1.00  0.00           N  
ATOM   1543  CA  PRO A 102     -10.029  29.513  -6.964  1.00  0.00           C  
ATOM   1544  C   PRO A 102      -9.029  28.400  -6.678  1.00  0.00           C  
ATOM   1545  O   PRO A 102      -9.251  27.245  -7.043  1.00  0.00           O  
ATOM   1546  CB  PRO A 102     -11.463  28.979  -7.035  1.00  0.00           C  
ATOM   1547  CG  PRO A 102     -12.109  29.807  -8.094  1.00  0.00           C  
ATOM   1548  CD  PRO A 102     -11.027  30.014  -9.119  1.00  0.00           C  
ATOM   1549  HA  PRO A 102      -9.943  30.312  -6.213  1.00  0.00           H  
ATOM   1550 1HB  PRO A 102     -11.454  27.907  -7.278  1.00  0.00           H  
ATOM   1551 2HB  PRO A 102     -11.952  29.083  -6.055  1.00  0.00           H  
ATOM   1552 1HG  PRO A 102     -12.985  29.283  -8.504  1.00  0.00           H  
ATOM   1553 2HG  PRO A 102     -12.475  30.752  -7.667  1.00  0.00           H  
ATOM   1554 1HD  PRO A 102     -11.008  29.160  -9.812  1.00  0.00           H  
ATOM   1555 2HD  PRO A 102     -11.212  30.952  -9.664  1.00  0.00           H  
ATOM   1556  N   TYR A 103      -7.928  28.754  -6.025  1.00  0.00           N  
ATOM   1557  CA  TYR A 103      -6.996  27.763  -5.501  1.00  0.00           C  
ATOM   1558  C   TYR A 103      -6.356  26.960  -6.626  1.00  0.00           C  
ATOM   1559  O   TYR A 103      -6.340  25.730  -6.592  1.00  0.00           O  
ATOM   1560  CB  TYR A 103      -7.704  26.828  -4.518  1.00  0.00           C  
ATOM   1561  CG  TYR A 103      -8.500  27.551  -3.454  1.00  0.00           C  
ATOM   1562  CD1 TYR A 103      -9.885  27.477  -3.453  1.00  0.00           C  
ATOM   1563  CD2 TYR A 103      -7.844  28.287  -2.478  1.00  0.00           C  
ATOM   1564  CE1 TYR A 103     -10.611  28.137  -2.481  1.00  0.00           C  
ATOM   1565  CE2 TYR A 103      -8.570  28.946  -1.506  1.00  0.00           C  
ATOM   1566  CZ  TYR A 103      -9.948  28.873  -1.505  1.00  0.00           C  
ATOM   1567  OH  TYR A 103     -10.672  29.530  -0.537  1.00  0.00           O  
ATOM   1568  H   TYR A 103      -7.732  29.735  -5.887  1.00  0.00           H  
ATOM   1569  HA  TYR A 103      -6.197  28.285  -4.972  1.00  0.00           H  
ATOM   1570 1HB  TYR A 103      -8.384  26.173  -5.065  1.00  0.00           H  
ATOM   1571 2HB  TYR A 103      -6.968  26.196  -4.023  1.00  0.00           H  
ATOM   1572  HD1 TYR A 103     -10.400  26.898  -4.220  1.00  0.00           H  
ATOM   1573  HD2 TYR A 103      -6.756  28.346  -2.479  1.00  0.00           H  
ATOM   1574  HE1 TYR A 103     -11.699  28.079  -2.480  1.00  0.00           H  
ATOM   1575  HE2 TYR A 103      -8.055  29.526  -0.740  1.00  0.00           H  
ATOM   1576  HH  TYR A 103     -11.608  29.361  -0.668  1.00  0.00           H  
ATOM   1577  N   PHE A 104      -5.830  27.664  -7.623  1.00  0.00           N  
ATOM   1578  CA  PHE A 104      -5.114  27.022  -8.719  1.00  0.00           C  
ATOM   1579  C   PHE A 104      -3.688  27.547  -8.828  1.00  0.00           C  
ATOM   1580  O   PHE A 104      -3.401  28.427  -9.640  1.00  0.00           O  
ATOM   1581  CB  PHE A 104      -5.848  27.248 -10.042  1.00  0.00           C  
ATOM   1582  CG  PHE A 104      -7.183  26.562 -10.119  1.00  0.00           C  
ATOM   1583  CD1 PHE A 104      -7.269  25.178 -10.115  1.00  0.00           C  
ATOM   1584  CD2 PHE A 104      -8.354  27.300 -10.196  1.00  0.00           C  
ATOM   1585  CE1 PHE A 104      -8.496  24.546 -10.186  1.00  0.00           C  
ATOM   1586  CE2 PHE A 104      -9.582  26.671 -10.265  1.00  0.00           C  
ATOM   1587  CZ  PHE A 104      -9.653  25.293 -10.261  1.00  0.00           C  
ATOM   1588  H   PHE A 104      -5.928  28.669  -7.622  1.00  0.00           H  
ATOM   1589  HA  PHE A 104      -5.069  25.950  -8.523  1.00  0.00           H  
ATOM   1590 1HB  PHE A 104      -6.005  28.315 -10.193  1.00  0.00           H  
ATOM   1591 2HB  PHE A 104      -5.233  26.887 -10.865  1.00  0.00           H  
ATOM   1592  HD1 PHE A 104      -6.354  24.588 -10.055  1.00  0.00           H  
ATOM   1593  HD2 PHE A 104      -8.298  28.389 -10.200  1.00  0.00           H  
ATOM   1594  HE1 PHE A 104      -8.549  23.458 -10.182  1.00  0.00           H  
ATOM   1595  HE2 PHE A 104     -10.496  27.263 -10.325  1.00  0.00           H  
ATOM   1596  HZ  PHE A 104     -10.620  24.796 -10.318  1.00  0.00           H  
ATOM   1597  N   PHE A 105      -2.798  27.003  -8.005  1.00  0.00           N  
ATOM   1598  CA  PHE A 105      -1.458  27.557  -7.851  1.00  0.00           C  
ATOM   1599  C   PHE A 105      -0.607  27.292  -9.086  1.00  0.00           C  
ATOM   1600  O   PHE A 105      -0.132  26.176  -9.297  1.00  0.00           O  
ATOM   1601  CB  PHE A 105      -0.774  26.965  -6.617  1.00  0.00           C  
ATOM   1602  CG  PHE A 105      -1.458  27.304  -5.324  1.00  0.00           C  
ATOM   1603  CD1 PHE A 105      -2.781  26.945  -5.107  1.00  0.00           C  
ATOM   1604  CD2 PHE A 105      -0.782  27.982  -4.321  1.00  0.00           C  
ATOM   1605  CE1 PHE A 105      -3.412  27.256  -3.918  1.00  0.00           C  
ATOM   1606  CE2 PHE A 105      -1.410  28.293  -3.130  1.00  0.00           C  
ATOM   1607  CZ  PHE A 105      -2.726  27.930  -2.929  1.00  0.00           C  
ATOM   1608  H   PHE A 105      -3.056  26.184  -7.474  1.00  0.00           H  
ATOM   1609  HA  PHE A 105      -1.543  28.636  -7.718  1.00  0.00           H  
ATOM   1610 1HB  PHE A 105      -0.736  25.880  -6.708  1.00  0.00           H  
ATOM   1611 2HB  PHE A 105       0.253  27.325  -6.563  1.00  0.00           H  
ATOM   1612  HD1 PHE A 105      -3.322  26.411  -5.889  1.00  0.00           H  
ATOM   1613  HD2 PHE A 105       0.257  28.269  -4.480  1.00  0.00           H  
ATOM   1614  HE1 PHE A 105      -4.451  26.968  -3.761  1.00  0.00           H  
ATOM   1615  HE2 PHE A 105      -0.867  28.826  -2.350  1.00  0.00           H  
ATOM   1616  HZ  PHE A 105      -3.223  28.176  -1.992  1.00  0.00           H  
ATOM   1617  N   ASP A 106      -0.417  28.325  -9.900  1.00  0.00           N  
ATOM   1618  CA  ASP A 106       0.234  28.170 -11.195  1.00  0.00           C  
ATOM   1619  C   ASP A 106       1.750  28.238 -11.061  1.00  0.00           C  
ATOM   1620  O   ASP A 106       2.464  27.351 -11.530  1.00  0.00           O  
ATOM   1621  CB  ASP A 106      -0.246  29.249 -12.169  1.00  0.00           C  
ATOM   1622  CG  ASP A 106      -1.695  29.058 -12.598  1.00  0.00           C  
ATOM   1623  OD1 ASP A 106      -2.197  27.968 -12.455  1.00  0.00           O  
ATOM   1624  OD2 ASP A 106      -2.285  30.003 -13.063  1.00  0.00           O  
ATOM   1625  H   ASP A 106      -0.732  29.241  -9.614  1.00  0.00           H  
ATOM   1626  HA  ASP A 106      -0.029  27.193 -11.600  1.00  0.00           H  
ATOM   1627 1HB  ASP A 106      -0.146  30.230 -11.705  1.00  0.00           H  
ATOM   1628 2HB  ASP A 106       0.384  29.242 -13.059  1.00  0.00           H  
ATOM   1629  N   TYR A 107       2.236  29.294 -10.418  1.00  0.00           N  
ATOM   1630  CA  TYR A 107       3.671  29.526 -10.300  1.00  0.00           C  
ATOM   1631  C   TYR A 107       4.049  29.924  -8.879  1.00  0.00           C  
ATOM   1632  O   TYR A 107       3.400  30.773  -8.268  1.00  0.00           O  
ATOM   1633  CB  TYR A 107       4.122  30.602 -11.291  1.00  0.00           C  
ATOM   1634  CG  TYR A 107       5.609  30.875 -11.259  1.00  0.00           C  
ATOM   1635  CD1 TYR A 107       6.479  30.059 -11.967  1.00  0.00           C  
ATOM   1636  CD2 TYR A 107       6.103  31.942 -10.524  1.00  0.00           C  
ATOM   1637  CE1 TYR A 107       7.838  30.308 -11.938  1.00  0.00           C  
ATOM   1638  CE2 TYR A 107       7.462  32.192 -10.495  1.00  0.00           C  
ATOM   1639  CZ  TYR A 107       8.327  31.379 -11.199  1.00  0.00           C  
ATOM   1640  OH  TYR A 107       9.680  31.627 -11.170  1.00  0.00           O  
ATOM   1641  H   TYR A 107       1.595  29.954 -10.000  1.00  0.00           H  
ATOM   1642  HA  TYR A 107       4.192  28.598 -10.533  1.00  0.00           H  
ATOM   1643 1HB  TYR A 107       3.852  30.301 -12.304  1.00  0.00           H  
ATOM   1644 2HB  TYR A 107       3.600  31.535 -11.077  1.00  0.00           H  
ATOM   1645  HD1 TYR A 107       6.091  29.220 -12.545  1.00  0.00           H  
ATOM   1646  HD2 TYR A 107       5.420  32.583  -9.967  1.00  0.00           H  
ATOM   1647  HE1 TYR A 107       8.521  29.667 -12.494  1.00  0.00           H  
ATOM   1648  HE2 TYR A 107       7.850  33.030  -9.916  1.00  0.00           H  
ATOM   1649  HH  TYR A 107      10.132  30.999 -11.739  1.00  0.00           H  
ATOM   1650  N   TRP A 108       5.104  29.306  -8.358  1.00  0.00           N  
ATOM   1651  CA  TRP A 108       5.591  29.619  -7.020  1.00  0.00           C  
ATOM   1652  C   TRP A 108       6.889  30.413  -7.078  1.00  0.00           C  
ATOM   1653  O   TRP A 108       7.684  30.256  -8.005  1.00  0.00           O  
ATOM   1654  CB  TRP A 108       5.811  28.334  -6.219  1.00  0.00           C  
ATOM   1655  CG  TRP A 108       4.548  27.572  -5.952  1.00  0.00           C  
ATOM   1656  CD1 TRP A 108       3.658  27.118  -6.879  1.00  0.00           C  
ATOM   1657  CD2 TRP A 108       4.026  27.168  -4.663  1.00  0.00           C  
ATOM   1658  NE1 TRP A 108       2.622  26.464  -6.260  1.00  0.00           N  
ATOM   1659  CE2 TRP A 108       2.831  26.484  -4.904  1.00  0.00           C  
ATOM   1660  CE3 TRP A 108       4.469  27.330  -3.345  1.00  0.00           C  
ATOM   1661  CZ2 TRP A 108       2.067  25.959  -3.874  1.00  0.00           C  
ATOM   1662  CZ3 TRP A 108       3.703  26.803  -2.312  1.00  0.00           C  
ATOM   1663  CH2 TRP A 108       2.533  26.134  -2.571  1.00  0.00           C  
ATOM   1664  H   TRP A 108       5.580  28.602  -8.904  1.00  0.00           H  
ATOM   1665  HA  TRP A 108       4.840  30.223  -6.511  1.00  0.00           H  
ATOM   1666 1HB  TRP A 108       6.497  27.681  -6.760  1.00  0.00           H  
ATOM   1667 2HB  TRP A 108       6.274  28.576  -5.263  1.00  0.00           H  
ATOM   1668  HD1 TRP A 108       3.756  27.254  -7.955  1.00  0.00           H  
ATOM   1669  HE1 TRP A 108       1.834  26.037  -6.725  1.00  0.00           H  
ATOM   1670  HE3 TRP A 108       5.399  27.858  -3.134  1.00  0.00           H  
ATOM   1671  HZ2 TRP A 108       1.134  25.425  -4.059  1.00  0.00           H  
ATOM   1672  HZ3 TRP A 108       4.055  26.934  -1.289  1.00  0.00           H  
ATOM   1673  HH2 TRP A 108       1.957  25.733  -1.737  1.00  0.00           H  
ATOM   1674  N   GLY A 109       7.099  31.268  -6.083  1.00  0.00           N  
ATOM   1675  CA  GLY A 109       8.336  32.031  -5.976  1.00  0.00           C  
ATOM   1676  C   GLY A 109       9.463  31.177  -5.410  1.00  0.00           C  
ATOM   1677  O   GLY A 109       9.312  29.968  -5.237  1.00  0.00           O  
ATOM   1678  H   GLY A 109       6.382  31.392  -5.381  1.00  0.00           H  
ATOM   1679 1HA  GLY A 109       8.618  32.406  -6.960  1.00  0.00           H  
ATOM   1680 2HA  GLY A 109       8.175  32.898  -5.336  1.00  0.00           H  
ATOM   1681  N   GLN A 110      10.594  31.813  -5.123  1.00  0.00           N  
ATOM   1682  CA  GLN A 110      11.792  31.095  -4.702  1.00  0.00           C  
ATOM   1683  C   GLN A 110      11.732  30.745  -3.221  1.00  0.00           C  
ATOM   1684  O   GLN A 110      12.439  29.851  -2.756  1.00  0.00           O  
ATOM   1685  CB  GLN A 110      13.044  31.926  -4.993  1.00  0.00           C  
ATOM   1686  CG  GLN A 110      13.427  32.887  -3.881  1.00  0.00           C  
ATOM   1687  CD  GLN A 110      12.878  34.283  -4.108  1.00  0.00           C  
ATOM   1688  OE1 GLN A 110      11.832  34.459  -4.738  1.00  0.00           O  
ATOM   1689  NE2 GLN A 110      13.584  35.285  -3.596  1.00  0.00           N  
ATOM   1690  H   GLN A 110      10.625  32.820  -5.197  1.00  0.00           H  
ATOM   1691  HA  GLN A 110      11.852  30.164  -5.265  1.00  0.00           H  
ATOM   1692 1HB  GLN A 110      13.890  31.260  -5.168  1.00  0.00           H  
ATOM   1693 2HB  GLN A 110      12.892  32.507  -5.903  1.00  0.00           H  
ATOM   1694 1HG  GLN A 110      13.028  32.512  -2.938  1.00  0.00           H  
ATOM   1695 2HG  GLN A 110      14.513  32.951  -3.827  1.00  0.00           H  
ATOM   1696 1HE2 GLN A 110      13.272  36.229  -3.714  1.00  0.00           H  
ATOM   1697 2HE2 GLN A 110      14.427  35.098  -3.093  1.00  0.00           H  
ATOM   1698  N   GLY A 111      10.885  31.455  -2.484  1.00  0.00           N  
ATOM   1699  CA  GLY A 111      10.694  31.186  -1.063  1.00  0.00           C  
ATOM   1700  C   GLY A 111      11.532  32.127  -0.207  1.00  0.00           C  
ATOM   1701  O   GLY A 111      12.614  32.553  -0.612  1.00  0.00           O  
ATOM   1702  H   GLY A 111      10.361  32.201  -2.918  1.00  0.00           H  
ATOM   1703 1HA  GLY A 111       9.640  31.300  -0.810  1.00  0.00           H  
ATOM   1704 2HA  GLY A 111      10.966  30.154  -0.849  1.00  0.00           H  
ATOM   1705  N   THR A 112      11.027  32.446   0.980  1.00  0.00           N  
ATOM   1706  CA  THR A 112      11.750  33.299   1.915  1.00  0.00           C  
ATOM   1707  C   THR A 112      11.924  32.613   3.264  1.00  0.00           C  
ATOM   1708  O   THR A 112      10.963  32.442   4.013  1.00  0.00           O  
ATOM   1709  CB  THR A 112      11.028  34.646   2.110  1.00  0.00           C  
ATOM   1710  OG1 THR A 112      10.937  35.328   0.852  1.00  0.00           O  
ATOM   1711  CG2 THR A 112      11.783  35.517   3.101  1.00  0.00           C  
ATOM   1712  H   THR A 112      10.119  32.089   1.240  1.00  0.00           H  
ATOM   1713  HA  THR A 112      12.741  33.497   1.508  1.00  0.00           H  
ATOM   1714  HB  THR A 112      10.020  34.467   2.484  1.00  0.00           H  
ATOM   1715  HG1 THR A 112      11.671  35.941   0.767  1.00  0.00           H  
ATOM   1716 1HG2 THR A 112      11.258  36.464   3.226  1.00  0.00           H  
ATOM   1717 2HG2 THR A 112      11.843  35.006   4.062  1.00  0.00           H  
ATOM   1718 3HG2 THR A 112      12.788  35.707   2.728  1.00  0.00           H  
ATOM   1719  N   LEU A 113      13.157  32.222   3.568  1.00  0.00           N  
ATOM   1720  CA  LEU A 113      13.462  31.561   4.832  1.00  0.00           C  
ATOM   1721  C   LEU A 113      13.440  32.550   5.990  1.00  0.00           C  
ATOM   1722  O   LEU A 113      14.186  33.529   5.996  1.00  0.00           O  
ATOM   1723  CB  LEU A 113      14.835  30.881   4.757  1.00  0.00           C  
ATOM   1724  CG  LEU A 113      15.327  30.231   6.056  1.00  0.00           C  
ATOM   1725  CD1 LEU A 113      14.397  29.087   6.436  1.00  0.00           C  
ATOM   1726  CD2 LEU A 113      16.754  29.738   5.868  1.00  0.00           C  
ATOM   1727  H   LEU A 113      13.903  32.387   2.907  1.00  0.00           H  
ATOM   1728  HA  LEU A 113      12.703  30.800   5.015  1.00  0.00           H  
ATOM   1729 1HB  LEU A 113      14.797  30.106   3.993  1.00  0.00           H  
ATOM   1730 2HB  LEU A 113      15.574  31.623   4.456  1.00  0.00           H  
ATOM   1731  HG  LEU A 113      15.300  30.965   6.863  1.00  0.00           H  
ATOM   1732 1HD1 LEU A 113      14.747  28.625   7.360  1.00  0.00           H  
ATOM   1733 2HD1 LEU A 113      13.388  29.472   6.583  1.00  0.00           H  
ATOM   1734 3HD1 LEU A 113      14.391  28.344   5.639  1.00  0.00           H  
ATOM   1735 1HD2 LEU A 113      17.104  29.276   6.792  1.00  0.00           H  
ATOM   1736 2HD2 LEU A 113      16.781  29.003   5.063  1.00  0.00           H  
ATOM   1737 3HD2 LEU A 113      17.399  30.579   5.615  1.00  0.00           H  
ATOM   1738  N   VAL A 114      12.581  32.288   6.969  1.00  0.00           N  
ATOM   1739  CA  VAL A 114      12.528  33.100   8.179  1.00  0.00           C  
ATOM   1740  C   VAL A 114      12.652  32.237   9.428  1.00  0.00           C  
ATOM   1741  O   VAL A 114      11.943  31.242   9.579  1.00  0.00           O  
ATOM   1742  CB  VAL A 114      11.207  33.891   8.234  1.00  0.00           C  
ATOM   1743  CG1 VAL A 114      11.113  34.681   9.530  1.00  0.00           C  
ATOM   1744  CG2 VAL A 114      11.106  34.815   7.030  1.00  0.00           C  
ATOM   1745  H   VAL A 114      11.949  31.507   6.873  1.00  0.00           H  
ATOM   1746  HA  VAL A 114      13.358  33.807   8.158  1.00  0.00           H  
ATOM   1747  HB  VAL A 114      10.373  33.189   8.224  1.00  0.00           H  
ATOM   1748 1HG1 VAL A 114      10.173  35.234   9.553  1.00  0.00           H  
ATOM   1749 2HG1 VAL A 114      11.150  33.996  10.377  1.00  0.00           H  
ATOM   1750 3HG1 VAL A 114      11.946  35.381   9.591  1.00  0.00           H  
ATOM   1751 1HG2 VAL A 114      10.170  35.370   7.075  1.00  0.00           H  
ATOM   1752 2HG2 VAL A 114      11.943  35.514   7.037  1.00  0.00           H  
ATOM   1753 3HG2 VAL A 114      11.134  34.225   6.114  1.00  0.00           H  
ATOM   1754  N   THR A 115      13.556  32.624  10.321  1.00  0.00           N  
ATOM   1755  CA  THR A 115      13.744  31.911  11.579  1.00  0.00           C  
ATOM   1756  C   THR A 115      13.381  32.790  12.769  1.00  0.00           C  
ATOM   1757  O   THR A 115      12.230  32.934  13.079  1.00  0.00           O  
ATOM   1758  OXT THR A 115      14.244  33.337  13.396  1.00  0.00           O  
ATOM   1759  CB  THR A 115      15.195  31.417  11.724  1.00  0.00           C  
ATOM   1760  OG1 THR A 115      15.504  30.510  10.658  1.00  0.00           O  
ATOM   1761  CG2 THR A 115      15.387  30.710  13.057  1.00  0.00           C  
ATOM   1762  H   THR A 115      14.128  33.432  10.123  1.00  0.00           H  
ATOM   1763  HA  THR A 115      13.084  31.044  11.587  1.00  0.00           H  
ATOM   1764  HB  THR A 115      15.876  32.266  11.669  1.00  0.00           H  
ATOM   1765  HG1 THR A 115      15.436  29.607  10.977  1.00  0.00           H  
ATOM   1766 1HG2 THR A 115      16.418  30.368  13.143  1.00  0.00           H  
ATOM   1767 2HG2 THR A 115      15.164  31.400  13.871  1.00  0.00           H  
ATOM   1768 3HG2 THR A 115      14.715  29.854  13.114  1.00  0.00           H  
ATOM   1769  N   ASP C 116      -9.594  22.831   6.465  1.00  0.00           N  
ATOM   1770  CA  ASP C 116      -9.142  22.149   7.672  1.00  0.00           C  
ATOM   1771  C   ASP C 116      -9.338  20.643   7.560  1.00  0.00           C  
ATOM   1772  O   ASP C 116     -10.073  20.043   8.345  1.00  0.00           O  
ATOM   1773  CB  ASP C 116      -9.888  22.678   8.899  1.00  0.00           C  
ATOM   1774  CG  ASP C 116      -9.308  22.167  10.211  1.00  0.00           C  
ATOM   1775  OD1 ASP C 116      -8.222  21.638  10.192  1.00  0.00           O  
ATOM   1776  OD2 ASP C 116      -9.957  22.311  11.219  1.00  0.00           O  
ATOM   1777 1H   ASP C 116      -9.454  23.816   6.565  1.00  0.00           H  
ATOM   1778 2H   ASP C 116      -9.074  22.499   5.678  1.00  0.00           H  
ATOM   1779 3H   ASP C 116     -10.567  22.646   6.322  1.00  0.00           H  
ATOM   1780  HA  ASP C 116      -8.077  22.345   7.801  1.00  0.00           H  
ATOM   1781 1HB  ASP C 116      -9.855  23.768   8.903  1.00  0.00           H  
ATOM   1782 2HB  ASP C 116     -10.936  22.382   8.842  1.00  0.00           H  
ATOM   1783  N   ILE C 117      -8.677  20.036   6.581  1.00  0.00           N  
ATOM   1784  CA  ILE C 117      -8.718  18.588   6.411  1.00  0.00           C  
ATOM   1785  C   ILE C 117      -7.321  17.986   6.475  1.00  0.00           C  
ATOM   1786  O   ILE C 117      -6.410  18.428   5.774  1.00  0.00           O  
ATOM   1787  CB  ILE C 117      -9.379  18.211   5.072  1.00  0.00           C  
ATOM   1788  CG1 ILE C 117     -10.827  18.705   5.034  1.00  0.00           C  
ATOM   1789  CG2 ILE C 117      -9.320  16.707   4.855  1.00  0.00           C  
ATOM   1790  CD1 ILE C 117     -11.504  18.509   3.696  1.00  0.00           C  
ATOM   1791  H   ILE C 117      -8.132  20.591   5.937  1.00  0.00           H  
ATOM   1792  HA  ILE C 117      -9.310  18.162   7.219  1.00  0.00           H  
ATOM   1793  HB  ILE C 117      -8.855  18.707   4.255  1.00  0.00           H  
ATOM   1794 1HG1 ILE C 117     -11.410  18.182   5.791  1.00  0.00           H  
ATOM   1795 2HG1 ILE C 117     -10.856  19.768   5.276  1.00  0.00           H  
ATOM   1796 1HG2 ILE C 117      -9.792  16.457   3.905  1.00  0.00           H  
ATOM   1797 2HG2 ILE C 117      -8.281  16.382   4.840  1.00  0.00           H  
ATOM   1798 3HG2 ILE C 117      -9.847  16.202   5.665  1.00  0.00           H  
ATOM   1799 1HD1 ILE C 117     -12.527  18.884   3.747  1.00  0.00           H  
ATOM   1800 2HD1 ILE C 117     -10.956  19.055   2.927  1.00  0.00           H  
ATOM   1801 3HD1 ILE C 117     -11.519  17.449   3.448  1.00  0.00           H  
ATOM   1802  N   VAL C 118      -7.156  16.974   7.321  1.00  0.00           N  
ATOM   1803  CA  VAL C 118      -5.879  16.284   7.450  1.00  0.00           C  
ATOM   1804  C   VAL C 118      -5.574  15.451   6.211  1.00  0.00           C  
ATOM   1805  O   VAL C 118      -6.374  14.607   5.807  1.00  0.00           O  
ATOM   1806  CB  VAL C 118      -5.889  15.369   8.690  1.00  0.00           C  
ATOM   1807  CG1 VAL C 118      -4.601  14.562   8.767  1.00  0.00           C  
ATOM   1808  CG2 VAL C 118      -6.079  16.204   9.947  1.00  0.00           C  
ATOM   1809  H   VAL C 118      -7.937  16.676   7.888  1.00  0.00           H  
ATOM   1810  HA  VAL C 118      -5.093  17.030   7.572  1.00  0.00           H  
ATOM   1811  HB  VAL C 118      -6.709  14.657   8.598  1.00  0.00           H  
ATOM   1812 1HG1 VAL C 118      -4.626  13.921   9.649  1.00  0.00           H  
ATOM   1813 2HG1 VAL C 118      -4.504  13.946   7.873  1.00  0.00           H  
ATOM   1814 3HG1 VAL C 118      -3.751  15.240   8.836  1.00  0.00           H  
ATOM   1815 1HG2 VAL C 118      -6.086  15.551  10.819  1.00  0.00           H  
ATOM   1816 2HG2 VAL C 118      -5.261  16.920  10.036  1.00  0.00           H  
ATOM   1817 3HG2 VAL C 118      -7.026  16.740   9.888  1.00  0.00           H  
ATOM   1818  N   MET C 119      -4.414  15.694   5.612  1.00  0.00           N  
ATOM   1819  CA  MET C 119      -4.010  14.981   4.406  1.00  0.00           C  
ATOM   1820  C   MET C 119      -2.682  14.263   4.610  1.00  0.00           C  
ATOM   1821  O   MET C 119      -1.624  14.892   4.644  1.00  0.00           O  
ATOM   1822  CB  MET C 119      -3.918  15.948   3.227  1.00  0.00           C  
ATOM   1823  CG  MET C 119      -5.220  16.664   2.897  1.00  0.00           C  
ATOM   1824  SD  MET C 119      -5.052  17.810   1.515  1.00  0.00           S  
ATOM   1825  CE  MET C 119      -5.053  16.674   0.131  1.00  0.00           C  
ATOM   1826  H   MET C 119      -3.795  16.391   6.002  1.00  0.00           H  
ATOM   1827  HA  MET C 119      -4.763  14.226   4.183  1.00  0.00           H  
ATOM   1828 1HB  MET C 119      -3.164  16.705   3.436  1.00  0.00           H  
ATOM   1829 2HB  MET C 119      -3.600  15.406   2.336  1.00  0.00           H  
ATOM   1830 1HG  MET C 119      -5.985  15.931   2.646  1.00  0.00           H  
ATOM   1831 2HG  MET C 119      -5.558  17.224   3.769  1.00  0.00           H  
ATOM   1832 1HE  MET C 119      -4.956  17.233  -0.799  1.00  0.00           H  
ATOM   1833 2HE  MET C 119      -4.217  15.981   0.228  1.00  0.00           H  
ATOM   1834 3HE  MET C 119      -5.989  16.113   0.121  1.00  0.00           H  
ATOM   1835  N   THR C 120      -2.744  12.942   4.744  1.00  0.00           N  
ATOM   1836  CA  THR C 120      -1.558  12.146   5.034  1.00  0.00           C  
ATOM   1837  C   THR C 120      -1.021  11.478   3.774  1.00  0.00           C  
ATOM   1838  O   THR C 120      -1.706  10.667   3.151  1.00  0.00           O  
ATOM   1839  CB  THR C 120      -1.856  11.075   6.100  1.00  0.00           C  
ATOM   1840  OG1 THR C 120      -2.259  11.711   7.320  1.00  0.00           O  
ATOM   1841  CG2 THR C 120      -0.624  10.223   6.360  1.00  0.00           C  
ATOM   1842  H   THR C 120      -3.635  12.479   4.642  1.00  0.00           H  
ATOM   1843  HA  THR C 120      -0.782  12.807   5.420  1.00  0.00           H  
ATOM   1844  HB  THR C 120      -2.668  10.435   5.755  1.00  0.00           H  
ATOM   1845  HG1 THR C 120      -3.154  11.444   7.540  1.00  0.00           H  
ATOM   1846 1HG2 THR C 120      -0.854   9.472   7.115  1.00  0.00           H  
ATOM   1847 2HG2 THR C 120      -0.322   9.728   5.436  1.00  0.00           H  
ATOM   1848 3HG2 THR C 120       0.188  10.856   6.714  1.00  0.00           H  
ATOM   1849  N   GLN C 121       0.207  11.823   3.405  1.00  0.00           N  
ATOM   1850  CA  GLN C 121       0.863  11.209   2.257  1.00  0.00           C  
ATOM   1851  C   GLN C 121       1.701  10.009   2.679  1.00  0.00           C  
ATOM   1852  O   GLN C 121       2.194   9.949   3.805  1.00  0.00           O  
ATOM   1853  CB  GLN C 121       1.742  12.231   1.532  1.00  0.00           C  
ATOM   1854  CG  GLN C 121       0.971  13.371   0.889  1.00  0.00           C  
ATOM   1855  CD  GLN C 121       1.874  14.330   0.137  1.00  0.00           C  
ATOM   1856  OE1 GLN C 121       1.626  15.538   0.099  1.00  0.00           O  
ATOM   1857  NE2 GLN C 121       2.929  13.796  -0.468  1.00  0.00           N  
ATOM   1858  H   GLN C 121       0.699  12.530   3.933  1.00  0.00           H  
ATOM   1859  HA  GLN C 121       0.096  10.857   1.567  1.00  0.00           H  
ATOM   1860 1HB  GLN C 121       2.456  12.661   2.234  1.00  0.00           H  
ATOM   1861 2HB  GLN C 121       2.314  11.730   0.751  1.00  0.00           H  
ATOM   1862 1HG  GLN C 121       0.250  12.957   0.185  1.00  0.00           H  
ATOM   1863 2HG  GLN C 121       0.453  13.930   1.669  1.00  0.00           H  
ATOM   1864 1HE2 GLN C 121       3.561  14.379  -0.980  1.00  0.00           H  
ATOM   1865 2HE2 GLN C 121       3.093  12.811  -0.412  1.00  0.00           H  
ATOM   1866  N   SER C 122       1.859   9.054   1.768  1.00  0.00           N  
ATOM   1867  CA  SER C 122       2.650   7.859   2.040  1.00  0.00           C  
ATOM   1868  C   SER C 122       3.313   7.338   0.771  1.00  0.00           C  
ATOM   1869  O   SER C 122       2.680   7.247  -0.280  1.00  0.00           O  
ATOM   1870  CB  SER C 122       1.772   6.780   2.643  1.00  0.00           C  
ATOM   1871  OG  SER C 122       2.504   5.607   2.870  1.00  0.00           O  
ATOM   1872  H   SER C 122       1.421   9.159   0.864  1.00  0.00           H  
ATOM   1873  HA  SER C 122       3.432   8.117   2.755  1.00  0.00           H  
ATOM   1874 1HB  SER C 122       1.351   7.136   3.582  1.00  0.00           H  
ATOM   1875 2HB  SER C 122       0.942   6.568   1.971  1.00  0.00           H  
ATOM   1876  HG  SER C 122       2.867   5.352   2.018  1.00  0.00           H  
ATOM   1877  N   PRO C 123       4.593   6.996   0.877  1.00  0.00           N  
ATOM   1878  CA  PRO C 123       5.314   7.109   2.139  1.00  0.00           C  
ATOM   1879  C   PRO C 123       5.792   8.537   2.373  1.00  0.00           C  
ATOM   1880  O   PRO C 123       5.517   9.433   1.576  1.00  0.00           O  
ATOM   1881  CB  PRO C 123       6.489   6.144   1.952  1.00  0.00           C  
ATOM   1882  CG  PRO C 123       6.816   6.242   0.501  1.00  0.00           C  
ATOM   1883  CD  PRO C 123       5.478   6.382  -0.175  1.00  0.00           C  
ATOM   1884  HA  PRO C 123       4.661   6.781   2.960  1.00  0.00           H  
ATOM   1885 1HB  PRO C 123       7.327   6.441   2.599  1.00  0.00           H  
ATOM   1886 2HB  PRO C 123       6.193   5.129   2.255  1.00  0.00           H  
ATOM   1887 1HG  PRO C 123       7.476   7.103   0.317  1.00  0.00           H  
ATOM   1888 2HG  PRO C 123       7.364   5.346   0.174  1.00  0.00           H  
ATOM   1889 1HD  PRO C 123       5.576   7.044  -1.048  1.00  0.00           H  
ATOM   1890 2HD  PRO C 123       5.115   5.389  -0.480  1.00  0.00           H  
ATOM   1891  N   LEU C 124       6.511   8.742   3.472  1.00  0.00           N  
ATOM   1892  CA  LEU C 124       7.195  10.006   3.716  1.00  0.00           C  
ATOM   1893  C   LEU C 124       8.348  10.205   2.740  1.00  0.00           C  
ATOM   1894  O   LEU C 124       8.579  11.312   2.255  1.00  0.00           O  
ATOM   1895  CB  LEU C 124       7.722  10.055   5.156  1.00  0.00           C  
ATOM   1896  CG  LEU C 124       8.418  11.359   5.565  1.00  0.00           C  
ATOM   1897  CD1 LEU C 124       7.454  12.525   5.396  1.00  0.00           C  
ATOM   1898  CD2 LEU C 124       8.896  11.249   7.005  1.00  0.00           C  
ATOM   1899  H   LEU C 124       6.584   8.003   4.157  1.00  0.00           H  
ATOM   1900  HA  LEU C 124       6.482  10.817   3.575  1.00  0.00           H  
ATOM   1901 1HB  LEU C 124       6.887   9.898   5.836  1.00  0.00           H  
ATOM   1902 2HB  LEU C 124       8.434   9.241   5.293  1.00  0.00           H  
ATOM   1903  HG  LEU C 124       9.273  11.535   4.912  1.00  0.00           H  
ATOM   1904 1HD1 LEU C 124       7.949  13.452   5.686  1.00  0.00           H  
ATOM   1905 2HD1 LEU C 124       7.144  12.592   4.353  1.00  0.00           H  
ATOM   1906 3HD1 LEU C 124       6.580  12.368   6.026  1.00  0.00           H  
ATOM   1907 1HD2 LEU C 124       9.392  12.175   7.296  1.00  0.00           H  
ATOM   1908 2HD2 LEU C 124       8.042  11.074   7.660  1.00  0.00           H  
ATOM   1909 3HD2 LEU C 124       9.597  10.419   7.094  1.00  0.00           H  
ATOM   1910  N   SER C 125       9.069   9.125   2.456  1.00  0.00           N  
ATOM   1911  CA  SER C 125      10.126   9.153   1.452  1.00  0.00           C  
ATOM   1912  C   SER C 125      10.164   7.854   0.657  1.00  0.00           C  
ATOM   1913  O   SER C 125       9.941   6.774   1.204  1.00  0.00           O  
ATOM   1914  CB  SER C 125      11.469   9.390   2.114  1.00  0.00           C  
ATOM   1915  OG  SER C 125      12.506   9.361   1.172  1.00  0.00           O  
ATOM   1916  H   SER C 125       8.880   8.264   2.948  1.00  0.00           H  
ATOM   1917  HA  SER C 125       9.925   9.972   0.760  1.00  0.00           H  
ATOM   1918 1HB  SER C 125      11.460  10.356   2.619  1.00  0.00           H  
ATOM   1919 2HB  SER C 125      11.641   8.627   2.872  1.00  0.00           H  
ATOM   1920  HG  SER C 125      12.191   9.864   0.417  1.00  0.00           H  
ATOM   1921  N   LEU C 126      10.448   7.966  -0.636  1.00  0.00           N  
ATOM   1922  CA  LEU C 126      10.252   6.857  -1.562  1.00  0.00           C  
ATOM   1923  C   LEU C 126      11.453   6.690  -2.484  1.00  0.00           C  
ATOM   1924  O   LEU C 126      11.511   7.288  -3.559  1.00  0.00           O  
ATOM   1925  CB  LEU C 126       8.986   7.081  -2.398  1.00  0.00           C  
ATOM   1926  CG  LEU C 126       8.640   5.967  -3.394  1.00  0.00           C  
ATOM   1927  CD1 LEU C 126       8.390   4.669  -2.638  1.00  0.00           C  
ATOM   1928  CD2 LEU C 126       7.417   6.372  -4.204  1.00  0.00           C  
ATOM   1929  H   LEU C 126      10.808   8.842  -0.987  1.00  0.00           H  
ATOM   1930  HA  LEU C 126      10.133   5.941  -0.984  1.00  0.00           H  
ATOM   1931 1HB  LEU C 126       8.140   7.196  -1.722  1.00  0.00           H  
ATOM   1932 2HB  LEU C 126       9.101   8.006  -2.962  1.00  0.00           H  
ATOM   1933  HG  LEU C 126       9.483   5.805  -4.065  1.00  0.00           H  
ATOM   1934 1HD1 LEU C 126       8.144   3.877  -3.346  1.00  0.00           H  
ATOM   1935 2HD1 LEU C 126       9.286   4.393  -2.083  1.00  0.00           H  
ATOM   1936 3HD1 LEU C 126       7.561   4.806  -1.945  1.00  0.00           H  
ATOM   1937 1HD2 LEU C 126       7.172   5.580  -4.913  1.00  0.00           H  
ATOM   1938 2HD2 LEU C 126       6.573   6.533  -3.534  1.00  0.00           H  
ATOM   1939 3HD2 LEU C 126       7.630   7.292  -4.748  1.00  0.00           H  
ATOM   1940  N   PRO C 127      12.412   5.875  -2.058  1.00  0.00           N  
ATOM   1941  CA  PRO C 127      13.514   5.471  -2.922  1.00  0.00           C  
ATOM   1942  C   PRO C 127      13.009   4.701  -4.135  1.00  0.00           C  
ATOM   1943  O   PRO C 127      12.254   3.738  -4.001  1.00  0.00           O  
ATOM   1944  CB  PRO C 127      14.364   4.585  -2.004  1.00  0.00           C  
ATOM   1945  CG  PRO C 127      13.930   4.961  -0.629  1.00  0.00           C  
ATOM   1946  CD  PRO C 127      12.456   5.237  -0.764  1.00  0.00           C  
ATOM   1947  HA  PRO C 127      14.074   6.364  -3.236  1.00  0.00           H  
ATOM   1948 1HB  PRO C 127      14.185   3.524  -2.234  1.00  0.00           H  
ATOM   1949 2HB  PRO C 127      15.433   4.776  -2.182  1.00  0.00           H  
ATOM   1950 1HG  PRO C 127      14.145   4.142   0.074  1.00  0.00           H  
ATOM   1951 2HG  PRO C 127      14.494   5.837  -0.278  1.00  0.00           H  
ATOM   1952 1HD  PRO C 127      11.900   4.288  -0.735  1.00  0.00           H  
ATOM   1953 2HD  PRO C 127      12.131   5.902   0.050  1.00  0.00           H  
ATOM   1954  N   VAL C 128      13.432   5.130  -5.320  1.00  0.00           N  
ATOM   1955  CA  VAL C 128      12.986   4.512  -6.562  1.00  0.00           C  
ATOM   1956  C   VAL C 128      14.166   4.180  -7.467  1.00  0.00           C  
ATOM   1957  O   VAL C 128      15.077   4.990  -7.636  1.00  0.00           O  
ATOM   1958  CB  VAL C 128      12.018   5.449  -7.309  1.00  0.00           C  
ATOM   1959  CG1 VAL C 128      11.586   4.827  -8.628  1.00  0.00           C  
ATOM   1960  CG2 VAL C 128      10.811   5.750  -6.434  1.00  0.00           C  
ATOM   1961  H   VAL C 128      14.078   5.905  -5.360  1.00  0.00           H  
ATOM   1962  HA  VAL C 128      12.461   3.587  -6.320  1.00  0.00           H  
ATOM   1963  HB  VAL C 128      12.537   6.378  -7.546  1.00  0.00           H  
ATOM   1964 1HG1 VAL C 128      10.902   5.503  -9.143  1.00  0.00           H  
ATOM   1965 2HG1 VAL C 128      12.462   4.653  -9.253  1.00  0.00           H  
ATOM   1966 3HG1 VAL C 128      11.082   3.880  -8.436  1.00  0.00           H  
ATOM   1967 1HG2 VAL C 128      10.131   6.413  -6.967  1.00  0.00           H  
ATOM   1968 2HG2 VAL C 128      10.296   4.820  -6.192  1.00  0.00           H  
ATOM   1969 3HG2 VAL C 128      11.140   6.232  -5.513  1.00  0.00           H  
ATOM   1970  N   THR C 129      14.143   2.985  -8.046  1.00  0.00           N  
ATOM   1971  CA  THR C 129      15.135   2.598  -9.043  1.00  0.00           C  
ATOM   1972  C   THR C 129      14.907   3.329 -10.360  1.00  0.00           C  
ATOM   1973  O   THR C 129      13.779   3.421 -10.843  1.00  0.00           O  
ATOM   1974  CB  THR C 129      15.113   1.077  -9.285  1.00  0.00           C  
ATOM   1975  OG1 THR C 129      15.410   0.392  -8.062  1.00  0.00           O  
ATOM   1976  CG2 THR C 129      16.137   0.690 -10.341  1.00  0.00           C  
ATOM   1977  H   THR C 129      13.421   2.328  -7.790  1.00  0.00           H  
ATOM   1978  HA  THR C 129      16.123   2.872  -8.672  1.00  0.00           H  
ATOM   1979  HB  THR C 129      14.121   0.777  -9.622  1.00  0.00           H  
ATOM   1980  HG1 THR C 129      14.592   0.114  -7.644  1.00  0.00           H  
ATOM   1981 1HG2 THR C 129      16.107  -0.388 -10.499  1.00  0.00           H  
ATOM   1982 2HG2 THR C 129      15.907   1.201 -11.275  1.00  0.00           H  
ATOM   1983 3HG2 THR C 129      17.132   0.980 -10.005  1.00  0.00           H  
ATOM   1984  N   PRO C 130      15.986   3.848 -10.936  1.00  0.00           N  
ATOM   1985  CA  PRO C 130      15.914   4.522 -12.227  1.00  0.00           C  
ATOM   1986  C   PRO C 130      15.181   3.670 -13.255  1.00  0.00           C  
ATOM   1987  O   PRO C 130      15.596   2.550 -13.556  1.00  0.00           O  
ATOM   1988  CB  PRO C 130      17.389   4.712 -12.599  1.00  0.00           C  
ATOM   1989  CG  PRO C 130      18.083   4.843 -11.286  1.00  0.00           C  
ATOM   1990  CD  PRO C 130      17.380   3.857 -10.391  1.00  0.00           C  
ATOM   1991  HA  PRO C 130      15.412   5.493 -12.101  1.00  0.00           H  
ATOM   1992 1HB  PRO C 130      17.743   3.851 -13.185  1.00  0.00           H  
ATOM   1993 2HB  PRO C 130      17.505   5.603 -13.234  1.00  0.00           H  
ATOM   1994 1HG  PRO C 130      19.154   4.622 -11.399  1.00  0.00           H  
ATOM   1995 2HG  PRO C 130      18.008   5.877 -10.918  1.00  0.00           H  
ATOM   1996 1HD  PRO C 130      17.858   2.871 -10.484  1.00  0.00           H  
ATOM   1997 2HD  PRO C 130      17.421   4.212  -9.351  1.00  0.00           H  
ATOM   1998  N   GLY C 131      14.089   4.205 -13.790  1.00  0.00           N  
ATOM   1999  CA  GLY C 131      13.301   3.497 -14.792  1.00  0.00           C  
ATOM   2000  C   GLY C 131      12.099   2.807 -14.160  1.00  0.00           C  
ATOM   2001  O   GLY C 131      11.260   2.239 -14.859  1.00  0.00           O  
ATOM   2002  H   GLY C 131      13.798   5.126 -13.495  1.00  0.00           H  
ATOM   2003 1HA  GLY C 131      12.963   4.201 -15.552  1.00  0.00           H  
ATOM   2004 2HA  GLY C 131      13.927   2.760 -15.292  1.00  0.00           H  
ATOM   2005  N   GLU C 132      12.022   2.860 -12.835  1.00  0.00           N  
ATOM   2006  CA  GLU C 132      10.923   2.237 -12.106  1.00  0.00           C  
ATOM   2007  C   GLU C 132       9.807   3.238 -11.831  1.00  0.00           C  
ATOM   2008  O   GLU C 132      10.046   4.312 -11.280  1.00  0.00           O  
ATOM   2009  CB  GLU C 132      11.425   1.644 -10.788  1.00  0.00           C  
ATOM   2010  CG  GLU C 132      10.362   0.911  -9.983  1.00  0.00           C  
ATOM   2011  CD  GLU C 132      10.866   0.427  -8.652  1.00  0.00           C  
ATOM   2012  OE1 GLU C 132      11.944   0.816  -8.269  1.00  0.00           O  
ATOM   2013  OE2 GLU C 132      10.173  -0.333  -8.017  1.00  0.00           O  
ATOM   2014  H   GLU C 132      12.742   3.344 -12.319  1.00  0.00           H  
ATOM   2015  HA  GLU C 132      10.514   1.433 -12.718  1.00  0.00           H  
ATOM   2016 1HB  GLU C 132      12.235   0.943 -10.990  1.00  0.00           H  
ATOM   2017 2HB  GLU C 132      11.830   2.440 -10.162  1.00  0.00           H  
ATOM   2018 1HG  GLU C 132       9.520   1.583  -9.816  1.00  0.00           H  
ATOM   2019 2HG  GLU C 132      10.005   0.061 -10.562  1.00  0.00           H  
ATOM   2020  N   PRO C 133       8.588   2.878 -12.219  1.00  0.00           N  
ATOM   2021  CA  PRO C 133       7.417   3.691 -11.915  1.00  0.00           C  
ATOM   2022  C   PRO C 133       7.264   3.896 -10.413  1.00  0.00           C  
ATOM   2023  O   PRO C 133       7.419   2.959  -9.630  1.00  0.00           O  
ATOM   2024  CB  PRO C 133       6.264   2.863 -12.492  1.00  0.00           C  
ATOM   2025  CG  PRO C 133       6.906   2.029 -13.548  1.00  0.00           C  
ATOM   2026  CD  PRO C 133       8.250   1.668 -12.974  1.00  0.00           C  
ATOM   2027  HA  PRO C 133       7.504   4.658 -12.431  1.00  0.00           H  
ATOM   2028 1HB  PRO C 133       5.798   2.262 -11.698  1.00  0.00           H  
ATOM   2029 2HB  PRO C 133       5.485   3.530 -12.890  1.00  0.00           H  
ATOM   2030 1HG  PRO C 133       6.286   1.145 -13.762  1.00  0.00           H  
ATOM   2031 2HG  PRO C 133       6.984   2.597 -14.486  1.00  0.00           H  
ATOM   2032 1HD  PRO C 133       8.148   0.785 -12.326  1.00  0.00           H  
ATOM   2033 2HD  PRO C 133       8.957   1.469 -13.793  1.00  0.00           H  
ATOM   2034  N   ALA C 134       6.959   5.128 -10.018  1.00  0.00           N  
ATOM   2035  CA  ALA C 134       6.723   5.445  -8.615  1.00  0.00           C  
ATOM   2036  C   ALA C 134       5.240   5.653  -8.338  1.00  0.00           C  
ATOM   2037  O   ALA C 134       4.446   5.835  -9.262  1.00  0.00           O  
ATOM   2038  CB  ALA C 134       7.515   6.681  -8.211  1.00  0.00           C  
ATOM   2039  H   ALA C 134       6.889   5.862 -10.707  1.00  0.00           H  
ATOM   2040  HA  ALA C 134       7.059   4.599  -8.015  1.00  0.00           H  
ATOM   2041 1HB  ALA C 134       7.328   6.905  -7.161  1.00  0.00           H  
ATOM   2042 2HB  ALA C 134       8.579   6.496  -8.359  1.00  0.00           H  
ATOM   2043 3HB  ALA C 134       7.205   7.526  -8.823  1.00  0.00           H  
ATOM   2044  N   SER C 135       4.871   5.625  -7.062  1.00  0.00           N  
ATOM   2045  CA  SER C 135       3.483   5.818  -6.661  1.00  0.00           C  
ATOM   2046  C   SER C 135       3.391   6.532  -5.319  1.00  0.00           C  
ATOM   2047  O   SER C 135       3.845   6.016  -4.298  1.00  0.00           O  
ATOM   2048  CB  SER C 135       2.772   4.482  -6.583  1.00  0.00           C  
ATOM   2049  OG  SER C 135       1.439   4.645  -6.183  1.00  0.00           O  
ATOM   2050  H   SER C 135       5.571   5.467  -6.351  1.00  0.00           H  
ATOM   2051  HA  SER C 135       2.988   6.436  -7.412  1.00  0.00           H  
ATOM   2052 1HB  SER C 135       2.805   3.994  -7.557  1.00  0.00           H  
ATOM   2053 2HB  SER C 135       3.290   3.835  -5.876  1.00  0.00           H  
ATOM   2054  HG  SER C 135       1.450   5.310  -5.491  1.00  0.00           H  
ATOM   2055  N   ILE C 136       2.801   7.723  -5.327  1.00  0.00           N  
ATOM   2056  CA  ILE C 136       2.666   8.519  -4.113  1.00  0.00           C  
ATOM   2057  C   ILE C 136       1.206   8.652  -3.701  1.00  0.00           C  
ATOM   2058  O   ILE C 136       0.396   9.229  -4.426  1.00  0.00           O  
ATOM   2059  CB  ILE C 136       3.276   9.920  -4.304  1.00  0.00           C  
ATOM   2060  CG1 ILE C 136       4.765   9.812  -4.642  1.00  0.00           C  
ATOM   2061  CG2 ILE C 136       3.069  10.765  -3.057  1.00  0.00           C  
ATOM   2062  CD1 ILE C 136       5.054   9.771  -6.125  1.00  0.00           C  
ATOM   2063  H   ILE C 136       2.436   8.085  -6.196  1.00  0.00           H  
ATOM   2064  HA  ILE C 136       3.202   8.017  -3.309  1.00  0.00           H  
ATOM   2065  HB  ILE C 136       2.796  10.413  -5.149  1.00  0.00           H  
ATOM   2066 1HG1 ILE C 136       5.297  10.661  -4.214  1.00  0.00           H  
ATOM   2067 2HG1 ILE C 136       5.176   8.908  -4.191  1.00  0.00           H  
ATOM   2068 1HG2 ILE C 136       3.507  11.751  -3.209  1.00  0.00           H  
ATOM   2069 2HG2 ILE C 136       2.003  10.868  -2.860  1.00  0.00           H  
ATOM   2070 3HG2 ILE C 136       3.551  10.282  -2.206  1.00  0.00           H  
ATOM   2071 1HD1 ILE C 136       6.129   9.694  -6.285  1.00  0.00           H  
ATOM   2072 2HD1 ILE C 136       4.558   8.906  -6.569  1.00  0.00           H  
ATOM   2073 3HD1 ILE C 136       4.683  10.682  -6.593  1.00  0.00           H  
ATOM   2074  N   SER C 137       0.875   8.115  -2.531  1.00  0.00           N  
ATOM   2075  CA  SER C 137      -0.501   8.115  -2.050  1.00  0.00           C  
ATOM   2076  C   SER C 137      -0.767   9.308  -1.140  1.00  0.00           C  
ATOM   2077  O   SER C 137       0.070   9.668  -0.312  1.00  0.00           O  
ATOM   2078  CB  SER C 137      -0.794   6.827  -1.307  1.00  0.00           C  
ATOM   2079  OG  SER C 137      -2.080   6.850  -0.749  1.00  0.00           O  
ATOM   2080  H   SER C 137       1.596   7.696  -1.961  1.00  0.00           H  
ATOM   2081  HA  SER C 137      -1.169   8.185  -2.910  1.00  0.00           H  
ATOM   2082 1HB  SER C 137      -0.708   5.984  -1.992  1.00  0.00           H  
ATOM   2083 2HB  SER C 137      -0.056   6.685  -0.519  1.00  0.00           H  
ATOM   2084  HG  SER C 137      -2.686   6.952  -1.486  1.00  0.00           H  
ATOM   2085  N   CYS C 138      -1.936   9.919  -1.300  1.00  0.00           N  
ATOM   2086  CA  CYS C 138      -2.385  10.964  -0.388  1.00  0.00           C  
ATOM   2087  C   CYS C 138      -3.819  10.722   0.064  1.00  0.00           C  
ATOM   2088  O   CYS C 138      -4.764  10.931  -0.697  1.00  0.00           O  
ATOM   2089  CB  CYS C 138      -2.291  12.337  -1.055  1.00  0.00           C  
ATOM   2090  SG  CYS C 138      -2.861  13.704  -0.017  1.00  0.00           S  
ATOM   2091  H   CYS C 138      -2.529   9.652  -2.072  1.00  0.00           H  
ATOM   2092  HA  CYS C 138      -1.738  10.960   0.489  1.00  0.00           H  
ATOM   2093 1HB  CYS C 138      -1.256  12.535  -1.336  1.00  0.00           H  
ATOM   2094 2HB  CYS C 138      -2.884  12.338  -1.970  1.00  0.00           H  
ATOM   2095  N   ARG C 139      -3.976  10.281   1.307  1.00  0.00           N  
ATOM   2096  CA  ARG C 139      -5.293   9.967   1.849  1.00  0.00           C  
ATOM   2097  C   ARG C 139      -5.716  10.990   2.895  1.00  0.00           C  
ATOM   2098  O   ARG C 139      -5.055  11.153   3.921  1.00  0.00           O  
ATOM   2099  CB  ARG C 139      -5.299   8.578   2.470  1.00  0.00           C  
ATOM   2100  CG  ARG C 139      -6.621   8.165   3.099  1.00  0.00           C  
ATOM   2101  CD  ARG C 139      -6.628   6.726   3.467  1.00  0.00           C  
ATOM   2102  NE  ARG C 139      -6.673   5.867   2.295  1.00  0.00           N  
ATOM   2103  CZ  ARG C 139      -6.590   4.523   2.328  1.00  0.00           C  
ATOM   2104  NH1 ARG C 139      -6.459   3.900   3.479  1.00  0.00           N  
ATOM   2105  NH2 ARG C 139      -6.641   3.829   1.204  1.00  0.00           N  
ATOM   2106  H   ARG C 139      -3.162  10.159   1.892  1.00  0.00           H  
ATOM   2107  HA  ARG C 139      -6.016   9.987   1.033  1.00  0.00           H  
ATOM   2108 1HB  ARG C 139      -5.051   7.839   1.710  1.00  0.00           H  
ATOM   2109 2HB  ARG C 139      -4.534   8.522   3.244  1.00  0.00           H  
ATOM   2110 1HG  ARG C 139      -6.793   8.751   4.002  1.00  0.00           H  
ATOM   2111 2HG  ARG C 139      -7.432   8.342   2.391  1.00  0.00           H  
ATOM   2112 1HD  ARG C 139      -5.724   6.490   4.028  1.00  0.00           H  
ATOM   2113 2HD  ARG C 139      -7.502   6.512   4.080  1.00  0.00           H  
ATOM   2114  HE  ARG C 139      -6.773   6.309   1.391  1.00  0.00           H  
ATOM   2115 1HH1 ARG C 139      -6.420   4.431   4.338  1.00  0.00           H  
ATOM   2116 2HH1 ARG C 139      -6.397   2.893   3.504  1.00  0.00           H  
ATOM   2117 1HH2 ARG C 139      -6.742   4.307   0.319  1.00  0.00           H  
ATOM   2118 2HH2 ARG C 139      -6.580   2.822   1.229  1.00  0.00           H  
ATOM   2119  N   SER C 140      -6.821  11.678   2.630  1.00  0.00           N  
ATOM   2120  CA  SER C 140      -7.348  12.670   3.559  1.00  0.00           C  
ATOM   2121  C   SER C 140      -8.296  12.032   4.567  1.00  0.00           C  
ATOM   2122  O   SER C 140      -8.815  10.939   4.339  1.00  0.00           O  
ATOM   2123  CB  SER C 140      -8.068  13.767   2.799  1.00  0.00           C  
ATOM   2124  OG  SER C 140      -9.221  13.272   2.175  1.00  0.00           O  
ATOM   2125  H   SER C 140      -7.309  11.509   1.761  1.00  0.00           H  
ATOM   2126  HA  SER C 140      -6.513  13.110   4.106  1.00  0.00           H  
ATOM   2127 1HB  SER C 140      -8.339  14.568   3.487  1.00  0.00           H  
ATOM   2128 2HB  SER C 140      -7.399  14.190   2.051  1.00  0.00           H  
ATOM   2129  HG  SER C 140      -9.960  13.735   2.578  1.00  0.00           H  
ATOM   2130  N   SER C 141      -8.518  12.720   5.681  1.00  0.00           N  
ATOM   2131  CA  SER C 141      -9.431  12.239   6.711  1.00  0.00           C  
ATOM   2132  C   SER C 141     -10.876  12.578   6.367  1.00  0.00           C  
ATOM   2133  O   SER C 141     -11.803  11.885   6.787  1.00  0.00           O  
ATOM   2134  CB  SER C 141      -9.067  12.839   8.054  1.00  0.00           C  
ATOM   2135  OG  SER C 141      -9.299  14.221   8.067  1.00  0.00           O  
ATOM   2136  H   SER C 141      -8.041  13.600   5.819  1.00  0.00           H  
ATOM   2137  HA  SER C 141      -9.340  11.153   6.774  1.00  0.00           H  
ATOM   2138 1HB  SER C 141      -9.655  12.361   8.838  1.00  0.00           H  
ATOM   2139 2HB  SER C 141      -8.017  12.642   8.268  1.00  0.00           H  
ATOM   2140  HG  SER C 141      -9.633  14.425   8.944  1.00  0.00           H  
ATOM   2141  N   GLN C 142     -11.061  13.649   5.603  1.00  0.00           N  
ATOM   2142  CA  GLN C 142     -12.391  14.062   5.172  1.00  0.00           C  
ATOM   2143  C   GLN C 142     -12.463  14.196   3.656  1.00  0.00           C  
ATOM   2144  O   GLN C 142     -11.444  14.385   2.992  1.00  0.00           O  
ATOM   2145  CB  GLN C 142     -12.782  15.387   5.833  1.00  0.00           C  
ATOM   2146  CG  GLN C 142     -12.842  15.332   7.349  1.00  0.00           C  
ATOM   2147  CD  GLN C 142     -14.003  14.495   7.853  1.00  0.00           C  
ATOM   2148  OE1 GLN C 142     -15.107  14.546   7.304  1.00  0.00           O  
ATOM   2149  NE2 GLN C 142     -13.759  13.717   8.902  1.00  0.00           N  
ATOM   2150  H   GLN C 142     -10.260  14.191   5.313  1.00  0.00           H  
ATOM   2151  HA  GLN C 142     -13.106  13.297   5.476  1.00  0.00           H  
ATOM   2152 1HB  GLN C 142     -12.065  16.158   5.552  1.00  0.00           H  
ATOM   2153 2HB  GLN C 142     -13.760  15.701   5.468  1.00  0.00           H  
ATOM   2154 1HG  GLN C 142     -11.917  14.893   7.724  1.00  0.00           H  
ATOM   2155 2HG  GLN C 142     -12.958  16.345   7.735  1.00  0.00           H  
ATOM   2156 1HE2 GLN C 142     -14.487  13.142   9.278  1.00  0.00           H  
ATOM   2157 2HE2 GLN C 142     -12.849  13.706   9.316  1.00  0.00           H  
ATOM   2158  N   ASN C 143     -13.672  14.096   3.115  1.00  0.00           N  
ATOM   2159  CA  ASN C 143     -13.883  14.241   1.679  1.00  0.00           C  
ATOM   2160  C   ASN C 143     -13.461  15.623   1.197  1.00  0.00           C  
ATOM   2161  O   ASN C 143     -13.901  16.639   1.734  1.00  0.00           O  
ATOM   2162  CB  ASN C 143     -15.333  13.970   1.323  1.00  0.00           C  
ATOM   2163  CG  ASN C 143     -15.552  13.859  -0.161  1.00  0.00           C  
ATOM   2164  OD1 ASN C 143     -15.211  14.773  -0.921  1.00  0.00           O  
ATOM   2165  ND2 ASN C 143     -16.116  12.758  -0.587  1.00  0.00           N  
ATOM   2166  H   ASN C 143     -14.465  13.916   3.713  1.00  0.00           H  
ATOM   2167  HA  ASN C 143     -13.256  13.513   1.162  1.00  0.00           H  
ATOM   2168 1HB  ASN C 143     -15.657  13.043   1.796  1.00  0.00           H  
ATOM   2169 2HB  ASN C 143     -15.959  14.773   1.712  1.00  0.00           H  
ATOM   2170 1HD2 ASN C 143     -16.286  12.629  -1.565  1.00  0.00           H  
ATOM   2171 2HD2 ASN C 143     -16.376  12.045   0.064  1.00  0.00           H  
ATOM   2172  N   ILE C 144     -12.605  15.653   0.180  1.00  0.00           N  
ATOM   2173  CA  ILE C 144     -12.019  16.903  -0.290  1.00  0.00           C  
ATOM   2174  C   ILE C 144     -12.629  17.332  -1.618  1.00  0.00           C  
ATOM   2175  O   ILE C 144     -11.979  17.998  -2.424  1.00  0.00           O  
ATOM   2176  CB  ILE C 144     -10.493  16.769  -0.445  1.00  0.00           C  
ATOM   2177  CG1 ILE C 144     -10.153  15.672  -1.457  1.00  0.00           C  
ATOM   2178  CG2 ILE C 144      -9.845  16.475   0.900  1.00  0.00           C  
ATOM   2179  CD1 ILE C 144      -8.701  15.655  -1.876  1.00  0.00           C  
ATOM   2180  H   ILE C 144     -12.355  14.789  -0.278  1.00  0.00           H  
ATOM   2181  HA  ILE C 144     -12.223  17.679   0.446  1.00  0.00           H  
ATOM   2182  HB  ILE C 144     -10.084  17.698  -0.839  1.00  0.00           H  
ATOM   2183 1HG1 ILE C 144     -10.398  14.698  -1.034  1.00  0.00           H  
ATOM   2184 2HG1 ILE C 144     -10.763  15.801  -2.352  1.00  0.00           H  
ATOM   2185 1HG2 ILE C 144      -8.767  16.383   0.772  1.00  0.00           H  
ATOM   2186 2HG2 ILE C 144     -10.060  17.288   1.592  1.00  0.00           H  
ATOM   2187 3HG2 ILE C 144     -10.244  15.543   1.300  1.00  0.00           H  
ATOM   2188 1HD1 ILE C 144      -8.538  14.851  -2.594  1.00  0.00           H  
ATOM   2189 2HD1 ILE C 144      -8.443  16.610  -2.335  1.00  0.00           H  
ATOM   2190 3HD1 ILE C 144      -8.073  15.491  -1.001  1.00  0.00           H  
ATOM   2191  N   VAL C 145     -13.882  16.948  -1.839  1.00  0.00           N  
ATOM   2192  CA  VAL C 145     -14.622  17.390  -3.015  1.00  0.00           C  
ATOM   2193  C   VAL C 145     -15.563  18.539  -2.674  1.00  0.00           C  
ATOM   2194  O   VAL C 145     -16.370  18.439  -1.750  1.00  0.00           O  
ATOM   2195  CB  VAL C 145     -15.434  16.223  -3.605  1.00  0.00           C  
ATOM   2196  CG1 VAL C 145     -16.219  16.682  -4.824  1.00  0.00           C  
ATOM   2197  CG2 VAL C 145     -14.504  15.074  -3.964  1.00  0.00           C  
ATOM   2198  H   VAL C 145     -14.333  16.334  -1.176  1.00  0.00           H  
ATOM   2199  HA  VAL C 145     -13.908  17.734  -3.764  1.00  0.00           H  
ATOM   2200  HB  VAL C 145     -16.160  15.886  -2.864  1.00  0.00           H  
ATOM   2201 1HG1 VAL C 145     -16.788  15.845  -5.228  1.00  0.00           H  
ATOM   2202 2HG1 VAL C 145     -16.904  17.480  -4.537  1.00  0.00           H  
ATOM   2203 3HG1 VAL C 145     -15.530  17.051  -5.583  1.00  0.00           H  
ATOM   2204 1HG2 VAL C 145     -15.086  14.251  -4.380  1.00  0.00           H  
ATOM   2205 2HG2 VAL C 145     -13.775  15.412  -4.701  1.00  0.00           H  
ATOM   2206 3HG2 VAL C 145     -13.984  14.734  -3.069  1.00  0.00           H  
ATOM   2207  N   HIS C 146     -15.454  19.629  -3.425  1.00  0.00           N  
ATOM   2208  CA  HIS C 146     -16.254  20.820  -3.168  1.00  0.00           C  
ATOM   2209  C   HIS C 146     -17.710  20.600  -3.557  1.00  0.00           C  
ATOM   2210  O   HIS C 146     -18.010  19.815  -4.457  1.00  0.00           O  
ATOM   2211  CB  HIS C 146     -15.693  22.025  -3.929  1.00  0.00           C  
ATOM   2212  CG  HIS C 146     -16.226  23.340  -3.452  1.00  0.00           C  
ATOM   2213  ND1 HIS C 146     -17.545  23.711  -3.614  1.00  0.00           N  
ATOM   2214  CD2 HIS C 146     -15.620  24.372  -2.819  1.00  0.00           C  
ATOM   2215  CE1 HIS C 146     -17.726  24.915  -3.099  1.00  0.00           C  
ATOM   2216  NE2 HIS C 146     -16.574  25.337  -2.612  1.00  0.00           N  
ATOM   2217  H   HIS C 146     -14.799  19.633  -4.195  1.00  0.00           H  
ATOM   2218  HA  HIS C 146     -16.229  21.052  -2.103  1.00  0.00           H  
ATOM   2219 1HB  HIS C 146     -14.607  22.042  -3.834  1.00  0.00           H  
ATOM   2220 2HB  HIS C 146     -15.926  21.927  -4.989  1.00  0.00           H  
ATOM   2221  HD2 HIS C 146     -14.570  24.427  -2.529  1.00  0.00           H  
ATOM   2222  HE1 HIS C 146     -18.667  25.465  -3.080  1.00  0.00           H  
ATOM   2223  HE2 HIS C 146     -16.415  26.225  -2.158  1.00  0.00           H  
ATOM   2224  N   ASN C 147     -18.612  21.297  -2.875  1.00  0.00           N  
ATOM   2225  CA  ASN C 147     -20.043  21.091  -3.064  1.00  0.00           C  
ATOM   2226  C   ASN C 147     -20.483  21.526  -4.456  1.00  0.00           C  
ATOM   2227  O   ASN C 147     -21.542  21.122  -4.937  1.00  0.00           O  
ATOM   2228  CB  ASN C 147     -20.834  21.829  -1.999  1.00  0.00           C  
ATOM   2229  CG  ASN C 147     -20.718  21.187  -0.645  1.00  0.00           C  
ATOM   2230  OD1 ASN C 147     -20.399  19.998  -0.533  1.00  0.00           O  
ATOM   2231  ND2 ASN C 147     -20.970  21.951   0.387  1.00  0.00           N  
ATOM   2232  H   ASN C 147     -18.299  21.988  -2.208  1.00  0.00           H  
ATOM   2233  HA  ASN C 147     -20.254  20.024  -2.977  1.00  0.00           H  
ATOM   2234 1HB  ASN C 147     -20.482  22.859  -1.932  1.00  0.00           H  
ATOM   2235 2HB  ASN C 147     -21.886  21.861  -2.284  1.00  0.00           H  
ATOM   2236 1HD2 ASN C 147     -20.909  21.578   1.313  1.00  0.00           H  
ATOM   2237 2HD2 ASN C 147     -21.225  22.908   0.250  1.00  0.00           H  
ATOM   2238  N   ASN C 148     -19.664  22.352  -5.099  1.00  0.00           N  
ATOM   2239  CA  ASN C 148     -19.974  22.854  -6.432  1.00  0.00           C  
ATOM   2240  C   ASN C 148     -19.618  21.831  -7.503  1.00  0.00           C  
ATOM   2241  O   ASN C 148     -19.757  22.095  -8.697  1.00  0.00           O  
ATOM   2242  CB  ASN C 148     -19.257  24.167  -6.688  1.00  0.00           C  
ATOM   2243  CG  ASN C 148     -17.766  24.002  -6.783  1.00  0.00           C  
ATOM   2244  OD1 ASN C 148     -17.252  22.877  -6.777  1.00  0.00           O  
ATOM   2245  ND2 ASN C 148     -17.061  25.101  -6.870  1.00  0.00           N  
ATOM   2246  H   ASN C 148     -18.805  22.638  -4.653  1.00  0.00           H  
ATOM   2247  HA  ASN C 148     -21.050  23.027  -6.495  1.00  0.00           H  
ATOM   2248 1HB  ASN C 148     -19.622  24.607  -7.617  1.00  0.00           H  
ATOM   2249 2HB  ASN C 148     -19.483  24.868  -5.883  1.00  0.00           H  
ATOM   2250 1HD2 ASN C 148     -16.064  25.052  -6.936  1.00  0.00           H  
ATOM   2251 2HD2 ASN C 148     -17.519  25.990  -6.871  1.00  0.00           H  
ATOM   2252  N   GLY C 149     -19.158  20.663  -7.068  1.00  0.00           N  
ATOM   2253  CA  GLY C 149     -18.944  19.540  -7.973  1.00  0.00           C  
ATOM   2254  C   GLY C 149     -17.514  19.522  -8.499  1.00  0.00           C  
ATOM   2255  O   GLY C 149     -17.159  18.686  -9.331  1.00  0.00           O  
ATOM   2256  H   GLY C 149     -18.952  20.550  -6.086  1.00  0.00           H  
ATOM   2257 1HA  GLY C 149     -19.155  18.606  -7.451  1.00  0.00           H  
ATOM   2258 2HA  GLY C 149     -19.641  19.606  -8.807  1.00  0.00           H  
ATOM   2259  N   ILE C 150     -16.697  20.448  -8.010  1.00  0.00           N  
ATOM   2260  CA  ILE C 150     -15.303  20.538  -8.428  1.00  0.00           C  
ATOM   2261  C   ILE C 150     -14.367  20.046  -7.331  1.00  0.00           C  
ATOM   2262  O   ILE C 150     -14.431  20.509  -6.193  1.00  0.00           O  
ATOM   2263  CB  ILE C 150     -14.935  21.984  -8.807  1.00  0.00           C  
ATOM   2264  CG1 ILE C 150     -15.804  22.468  -9.971  1.00  0.00           C  
ATOM   2265  CG2 ILE C 150     -13.460  22.082  -9.163  1.00  0.00           C  
ATOM   2266  CD1 ILE C 150     -15.674  23.947 -10.256  1.00  0.00           C  
ATOM   2267  H   ILE C 150     -17.051  21.107  -7.331  1.00  0.00           H  
ATOM   2268  HA  ILE C 150     -15.163  19.906  -9.304  1.00  0.00           H  
ATOM   2269  HB  ILE C 150     -15.141  22.644  -7.965  1.00  0.00           H  
ATOM   2270 1HG1 ILE C 150     -15.538  21.921 -10.875  1.00  0.00           H  
ATOM   2271 2HG1 ILE C 150     -16.851  22.254  -9.757  1.00  0.00           H  
ATOM   2272 1HG2 ILE C 150     -13.217  23.110  -9.429  1.00  0.00           H  
ATOM   2273 2HG2 ILE C 150     -12.859  21.777  -8.307  1.00  0.00           H  
ATOM   2274 3HG2 ILE C 150     -13.246  21.428 -10.008  1.00  0.00           H  
ATOM   2275 1HD1 ILE C 150     -16.319  24.214 -11.093  1.00  0.00           H  
ATOM   2276 2HD1 ILE C 150     -15.970  24.515  -9.374  1.00  0.00           H  
ATOM   2277 3HD1 ILE C 150     -14.640  24.179 -10.508  1.00  0.00           H  
ATOM   2278  N   THR C 151     -13.498  19.104  -7.681  1.00  0.00           N  
ATOM   2279  CA  THR C 151     -12.461  18.640  -6.767  1.00  0.00           C  
ATOM   2280  C   THR C 151     -11.163  19.410  -6.970  1.00  0.00           C  
ATOM   2281  O   THR C 151     -10.482  19.244  -7.982  1.00  0.00           O  
ATOM   2282  CB  THR C 151     -12.201  17.132  -6.943  1.00  0.00           C  
ATOM   2283  OG1 THR C 151     -13.418  16.406  -6.724  1.00  0.00           O  
ATOM   2284  CG2 THR C 151     -11.146  16.655  -5.957  1.00  0.00           C  
ATOM   2285  H   THR C 151     -13.556  18.699  -8.605  1.00  0.00           H  
ATOM   2286  HA  THR C 151     -12.799  18.813  -5.745  1.00  0.00           H  
ATOM   2287  HB  THR C 151     -11.856  16.939  -7.958  1.00  0.00           H  
ATOM   2288  HG1 THR C 151     -13.801  16.162  -7.570  1.00  0.00           H  
ATOM   2289 1HG2 THR C 151     -10.975  15.587  -6.096  1.00  0.00           H  
ATOM   2290 2HG2 THR C 151     -10.216  17.197  -6.128  1.00  0.00           H  
ATOM   2291 3HG2 THR C 151     -11.489  16.837  -4.940  1.00  0.00           H  
ATOM   2292  N   TYR C 152     -10.824  20.254  -6.001  1.00  0.00           N  
ATOM   2293  CA  TYR C 152      -9.664  21.129  -6.118  1.00  0.00           C  
ATOM   2294  C   TYR C 152      -8.395  20.429  -5.649  1.00  0.00           C  
ATOM   2295  O   TYR C 152      -7.826  20.781  -4.616  1.00  0.00           O  
ATOM   2296  CB  TYR C 152      -9.883  22.418  -5.323  1.00  0.00           C  
ATOM   2297  CG  TYR C 152     -10.993  23.290  -5.867  1.00  0.00           C  
ATOM   2298  CD1 TYR C 152     -12.296  23.109  -5.427  1.00  0.00           C  
ATOM   2299  CD2 TYR C 152     -10.708  24.270  -6.806  1.00  0.00           C  
ATOM   2300  CE1 TYR C 152     -13.310  23.905  -5.924  1.00  0.00           C  
ATOM   2301  CE2 TYR C 152     -11.722  25.066  -7.303  1.00  0.00           C  
ATOM   2302  CZ  TYR C 152     -13.018  24.886  -6.865  1.00  0.00           C  
ATOM   2303  OH  TYR C 152     -14.028  25.679  -7.360  1.00  0.00           O  
ATOM   2304  H   TYR C 152     -11.384  20.290  -5.162  1.00  0.00           H  
ATOM   2305  HA  TYR C 152      -9.529  21.387  -7.169  1.00  0.00           H  
ATOM   2306 1HB  TYR C 152     -10.121  22.171  -4.288  1.00  0.00           H  
ATOM   2307 2HB  TYR C 152      -8.963  23.003  -5.317  1.00  0.00           H  
ATOM   2308  HD1 TYR C 152     -12.520  22.338  -4.689  1.00  0.00           H  
ATOM   2309  HD2 TYR C 152      -9.684  24.412  -7.153  1.00  0.00           H  
ATOM   2310  HE1 TYR C 152     -14.334  23.763  -5.579  1.00  0.00           H  
ATOM   2311  HE2 TYR C 152     -11.498  25.836  -8.042  1.00  0.00           H  
ATOM   2312  HH  TYR C 152     -13.663  26.302  -7.993  1.00  0.00           H  
ATOM   2313  N   LEU C 153      -7.957  19.435  -6.414  1.00  0.00           N  
ATOM   2314  CA  LEU C 153      -6.767  18.667  -6.066  1.00  0.00           C  
ATOM   2315  C   LEU C 153      -5.592  19.037  -6.962  1.00  0.00           C  
ATOM   2316  O   LEU C 153      -5.674  18.929  -8.185  1.00  0.00           O  
ATOM   2317  CB  LEU C 153      -7.053  17.165  -6.180  1.00  0.00           C  
ATOM   2318  CG  LEU C 153      -5.853  16.239  -5.943  1.00  0.00           C  
ATOM   2319  CD1 LEU C 153      -5.384  16.375  -4.501  1.00  0.00           C  
ATOM   2320  CD2 LEU C 153      -6.248  14.804  -6.257  1.00  0.00           C  
ATOM   2321  H   LEU C 153      -8.461  19.204  -7.258  1.00  0.00           H  
ATOM   2322  HA  LEU C 153      -6.498  18.896  -5.035  1.00  0.00           H  
ATOM   2323 1HB  LEU C 153      -7.822  16.901  -5.456  1.00  0.00           H  
ATOM   2324 2HB  LEU C 153      -7.438  16.959  -7.179  1.00  0.00           H  
ATOM   2325  HG  LEU C 153      -5.028  16.539  -6.591  1.00  0.00           H  
ATOM   2326 1HD1 LEU C 153      -4.531  15.717  -4.332  1.00  0.00           H  
ATOM   2327 2HD1 LEU C 153      -5.089  17.407  -4.309  1.00  0.00           H  
ATOM   2328 3HD1 LEU C 153      -6.194  16.097  -3.827  1.00  0.00           H  
ATOM   2329 1HD2 LEU C 153      -5.395  14.146  -6.089  1.00  0.00           H  
ATOM   2330 2HD2 LEU C 153      -7.071  14.503  -5.608  1.00  0.00           H  
ATOM   2331 3HD2 LEU C 153      -6.562  14.733  -7.298  1.00  0.00           H  
ATOM   2332  N   GLU C 154      -4.498  19.473  -6.346  1.00  0.00           N  
ATOM   2333  CA  GLU C 154      -3.284  19.804  -7.082  1.00  0.00           C  
ATOM   2334  C   GLU C 154      -2.072  19.093  -6.493  1.00  0.00           C  
ATOM   2335  O   GLU C 154      -1.977  18.911  -5.279  1.00  0.00           O  
ATOM   2336  CB  GLU C 154      -3.053  21.317  -7.077  1.00  0.00           C  
ATOM   2337  CG  GLU C 154      -4.141  22.121  -7.774  1.00  0.00           C  
ATOM   2338  CD  GLU C 154      -3.734  23.543  -8.046  1.00  0.00           C  
ATOM   2339  OE1 GLU C 154      -3.162  24.153  -7.175  1.00  0.00           O  
ATOM   2340  OE2 GLU C 154      -3.997  24.019  -9.125  1.00  0.00           O  
ATOM   2341  H   GLU C 154      -4.509  19.578  -5.341  1.00  0.00           H  
ATOM   2342  HA  GLU C 154      -3.404  19.472  -8.114  1.00  0.00           H  
ATOM   2343 1HB  GLU C 154      -2.982  21.671  -6.048  1.00  0.00           H  
ATOM   2344 2HB  GLU C 154      -2.105  21.541  -7.566  1.00  0.00           H  
ATOM   2345 1HG  GLU C 154      -4.386  21.638  -8.720  1.00  0.00           H  
ATOM   2346 2HG  GLU C 154      -5.036  22.116  -7.153  1.00  0.00           H  
ATOM   2347  N   TRP C 155      -1.148  18.694  -7.360  1.00  0.00           N  
ATOM   2348  CA  TRP C 155       0.119  18.123  -6.920  1.00  0.00           C  
ATOM   2349  C   TRP C 155       1.288  19.032  -7.279  1.00  0.00           C  
ATOM   2350  O   TRP C 155       1.279  19.687  -8.321  1.00  0.00           O  
ATOM   2351  CB  TRP C 155       0.330  16.744  -7.549  1.00  0.00           C  
ATOM   2352  CG  TRP C 155      -0.622  15.704  -7.041  1.00  0.00           C  
ATOM   2353  CD1 TRP C 155      -1.913  15.517  -7.436  1.00  0.00           C  
ATOM   2354  CD2 TRP C 155      -0.360  14.695  -6.035  1.00  0.00           C  
ATOM   2355  NE1 TRP C 155      -2.471  14.468  -6.748  1.00  0.00           N  
ATOM   2356  CE2 TRP C 155      -1.534  13.952  -5.888  1.00  0.00           C  
ATOM   2357  CE3 TRP C 155       0.760  14.367  -5.261  1.00  0.00           C  
ATOM   2358  CZ2 TRP C 155      -1.628  12.897  -4.994  1.00  0.00           C  
ATOM   2359  CZ3 TRP C 155       0.667  13.308  -4.365  1.00  0.00           C  
ATOM   2360  CH2 TRP C 155      -0.497  12.592  -4.237  1.00  0.00           C  
ATOM   2361  H   TRP C 155      -1.328  18.789  -8.349  1.00  0.00           H  
ATOM   2362  HA  TRP C 155       0.091  18.012  -5.836  1.00  0.00           H  
ATOM   2363 1HB  TRP C 155       0.214  16.816  -8.630  1.00  0.00           H  
ATOM   2364 2HB  TRP C 155       1.346  16.405  -7.350  1.00  0.00           H  
ATOM   2365  HD1 TRP C 155      -2.426  16.114  -8.187  1.00  0.00           H  
ATOM   2366  HE1 TRP C 155      -3.416  14.130  -6.856  1.00  0.00           H  
ATOM   2367  HE3 TRP C 155       1.687  14.931  -5.361  1.00  0.00           H  
ATOM   2368  HZ2 TRP C 155      -2.543  12.316  -4.877  1.00  0.00           H  
ATOM   2369  HZ3 TRP C 155       1.543  13.061  -3.766  1.00  0.00           H  
ATOM   2370  HH2 TRP C 155      -0.535  11.767  -3.525  1.00  0.00           H  
ATOM   2371  N   TYR C 156       2.292  19.068  -6.410  1.00  0.00           N  
ATOM   2372  CA  TYR C 156       3.446  19.936  -6.608  1.00  0.00           C  
ATOM   2373  C   TYR C 156       4.747  19.147  -6.537  1.00  0.00           C  
ATOM   2374  O   TYR C 156       4.830  18.129  -5.849  1.00  0.00           O  
ATOM   2375  CB  TYR C 156       3.453  21.064  -5.574  1.00  0.00           C  
ATOM   2376  CG  TYR C 156       2.156  21.841  -5.511  1.00  0.00           C  
ATOM   2377  CD1 TYR C 156       1.231  21.565  -4.515  1.00  0.00           C  
ATOM   2378  CD2 TYR C 156       1.893  22.828  -6.448  1.00  0.00           C  
ATOM   2379  CE1 TYR C 156       0.047  22.274  -4.457  1.00  0.00           C  
ATOM   2380  CE2 TYR C 156       0.709  23.538  -6.390  1.00  0.00           C  
ATOM   2381  CZ  TYR C 156      -0.212  23.264  -5.399  1.00  0.00           C  
ATOM   2382  OH  TYR C 156      -1.391  23.970  -5.341  1.00  0.00           O  
ATOM   2383  H   TYR C 156       2.254  18.479  -5.590  1.00  0.00           H  
ATOM   2384  HA  TYR C 156       3.381  20.376  -7.604  1.00  0.00           H  
ATOM   2385 1HB  TYR C 156       3.650  20.650  -4.585  1.00  0.00           H  
ATOM   2386 2HB  TYR C 156       4.257  21.763  -5.803  1.00  0.00           H  
ATOM   2387  HD1 TYR C 156       1.438  20.789  -3.778  1.00  0.00           H  
ATOM   2388  HD2 TYR C 156       2.620  23.044  -7.231  1.00  0.00           H  
ATOM   2389  HE1 TYR C 156      -0.680  22.058  -3.674  1.00  0.00           H  
ATOM   2390  HE2 TYR C 156       0.501  24.314  -7.127  1.00  0.00           H  
ATOM   2391  HH  TYR C 156      -1.915  23.780  -6.123  1.00  0.00           H  
ATOM   2392  N   LEU C 157       5.762  19.622  -7.250  1.00  0.00           N  
ATOM   2393  CA  LEU C 157       7.082  19.003  -7.212  1.00  0.00           C  
ATOM   2394  C   LEU C 157       8.137  19.985  -6.721  1.00  0.00           C  
ATOM   2395  O   LEU C 157       8.313  21.061  -7.293  1.00  0.00           O  
ATOM   2396  CB  LEU C 157       7.465  18.486  -8.605  1.00  0.00           C  
ATOM   2397  CG  LEU C 157       8.929  18.061  -8.777  1.00  0.00           C  
ATOM   2398  CD1 LEU C 157       9.246  16.929  -7.809  1.00  0.00           C  
ATOM   2399  CD2 LEU C 157       9.167  17.632 -10.217  1.00  0.00           C  
ATOM   2400  H   LEU C 157       5.616  20.433  -7.834  1.00  0.00           H  
ATOM   2401  HA  LEU C 157       7.049  18.161  -6.523  1.00  0.00           H  
ATOM   2402 1HB  LEU C 157       6.840  17.626  -8.840  1.00  0.00           H  
ATOM   2403 2HB  LEU C 157       7.259  19.269  -9.335  1.00  0.00           H  
ATOM   2404  HG  LEU C 157       9.582  18.899  -8.536  1.00  0.00           H  
ATOM   2405 1HD1 LEU C 157      10.286  16.627  -7.931  1.00  0.00           H  
ATOM   2406 2HD1 LEU C 157       9.086  17.270  -6.786  1.00  0.00           H  
ATOM   2407 3HD1 LEU C 157       8.595  16.080  -8.016  1.00  0.00           H  
ATOM   2408 1HD2 LEU C 157      10.207  17.330 -10.340  1.00  0.00           H  
ATOM   2409 2HD2 LEU C 157       8.514  16.792 -10.459  1.00  0.00           H  
ATOM   2410 3HD2 LEU C 157       8.949  18.465 -10.886  1.00  0.00           H  
ATOM   2411  N   GLN C 158       8.837  19.610  -5.656  1.00  0.00           N  
ATOM   2412  CA  GLN C 158       9.941  20.412  -5.143  1.00  0.00           C  
ATOM   2413  C   GLN C 158      11.275  19.700  -5.333  1.00  0.00           C  
ATOM   2414  O   GLN C 158      11.586  18.743  -4.624  1.00  0.00           O  
ATOM   2415  CB  GLN C 158       9.727  20.733  -3.661  1.00  0.00           C  
ATOM   2416  CG  GLN C 158      10.816  21.597  -3.048  1.00  0.00           C  
ATOM   2417  CD  GLN C 158      10.529  21.948  -1.600  1.00  0.00           C  
ATOM   2418  OE1 GLN C 158       9.912  21.169  -0.868  1.00  0.00           O  
ATOM   2419  NE2 GLN C 158      10.975  23.126  -1.178  1.00  0.00           N  
ATOM   2420  H   GLN C 158       8.599  18.746  -5.190  1.00  0.00           H  
ATOM   2421  HA  GLN C 158       9.977  21.348  -5.700  1.00  0.00           H  
ATOM   2422 1HB  GLN C 158       8.776  21.249  -3.534  1.00  0.00           H  
ATOM   2423 2HB  GLN C 158       9.675  19.805  -3.092  1.00  0.00           H  
ATOM   2424 1HG  GLN C 158      11.761  21.056  -3.087  1.00  0.00           H  
ATOM   2425 2HG  GLN C 158      10.892  22.524  -3.616  1.00  0.00           H  
ATOM   2426 1HE2 GLN C 158      10.816  23.412  -0.233  1.00  0.00           H  
ATOM   2427 2HE2 GLN C 158      11.471  23.727  -1.805  1.00  0.00           H  
ATOM   2428  N   LYS C 159      12.059  20.173  -6.296  1.00  0.00           N  
ATOM   2429  CA  LYS C 159      13.395  19.636  -6.528  1.00  0.00           C  
ATOM   2430  C   LYS C 159      14.384  20.151  -5.490  1.00  0.00           C  
ATOM   2431  O   LYS C 159      14.157  21.184  -4.861  1.00  0.00           O  
ATOM   2432  CB  LYS C 159      13.877  19.991  -7.936  1.00  0.00           C  
ATOM   2433  CG  LYS C 159      13.091  19.325  -9.057  1.00  0.00           C  
ATOM   2434  CD  LYS C 159      13.703  19.627 -10.416  1.00  0.00           C  
ATOM   2435  CE  LYS C 159      12.892  19.000 -11.541  1.00  0.00           C  
ATOM   2436  NZ  LYS C 159      13.527  19.212 -12.870  1.00  0.00           N  
ATOM   2437  H   LYS C 159      11.722  20.924  -6.881  1.00  0.00           H  
ATOM   2438  HA  LYS C 159      13.352  18.550  -6.438  1.00  0.00           H  
ATOM   2439 1HB  LYS C 159      13.817  21.070  -8.080  1.00  0.00           H  
ATOM   2440 2HB  LYS C 159      14.923  19.704  -8.045  1.00  0.00           H  
ATOM   2441 1HG  LYS C 159      13.082  18.245  -8.903  1.00  0.00           H  
ATOM   2442 2HG  LYS C 159      12.062  19.684  -9.043  1.00  0.00           H  
ATOM   2443 1HD  LYS C 159      13.743  20.706 -10.566  1.00  0.00           H  
ATOM   2444 2HD  LYS C 159      14.720  19.235 -10.453  1.00  0.00           H  
ATOM   2445 1HE  LYS C 159      12.794  17.930 -11.366  1.00  0.00           H  
ATOM   2446 2HE  LYS C 159      11.894  19.436 -11.556  1.00  0.00           H  
ATOM   2447 1HZ  LYS C 159      12.960  18.783 -13.587  1.00  0.00           H  
ATOM   2448 2HZ  LYS C 159      13.606  20.203 -13.052  1.00  0.00           H  
ATOM   2449 3HZ  LYS C 159      14.447  18.795 -12.875  1.00  0.00           H  
ATOM   2450  N   PRO C 160      15.482  19.423  -5.315  1.00  0.00           N  
ATOM   2451  CA  PRO C 160      16.515  19.813  -4.363  1.00  0.00           C  
ATOM   2452  C   PRO C 160      16.997  21.234  -4.624  1.00  0.00           C  
ATOM   2453  O   PRO C 160      17.545  21.529  -5.686  1.00  0.00           O  
ATOM   2454  CB  PRO C 160      17.623  18.785  -4.617  1.00  0.00           C  
ATOM   2455  CG  PRO C 160      16.897  17.579  -5.107  1.00  0.00           C  
ATOM   2456  CD  PRO C 160      15.796  18.131  -5.973  1.00  0.00           C  
ATOM   2457  HA  PRO C 160      16.119  19.720  -3.341  1.00  0.00           H  
ATOM   2458 1HB  PRO C 160      18.341  19.179  -5.351  1.00  0.00           H  
ATOM   2459 2HB  PRO C 160      18.183  18.598  -3.689  1.00  0.00           H  
ATOM   2460 1HG  PRO C 160      17.583  16.922  -5.662  1.00  0.00           H  
ATOM   2461 2HG  PRO C 160      16.515  16.994  -4.257  1.00  0.00           H  
ATOM   2462 1HD  PRO C 160      16.172  18.275  -6.997  1.00  0.00           H  
ATOM   2463 2HD  PRO C 160      14.942  17.438  -5.967  1.00  0.00           H  
ATOM   2464  N   GLY C 161      16.790  22.112  -3.648  1.00  0.00           N  
ATOM   2465  CA  GLY C 161      17.259  23.489  -3.745  1.00  0.00           C  
ATOM   2466  C   GLY C 161      16.222  24.378  -4.420  1.00  0.00           C  
ATOM   2467  O   GLY C 161      16.432  25.580  -4.584  1.00  0.00           O  
ATOM   2468  H   GLY C 161      16.295  21.818  -2.819  1.00  0.00           H  
ATOM   2469 1HA  GLY C 161      17.476  23.870  -2.747  1.00  0.00           H  
ATOM   2470 2HA  GLY C 161      18.190  23.518  -4.309  1.00  0.00           H  
ATOM   2471  N   GLN C 162      15.101  23.780  -4.810  1.00  0.00           N  
ATOM   2472  CA  GLN C 162      14.058  24.501  -5.529  1.00  0.00           C  
ATOM   2473  C   GLN C 162      12.793  24.623  -4.689  1.00  0.00           C  
ATOM   2474  O   GLN C 162      12.700  24.050  -3.603  1.00  0.00           O  
ATOM   2475  CB  GLN C 162      13.740  23.804  -6.854  1.00  0.00           C  
ATOM   2476  CG  GLN C 162      14.937  23.646  -7.777  1.00  0.00           C  
ATOM   2477  CD  GLN C 162      15.483  24.980  -8.250  1.00  0.00           C  
ATOM   2478  OE1 GLN C 162      14.739  25.831  -8.746  1.00  0.00           O  
ATOM   2479  NE2 GLN C 162      16.789  25.171  -8.098  1.00  0.00           N  
ATOM   2480  H   GLN C 162      14.969  22.800  -4.603  1.00  0.00           H  
ATOM   2481  HA  GLN C 162      14.418  25.508  -5.742  1.00  0.00           H  
ATOM   2482 1HB  GLN C 162      13.335  22.812  -6.656  1.00  0.00           H  
ATOM   2483 2HB  GLN C 162      12.976  24.369  -7.388  1.00  0.00           H  
ATOM   2484 1HG  GLN C 162      15.729  23.123  -7.242  1.00  0.00           H  
ATOM   2485 2HG  GLN C 162      14.634  23.071  -8.652  1.00  0.00           H  
ATOM   2486 1HE2 GLN C 162      17.206  26.032  -8.392  1.00  0.00           H  
ATOM   2487 2HE2 GLN C 162      17.355  24.455  -7.691  1.00  0.00           H  
ATOM   2488  N   SER C 163      11.820  25.371  -5.197  1.00  0.00           N  
ATOM   2489  CA  SER C 163      10.515  25.472  -4.556  1.00  0.00           C  
ATOM   2490  C   SER C 163       9.483  24.608  -5.269  1.00  0.00           C  
ATOM   2491  O   SER C 163       9.652  24.259  -6.437  1.00  0.00           O  
ATOM   2492  CB  SER C 163      10.053  26.915  -4.536  1.00  0.00           C  
ATOM   2493  OG  SER C 163       9.869  27.402  -5.837  1.00  0.00           O  
ATOM   2494  H   SER C 163      11.990  25.884  -6.051  1.00  0.00           H  
ATOM   2495  HA  SER C 163      10.607  25.117  -3.528  1.00  0.00           H  
ATOM   2496 1HB  SER C 163       9.118  26.990  -3.981  1.00  0.00           H  
ATOM   2497 2HB  SER C 163      10.791  27.526  -4.017  1.00  0.00           H  
ATOM   2498  HG  SER C 163       9.679  28.339  -5.745  1.00  0.00           H  
ATOM   2499  N   PRO C 164       8.413  24.267  -4.560  1.00  0.00           N  
ATOM   2500  CA  PRO C 164       7.320  23.498  -5.143  1.00  0.00           C  
ATOM   2501  C   PRO C 164       6.722  24.216  -6.346  1.00  0.00           C  
ATOM   2502  O   PRO C 164       6.385  25.398  -6.271  1.00  0.00           O  
ATOM   2503  CB  PRO C 164       6.317  23.395  -3.990  1.00  0.00           C  
ATOM   2504  CG  PRO C 164       7.151  23.551  -2.765  1.00  0.00           C  
ATOM   2505  CD  PRO C 164       8.187  24.574  -3.145  1.00  0.00           C  
ATOM   2506  HA  PRO C 164       7.691  22.503  -5.432  1.00  0.00           H  
ATOM   2507 1HB  PRO C 164       5.550  24.178  -4.087  1.00  0.00           H  
ATOM   2508 2HB  PRO C 164       5.794  22.428  -4.031  1.00  0.00           H  
ATOM   2509 1HG  PRO C 164       6.526  23.874  -1.919  1.00  0.00           H  
ATOM   2510 2HG  PRO C 164       7.594  22.584  -2.482  1.00  0.00           H  
ATOM   2511 1HD  PRO C 164       7.776  25.584  -2.998  1.00  0.00           H  
ATOM   2512 2HD  PRO C 164       9.089  24.430  -2.531  1.00  0.00           H  
ATOM   2513  N   GLN C 165       6.592  23.496  -7.455  1.00  0.00           N  
ATOM   2514  CA  GLN C 165       5.933  24.028  -8.641  1.00  0.00           C  
ATOM   2515  C   GLN C 165       4.785  23.130  -9.084  1.00  0.00           C  
ATOM   2516  O   GLN C 165       4.756  21.941  -8.766  1.00  0.00           O  
ATOM   2517  CB  GLN C 165       6.938  24.192  -9.784  1.00  0.00           C  
ATOM   2518  CG  GLN C 165       8.062  25.171  -9.489  1.00  0.00           C  
ATOM   2519  CD  GLN C 165       7.561  26.593  -9.322  1.00  0.00           C  
ATOM   2520  OE1 GLN C 165       6.454  26.931  -9.749  1.00  0.00           O  
ATOM   2521  NE2 GLN C 165       8.376  27.437  -8.699  1.00  0.00           N  
ATOM   2522  H   GLN C 165       6.959  22.555  -7.476  1.00  0.00           H  
ATOM   2523  HA  GLN C 165       5.519  25.007  -8.398  1.00  0.00           H  
ATOM   2524 1HB  GLN C 165       7.386  23.226 -10.017  1.00  0.00           H  
ATOM   2525 2HB  GLN C 165       6.419  24.536 -10.679  1.00  0.00           H  
ATOM   2526 1HG  GLN C 165       8.557  24.872  -8.566  1.00  0.00           H  
ATOM   2527 2HG  GLN C 165       8.772  25.153 -10.316  1.00  0.00           H  
ATOM   2528 1HE2 GLN C 165       8.100  28.389  -8.559  1.00  0.00           H  
ATOM   2529 2HE2 GLN C 165       9.266  27.121  -8.369  1.00  0.00           H  
ATOM   2530  N   LEU C 166       3.839  23.706  -9.818  1.00  0.00           N  
ATOM   2531  CA  LEU C 166       2.618  22.999 -10.186  1.00  0.00           C  
ATOM   2532  C   LEU C 166       2.924  21.790 -11.061  1.00  0.00           C  
ATOM   2533  O   LEU C 166       3.525  21.920 -12.128  1.00  0.00           O  
ATOM   2534  CB  LEU C 166       1.661  23.943 -10.925  1.00  0.00           C  
ATOM   2535  CG  LEU C 166       0.315  23.335 -11.338  1.00  0.00           C  
ATOM   2536  CD1 LEU C 166      -0.449  22.898 -10.096  1.00  0.00           C  
ATOM   2537  CD2 LEU C 166      -0.480  24.357 -12.137  1.00  0.00           C  
ATOM   2538  H   LEU C 166       3.969  24.658 -10.129  1.00  0.00           H  
ATOM   2539  HA  LEU C 166       2.133  22.649  -9.276  1.00  0.00           H  
ATOM   2540 1HB  LEU C 166       1.455  24.799 -10.284  1.00  0.00           H  
ATOM   2541 2HB  LEU C 166       2.154  24.301 -11.828  1.00  0.00           H  
ATOM   2542  HG  LEU C 166       0.488  22.450 -11.951  1.00  0.00           H  
ATOM   2543 1HD1 LEU C 166      -1.406  22.466 -10.390  1.00  0.00           H  
ATOM   2544 2HD1 LEU C 166       0.133  22.153  -9.554  1.00  0.00           H  
ATOM   2545 3HD1 LEU C 166      -0.623  23.761  -9.454  1.00  0.00           H  
ATOM   2546 1HD2 LEU C 166      -1.437  23.925 -12.432  1.00  0.00           H  
ATOM   2547 2HD2 LEU C 166      -0.655  25.242 -11.525  1.00  0.00           H  
ATOM   2548 3HD2 LEU C 166       0.081  24.638 -13.029  1.00  0.00           H  
ATOM   2549  N   LEU C 167       2.508  20.614 -10.603  1.00  0.00           N  
ATOM   2550  CA  LEU C 167       2.663  19.391 -11.381  1.00  0.00           C  
ATOM   2551  C   LEU C 167       1.333  18.944 -11.976  1.00  0.00           C  
ATOM   2552  O   LEU C 167       1.181  18.868 -13.195  1.00  0.00           O  
ATOM   2553  CB  LEU C 167       3.238  18.273 -10.503  1.00  0.00           C  
ATOM   2554  CG  LEU C 167       3.573  16.963 -11.227  1.00  0.00           C  
ATOM   2555  CD1 LEU C 167       4.747  17.189 -12.170  1.00  0.00           C  
ATOM   2556  CD2 LEU C 167       3.895  15.884 -10.203  1.00  0.00           C  
ATOM   2557  H   LEU C 167       2.073  20.566  -9.693  1.00  0.00           H  
ATOM   2558  HA  LEU C 167       3.356  19.586 -12.199  1.00  0.00           H  
ATOM   2559 1HB  LEU C 167       4.152  18.635 -10.034  1.00  0.00           H  
ATOM   2560 2HB  LEU C 167       2.519  18.043  -9.717  1.00  0.00           H  
ATOM   2561  HG  LEU C 167       2.718  16.650 -11.827  1.00  0.00           H  
ATOM   2562 1HD1 LEU C 167       4.985  16.258 -12.685  1.00  0.00           H  
ATOM   2563 2HD1 LEU C 167       4.483  17.951 -12.904  1.00  0.00           H  
ATOM   2564 3HD1 LEU C 167       5.614  17.519 -11.599  1.00  0.00           H  
ATOM   2565 1HD2 LEU C 167       4.132  14.953 -10.718  1.00  0.00           H  
ATOM   2566 2HD2 LEU C 167       4.750  16.195  -9.603  1.00  0.00           H  
ATOM   2567 3HD2 LEU C 167       3.033  15.731  -9.554  1.00  0.00           H  
ATOM   2568  N   ILE C 168       0.372  18.648 -11.107  1.00  0.00           N  
ATOM   2569  CA  ILE C 168      -0.961  18.252 -11.545  1.00  0.00           C  
ATOM   2570  C   ILE C 168      -2.030  19.152 -10.939  1.00  0.00           C  
ATOM   2571  O   ILE C 168      -1.906  19.598  -9.798  1.00  0.00           O  
ATOM   2572  CB  ILE C 168      -1.249  16.787 -11.170  1.00  0.00           C  
ATOM   2573  CG1 ILE C 168      -0.177  15.865 -11.756  1.00  0.00           C  
ATOM   2574  CG2 ILE C 168      -2.631  16.376 -11.654  1.00  0.00           C  
ATOM   2575  CD1 ILE C 168      -0.165  15.825 -13.267  1.00  0.00           C  
ATOM   2576  H   ILE C 168       0.570  18.699 -10.118  1.00  0.00           H  
ATOM   2577  HA  ILE C 168      -1.011  18.346 -12.629  1.00  0.00           H  
ATOM   2578  HB  ILE C 168      -1.206  16.673 -10.087  1.00  0.00           H  
ATOM   2579 1HG1 ILE C 168       0.806  16.188 -11.415  1.00  0.00           H  
ATOM   2580 2HG1 ILE C 168      -0.331  14.849 -11.390  1.00  0.00           H  
ATOM   2581 1HG2 ILE C 168      -2.819  15.338 -11.381  1.00  0.00           H  
ATOM   2582 2HG2 ILE C 168      -3.383  17.014 -11.191  1.00  0.00           H  
ATOM   2583 3HG2 ILE C 168      -2.683  16.482 -12.738  1.00  0.00           H  
ATOM   2584 1HD1 ILE C 168       0.621  15.150 -13.607  1.00  0.00           H  
ATOM   2585 2HD1 ILE C 168      -1.130  15.470 -13.629  1.00  0.00           H  
ATOM   2586 3HD1 ILE C 168       0.024  16.825 -13.655  1.00  0.00           H  
ATOM   2587  N   TYR C 169      -3.080  19.416 -11.709  1.00  0.00           N  
ATOM   2588  CA  TYR C 169      -4.210  20.199 -11.222  1.00  0.00           C  
ATOM   2589  C   TYR C 169      -5.534  19.567 -11.631  1.00  0.00           C  
ATOM   2590  O   TYR C 169      -5.585  18.743 -12.544  1.00  0.00           O  
ATOM   2591  CB  TYR C 169      -4.126  21.637 -11.738  1.00  0.00           C  
ATOM   2592  CG  TYR C 169      -4.297  21.760 -13.236  1.00  0.00           C  
ATOM   2593  CD1 TYR C 169      -5.532  22.104 -13.767  1.00  0.00           C  
ATOM   2594  CD2 TYR C 169      -3.220  21.527 -14.078  1.00  0.00           C  
ATOM   2595  CE1 TYR C 169      -5.688  22.216 -15.135  1.00  0.00           C  
ATOM   2596  CE2 TYR C 169      -3.376  21.639 -15.446  1.00  0.00           C  
ATOM   2597  CZ  TYR C 169      -4.604  21.982 -15.975  1.00  0.00           C  
ATOM   2598  OH  TYR C 169      -4.760  22.093 -17.337  1.00  0.00           O  
ATOM   2599  H   TYR C 169      -3.096  19.066 -12.656  1.00  0.00           H  
ATOM   2600  HA  TYR C 169      -4.174  20.217 -10.132  1.00  0.00           H  
ATOM   2601 1HB  TYR C 169      -4.897  22.242 -11.257  1.00  0.00           H  
ATOM   2602 2HB  TYR C 169      -3.160  22.065 -11.470  1.00  0.00           H  
ATOM   2603  HD1 TYR C 169      -6.378  22.287 -13.105  1.00  0.00           H  
ATOM   2604  HD2 TYR C 169      -2.251  21.256 -13.660  1.00  0.00           H  
ATOM   2605  HE1 TYR C 169      -6.657  22.486 -15.553  1.00  0.00           H  
ATOM   2606  HE2 TYR C 169      -2.530  21.456 -16.108  1.00  0.00           H  
ATOM   2607  HH  TYR C 169      -3.938  21.854 -17.773  1.00  0.00           H  
ATOM   2608  N   LYS C 170      -6.606  19.959 -10.949  1.00  0.00           N  
ATOM   2609  CA  LYS C 170      -7.921  19.379 -11.191  1.00  0.00           C  
ATOM   2610  C   LYS C 170      -7.855  17.857 -11.222  1.00  0.00           C  
ATOM   2611  O   LYS C 170      -8.476  17.217 -12.071  1.00  0.00           O  
ATOM   2612  CB  LYS C 170      -8.507  19.907 -12.501  1.00  0.00           C  
ATOM   2613  CG  LYS C 170      -8.893  21.380 -12.469  1.00  0.00           C  
ATOM   2614  CD  LYS C 170      -9.411  21.845 -13.822  1.00  0.00           C  
ATOM   2615  CE  LYS C 170      -9.754  23.327 -13.804  1.00  0.00           C  
ATOM   2616  NZ  LYS C 170     -10.247  23.800 -15.127  1.00  0.00           N  
ATOM   2617  H   LYS C 170      -6.506  20.676 -10.245  1.00  0.00           H  
ATOM   2618  HA  LYS C 170      -8.582  19.667 -10.373  1.00  0.00           H  
ATOM   2619 1HB  LYS C 170      -7.783  19.769 -13.305  1.00  0.00           H  
ATOM   2620 2HB  LYS C 170      -9.397  19.333 -12.759  1.00  0.00           H  
ATOM   2621 1HG  LYS C 170      -9.670  21.536 -11.719  1.00  0.00           H  
ATOM   2622 2HG  LYS C 170      -8.024  21.978 -12.197  1.00  0.00           H  
ATOM   2623 1HD  LYS C 170      -8.652  21.665 -14.584  1.00  0.00           H  
ATOM   2624 2HD  LYS C 170     -10.305  21.278 -14.083  1.00  0.00           H  
ATOM   2625 1HE  LYS C 170     -10.523  23.514 -13.056  1.00  0.00           H  
ATOM   2626 2HE  LYS C 170      -8.869  23.902 -13.534  1.00  0.00           H  
ATOM   2627 1HZ  LYS C 170     -10.462  24.786 -15.074  1.00  0.00           H  
ATOM   2628 2HZ  LYS C 170      -9.533  23.649 -15.826  1.00  0.00           H  
ATOM   2629 3HZ  LYS C 170     -11.079  23.287 -15.379  1.00  0.00           H  
ATOM   2630  N   VAL C 171      -7.100  17.284 -10.292  1.00  0.00           N  
ATOM   2631  CA  VAL C 171      -7.140  15.846 -10.052  1.00  0.00           C  
ATOM   2632  C   VAL C 171      -6.324  15.091 -11.093  1.00  0.00           C  
ATOM   2633  O   VAL C 171      -5.409  14.340 -10.753  1.00  0.00           O  
ATOM   2634  CB  VAL C 171      -8.594  15.340 -10.078  1.00  0.00           C  
ATOM   2635  CG1 VAL C 171      -8.635  13.827  -9.928  1.00  0.00           C  
ATOM   2636  CG2 VAL C 171      -9.396  16.013  -8.974  1.00  0.00           C  
ATOM   2637  H   VAL C 171      -6.481  17.858  -9.737  1.00  0.00           H  
ATOM   2638  HA  VAL C 171      -6.718  15.648  -9.066  1.00  0.00           H  
ATOM   2639  HB  VAL C 171      -9.035  15.579 -11.046  1.00  0.00           H  
ATOM   2640 1HG1 VAL C 171      -9.671  13.487  -9.949  1.00  0.00           H  
ATOM   2641 2HG1 VAL C 171      -8.085  13.365 -10.748  1.00  0.00           H  
ATOM   2642 3HG1 VAL C 171      -8.180  13.543  -8.979  1.00  0.00           H  
ATOM   2643 1HG2 VAL C 171     -10.424  15.652  -8.999  1.00  0.00           H  
ATOM   2644 2HG2 VAL C 171      -8.952  15.779  -8.007  1.00  0.00           H  
ATOM   2645 3HG2 VAL C 171      -9.388  17.093  -9.125  1.00  0.00           H  
ATOM   2646  N   SER C 172      -6.660  15.294 -12.362  1.00  0.00           N  
ATOM   2647  CA  SER C 172      -6.158  14.442 -13.433  1.00  0.00           C  
ATOM   2648  C   SER C 172      -5.820  15.259 -14.674  1.00  0.00           C  
ATOM   2649  O   SER C 172      -5.660  14.711 -15.765  1.00  0.00           O  
ATOM   2650  CB  SER C 172      -7.182  13.379 -13.780  1.00  0.00           C  
ATOM   2651  OG  SER C 172      -8.368  13.960 -14.248  1.00  0.00           O  
ATOM   2652  H   SER C 172      -7.280  16.058 -12.591  1.00  0.00           H  
ATOM   2653  HA  SER C 172      -5.246  13.952 -13.088  1.00  0.00           H  
ATOM   2654 1HB  SER C 172      -6.774  12.715 -14.540  1.00  0.00           H  
ATOM   2655 2HB  SER C 172      -7.393  12.776 -12.897  1.00  0.00           H  
ATOM   2656  HG  SER C 172      -8.151  14.870 -14.461  1.00  0.00           H  
ATOM   2657  N   ASP C 173      -5.714  16.572 -14.501  1.00  0.00           N  
ATOM   2658  CA  ASP C 173      -5.284  17.455 -15.579  1.00  0.00           C  
ATOM   2659  C   ASP C 173      -3.814  17.825 -15.434  1.00  0.00           C  
ATOM   2660  O   ASP C 173      -3.397  18.363 -14.408  1.00  0.00           O  
ATOM   2661  CB  ASP C 173      -6.137  18.726 -15.604  1.00  0.00           C  
ATOM   2662  CG  ASP C 173      -7.572  18.468 -16.044  1.00  0.00           C  
ATOM   2663  OD1 ASP C 173      -7.803  17.481 -16.702  1.00  0.00           O  
ATOM   2664  OD2 ASP C 173      -8.423  19.260 -15.718  1.00  0.00           O  
ATOM   2665  H   ASP C 173      -5.937  16.969 -13.599  1.00  0.00           H  
ATOM   2666  HA  ASP C 173      -5.412  16.931 -16.527  1.00  0.00           H  
ATOM   2667 1HB  ASP C 173      -6.152  19.173 -14.610  1.00  0.00           H  
ATOM   2668 2HB  ASP C 173      -5.689  19.451 -16.283  1.00  0.00           H  
ATOM   2669  N   ARG C 174      -3.031  17.534 -16.468  1.00  0.00           N  
ATOM   2670  CA  ARG C 174      -1.583  17.685 -16.399  1.00  0.00           C  
ATOM   2671  C   ARG C 174      -1.157  19.096 -16.783  1.00  0.00           C  
ATOM   2672  O   ARG C 174      -1.586  19.627 -17.806  1.00  0.00           O  
ATOM   2673  CB  ARG C 174      -0.896  16.683 -17.315  1.00  0.00           C  
ATOM   2674  CG  ARG C 174       0.619  16.645 -17.199  1.00  0.00           C  
ATOM   2675  CD  ARG C 174       1.208  15.575 -18.046  1.00  0.00           C  
ATOM   2676  NE  ARG C 174       0.670  14.265 -17.716  1.00  0.00           N  
ATOM   2677  CZ  ARG C 174      -0.203  13.582 -18.481  1.00  0.00           C  
ATOM   2678  NH1 ARG C 174      -0.627  14.097 -19.614  1.00  0.00           N  
ATOM   2679  NH2 ARG C 174      -0.634  12.395 -18.093  1.00  0.00           N  
ATOM   2680  H   ARG C 174      -3.451  17.200 -17.324  1.00  0.00           H  
ATOM   2681  HA  ARG C 174      -1.264  17.493 -15.374  1.00  0.00           H  
ATOM   2682 1HB  ARG C 174      -1.268  15.682 -17.104  1.00  0.00           H  
ATOM   2683 2HB  ARG C 174      -1.142  16.912 -18.353  1.00  0.00           H  
ATOM   2684 1HG  ARG C 174       1.033  17.601 -17.518  1.00  0.00           H  
ATOM   2685 2HG  ARG C 174       0.900  16.455 -16.163  1.00  0.00           H  
ATOM   2686 1HD  ARG C 174       0.990  15.779 -19.093  1.00  0.00           H  
ATOM   2687 2HD  ARG C 174       2.287  15.548 -17.898  1.00  0.00           H  
ATOM   2688  HE  ARG C 174       0.973  13.836 -16.852  1.00  0.00           H  
ATOM   2689 1HH1 ARG C 174      -0.298  15.005 -19.911  1.00  0.00           H  
ATOM   2690 2HH1 ARG C 174      -1.282  13.585 -20.188  1.00  0.00           H  
ATOM   2691 1HH2 ARG C 174      -0.308  11.999 -17.222  1.00  0.00           H  
ATOM   2692 2HH2 ARG C 174      -1.288  11.883 -18.666  1.00  0.00           H  
ATOM   2693  N   PHE C 175      -0.309  19.698 -15.955  1.00  0.00           N  
ATOM   2694  CA  PHE C 175       0.212  21.032 -16.230  1.00  0.00           C  
ATOM   2695  C   PHE C 175       1.138  21.023 -17.440  1.00  0.00           C  
ATOM   2696  O   PHE C 175       1.960  20.121 -17.597  1.00  0.00           O  
ATOM   2697  CB  PHE C 175       0.962  21.574 -15.012  1.00  0.00           C  
ATOM   2698  CG  PHE C 175       1.549  22.941 -15.220  1.00  0.00           C  
ATOM   2699  CD1 PHE C 175       0.734  24.024 -15.512  1.00  0.00           C  
ATOM   2700  CD2 PHE C 175       2.917  23.146 -15.126  1.00  0.00           C  
ATOM   2701  CE1 PHE C 175       1.273  25.282 -15.704  1.00  0.00           C  
ATOM   2702  CE2 PHE C 175       3.459  24.402 -15.316  1.00  0.00           C  
ATOM   2703  CZ  PHE C 175       2.635  25.472 -15.606  1.00  0.00           C  
ATOM   2704  H   PHE C 175      -0.019  19.220 -15.115  1.00  0.00           H  
ATOM   2705  HA  PHE C 175      -0.627  21.694 -16.446  1.00  0.00           H  
ATOM   2706 1HB  PHE C 175       0.286  21.621 -14.159  1.00  0.00           H  
ATOM   2707 2HB  PHE C 175       1.771  20.893 -14.750  1.00  0.00           H  
ATOM   2708  HD1 PHE C 175      -0.343  23.874 -15.589  1.00  0.00           H  
ATOM   2709  HD2 PHE C 175       3.568  22.301 -14.897  1.00  0.00           H  
ATOM   2710  HE1 PHE C 175       0.621  26.125 -15.933  1.00  0.00           H  
ATOM   2711  HE2 PHE C 175       4.536  24.550 -15.239  1.00  0.00           H  
ATOM   2712  HZ  PHE C 175       3.061  26.462 -15.758  1.00  0.00           H  
ATOM   2713  N   SER C 176       0.998  22.032 -18.292  1.00  0.00           N  
ATOM   2714  CA  SER C 176       1.811  22.134 -19.499  1.00  0.00           C  
ATOM   2715  C   SER C 176       3.295  22.185 -19.160  1.00  0.00           C  
ATOM   2716  O   SER C 176       3.719  22.956 -18.299  1.00  0.00           O  
ATOM   2717  CB  SER C 176       1.421  23.369 -20.288  1.00  0.00           C  
ATOM   2718  OG  SER C 176       2.249  23.532 -21.406  1.00  0.00           O  
ATOM   2719  H   SER C 176       0.311  22.748 -18.100  1.00  0.00           H  
ATOM   2720  HA  SER C 176       1.630  21.252 -20.114  1.00  0.00           H  
ATOM   2721 1HB  SER C 176       0.383  23.281 -20.611  1.00  0.00           H  
ATOM   2722 2HB  SER C 176       1.491  24.247 -19.648  1.00  0.00           H  
ATOM   2723  HG  SER C 176       3.142  23.619 -21.063  1.00  0.00           H  
ATOM   2724  N   GLY C 177       4.081  21.359 -19.843  1.00  0.00           N  
ATOM   2725  CA  GLY C 177       5.511  21.267 -19.576  1.00  0.00           C  
ATOM   2726  C   GLY C 177       5.842  20.022 -18.764  1.00  0.00           C  
ATOM   2727  O   GLY C 177       6.999  19.608 -18.687  1.00  0.00           O  
ATOM   2728  H   GLY C 177       3.677  20.780 -20.565  1.00  0.00           H  
ATOM   2729 1HA  GLY C 177       6.057  21.246 -20.520  1.00  0.00           H  
ATOM   2730 2HA  GLY C 177       5.838  22.155 -19.037  1.00  0.00           H  
ATOM   2731  N   VAL C 178       4.819  19.428 -18.159  1.00  0.00           N  
ATOM   2732  CA  VAL C 178       4.996  18.218 -17.365  1.00  0.00           C  
ATOM   2733  C   VAL C 178       4.949  16.972 -18.241  1.00  0.00           C  
ATOM   2734  O   VAL C 178       4.018  16.789 -19.026  1.00  0.00           O  
ATOM   2735  CB  VAL C 178       3.903  18.124 -16.284  1.00  0.00           C  
ATOM   2736  CG1 VAL C 178       4.015  16.809 -15.527  1.00  0.00           C  
ATOM   2737  CG2 VAL C 178       4.014  19.305 -15.332  1.00  0.00           C  
ATOM   2738  H   VAL C 178       3.895  19.824 -18.252  1.00  0.00           H  
ATOM   2739  HA  VAL C 178       5.970  18.265 -16.876  1.00  0.00           H  
ATOM   2740  HB  VAL C 178       2.926  18.135 -16.766  1.00  0.00           H  
ATOM   2741 1HG1 VAL C 178       3.235  16.759 -14.767  1.00  0.00           H  
ATOM   2742 2HG1 VAL C 178       3.897  15.978 -16.222  1.00  0.00           H  
ATOM   2743 3HG1 VAL C 178       4.992  16.747 -15.048  1.00  0.00           H  
ATOM   2744 1HG2 VAL C 178       3.238  19.232 -14.570  1.00  0.00           H  
ATOM   2745 2HG2 VAL C 178       4.993  19.297 -14.854  1.00  0.00           H  
ATOM   2746 3HG2 VAL C 178       3.889  20.234 -15.889  1.00  0.00           H  
ATOM   2747  N   PRO C 179       5.957  16.118 -18.101  1.00  0.00           N  
ATOM   2748  CA  PRO C 179       6.024  14.880 -18.868  1.00  0.00           C  
ATOM   2749  C   PRO C 179       4.773  14.036 -18.660  1.00  0.00           C  
ATOM   2750  O   PRO C 179       4.160  14.069 -17.594  1.00  0.00           O  
ATOM   2751  CB  PRO C 179       7.270  14.192 -18.302  1.00  0.00           C  
ATOM   2752  CG  PRO C 179       8.122  15.316 -17.821  1.00  0.00           C  
ATOM   2753  CD  PRO C 179       7.145  16.308 -17.249  1.00  0.00           C  
ATOM   2754  HA  PRO C 179       6.156  15.121 -19.933  1.00  0.00           H  
ATOM   2755 1HB  PRO C 179       6.985  13.498 -17.498  1.00  0.00           H  
ATOM   2756 2HB  PRO C 179       7.757  13.593 -19.086  1.00  0.00           H  
ATOM   2757 1HG  PRO C 179       8.843  14.953 -17.073  1.00  0.00           H  
ATOM   2758 2HG  PRO C 179       8.710  15.731 -18.653  1.00  0.00           H  
ATOM   2759 1HD  PRO C 179       6.939  16.058 -16.198  1.00  0.00           H  
ATOM   2760 2HD  PRO C 179       7.561  17.323 -17.333  1.00  0.00           H  
ATOM   2761  N   ASP C 180       4.400  13.279 -19.686  1.00  0.00           N  
ATOM   2762  CA  ASP C 180       3.149  12.529 -19.670  1.00  0.00           C  
ATOM   2763  C   ASP C 180       3.241  11.324 -18.742  1.00  0.00           C  
ATOM   2764  O   ASP C 180       2.248  10.639 -18.498  1.00  0.00           O  
ATOM   2765  CB  ASP C 180       2.783  12.065 -21.082  1.00  0.00           C  
ATOM   2766  CG  ASP C 180       2.344  13.209 -21.986  1.00  0.00           C  
ATOM   2767  OD1 ASP C 180       1.941  14.226 -21.472  1.00  0.00           O  
ATOM   2768  OD2 ASP C 180       2.415  13.056 -23.182  1.00  0.00           O  
ATOM   2769  H   ASP C 180       4.997  13.221 -20.499  1.00  0.00           H  
ATOM   2770  HA  ASP C 180       2.358  13.183 -19.302  1.00  0.00           H  
ATOM   2771 1HB  ASP C 180       3.642  11.572 -21.537  1.00  0.00           H  
ATOM   2772 2HB  ASP C 180       1.976  11.334 -21.028  1.00  0.00           H  
ATOM   2773  N   ARG C 181       4.439  11.071 -18.226  1.00  0.00           N  
ATOM   2774  CA  ARG C 181       4.647   9.998 -17.261  1.00  0.00           C  
ATOM   2775  C   ARG C 181       3.894  10.269 -15.965  1.00  0.00           C  
ATOM   2776  O   ARG C 181       3.640   9.355 -15.181  1.00  0.00           O  
ATOM   2777  CB  ARG C 181       6.129   9.830 -16.958  1.00  0.00           C  
ATOM   2778  CG  ARG C 181       6.736  10.932 -16.105  1.00  0.00           C  
ATOM   2779  CD  ARG C 181       8.220  10.869 -16.102  1.00  0.00           C  
ATOM   2780  NE  ARG C 181       8.776  11.122 -17.421  1.00  0.00           N  
ATOM   2781  CZ  ARG C 181      10.088  11.290 -17.679  1.00  0.00           C  
ATOM   2782  NH1 ARG C 181      10.964  11.228 -16.700  1.00  0.00           N  
ATOM   2783  NH2 ARG C 181      10.495  11.516 -18.916  1.00  0.00           N  
ATOM   2784  H   ARG C 181       5.227  11.637 -18.510  1.00  0.00           H  
ATOM   2785  HA  ARG C 181       4.273   9.069 -17.692  1.00  0.00           H  
ATOM   2786 1HB  ARG C 181       6.289   8.886 -16.440  1.00  0.00           H  
ATOM   2787 2HB  ARG C 181       6.689   9.790 -17.893  1.00  0.00           H  
ATOM   2788 1HG  ARG C 181       6.435  11.904 -16.497  1.00  0.00           H  
ATOM   2789 2HG  ARG C 181       6.386  10.831 -15.077  1.00  0.00           H  
ATOM   2790 1HD  ARG C 181       8.614  11.619 -15.416  1.00  0.00           H  
ATOM   2791 2HD  ARG C 181       8.541   9.879 -15.780  1.00  0.00           H  
ATOM   2792  HE  ARG C 181       8.134  11.176 -18.200  1.00  0.00           H  
ATOM   2793 1HH1 ARG C 181      10.653  11.056 -15.754  1.00  0.00           H  
ATOM   2794 2HH1 ARG C 181      11.947  11.354 -16.893  1.00  0.00           H  
ATOM   2795 1HH2 ARG C 181       9.822  11.563 -19.668  1.00  0.00           H  
ATOM   2796 2HH2 ARG C 181      11.478  11.641 -19.109  1.00  0.00           H  
ATOM   2797  N   PHE C 182       3.540  11.531 -15.745  1.00  0.00           N  
ATOM   2798  CA  PHE C 182       2.831  11.928 -14.535  1.00  0.00           C  
ATOM   2799  C   PHE C 182       1.323  11.831 -14.724  1.00  0.00           C  
ATOM   2800  O   PHE C 182       0.754  12.485 -15.598  1.00  0.00           O  
ATOM   2801  CB  PHE C 182       3.210  13.356 -14.138  1.00  0.00           C  
ATOM   2802  CG  PHE C 182       4.638  13.504 -13.697  1.00  0.00           C  
ATOM   2803  CD1 PHE C 182       5.616  13.914 -14.592  1.00  0.00           C  
ATOM   2804  CD2 PHE C 182       5.008  13.233 -12.389  1.00  0.00           C  
ATOM   2805  CE1 PHE C 182       6.931  14.050 -14.188  1.00  0.00           C  
ATOM   2806  CE2 PHE C 182       6.321  13.369 -11.982  1.00  0.00           C  
ATOM   2807  CZ  PHE C 182       7.283  13.778 -12.883  1.00  0.00           C  
ATOM   2808  H   PHE C 182       3.769  12.233 -16.435  1.00  0.00           H  
ATOM   2809  HA  PHE C 182       3.119  11.253 -13.728  1.00  0.00           H  
ATOM   2810 1HB  PHE C 182       3.043  14.025 -14.981  1.00  0.00           H  
ATOM   2811 2HB  PHE C 182       2.567  13.690 -13.324  1.00  0.00           H  
ATOM   2812  HD1 PHE C 182       5.337  14.130 -15.623  1.00  0.00           H  
ATOM   2813  HD2 PHE C 182       4.247  12.910 -11.677  1.00  0.00           H  
ATOM   2814  HE1 PHE C 182       7.689  14.372 -14.901  1.00  0.00           H  
ATOM   2815  HE2 PHE C 182       6.598  13.154 -10.950  1.00  0.00           H  
ATOM   2816  HZ  PHE C 182       8.319  13.884 -12.564  1.00  0.00           H  
ATOM   2817  N   SER C 183       0.679  11.012 -13.899  1.00  0.00           N  
ATOM   2818  CA  SER C 183      -0.767  10.841 -13.963  1.00  0.00           C  
ATOM   2819  C   SER C 183      -1.353  10.582 -12.581  1.00  0.00           C  
ATOM   2820  O   SER C 183      -0.945   9.650 -11.888  1.00  0.00           O  
ATOM   2821  CB  SER C 183      -1.117   9.695 -14.892  1.00  0.00           C  
ATOM   2822  OG  SER C 183      -2.502   9.490 -14.938  1.00  0.00           O  
ATOM   2823  H   SER C 183       1.206  10.495 -13.210  1.00  0.00           H  
ATOM   2824  HA  SER C 183      -1.207  11.759 -14.355  1.00  0.00           H  
ATOM   2825 1HB  SER C 183      -0.746   9.913 -15.894  1.00  0.00           H  
ATOM   2826 2HB  SER C 183      -0.622   8.787 -14.551  1.00  0.00           H  
ATOM   2827  HG  SER C 183      -2.820   9.637 -14.044  1.00  0.00           H  
ATOM   2828  N   GLY C 184      -2.311  11.413 -12.185  1.00  0.00           N  
ATOM   2829  CA  GLY C 184      -2.956  11.275 -10.884  1.00  0.00           C  
ATOM   2830  C   GLY C 184      -4.375  10.740 -11.027  1.00  0.00           C  
ATOM   2831  O   GLY C 184      -5.031  10.956 -12.046  1.00  0.00           O  
ATOM   2832  H   GLY C 184      -2.600  12.160 -12.801  1.00  0.00           H  
ATOM   2833 1HA  GLY C 184      -2.370  10.603 -10.257  1.00  0.00           H  
ATOM   2834 2HA  GLY C 184      -2.977  12.243 -10.385  1.00  0.00           H  
ATOM   2835  N   SER C 185      -4.843  10.039 -10.000  1.00  0.00           N  
ATOM   2836  CA  SER C 185      -6.209   9.529  -9.980  1.00  0.00           C  
ATOM   2837  C   SER C 185      -6.688   9.294  -8.553  1.00  0.00           C  
ATOM   2838  O   SER C 185      -6.008   9.653  -7.593  1.00  0.00           O  
ATOM   2839  CB  SER C 185      -6.295   8.238 -10.771  1.00  0.00           C  
ATOM   2840  OG  SER C 185      -7.628   7.836 -10.932  1.00  0.00           O  
ATOM   2841  H   SER C 185      -4.238   9.855  -9.213  1.00  0.00           H  
ATOM   2842  HA  SER C 185      -6.862  10.269 -10.443  1.00  0.00           H  
ATOM   2843 1HB  SER C 185      -5.834   8.378 -11.748  1.00  0.00           H  
ATOM   2844 2HB  SER C 185      -5.737   7.457 -10.255  1.00  0.00           H  
ATOM   2845  HG  SER C 185      -7.798   7.856 -11.877  1.00  0.00           H  
ATOM   2846  N   GLY C 186      -7.864   8.689  -8.422  1.00  0.00           N  
ATOM   2847  CA  GLY C 186      -8.448   8.427  -7.112  1.00  0.00           C  
ATOM   2848  C   GLY C 186      -9.862   8.986  -7.017  1.00  0.00           C  
ATOM   2849  O   GLY C 186     -10.476   9.322  -8.030  1.00  0.00           O  
ATOM   2850  H   GLY C 186      -8.365   8.403  -9.250  1.00  0.00           H  
ATOM   2851 1HA  GLY C 186      -8.465   7.352  -6.929  1.00  0.00           H  
ATOM   2852 2HA  GLY C 186      -7.824   8.873  -6.339  1.00  0.00           H  
ATOM   2853  N   SER C 187     -10.373   9.084  -5.795  1.00  0.00           N  
ATOM   2854  CA  SER C 187     -11.730   9.569  -5.569  1.00  0.00           C  
ATOM   2855  C   SER C 187     -11.994   9.793  -4.086  1.00  0.00           C  
ATOM   2856  O   SER C 187     -11.532   9.027  -3.240  1.00  0.00           O  
ATOM   2857  CB  SER C 187     -12.737   8.584  -6.129  1.00  0.00           C  
ATOM   2858  OG  SER C 187     -14.048   9.013  -5.885  1.00  0.00           O  
ATOM   2859  H   SER C 187      -9.809   8.815  -5.002  1.00  0.00           H  
ATOM   2860  HA  SER C 187     -11.846  10.523  -6.085  1.00  0.00           H  
ATOM   2861 1HB  SER C 187     -12.581   8.474  -7.202  1.00  0.00           H  
ATOM   2862 2HB  SER C 187     -12.581   7.607  -5.674  1.00  0.00           H  
ATOM   2863  HG  SER C 187     -14.456   8.327  -5.351  1.00  0.00           H  
ATOM   2864  N   GLY C 188     -12.741  10.847  -3.775  1.00  0.00           N  
ATOM   2865  CA  GLY C 188     -13.230  11.067  -2.419  1.00  0.00           C  
ATOM   2866  C   GLY C 188     -12.110  11.540  -1.501  1.00  0.00           C  
ATOM   2867  O   GLY C 188     -11.905  12.741  -1.323  1.00  0.00           O  
ATOM   2868  H   GLY C 188     -12.977  11.512  -4.497  1.00  0.00           H  
ATOM   2869 1HA  GLY C 188     -14.029  11.809  -2.436  1.00  0.00           H  
ATOM   2870 2HA  GLY C 188     -13.657  10.143  -2.032  1.00  0.00           H  
ATOM   2871  N   THR C 189     -11.387  10.588  -0.920  1.00  0.00           N  
ATOM   2872  CA  THR C 189     -10.344  10.903   0.049  1.00  0.00           C  
ATOM   2873  C   THR C 189      -9.004  10.312  -0.373  1.00  0.00           C  
ATOM   2874  O   THR C 189      -7.949  10.763   0.071  1.00  0.00           O  
ATOM   2875  CB  THR C 189     -10.717  10.390   1.452  1.00  0.00           C  
ATOM   2876  OG1 THR C 189     -10.840   8.962   1.424  1.00  0.00           O  
ATOM   2877  CG2 THR C 189     -12.032  10.999   1.911  1.00  0.00           C  
ATOM   2878  H   THR C 189     -11.565   9.622  -1.155  1.00  0.00           H  
ATOM   2879  HA  THR C 189     -10.232  11.986   0.098  1.00  0.00           H  
ATOM   2880  HB  THR C 189      -9.932  10.659   2.158  1.00  0.00           H  
ATOM   2881  HG1 THR C 189     -10.710   8.613   2.309  1.00  0.00           H  
ATOM   2882 1HG2 THR C 189     -12.280  10.626   2.904  1.00  0.00           H  
ATOM   2883 2HG2 THR C 189     -11.938  12.085   1.944  1.00  0.00           H  
ATOM   2884 3HG2 THR C 189     -12.823  10.725   1.213  1.00  0.00           H  
ATOM   2885  N   ASP C 190      -9.054   9.300  -1.232  1.00  0.00           N  
ATOM   2886  CA  ASP C 190      -7.863   8.541  -1.592  1.00  0.00           C  
ATOM   2887  C   ASP C 190      -7.422   8.850  -3.017  1.00  0.00           C  
ATOM   2888  O   ASP C 190      -8.040   8.396  -3.980  1.00  0.00           O  
ATOM   2889  CB  ASP C 190      -8.119   7.039  -1.445  1.00  0.00           C  
ATOM   2890  CG  ASP C 190      -6.891   6.195  -1.761  1.00  0.00           C  
ATOM   2891  OD1 ASP C 190      -6.025   6.677  -2.451  1.00  0.00           O  
ATOM   2892  OD2 ASP C 190      -6.832   5.076  -1.310  1.00  0.00           O  
ATOM   2893  H   ASP C 190      -9.941   9.050  -1.647  1.00  0.00           H  
ATOM   2894  HA  ASP C 190      -7.055   8.824  -0.917  1.00  0.00           H  
ATOM   2895 1HB  ASP C 190      -8.438   6.822  -0.425  1.00  0.00           H  
ATOM   2896 2HB  ASP C 190      -8.928   6.741  -2.112  1.00  0.00           H  
ATOM   2897  N   PHE C 191      -6.350   9.624  -3.145  1.00  0.00           N  
ATOM   2898  CA  PHE C 191      -5.792   9.951  -4.452  1.00  0.00           C  
ATOM   2899  C   PHE C 191      -4.322   9.562  -4.536  1.00  0.00           C  
ATOM   2900  O   PHE C 191      -3.592   9.637  -3.547  1.00  0.00           O  
ATOM   2901  CB  PHE C 191      -5.947  11.445  -4.741  1.00  0.00           C  
ATOM   2902  CG  PHE C 191      -7.375  11.892  -4.873  1.00  0.00           C  
ATOM   2903  CD1 PHE C 191      -8.112  12.247  -3.753  1.00  0.00           C  
ATOM   2904  CD2 PHE C 191      -7.985  11.957  -6.116  1.00  0.00           C  
ATOM   2905  CE1 PHE C 191      -9.427  12.658  -3.873  1.00  0.00           C  
ATOM   2906  CE2 PHE C 191      -9.298  12.368  -6.240  1.00  0.00           C  
ATOM   2907  CZ  PHE C 191     -10.019  12.719  -5.116  1.00  0.00           C  
ATOM   2908  H   PHE C 191      -5.910   9.996  -2.315  1.00  0.00           H  
ATOM   2909  HA  PHE C 191      -6.339   9.390  -5.211  1.00  0.00           H  
ATOM   2910 1HB  PHE C 191      -5.484  12.020  -3.940  1.00  0.00           H  
ATOM   2911 2HB  PHE C 191      -5.427  11.693  -5.665  1.00  0.00           H  
ATOM   2912  HD1 PHE C 191      -7.643  12.200  -2.770  1.00  0.00           H  
ATOM   2913  HD2 PHE C 191      -7.415  11.679  -7.004  1.00  0.00           H  
ATOM   2914  HE1 PHE C 191      -9.994  12.934  -2.985  1.00  0.00           H  
ATOM   2915  HE2 PHE C 191      -9.765  12.416  -7.223  1.00  0.00           H  
ATOM   2916  HZ  PHE C 191     -11.055  13.042  -5.212  1.00  0.00           H  
ATOM   2917  N   THR C 192      -3.892   9.146  -5.722  1.00  0.00           N  
ATOM   2918  CA  THR C 192      -2.541   8.631  -5.910  1.00  0.00           C  
ATOM   2919  C   THR C 192      -1.886   9.239  -7.144  1.00  0.00           C  
ATOM   2920  O   THR C 192      -2.520   9.378  -8.190  1.00  0.00           O  
ATOM   2921  CB  THR C 192      -2.545   7.096  -6.030  1.00  0.00           C  
ATOM   2922  OG1 THR C 192      -3.096   6.522  -4.837  1.00  0.00           O  
ATOM   2923  CG2 THR C 192      -1.131   6.573  -6.233  1.00  0.00           C  
ATOM   2924  H   THR C 192      -4.517   9.188  -6.514  1.00  0.00           H  
ATOM   2925  HA  THR C 192      -1.942   8.906  -5.041  1.00  0.00           H  
ATOM   2926  HB  THR C 192      -3.161   6.799  -6.878  1.00  0.00           H  
ATOM   2927  HG1 THR C 192      -4.053   6.590  -4.863  1.00  0.00           H  
ATOM   2928 1HG2 THR C 192      -1.153   5.487  -6.316  1.00  0.00           H  
ATOM   2929 2HG2 THR C 192      -0.713   6.999  -7.145  1.00  0.00           H  
ATOM   2930 3HG2 THR C 192      -0.512   6.859  -5.384  1.00  0.00           H  
ATOM   2931  N   LEU C 193      -0.614   9.600  -7.015  1.00  0.00           N  
ATOM   2932  CA  LEU C 193       0.158  10.105  -8.144  1.00  0.00           C  
ATOM   2933  C   LEU C 193       1.082   9.031  -8.703  1.00  0.00           C  
ATOM   2934  O   LEU C 193       1.926   8.491  -7.987  1.00  0.00           O  
ATOM   2935  CB  LEU C 193       0.981  11.327  -7.720  1.00  0.00           C  
ATOM   2936  CG  LEU C 193       1.923  11.898  -8.788  1.00  0.00           C  
ATOM   2937  CD1 LEU C 193       1.103  12.457  -9.943  1.00  0.00           C  
ATOM   2938  CD2 LEU C 193       2.800  12.975  -8.168  1.00  0.00           C  
ATOM   2939  H   LEU C 193      -0.170   9.523  -6.111  1.00  0.00           H  
ATOM   2940  HA  LEU C 193      -0.535  10.404  -8.930  1.00  0.00           H  
ATOM   2941 1HB  LEU C 193       0.297  12.121  -7.424  1.00  0.00           H  
ATOM   2942 2HB  LEU C 193       1.586  11.056  -6.855  1.00  0.00           H  
ATOM   2943  HG  LEU C 193       2.553  11.100  -9.182  1.00  0.00           H  
ATOM   2944 1HD1 LEU C 193       1.773  12.862 -10.702  1.00  0.00           H  
ATOM   2945 2HD1 LEU C 193       0.500  11.661 -10.380  1.00  0.00           H  
ATOM   2946 3HD1 LEU C 193       0.450  13.248  -9.576  1.00  0.00           H  
ATOM   2947 1HD2 LEU C 193       3.470  13.381  -8.927  1.00  0.00           H  
ATOM   2948 2HD2 LEU C 193       2.171  13.775  -7.775  1.00  0.00           H  
ATOM   2949 3HD2 LEU C 193       3.388  12.544  -7.357  1.00  0.00           H  
ATOM   2950  N   LYS C 194       0.919   8.726  -9.986  1.00  0.00           N  
ATOM   2951  CA  LYS C 194       1.766   7.745 -10.654  1.00  0.00           C  
ATOM   2952  C   LYS C 194       2.848   8.424 -11.484  1.00  0.00           C  
ATOM   2953  O   LYS C 194       2.582   9.398 -12.189  1.00  0.00           O  
ATOM   2954  CB  LYS C 194       0.924   6.825 -11.539  1.00  0.00           C  
ATOM   2955  CG  LYS C 194      -0.178   6.077 -10.800  1.00  0.00           C  
ATOM   2956  CD  LYS C 194       0.399   5.097  -9.790  1.00  0.00           C  
ATOM   2957  CE  LYS C 194      -0.691   4.245  -9.158  1.00  0.00           C  
ATOM   2958  NZ  LYS C 194      -0.142   3.291  -8.157  1.00  0.00           N  
ATOM   2959  H   LYS C 194       0.190   9.186 -10.512  1.00  0.00           H  
ATOM   2960  HA  LYS C 194       2.261   7.140  -9.893  1.00  0.00           H  
ATOM   2961 1HB  LYS C 194       0.458   7.409 -12.333  1.00  0.00           H  
ATOM   2962 2HB  LYS C 194       1.570   6.085 -12.013  1.00  0.00           H  
ATOM   2963 1HG  LYS C 194      -0.815   6.792 -10.278  1.00  0.00           H  
ATOM   2964 2HG  LYS C 194      -0.789   5.529 -11.517  1.00  0.00           H  
ATOM   2965 1HD  LYS C 194       1.118   4.444 -10.287  1.00  0.00           H  
ATOM   2966 2HD  LYS C 194       0.918   5.647  -9.005  1.00  0.00           H  
ATOM   2967 1HE  LYS C 194      -1.418   4.890  -8.667  1.00  0.00           H  
ATOM   2968 2HE  LYS C 194      -1.207   3.680  -9.934  1.00  0.00           H  
ATOM   2969 1HZ  LYS C 194      -0.896   2.746  -7.762  1.00  0.00           H  
ATOM   2970 2HZ  LYS C 194       0.520   2.674  -8.606  1.00  0.00           H  
ATOM   2971 3HZ  LYS C 194       0.322   3.804  -7.421  1.00  0.00           H  
ATOM   2972  N   ILE C 195       4.068   7.906 -11.395  1.00  0.00           N  
ATOM   2973  CA  ILE C 195       5.197   8.477 -12.119  1.00  0.00           C  
ATOM   2974  C   ILE C 195       5.967   7.402 -12.875  1.00  0.00           C  
ATOM   2975  O   ILE C 195       6.867   6.767 -12.325  1.00  0.00           O  
ATOM   2976  CB  ILE C 195       6.150   9.212 -11.158  1.00  0.00           C  
ATOM   2977  CG1 ILE C 195       5.376  10.223 -10.308  1.00  0.00           C  
ATOM   2978  CG2 ILE C 195       7.259   9.905 -11.935  1.00  0.00           C  
ATOM   2979  CD1 ILE C 195       6.202  10.860  -9.214  1.00  0.00           C  
ATOM   2980  H   ILE C 195       4.217   7.095 -10.811  1.00  0.00           H  
ATOM   2981  HA  ILE C 195       4.816   9.196 -12.843  1.00  0.00           H  
ATOM   2982  HB  ILE C 195       6.595   8.496 -10.469  1.00  0.00           H  
ATOM   2983 1HG1 ILE C 195       4.987  11.014 -10.948  1.00  0.00           H  
ATOM   2984 2HG1 ILE C 195       4.521   9.729  -9.844  1.00  0.00           H  
ATOM   2985 1HG2 ILE C 195       7.923  10.420 -11.241  1.00  0.00           H  
ATOM   2986 2HG2 ILE C 195       7.826   9.164 -12.497  1.00  0.00           H  
ATOM   2987 3HG2 ILE C 195       6.823  10.628 -12.625  1.00  0.00           H  
ATOM   2988 1HD1 ILE C 195       5.584  11.564  -8.655  1.00  0.00           H  
ATOM   2989 2HD1 ILE C 195       6.572  10.087  -8.540  1.00  0.00           H  
ATOM   2990 3HD1 ILE C 195       7.044  11.391  -9.657  1.00  0.00           H  
ATOM   2991  N   SER C 196       5.609   7.204 -14.139  1.00  0.00           N  
ATOM   2992  CA  SER C 196       6.209   6.150 -14.949  1.00  0.00           C  
ATOM   2993  C   SER C 196       7.675   6.447 -15.241  1.00  0.00           C  
ATOM   2994  O   SER C 196       8.014   7.523 -15.733  1.00  0.00           O  
ATOM   2995  CB  SER C 196       5.447   5.994 -16.250  1.00  0.00           C  
ATOM   2996  OG  SER C 196       6.064   5.051 -17.083  1.00  0.00           O  
ATOM   2997  H   SER C 196       4.903   7.798 -14.549  1.00  0.00           H  
ATOM   2998  HA  SER C 196       6.154   5.213 -14.394  1.00  0.00           H  
ATOM   2999 1HB  SER C 196       4.425   5.681 -16.037  1.00  0.00           H  
ATOM   3000 2HB  SER C 196       5.395   6.955 -16.759  1.00  0.00           H  
ATOM   3001  HG  SER C 196       5.733   5.224 -17.968  1.00  0.00           H  
ATOM   3002  N   ARG C 197       8.540   5.487 -14.935  1.00  0.00           N  
ATOM   3003  CA  ARG C 197       9.953   5.591 -15.277  1.00  0.00           C  
ATOM   3004  C   ARG C 197      10.589   6.812 -14.624  1.00  0.00           C  
ATOM   3005  O   ARG C 197      10.887   7.801 -15.293  1.00  0.00           O  
ATOM   3006  CB  ARG C 197      10.134   5.675 -16.785  1.00  0.00           C  
ATOM   3007  CG  ARG C 197       9.648   4.458 -17.556  1.00  0.00           C  
ATOM   3008  CD  ARG C 197       9.928   4.581 -19.010  1.00  0.00           C  
ATOM   3009  NE  ARG C 197       9.474   3.415 -19.750  1.00  0.00           N  
ATOM   3010  CZ  ARG C 197       9.547   3.282 -21.089  1.00  0.00           C  
ATOM   3011  NH1 ARG C 197      10.057   4.250 -21.818  1.00  0.00           N  
ATOM   3012  NH2 ARG C 197       9.105   2.180 -21.668  1.00  0.00           N  
ATOM   3013  H   ARG C 197       8.210   4.663 -14.452  1.00  0.00           H  
ATOM   3014  HA  ARG C 197      10.464   4.699 -14.914  1.00  0.00           H  
ATOM   3015 1HB  ARG C 197       9.599   6.543 -17.168  1.00  0.00           H  
ATOM   3016 2HB  ARG C 197      11.190   5.813 -17.018  1.00  0.00           H  
ATOM   3017 1HG  ARG C 197      10.152   3.566 -17.184  1.00  0.00           H  
ATOM   3018 2HG  ARG C 197       8.571   4.349 -17.422  1.00  0.00           H  
ATOM   3019 1HD  ARG C 197       9.416   5.457 -19.406  1.00  0.00           H  
ATOM   3020 2HD  ARG C 197      11.001   4.687 -19.165  1.00  0.00           H  
ATOM   3021  HE  ARG C 197       9.076   2.649 -19.223  1.00  0.00           H  
ATOM   3022 1HH1 ARG C 197      10.394   5.092 -21.375  1.00  0.00           H  
ATOM   3023 2HH1 ARG C 197      10.111   4.150 -22.821  1.00  0.00           H  
ATOM   3024 1HH2 ARG C 197       8.713   1.436 -21.107  1.00  0.00           H  
ATOM   3025 2HH2 ARG C 197       9.160   2.080 -22.671  1.00  0.00           H  
ATOM   3026  N   VAL C 198      10.795   6.736 -13.313  1.00  0.00           N  
ATOM   3027  CA  VAL C 198      11.419   7.824 -12.571  1.00  0.00           C  
ATOM   3028  C   VAL C 198      12.882   7.990 -12.962  1.00  0.00           C  
ATOM   3029  O   VAL C 198      13.633   7.016 -13.019  1.00  0.00           O  
ATOM   3030  CB  VAL C 198      11.322   7.563 -11.056  1.00  0.00           C  
ATOM   3031  CG1 VAL C 198      12.133   8.594 -10.285  1.00  0.00           C  
ATOM   3032  CG2 VAL C 198       9.866   7.585 -10.619  1.00  0.00           C  
ATOM   3033  H   VAL C 198      10.511   5.902 -12.818  1.00  0.00           H  
ATOM   3034  HA  VAL C 198      10.889   8.749 -12.801  1.00  0.00           H  
ATOM   3035  HB  VAL C 198      11.754   6.586 -10.837  1.00  0.00           H  
ATOM   3036 1HG1 VAL C 198      12.053   8.394  -9.216  1.00  0.00           H  
ATOM   3037 2HG1 VAL C 198      13.178   8.536 -10.588  1.00  0.00           H  
ATOM   3038 3HG1 VAL C 198      11.748   9.592 -10.496  1.00  0.00           H  
ATOM   3039 1HG2 VAL C 198       9.805   7.399  -9.547  1.00  0.00           H  
ATOM   3040 2HG2 VAL C 198       9.433   8.560 -10.844  1.00  0.00           H  
ATOM   3041 3HG2 VAL C 198       9.314   6.812 -11.154  1.00  0.00           H  
ATOM   3042  N   GLU C 199      13.281   9.228 -13.231  1.00  0.00           N  
ATOM   3043  CA  GLU C 199      14.682   9.544 -13.484  1.00  0.00           C  
ATOM   3044  C   GLU C 199      15.180  10.631 -12.541  1.00  0.00           C  
ATOM   3045  O   GLU C 199      14.464  11.056 -11.634  1.00  0.00           O  
ATOM   3046  CB  GLU C 199      14.875   9.987 -14.936  1.00  0.00           C  
ATOM   3047  CG  GLU C 199      14.198  11.305 -15.286  1.00  0.00           C  
ATOM   3048  CD  GLU C 199      14.476  11.748 -16.696  1.00  0.00           C  
ATOM   3049  OE1 GLU C 199      13.559  11.776 -17.481  1.00  0.00           O  
ATOM   3050  OE2 GLU C 199      15.606  12.060 -16.988  1.00  0.00           O  
ATOM   3051  H   GLU C 199      12.596   9.970 -13.261  1.00  0.00           H  
ATOM   3052  HA  GLU C 199      15.276   8.646 -13.311  1.00  0.00           H  
ATOM   3053 1HB  GLU C 199      15.939  10.092 -15.146  1.00  0.00           H  
ATOM   3054 2HB  GLU C 199      14.483   9.222 -15.606  1.00  0.00           H  
ATOM   3055 1HG  GLU C 199      13.122  11.194 -15.158  1.00  0.00           H  
ATOM   3056 2HG  GLU C 199      14.542  12.073 -14.595  1.00  0.00           H  
ATOM   3057  N   ALA C 200      16.413  11.077 -12.759  1.00  0.00           N  
ATOM   3058  CA  ALA C 200      17.057  12.022 -11.854  1.00  0.00           C  
ATOM   3059  C   ALA C 200      16.247  13.305 -11.729  1.00  0.00           C  
ATOM   3060  O   ALA C 200      16.162  13.895 -10.652  1.00  0.00           O  
ATOM   3061  CB  ALA C 200      18.469  12.332 -12.330  1.00  0.00           C  
ATOM   3062  H   ALA C 200      16.916  10.754 -13.573  1.00  0.00           H  
ATOM   3063  HA  ALA C 200      17.110  11.563 -10.867  1.00  0.00           H  
ATOM   3064 1HB  ALA C 200      18.937  13.038 -11.644  1.00  0.00           H  
ATOM   3065 2HB  ALA C 200      19.054  11.412 -12.358  1.00  0.00           H  
ATOM   3066 3HB  ALA C 200      18.429  12.767 -13.327  1.00  0.00           H  
ATOM   3067  N   GLU C 201      15.652  13.734 -12.838  1.00  0.00           N  
ATOM   3068  CA  GLU C 201      14.914  14.991 -12.874  1.00  0.00           C  
ATOM   3069  C   GLU C 201      13.518  14.828 -12.288  1.00  0.00           C  
ATOM   3070  O   GLU C 201      12.737  15.778 -12.246  1.00  0.00           O  
ATOM   3071  CB  GLU C 201      14.817  15.511 -14.310  1.00  0.00           C  
ATOM   3072  CG  GLU C 201      16.143  15.957 -14.909  1.00  0.00           C  
ATOM   3073  CD  GLU C 201      16.740  17.137 -14.193  1.00  0.00           C  
ATOM   3074  OE1 GLU C 201      15.994  17.940 -13.687  1.00  0.00           O  
ATOM   3075  OE2 GLU C 201      17.944  17.235 -14.153  1.00  0.00           O  
ATOM   3076  H   GLU C 201      15.712  13.174 -13.676  1.00  0.00           H  
ATOM   3077  HA  GLU C 201      15.451  15.725 -12.273  1.00  0.00           H  
ATOM   3078 1HB  GLU C 201      14.406  14.731 -14.952  1.00  0.00           H  
ATOM   3079 2HB  GLU C 201      14.132  16.358 -14.345  1.00  0.00           H  
ATOM   3080 1HG  GLU C 201      16.847  15.126 -14.866  1.00  0.00           H  
ATOM   3081 2HG  GLU C 201      15.990  16.213 -15.956  1.00  0.00           H  
ATOM   3082  N   ASP C 202      13.209  13.617 -11.835  1.00  0.00           N  
ATOM   3083  CA  ASP C 202      11.957  13.357 -11.136  1.00  0.00           C  
ATOM   3084  C   ASP C 202      12.170  13.287  -9.630  1.00  0.00           C  
ATOM   3085  O   ASP C 202      11.222  13.102  -8.866  1.00  0.00           O  
ATOM   3086  CB  ASP C 202      11.329  12.051 -11.629  1.00  0.00           C  
ATOM   3087  CG  ASP C 202      10.919  12.107 -13.095  1.00  0.00           C  
ATOM   3088  OD1 ASP C 202      10.452  13.136 -13.522  1.00  0.00           O  
ATOM   3089  OD2 ASP C 202      11.076  11.120 -13.773  1.00  0.00           O  
ATOM   3090  H   ASP C 202      13.860  12.858 -11.979  1.00  0.00           H  
ATOM   3091  HA  ASP C 202      11.267  14.175 -11.345  1.00  0.00           H  
ATOM   3092 1HB  ASP C 202      12.038  11.233 -11.496  1.00  0.00           H  
ATOM   3093 2HB  ASP C 202      10.448  11.821 -11.029  1.00  0.00           H  
ATOM   3094  N   VAL C 203      13.421  13.437  -9.207  1.00  0.00           N  
ATOM   3095  CA  VAL C 203      13.759  13.408  -7.789  1.00  0.00           C  
ATOM   3096  C   VAL C 203      13.347  14.701  -7.098  1.00  0.00           C  
ATOM   3097  O   VAL C 203      13.638  15.795  -7.582  1.00  0.00           O  
ATOM   3098  CB  VAL C 203      15.273  13.191  -7.605  1.00  0.00           C  
ATOM   3099  CG1 VAL C 203      15.653  13.306  -6.137  1.00  0.00           C  
ATOM   3100  CG2 VAL C 203      15.673  11.833  -8.161  1.00  0.00           C  
ATOM   3101  H   VAL C 203      14.156  13.575  -9.886  1.00  0.00           H  
ATOM   3102  HA  VAL C 203      13.227  12.578  -7.323  1.00  0.00           H  
ATOM   3103  HB  VAL C 203      15.811  13.975  -8.139  1.00  0.00           H  
ATOM   3104 1HG1 VAL C 203      16.727  13.150  -6.025  1.00  0.00           H  
ATOM   3105 2HG1 VAL C 203      15.391  14.298  -5.770  1.00  0.00           H  
ATOM   3106 3HG1 VAL C 203      15.116  12.552  -5.562  1.00  0.00           H  
ATOM   3107 1HG2 VAL C 203      16.744  11.686  -8.028  1.00  0.00           H  
ATOM   3108 2HG2 VAL C 203      15.131  11.049  -7.631  1.00  0.00           H  
ATOM   3109 3HG2 VAL C 203      15.429  11.788  -9.223  1.00  0.00           H  
ATOM   3110  N   GLY C 204      12.669  14.570  -5.963  1.00  0.00           N  
ATOM   3111  CA  GLY C 204      12.170  15.727  -5.230  1.00  0.00           C  
ATOM   3112  C   GLY C 204      10.996  15.348  -4.336  1.00  0.00           C  
ATOM   3113  O   GLY C 204      10.615  14.180  -4.257  1.00  0.00           O  
ATOM   3114  H   GLY C 204      12.494  13.644  -5.599  1.00  0.00           H  
ATOM   3115 1HA  GLY C 204      12.972  16.147  -4.624  1.00  0.00           H  
ATOM   3116 2HA  GLY C 204      11.862  16.498  -5.934  1.00  0.00           H  
ATOM   3117  N   VAL C 205      10.425  16.343  -3.665  1.00  0.00           N  
ATOM   3118  CA  VAL C 205       9.307  16.112  -2.758  1.00  0.00           C  
ATOM   3119  C   VAL C 205       7.978  16.434  -3.428  1.00  0.00           C  
ATOM   3120  O   VAL C 205       7.781  17.535  -3.942  1.00  0.00           O  
ATOM   3121  CB  VAL C 205       9.461  16.974  -1.490  1.00  0.00           C  
ATOM   3122  CG1 VAL C 205       8.304  16.726  -0.534  1.00  0.00           C  
ATOM   3123  CG2 VAL C 205      10.792  16.673  -0.818  1.00  0.00           C  
ATOM   3124  H   VAL C 205      10.775  17.283  -3.786  1.00  0.00           H  
ATOM   3125  HA  VAL C 205       9.307  15.061  -2.468  1.00  0.00           H  
ATOM   3126  HB  VAL C 205       9.425  18.027  -1.772  1.00  0.00           H  
ATOM   3127 1HG1 VAL C 205       8.429  17.344   0.356  1.00  0.00           H  
ATOM   3128 2HG1 VAL C 205       7.365  16.983  -1.024  1.00  0.00           H  
ATOM   3129 3HG1 VAL C 205       8.289  15.675  -0.246  1.00  0.00           H  
ATOM   3130 1HG2 VAL C 205      10.894  17.286   0.077  1.00  0.00           H  
ATOM   3131 2HG2 VAL C 205      10.829  15.619  -0.542  1.00  0.00           H  
ATOM   3132 3HG2 VAL C 205      11.606  16.897  -1.506  1.00  0.00           H  
ATOM   3133  N   TYR C 206       7.068  15.466  -3.421  1.00  0.00           N  
ATOM   3134  CA  TYR C 206       5.764  15.636  -4.051  1.00  0.00           C  
ATOM   3135  C   TYR C 206       4.694  15.973  -3.020  1.00  0.00           C  
ATOM   3136  O   TYR C 206       4.587  15.316  -1.985  1.00  0.00           O  
ATOM   3137  CB  TYR C 206       5.375  14.374  -4.825  1.00  0.00           C  
ATOM   3138  CG  TYR C 206       6.241  14.111  -6.037  1.00  0.00           C  
ATOM   3139  CD1 TYR C 206       7.433  13.415  -5.900  1.00  0.00           C  
ATOM   3140  CD2 TYR C 206       5.843  14.565  -7.286  1.00  0.00           C  
ATOM   3141  CE1 TYR C 206       8.224  13.175  -7.007  1.00  0.00           C  
ATOM   3142  CE2 TYR C 206       6.634  14.324  -8.393  1.00  0.00           C  
ATOM   3143  CZ  TYR C 206       7.820  13.632  -8.256  1.00  0.00           C  
ATOM   3144  OH  TYR C 206       8.607  13.393  -9.358  1.00  0.00           O  
ATOM   3145  H   TYR C 206       7.285  14.590  -2.968  1.00  0.00           H  
ATOM   3146  HA  TYR C 206       5.823  16.470  -4.750  1.00  0.00           H  
ATOM   3147 1HB  TYR C 206       5.440  13.508  -4.166  1.00  0.00           H  
ATOM   3148 2HB  TYR C 206       4.341  14.456  -5.158  1.00  0.00           H  
ATOM   3149  HD1 TYR C 206       7.746  13.058  -4.918  1.00  0.00           H  
ATOM   3150  HD2 TYR C 206       4.906  15.112  -7.394  1.00  0.00           H  
ATOM   3151  HE1 TYR C 206       9.161  12.628  -6.899  1.00  0.00           H  
ATOM   3152  HE2 TYR C 206       6.321  14.682  -9.374  1.00  0.00           H  
ATOM   3153  HH  TYR C 206       9.519  13.274  -9.080  1.00  0.00           H  
ATOM   3154  N   TYR C 207       3.905  17.002  -3.309  1.00  0.00           N  
ATOM   3155  CA  TYR C 207       2.873  17.459  -2.386  1.00  0.00           C  
ATOM   3156  C   TYR C 207       1.481  17.243  -2.964  1.00  0.00           C  
ATOM   3157  O   TYR C 207       1.262  17.417  -4.163  1.00  0.00           O  
ATOM   3158  CB  TYR C 207       3.081  18.935  -2.040  1.00  0.00           C  
ATOM   3159  CG  TYR C 207       4.389  19.220  -1.336  1.00  0.00           C  
ATOM   3160  CD1 TYR C 207       5.512  19.566  -2.073  1.00  0.00           C  
ATOM   3161  CD2 TYR C 207       4.466  19.134   0.046  1.00  0.00           C  
ATOM   3162  CE1 TYR C 207       6.707  19.826  -1.430  1.00  0.00           C  
ATOM   3163  CE2 TYR C 207       5.661  19.393   0.689  1.00  0.00           C  
ATOM   3164  CZ  TYR C 207       6.778  19.738  -0.044  1.00  0.00           C  
ATOM   3165  OH  TYR C 207       7.968  19.996   0.596  1.00  0.00           O  
ATOM   3166  H   TYR C 207       4.022  17.479  -4.191  1.00  0.00           H  
ATOM   3167  HA  TYR C 207       2.945  16.873  -1.469  1.00  0.00           H  
ATOM   3168 1HB  TYR C 207       3.049  19.531  -2.953  1.00  0.00           H  
ATOM   3169 2HB  TYR C 207       2.268  19.276  -1.399  1.00  0.00           H  
ATOM   3170  HD1 TYR C 207       5.452  19.634  -3.160  1.00  0.00           H  
ATOM   3171  HD2 TYR C 207       3.584  18.860   0.625  1.00  0.00           H  
ATOM   3172  HE1 TYR C 207       7.589  20.098  -2.009  1.00  0.00           H  
ATOM   3173  HE2 TYR C 207       5.721  19.324   1.775  1.00  0.00           H  
ATOM   3174  HH  TYR C 207       8.599  20.352  -0.035  1.00  0.00           H  
ATOM   3175  N   CYS C 208       0.541  16.862  -2.105  1.00  0.00           N  
ATOM   3176  CA  CYS C 208      -0.876  16.935  -2.438  1.00  0.00           C  
ATOM   3177  C   CYS C 208      -1.544  18.116  -1.745  1.00  0.00           C  
ATOM   3178  O   CYS C 208      -1.060  18.604  -0.724  1.00  0.00           O  
ATOM   3179  CB  CYS C 208      -1.591  15.644  -2.037  1.00  0.00           C  
ATOM   3180  SG  CYS C 208      -1.554  15.302  -0.261  1.00  0.00           S  
ATOM   3181  H   CYS C 208       0.816  16.512  -1.198  1.00  0.00           H  
ATOM   3182  HA  CYS C 208      -0.972  17.065  -3.516  1.00  0.00           H  
ATOM   3183 1HB  CYS C 208      -2.634  15.693  -2.350  1.00  0.00           H  
ATOM   3184 2HB  CYS C 208      -1.134  14.800  -2.552  1.00  0.00           H  
ATOM   3185  N   PHE C 209      -2.660  18.571  -2.306  1.00  0.00           N  
ATOM   3186  CA  PHE C 209      -3.304  19.795  -1.845  1.00  0.00           C  
ATOM   3187  C   PHE C 209      -4.790  19.796  -2.184  1.00  0.00           C  
ATOM   3188  O   PHE C 209      -5.180  19.480  -3.307  1.00  0.00           O  
ATOM   3189  CB  PHE C 209      -2.633  21.020  -2.469  1.00  0.00           C  
ATOM   3190  CG  PHE C 209      -3.411  22.293  -2.292  1.00  0.00           C  
ATOM   3191  CD1 PHE C 209      -3.471  22.919  -1.056  1.00  0.00           C  
ATOM   3192  CD2 PHE C 209      -4.084  22.866  -3.360  1.00  0.00           C  
ATOM   3193  CE1 PHE C 209      -4.186  24.091  -0.892  1.00  0.00           C  
ATOM   3194  CE2 PHE C 209      -4.799  24.037  -3.199  1.00  0.00           C  
ATOM   3195  CZ  PHE C 209      -4.850  24.650  -1.963  1.00  0.00           C  
ATOM   3196  H   PHE C 209      -3.071  18.056  -3.071  1.00  0.00           H  
ATOM   3197  HA  PHE C 209      -3.200  19.854  -0.761  1.00  0.00           H  
ATOM   3198 1HB  PHE C 209      -1.648  21.159  -2.027  1.00  0.00           H  
ATOM   3199 2HB  PHE C 209      -2.493  20.853  -3.536  1.00  0.00           H  
ATOM   3200  HD1 PHE C 209      -2.945  22.478  -0.209  1.00  0.00           H  
ATOM   3201  HD2 PHE C 209      -4.044  22.382  -4.336  1.00  0.00           H  
ATOM   3202  HE1 PHE C 209      -4.225  24.572   0.085  1.00  0.00           H  
ATOM   3203  HE2 PHE C 209      -5.323  24.478  -4.047  1.00  0.00           H  
ATOM   3204  HZ  PHE C 209      -5.414  25.572  -1.834  1.00  0.00           H  
ATOM   3205  N   GLN C 210      -5.614  20.152  -1.204  1.00  0.00           N  
ATOM   3206  CA  GLN C 210      -7.041  20.342  -1.435  1.00  0.00           C  
ATOM   3207  C   GLN C 210      -7.446  21.794  -1.216  1.00  0.00           C  
ATOM   3208  O   GLN C 210      -7.178  22.371  -0.162  1.00  0.00           O  
ATOM   3209  CB  GLN C 210      -7.859  19.427  -0.520  1.00  0.00           C  
ATOM   3210  CG  GLN C 210      -7.828  19.825   0.946  1.00  0.00           C  
ATOM   3211  CD  GLN C 210      -8.796  20.949   1.261  1.00  0.00           C  
ATOM   3212  OE1 GLN C 210      -9.687  21.261   0.466  1.00  0.00           O  
ATOM   3213  NE2 GLN C 210      -8.627  21.565   2.425  1.00  0.00           N  
ATOM   3214  H   GLN C 210      -5.243  20.295  -0.276  1.00  0.00           H  
ATOM   3215  HA  GLN C 210      -7.261  20.085  -2.471  1.00  0.00           H  
ATOM   3216 1HB  GLN C 210      -8.899  19.422  -0.845  1.00  0.00           H  
ATOM   3217 2HB  GLN C 210      -7.486  18.406  -0.599  1.00  0.00           H  
ATOM   3218 1HG  GLN C 210      -8.099  18.960   1.552  1.00  0.00           H  
ATOM   3219 2HG  GLN C 210      -6.822  20.158   1.200  1.00  0.00           H  
ATOM   3220 1HE2 GLN C 210      -9.235  22.315   2.688  1.00  0.00           H  
ATOM   3221 2HE2 GLN C 210      -7.892  21.280   3.040  1.00  0.00           H  
ATOM   3222  N   GLY C 211      -8.094  22.380  -2.217  1.00  0.00           N  
ATOM   3223  CA  GLY C 211      -8.620  23.735  -2.101  1.00  0.00           C  
ATOM   3224  C   GLY C 211     -10.142  23.732  -2.049  1.00  0.00           C  
ATOM   3225  O   GLY C 211     -10.785  24.737  -2.354  1.00  0.00           O  
ATOM   3226  H   GLY C 211      -8.226  21.874  -3.081  1.00  0.00           H  
ATOM   3227 1HA  GLY C 211      -8.223  24.203  -1.200  1.00  0.00           H  
ATOM   3228 2HA  GLY C 211      -8.282  24.330  -2.948  1.00  0.00           H  
ATOM   3229  N   SER C 212     -10.714  22.597  -1.662  1.00  0.00           N  
ATOM   3230  CA  SER C 212     -12.162  22.424  -1.681  1.00  0.00           C  
ATOM   3231  C   SER C 212     -12.793  22.920  -0.386  1.00  0.00           C  
ATOM   3232  O   SER C 212     -13.956  23.324  -0.366  1.00  0.00           O  
ATOM   3233  CB  SER C 212     -12.510  20.964  -1.897  1.00  0.00           C  
ATOM   3234  OG  SER C 212     -12.084  20.527  -3.159  1.00  0.00           O  
ATOM   3235  H   SER C 212     -10.132  21.835  -1.347  1.00  0.00           H  
ATOM   3236  HA  SER C 212     -12.570  23.008  -2.507  1.00  0.00           H  
ATOM   3237 1HB  SER C 212     -12.039  20.359  -1.122  1.00  0.00           H  
ATOM   3238 2HB  SER C 212     -13.587  20.830  -1.807  1.00  0.00           H  
ATOM   3239  HG  SER C 212     -12.009  19.572  -3.097  1.00  0.00           H  
ATOM   3240  N   HIS C 213     -12.020  22.886   0.694  1.00  0.00           N  
ATOM   3241  CA  HIS C 213     -12.509  23.310   2.000  1.00  0.00           C  
ATOM   3242  C   HIS C 213     -11.569  24.324   2.638  1.00  0.00           C  
ATOM   3243  O   HIS C 213     -10.357  24.282   2.424  1.00  0.00           O  
ATOM   3244  CB  HIS C 213     -12.679  22.106   2.932  1.00  0.00           C  
ATOM   3245  CG  HIS C 213     -13.730  21.140   2.481  1.00  0.00           C  
ATOM   3246  ND1 HIS C 213     -13.529  20.251   1.446  1.00  0.00           N  
ATOM   3247  CD2 HIS C 213     -14.991  20.924   2.924  1.00  0.00           C  
ATOM   3248  CE1 HIS C 213     -14.623  19.529   1.272  1.00  0.00           C  
ATOM   3249  NE2 HIS C 213     -15.524  19.918   2.155  1.00  0.00           N  
ATOM   3250  H   HIS C 213     -11.068  22.558   0.607  1.00  0.00           H  
ATOM   3251  HA  HIS C 213     -13.482  23.788   1.886  1.00  0.00           H  
ATOM   3252 1HB  HIS C 213     -11.733  21.569   3.008  1.00  0.00           H  
ATOM   3253 2HB  HIS C 213     -12.940  22.453   3.931  1.00  0.00           H  
ATOM   3254  HD2 HIS C 213     -15.491  21.451   3.737  1.00  0.00           H  
ATOM   3255  HE1 HIS C 213     -14.757  18.745   0.527  1.00  0.00           H  
ATOM   3256  HE2 HIS C 213     -16.455  19.541   2.255  1.00  0.00           H  
ATOM   3257  N   ILE C 214     -12.134  25.236   3.422  1.00  0.00           N  
ATOM   3258  CA  ILE C 214     -11.377  26.361   3.958  1.00  0.00           C  
ATOM   3259  C   ILE C 214     -11.125  26.194   5.451  1.00  0.00           C  
ATOM   3260  O   ILE C 214     -12.044  25.903   6.217  1.00  0.00           O  
ATOM   3261  CB  ILE C 214     -12.114  27.689   3.706  1.00  0.00           C  
ATOM   3262  CG1 ILE C 214     -12.235  27.955   2.204  1.00  0.00           C  
ATOM   3263  CG2 ILE C 214     -11.393  28.836   4.397  1.00  0.00           C  
ATOM   3264  CD1 ILE C 214     -13.157  29.103   1.860  1.00  0.00           C  
ATOM   3265  H   ILE C 214     -13.113  25.147   3.653  1.00  0.00           H  
ATOM   3266  HA  ILE C 214     -10.412  26.401   3.453  1.00  0.00           H  
ATOM   3267  HB  ILE C 214     -13.128  27.621   4.097  1.00  0.00           H  
ATOM   3268 1HG1 ILE C 214     -11.250  28.173   1.792  1.00  0.00           H  
ATOM   3269 2HG1 ILE C 214     -12.606  27.060   1.704  1.00  0.00           H  
ATOM   3270 1HG2 ILE C 214     -11.927  29.767   4.209  1.00  0.00           H  
ATOM   3271 2HG2 ILE C 214     -11.357  28.650   5.470  1.00  0.00           H  
ATOM   3272 3HG2 ILE C 214     -10.378  28.915   4.009  1.00  0.00           H  
ATOM   3273 1HD1 ILE C 214     -13.191  29.230   0.778  1.00  0.00           H  
ATOM   3274 2HD1 ILE C 214     -14.159  28.889   2.232  1.00  0.00           H  
ATOM   3275 3HD1 ILE C 214     -12.786  30.018   2.320  1.00  0.00           H  
ATOM   3276  N   PRO C 215      -9.874  26.380   5.860  1.00  0.00           N  
ATOM   3277  CA  PRO C 215      -8.816  26.766   4.935  1.00  0.00           C  
ATOM   3278  C   PRO C 215      -8.260  25.554   4.198  1.00  0.00           C  
ATOM   3279  O   PRO C 215      -8.238  24.446   4.733  1.00  0.00           O  
ATOM   3280  CB  PRO C 215      -7.767  27.397   5.856  1.00  0.00           C  
ATOM   3281  CG  PRO C 215      -7.892  26.634   7.130  1.00  0.00           C  
ATOM   3282  CD  PRO C 215      -9.368  26.370   7.265  1.00  0.00           C  
ATOM   3283  HA  PRO C 215      -9.210  27.505   4.222  1.00  0.00           H  
ATOM   3284 1HB  PRO C 215      -6.768  27.310   5.403  1.00  0.00           H  
ATOM   3285 2HB  PRO C 215      -7.972  28.471   5.979  1.00  0.00           H  
ATOM   3286 1HG  PRO C 215      -7.300  25.709   7.079  1.00  0.00           H  
ATOM   3287 2HG  PRO C 215      -7.489  27.223   7.967  1.00  0.00           H  
ATOM   3288 1HD  PRO C 215      -9.524  25.388   7.736  1.00  0.00           H  
ATOM   3289 2HD  PRO C 215      -9.830  27.167   7.866  1.00  0.00           H  
ATOM   3290  N   PRO C 216      -7.811  25.772   2.966  1.00  0.00           N  
ATOM   3291  CA  PRO C 216      -7.139  24.729   2.200  1.00  0.00           C  
ATOM   3292  C   PRO C 216      -5.942  24.172   2.960  1.00  0.00           C  
ATOM   3293  O   PRO C 216      -5.312  24.876   3.749  1.00  0.00           O  
ATOM   3294  CB  PRO C 216      -6.707  25.462   0.926  1.00  0.00           C  
ATOM   3295  CG  PRO C 216      -7.668  26.595   0.812  1.00  0.00           C  
ATOM   3296  CD  PRO C 216      -7.899  27.035   2.233  1.00  0.00           C  
ATOM   3297  HA  PRO C 216      -7.857  23.929   1.970  1.00  0.00           H  
ATOM   3298 1HB  PRO C 216      -5.663  25.796   1.019  1.00  0.00           H  
ATOM   3299 2HB  PRO C 216      -6.749  24.778   0.066  1.00  0.00           H  
ATOM   3300 1HG  PRO C 216      -7.243  27.393   0.186  1.00  0.00           H  
ATOM   3301 2HG  PRO C 216      -8.592  26.261   0.316  1.00  0.00           H  
ATOM   3302 1HD  PRO C 216      -7.112  27.743   2.531  1.00  0.00           H  
ATOM   3303 2HD  PRO C 216      -8.892  27.500   2.317  1.00  0.00           H  
ATOM   3304  N   THR C 217      -5.633  22.902   2.718  1.00  0.00           N  
ATOM   3305  CA  THR C 217      -4.566  22.222   3.442  1.00  0.00           C  
ATOM   3306  C   THR C 217      -3.677  21.428   2.495  1.00  0.00           C  
ATOM   3307  O   THR C 217      -4.121  20.985   1.436  1.00  0.00           O  
ATOM   3308  CB  THR C 217      -5.139  21.285   4.522  1.00  0.00           C  
ATOM   3309  OG1 THR C 217      -6.033  20.343   3.916  1.00  0.00           O  
ATOM   3310  CG2 THR C 217      -5.888  22.083   5.578  1.00  0.00           C  
ATOM   3311  H   THR C 217      -6.151  22.396   2.014  1.00  0.00           H  
ATOM   3312  HA  THR C 217      -3.947  22.974   3.933  1.00  0.00           H  
ATOM   3313  HB  THR C 217      -4.325  20.738   4.998  1.00  0.00           H  
ATOM   3314  HG1 THR C 217      -6.185  19.613   4.520  1.00  0.00           H  
ATOM   3315 1HG2 THR C 217      -6.285  21.405   6.333  1.00  0.00           H  
ATOM   3316 2HG2 THR C 217      -5.208  22.792   6.049  1.00  0.00           H  
ATOM   3317 3HG2 THR C 217      -6.709  22.625   5.109  1.00  0.00           H  
ATOM   3318  N   PHE C 218      -2.418  21.250   2.882  1.00  0.00           N  
ATOM   3319  CA  PHE C 218      -1.478  20.462   2.094  1.00  0.00           C  
ATOM   3320  C   PHE C 218      -1.171  19.132   2.771  1.00  0.00           C  
ATOM   3321  O   PHE C 218      -1.550  18.908   3.920  1.00  0.00           O  
ATOM   3322  CB  PHE C 218      -0.179  21.240   1.875  1.00  0.00           C  
ATOM   3323  CG  PHE C 218      -0.346  22.473   1.032  1.00  0.00           C  
ATOM   3324  CD1 PHE C 218      -0.858  23.640   1.579  1.00  0.00           C  
ATOM   3325  CD2 PHE C 218       0.009  22.467  -0.308  1.00  0.00           C  
ATOM   3326  CE1 PHE C 218      -1.012  24.774   0.804  1.00  0.00           C  
ATOM   3327  CE2 PHE C 218      -0.143  23.600  -1.084  1.00  0.00           C  
ATOM   3328  CZ  PHE C 218      -0.654  24.754  -0.527  1.00  0.00           C  
ATOM   3329  H   PHE C 218      -2.104  21.672   3.744  1.00  0.00           H  
ATOM   3330  HA  PHE C 218      -1.929  20.255   1.122  1.00  0.00           H  
ATOM   3331 1HB  PHE C 218       0.231  21.540   2.839  1.00  0.00           H  
ATOM   3332 2HB  PHE C 218       0.554  20.595   1.394  1.00  0.00           H  
ATOM   3333  HD1 PHE C 218      -1.140  23.656   2.632  1.00  0.00           H  
ATOM   3334  HD2 PHE C 218       0.412  21.555  -0.748  1.00  0.00           H  
ATOM   3335  HE1 PHE C 218      -1.416  25.684   1.246  1.00  0.00           H  
ATOM   3336  HE2 PHE C 218       0.140  23.582  -2.137  1.00  0.00           H  
ATOM   3337  HZ  PHE C 218      -0.776  25.647  -1.138  1.00  0.00           H  
ATOM   3338  N   GLY C 219      -0.482  18.253   2.052  1.00  0.00           N  
ATOM   3339  CA  GLY C 219       0.153  17.092   2.664  1.00  0.00           C  
ATOM   3340  C   GLY C 219       1.559  17.424   3.146  1.00  0.00           C  
ATOM   3341  O   GLY C 219       2.069  18.517   2.899  1.00  0.00           O  
ATOM   3342  H   GLY C 219      -0.397  18.392   1.055  1.00  0.00           H  
ATOM   3343 1HA  GLY C 219      -0.452  16.747   3.503  1.00  0.00           H  
ATOM   3344 2HA  GLY C 219       0.195  16.277   1.942  1.00  0.00           H  
ATOM   3345  N   GLN C 220       2.182  16.474   3.836  1.00  0.00           N  
ATOM   3346  CA  GLN C 220       3.498  16.693   4.425  1.00  0.00           C  
ATOM   3347  C   GLN C 220       4.600  16.529   3.386  1.00  0.00           C  
ATOM   3348  O   GLN C 220       5.730  16.973   3.590  1.00  0.00           O  
ATOM   3349  CB  GLN C 220       3.730  15.729   5.591  1.00  0.00           C  
ATOM   3350  CG  GLN C 220       4.171  14.338   5.170  1.00  0.00           C  
ATOM   3351  CD  GLN C 220       2.998  13.412   4.910  1.00  0.00           C  
ATOM   3352  OE1 GLN C 220       1.922  13.852   4.495  1.00  0.00           O  
ATOM   3353  NE2 GLN C 220       3.198  12.122   5.153  1.00  0.00           N  
ATOM   3354  H   GLN C 220       1.732  15.578   3.956  1.00  0.00           H  
ATOM   3355  HA  GLN C 220       3.542  17.714   4.803  1.00  0.00           H  
ATOM   3356 1HB  GLN C 220       4.493  16.137   6.254  1.00  0.00           H  
ATOM   3357 2HB  GLN C 220       2.812  15.630   6.170  1.00  0.00           H  
ATOM   3358 1HG  GLN C 220       4.755  14.415   4.253  1.00  0.00           H  
ATOM   3359 2HG  GLN C 220       4.779  13.904   5.964  1.00  0.00           H  
ATOM   3360 1HE2 GLN C 220       2.460  11.463   5.000  1.00  0.00           H  
ATOM   3361 2HE2 GLN C 220       4.086  11.808   5.489  1.00  0.00           H  
ATOM   3362  N   GLY C 221       4.265  15.888   2.271  1.00  0.00           N  
ATOM   3363  CA  GLY C 221       5.198  15.743   1.161  1.00  0.00           C  
ATOM   3364  C   GLY C 221       5.807  14.347   1.132  1.00  0.00           C  
ATOM   3365  O   GLY C 221       6.032  13.736   2.176  1.00  0.00           O  
ATOM   3366  H   GLY C 221       3.340  15.491   2.191  1.00  0.00           H  
ATOM   3367 1HA  GLY C 221       4.680  15.938   0.222  1.00  0.00           H  
ATOM   3368 2HA  GLY C 221       5.989  16.487   1.251  1.00  0.00           H  
ATOM   3369  N   THR C 222       6.073  13.848  -0.071  1.00  0.00           N  
ATOM   3370  CA  THR C 222       6.755  12.570  -0.237  1.00  0.00           C  
ATOM   3371  C   THR C 222       8.068  12.740  -0.990  1.00  0.00           C  
ATOM   3372  O   THR C 222       8.076  13.073  -2.175  1.00  0.00           O  
ATOM   3373  CB  THR C 222       5.861  11.557  -0.976  1.00  0.00           C  
ATOM   3374  OG1 THR C 222       4.690  11.289  -0.194  1.00  0.00           O  
ATOM   3375  CG2 THR C 222       6.614  10.257  -1.216  1.00  0.00           C  
ATOM   3376  H   THR C 222       5.795  14.367  -0.891  1.00  0.00           H  
ATOM   3377  HA  THR C 222       6.983  12.169   0.751  1.00  0.00           H  
ATOM   3378  HB  THR C 222       5.554  11.974  -1.935  1.00  0.00           H  
ATOM   3379  HG1 THR C 222       4.887  10.609   0.454  1.00  0.00           H  
ATOM   3380 1HG2 THR C 222       5.968   9.553  -1.739  1.00  0.00           H  
ATOM   3381 2HG2 THR C 222       7.500  10.456  -1.819  1.00  0.00           H  
ATOM   3382 3HG2 THR C 222       6.916   9.830  -0.260  1.00  0.00           H  
ATOM   3383  N   LYS C 223       9.176  12.509  -0.296  1.00  0.00           N  
ATOM   3384  CA  LYS C 223      10.499  12.746  -0.862  1.00  0.00           C  
ATOM   3385  C   LYS C 223      10.969  11.550  -1.681  1.00  0.00           C  
ATOM   3386  O   LYS C 223      11.558  10.612  -1.146  1.00  0.00           O  
ATOM   3387  CB  LYS C 223      11.508  13.055   0.244  1.00  0.00           C  
ATOM   3388  CG  LYS C 223      12.869  13.520  -0.258  1.00  0.00           C  
ATOM   3389  CD  LYS C 223      13.785  13.896   0.897  1.00  0.00           C  
ATOM   3390  CE  LYS C 223      15.075  14.531   0.398  1.00  0.00           C  
ATOM   3391  NZ  LYS C 223      16.024  14.811   1.509  1.00  0.00           N  
ATOM   3392  H   LYS C 223       9.102  12.160   0.649  1.00  0.00           H  
ATOM   3393  HA  LYS C 223      10.440  13.605  -1.531  1.00  0.00           H  
ATOM   3394 1HB  LYS C 223      11.108  13.832   0.895  1.00  0.00           H  
ATOM   3395 2HB  LYS C 223      11.664  12.165   0.854  1.00  0.00           H  
ATOM   3396 1HG  LYS C 223      13.336  12.723  -0.837  1.00  0.00           H  
ATOM   3397 2HG  LYS C 223      12.740  14.387  -0.905  1.00  0.00           H  
ATOM   3398 1HD  LYS C 223      13.273  14.600   1.554  1.00  0.00           H  
ATOM   3399 2HD  LYS C 223      14.031  13.003   1.472  1.00  0.00           H  
ATOM   3400 1HE  LYS C 223      15.556  13.864  -0.315  1.00  0.00           H  
ATOM   3401 2HE  LYS C 223      14.845  15.467  -0.111  1.00  0.00           H  
ATOM   3402 1HZ  LYS C 223      16.864  15.232   1.138  1.00  0.00           H  
ATOM   3403 2HZ  LYS C 223      15.593  15.445   2.168  1.00  0.00           H  
ATOM   3404 3HZ  LYS C 223      16.259  13.948   1.977  1.00  0.00           H  
ATOM   3405  N   VAL C 224      10.705  11.591  -2.983  1.00  0.00           N  
ATOM   3406  CA  VAL C 224      11.160  10.544  -3.890  1.00  0.00           C  
ATOM   3407  C   VAL C 224      12.646  10.687  -4.196  1.00  0.00           C  
ATOM   3408  O   VAL C 224      13.098  11.740  -4.646  1.00  0.00           O  
ATOM   3409  CB  VAL C 224      10.361  10.592  -5.206  1.00  0.00           C  
ATOM   3410  CG1 VAL C 224      10.910   9.580  -6.200  1.00  0.00           C  
ATOM   3411  CG2 VAL C 224       8.889  10.331  -4.928  1.00  0.00           C  
ATOM   3412  H   VAL C 224      10.176  12.367  -3.354  1.00  0.00           H  
ATOM   3413  HA  VAL C 224      10.993   9.577  -3.414  1.00  0.00           H  
ATOM   3414  HB  VAL C 224      10.478  11.579  -5.655  1.00  0.00           H  
ATOM   3415 1HG1 VAL C 224      10.334   9.628  -7.124  1.00  0.00           H  
ATOM   3416 2HG1 VAL C 224      11.955   9.808  -6.412  1.00  0.00           H  
ATOM   3417 3HG1 VAL C 224      10.835   8.578  -5.778  1.00  0.00           H  
ATOM   3418 1HG2 VAL C 224       8.330  10.368  -5.862  1.00  0.00           H  
ATOM   3419 2HG2 VAL C 224       8.773   9.347  -4.473  1.00  0.00           H  
ATOM   3420 3HG2 VAL C 224       8.507  11.092  -4.247  1.00  0.00           H  
ATOM   3421  N   GLU C 225      13.401   9.622  -3.949  1.00  0.00           N  
ATOM   3422  CA  GLU C 225      14.852   9.666  -4.079  1.00  0.00           C  
ATOM   3423  C   GLU C 225      15.356   8.563  -5.001  1.00  0.00           C  
ATOM   3424  O   GLU C 225      14.637   7.606  -5.291  1.00  0.00           O  
ATOM   3425  CB  GLU C 225      15.515   9.538  -2.706  1.00  0.00           C  
ATOM   3426  CG  GLU C 225      15.226  10.693  -1.758  1.00  0.00           C  
ATOM   3427  CD  GLU C 225      15.966  10.579  -0.454  1.00  0.00           C  
ATOM   3428  OE1 GLU C 225      16.597   9.573  -0.236  1.00  0.00           O  
ATOM   3429  OE2 GLU C 225      15.901  11.501   0.325  1.00  0.00           O  
ATOM   3430  H   GLU C 225      12.958   8.761  -3.663  1.00  0.00           H  
ATOM   3431  HA  GLU C 225      15.132  10.626  -4.514  1.00  0.00           H  
ATOM   3432 1HB  GLU C 225      15.181   8.618  -2.224  1.00  0.00           H  
ATOM   3433 2HB  GLU C 225      16.596   9.468  -2.829  1.00  0.00           H  
ATOM   3434 1HG  GLU C 225      15.509  11.627  -2.243  1.00  0.00           H  
ATOM   3435 2HG  GLU C 225      14.156  10.728  -1.561  1.00  0.00           H  
ATOM   3436  N   ILE C 226      16.595   8.701  -5.460  1.00  0.00           N  
ATOM   3437  CA  ILE C 226      17.268   7.630  -6.184  1.00  0.00           C  
ATOM   3438  C   ILE C 226      18.614   7.299  -5.552  1.00  0.00           C  
ATOM   3439  O   ILE C 226      18.664   6.604  -4.575  1.00  0.00           O  
ATOM   3440  OXT ILE C 226      19.625   7.734  -6.031  1.00  0.00           O  
ATOM   3441  CB  ILE C 226      17.474   8.010  -7.662  1.00  0.00           C  
ATOM   3442  CG1 ILE C 226      16.123   8.183  -8.361  1.00  0.00           C  
ATOM   3443  CG2 ILE C 226      18.313   6.958  -8.370  1.00  0.00           C  
ATOM   3444  CD1 ILE C 226      16.232   8.678  -9.785  1.00  0.00           C  
ATOM   3445  H   ILE C 226      17.083   9.571  -5.303  1.00  0.00           H  
ATOM   3446  HA  ILE C 226      16.644   6.738  -6.141  1.00  0.00           H  
ATOM   3447  HB  ILE C 226      17.985   8.970  -7.722  1.00  0.00           H  
ATOM   3448 1HG1 ILE C 226      15.594   7.231  -8.370  1.00  0.00           H  
ATOM   3449 2HG1 ILE C 226      15.511   8.890  -7.801  1.00  0.00           H  
ATOM   3450 1HG2 ILE C 226      18.448   7.242  -9.413  1.00  0.00           H  
ATOM   3451 2HG2 ILE C 226      19.286   6.882  -7.886  1.00  0.00           H  
ATOM   3452 3HG2 ILE C 226      17.806   5.994  -8.319  1.00  0.00           H  
ATOM   3453 1HD1 ILE C 226      15.234   8.776 -10.214  1.00  0.00           H  
ATOM   3454 2HD1 ILE C 226      16.728   9.650  -9.796  1.00  0.00           H  
ATOM   3455 3HD1 ILE C 226      16.810   7.968 -10.374  1.00  0.00           H  
TER                                                                             
# All scores below are weighted scores, not raw scores.
#BEGIN_POSE_ENERGIES_TABLE ex2_wcons/ex2-11wt5_renum_0003.pdb
label fa_atr fa_rep fa_sol fa_intra_rep fa_elec pro_close hbond_sr_bb hbond_lr_bb hbond_bb_sc hbond_sc dslf_fa13 atom_pair_constraint coordinate_constraint angle_constraint dihedral_constraint rama omega fa_dun p_aa_pp ref res_type_constraint total
weights 0.8 0.44 0.75 0.004 0.7 1 1.17 1.17 1.17 1.1 1 1 1 1 1 0.2 0.5 0.56 0.32 1 1 NA
pose -865.24 99.8866 468.787 2.10356 -96.9798 1.3384 -23.0239 -86.3659 -34.7939 -25.1125 -0.35751 0 0 0 1.9275 -9.56324 28.7459 204.593 -38.4049 5.37176 0 -367.088
GLN_p:NtermProteinFull_1 -1.36919 0.03059 1.08228 0.00948 -0.07948 0 0 0 -0.26348 0 0 0 0 0 0 0 0.21871 2.12595 0 -1.17797 0 0.57689
VAL_2 -4.14025 0.30681 1.82624 0.01513 -0.21133 0 0 0 -0.26348 0 0 0 0 0 0 -0.25562 0.01046 0.13476 0.04623 0.74484 0 -1.78621
GLN_3 -3.00008 0.11227 2.08502 0.00844 -0.61813 0 0 0 -0.41449 0 0 0 0 0 0 0.104 0.03924 2.15324 -0.05847 -1.17797 0 -0.76692
LEU_4 -4.45477 0.40497 1.99471 0.00705 -0.24597 0 0 0 -0.41449 0 0 0 0 0 0 -0.19437 0.02359 0.1339 -0.13875 0.60233 0 -2.28181
VAL_5 -2.55111 0.10291 1.51006 0.01332 -0.35261 0 0 0 0 0 0 0 0 0 0 0.03917 0.01328 0.00667 -0.2066 0.74484 0 -0.68007
GLN_6 -6.30036 0.49999 4.92376 0.01263 -0.98619 0 0 0 -1.48758 -0.5915 0 0 0 0 0 -0.15045 0.00484 3.23389 -0.02076 -1.17797 0 -2.03971
SER_7 -2.44468 0.31047 2.55556 0.00132 -0.40384 0 0 0 -0.93396 0 0 0 0 0 0 -0.25045 0.44475 0.26545 -0.2757 0.17658 0 -0.5545
GLY_8 -1.00465 0.15545 0.84976 0.00012 0.07761 0 0 0 0 0 0 0 0 0 0 -0.08553 0.20903 0 -0.32602 0.14053 0 0.01632
ALA_9 -1.29661 0.28221 0.62214 0.00076 0.04717 0 0 0 0 0 0 0 0 0 0 -0.31848 0.00045 0 -0.12232 0.59294 0 -0.19174
GLU_10 -2.76624 0.21021 2.16336 0.00467 -0.5002 0 0 0 0 0 0 0 0 0 0 -0.02562 0.06677 2.2743 0.02733 -1.55374 0 -0.09917
VAL_11 -1.66982 0.0866 1.05398 0.01282 -0.21628 0 0 0 0 0 0 0 0 0 0 -0.21802 0.2459 0.03276 -0.38035 0.74484 0 -0.30756
LYS_12 -3.42609 0.24535 2.01495 0.00494 -0.54508 0 0 0 0 0 0 0 0 0 0 -0.0706 0.13979 1.1615 -0.00462 -0.28737 0 -0.76724
LYS_13 -1.59348 0.39822 0.96589 0.00314 -0.1244 0.0007 0 0 0 0 0 0 0 0 0 -0.11463 0.00856 0.71967 -0.04363 -0.28737 0 -0.06733
PRO_14 -1.44821 0.44049 0.56932 0.00123 0.00588 0.01056 0 0 0 0 0 0 0 0 0 -0.19906 0.00222 0.06622 -0.53152 -0.21929 0 -1.30214
GLY_15 -1.41202 0.12371 0.85928 0 -0.0782 0 0 0 0 0 0 0 0 0 0 -0.33924 0.01753 0 -0.79891 0.14053 0 -1.48732
ALA_16 -2.84696 0.43926 1.48326 0.00072 -0.15639 0 0 0 0 0 0 0 0 0 0 0.24521 0.04614 0 0.19543 0.59294 0 -0.0004
SER_17 -2.37819 0.14519 1.85906 0.00144 -0.63168 0 0 0 0 -0.31536 0 0 0 0 0 -0.01485 0.00939 0.46048 0.01576 0.17658 0 -0.67217
VAL_18 -3.89267 0.42582 1.49907 0.02001 -0.65337 0 0 0 0 0 0 0 0 0 0 -0.18135 0.00686 1.28313 -0.36115 0.74484 0 -1.10881
LYS_19 -2.70439 0.21248 1.36664 0.00842 -0.33132 0 0 0 0 0 0 0 0 0 0 0.02861 0.00491 1.6463 0.13204 -0.28737 0 0.07632
VAL_20 -4.20208 0.1997 1.81649 0.01253 -0.41958 0 0 0 0 0 0 0 0 0 0 -0.20467 0.00293 0.0502 -0.33736 0.74484 0 -2.337
SER_21 -3.11171 0.39344 1.97134 0.00224 -0.58287 0 0 0 -0.39303 0 0 0 0 0 0 -0.0606 0.13699 0.29933 -0.18732 0.17658 0 -1.3556
CYS_22 -3.95613 0.26093 2.28489 0.00434 -0.47113 0 0 0 0 0 0 0 0 0 0 0.1887 0.00395 0.03696 -0.34162 0.35499 0 -1.63412
LYS_23 -3.15458 0.09416 1.95397 0.00504 -0.48728 0 0 0 0 0 0 0 0 0 0 -0.12745 0.0096 0.86653 -0.04893 -0.28737 0 -1.17632
ALA_24 -2.40488 0.2983 0.96518 0.00073 -0.31692 0 0 0 0 0 0 0 0 0 0 -0.23693 0.09168 0 -0.08618 0.59294 0 -1.09609
SER_25 -2.04453 0.10673 1.39884 0.00211 -0.38685 0 0 0 0 0 0 0 0 0 0 0.26968 0.00849 0.04188 -0.35345 0.17658 0 -0.78051
GLY_26 -0.92945 0.07124 0.43347 1e-05 -0.14465 0 0 0 0 0 0 0 0 0 0 -0.21521 0 0 -0.80625 0.14053 0 -1.45031
TYR_27 -5.62571 0.71059 1.98175 0.02884 0.07776 0 0 0 0 0 0 0 0 0 0 -0.08418 0.01887 1.06785 -0.30861 0.1317 0 -2.00113
THR_28 -2.7109 0.42584 1.85466 0.00884 -0.31755 0 0 0 0 0 0 0 0 0 0 0.02489 0.62281 0.04404 0.1161 0.16454 0 0.23328
PHE_29 -6.40951 0.7117 1.69646 0.02594 0.10509 0 0 0 0 0 0 0 0 0 0 -0.02367 0.91153 1.94546 -0.04002 0.43057 0 -0.64646
THR_30 -2.98359 0.31949 1.37702 0.00417 0.05997 0 0 0 0 0 0 0 0 0 0 -0.12193 0.01403 0.0117 0.02505 0.16454 0 -1.12953
SER_31 -2.97682 0.62569 2.24463 0.00261 -0.3795 0 0 0 0 0 0 0 0 0 0 -0.09655 0.00122 0.22449 -0.08726 0.17658 0 -0.26491
TYR_32 -6.21001 0.70885 2.81923 0.02325 -0.12161 0 0 0 0 0 0 0 0 0 0 -0.13189 0.0353 1.58751 -0.23579 0.1317 0 -1.39347
TRP_33 -7.20637 0.39545 2.90961 0.03509 -0.34704 0 0 0 0 0 0 0 0 0 0 -0.12556 0.06663 2.81609 -0.15821 0.92933 0 -0.68496
MET_34 -4.78524 0.2789 2.42605 0.00515 -0.54042 0 0 0 0 0 0 0 0 0 0 0.00149 0.0245 1.38327 0.03199 0.15868 0 -1.01563
HIS_35 -6.76594 0.48779 3.47919 0.00256 -0.64399 0 0 0 0 -0.75305 0 0 0 0 0 -0.10302 0.01514 1.86666 -0.00165 0.3575 0 -2.05881
TRP_36 -9.03109 0.65233 3.62625 0.02159 -0.46865 0 0 0 0 0 0 0 0 0 0 0.04225 0.01624 1.39054 0.00245 0.92933 0 -2.81876
VAL_37 -5.0276 0.643 1.60374 0.01265 -0.37842 0 0 0 0 0 0 0 0 0 0 -0.12805 0.12742 0.06967 -0.36023 0.74484 0 -2.69298
ARG_38 -6.89171 0.66153 4.58351 0.01468 -1.80793 0 0 0 0 -1.50828 0 0 0 0 0 -0.10277 0.01268 3.11249 -0.02387 -0.14916 0 -2.09882
GLN_39 -4.89211 0.58911 3.25057 0.00624 -1.05086 0 0 0 0 -1.72826 0 0 0 0 0 0.07972 0.04343 2.24747 0.02701 -1.17797 0 -2.60564
ALA_40 -2.86736 0.36357 1.47526 0.0007 -0.60221 6e-05 0 0 0 0 0 0 0 0 0 -0.001 0.00061 0 0.07459 0.59294 0 -0.96284
PRO_41 -1.3368 0.46813 0.58301 0.00151 0.00222 0.00899 0 0 0 0 0 0 0 0 0 -0.02301 0.21126 0.10142 -0.44521 -0.21929 0 -0.64776
GLY_42 -1.00526 0.07301 0.69196 0 0.06434 0 0 0 0 0 0 0 0 0 0 -0.40084 0.02258 0 -0.80222 0.14053 0 -1.2159
GLN_43 -2.24256 0.34582 1.31865 0.00477 0.12396 0 0 0 0 0 0 0 0 0 0 0.22173 0.00095 1.73368 -0.38785 -1.17797 0 -0.05882
GLY_44 -2.32261 0.14911 1.37165 8e-05 -0.03339 0 0 0 0 0 0 0 0 0 0 0.11168 0.03285 0 -0.80558 0.14053 0 -1.35567
LEU_45 -4.97461 0.42137 0.74302 0.00733 0.00682 0 0 0 0 0 0 0 0 0 0 -0.28738 0.01661 0.15492 -0.01064 0.60233 0 -3.32023
GLU_46 -4.65688 0.27221 3.63247 0.00606 -2.31613 0 0 0 0 -1.30541 0 0 0 0 0 0.19822 0.00696 2.22321 -0.00244 -1.55374 0 -3.49548
TRP_47 -8.65198 0.82255 2.86545 0.02258 -0.16393 0 0 0 0 -0.75305 0 0 0 0 0 -0.25064 0.00703 2.20588 -0.02529 0.92933 0 -2.99206
MET_48 -5.87455 0.19684 1.89018 0.00325 -0.34211 0 0 0 0 0 0 0 0 0 0 0.16956 0.01282 0.88341 -0.1769 0.15868 0 -3.07883
GLY_49 -3.55115 0.51743 1.88386 0.00028 -0.35172 0 0 0 0 0 0 0 0 0 0 0.12871 0.0482 0 -0.79023 0.14053 0 -1.9741
ASN_50 -5.32509 0.35279 3.70697 0.02234 -0.67284 0 0 0 0 -0.70998 0 0 0 0 0 0.01481 0.40887 1.70341 -0.15774 -0.94198 0 -1.59844
ILE_51 -4.86232 0.53275 1.79458 0.01885 -0.46606 0 0 0 0 0 0 0 0 0 0 0.04427 0.24053 0.31886 -0.03086 0.8318 0 -1.5776
TYR_52 -7.8518 0.89069 3.45693 0.0282 -0.69832 0.00303 0 0 0 0 0 0 0 0 0 0.01107 0.11317 2.45744 -0.08644 0.1317 0 -1.54433
PRO_53 -4.76911 1.08409 1.37099 0.00101 -0.29697 0.00448 0 0 -0.74833 0 0 0 0 0 0 -0.12182 0.14975 0.43646 -0.34281 -0.21929 0 -3.45156
GLY_54 -2.01078 0.55819 1.05679 0 -0.07471 0 0 0 0 0 0 0 0 0 0 -0.01326 0.01588 0 0.11777 0.14053 0 -0.2096
SER_55 -2.22257 0.56088 1.68733 0.00131 -0.09811 0 0 0 -0.31673 0 0 0 0 0 0 0.44065 0.05677 0.29997 -0.56113 0.17658 0 0.02495
GLY_56 -1.67691 0.15866 1.15609 0 -0.1551 0 0 0 0 0 0 0 0 0 0 -0.38931 0.00589 0 -0.80257 0.14053 0 -1.56273
GLY_57 -1.68613 0.22507 1.38105 4e-05 -0.04286 0 0 0 -0.31673 0 0 0 0 0 0 0.03655 0.00307 0 0.38041 0.14053 0 0.12098
THR_58 -2.60256 0.20328 1.67905 0.00421 -0.34232 0 0 0 0 0 0 0 0 0 0 -0.17544 0.16179 0.07347 -0.18552 0.16454 0 -1.0195
ASN_59 -3.68052 0.26305 2.55072 0.0028 -0.63349 0 0 0 0 -0.70998 0 0 0 0 0 0.12998 0.02187 1.55409 0.21069 -0.94198 0 -1.23277
TYR_60 -5.20316 0.37283 2.48206 0.02358 -0.3331 0 0 0 -0.72192 -0.33801 0 0 0 0 0 -0.15302 0.5388 1.78895 -0.2132 0.1317 0 -1.62448
ALA_61 -3.35165 0.48621 1.55505 0.00073 -0.32198 0 0 0 0 0 0 0 0 0 0 -0.2411 0.41631 0 -0.07125 0.59294 0 -0.93474
GLU_62 -2.11994 0.31832 1.76401 0.0043 -0.8784 0 0 0 0 -0.28084 0 0 0 0 0 -0.28211 0.04547 2.54279 -0.13319 -1.55374 0 -0.57333
LYS_63 -2.60601 0.26526 1.80137 0.00589 -0.87683 0 0 0 -0.16814 -0.46351 0 0 0 0 0 -0.26158 0.10524 1.7076 -0.03071 -0.28737 0 -0.8088
PHE_64 -7.41147 1.31163 3.05366 0.02406 -0.35411 0 0 0 0 0 0 0 0 0 0 0.07937 0.23396 1.72317 -0.16583 0.43057 0 -1.075
LYS_65 -3.75675 0.52377 2.69863 0.00691 -1.00557 0 0 0 0 -0.28084 0 0 0 0 0 -0.05492 0.0342 1.84209 -0.0416 -0.28737 0 -0.32146
ASN_66 -1.77868 0.32414 1.34175 0.00456 -0.11015 0 0 0 0 0 0 0 0 0 0 -0.10225 0.01874 1.58177 -0.46803 -0.94198 0 -0.13012
ARG_67 -5.70704 0.27763 4.44408 0.01072 -1.89841 0 0 0 -0.2823 -1.17064 0 0 0 0 0 0.36232 0.08384 2.496 -0.51368 -0.14916 0 -2.04665
VAL_68 -4.26353 0.93442 1.33798 0.02072 -0.0439 0 0 0 0 0 0 0 0 0 0 -0.02966 0.59072 2.34745 -0.03345 0.74484 0 1.6056
THR_69 -2.54446 0.22269 1.70356 0.01175 -0.70202 0 0 0 0 -0.33801 0 0 0 0 0 -0.08331 0.34772 0.47187 -0.13373 0.16454 0 -0.8794
MET_70 -4.81524 0.4822 2.04168 0.0024 -0.29687 0 0 0 -0.72192 0 0 0 0 0 0 -0.08312 0.0329 1.47717 -0.06177 0.15868 0 -1.7839
THR_71 -2.55467 0.34829 1.37827 0.01036 -0.81422 0 0 0 -0.20146 0 0 0 0 0 0 0.20991 0.08239 0.08569 -0.4955 0.16454 0 -1.7864
ARG_72 -4.13666 0.29666 2.16744 0.02586 -0.93088 0 0 0 -0.9498 0 0 0 0 0 0 0.02457 0.08116 3.28175 -0.06771 -0.14916 0 -0.35676
ASP_73 -4.16526 0.37968 3.31408 0.01498 -1.2526 0 0 0 -0.08094 -0.22991 0 0 0 0 0 0.02255 0.73082 1.43473 -0.15832 -1.28682 0 -1.27702
THR_74 -2.37524 0.31782 1.41622 0.00392 0.17803 0 0 0 0 0 0 0 0 0 0 -0.19276 0.00544 0.04232 0.02446 0.16454 0 -0.41525
SER_75 -1.88027 0.35908 1.76909 0.00174 -0.8697 0 0 0 -0.08094 -0.22991 0 0 0 0 0 -0.30073 0.13044 0.15894 -0.1253 0.17658 0 -0.89099
ILE_76 -3.66485 0.77008 2.70751 0.01593 -0.14337 0 0 0 -0.225 0 0 0 0 0 0 0.14912 0.29432 0.06464 0.09237 0.8318 0 0.89256
SER_77 -3.54899 0.34987 2.0551 0.00412 0.06469 0 0 0 0 0 0 0 0 0 0 0.12449 0.17461 0.08635 0.08519 0.17658 0 -0.42799
THR_78 -5.20668 0.4793 3.08266 0.00867 -0.4131 0 0 0 -0.225 0 0 0 0 0 0 -0.01109 0.09359 0.05917 -0.11759 0.16454 0 -2.08552
ALA_79 -3.71235 0.17936 1.5755 0.00066 -0.47114 0 0 0 0 0 0 0 0 0 0 -0.07567 0.00347 0 0.05853 0.59294 0 -1.84869
TYR_80 -5.54555 0.33129 2.21125 0.02344 -0.34352 0 0 0 0 0 0 0 0 0 0 -0.14947 0.24981 1.26641 -0.20837 0.1317 0 -2.03303
MET_81 -5.62692 0.53099 1.91924 0.00891 -0.46394 0 0 0 0 0 0 0 0 0 0 0.19535 0.00759 1.43587 -0.11932 0.15868 0 -1.95355
GLU_82 -3.97519 0.45879 2.65827 0.00701 -1.23224 0 0 0 0 -0.31536 0 0 0 0 0 0.01193 0.0357 2.03017 0.09672 -1.55374 0 -1.77795
LEU_83 -5.22768 0.39369 2.32218 0.00941 -0.32312 0 0 0 0 0 0 0 0 0 0 0.00086 0.00047 0.36991 -0.09997 0.60233 0 -1.95193
SER_84 -3.07289 0.25961 2.31165 0.00172 -0.53968 0 0 0 0 0 0 0 0 0 0 -0.05022 0.00277 0.14181 -0.23006 0.17658 0 -0.99872
ARG_85 -2.54087 0.23777 1.78098 0.0098 -0.21203 0 0 0 -0.11416 0 0 0 0 0 0 0.0164 0.09697 0.96051 -0.22212 -0.14916 0 -0.13592
LEU_86 -5.08982 0.48045 2.23527 0.00683 -0.39188 0 0 0 0 0 0 0 0 0 0 -0.25524 0.59117 0.09626 0.00472 0.60233 0 -1.71991
ARG_87 -3.89626 0.5231 2.93478 0.01231 -0.98583 0 0 0 -0.42833 -0.24991 0 0 0 0 0 0.05645 0.05362 2.28344 -0.05111 -0.14916 0 0.10311
SER_88 -1.60064 0.31339 1.45309 0.00153 -0.52947 0 0 0 0 0 0 0 0 0 0 -0.24397 0.07664 0.11873 -0.08536 0.17658 0 -0.31948
ASP_89 -2.7204 0.492 2.39298 0.00276 -0.95886 0 0 0 0 -0.24991 0 0 0 0 0 -0.25777 0.07003 2.15285 -0.24246 -1.28682 0 -0.60561
ASP_90 -4.70862 0.64874 4.45503 0.00304 -2.174 0 0 0 -0.42833 -1.83702 0 0 0 0 0 -0.26357 0.11967 1.89918 -0.19713 -1.28682 0 -3.76984
THR_91 -2.3115 0.25653 1.8601 0.0072 -0.35573 0 0 0 0 0 0 0 0 0 0 0.06621 0.32746 0.02944 0.04015 0.16454 0 0.0844
ALA_92 -3.3423 0.21991 1.55071 0.00073 -0.31761 0 0 0 0 0 0 0 0 0 0 0.1466 0.3416 0 -0.19719 0.59294 0 -1.0046
VAL_93 -4.80277 0.37075 1.9755 0.01259 -0.36586 0 0 0 0 0 0 0 0 0 0 -0.21208 0.07277 0.01361 -0.28663 0.74484 0 -2.47728
TYR_94 -6.29841 0.63552 2.63146 0.02338 -0.73819 0 0 0 0 0 0 0 0 0 0 -0.10367 0.00805 2.19304 -0.02966 0.1317 0 -1.54678
TYR_95 -7.37625 0.96254 3.43522 0.02321 -0.78407 0 0 0 0 -0.38303 0 0 0 0 0 -0.13705 0.58476 1.47343 -0.13304 0.1317 0 -2.20259
CYS_96 -3.8278 0.3801 2.29721 0.00115 -0.67555 0 0 0 -0.51418 0 0 0 0 0 0.00989 -0.08253 0.22584 0.87454 -0.09452 0.35499 0 -1.05085
ALA_97 -3.41241 0.28044 1.53125 0.00065 -0.42662 0 0 0 0 0 0 0 0 0 0.03315 0.05532 0.06598 0 -0.11071 0.59294 0 -1.39002
ARG_98 -6.39986 0.35018 3.94753 0.01601 -0.55752 0 0 0 0 0 0 0 0 0 0.1097 -0.10496 2e-05 2.86772 -0.01338 -0.14916 0 0.06629
SER_99 -4.802 0.80825 3.53645 0.00191 -1.04506 0 0 0 -0.85046 0 0 0 0 0 0.09381 0.01321 0.00677 0.76633 0.11734 0.17658 0 -1.17687
GLY_100 -1.51137 0.05221 0.84891 0 -0.39336 0 0 0 0 0 0 0 0 0 0.00736 -0.02433 0.00811 0 0.10297 0.14053 0 -0.76897
GLY_101 -2.49043 0.53863 1.57574 0.00023 -0.35701 0.0062 0 0 -0.38994 0 0 0 0 0 0 0.3457 3e-05 0 -0.78408 0.14053 0 -1.41441
PRO_102 -2.71817 0.4108 0.98366 0.00319 0.06249 0.03777 0 0 0 0 0 0 0 0 0 0.5653 0.49759 0.75358 -0.46804 -0.21929 0 -0.09111
TYR_103 -5.31889 0.54072 2.10993 0.02544 -0.04022 0 0 0 0 0 0 0 0 0 0.0001 0.21578 0.07733 1.53244 0.22076 0.1317 0 -0.50492
PHE_104 -6.48897 0.57529 3.31795 0.02434 -0.19969 0 0 0 -0.46052 0 0 0 0 0 0.21947 -0.02249 0.51417 1.87613 -0.31234 0.43057 0 -0.52608
PHE_105 -7.24669 0.66231 3.12907 0.04628 -0.2651 0 0 0 -0.67508 0 0 0 0 0 0.25591 0.12394 0.30112 3.0715 -0.06616 0.43057 0 -0.23235
ASP_106 -3.94994 0.12945 3.21601 0.00312 -0.35086 0 0 0 0 0 0 0 0 0 0.61722 0.14045 0.09074 1.50402 -0.039 -1.28682 0 0.07437
TYR_107 -6.92407 0.62156 3.84663 0.02581 -0.09116 0 0 0 0 0 0 0 0 0 0.58078 -0.05666 0.01187 1.79069 -0.14721 0.1317 0 -0.21008
TRP_108 -9.1298 0.87593 3.45848 0.02791 -0.2191 0 0 0 -1.14743 0 0 0 0 0 9e-05 -0.06396 0.06833 2.01466 -0.1268 0.92933 0 -3.31235
GLY_109 -2.23103 0.22495 1.63283 0.00012 -0.44063 0 0 0 -0.38528 0 0 0 0 0 0 -0.04804 0.19479 0 -0.51908 0.14053 0 -1.43084
GLN_110 -3.18422 0.28177 2.51527 0.03183 -0.29079 0 0 0 -0.9734 0 0 0 0 0 0 -0.22453 0.02984 3.79063 -0.03839 -1.17797 0 0.76003
GLY_111 -2.60869 0.5273 1.58407 6e-05 0.09148 0 0 0 0 0 0 0 0 0 0 0.09548 0.02404 0 -0.79403 0.14053 0 -0.93977
THR_112 -4.70767 0.27498 3.36275 0.00932 -0.75375 0 0 0 -0.54094 -0.5915 0 0 0 0 0 0.1539 0.00078 0.06424 -0.02089 0.16454 0 -2.58423
LEU_113 -2.90351 0.3852 1.28669 0.00928 -0.2288 0 0 0 0 0 0 0 0 0 0 -0.16382 0.09999 0.39441 -0.06613 0.60233 0 -0.58437
VAL_114 -3.88507 0.48039 1.75366 0.01307 -0.16281 0 0 0 0 0 0 0 0 0 0 -0.20004 0.02126 0.05595 -0.40881 0.74484 0 -1.58756
THR_p:CtermProteinFull_115 -2.71926 0.0637 2.58403 0.01808 -0.343 0 0 0 0 0 0 0 0 0 0 0 0 0.05093 0 0.16454 0 -0.18099
ASP_p:NtermProteinFull_116 -1.76091 0.13559 2.41108 0.01033 0.08594 0 0 0 0 0 0 0 0 0 0 0 0.06163 1.47633 0 -1.28682 0 1.13316
ILE_117 -4.35946 0.32342 2.14179 0.01854 0.06696 0 0 0 -0.67756 0 0 0 0 0 0 -0.18077 0.01655 0.18942 -0.37006 0.8318 0 -1.99939
VAL_118 -2.03875 0.18387 1.44707 0.01376 -0.40997 0 0 0 0 0 0 0 0 0 0 -0.25981 0.00411 0.01135 -0.13088 0.74484 0 -0.43441
MET_119 -4.5451 0.20871 2.2829 0.00354 -0.06486 0 0 0 0 0 0 0 0 0 0 0.07315 0.08864 1.27373 -0.07646 0.15868 0 -0.59707
THR_120 -2.31509 0.0257 1.75642 0.00882 -0.28779 0 0 0 0 0 0 0 0 0 0 0.00351 0.04801 0.02569 -0.04117 0.16454 0 -0.61137
GLN_121 -6.641 0.58528 5.13096 0.01018 -1.21444 0 0 0 -1.63467 -0.46844 0 0 0 0 0 -0.15307 0.00189 3.19369 -0.01102 -1.17797 0 -2.37861
SER_122 -2.06601 0.78231 1.63773 0.00453 -0.47068 0.01179 0 0 0 0 0 0 0 0 0 0.05781 0.00036 0.1478 -0.08327 0.17658 0 0.19895
PRO_123 -2.954 1.05464 1.51897 0.00223 -0.47698 0.27172 0 0 -0.32043 0 0 0 0 0 0 0.20706 0.43301 0.03868 -0.36343 -0.21929 0 -0.80782
LEU_124 -2.06943 0.09034 1.2853 0.00924 -0.16354 0 0 0 0 0 0 0 0 0 0 -0.11594 0.14242 0.69604 -0.11705 0.60233 0 0.35971
SER_125 -2.64879 0.15488 1.70411 0.00177 -0.36183 0 0 0 0 0 0 0 0 0 0 -0.03513 0.80958 0.39906 -0.07985 0.17658 0 0.12037
LEU_126 -4.28767 0.45977 1.35087 0.01008 -0.44686 0.04739 0 0 0 0 0 0 0 0 0 0.39214 0.43676 0.4697 -0.02653 0.60233 0 -0.99201
PRO_127 -1.69444 0.21303 0.77856 0.00151 -0.05284 0.33799 0 0 0 0 0 0 0 0 0 -0.17787 0.02384 0.46781 -0.40463 -0.21929 0 -0.72632
VAL_128 -3.94794 0.62439 1.52107 0.0127 -0.29185 0 0 0 0 0 0 0 0 0 0 -0.16174 0.21724 0.10009 -0.36715 0.74484 0 -1.54835
THR_129 -2.54609 0.76532 1.78721 0.00826 -0.65409 0.0001 0 0 -0.10399 0 0 0 0 0 0 -0.16496 0.03596 0.09625 0.05769 0.16454 0 -0.55382
PRO_130 -1.80941 0.63434 0.51214 0.00143 -0.07175 0.05103 0 0 0 0 0 0 0 0 0 -0.02406 0.00092 0.09125 -0.47803 -0.21929 0 -1.31142
GLY_131 -1.79549 0.17796 0.94582 0 -0.20892 0 0 0 0 0 0 0 0 0 0 -0.36306 9e-05 0 -0.80082 0.14053 0 -1.90387
GLU_132 -3.95032 0.80668 2.73633 0.00724 -0.73907 0.03135 0 0 -0.10399 0 0 0 0 0 0 -0.07564 0.14033 2.13821 0.04686 -1.55374 0 -0.51576
PRO_133 -2.41354 0.51719 0.92107 0.00123 -0.04805 0.09373 0 0 0 0 0 0 0 0 0 -0.2799 0.04201 0.1382 -0.55912 -0.21929 0 -1.80645
ALA_134 -2.83101 0.33649 0.98608 0.00062 -0.31162 0 0 0 0 0 0 0 0 0 0 0.09669 0.0006 0 0.15053 0.59294 0 -0.97868
SER_135 -1.9879 0.12982 1.66072 0.00712 -0.57563 0 0 0 0 -0.44687 0 0 0 0 0 0.21106 0.0044 0.07092 -0.05322 0.17658 0 -0.80299
ILE_136 -4.79567 0.26688 1.58405 0.0181 -0.59198 0 0 0 0 0 0 0 0 0 0 -0.18822 0.04672 1.89379 -0.4105 0.8318 0 -1.34503
SER_137 -2.60565 0.19019 1.93812 0.0017 -0.86935 0 0 0 0 0 0 0 0 0 0 -0.04571 0.29806 0.42251 0.03277 0.17658 0 -0.46078
CYD_138 -3.18492 0.21112 1.9133 0.00191 -0.6228 0 0 0 0 0 -0.17876 0 0 0 0 0.09664 0.02132 0.21085 -0.14692 0.35499 0 -1.32326
ARG_139 -2.88838 0.12178 2.29148 0.0114 -1.19505 0 0 0 0 -0.21616 0 0 0 0 0 0.00143 0.00642 1.46998 0.04802 -0.14916 0 -0.49826
SER_140 -3.2835 0.29516 2.55178 0.00137 -0.57308 0 0 0 -0.36303 0 0 0 0 0 0 -0.1893 0.0139 0.18553 -0.20267 0.17658 0 -1.38726
SER_141 -2.06134 0.06225 1.68438 0.00142 -0.26211 0 0 0 0 0 0 0 0 0 0 -0.17401 0.01424 0.20998 -0.08322 0.17658 0 -0.43183
GLN_142 -3.04105 0.29175 1.90036 0.00483 -0.26505 0 0 0 -0.36303 0 0 0 0 0 0 -0.11271 0.01297 1.89291 -0.04759 -1.17797 0 -0.90456
ASN_143 -3.05125 0.39698 2.21561 0.00743 -0.02503 0 0 0 -0.32706 0 0 0 0 0 0 -0.135 0.19626 1.76148 0.04674 -0.94198 0 0.14418
ILE_144 -4.29966 0.36141 1.77034 0.01725 -0.29804 0 0 0 -0.43875 0 0 0 0 0 0 0.29835 0.14923 0.05545 0.22888 0.8318 0 -1.32374
VAL_145 -3.29106 0.40719 2.21488 0.01243 -0.18719 0 0 0 -0.32706 0 0 0 0 0 0 -0.21554 0.036 0.03976 -0.27653 0.74484 0 -0.84228
HIS_146 -5.88152 0.82209 3.32163 0.00575 -0.74126 0 0 0 -0.38107 0 0 0 0 0 0 -0.23187 0.1583 1.94838 0.12997 0.3575 0 -0.4921
ASN_147 -1.59447 0.45448 0.93475 0.00346 0.0526 0 0 0 0 0 0 0 0 0 0 -0.12249 0.00219 1.12975 0.03896 -0.94198 0 -0.04276
ASN_148 -4.23561 0.66937 3.13031 0.01734 -0.37742 0 0 0 -0.54799 -0.44139 0 0 0 0 0 -0.19631 0.32153 1.82467 -0.20991 -0.94198 0 -0.9874
GLY_149 -1.40128 0.46287 0.91819 0 0.04264 0 0 0 0 0 0 0 0 0 0 -0.40512 0.00015 0 -0.80237 0.14053 0 -1.04439
ILE_150 -4.1643 0.37648 2.44897 0.01729 -0.26457 0 0 0 -0.16691 0 0 0 0 0 0 -0.23688 0.18605 0.21562 -0.3694 0.8318 0 -1.12586
THR_151 -2.90297 0.31827 1.4234 0.00764 -0.32155 0 0 0 0 0 0 0 0 0 0 0.08125 0.12351 0.09708 0.11122 0.16454 0 -0.89762
TYR_152 -6.57988 0.4688 2.88625 0.02516 -0.56171 0 0 0 -0.31773 -0.44139 0 0 0 0 0 0.04006 0.00552 1.6174 -0.06512 0.1317 0 -2.79095
LEU_153 -4.74653 0.71349 1.75248 0.00912 -0.35547 0 0 0 0 0 0 0 0 0 0 -0.03114 0.03696 0.35668 -0.1331 0.60233 0 -1.79517
GLU_154 -6.76026 0.43536 4.84316 0.00327 -1.33521 0 0 0 -0.67508 -0.48078 0 0 0 0 0 -0.04646 0.19206 2.78099 0.02206 -1.55374 0 -2.57462
TRP_155 -8.81503 0.62472 3.17107 0.02216 -0.63799 0 0 0 0 0 0 0 0 0 0 -0.12164 0.02811 1.15892 -0.17316 0.92933 0 -3.81352
TYR_156 -8.73438 0.82403 3.78436 0.02349 -0.87357 0 0 0 0 -0.48078 0 0 0 0 0 -0.1589 0.05625 1.76837 -0.26229 0.1317 0 -3.92171
LEU_157 -4.29573 0.33462 1.64579 0.01156 -0.3833 0 0 0 0 0 0 0 0 0 0 0.02273 0.10156 0.80097 -0.0927 0.60233 0 -1.25217
GLN_158 -5.85159 0.30063 3.65027 0.00631 -1.20808 0 0 0 -0.34888 -1.71228 0 0 0 0 0 0.07134 0.07266 2.25262 0.00266 -1.17797 0 -3.94231
LYS_159 -3.47843 0.36671 2.38677 0.00316 -1.03177 0 0 0 0 -0.14637 0 0 0 0 0 -0.15545 0.00224 0.77061 0.03829 -0.28737 0 -1.53161
PRO_160 -1.37688 0.37184 0.55469 0.00159 -0.00025 0.00937 0 0 0 0 0 0 0 0 0 0.02546 0.04254 0.10867 -0.43776 -0.21929 0 -0.92003
GLY_161 -0.95496 0.06866 0.68495 0 0.08313 0 0 0 0 0 0 0 0 0 0 -0.40689 0.0509 0 -0.79892 0.14053 0 -1.13261
GLN_162 -2.91622 0.39349 1.72727 0.00501 -0.15442 0 0 0 -0.34888 0 0 0 0 0 0 0.11542 0.16116 1.56682 -0.09696 -1.17797 0 -0.72527
SER_163 -2.88596 0.46647 2.15859 0.00118 -0.31676 0.00251 0 0 -0.38528 0 0 0 0 0 0 -0.05548 0.04594 0.32522 -0.14348 0.17658 0 -0.61047
PRO_164 -4.8319 0.74742 1.51654 0.00132 0.02454 0.05082 0 0 0 0 0 0 0 0 0 -0.21339 0.13439 0.13105 -0.47877 -0.21929 0 -3.13727
GLN_165 -4.96443 0.16271 3.64127 0.00584 -0.65212 0 0 0 -1.14743 0 0 0 0 0 0 -0.1186 0.21883 2.13773 -0.04756 -1.17797 0 -1.94174
LEU_166 -4.88879 0.36174 1.82432 0.00879 -0.10872 0 0 0 0 0 0 0 0 0 0 -0.15494 0.07501 0.30283 -0.05077 0.60233 0 -2.0282
LEU_167 -5.13602 0.68494 1.19961 0.00719 -0.2285 0 0 0 0 0 0 0 0 0 0 0.42528 0.02282 0.92364 -0.24813 0.60233 0 -1.74685
ILE_168 -5.35989 0.56496 2.04827 0.02089 -0.32466 0 0 0 0 0 0 0 0 0 0 -0.04859 0.0674 1.36846 -0.12875 0.8318 0 -0.9601
TYR_169 -6.31862 1.43446 2.79042 0.02873 -0.33164 0 0 0 0 0 0 0 0 0 0 -0.13335 0.05671 1.48273 -0.21243 0.1317 0 -1.07129
LYS_170 -3.55412 1.63476 2.0357 0.00504 -0.18205 0 0 0 0 0 0 0 0 0 0 -0.02204 0.65507 1.01753 -0.28865 -0.28737 0 1.01387
VAL_171 -3.33778 1.22011 1.33901 0.01334 -0.12023 0 0 0 0 0 0 0 0 0 0 0.72892 0.81324 0.08247 -0.18503 0.74484 0 1.29888
SER_172 -1.76774 0.58238 1.35931 0.00587 -0.5006 0 0 0 0 0 0 0 0 0 0 0.32473 0.14212 0.22766 -0.31729 0.17658 0 0.23303
ASP_173 -4.36681 0.65873 3.04398 0.00325 -0.46683 0 0 0 0 0 0 0 0 0 0 -0.05486 0.28883 2.05099 0.13566 -1.28682 0 0.00614
ARG_174 -5.02428 0.37124 3.55059 0.01981 -0.91655 0 0 0 -0.63769 0 0 0 0 0 0 -0.12579 0.02217 2.43318 0.01971 -0.14916 0 -0.43677
PHE_175 -4.99498 0.51838 2.02699 0.02547 -0.16575 0 0 0 0 0 0 0 0 0 0 -0.28808 0.0028 2.00031 0.05334 0.43057 0 -0.39096
SER_176 -1.67965 0.19572 0.92525 0.00471 -0.03623 0 0 0 0 0 0 0 0 0 0 -0.19606 0.03509 0.25621 0.04859 0.17658 0 -0.26977
GLY_177 -0.85739 0.0446 0.52925 1e-05 -0.12663 0 0 0 0 0 0 0 0 0 0 -0.27636 0.00312 0 -0.80227 0.14053 0 -1.34513
VAL_178 -3.91566 1.11945 1.31912 0.01362 0.06139 0.00284 0 0 0 0 0 0 0 0 0 -0.24577 0.00286 0.0263 -0.18027 0.74484 0 -1.05127
PRO_179 -3.52276 1.12813 1.70529 0.00108 -0.20377 0.0033 0 0 0 0 0 0 0 0 0 -0.25389 0.20135 0.12612 -0.72074 -0.21929 0 -1.75516
ASP_180 -2.52669 0.51792 2.12816 0.00345 -0.06182 0 0 0 0 0 0 0 0 0 0 -0.19321 0.06984 1.6011 -0.1501 -1.28682 0 0.10184
ARG_181 -5.56894 0.96345 3.65886 0.01382 -1.5813 0 0 0 0 -0.98345 0 0 0 0 0 -0.21379 0.00325 2.43819 -0.04245 -0.14916 0 -1.46152
PHE_182 -6.87005 1.17029 2.01692 0.02319 -0.72383 0 0 0 -0.63769 0 0 0 0 0 0 -0.10334 0.00294 1.59557 -0.08083 0.43057 0 -3.17627
SER_183 -2.1134 0.0312 1.53825 0.00791 -0.48482 0 0 0 0 0 0 0 0 0 0 0.12992 1e-05 0.08415 -0.07481 0.17658 0 -0.70502
GLY_184 -1.26745 0.0542 0.94183 7e-05 -0.2946 0 0 0 0 0 0 0 0 0 0 0.29588 0.05052 0 0.27768 0.14053 0 0.19867
SER_185 -1.72001 0.10336 1.28592 0.00116 -0.78157 0 0 0 -0.11719 0 0 0 0 0 0 0.14501 0.00659 0.7054 -0.31327 0.17658 0 -0.50802
GLY_186 -1.32692 0.25898 0.67298 0.00014 -0.57812 0 0 0 -0.11719 0 0 0 0 0 0 0.23578 0.01429 0 -0.809 0.14053 0 -1.50854
SER_187 -2.05181 0.15875 1.22047 0.00152 -0.45919 0 0 0 0 0 0 0 0 0 0 0.13461 0.40094 0.15604 -0.33538 0.17658 0 -0.59748
GLY_188 -2.02461 0.08751 1.35313 2e-05 -0.17325 0 0 0 0 0 0 0 0 0 0 0.50146 0.08315 0 -0.66835 0.14053 0 -0.70041
THR_189 -3.40616 0.39754 2.32797 0.00399 -0.311 0 0 0 0 0 0 0 0 0 0 0.03152 0.28297 0.02318 -0.44054 0.16454 0 -0.92599
ASP_190 -3.26804 0.16272 2.6979 0.02085 -0.989 0 0 0 0 -0.21616 0 0 0 0 0 -0.07913 0.03227 1.53068 -0.22989 -1.28682 0 -1.62461
PHE_191 -7.08088 0.77736 2.63574 0.02387 -0.11402 0 0 0 0 0 0 0 0 0 0 -0.15713 0.15883 1.27134 -0.16632 0.43057 0 -2.22063
THR_192 -3.30676 0.18567 2.3773 0.00802 -0.29553 0 0 0 0 0 0 0 0 0 0 -0.05278 0.10074 0.18922 -0.14841 0.16454 0 -0.77799
LEU_193 -5.575 0.23281 1.42592 0.00909 -0.56588 0 0 0 0 0 0 0 0 0 0 -0.04972 0.0176 0.34715 -0.12787 0.60233 0 -3.68356
LYS_194 -3.62689 0.26023 2.6921 0.00543 -0.75465 0 0 0 0 -0.44687 0 0 0 0 0 -0.09869 0.00674 1.31778 -0.02465 -0.28737 0 -0.95686
ILE_195 -5.32431 0.87407 1.47942 0.01757 -0.36274 0 0 0 0 0 0 0 0 0 0 0.16419 0.07298 0.30611 -0.21499 0.8318 0 -2.15589
SER_196 -2.52197 0.48437 1.50307 0.00176 -0.20808 0 0 0 0 0 0 0 0 0 0 -0.14008 0.16836 0.22783 0.09998 0.17658 0 -0.20817
ARG_197 -2.88118 0.46191 1.81367 0.00945 0.01825 0 0 0 0 0 0 0 0 0 0 0.38038 0.00701 0.95395 -0.45849 -0.14916 0 0.1558
VAL_198 -4.27214 0.59568 1.64827 0.01486 -0.4131 0 0 0 0 0 0 0 0 0 0 -0.27782 0.20238 0.09507 -0.00986 0.74484 0 -1.67182
GLU_199 -4.09177 0.55744 2.96237 0.00659 -1.30618 0 0 0 -0.52007 -0.45027 0 0 0 0 0 0.44584 0.17783 3.16867 0.27125 -1.55374 0 -0.33207
ALA_200 -1.92953 0.48991 1.00224 0.00076 0.00637 0 0 0 0 0 0 0 0 0 0 -0.199 0.0724 0 -0.20157 0.59294 0 -0.16547
GLU_201 -2.51789 0.36988 2.28736 0.00593 -0.89341 0 0 0 0 -0.14637 0 0 0 0 0 -0.14056 0.17345 2.36699 -0.03297 -1.55374 0 -0.08133
ASP_202 -5.05076 0.73056 4.2759 0.00298 -1.368 0 0 0 -1.26936 -0.53318 0 0 0 0 0 -0.19717 0.0029 1.70026 -0.14136 -1.28682 0 -3.13404
VAL_203 -3.17017 0.28682 1.4862 0.01414 -0.11286 0 0 0 0 0 0 0 0 0 0 -0.2778 0.03003 0.03961 -0.09529 0.74484 0 -1.05447
GLY_204 -2.61326 0.07779 1.47715 0.00025 -0.28823 0 0 0 0 0 0 0 0 0 0 0.15684 0.00574 0 -0.79432 0.14053 0 -1.83751
VAL_205 -4.89708 0.33326 2.05896 0.0122 -0.38433 0 0 0 0 0 0 0 0 0 0 -0.21922 0.00656 0.07897 -0.27444 0.74484 0 -2.54026
TYR_206 -7.44245 1.02052 2.959 0.02363 -1.12258 0 0 0 -0.74929 0 0 0 0 0 0 -0.0986 0.02582 1.48159 -0.06088 0.1317 0 -3.83155
TYR_207 -7.77089 0.62915 3.51371 0.02356 -0.74238 0 0 0 0 -0.36704 0 0 0 0 0 -0.15327 1.17165 1.34051 -0.17828 0.1317 0 -2.40158
CYD_208 -3.80455 0.17292 2.05055 0.00134 -0.52163 0 0 0 -0.39486 0 -0.17876 0 0 0 0 -0.12906 0.30848 1.1924 -0.15302 0.35499 0 -1.1012
PHE_209 -8.1817 1.16653 2.58248 0.02802 -0.27215 0 0 0 0 0 0 0 0 0 0 0.15334 0.25053 1.95623 -0.03197 0.43057 0 -1.91812
GLN_210 -7.0959 0.37248 4.56133 0.04895 -0.73857 0 0 0 -1.12985 -0.66652 0 0 0 0 0 0.02744 0.09512 4.79262 0.0848 -1.17797 0 -0.82608
GLY_211 -3.14361 0.25594 1.49314 2e-05 -0.04578 0 0 0 0 0 0 0 0 0 0 0.15298 0.14651 0 0.33638 0.14053 0 -0.66391
SER_212 -4.20901 0.38445 3.07388 0.00075 -0.6111 0 0 0 -0.91482 0 0 0 0 0 0 -0.11839 0.0059 0.69865 -0.08719 0.17658 0 -1.6003
HIS_213 -4.70212 0.4601 2.91752 0.00215 -0.27641 0 0 0 -0.97151 0 0 0 0 0 0 -0.12005 0.30594 1.59016 -0.05747 0.3575 0 -0.4942
ILE_214 -1.83835 1.24684 0.80591 0.01804 -0.00483 0.0346 0 0 0 0 0 0 0 0 0 -0.21262 0.02015 0.264 -0.33042 0.8318 0 0.83512
PRO_215 -3.09029 1.8971 1.59195 0.00245 -0.39812 0.26364 0 0 0 0 0 0 0 0 0 -0.045 0.17531 0.07247 -0.30926 -0.21929 0 -0.05903
PRO_216 -4.91448 1.13904 1.50674 0.00114 0.05502 0.05444 0 0 0 0 0 0 0 0 0 -0.23571 0.0812 0.09502 -0.71903 -0.21929 0 -3.15592
THR_217 -4.27332 0.21807 3.51144 0.0032 -0.55818 0 0 0 -0.67756 -0.66652 0 0 0 0 0 -0.17016 0.03306 0.33021 -0.19603 0.16454 0 -2.28125
PHE_218 -6.71112 0.74035 1.2854 0.02501 -0.13175 0 0 0 0 0 0 0 0 0 0 0.10234 1.12696 1.56904 -0.26304 0.43057 0 -1.82626
GLY_219 -2.25554 0.14953 1.57121 0.00012 -0.22037 0 0 0 0 0 0 0 0 0 0 -0.04175 0.07307 0 -0.21429 0.14053 0 -0.79749
GLN_220 -3.79053 0.2473 2.77366 0.02307 -0.35519 0 0 0 -1.23981 0 0 0 0 0 0 -0.23342 0.09094 2.99951 -0.04537 -1.17797 0 -0.70781
GLY_221 -2.84205 0.42074 1.7857 5e-05 0.06918 0 0 0 0 0 0 0 0 0 0 0.1294 0.12684 0 -0.78927 0.14053 0 -0.95888
THR_222 -5.10255 0.35904 3.2794 0.01022 -0.87089 0 0 0 -0.32043 -0.46844 0 0 0 0 0 0.07891 0.14151 0.13302 0.02226 0.16454 0 -2.57342
LYS_223 -4.111 0.20802 2.42599 0.00545 -1.02874 0 0 0 0 0 0 0 0 0 0 0.12621 0.05038 1.09677 -0.02505 -0.28737 0 -1.53934
VAL_224 -4.31595 0.31955 1.59786 0.01378 -0.31585 0 0 0 0 0 0 0 0 0 0 -0.26711 0.16689 0.01741 -0.18125 0.74484 0 -2.21984
GLU_225 -3.46555 0.21393 2.40421 0.00448 -0.62201 0 0 0 0 0 0 0 0 0 0 0.02208 0.43135 2.0491 0.09964 -1.55374 0 -0.41651
ILE_p:CtermProteinFull_226 -2.32331 0.31904 0.67658 0.03653 0.06017 0 0 0 0 0 0 0 0 0 0 0 0 0.2894 0 0.8318 0 -0.1098
#END_POSE_ENERGIES_TABLE ex2_wcons/ex2-11wt5_renum_0003.pdb
chainbreak  0.0396671
loop_cenrms  0
loop_rms  0
total_energy  -367.088
