# Supplementary material for: Improving Loop Modeling of the Antibody Complementarity-Determining Region 3 Using Knowledge-Based Restraints
Source: PLoS One. 2016 May 16;11(5):e0154811. doi: 10.1371/journal.pone.0154811 (PMC4868311; doi:10.1371/journal.pone.0154811)
Supplement: S4 File — This archive contains example input and output files needed to run the Rosetta protocol described in S3 File. (ZIP) [file pone.0154811.s007.zip › HCDR3_prot_capture/output/ex2-11wt5_renum_0004.pdb]

ATOM      1  N   GLN A   1       8.894  33.728 -19.639  1.00  0.00           N  
ATOM      2  CA  GLN A   1       8.841  32.986 -18.385  1.00  0.00           C  
ATOM      3  C   GLN A   1       8.509  33.903 -17.215  1.00  0.00           C  
ATOM      4  O   GLN A   1       9.170  34.919 -17.004  1.00  0.00           O  
ATOM      5  CB  GLN A   1      10.171  32.272 -18.128  1.00  0.00           C  
ATOM      6  CG  GLN A   1      10.238  31.540 -16.798  1.00  0.00           C  
ATOM      7  CD  GLN A   1       9.311  30.340 -16.751  1.00  0.00           C  
ATOM      8  OE1 GLN A   1       9.410  29.429 -17.577  1.00  0.00           O  
ATOM      9  NE2 GLN A   1       8.403  30.334 -15.782  1.00  0.00           N  
ATOM     10 1H   GLN A   1       9.113  33.103 -20.388  1.00  0.00           H  
ATOM     11 2H   GLN A   1       8.007  34.156 -19.811  1.00  0.00           H  
ATOM     12 3H   GLN A   1       9.598  34.435 -19.578  1.00  0.00           H  
ATOM     13  HA  GLN A   1       8.053  32.237 -18.460  1.00  0.00           H  
ATOM     14 1HB  GLN A   1      10.354  31.547 -18.921  1.00  0.00           H  
ATOM     15 2HB  GLN A   1      10.984  32.997 -18.154  1.00  0.00           H  
ATOM     16 1HG  GLN A   1      11.258  31.191 -16.639  1.00  0.00           H  
ATOM     17 2HG  GLN A   1       9.949  32.227 -16.003  1.00  0.00           H  
ATOM     18 1HE2 GLN A   1       7.763  29.568 -15.700  1.00  0.00           H  
ATOM     19 2HE2 GLN A   1       8.357  31.093 -15.133  1.00  0.00           H  
ATOM     20  N   VAL A   2       7.480  33.539 -16.458  1.00  0.00           N  
ATOM     21  CA  VAL A   2       7.115  34.276 -15.254  1.00  0.00           C  
ATOM     22  C   VAL A   2       7.990  33.872 -14.074  1.00  0.00           C  
ATOM     23  O   VAL A   2       8.231  32.687 -13.845  1.00  0.00           O  
ATOM     24  CB  VAL A   2       5.637  34.027 -14.902  1.00  0.00           C  
ATOM     25  CG1 VAL A   2       5.297  34.654 -13.558  1.00  0.00           C  
ATOM     26  CG2 VAL A   2       4.743  34.585 -15.999  1.00  0.00           C  
ATOM     27  H   VAL A   2       6.936  32.730 -16.722  1.00  0.00           H  
ATOM     28  HA  VAL A   2       7.256  35.341 -15.445  1.00  0.00           H  
ATOM     29  HB  VAL A   2       5.471  32.954 -14.808  1.00  0.00           H  
ATOM     30 1HG1 VAL A   2       4.248  34.468 -13.325  1.00  0.00           H  
ATOM     31 2HG1 VAL A   2       5.924  34.214 -12.782  1.00  0.00           H  
ATOM     32 3HG1 VAL A   2       5.473  35.728 -13.602  1.00  0.00           H  
ATOM     33 1HG2 VAL A   2       3.699  34.405 -15.744  1.00  0.00           H  
ATOM     34 2HG2 VAL A   2       4.913  35.658 -16.097  1.00  0.00           H  
ATOM     35 3HG2 VAL A   2       4.975  34.093 -16.943  1.00  0.00           H  
ATOM     36  N   GLN A   3       8.464  34.864 -13.328  1.00  0.00           N  
ATOM     37  CA  GLN A   3       9.363  34.618 -12.208  1.00  0.00           C  
ATOM     38  C   GLN A   3       9.048  35.538 -11.035  1.00  0.00           C  
ATOM     39  O   GLN A   3       9.097  36.761 -11.163  1.00  0.00           O  
ATOM     40  CB  GLN A   3      10.821  34.803 -12.640  1.00  0.00           C  
ATOM     41  CG  GLN A   3      11.831  34.612 -11.521  1.00  0.00           C  
ATOM     42  CD  GLN A   3      11.903  33.173 -11.046  1.00  0.00           C  
ATOM     43  OE1 GLN A   3      12.246  32.268 -11.812  1.00  0.00           O  
ATOM     44  NE2 GLN A   3      11.580  32.953  -9.777  1.00  0.00           N  
ATOM     45  H   GLN A   3       8.193  35.813 -13.543  1.00  0.00           H  
ATOM     46  HA  GLN A   3       9.227  33.589 -11.874  1.00  0.00           H  
ATOM     47 1HB  GLN A   3      11.058  34.093 -13.432  1.00  0.00           H  
ATOM     48 2HB  GLN A   3      10.955  35.805 -13.047  1.00  0.00           H  
ATOM     49 1HG  GLN A   3      12.817  34.903 -11.882  1.00  0.00           H  
ATOM     50 2HG  GLN A   3      11.543  35.237 -10.675  1.00  0.00           H  
ATOM     51 1HE2 GLN A   3      11.609  32.023  -9.407  1.00  0.00           H  
ATOM     52 2HE2 GLN A   3      11.308  33.715  -9.190  1.00  0.00           H  
ATOM     53  N   LEU A   4       8.724  34.942  -9.893  1.00  0.00           N  
ATOM     54  CA  LEU A   4       8.487  35.703  -8.672  1.00  0.00           C  
ATOM     55  C   LEU A   4       9.781  35.923  -7.899  1.00  0.00           C  
ATOM     56  O   LEU A   4      10.635  35.039  -7.836  1.00  0.00           O  
ATOM     57  CB  LEU A   4       7.470  34.976  -7.783  1.00  0.00           C  
ATOM     58  CG  LEU A   4       6.084  34.753  -8.403  1.00  0.00           C  
ATOM     59  CD1 LEU A   4       5.207  33.984  -7.424  1.00  0.00           C  
ATOM     60  CD2 LEU A   4       5.463  36.097  -8.755  1.00  0.00           C  
ATOM     61  H   LEU A   4       8.641  33.936  -9.869  1.00  0.00           H  
ATOM     62  HA  LEU A   4       8.081  36.677  -8.945  1.00  0.00           H  
ATOM     63 1HB  LEU A   4       7.875  34.001  -7.518  1.00  0.00           H  
ATOM     64 2HB  LEU A   4       7.335  35.551  -6.867  1.00  0.00           H  
ATOM     65  HG  LEU A   4       6.182  34.151  -9.306  1.00  0.00           H  
ATOM     66 1HD1 LEU A   4       4.223  33.826  -7.864  1.00  0.00           H  
ATOM     67 2HD1 LEU A   4       5.666  33.020  -7.205  1.00  0.00           H  
ATOM     68 3HD1 LEU A   4       5.104  34.556  -6.502  1.00  0.00           H  
ATOM     69 1HD2 LEU A   4       4.479  35.938  -9.196  1.00  0.00           H  
ATOM     70 2HD2 LEU A   4       5.363  36.699  -7.852  1.00  0.00           H  
ATOM     71 3HD2 LEU A   4       6.101  36.617  -9.469  1.00  0.00           H  
ATOM     72  N   VAL A   5       9.919  37.106  -7.311  1.00  0.00           N  
ATOM     73  CA  VAL A   5      11.085  37.425  -6.496  1.00  0.00           C  
ATOM     74  C   VAL A   5      10.687  37.706  -5.052  1.00  0.00           C  
ATOM     75  O   VAL A   5      10.209  38.794  -4.731  1.00  0.00           O  
ATOM     76  CB  VAL A   5      11.821  38.650  -7.070  1.00  0.00           C  
ATOM     77  CG1 VAL A   5      13.045  38.979  -6.228  1.00  0.00           C  
ATOM     78  CG2 VAL A   5      12.216  38.385  -8.515  1.00  0.00           C  
ATOM     79  H   VAL A   5       9.199  37.804  -7.433  1.00  0.00           H  
ATOM     80  HA  VAL A   5      11.762  36.570  -6.511  1.00  0.00           H  
ATOM     81  HB  VAL A   5      11.158  39.514  -7.026  1.00  0.00           H  
ATOM     82 1HG1 VAL A   5      13.553  39.847  -6.648  1.00  0.00           H  
ATOM     83 2HG1 VAL A   5      12.735  39.200  -5.207  1.00  0.00           H  
ATOM     84 3HG1 VAL A   5      13.725  38.128  -6.226  1.00  0.00           H  
ATOM     85 1HG2 VAL A   5      12.735  39.256  -8.915  1.00  0.00           H  
ATOM     86 2HG2 VAL A   5      12.874  37.517  -8.560  1.00  0.00           H  
ATOM     87 3HG2 VAL A   5      11.321  38.193  -9.108  1.00  0.00           H  
ATOM     88  N   GLN A   6      10.888  36.719  -4.185  1.00  0.00           N  
ATOM     89  CA  GLN A   6      10.532  36.852  -2.778  1.00  0.00           C  
ATOM     90  C   GLN A   6      11.712  37.357  -1.957  1.00  0.00           C  
ATOM     91  O   GLN A   6      12.863  37.261  -2.382  1.00  0.00           O  
ATOM     92  CB  GLN A   6      10.042  35.513  -2.220  1.00  0.00           C  
ATOM     93  CG  GLN A   6       8.758  35.007  -2.855  1.00  0.00           C  
ATOM     94  CD  GLN A   6       8.297  33.691  -2.257  1.00  0.00           C  
ATOM     95  OE1 GLN A   6       7.649  32.882  -2.927  1.00  0.00           O  
ATOM     96  NE2 GLN A   6       8.628  33.469  -0.990  1.00  0.00           N  
ATOM     97  H   GLN A   6      11.298  35.855  -4.510  1.00  0.00           H  
ATOM     98  HA  GLN A   6       9.726  37.581  -2.692  1.00  0.00           H  
ATOM     99 1HB  GLN A   6      10.811  34.754  -2.367  1.00  0.00           H  
ATOM    100 2HB  GLN A   6       9.874  35.605  -1.147  1.00  0.00           H  
ATOM    101 1HG  GLN A   6       7.973  35.747  -2.700  1.00  0.00           H  
ATOM    102 2HG  GLN A   6       8.926  34.858  -3.921  1.00  0.00           H  
ATOM    103 1HE2 GLN A   6       8.351  32.618  -0.542  1.00  0.00           H  
ATOM    104 2HE2 GLN A   6       9.154  34.152  -0.484  1.00  0.00           H  
ATOM    105  N   SER A   7      11.418  37.894  -0.777  1.00  0.00           N  
ATOM    106  CA  SER A   7      12.458  38.374   0.126  1.00  0.00           C  
ATOM    107  C   SER A   7      13.268  37.218   0.697  1.00  0.00           C  
ATOM    108  O   SER A   7      12.824  36.070   0.683  1.00  0.00           O  
ATOM    109  CB  SER A   7      11.839  39.176   1.254  1.00  0.00           C  
ATOM    110  OG  SER A   7      10.971  38.383   2.016  1.00  0.00           O  
ATOM    111  H   SER A   7      10.451  37.972  -0.499  1.00  0.00           H  
ATOM    112  HA  SER A   7      13.133  39.021  -0.436  1.00  0.00           H  
ATOM    113 1HB  SER A   7      12.627  39.574   1.893  1.00  0.00           H  
ATOM    114 2HB  SER A   7      11.294  40.024   0.841  1.00  0.00           H  
ATOM    115  HG  SER A   7      11.484  38.074   2.766  1.00  0.00           H  
ATOM    116  N   GLY A   8      14.459  37.528   1.199  1.00  0.00           N  
ATOM    117  CA  GLY A   8      15.402  36.500   1.623  1.00  0.00           C  
ATOM    118  C   GLY A   8      15.081  36.005   3.028  1.00  0.00           C  
ATOM    119  O   GLY A   8      14.131  36.468   3.658  1.00  0.00           O  
ATOM    120  H   GLY A   8      14.717  38.500   1.288  1.00  0.00           H  
ATOM    121 1HA  GLY A   8      15.371  35.666   0.923  1.00  0.00           H  
ATOM    122 2HA  GLY A   8      16.414  36.903   1.598  1.00  0.00           H  
ATOM    123  N   ALA A   9      15.880  35.060   3.513  1.00  0.00           N  
ATOM    124  CA  ALA A   9      15.626  34.431   4.804  1.00  0.00           C  
ATOM    125  C   ALA A   9      15.964  35.374   5.952  1.00  0.00           C  
ATOM    126  O   ALA A   9      16.901  36.167   5.861  1.00  0.00           O  
ATOM    127  CB  ALA A   9      16.421  33.140   4.929  1.00  0.00           C  
ATOM    128  H   ALA A   9      16.683  34.771   2.974  1.00  0.00           H  
ATOM    129  HA  ALA A   9      14.563  34.199   4.864  1.00  0.00           H  
ATOM    130 1HB  ALA A   9      16.221  32.682   5.898  1.00  0.00           H  
ATOM    131 2HB  ALA A   9      16.126  32.453   4.135  1.00  0.00           H  
ATOM    132 3HB  ALA A   9      17.484  33.357   4.844  1.00  0.00           H  
ATOM    133  N   GLU A  10      15.195  35.283   7.031  1.00  0.00           N  
ATOM    134  CA  GLU A  10      15.418  36.120   8.204  1.00  0.00           C  
ATOM    135  C   GLU A  10      15.211  35.332   9.491  1.00  0.00           C  
ATOM    136  O   GLU A  10      14.391  34.416   9.544  1.00  0.00           O  
ATOM    137  CB  GLU A  10      14.482  37.331   8.180  1.00  0.00           C  
ATOM    138  CG  GLU A  10      14.718  38.286   7.019  1.00  0.00           C  
ATOM    139  CD  GLU A  10      13.883  39.533   7.107  1.00  0.00           C  
ATOM    140  OE1 GLU A  10      13.204  39.702   8.091  1.00  0.00           O  
ATOM    141  OE2 GLU A  10      13.924  40.317   6.189  1.00  0.00           O  
ATOM    142  H   GLU A  10      14.436  34.616   7.040  1.00  0.00           H  
ATOM    143  HA  GLU A  10      16.449  36.475   8.185  1.00  0.00           H  
ATOM    144 1HB  GLU A  10      13.448  36.991   8.129  1.00  0.00           H  
ATOM    145 2HB  GLU A  10      14.595  37.896   9.106  1.00  0.00           H  
ATOM    146 1HG  GLU A  10      15.771  38.568   7.002  1.00  0.00           H  
ATOM    147 2HG  GLU A  10      14.494  37.769   6.086  1.00  0.00           H  
ATOM    148  N   VAL A  11      15.961  35.694  10.527  1.00  0.00           N  
ATOM    149  CA  VAL A  11      15.818  35.063  11.833  1.00  0.00           C  
ATOM    150  C   VAL A  11      15.203  36.022  12.844  1.00  0.00           C  
ATOM    151  O   VAL A  11      15.675  37.146  13.015  1.00  0.00           O  
ATOM    152  CB  VAL A  11      17.189  34.587  12.349  1.00  0.00           C  
ATOM    153  CG1 VAL A  11      17.052  33.965  13.731  1.00  0.00           C  
ATOM    154  CG2 VAL A  11      17.795  33.593  11.369  1.00  0.00           C  
ATOM    155  H   VAL A  11      16.647  36.425  10.406  1.00  0.00           H  
ATOM    156  HA  VAL A  11      15.163  34.197  11.729  1.00  0.00           H  
ATOM    157  HB  VAL A  11      17.849  35.449  12.449  1.00  0.00           H  
ATOM    158 1HG1 VAL A  11      18.030  33.635  14.081  1.00  0.00           H  
ATOM    159 2HG1 VAL A  11      16.650  34.705  14.424  1.00  0.00           H  
ATOM    160 3HG1 VAL A  11      16.378  33.111  13.680  1.00  0.00           H  
ATOM    161 1HG2 VAL A  11      18.764  33.262  11.740  1.00  0.00           H  
ATOM    162 2HG2 VAL A  11      17.132  32.734  11.266  1.00  0.00           H  
ATOM    163 3HG2 VAL A  11      17.923  34.072  10.398  1.00  0.00           H  
ATOM    164  N   LYS A  12      14.147  35.571  13.513  1.00  0.00           N  
ATOM    165  CA  LYS A  12      13.373  36.436  14.395  1.00  0.00           C  
ATOM    166  C   LYS A  12      13.231  35.823  15.782  1.00  0.00           C  
ATOM    167  O   LYS A  12      13.432  34.622  15.964  1.00  0.00           O  
ATOM    168  CB  LYS A  12      11.992  36.712  13.798  1.00  0.00           C  
ATOM    169  CG  LYS A  12      12.020  37.414  12.446  1.00  0.00           C  
ATOM    170  CD  LYS A  12      12.516  38.846  12.577  1.00  0.00           C  
ATOM    171  CE  LYS A  12      12.488  39.567  11.238  1.00  0.00           C  
ATOM    172  NZ  LYS A  12      13.053  40.940  11.333  1.00  0.00           N  
ATOM    173  H   LYS A  12      13.874  34.605  13.408  1.00  0.00           H  
ATOM    174  HA  LYS A  12      13.902  37.384  14.502  1.00  0.00           H  
ATOM    175 1HB  LYS A  12      11.454  35.772  13.676  1.00  0.00           H  
ATOM    176 2HB  LYS A  12      11.416  37.332  14.485  1.00  0.00           H  
ATOM    177 1HG  LYS A  12      12.678  36.870  11.768  1.00  0.00           H  
ATOM    178 2HG  LYS A  12      11.017  37.423  12.021  1.00  0.00           H  
ATOM    179 1HD  LYS A  12      11.886  39.386  13.285  1.00  0.00           H  
ATOM    180 2HD  LYS A  12      13.538  38.843  12.956  1.00  0.00           H  
ATOM    181 1HE  LYS A  12      13.065  39.000  10.508  1.00  0.00           H  
ATOM    182 2HE  LYS A  12      11.460  39.635  10.882  1.00  0.00           H  
ATOM    183 1HZ  LYS A  12      13.016  41.384  10.426  1.00  0.00           H  
ATOM    184 2HZ  LYS A  12      12.514  41.481  11.994  1.00  0.00           H  
ATOM    185 3HZ  LYS A  12      14.013  40.889  11.643  1.00  0.00           H  
ATOM    186  N   LYS A  13      12.882  36.655  16.758  1.00  0.00           N  
ATOM    187  CA  LYS A  13      12.637  36.183  18.116  1.00  0.00           C  
ATOM    188  C   LYS A  13      11.144  36.081  18.402  1.00  0.00           C  
ATOM    189  O   LYS A  13      10.329  36.715  17.731  1.00  0.00           O  
ATOM    190  CB  LYS A  13      13.306  37.107  19.134  1.00  0.00           C  
ATOM    191  CG  LYS A  13      14.827  37.123  19.065  1.00  0.00           C  
ATOM    192  CD  LYS A  13      15.419  38.033  20.130  1.00  0.00           C  
ATOM    193  CE  LYS A  13      16.939  38.050  20.062  1.00  0.00           C  
ATOM    194  NZ  LYS A  13      17.532  38.946  21.092  1.00  0.00           N  
ATOM    195  H   LYS A  13      12.785  37.639  16.555  1.00  0.00           H  
ATOM    196  HA  LYS A  13      13.064  35.185  18.218  1.00  0.00           H  
ATOM    197 1HB  LYS A  13      12.954  38.128  18.985  1.00  0.00           H  
ATOM    198 2HB  LYS A  13      13.020  36.806  20.142  1.00  0.00           H  
ATOM    199 1HG  LYS A  13      15.208  36.111  19.210  1.00  0.00           H  
ATOM    200 2HG  LYS A  13      15.143  37.474  18.083  1.00  0.00           H  
ATOM    201 1HD  LYS A  13      15.046  39.048  19.990  1.00  0.00           H  
ATOM    202 2HD  LYS A  13      15.113  37.685  21.117  1.00  0.00           H  
ATOM    203 1HE  LYS A  13      17.321  37.041  20.213  1.00  0.00           H  
ATOM    204 2HE  LYS A  13      17.256  38.392  19.077  1.00  0.00           H  
ATOM    205 1HZ  LYS A  13      18.539  38.930  21.014  1.00  0.00           H  
ATOM    206 2HZ  LYS A  13      17.199  39.889  20.951  1.00  0.00           H  
ATOM    207 3HZ  LYS A  13      17.262  38.628  22.012  1.00  0.00           H  
ATOM    208  N   PRO A  14      10.791  35.281  19.402  1.00  0.00           N  
ATOM    209  CA  PRO A  14       9.397  35.114  19.795  1.00  0.00           C  
ATOM    210  C   PRO A  14       8.749  36.457  20.108  1.00  0.00           C  
ATOM    211  O   PRO A  14       9.277  37.243  20.894  1.00  0.00           O  
ATOM    212  CB  PRO A  14       9.494  34.229  21.042  1.00  0.00           C  
ATOM    213  CG  PRO A  14      10.747  33.448  20.839  1.00  0.00           C  
ATOM    214  CD  PRO A  14      11.699  34.425  20.202  1.00  0.00           C  
ATOM    215  HA  PRO A  14       8.853  34.601  18.989  1.00  0.00           H  
ATOM    216 1HB  PRO A  14       9.522  34.854  21.946  1.00  0.00           H  
ATOM    217 2HB  PRO A  14       8.601  33.591  21.120  1.00  0.00           H  
ATOM    218 1HG  PRO A  14      11.116  33.065  21.802  1.00  0.00           H  
ATOM    219 2HG  PRO A  14      10.551  32.572  20.203  1.00  0.00           H  
ATOM    220 1HD  PRO A  14      12.217  34.997  20.985  1.00  0.00           H  
ATOM    221 2HD  PRO A  14      12.421  33.880  19.577  1.00  0.00           H  
ATOM    222  N   GLY A  15       7.602  36.713  19.489  1.00  0.00           N  
ATOM    223  CA  GLY A  15       6.850  37.936  19.743  1.00  0.00           C  
ATOM    224  C   GLY A  15       7.157  38.999  18.696  1.00  0.00           C  
ATOM    225  O   GLY A  15       6.528  40.056  18.668  1.00  0.00           O  
ATOM    226  H   GLY A  15       7.241  36.043  18.825  1.00  0.00           H  
ATOM    227 1HA  GLY A  15       5.783  37.715  19.740  1.00  0.00           H  
ATOM    228 2HA  GLY A  15       7.097  38.315  20.735  1.00  0.00           H  
ATOM    229  N   ALA A  16       8.129  38.712  17.837  1.00  0.00           N  
ATOM    230  CA  ALA A  16       8.537  39.652  16.800  1.00  0.00           C  
ATOM    231  C   ALA A  16       7.591  39.602  15.607  1.00  0.00           C  
ATOM    232  O   ALA A  16       6.618  38.848  15.606  1.00  0.00           O  
ATOM    233  CB  ALA A  16       9.964  39.365  16.356  1.00  0.00           C  
ATOM    234  H   ALA A  16       8.597  37.819  17.903  1.00  0.00           H  
ATOM    235  HA  ALA A  16       8.494  40.658  17.219  1.00  0.00           H  
ATOM    236 1HB  ALA A  16      10.254  40.075  15.582  1.00  0.00           H  
ATOM    237 2HB  ALA A  16      10.637  39.462  17.208  1.00  0.00           H  
ATOM    238 3HB  ALA A  16      10.024  38.352  15.960  1.00  0.00           H  
ATOM    239  N   SER A  17       7.882  40.410  14.593  1.00  0.00           N  
ATOM    240  CA  SER A  17       7.100  40.408  13.363  1.00  0.00           C  
ATOM    241  C   SER A  17       8.002  40.395  12.136  1.00  0.00           C  
ATOM    242  O   SER A  17       9.060  41.025  12.125  1.00  0.00           O  
ATOM    243  CB  SER A  17       6.191  41.620  13.320  1.00  0.00           C  
ATOM    244  OG  SER A  17       5.456  41.656  12.127  1.00  0.00           O  
ATOM    245  H   SER A  17       8.666  41.042  14.677  1.00  0.00           H  
ATOM    246  HA  SER A  17       6.485  39.506  13.345  1.00  0.00           H  
ATOM    247 1HB  SER A  17       5.508  41.593  14.170  1.00  0.00           H  
ATOM    248 2HB  SER A  17       6.788  42.526  13.410  1.00  0.00           H  
ATOM    249  HG  SER A  17       5.115  42.550  12.054  1.00  0.00           H  
ATOM    250  N   VAL A  18       7.579  39.674  11.104  1.00  0.00           N  
ATOM    251  CA  VAL A  18       8.338  39.596   9.861  1.00  0.00           C  
ATOM    252  C   VAL A  18       7.432  39.778   8.650  1.00  0.00           C  
ATOM    253  O   VAL A  18       6.301  39.293   8.630  1.00  0.00           O  
ATOM    254  CB  VAL A  18       9.058  38.238   9.760  1.00  0.00           C  
ATOM    255  CG1 VAL A  18       8.048  37.105   9.658  1.00  0.00           C  
ATOM    256  CG2 VAL A  18       9.993  38.236   8.559  1.00  0.00           C  
ATOM    257  H   VAL A  18       6.709  39.167  11.181  1.00  0.00           H  
ATOM    258  HA  VAL A  18       9.085  40.390   9.862  1.00  0.00           H  
ATOM    259  HB  VAL A  18       9.635  38.074  10.670  1.00  0.00           H  
ATOM    260 1HG1 VAL A  18       8.574  36.153   9.588  1.00  0.00           H  
ATOM    261 2HG1 VAL A  18       7.413  37.103  10.544  1.00  0.00           H  
ATOM    262 3HG1 VAL A  18       7.432  37.245   8.770  1.00  0.00           H  
ATOM    263 1HG2 VAL A  18      10.499  37.274   8.494  1.00  0.00           H  
ATOM    264 2HG2 VAL A  18       9.417  38.406   7.649  1.00  0.00           H  
ATOM    265 3HG2 VAL A  18      10.733  39.029   8.673  1.00  0.00           H  
ATOM    266  N   LYS A  19       7.936  40.481   7.641  1.00  0.00           N  
ATOM    267  CA  LYS A  19       7.166  40.746   6.432  1.00  0.00           C  
ATOM    268  C   LYS A  19       7.833  40.130   5.209  1.00  0.00           C  
ATOM    269  O   LYS A  19       8.971  40.464   4.876  1.00  0.00           O  
ATOM    270  CB  LYS A  19       6.985  42.251   6.230  1.00  0.00           C  
ATOM    271  CG  LYS A  19       6.104  42.626   5.046  1.00  0.00           C  
ATOM    272  CD  LYS A  19       5.896  44.131   4.966  1.00  0.00           C  
ATOM    273  CE  LYS A  19       5.042  44.634   6.121  1.00  0.00           C  
ATOM    274  NZ  LYS A  19       4.797  46.099   6.034  1.00  0.00           N  
ATOM    275  H   LYS A  19       8.876  40.842   7.715  1.00  0.00           H  
ATOM    276  HA  LYS A  19       6.182  40.288   6.541  1.00  0.00           H  
ATOM    277 1HB  LYS A  19       6.544  42.688   7.127  1.00  0.00           H  
ATOM    278 2HB  LYS A  19       7.959  42.718   6.084  1.00  0.00           H  
ATOM    279 1HG  LYS A  19       6.571  42.282   4.122  1.00  0.00           H  
ATOM    280 2HG  LYS A  19       5.135  42.138   5.145  1.00  0.00           H  
ATOM    281 1HD  LYS A  19       6.863  44.634   4.994  1.00  0.00           H  
ATOM    282 2HD  LYS A  19       5.402  44.380   4.027  1.00  0.00           H  
ATOM    283 1HE  LYS A  19       4.084  44.117   6.117  1.00  0.00           H  
ATOM    284 2HE  LYS A  19       5.542  44.418   7.065  1.00  0.00           H  
ATOM    285 1HZ  LYS A  19       4.229  46.393   6.816  1.00  0.00           H  
ATOM    286 2HZ  LYS A  19       5.679  46.591   6.056  1.00  0.00           H  
ATOM    287 3HZ  LYS A  19       4.316  46.310   5.172  1.00  0.00           H  
ATOM    288  N   VAL A  20       7.119  39.230   4.542  1.00  0.00           N  
ATOM    289  CA  VAL A  20       7.639  38.569   3.350  1.00  0.00           C  
ATOM    290  C   VAL A  20       7.129  39.241   2.082  1.00  0.00           C  
ATOM    291  O   VAL A  20       5.924  39.405   1.896  1.00  0.00           O  
ATOM    292  CB  VAL A  20       7.231  37.084   3.341  1.00  0.00           C  
ATOM    293  CG1 VAL A  20       7.740  36.400   2.081  1.00  0.00           C  
ATOM    294  CG2 VAL A  20       7.766  36.392   4.585  1.00  0.00           C  
ATOM    295  H   VAL A  20       6.193  38.996   4.869  1.00  0.00           H  
ATOM    296  HA  VAL A  20       8.728  38.633   3.366  1.00  0.00           H  
ATOM    297  HB  VAL A  20       6.143  37.016   3.326  1.00  0.00           H  
ATOM    298 1HG1 VAL A  20       7.442  35.351   2.091  1.00  0.00           H  
ATOM    299 2HG1 VAL A  20       7.315  36.889   1.204  1.00  0.00           H  
ATOM    300 3HG1 VAL A  20       8.827  36.467   2.045  1.00  0.00           H  
ATOM    301 1HG2 VAL A  20       7.473  35.343   4.572  1.00  0.00           H  
ATOM    302 2HG2 VAL A  20       8.854  36.465   4.602  1.00  0.00           H  
ATOM    303 3HG2 VAL A  20       7.356  36.872   5.474  1.00  0.00           H  
ATOM    304  N   SER A  21       8.055  39.629   1.211  1.00  0.00           N  
ATOM    305  CA  SER A  21       7.704  40.330  -0.019  1.00  0.00           C  
ATOM    306  C   SER A  21       7.703  39.382  -1.212  1.00  0.00           C  
ATOM    307  O   SER A  21       8.275  38.293  -1.152  1.00  0.00           O  
ATOM    308  CB  SER A  21       8.675  41.468  -0.266  1.00  0.00           C  
ATOM    309  OG  SER A  21       9.930  40.981  -0.658  1.00  0.00           O  
ATOM    310  H   SER A  21       9.026  39.434   1.406  1.00  0.00           H  
ATOM    311  HA  SER A  21       6.700  40.742   0.092  1.00  0.00           H  
ATOM    312 1HB  SER A  21       8.278  42.123  -1.042  1.00  0.00           H  
ATOM    313 2HB  SER A  21       8.779  42.061   0.641  1.00  0.00           H  
ATOM    314  HG  SER A  21       9.851  40.768  -1.591  1.00  0.00           H  
ATOM    315  N   CYS A  22       7.059  39.803  -2.294  1.00  0.00           N  
ATOM    316  CA  CYS A  22       7.064  39.037  -3.535  1.00  0.00           C  
ATOM    317  C   CYS A  22       6.806  39.935  -4.738  1.00  0.00           C  
ATOM    318  O   CYS A  22       5.686  40.403  -4.947  1.00  0.00           O  
ATOM    319  CB  CYS A  22       6.005  37.935  -3.492  1.00  0.00           C  
ATOM    320  SG  CYS A  22       5.951  36.904  -4.977  1.00  0.00           S  
ATOM    321  H   CYS A  22       6.552  40.676  -2.257  1.00  0.00           H  
ATOM    322  HA  CYS A  22       8.044  38.573  -3.651  1.00  0.00           H  
ATOM    323 1HB  CYS A  22       6.191  37.285  -2.636  1.00  0.00           H  
ATOM    324 2HB  CYS A  22       5.020  38.382  -3.355  1.00  0.00           H  
ATOM    325  HG  CYS A  22       7.073  37.373  -5.512  1.00  0.00           H  
ATOM    326  N   LYS A  23       7.848  40.173  -5.527  1.00  0.00           N  
ATOM    327  CA  LYS A  23       7.736  41.015  -6.712  1.00  0.00           C  
ATOM    328  C   LYS A  23       7.282  40.207  -7.921  1.00  0.00           C  
ATOM    329  O   LYS A  23       7.842  39.152  -8.220  1.00  0.00           O  
ATOM    330  CB  LYS A  23       9.069  41.702  -7.009  1.00  0.00           C  
ATOM    331  CG  LYS A  23       9.027  42.678  -8.178  1.00  0.00           C  
ATOM    332  CD  LYS A  23      10.374  43.357  -8.380  1.00  0.00           C  
ATOM    333  CE  LYS A  23      10.339  44.319  -9.558  1.00  0.00           C  
ATOM    334  NZ  LYS A  23      11.651  44.988  -9.769  1.00  0.00           N  
ATOM    335  H   LYS A  23       8.741  39.760  -5.300  1.00  0.00           H  
ATOM    336  HA  LYS A  23       6.983  41.781  -6.522  1.00  0.00           H  
ATOM    337 1HB  LYS A  23       9.400  42.251  -6.127  1.00  0.00           H  
ATOM    338 2HB  LYS A  23       9.826  40.949  -7.229  1.00  0.00           H  
ATOM    339 1HG  LYS A  23       8.759  42.143  -9.090  1.00  0.00           H  
ATOM    340 2HG  LYS A  23       8.271  43.439  -7.989  1.00  0.00           H  
ATOM    341 1HD  LYS A  23      10.642  43.909  -7.478  1.00  0.00           H  
ATOM    342 2HD  LYS A  23      11.138  42.602  -8.562  1.00  0.00           H  
ATOM    343 1HE  LYS A  23      10.072  43.775 -10.463  1.00  0.00           H  
ATOM    344 2HE  LYS A  23       9.580  45.082  -9.383  1.00  0.00           H  
ATOM    345 1HZ  LYS A  23      11.586  45.616 -10.558  1.00  0.00           H  
ATOM    346 2HZ  LYS A  23      11.899  45.512  -8.942  1.00  0.00           H  
ATOM    347 3HZ  LYS A  23      12.359  44.292  -9.952  1.00  0.00           H  
ATOM    348  N   ALA A  24       6.265  40.708  -8.613  1.00  0.00           N  
ATOM    349  CA  ALA A  24       5.772  40.064  -9.826  1.00  0.00           C  
ATOM    350  C   ALA A  24       6.607  40.459 -11.037  1.00  0.00           C  
ATOM    351  O   ALA A  24       7.159  41.558 -11.090  1.00  0.00           O  
ATOM    352  CB  ALA A  24       4.309  40.414 -10.054  1.00  0.00           C  
ATOM    353  H   ALA A  24       5.821  41.556  -8.292  1.00  0.00           H  
ATOM    354  HA  ALA A  24       5.861  38.985  -9.696  1.00  0.00           H  
ATOM    355 1HB  ALA A  24       3.956  39.927 -10.963  1.00  0.00           H  
ATOM    356 2HB  ALA A  24       3.716  40.073  -9.206  1.00  0.00           H  
ATOM    357 3HB  ALA A  24       4.206  41.493 -10.159  1.00  0.00           H  
ATOM    358  N   SER A  25       6.696  39.557 -12.008  1.00  0.00           N  
ATOM    359  CA  SER A  25       7.430  39.825 -13.239  1.00  0.00           C  
ATOM    360  C   SER A  25       7.017  38.866 -14.347  1.00  0.00           C  
ATOM    361  O   SER A  25       7.077  37.648 -14.182  1.00  0.00           O  
ATOM    362  CB  SER A  25       8.922  39.713 -12.991  1.00  0.00           C  
ATOM    363  OG  SER A  25       9.645  39.933 -14.171  1.00  0.00           O  
ATOM    364  H   SER A  25       6.243  38.662 -11.891  1.00  0.00           H  
ATOM    365  HA  SER A  25       7.203  40.842 -13.563  1.00  0.00           H  
ATOM    366 1HB  SER A  25       9.221  40.441 -12.237  1.00  0.00           H  
ATOM    367 2HB  SER A  25       9.152  38.723 -12.599  1.00  0.00           H  
ATOM    368  HG  SER A  25       9.608  39.108 -14.661  1.00  0.00           H  
ATOM    369  N   GLY A  26       6.596  39.423 -15.478  1.00  0.00           N  
ATOM    370  CA  GLY A  26       6.232  38.619 -16.638  1.00  0.00           C  
ATOM    371  C   GLY A  26       4.720  38.565 -16.818  1.00  0.00           C  
ATOM    372  O   GLY A  26       4.210  37.800 -17.637  1.00  0.00           O  
ATOM    373  H   GLY A  26       6.528  40.429 -15.535  1.00  0.00           H  
ATOM    374 1HA  GLY A  26       6.694  39.039 -17.532  1.00  0.00           H  
ATOM    375 2HA  GLY A  26       6.624  37.609 -16.519  1.00  0.00           H  
ATOM    376  N   TYR A  27       4.008  39.381 -16.049  1.00  0.00           N  
ATOM    377  CA  TYR A  27       2.551  39.401 -16.095  1.00  0.00           C  
ATOM    378  C   TYR A  27       1.991  40.577 -15.305  1.00  0.00           C  
ATOM    379  O   TYR A  27       2.739  41.337 -14.690  1.00  0.00           O  
ATOM    380  CB  TYR A  27       1.980  38.085 -15.564  1.00  0.00           C  
ATOM    381  CG  TYR A  27       2.142  37.908 -14.070  1.00  0.00           C  
ATOM    382  CD1 TYR A  27       1.068  38.144 -13.224  1.00  0.00           C  
ATOM    383  CD2 TYR A  27       3.363  37.511 -13.547  1.00  0.00           C  
ATOM    384  CE1 TYR A  27       1.215  37.983 -11.860  1.00  0.00           C  
ATOM    385  CE2 TYR A  27       3.510  37.350 -12.183  1.00  0.00           C  
ATOM    386  CZ  TYR A  27       2.442  37.584 -11.341  1.00  0.00           C  
ATOM    387  OH  TYR A  27       2.588  37.424  -9.982  1.00  0.00           O  
ATOM    388  H   TYR A  27       4.489  40.004 -15.415  1.00  0.00           H  
ATOM    389  HA  TYR A  27       2.240  39.523 -17.133  1.00  0.00           H  
ATOM    390 1HB  TYR A  27       0.917  38.027 -15.801  1.00  0.00           H  
ATOM    391 2HB  TYR A  27       2.472  37.249 -16.060  1.00  0.00           H  
ATOM    392  HD1 TYR A  27       0.108  38.456 -13.636  1.00  0.00           H  
ATOM    393  HD2 TYR A  27       4.207  37.327 -14.211  1.00  0.00           H  
ATOM    394  HE1 TYR A  27       0.372  38.168 -11.195  1.00  0.00           H  
ATOM    395  HE2 TYR A  27       4.470  37.039 -11.771  1.00  0.00           H  
ATOM    396  HH  TYR A  27       3.497  37.610  -9.735  1.00  0.00           H  
ATOM    397  N   THR A  28       0.670  40.722 -15.326  1.00  0.00           N  
ATOM    398  CA  THR A  28       0.011  41.833 -14.650  1.00  0.00           C  
ATOM    399  C   THR A  28      -0.230  41.519 -13.179  1.00  0.00           C  
ATOM    400  O   THR A  28      -0.890  40.535 -12.845  1.00  0.00           O  
ATOM    401  CB  THR A  28      -1.326  42.180 -15.331  1.00  0.00           C  
ATOM    402  OG1 THR A  28      -1.086  42.573 -16.689  1.00  0.00           O  
ATOM    403  CG2 THR A  28      -2.021  43.315 -14.594  1.00  0.00           C  
ATOM    404  H   THR A  28       0.109  40.045 -15.822  1.00  0.00           H  
ATOM    405  HA  THR A  28       0.661  42.706 -14.706  1.00  0.00           H  
ATOM    406  HB  THR A  28      -1.974  41.304 -15.329  1.00  0.00           H  
ATOM    407  HG1 THR A  28      -1.918  42.815 -17.103  1.00  0.00           H  
ATOM    408 1HG2 THR A  28      -2.964  43.547 -15.089  1.00  0.00           H  
ATOM    409 2HG2 THR A  28      -2.214  43.016 -13.564  1.00  0.00           H  
ATOM    410 3HG2 THR A  28      -1.382  44.198 -14.601  1.00  0.00           H  
ATOM    411  N   PHE A  29       0.309  42.361 -12.304  1.00  0.00           N  
ATOM    412  CA  PHE A  29       0.327  42.072 -10.875  1.00  0.00           C  
ATOM    413  C   PHE A  29      -1.084  41.886 -10.332  1.00  0.00           C  
ATOM    414  O   PHE A  29      -1.329  41.013  -9.499  1.00  0.00           O  
ATOM    415  CB  PHE A  29       1.030  43.196 -10.111  1.00  0.00           C  
ATOM    416  CG  PHE A  29       1.000  43.026  -8.619  1.00  0.00           C  
ATOM    417  CD1 PHE A  29       1.576  41.915  -8.022  1.00  0.00           C  
ATOM    418  CD2 PHE A  29       0.395  43.976  -7.810  1.00  0.00           C  
ATOM    419  CE1 PHE A  29       1.549  41.757  -6.649  1.00  0.00           C  
ATOM    420  CE2 PHE A  29       0.367  43.822  -6.438  1.00  0.00           C  
ATOM    421  CZ  PHE A  29       0.945  42.711  -5.857  1.00  0.00           C  
ATOM    422  H   PHE A  29       0.716  43.223 -12.637  1.00  0.00           H  
ATOM    423  HA  PHE A  29       0.880  41.144 -10.716  1.00  0.00           H  
ATOM    424 1HB  PHE A  29       2.071  43.254 -10.426  1.00  0.00           H  
ATOM    425 2HB  PHE A  29       0.561  44.149 -10.355  1.00  0.00           H  
ATOM    426  HD1 PHE A  29       2.055  41.162  -8.648  1.00  0.00           H  
ATOM    427  HD2 PHE A  29      -0.062  44.853  -8.269  1.00  0.00           H  
ATOM    428  HE1 PHE A  29       2.005  40.880  -6.192  1.00  0.00           H  
ATOM    429  HE2 PHE A  29      -0.111  44.576  -5.813  1.00  0.00           H  
ATOM    430  HZ  PHE A  29       0.922  42.587  -4.775  1.00  0.00           H  
ATOM    431  N   THR A  30      -2.009  42.713 -10.808  1.00  0.00           N  
ATOM    432  CA  THR A  30      -3.315  42.847 -10.175  1.00  0.00           C  
ATOM    433  C   THR A  30      -4.367  42.020 -10.902  1.00  0.00           C  
ATOM    434  O   THR A  30      -5.561  42.132 -10.623  1.00  0.00           O  
ATOM    435  CB  THR A  30      -3.758  44.321 -10.125  1.00  0.00           C  
ATOM    436  OG1 THR A  30      -3.901  44.825 -11.460  1.00  0.00           O  
ATOM    437  CG2 THR A  30      -2.735  45.161  -9.377  1.00  0.00           C  
ATOM    438  H   THR A  30      -1.801  43.262 -11.630  1.00  0.00           H  
ATOM    439  HA  THR A  30      -3.244  42.476  -9.152  1.00  0.00           H  
ATOM    440  HB  THR A  30      -4.721  44.395  -9.619  1.00  0.00           H  
ATOM    441  HG1 THR A  30      -4.495  45.579 -11.455  1.00  0.00           H  
ATOM    442 1HG2 THR A  30      -3.065  46.199  -9.352  1.00  0.00           H  
ATOM    443 2HG2 THR A  30      -2.632  44.788  -8.359  1.00  0.00           H  
ATOM    444 3HG2 THR A  30      -1.773  45.099  -9.885  1.00  0.00           H  
ATOM    445  N   SER A  31      -3.918  41.190 -11.837  1.00  0.00           N  
ATOM    446  CA  SER A  31      -4.825  40.471 -12.724  1.00  0.00           C  
ATOM    447  C   SER A  31      -5.194  39.110 -12.148  1.00  0.00           C  
ATOM    448  O   SER A  31      -6.268  38.577 -12.429  1.00  0.00           O  
ATOM    449  CB  SER A  31      -4.191  40.297 -14.090  1.00  0.00           C  
ATOM    450  OG  SER A  31      -3.031  39.514 -14.009  1.00  0.00           O  
ATOM    451  H   SER A  31      -2.922  41.054 -11.937  1.00  0.00           H  
ATOM    452  HA  SER A  31      -5.739  41.056 -12.833  1.00  0.00           H  
ATOM    453 1HB  SER A  31      -4.904  39.825 -14.765  1.00  0.00           H  
ATOM    454 2HB  SER A  31      -3.945  41.273 -14.504  1.00  0.00           H  
ATOM    455  HG  SER A  31      -2.478  39.929 -13.342  1.00  0.00           H  
ATOM    456  N   TYR A  32      -4.299  38.552 -11.340  1.00  0.00           N  
ATOM    457  CA  TYR A  32      -4.469  37.199 -10.825  1.00  0.00           C  
ATOM    458  C   TYR A  32      -4.560  37.196  -9.304  1.00  0.00           C  
ATOM    459  O   TYR A  32      -4.216  38.181  -8.650  1.00  0.00           O  
ATOM    460  CB  TYR A  32      -3.321  36.300 -11.290  1.00  0.00           C  
ATOM    461  CG  TYR A  32      -3.272  36.099 -12.788  1.00  0.00           C  
ATOM    462  CD1 TYR A  32      -2.257  36.681 -13.533  1.00  0.00           C  
ATOM    463  CD2 TYR A  32      -4.242  35.333 -13.417  1.00  0.00           C  
ATOM    464  CE1 TYR A  32      -2.212  36.497 -14.902  1.00  0.00           C  
ATOM    465  CE2 TYR A  32      -4.197  35.149 -14.786  1.00  0.00           C  
ATOM    466  CZ  TYR A  32      -3.187  35.728 -15.527  1.00  0.00           C  
ATOM    467  OH  TYR A  32      -3.143  35.544 -16.890  1.00  0.00           O  
ATOM    468  H   TYR A  32      -3.478  39.079 -11.077  1.00  0.00           H  
ATOM    469  HA  TYR A  32      -5.406  36.797 -11.212  1.00  0.00           H  
ATOM    470 1HB  TYR A  32      -2.370  36.731 -10.973  1.00  0.00           H  
ATOM    471 2HB  TYR A  32      -3.411  35.322 -10.818  1.00  0.00           H  
ATOM    472  HD1 TYR A  32      -1.495  37.283 -13.039  1.00  0.00           H  
ATOM    473  HD2 TYR A  32      -5.041  34.876 -12.832  1.00  0.00           H  
ATOM    474  HE1 TYR A  32      -1.415  36.954 -15.487  1.00  0.00           H  
ATOM    475  HE2 TYR A  32      -4.960  34.547 -15.280  1.00  0.00           H  
ATOM    476  HH  TYR A  32      -3.871  34.980 -17.160  1.00  0.00           H  
ATOM    477  N   TRP A  33      -5.025  36.083  -8.747  1.00  0.00           N  
ATOM    478  CA  TRP A  33      -5.105  35.927  -7.299  1.00  0.00           C  
ATOM    479  C   TRP A  33      -3.842  35.281  -6.744  1.00  0.00           C  
ATOM    480  O   TRP A  33      -3.372  34.269  -7.263  1.00  0.00           O  
ATOM    481  CB  TRP A  33      -6.323  35.083  -6.920  1.00  0.00           C  
ATOM    482  CG  TRP A  33      -7.628  35.792  -7.120  1.00  0.00           C  
ATOM    483  CD1 TRP A  33      -8.496  36.191  -6.149  1.00  0.00           C  
ATOM    484  CD2 TRP A  33      -8.223  36.192  -8.379  1.00  0.00           C  
ATOM    485  NE1 TRP A  33      -9.586  36.808  -6.712  1.00  0.00           N  
ATOM    486  CE2 TRP A  33      -9.434  36.819  -8.076  1.00  0.00           C  
ATOM    487  CE3 TRP A  33      -7.829  36.072  -9.717  1.00  0.00           C  
ATOM    488  CZ2 TRP A  33     -10.265  37.326  -9.063  1.00  0.00           C  
ATOM    489  CZ3 TRP A  33      -8.661  36.581 -10.707  1.00  0.00           C  
ATOM    490  CH2 TRP A  33      -9.847  37.193 -10.387  1.00  0.00           C  
ATOM    491  H   TRP A  33      -5.331  35.326  -9.341  1.00  0.00           H  
ATOM    492  HA  TRP A  33      -5.211  36.915  -6.850  1.00  0.00           H  
ATOM    493 1HB  TRP A  33      -6.333  34.171  -7.517  1.00  0.00           H  
ATOM    494 2HB  TRP A  33      -6.250  34.789  -5.873  1.00  0.00           H  
ATOM    495  HD1 TRP A  33      -8.347  36.042  -5.081  1.00  0.00           H  
ATOM    496  HE1 TRP A  33     -10.371  37.191  -6.207  1.00  0.00           H  
ATOM    497  HE3 TRP A  33      -6.887  35.589  -9.976  1.00  0.00           H  
ATOM    498  HZ2 TRP A  33     -11.211  37.815  -8.829  1.00  0.00           H  
ATOM    499  HZ3 TRP A  33      -8.348  36.482 -11.747  1.00  0.00           H  
ATOM    500  HH2 TRP A  33     -10.476  37.581 -11.189  1.00  0.00           H  
ATOM    501  N   MET A  34      -3.296  35.872  -5.687  1.00  0.00           N  
ATOM    502  CA  MET A  34      -2.066  35.376  -5.081  1.00  0.00           C  
ATOM    503  C   MET A  34      -2.356  34.603  -3.801  1.00  0.00           C  
ATOM    504  O   MET A  34      -3.080  35.078  -2.927  1.00  0.00           O  
ATOM    505  CB  MET A  34      -1.112  36.535  -4.799  1.00  0.00           C  
ATOM    506  CG  MET A  34       0.143  36.145  -4.031  1.00  0.00           C  
ATOM    507  SD  MET A  34       1.268  35.129  -5.008  1.00  0.00           S  
ATOM    508  CE  MET A  34       2.099  36.383  -5.979  1.00  0.00           C  
ATOM    509  H   MET A  34      -3.746  36.686  -5.292  1.00  0.00           H  
ATOM    510  HA  MET A  34      -1.589  34.691  -5.781  1.00  0.00           H  
ATOM    511 1HB  MET A  34      -0.801  36.987  -5.740  1.00  0.00           H  
ATOM    512 2HB  MET A  34      -1.632  37.303  -4.224  1.00  0.00           H  
ATOM    513 1HG  MET A  34       0.672  37.045  -3.719  1.00  0.00           H  
ATOM    514 2HG  MET A  34      -0.137  35.588  -3.137  1.00  0.00           H  
ATOM    515 1HE  MET A  34       2.829  35.910  -6.636  1.00  0.00           H  
ATOM    516 2HE  MET A  34       1.366  36.924  -6.580  1.00  0.00           H  
ATOM    517 3HE  MET A  34       2.608  37.081  -5.314  1.00  0.00           H  
ATOM    518  N   HIS A  35      -1.785  33.407  -3.697  1.00  0.00           N  
ATOM    519  CA  HIS A  35      -1.960  32.576  -2.512  1.00  0.00           C  
ATOM    520  C   HIS A  35      -0.654  32.435  -1.740  1.00  0.00           C  
ATOM    521  O   HIS A  35       0.429  32.459  -2.324  1.00  0.00           O  
ATOM    522  CB  HIS A  35      -2.484  31.188  -2.897  1.00  0.00           C  
ATOM    523  CG  HIS A  35      -3.896  31.195  -3.393  1.00  0.00           C  
ATOM    524  ND1 HIS A  35      -4.948  30.705  -2.648  1.00  0.00           N  
ATOM    525  CD2 HIS A  35      -4.430  31.631  -4.558  1.00  0.00           C  
ATOM    526  CE1 HIS A  35      -6.070  30.841  -3.335  1.00  0.00           C  
ATOM    527  NE2 HIS A  35      -5.782  31.400  -4.496  1.00  0.00           N  
ATOM    528  H   HIS A  35      -1.215  33.066  -4.457  1.00  0.00           H  
ATOM    529  HA  HIS A  35      -2.688  33.039  -1.847  1.00  0.00           H  
ATOM    530 1HB  HIS A  35      -1.850  30.763  -3.676  1.00  0.00           H  
ATOM    531 2HB  HIS A  35      -2.429  30.526  -2.033  1.00  0.00           H  
ATOM    532  HD2 HIS A  35      -3.888  32.082  -5.390  1.00  0.00           H  
ATOM    533  HE1 HIS A  35      -7.063  30.543  -2.999  1.00  0.00           H  
ATOM    534  HE2 HIS A  35      -6.445  31.623  -5.225  1.00  0.00           H  
ATOM    535  N   TRP A  36      -0.764  32.288  -0.424  1.00  0.00           N  
ATOM    536  CA  TRP A  36       0.409  32.158   0.433  1.00  0.00           C  
ATOM    537  C   TRP A  36       0.438  30.801   1.125  1.00  0.00           C  
ATOM    538  O   TRP A  36      -0.518  30.418   1.800  1.00  0.00           O  
ATOM    539  CB  TRP A  36       0.429  33.271   1.482  1.00  0.00           C  
ATOM    540  CG  TRP A  36       0.551  34.645   0.896  1.00  0.00           C  
ATOM    541  CD1 TRP A  36      -0.455  35.399   0.371  1.00  0.00           C  
ATOM    542  CD2 TRP A  36       1.755  35.439   0.772  1.00  0.00           C  
ATOM    543  NE1 TRP A  36       0.038  36.602  -0.071  1.00  0.00           N  
ATOM    544  CE2 TRP A  36       1.388  36.645   0.168  1.00  0.00           C  
ATOM    545  CE3 TRP A  36       3.095  35.227   1.121  1.00  0.00           C  
ATOM    546  CZ2 TRP A  36       2.312  37.642  -0.100  1.00  0.00           C  
ATOM    547  CZ3 TRP A  36       4.021  36.228   0.853  1.00  0.00           C  
ATOM    548  CH2 TRP A  36       3.639  37.404   0.258  1.00  0.00           C  
ATOM    549  H   TRP A  36      -1.683  32.266  -0.006  1.00  0.00           H  
ATOM    550  HA  TRP A  36       1.301  32.246  -0.187  1.00  0.00           H  
ATOM    551 1HB  TRP A  36      -0.487  33.230   2.073  1.00  0.00           H  
ATOM    552 2HB  TRP A  36       1.265  33.113   2.164  1.00  0.00           H  
ATOM    553  HD1 TRP A  36      -1.497  35.092   0.310  1.00  0.00           H  
ATOM    554  HE1 TRP A  36      -0.505  37.337  -0.502  1.00  0.00           H  
ATOM    555  HE3 TRP A  36       3.404  34.296   1.595  1.00  0.00           H  
ATOM    556  HZ2 TRP A  36       2.028  38.583  -0.572  1.00  0.00           H  
ATOM    557  HZ3 TRP A  36       5.063  36.055   1.126  1.00  0.00           H  
ATOM    558  HH2 TRP A  36       4.392  38.169   0.063  1.00  0.00           H  
ATOM    559  N   VAL A  37       1.539  30.078   0.954  1.00  0.00           N  
ATOM    560  CA  VAL A  37       1.655  28.723   1.478  1.00  0.00           C  
ATOM    561  C   VAL A  37       2.995  28.513   2.170  1.00  0.00           C  
ATOM    562  O   VAL A  37       4.050  28.797   1.602  1.00  0.00           O  
ATOM    563  CB  VAL A  37       1.501  27.695   0.341  1.00  0.00           C  
ATOM    564  CG1 VAL A  37       1.634  26.279   0.881  1.00  0.00           C  
ATOM    565  CG2 VAL A  37       0.160  27.885  -0.351  1.00  0.00           C  
ATOM    566  H   VAL A  37       2.316  30.478   0.447  1.00  0.00           H  
ATOM    567  HA  VAL A  37       0.857  28.563   2.204  1.00  0.00           H  
ATOM    568  HB  VAL A  37       2.306  27.841  -0.380  1.00  0.00           H  
ATOM    569 1HG1 VAL A  37       1.523  25.566   0.064  1.00  0.00           H  
ATOM    570 2HG1 VAL A  37       2.615  26.155   1.339  1.00  0.00           H  
ATOM    571 3HG1 VAL A  37       0.859  26.100   1.626  1.00  0.00           H  
ATOM    572 1HG2 VAL A  37       0.058  27.156  -1.154  1.00  0.00           H  
ATOM    573 2HG2 VAL A  37      -0.645  27.745   0.371  1.00  0.00           H  
ATOM    574 3HG2 VAL A  37       0.103  28.892  -0.766  1.00  0.00           H  
ATOM    575  N   ARG A  38       2.948  28.013   3.400  1.00  0.00           N  
ATOM    576  CA  ARG A  38       4.157  27.798   4.187  1.00  0.00           C  
ATOM    577  C   ARG A  38       4.596  26.340   4.135  1.00  0.00           C  
ATOM    578  O   ARG A  38       3.769  25.437   4.011  1.00  0.00           O  
ATOM    579  CB  ARG A  38       3.932  28.206   5.636  1.00  0.00           C  
ATOM    580  CG  ARG A  38       3.073  27.247   6.444  1.00  0.00           C  
ATOM    581  CD  ARG A  38       3.043  27.617   7.883  1.00  0.00           C  
ATOM    582  NE  ARG A  38       2.339  26.627   8.682  1.00  0.00           N  
ATOM    583  CZ  ARG A  38       2.363  26.573  10.028  1.00  0.00           C  
ATOM    584  NH1 ARG A  38       3.058  27.458  10.709  1.00  0.00           N  
ATOM    585  NH2 ARG A  38       1.689  25.631  10.664  1.00  0.00           N  
ATOM    586  H   ARG A  38       2.052  27.775   3.801  1.00  0.00           H  
ATOM    587  HA  ARG A  38       4.954  28.415   3.772  1.00  0.00           H  
ATOM    588 1HB  ARG A  38       4.893  28.294   6.141  1.00  0.00           H  
ATOM    589 2HB  ARG A  38       3.454  29.185   5.668  1.00  0.00           H  
ATOM    590 1HG  ARG A  38       2.051  27.265   6.064  1.00  0.00           H  
ATOM    591 2HG  ARG A  38       3.475  26.237   6.358  1.00  0.00           H  
ATOM    592 1HD  ARG A  38       4.062  27.697   8.259  1.00  0.00           H  
ATOM    593 2HD  ARG A  38       2.535  28.573   8.002  1.00  0.00           H  
ATOM    594  HE  ARG A  38       1.794  25.929   8.194  1.00  0.00           H  
ATOM    595 1HH1 ARG A  38       3.574  28.178  10.223  1.00  0.00           H  
ATOM    596 2HH1 ARG A  38       3.076  27.417  11.718  1.00  0.00           H  
ATOM    597 1HH2 ARG A  38       1.155  24.951  10.141  1.00  0.00           H  
ATOM    598 2HH2 ARG A  38       1.707  25.591  11.672  1.00  0.00           H  
ATOM    599  N   GLN A  39       5.902  26.117   4.231  1.00  0.00           N  
ATOM    600  CA  GLN A  39       6.454  24.768   4.193  1.00  0.00           C  
ATOM    601  C   GLN A  39       7.223  24.452   5.470  1.00  0.00           C  
ATOM    602  O   GLN A  39       8.331  24.946   5.677  1.00  0.00           O  
ATOM    603  CB  GLN A  39       7.368  24.597   2.977  1.00  0.00           C  
ATOM    604  CG  GLN A  39       7.901  23.187   2.792  1.00  0.00           C  
ATOM    605  CD  GLN A  39       8.710  23.036   1.518  1.00  0.00           C  
ATOM    606  OE1 GLN A  39       9.662  23.784   1.278  1.00  0.00           O  
ATOM    607  NE2 GLN A  39       8.336  22.065   0.692  1.00  0.00           N  
ATOM    608  H   GLN A  39       6.529  26.903   4.333  1.00  0.00           H  
ATOM    609  HA  GLN A  39       5.630  24.060   4.113  1.00  0.00           H  
ATOM    610 1HB  GLN A  39       6.825  24.872   2.072  1.00  0.00           H  
ATOM    611 2HB  GLN A  39       8.220  25.271   3.064  1.00  0.00           H  
ATOM    612 1HG  GLN A  39       8.544  22.940   3.637  1.00  0.00           H  
ATOM    613 2HG  GLN A  39       7.061  22.494   2.748  1.00  0.00           H  
ATOM    614 1HE2 GLN A  39       8.832  21.917  -0.164  1.00  0.00           H  
ATOM    615 2HE2 GLN A  39       7.558  21.481   0.926  1.00  0.00           H  
ATOM    616  N   ALA A  40       6.628  23.624   6.323  1.00  0.00           N  
ATOM    617  CA  ALA A  40       7.201  23.331   7.631  1.00  0.00           C  
ATOM    618  C   ALA A  40       7.795  21.929   7.670  1.00  0.00           C  
ATOM    619  O   ALA A  40       7.228  20.988   7.115  1.00  0.00           O  
ATOM    620  CB  ALA A  40       6.149  23.490   8.718  1.00  0.00           C  
ATOM    621  H   ALA A  40       5.757  23.188   6.058  1.00  0.00           H  
ATOM    622  HA  ALA A  40       8.008  24.041   7.814  1.00  0.00           H  
ATOM    623 1HB  ALA A  40       6.592  23.268   9.689  1.00  0.00           H  
ATOM    624 2HB  ALA A  40       5.775  24.514   8.716  1.00  0.00           H  
ATOM    625 3HB  ALA A  40       5.325  22.803   8.530  1.00  0.00           H  
ATOM    626  N   PRO A  41       8.941  21.795   8.329  1.00  0.00           N  
ATOM    627  CA  PRO A  41       9.607  20.504   8.454  1.00  0.00           C  
ATOM    628  C   PRO A  41       8.674  19.459   9.051  1.00  0.00           C  
ATOM    629  O   PRO A  41       8.239  19.582  10.195  1.00  0.00           O  
ATOM    630  CB  PRO A  41      10.782  20.812   9.388  1.00  0.00           C  
ATOM    631  CG  PRO A  41      11.078  22.252   9.142  1.00  0.00           C  
ATOM    632  CD  PRO A  41       9.725  22.886   8.956  1.00  0.00           C  
ATOM    633  HA  PRO A  41       9.965  20.184   7.464  1.00  0.00           H  
ATOM    634 1HB  PRO A  41      10.497  20.607  10.431  1.00  0.00           H  
ATOM    635 2HB  PRO A  41      11.632  20.155   9.153  1.00  0.00           H  
ATOM    636 1HG  PRO A  41      11.632  22.676   9.992  1.00  0.00           H  
ATOM    637 2HG  PRO A  41      11.722  22.361   8.257  1.00  0.00           H  
ATOM    638 1HD  PRO A  41       9.316  23.172   9.936  1.00  0.00           H  
ATOM    639 2HD  PRO A  41       9.819  23.766   8.303  1.00  0.00           H  
ATOM    640  N   GLY A  42       8.370  18.429   8.268  1.00  0.00           N  
ATOM    641  CA  GLY A  42       7.607  17.289   8.762  1.00  0.00           C  
ATOM    642  C   GLY A  42       6.119  17.461   8.486  1.00  0.00           C  
ATOM    643  O   GLY A  42       5.337  16.522   8.635  1.00  0.00           O  
ATOM    644  H   GLY A  42       8.676  18.436   7.305  1.00  0.00           H  
ATOM    645 1HA  GLY A  42       7.966  16.377   8.287  1.00  0.00           H  
ATOM    646 2HA  GLY A  42       7.771  17.179   9.834  1.00  0.00           H  
ATOM    647  N   GLN A  43       5.732  18.667   8.083  1.00  0.00           N  
ATOM    648  CA  GLN A  43       4.329  18.983   7.848  1.00  0.00           C  
ATOM    649  C   GLN A  43       4.077  19.318   6.384  1.00  0.00           C  
ATOM    650  O   GLN A  43       2.968  19.142   5.879  1.00  0.00           O  
ATOM    651  CB  GLN A  43       3.886  20.150   8.735  1.00  0.00           C  
ATOM    652  CG  GLN A  43       4.010  19.882  10.225  1.00  0.00           C  
ATOM    653  CD  GLN A  43       3.103  18.758  10.688  1.00  0.00           C  
ATOM    654  OE1 GLN A  43       1.901  18.757  10.410  1.00  0.00           O  
ATOM    655  NE2 GLN A  43       3.675  17.792  11.399  1.00  0.00           N  
ATOM    656  H   GLN A  43       6.429  19.383   7.936  1.00  0.00           H  
ATOM    657  HA  GLN A  43       3.730  18.108   8.101  1.00  0.00           H  
ATOM    658 1HB  GLN A  43       4.484  21.032   8.501  1.00  0.00           H  
ATOM    659 2HB  GLN A  43       2.846  20.395   8.523  1.00  0.00           H  
ATOM    660 1HG  GLN A  43       5.040  19.605  10.449  1.00  0.00           H  
ATOM    661 2HG  GLN A  43       3.740  20.786  10.770  1.00  0.00           H  
ATOM    662 1HE2 GLN A  43       3.126  17.024  11.732  1.00  0.00           H  
ATOM    663 2HE2 GLN A  43       4.653  17.832  11.602  1.00  0.00           H  
ATOM    664  N   GLY A  44       5.112  19.802   5.706  1.00  0.00           N  
ATOM    665  CA  GLY A  44       5.023  20.103   4.283  1.00  0.00           C  
ATOM    666  C   GLY A  44       4.291  21.417   4.042  1.00  0.00           C  
ATOM    667  O   GLY A  44       4.304  22.310   4.890  1.00  0.00           O  
ATOM    668  H   GLY A  44       5.984  19.965   6.190  1.00  0.00           H  
ATOM    669 1HA  GLY A  44       6.026  20.158   3.859  1.00  0.00           H  
ATOM    670 2HA  GLY A  44       4.503  19.294   3.772  1.00  0.00           H  
ATOM    671  N   LEU A  45       3.652  21.529   2.882  1.00  0.00           N  
ATOM    672  CA  LEU A  45       2.949  22.751   2.510  1.00  0.00           C  
ATOM    673  C   LEU A  45       1.670  22.919   3.319  1.00  0.00           C  
ATOM    674  O   LEU A  45       0.999  21.940   3.648  1.00  0.00           O  
ATOM    675  CB  LEU A  45       2.617  22.735   1.013  1.00  0.00           C  
ATOM    676  CG  LEU A  45       3.821  22.756   0.063  1.00  0.00           C  
ATOM    677  CD1 LEU A  45       3.336  22.648  -1.376  1.00  0.00           C  
ATOM    678  CD2 LEU A  45       4.615  24.036   0.278  1.00  0.00           C  
ATOM    679  H   LEU A  45       3.654  20.748   2.243  1.00  0.00           H  
ATOM    680  HA  LEU A  45       3.600  23.600   2.716  1.00  0.00           H  
ATOM    681 1HB  LEU A  45       2.039  21.839   0.795  1.00  0.00           H  
ATOM    682 2HB  LEU A  45       2.000  23.604   0.784  1.00  0.00           H  
ATOM    683  HG  LEU A  45       4.459  21.895   0.265  1.00  0.00           H  
ATOM    684 1HD1 LEU A  45       4.192  22.662  -2.051  1.00  0.00           H  
ATOM    685 2HD1 LEU A  45       2.788  21.715  -1.506  1.00  0.00           H  
ATOM    686 3HD1 LEU A  45       2.681  23.488  -1.603  1.00  0.00           H  
ATOM    687 1HD2 LEU A  45       5.472  24.050  -0.396  1.00  0.00           H  
ATOM    688 2HD2 LEU A  45       3.979  24.897   0.075  1.00  0.00           H  
ATOM    689 3HD2 LEU A  45       4.965  24.078   1.310  1.00  0.00           H  
ATOM    690  N   GLU A  46       1.336  24.165   3.637  1.00  0.00           N  
ATOM    691  CA  GLU A  46       0.091  24.471   4.332  1.00  0.00           C  
ATOM    692  C   GLU A  46      -0.475  25.812   3.882  1.00  0.00           C  
ATOM    693  O   GLU A  46       0.210  26.833   3.929  1.00  0.00           O  
ATOM    694  CB  GLU A  46       0.314  24.483   5.845  1.00  0.00           C  
ATOM    695  CG  GLU A  46      -0.953  24.680   6.666  1.00  0.00           C  
ATOM    696  CD  GLU A  46      -0.720  24.536   8.144  1.00  0.00           C  
ATOM    697  OE1 GLU A  46       0.417  24.523   8.549  1.00  0.00           O  
ATOM    698  OE2 GLU A  46      -1.682  24.439   8.870  1.00  0.00           O  
ATOM    699  H   GLU A  46       1.961  24.919   3.391  1.00  0.00           H  
ATOM    700  HA  GLU A  46      -0.638  23.697   4.092  1.00  0.00           H  
ATOM    701 1HB  GLU A  46       0.769  23.542   6.154  1.00  0.00           H  
ATOM    702 2HB  GLU A  46       1.008  25.282   6.105  1.00  0.00           H  
ATOM    703 1HG  GLU A  46      -1.350  25.675   6.468  1.00  0.00           H  
ATOM    704 2HG  GLU A  46      -1.696  23.951   6.347  1.00  0.00           H  
ATOM    705  N   TRP A  47      -1.730  25.802   3.445  1.00  0.00           N  
ATOM    706  CA  TRP A  47      -2.378  27.009   2.947  1.00  0.00           C  
ATOM    707  C   TRP A  47      -2.613  28.012   4.069  1.00  0.00           C  
ATOM    708  O   TRP A  47      -3.218  27.684   5.090  1.00  0.00           O  
ATOM    709  CB  TRP A  47      -3.710  26.663   2.279  1.00  0.00           C  
ATOM    710  CG  TRP A  47      -4.327  27.813   1.542  1.00  0.00           C  
ATOM    711  CD1 TRP A  47      -4.044  28.212   0.270  1.00  0.00           C  
ATOM    712  CD2 TRP A  47      -5.341  28.723   2.032  1.00  0.00           C  
ATOM    713  NE1 TRP A  47      -4.807  29.304  -0.064  1.00  0.00           N  
ATOM    714  CE2 TRP A  47      -5.608  29.629   1.002  1.00  0.00           C  
ATOM    715  CE3 TRP A  47      -6.034  28.840   3.244  1.00  0.00           C  
ATOM    716  CZ2 TRP A  47      -6.539  30.646   1.142  1.00  0.00           C  
ATOM    717  CZ3 TRP A  47      -6.969  29.858   3.383  1.00  0.00           C  
ATOM    718  CH2 TRP A  47      -7.215  30.737   2.359  1.00  0.00           C  
ATOM    719  H   TRP A  47      -2.249  24.935   3.460  1.00  0.00           H  
ATOM    720  HA  TRP A  47      -1.725  27.470   2.205  1.00  0.00           H  
ATOM    721 1HB  TRP A  47      -3.562  25.844   1.574  1.00  0.00           H  
ATOM    722 2HB  TRP A  47      -4.417  26.321   3.034  1.00  0.00           H  
ATOM    723  HD1 TRP A  47      -3.318  27.735  -0.385  1.00  0.00           H  
ATOM    724  HE1 TRP A  47      -4.783  29.789  -0.949  1.00  0.00           H  
ATOM    725  HE3 TRP A  47      -5.844  28.143   4.059  1.00  0.00           H  
ATOM    726  HZ2 TRP A  47      -6.748  31.354   0.340  1.00  0.00           H  
ATOM    727  HZ3 TRP A  47      -7.503  29.943   4.330  1.00  0.00           H  
ATOM    728  HH2 TRP A  47      -7.955  31.525   2.502  1.00  0.00           H  
ATOM    729  N   MET A  48      -2.133  29.235   3.874  1.00  0.00           N  
ATOM    730  CA  MET A  48      -2.254  30.276   4.887  1.00  0.00           C  
ATOM    731  C   MET A  48      -3.382  31.243   4.550  1.00  0.00           C  
ATOM    732  O   MET A  48      -4.226  31.545   5.394  1.00  0.00           O  
ATOM    733  CB  MET A  48      -0.933  31.029   5.030  1.00  0.00           C  
ATOM    734  CG  MET A  48       0.211  30.193   5.588  1.00  0.00           C  
ATOM    735  SD  MET A  48       1.765  31.104   5.665  1.00  0.00           S  
ATOM    736  CE  MET A  48       1.383  32.319   6.923  1.00  0.00           C  
ATOM    737  H   MET A  48      -1.671  29.448   3.001  1.00  0.00           H  
ATOM    738  HA  MET A  48      -2.495  29.806   5.839  1.00  0.00           H  
ATOM    739 1HB  MET A  48      -0.624  31.411   4.058  1.00  0.00           H  
ATOM    740 2HB  MET A  48      -1.072  31.886   5.690  1.00  0.00           H  
ATOM    741 1HG  MET A  48      -0.041  29.855   6.592  1.00  0.00           H  
ATOM    742 2HG  MET A  48       0.358  29.314   4.960  1.00  0.00           H  
ATOM    743 1HE  MET A  48       2.250  32.961   7.085  1.00  0.00           H  
ATOM    744 2HE  MET A  48       0.537  32.926   6.599  1.00  0.00           H  
ATOM    745 3HE  MET A  48       1.129  31.811   7.854  1.00  0.00           H  
ATOM    746  N   GLY A  49      -3.392  31.726   3.313  1.00  0.00           N  
ATOM    747  CA  GLY A  49      -4.352  32.739   2.893  1.00  0.00           C  
ATOM    748  C   GLY A  49      -4.141  33.129   1.436  1.00  0.00           C  
ATOM    749  O   GLY A  49      -3.412  32.460   0.704  1.00  0.00           O  
ATOM    750  H   GLY A  49      -2.716  31.382   2.645  1.00  0.00           H  
ATOM    751 1HA  GLY A  49      -5.365  32.359   3.029  1.00  0.00           H  
ATOM    752 2HA  GLY A  49      -4.252  33.620   3.527  1.00  0.00           H  
ATOM    753  N   ASN A  50      -4.783  34.215   1.020  1.00  0.00           N  
ATOM    754  CA  ASN A  50      -4.623  34.728  -0.336  1.00  0.00           C  
ATOM    755  C   ASN A  50      -4.895  36.225  -0.394  1.00  0.00           C  
ATOM    756  O   ASN A  50      -5.357  36.820   0.580  1.00  0.00           O  
ATOM    757  CB  ASN A  50      -5.528  33.983  -1.299  1.00  0.00           C  
ATOM    758  CG  ASN A  50      -6.986  34.243  -1.041  1.00  0.00           C  
ATOM    759  OD1 ASN A  50      -7.387  35.379  -0.764  1.00  0.00           O  
ATOM    760  ND2 ASN A  50      -7.787  33.212  -1.126  1.00  0.00           N  
ATOM    761  H   ASN A  50      -5.398  34.698   1.659  1.00  0.00           H  
ATOM    762  HA  ASN A  50      -3.587  34.576  -0.643  1.00  0.00           H  
ATOM    763 1HB  ASN A  50      -5.293  34.279  -2.323  1.00  0.00           H  
ATOM    764 2HB  ASN A  50      -5.342  32.912  -1.219  1.00  0.00           H  
ATOM    765 1HD2 ASN A  50      -8.768  33.326  -0.964  1.00  0.00           H  
ATOM    766 2HD2 ASN A  50      -7.419  32.310  -1.352  1.00  0.00           H  
ATOM    767  N   ILE A  51      -4.606  36.830  -1.541  1.00  0.00           N  
ATOM    768  CA  ILE A  51      -4.870  38.249  -1.747  1.00  0.00           C  
ATOM    769  C   ILE A  51      -5.134  38.553  -3.216  1.00  0.00           C  
ATOM    770  O   ILE A  51      -4.476  38.005  -4.101  1.00  0.00           O  
ATOM    771  CB  ILE A  51      -3.692  39.105  -1.248  1.00  0.00           C  
ATOM    772  CG1 ILE A  51      -4.009  40.595  -1.406  1.00  0.00           C  
ATOM    773  CG2 ILE A  51      -2.419  38.746  -1.999  1.00  0.00           C  
ATOM    774  CD1 ILE A  51      -3.046  41.505  -0.680  1.00  0.00           C  
ATOM    775  H   ILE A  51      -4.193  36.293  -2.290  1.00  0.00           H  
ATOM    776  HA  ILE A  51      -5.759  38.521  -1.178  1.00  0.00           H  
ATOM    777  HB  ILE A  51      -3.537  38.927  -0.185  1.00  0.00           H  
ATOM    778 1HG1 ILE A  51      -3.997  40.859  -2.463  1.00  0.00           H  
ATOM    779 2HG1 ILE A  51      -5.013  40.794  -1.032  1.00  0.00           H  
ATOM    780 1HG2 ILE A  51      -1.596  39.361  -1.635  1.00  0.00           H  
ATOM    781 2HG2 ILE A  51      -2.185  37.695  -1.837  1.00  0.00           H  
ATOM    782 3HG2 ILE A  51      -2.562  38.926  -3.065  1.00  0.00           H  
ATOM    783 1HD1 ILE A  51      -3.336  42.544  -0.839  1.00  0.00           H  
ATOM    784 2HD1 ILE A  51      -3.068  41.281   0.387  1.00  0.00           H  
ATOM    785 3HD1 ILE A  51      -2.038  41.348  -1.063  1.00  0.00           H  
ATOM    786  N   TYR A  52      -6.099  39.430  -3.470  1.00  0.00           N  
ATOM    787  CA  TYR A  52      -6.340  39.936  -4.816  1.00  0.00           C  
ATOM    788  C   TYR A  52      -6.045  41.428  -4.904  1.00  0.00           C  
ATOM    789  O   TYR A  52      -6.867  42.257  -4.515  1.00  0.00           O  
ATOM    790  CB  TYR A  52      -7.782  39.654  -5.244  1.00  0.00           C  
ATOM    791  CG  TYR A  52      -8.072  40.010  -6.685  1.00  0.00           C  
ATOM    792  CD1 TYR A  52      -7.160  39.683  -7.677  1.00  0.00           C  
ATOM    793  CD2 TYR A  52      -9.250  40.664  -7.014  1.00  0.00           C  
ATOM    794  CE1 TYR A  52      -7.425  40.009  -8.993  1.00  0.00           C  
ATOM    795  CE2 TYR A  52      -9.515  40.989  -8.330  1.00  0.00           C  
ATOM    796  CZ  TYR A  52      -8.607  40.664  -9.317  1.00  0.00           C  
ATOM    797  OH  TYR A  52      -8.871  40.988 -10.628  1.00  0.00           O  
ATOM    798  H   TYR A  52      -6.682  39.754  -2.711  1.00  0.00           H  
ATOM    799  HA  TYR A  52      -5.666  39.424  -5.504  1.00  0.00           H  
ATOM    800 1HB  TYR A  52      -8.003  38.595  -5.104  1.00  0.00           H  
ATOM    801 2HB  TYR A  52      -8.466  40.218  -4.610  1.00  0.00           H  
ATOM    802  HD1 TYR A  52      -6.234  39.169  -7.418  1.00  0.00           H  
ATOM    803  HD2 TYR A  52      -9.967  40.922  -6.234  1.00  0.00           H  
ATOM    804  HE1 TYR A  52      -6.708  39.752  -9.773  1.00  0.00           H  
ATOM    805  HE2 TYR A  52     -10.441  41.504  -8.589  1.00  0.00           H  
ATOM    806  HH  TYR A  52      -8.128  40.728 -11.177  1.00  0.00           H  
ATOM    807  N   PRO A  53      -4.867  41.763  -5.418  1.00  0.00           N  
ATOM    808  CA  PRO A  53      -4.427  43.151  -5.485  1.00  0.00           C  
ATOM    809  C   PRO A  53      -5.404  44.001  -6.287  1.00  0.00           C  
ATOM    810  O   PRO A  53      -5.485  45.215  -6.099  1.00  0.00           O  
ATOM    811  CB  PRO A  53      -3.065  43.049  -6.180  1.00  0.00           C  
ATOM    812  CG  PRO A  53      -2.572  41.689  -5.819  1.00  0.00           C  
ATOM    813  CD  PRO A  53      -3.805  40.826  -5.838  1.00  0.00           C  
ATOM    814  HA  PRO A  53      -4.319  43.546  -4.464  1.00  0.00           H  
ATOM    815 1HB  PRO A  53      -3.186  43.185  -7.265  1.00  0.00           H  
ATOM    816 2HB  PRO A  53      -2.401  43.852  -5.826  1.00  0.00           H  
ATOM    817 1HG  PRO A  53      -1.811  41.357  -6.540  1.00  0.00           H  
ATOM    818 2HG  PRO A  53      -2.086  41.711  -4.832  1.00  0.00           H  
ATOM    819 1HD  PRO A  53      -3.973  40.449  -6.858  1.00  0.00           H  
ATOM    820 2HD  PRO A  53      -3.681  39.992  -5.131  1.00  0.00           H  
ATOM    821  N   GLY A  54      -6.145  43.356  -7.181  1.00  0.00           N  
ATOM    822  CA  GLY A  54      -7.095  44.056  -8.037  1.00  0.00           C  
ATOM    823  C   GLY A  54      -8.244  44.639  -7.224  1.00  0.00           C  
ATOM    824  O   GLY A  54      -8.968  45.517  -7.694  1.00  0.00           O  
ATOM    825  H   GLY A  54      -6.048  42.355  -7.271  1.00  0.00           H  
ATOM    826 1HA  GLY A  54      -6.582  44.855  -8.573  1.00  0.00           H  
ATOM    827 2HA  GLY A  54      -7.487  43.368  -8.785  1.00  0.00           H  
ATOM    828  N   SER A  55      -8.406  44.145  -6.001  1.00  0.00           N  
ATOM    829  CA  SER A  55      -9.468  44.616  -5.120  1.00  0.00           C  
ATOM    830  C   SER A  55      -8.902  45.127  -3.801  1.00  0.00           C  
ATOM    831  O   SER A  55      -9.422  46.079  -3.218  1.00  0.00           O  
ATOM    832  CB  SER A  55     -10.461  43.501  -4.856  1.00  0.00           C  
ATOM    833  OG  SER A  55      -9.860  42.450  -4.152  1.00  0.00           O  
ATOM    834  H   SER A  55      -7.778  43.425  -5.674  1.00  0.00           H  
ATOM    835  HA  SER A  55      -9.986  45.440  -5.612  1.00  0.00           H  
ATOM    836 1HB  SER A  55     -11.303  43.891  -4.285  1.00  0.00           H  
ATOM    837 2HB  SER A  55     -10.852  43.132  -5.803  1.00  0.00           H  
ATOM    838  HG  SER A  55      -8.991  42.332  -4.543  1.00  0.00           H  
ATOM    839  N   GLY A  56      -7.835  44.489  -3.334  1.00  0.00           N  
ATOM    840  CA  GLY A  56      -7.272  44.794  -2.024  1.00  0.00           C  
ATOM    841  C   GLY A  56      -7.828  43.861  -0.955  1.00  0.00           C  
ATOM    842  O   GLY A  56      -7.522  44.005   0.229  1.00  0.00           O  
ATOM    843  H   GLY A  56      -7.402  43.774  -3.901  1.00  0.00           H  
ATOM    844 1HA  GLY A  56      -6.187  44.701  -2.063  1.00  0.00           H  
ATOM    845 2HA  GLY A  56      -7.497  45.827  -1.763  1.00  0.00           H  
ATOM    846  N   GLY A  57      -8.647  42.905  -1.379  1.00  0.00           N  
ATOM    847  CA  GLY A  57      -9.275  41.968  -0.455  1.00  0.00           C  
ATOM    848  C   GLY A  57      -8.329  40.829  -0.097  1.00  0.00           C  
ATOM    849  O   GLY A  57      -7.596  40.328  -0.950  1.00  0.00           O  
ATOM    850  H   GLY A  57      -8.839  42.824  -2.367  1.00  0.00           H  
ATOM    851 1HA  GLY A  57      -9.574  42.496   0.451  1.00  0.00           H  
ATOM    852 2HA  GLY A  57     -10.182  41.566  -0.905  1.00  0.00           H  
ATOM    853  N   THR A  58      -8.351  40.424   1.168  1.00  0.00           N  
ATOM    854  CA  THR A  58      -7.518  39.321   1.633  1.00  0.00           C  
ATOM    855  C   THR A  58      -8.356  38.250   2.319  1.00  0.00           C  
ATOM    856  O   THR A  58      -9.432  38.532   2.846  1.00  0.00           O  
ATOM    857  CB  THR A  58      -6.426  39.820   2.598  1.00  0.00           C  
ATOM    858  OG1 THR A  58      -7.038  40.437   3.738  1.00  0.00           O  
ATOM    859  CG2 THR A  58      -5.522  40.828   1.905  1.00  0.00           C  
ATOM    860  H   THR A  58      -8.960  40.892   1.824  1.00  0.00           H  
ATOM    861  HA  THR A  58      -7.032  38.867   0.770  1.00  0.00           H  
ATOM    862  HB  THR A  58      -5.827  38.976   2.937  1.00  0.00           H  
ATOM    863  HG1 THR A  58      -7.942  40.679   3.524  1.00  0.00           H  
ATOM    864 1HG2 THR A  58      -4.757  41.169   2.601  1.00  0.00           H  
ATOM    865 2HG2 THR A  58      -5.047  40.359   1.044  1.00  0.00           H  
ATOM    866 3HG2 THR A  58      -6.115  41.680   1.572  1.00  0.00           H  
ATOM    867  N   ASN A  59      -7.856  37.019   2.309  1.00  0.00           N  
ATOM    868  CA  ASN A  59      -8.520  35.917   2.995  1.00  0.00           C  
ATOM    869  C   ASN A  59      -7.538  35.130   3.853  1.00  0.00           C  
ATOM    870  O   ASN A  59      -6.394  34.907   3.458  1.00  0.00           O  
ATOM    871  CB  ASN A  59      -9.208  35.004   1.997  1.00  0.00           C  
ATOM    872  CG  ASN A  59     -10.319  35.692   1.254  1.00  0.00           C  
ATOM    873  OD1 ASN A  59     -11.401  35.924   1.806  1.00  0.00           O  
ATOM    874  ND2 ASN A  59     -10.074  36.023   0.012  1.00  0.00           N  
ATOM    875  H   ASN A  59      -6.994  36.842   1.814  1.00  0.00           H  
ATOM    876  HA  ASN A  59      -9.276  36.331   3.665  1.00  0.00           H  
ATOM    877 1HB  ASN A  59      -8.477  34.637   1.275  1.00  0.00           H  
ATOM    878 2HB  ASN A  59      -9.617  34.138   2.517  1.00  0.00           H  
ATOM    879 1HD2 ASN A  59     -10.777  36.484  -0.531  1.00  0.00           H  
ATOM    880 2HD2 ASN A  59      -9.185  35.816  -0.394  1.00  0.00           H  
ATOM    881  N   TYR A  60      -7.992  34.711   5.030  1.00  0.00           N  
ATOM    882  CA  TYR A  60      -7.119  34.063   6.001  1.00  0.00           C  
ATOM    883  C   TYR A  60      -7.725  32.758   6.502  1.00  0.00           C  
ATOM    884  O   TYR A  60      -8.941  32.648   6.658  1.00  0.00           O  
ATOM    885  CB  TYR A  60      -6.834  35.001   7.176  1.00  0.00           C  
ATOM    886  CG  TYR A  60      -6.350  36.372   6.758  1.00  0.00           C  
ATOM    887  CD1 TYR A  60      -7.248  37.424   6.656  1.00  0.00           C  
ATOM    888  CD2 TYR A  60      -5.007  36.578   6.479  1.00  0.00           C  
ATOM    889  CE1 TYR A  60      -6.806  38.676   6.274  1.00  0.00           C  
ATOM    890  CE2 TYR A  60      -4.564  37.830   6.098  1.00  0.00           C  
ATOM    891  CZ  TYR A  60      -5.459  38.876   5.995  1.00  0.00           C  
ATOM    892  OH  TYR A  60      -5.018  40.123   5.616  1.00  0.00           O  
ATOM    893  H   TYR A  60      -8.967  34.846   5.258  1.00  0.00           H  
ATOM    894  HA  TYR A  60      -6.175  33.822   5.511  1.00  0.00           H  
ATOM    895 1HB  TYR A  60      -7.741  35.127   7.769  1.00  0.00           H  
ATOM    896 2HB  TYR A  60      -6.079  34.556   7.822  1.00  0.00           H  
ATOM    897  HD1 TYR A  60      -8.304  37.262   6.875  1.00  0.00           H  
ATOM    898  HD2 TYR A  60      -4.301  35.751   6.558  1.00  0.00           H  
ATOM    899  HE1 TYR A  60      -7.512  39.502   6.194  1.00  0.00           H  
ATOM    900  HE2 TYR A  60      -3.509  37.991   5.877  1.00  0.00           H  
ATOM    901  HH  TYR A  60      -5.641  40.506   4.994  1.00  0.00           H  
ATOM    902  N   ALA A  61      -6.870  31.772   6.752  1.00  0.00           N  
ATOM    903  CA  ALA A  61      -7.251  30.613   7.550  1.00  0.00           C  
ATOM    904  C   ALA A  61      -7.231  30.937   9.038  1.00  0.00           C  
ATOM    905  O   ALA A  61      -6.486  31.809   9.483  1.00  0.00           O  
ATOM    906  CB  ALA A  61      -6.329  29.439   7.252  1.00  0.00           C  
ATOM    907  H   ALA A  61      -5.933  31.828   6.381  1.00  0.00           H  
ATOM    908  HA  ALA A  61      -8.271  30.337   7.281  1.00  0.00           H  
ATOM    909 1HB  ALA A  61      -6.626  28.581   7.855  1.00  0.00           H  
ATOM    910 2HB  ALA A  61      -6.398  29.181   6.195  1.00  0.00           H  
ATOM    911 3HB  ALA A  61      -5.303  29.713   7.492  1.00  0.00           H  
ATOM    912  N   GLU A  62      -8.055  30.229   9.803  1.00  0.00           N  
ATOM    913  CA  GLU A  62      -8.243  30.537  11.216  1.00  0.00           C  
ATOM    914  C   GLU A  62      -6.937  30.395  11.989  1.00  0.00           C  
ATOM    915  O   GLU A  62      -6.737  31.049  13.012  1.00  0.00           O  
ATOM    916  CB  GLU A  62      -9.309  29.623  11.824  1.00  0.00           C  
ATOM    917  CG  GLU A  62     -10.726  29.904  11.344  1.00  0.00           C  
ATOM    918  CD  GLU A  62     -11.232  31.252  11.773  1.00  0.00           C  
ATOM    919  OE1 GLU A  62     -11.126  31.564  12.935  1.00  0.00           O  
ATOM    920  OE2 GLU A  62     -11.727  31.972  10.938  1.00  0.00           O  
ATOM    921  H   GLU A  62      -8.565  29.458   9.396  1.00  0.00           H  
ATOM    922  HA  GLU A  62      -8.578  31.571  11.303  1.00  0.00           H  
ATOM    923 1HB  GLU A  62      -9.075  28.585  11.589  1.00  0.00           H  
ATOM    924 2HB  GLU A  62      -9.297  29.723  12.910  1.00  0.00           H  
ATOM    925 1HG  GLU A  62     -10.747  29.850  10.256  1.00  0.00           H  
ATOM    926 2HG  GLU A  62     -11.389  29.131  11.732  1.00  0.00           H  
ATOM    927  N   LYS A  63      -6.052  29.537  11.493  1.00  0.00           N  
ATOM    928  CA  LYS A  63      -4.772  29.293  12.146  1.00  0.00           C  
ATOM    929  C   LYS A  63      -3.891  30.535  12.112  1.00  0.00           C  
ATOM    930  O   LYS A  63      -3.054  30.739  12.991  1.00  0.00           O  
ATOM    931  CB  LYS A  63      -4.049  28.118  11.487  1.00  0.00           C  
ATOM    932  CG  LYS A  63      -4.703  26.763  11.727  1.00  0.00           C  
ATOM    933  CD  LYS A  63      -3.945  25.650  11.019  1.00  0.00           C  
ATOM    934  CE  LYS A  63      -4.612  24.300  11.235  1.00  0.00           C  
ATOM    935  NZ  LYS A  63      -3.905  23.208  10.513  1.00  0.00           N  
ATOM    936  H   LYS A  63      -6.272  29.041  10.641  1.00  0.00           H  
ATOM    937  HA  LYS A  63      -4.959  29.046  13.192  1.00  0.00           H  
ATOM    938 1HB  LYS A  63      -3.999  28.279  10.410  1.00  0.00           H  
ATOM    939 2HB  LYS A  63      -3.026  28.065  11.858  1.00  0.00           H  
ATOM    940 1HG  LYS A  63      -4.724  26.553  12.797  1.00  0.00           H  
ATOM    941 2HG  LYS A  63      -5.728  26.784  11.359  1.00  0.00           H  
ATOM    942 1HD  LYS A  63      -3.906  25.860   9.949  1.00  0.00           H  
ATOM    943 2HD  LYS A  63      -2.925  25.605  11.400  1.00  0.00           H  
ATOM    944 1HE  LYS A  63      -4.625  24.067  12.299  1.00  0.00           H  
ATOM    945 2HE  LYS A  63      -5.643  24.343  10.882  1.00  0.00           H  
ATOM    946 1HZ  LYS A  63      -4.378  22.331  10.681  1.00  0.00           H  
ATOM    947 2HZ  LYS A  63      -3.903  23.404   9.522  1.00  0.00           H  
ATOM    948 3HZ  LYS A  63      -2.953  23.145  10.845  1.00  0.00           H  
ATOM    949  N   PHE A  64      -4.084  31.364  11.092  1.00  0.00           N  
ATOM    950  CA  PHE A  64      -3.169  32.464  10.813  1.00  0.00           C  
ATOM    951  C   PHE A  64      -3.888  33.806  10.862  1.00  0.00           C  
ATOM    952  O   PHE A  64      -3.254  34.861  10.881  1.00  0.00           O  
ATOM    953  CB  PHE A  64      -2.513  32.280   9.443  1.00  0.00           C  
ATOM    954  CG  PHE A  64      -1.848  30.945   9.264  1.00  0.00           C  
ATOM    955  CD1 PHE A  64      -2.472  29.935   8.546  1.00  0.00           C  
ATOM    956  CD2 PHE A  64      -0.600  30.696   9.812  1.00  0.00           C  
ATOM    957  CE1 PHE A  64      -1.861  28.706   8.380  1.00  0.00           C  
ATOM    958  CE2 PHE A  64       0.014  29.470   9.647  1.00  0.00           C  
ATOM    959  CZ  PHE A  64      -0.619  28.473   8.930  1.00  0.00           C  
ATOM    960  H   PHE A  64      -4.887  31.229  10.493  1.00  0.00           H  
ATOM    961  HA  PHE A  64      -2.389  32.466  11.576  1.00  0.00           H  
ATOM    962 1HB  PHE A  64      -3.264  32.394   8.663  1.00  0.00           H  
ATOM    963 2HB  PHE A  64      -1.764  33.056   9.292  1.00  0.00           H  
ATOM    964  HD1 PHE A  64      -3.454  30.120   8.110  1.00  0.00           H  
ATOM    965  HD2 PHE A  64      -0.100  31.483  10.379  1.00  0.00           H  
ATOM    966  HE1 PHE A  64      -2.362  27.921   7.814  1.00  0.00           H  
ATOM    967  HE2 PHE A  64       0.996  29.287  10.083  1.00  0.00           H  
ATOM    968  HZ  PHE A  64      -0.137  27.505   8.801  1.00  0.00           H  
ATOM    969  N   LYS A  65      -5.216  33.759  10.882  1.00  0.00           N  
ATOM    970  CA  LYS A  65      -6.027  34.967  10.793  1.00  0.00           C  
ATOM    971  C   LYS A  65      -5.648  35.965  11.880  1.00  0.00           C  
ATOM    972  O   LYS A  65      -5.678  37.177  11.661  1.00  0.00           O  
ATOM    973  CB  LYS A  65      -7.514  34.623  10.891  1.00  0.00           C  
ATOM    974  CG  LYS A  65      -8.447  35.815  10.728  1.00  0.00           C  
ATOM    975  CD  LYS A  65      -9.905  35.378  10.717  1.00  0.00           C  
ATOM    976  CE  LYS A  65     -10.379  34.995  12.111  1.00  0.00           C  
ATOM    977  NZ  LYS A  65     -11.805  34.569  12.116  1.00  0.00           N  
ATOM    978  H   LYS A  65      -5.675  32.863  10.961  1.00  0.00           H  
ATOM    979  HA  LYS A  65      -5.841  35.439   9.828  1.00  0.00           H  
ATOM    980 1HB  LYS A  65      -7.769  33.891  10.123  1.00  0.00           H  
ATOM    981 2HB  LYS A  65      -7.719  34.167  11.859  1.00  0.00           H  
ATOM    982 1HG  LYS A  65      -8.293  36.514  11.551  1.00  0.00           H  
ATOM    983 2HG  LYS A  65      -8.223  36.328   9.793  1.00  0.00           H  
ATOM    984 1HD  LYS A  65     -10.526  36.193  10.342  1.00  0.00           H  
ATOM    985 2HD  LYS A  65     -10.022  34.521  10.055  1.00  0.00           H  
ATOM    986 1HE  LYS A  65      -9.768  34.178  12.491  1.00  0.00           H  
ATOM    987 2HE  LYS A  65     -10.266  35.847  12.781  1.00  0.00           H  
ATOM    988 1HZ  LYS A  65     -12.081  34.324  13.056  1.00  0.00           H  
ATOM    989 2HZ  LYS A  65     -12.385  35.327  11.782  1.00  0.00           H  
ATOM    990 3HZ  LYS A  65     -11.920  33.767  11.512  1.00  0.00           H  
ATOM    991  N   ASN A  66      -5.292  35.450  13.052  1.00  0.00           N  
ATOM    992  CA  ASN A  66      -5.150  36.280  14.242  1.00  0.00           C  
ATOM    993  C   ASN A  66      -3.693  36.654  14.481  1.00  0.00           C  
ATOM    994  O   ASN A  66      -3.325  37.092  15.571  1.00  0.00           O  
ATOM    995  CB  ASN A  66      -5.726  35.575  15.457  1.00  0.00           C  
ATOM    996  CG  ASN A  66      -7.220  35.424  15.381  1.00  0.00           C  
ATOM    997  OD1 ASN A  66      -7.927  36.333  14.932  1.00  0.00           O  
ATOM    998  ND2 ASN A  66      -7.714  34.291  15.813  1.00  0.00           N  
ATOM    999  H   ASN A  66      -5.116  34.458  13.120  1.00  0.00           H  
ATOM   1000  HA  ASN A  66      -5.701  37.209  14.085  1.00  0.00           H  
ATOM   1001 1HB  ASN A  66      -5.276  34.586  15.551  1.00  0.00           H  
ATOM   1002 2HB  ASN A  66      -5.474  36.137  16.356  1.00  0.00           H  
ATOM   1003 1HD2 ASN A  66      -8.702  34.135  15.787  1.00  0.00           H  
ATOM   1004 2HD2 ASN A  66      -7.105  33.583  16.168  1.00  0.00           H  
ATOM   1005  N   ARG A  67      -2.866  36.480  13.456  1.00  0.00           N  
ATOM   1006  CA  ARG A  67      -1.457  36.846  13.536  1.00  0.00           C  
ATOM   1007  C   ARG A  67      -0.958  37.408  12.211  1.00  0.00           C  
ATOM   1008  O   ARG A  67      -0.205  38.381  12.183  1.00  0.00           O  
ATOM   1009  CB  ARG A  67      -0.612  35.641  13.923  1.00  0.00           C  
ATOM   1010  CG  ARG A  67      -0.819  35.146  15.346  1.00  0.00           C  
ATOM   1011  CD  ARG A  67       0.319  34.309  15.806  1.00  0.00           C  
ATOM   1012  NE  ARG A  67       0.451  33.094  15.019  1.00  0.00           N  
ATOM   1013  CZ  ARG A  67       1.620  32.479  14.752  1.00  0.00           C  
ATOM   1014  NH1 ARG A  67       2.745  32.976  15.216  1.00  0.00           N  
ATOM   1015  NH2 ARG A  67       1.635  31.376  14.024  1.00  0.00           N  
ATOM   1016  H   ARG A  67      -3.223  36.083  12.598  1.00  0.00           H  
ATOM   1017  HA  ARG A  67      -1.342  37.612  14.303  1.00  0.00           H  
ATOM   1018 1HB  ARG A  67      -0.831  34.813  13.251  1.00  0.00           H  
ATOM   1019 2HB  ARG A  67       0.444  35.886  13.809  1.00  0.00           H  
ATOM   1020 1HG  ARG A  67      -0.911  35.999  16.018  1.00  0.00           H  
ATOM   1021 2HG  ARG A  67      -1.728  34.546  15.394  1.00  0.00           H  
ATOM   1022 1HD  ARG A  67       1.246  34.875  15.719  1.00  0.00           H  
ATOM   1023 2HD  ARG A  67       0.164  34.025  16.847  1.00  0.00           H  
ATOM   1024  HE  ARG A  67      -0.393  32.681  14.644  1.00  0.00           H  
ATOM   1025 1HH1 ARG A  67       2.734  33.819  15.773  1.00  0.00           H  
ATOM   1026 2HH1 ARG A  67       3.621  32.515  15.017  1.00  0.00           H  
ATOM   1027 1HH2 ARG A  67       0.770  30.993  13.668  1.00  0.00           H  
ATOM   1028 2HH2 ARG A  67       2.511  30.915  13.825  1.00  0.00           H  
ATOM   1029  N   VAL A  68      -1.381  36.789  11.114  1.00  0.00           N  
ATOM   1030  CA  VAL A  68      -0.840  37.106   9.798  1.00  0.00           C  
ATOM   1031  C   VAL A  68      -1.787  38.007   9.016  1.00  0.00           C  
ATOM   1032  O   VAL A  68      -3.001  37.803   9.022  1.00  0.00           O  
ATOM   1033  CB  VAL A  68      -0.588  35.814   8.998  1.00  0.00           C  
ATOM   1034  CG1 VAL A  68      -0.034  36.141   7.620  1.00  0.00           C  
ATOM   1035  CG2 VAL A  68       0.367  34.910   9.763  1.00  0.00           C  
ATOM   1036  H   VAL A  68      -2.096  36.080  11.194  1.00  0.00           H  
ATOM   1037  HA  VAL A  68       0.109  37.627   9.931  1.00  0.00           H  
ATOM   1038  HB  VAL A  68      -1.537  35.299   8.850  1.00  0.00           H  
ATOM   1039 1HG1 VAL A  68       0.138  35.216   7.068  1.00  0.00           H  
ATOM   1040 2HG1 VAL A  68      -0.750  36.758   7.077  1.00  0.00           H  
ATOM   1041 3HG1 VAL A  68       0.907  36.680   7.724  1.00  0.00           H  
ATOM   1042 1HG2 VAL A  68       0.540  33.998   9.192  1.00  0.00           H  
ATOM   1043 2HG2 VAL A  68       1.314  35.428   9.916  1.00  0.00           H  
ATOM   1044 3HG2 VAL A  68      -0.068  34.655  10.729  1.00  0.00           H  
ATOM   1045  N   THR A  69      -1.224  39.005   8.343  1.00  0.00           N  
ATOM   1046  CA  THR A  69      -2.006  39.888   7.485  1.00  0.00           C  
ATOM   1047  C   THR A  69      -1.272  40.185   6.185  1.00  0.00           C  
ATOM   1048  O   THR A  69      -0.045  40.290   6.163  1.00  0.00           O  
ATOM   1049  CB  THR A  69      -2.339  41.208   8.205  1.00  0.00           C  
ATOM   1050  OG1 THR A  69      -3.228  41.986   7.393  1.00  0.00           O  
ATOM   1051  CG2 THR A  69      -1.071  42.006   8.469  1.00  0.00           C  
ATOM   1052  H   THR A  69      -0.229  39.157   8.428  1.00  0.00           H  
ATOM   1053  HA  THR A  69      -2.942  39.387   7.236  1.00  0.00           H  
ATOM   1054  HB  THR A  69      -2.830  40.992   9.153  1.00  0.00           H  
ATOM   1055  HG1 THR A  69      -3.781  41.399   6.872  1.00  0.00           H  
ATOM   1056 1HG2 THR A  69      -1.326  42.935   8.978  1.00  0.00           H  
ATOM   1057 2HG2 THR A  69      -0.398  41.421   9.096  1.00  0.00           H  
ATOM   1058 3HG2 THR A  69      -0.581  42.233   7.524  1.00  0.00           H  
ATOM   1059  N   MET A  70      -2.029  40.319   5.101  1.00  0.00           N  
ATOM   1060  CA  MET A  70      -1.445  40.494   3.776  1.00  0.00           C  
ATOM   1061  C   MET A  70      -1.736  41.884   3.225  1.00  0.00           C  
ATOM   1062  O   MET A  70      -2.742  42.503   3.575  1.00  0.00           O  
ATOM   1063  CB  MET A  70      -1.970  39.423   2.823  1.00  0.00           C  
ATOM   1064  CG  MET A  70      -1.197  38.112   2.860  1.00  0.00           C  
ATOM   1065  SD  MET A  70      -1.832  36.965   4.099  1.00  0.00           S  
ATOM   1066  CE  MET A  70      -3.325  36.392   3.294  1.00  0.00           C  
ATOM   1067  H   MET A  70      -3.034  40.300   5.197  1.00  0.00           H  
ATOM   1068  HA  MET A  70      -0.364  40.391   3.858  1.00  0.00           H  
ATOM   1069 1HB  MET A  70      -3.010  39.203   3.060  1.00  0.00           H  
ATOM   1070 2HB  MET A  70      -1.941  39.799   1.799  1.00  0.00           H  
ATOM   1071 1HG  MET A  70      -1.249  37.631   1.885  1.00  0.00           H  
ATOM   1072 2HG  MET A  70      -0.149  38.315   3.084  1.00  0.00           H  
ATOM   1073 1HE  MET A  70      -3.832  35.673   3.938  1.00  0.00           H  
ATOM   1074 2HE  MET A  70      -3.985  37.239   3.105  1.00  0.00           H  
ATOM   1075 3HE  MET A  70      -3.068  35.914   2.348  1.00  0.00           H  
ATOM   1076  N   THR A  71      -0.851  42.371   2.362  1.00  0.00           N  
ATOM   1077  CA  THR A  71      -1.107  43.592   1.609  1.00  0.00           C  
ATOM   1078  C   THR A  71      -0.351  43.592   0.286  1.00  0.00           C  
ATOM   1079  O   THR A  71       0.201  42.571  -0.124  1.00  0.00           O  
ATOM   1080  CB  THR A  71      -0.719  44.839   2.426  1.00  0.00           C  
ATOM   1081  OG1 THR A  71      -1.181  46.017   1.752  1.00  0.00           O  
ATOM   1082  CG2 THR A  71       0.790  44.916   2.598  1.00  0.00           C  
ATOM   1083  H   THR A  71       0.022  41.882   2.225  1.00  0.00           H  
ATOM   1084  HA  THR A  71      -2.173  43.645   1.387  1.00  0.00           H  
ATOM   1085  HB  THR A  71      -1.190  44.791   3.408  1.00  0.00           H  
ATOM   1086  HG1 THR A  71      -1.521  46.642   2.397  1.00  0.00           H  
ATOM   1087 1HG2 THR A  71       1.045  45.803   3.178  1.00  0.00           H  
ATOM   1088 2HG2 THR A  71       1.142  44.027   3.120  1.00  0.00           H  
ATOM   1089 3HG2 THR A  71       1.265  44.974   1.620  1.00  0.00           H  
ATOM   1090  N   ARG A  72      -0.330  44.743  -0.378  1.00  0.00           N  
ATOM   1091  CA  ARG A  72       0.270  44.853  -1.702  1.00  0.00           C  
ATOM   1092  C   ARG A  72       0.512  46.309  -2.078  1.00  0.00           C  
ATOM   1093  O   ARG A  72      -0.148  47.211  -1.562  1.00  0.00           O  
ATOM   1094  CB  ARG A  72      -0.622  44.203  -2.749  1.00  0.00           C  
ATOM   1095  CG  ARG A  72      -2.036  44.758  -2.819  1.00  0.00           C  
ATOM   1096  CD  ARG A  72      -2.128  45.912  -3.749  1.00  0.00           C  
ATOM   1097  NE  ARG A  72      -3.505  46.210  -4.110  1.00  0.00           N  
ATOM   1098  CZ  ARG A  72      -4.318  47.029  -3.414  1.00  0.00           C  
ATOM   1099  NH1 ARG A  72      -3.879  47.623  -2.327  1.00  0.00           N  
ATOM   1100  NH2 ARG A  72      -5.557  47.235  -3.826  1.00  0.00           N  
ATOM   1101  H   ARG A  72      -0.740  45.563   0.046  1.00  0.00           H  
ATOM   1102  HA  ARG A  72       1.229  44.334  -1.692  1.00  0.00           H  
ATOM   1103 1HB  ARG A  72      -0.173  44.322  -3.734  1.00  0.00           H  
ATOM   1104 2HB  ARG A  72      -0.697  43.134  -2.551  1.00  0.00           H  
ATOM   1105 1HG  ARG A  72      -2.716  43.981  -3.168  1.00  0.00           H  
ATOM   1106 2HG  ARG A  72      -2.345  45.091  -1.827  1.00  0.00           H  
ATOM   1107 1HD  ARG A  72      -1.701  46.796  -3.276  1.00  0.00           H  
ATOM   1108 2HD  ARG A  72      -1.577  45.688  -4.662  1.00  0.00           H  
ATOM   1109  HE  ARG A  72      -3.878  45.771  -4.941  1.00  0.00           H  
ATOM   1110 1HH1 ARG A  72      -2.932  47.465  -2.013  1.00  0.00           H  
ATOM   1111 2HH1 ARG A  72      -4.488  48.237  -1.806  1.00  0.00           H  
ATOM   1112 1HH2 ARG A  72      -5.894  46.779  -4.662  1.00  0.00           H  
ATOM   1113 2HH2 ARG A  72      -6.165  47.849  -3.305  1.00  0.00           H  
ATOM   1114  N   ASP A  73       1.461  46.532  -2.981  1.00  0.00           N  
ATOM   1115  CA  ASP A  73       1.726  47.868  -3.500  1.00  0.00           C  
ATOM   1116  C   ASP A  73       1.854  47.854  -5.018  1.00  0.00           C  
ATOM   1117  O   ASP A  73       2.849  47.374  -5.562  1.00  0.00           O  
ATOM   1118  CB  ASP A  73       3.002  48.441  -2.880  1.00  0.00           C  
ATOM   1119  CG  ASP A  73       3.266  49.883  -3.293  1.00  0.00           C  
ATOM   1120  OD1 ASP A  73       2.637  50.340  -4.217  1.00  0.00           O  
ATOM   1121  OD2 ASP A  73       4.094  50.514  -2.680  1.00  0.00           O  
ATOM   1122  H   ASP A  73       2.013  45.755  -3.316  1.00  0.00           H  
ATOM   1123  HA  ASP A  73       0.889  48.515  -3.235  1.00  0.00           H  
ATOM   1124 1HB  ASP A  73       2.930  48.398  -1.793  1.00  0.00           H  
ATOM   1125 2HB  ASP A  73       3.857  47.832  -3.176  1.00  0.00           H  
ATOM   1126  N   THR A  74       0.842  48.382  -5.697  1.00  0.00           N  
ATOM   1127  CA  THR A  74       0.712  48.208  -7.139  1.00  0.00           C  
ATOM   1128  C   THR A  74       1.697  49.094  -7.891  1.00  0.00           C  
ATOM   1129  O   THR A  74       1.963  48.877  -9.074  1.00  0.00           O  
ATOM   1130  CB  THR A  74      -0.722  48.514  -7.608  1.00  0.00           C  
ATOM   1131  OG1 THR A  74      -1.041  49.881  -7.319  1.00  0.00           O  
ATOM   1132  CG2 THR A  74      -1.719  47.605  -6.904  1.00  0.00           C  
ATOM   1133  H   THR A  74       0.144  48.919  -5.202  1.00  0.00           H  
ATOM   1134  HA  THR A  74       0.939  47.170  -7.383  1.00  0.00           H  
ATOM   1135  HB  THR A  74      -0.794  48.358  -8.684  1.00  0.00           H  
ATOM   1136  HG1 THR A  74      -0.303  50.441  -7.571  1.00  0.00           H  
ATOM   1137 1HG2 THR A  74      -2.727  47.836  -7.248  1.00  0.00           H  
ATOM   1138 2HG2 THR A  74      -1.486  46.565  -7.131  1.00  0.00           H  
ATOM   1139 3HG2 THR A  74      -1.658  47.764  -5.828  1.00  0.00           H  
ATOM   1140  N   SER A  75       2.235  50.092  -7.199  1.00  0.00           N  
ATOM   1141  CA  SER A  75       3.196  51.010  -7.800  1.00  0.00           C  
ATOM   1142  C   SER A  75       4.543  50.334  -8.014  1.00  0.00           C  
ATOM   1143  O   SER A  75       5.384  50.827  -8.767  1.00  0.00           O  
ATOM   1144  CB  SER A  75       3.368  52.234  -6.921  1.00  0.00           C  
ATOM   1145  OG  SER A  75       4.062  51.915  -5.746  1.00  0.00           O  
ATOM   1146  H   SER A  75       1.971  50.219  -6.233  1.00  0.00           H  
ATOM   1147  HA  SER A  75       2.812  51.326  -8.771  1.00  0.00           H  
ATOM   1148 1HB  SER A  75       3.911  53.002  -7.470  1.00  0.00           H  
ATOM   1149 2HB  SER A  75       2.390  52.641  -6.670  1.00  0.00           H  
ATOM   1150  HG  SER A  75       3.420  51.499  -5.165  1.00  0.00           H  
ATOM   1151  N   ILE A  76       4.744  49.201  -7.348  1.00  0.00           N  
ATOM   1152  CA  ILE A  76       5.964  48.421  -7.515  1.00  0.00           C  
ATOM   1153  C   ILE A  76       5.648  46.959  -7.805  1.00  0.00           C  
ATOM   1154  O   ILE A  76       6.550  46.150  -8.020  1.00  0.00           O  
ATOM   1155  CB  ILE A  76       6.852  48.515  -6.260  1.00  0.00           C  
ATOM   1156  CG1 ILE A  76       6.117  47.948  -5.043  1.00  0.00           C  
ATOM   1157  CG2 ILE A  76       7.269  49.956  -6.011  1.00  0.00           C  
ATOM   1158  CD1 ILE A  76       6.989  47.803  -3.816  1.00  0.00           C  
ATOM   1159  H   ILE A  76       4.033  48.873  -6.711  1.00  0.00           H  
ATOM   1160  HA  ILE A  76       6.520  48.824  -8.361  1.00  0.00           H  
ATOM   1161  HB  ILE A  76       7.745  47.907  -6.400  1.00  0.00           H  
ATOM   1162 1HG1 ILE A  76       5.278  48.595  -4.790  1.00  0.00           H  
ATOM   1163 2HG1 ILE A  76       5.710  46.967  -5.288  1.00  0.00           H  
ATOM   1164 1HG2 ILE A  76       7.895  50.005  -5.120  1.00  0.00           H  
ATOM   1165 2HG2 ILE A  76       7.829  50.326  -6.869  1.00  0.00           H  
ATOM   1166 3HG2 ILE A  76       6.381  50.572  -5.864  1.00  0.00           H  
ATOM   1167 1HD1 ILE A  76       6.398  47.395  -2.996  1.00  0.00           H  
ATOM   1168 2HD1 ILE A  76       7.818  47.130  -4.036  1.00  0.00           H  
ATOM   1169 3HD1 ILE A  76       7.380  48.779  -3.531  1.00  0.00           H  
ATOM   1170  N   SER A  77       4.361  46.628  -7.811  1.00  0.00           N  
ATOM   1171  CA  SER A  77       3.917  45.290  -8.184  1.00  0.00           C  
ATOM   1172  C   SER A  77       4.466  44.240  -7.227  1.00  0.00           C  
ATOM   1173  O   SER A  77       4.908  43.172  -7.650  1.00  0.00           O  
ATOM   1174  CB  SER A  77       4.351  44.972  -9.602  1.00  0.00           C  
ATOM   1175  OG  SER A  77       3.792  45.878 -10.513  1.00  0.00           O  
ATOM   1176  H   SER A  77       3.674  47.320  -7.550  1.00  0.00           H  
ATOM   1177  HA  SER A  77       2.827  45.261  -8.135  1.00  0.00           H  
ATOM   1178 1HB  SER A  77       5.438  45.011  -9.666  1.00  0.00           H  
ATOM   1179 2HB  SER A  77       4.044  43.959  -9.857  1.00  0.00           H  
ATOM   1180  HG  SER A  77       3.479  46.620  -9.990  1.00  0.00           H  
ATOM   1181  N   THR A  78       4.436  44.550  -5.936  1.00  0.00           N  
ATOM   1182  CA  THR A  78       4.971  43.652  -4.919  1.00  0.00           C  
ATOM   1183  C   THR A  78       3.917  43.313  -3.873  1.00  0.00           C  
ATOM   1184  O   THR A  78       3.244  44.199  -3.347  1.00  0.00           O  
ATOM   1185  CB  THR A  78       6.204  44.266  -4.231  1.00  0.00           C  
ATOM   1186  OG1 THR A  78       7.226  44.512  -5.207  1.00  0.00           O  
ATOM   1187  CG2 THR A  78       6.744  43.325  -3.164  1.00  0.00           C  
ATOM   1188  H   THR A  78       4.031  45.430  -5.650  1.00  0.00           H  
ATOM   1189  HA  THR A  78       5.275  42.723  -5.404  1.00  0.00           H  
ATOM   1190  HB  THR A  78       5.928  45.213  -3.767  1.00  0.00           H  
ATOM   1191  HG1 THR A  78       6.897  45.130  -5.864  1.00  0.00           H  
ATOM   1192 1HG2 THR A  78       7.614  43.776  -2.689  1.00  0.00           H  
ATOM   1193 2HG2 THR A  78       5.973  43.145  -2.415  1.00  0.00           H  
ATOM   1194 3HG2 THR A  78       7.030  42.380  -3.624  1.00  0.00           H  
ATOM   1195  N   ALA A  79       3.779  42.025  -3.575  1.00  0.00           N  
ATOM   1196  CA  ALA A  79       2.880  41.576  -2.519  1.00  0.00           C  
ATOM   1197  C   ALA A  79       3.628  41.379  -1.207  1.00  0.00           C  
ATOM   1198  O   ALA A  79       4.811  41.040  -1.200  1.00  0.00           O  
ATOM   1199  CB  ALA A  79       2.184  40.286  -2.929  1.00  0.00           C  
ATOM   1200  H   ALA A  79       4.310  41.341  -4.094  1.00  0.00           H  
ATOM   1201  HA  ALA A  79       2.128  42.349  -2.363  1.00  0.00           H  
ATOM   1202 1HB  ALA A  79       1.517  39.963  -2.130  1.00  0.00           H  
ATOM   1203 2HB  ALA A  79       1.606  40.458  -3.838  1.00  0.00           H  
ATOM   1204 3HB  ALA A  79       2.929  39.514  -3.114  1.00  0.00           H  
ATOM   1205  N   TYR A  80       2.930  41.594  -0.096  1.00  0.00           N  
ATOM   1206  CA  TYR A  80       3.538  41.481   1.224  1.00  0.00           C  
ATOM   1207  C   TYR A  80       2.693  40.612   2.147  1.00  0.00           C  
ATOM   1208  O   TYR A  80       1.467  40.581   2.036  1.00  0.00           O  
ATOM   1209  CB  TYR A  80       3.741  42.867   1.840  1.00  0.00           C  
ATOM   1210  CG  TYR A  80       4.698  43.745   1.064  1.00  0.00           C  
ATOM   1211  CD1 TYR A  80       4.210  44.635   0.118  1.00  0.00           C  
ATOM   1212  CD2 TYR A  80       6.062  43.661   1.299  1.00  0.00           C  
ATOM   1213  CE1 TYR A  80       5.084  45.437  -0.590  1.00  0.00           C  
ATOM   1214  CE2 TYR A  80       6.935  44.463   0.591  1.00  0.00           C  
ATOM   1215  CZ  TYR A  80       6.450  45.348  -0.350  1.00  0.00           C  
ATOM   1216  OH  TYR A  80       7.321  46.147  -1.056  1.00  0.00           O  
ATOM   1217  H   TYR A  80       1.954  41.841  -0.169  1.00  0.00           H  
ATOM   1218  HA  TYR A  80       4.511  41.001   1.117  1.00  0.00           H  
ATOM   1219 1HB  TYR A  80       2.781  43.382   1.903  1.00  0.00           H  
ATOM   1220 2HB  TYR A  80       4.123  42.761   2.855  1.00  0.00           H  
ATOM   1221  HD1 TYR A  80       3.138  44.701  -0.066  1.00  0.00           H  
ATOM   1222  HD2 TYR A  80       6.445  42.961   2.042  1.00  0.00           H  
ATOM   1223  HE1 TYR A  80       4.701  46.136  -1.333  1.00  0.00           H  
ATOM   1224  HE2 TYR A  80       8.008  44.396   0.775  1.00  0.00           H  
ATOM   1225  HH  TYR A  80       8.223  45.940  -0.800  1.00  0.00           H  
ATOM   1226  N   MET A  81       3.355  39.906   3.057  1.00  0.00           N  
ATOM   1227  CA  MET A  81       2.665  39.194   4.126  1.00  0.00           C  
ATOM   1228  C   MET A  81       3.402  39.338   5.451  1.00  0.00           C  
ATOM   1229  O   MET A  81       4.519  38.846   5.608  1.00  0.00           O  
ATOM   1230  CB  MET A  81       2.509  37.719   3.761  1.00  0.00           C  
ATOM   1231  CG  MET A  81       1.804  36.880   4.817  1.00  0.00           C  
ATOM   1232  SD  MET A  81       1.587  35.162   4.311  1.00  0.00           S  
ATOM   1233  CE  MET A  81       3.249  34.533   4.528  1.00  0.00           C  
ATOM   1234  H   MET A  81       4.363  39.863   3.008  1.00  0.00           H  
ATOM   1235  HA  MET A  81       1.674  39.631   4.249  1.00  0.00           H  
ATOM   1236 1HB  MET A  81       1.945  37.631   2.834  1.00  0.00           H  
ATOM   1237 2HB  MET A  81       3.493  37.280   3.588  1.00  0.00           H  
ATOM   1238 1HG  MET A  81       2.381  36.897   5.741  1.00  0.00           H  
ATOM   1239 2HG  MET A  81       0.821  37.304   5.022  1.00  0.00           H  
ATOM   1240 1HE  MET A  81       3.278  33.478   4.255  1.00  0.00           H  
ATOM   1241 2HE  MET A  81       3.937  35.093   3.892  1.00  0.00           H  
ATOM   1242 3HE  MET A  81       3.547  34.646   5.571  1.00  0.00           H  
ATOM   1243  N   GLU A  82       2.770  40.017   6.402  1.00  0.00           N  
ATOM   1244  CA  GLU A  82       3.379  40.258   7.705  1.00  0.00           C  
ATOM   1245  C   GLU A  82       2.871  39.267   8.743  1.00  0.00           C  
ATOM   1246  O   GLU A  82       1.667  39.032   8.854  1.00  0.00           O  
ATOM   1247  CB  GLU A  82       3.096  41.689   8.169  1.00  0.00           C  
ATOM   1248  CG  GLU A  82       3.741  42.057   9.498  1.00  0.00           C  
ATOM   1249  CD  GLU A  82       3.526  43.497   9.873  1.00  0.00           C  
ATOM   1250  OE1 GLU A  82       2.914  44.205   9.110  1.00  0.00           O  
ATOM   1251  OE2 GLU A  82       3.973  43.889  10.925  1.00  0.00           O  
ATOM   1252  H   GLU A  82       1.843  40.375   6.219  1.00  0.00           H  
ATOM   1253  HA  GLU A  82       4.458  40.128   7.611  1.00  0.00           H  
ATOM   1254 1HB  GLU A  82       3.453  42.393   7.417  1.00  0.00           H  
ATOM   1255 2HB  GLU A  82       2.021  41.833   8.268  1.00  0.00           H  
ATOM   1256 1HG  GLU A  82       3.325  41.424  10.280  1.00  0.00           H  
ATOM   1257 2HG  GLU A  82       4.811  41.859   9.438  1.00  0.00           H  
ATOM   1258  N   LEU A  83       3.794  38.688   9.503  1.00  0.00           N  
ATOM   1259  CA  LEU A  83       3.441  37.713  10.528  1.00  0.00           C  
ATOM   1260  C   LEU A  83       3.814  38.214  11.917  1.00  0.00           C  
ATOM   1261  O   LEU A  83       4.989  38.237  12.285  1.00  0.00           O  
ATOM   1262  CB  LEU A  83       4.144  36.377  10.254  1.00  0.00           C  
ATOM   1263  CG  LEU A  83       3.827  35.724   8.903  1.00  0.00           C  
ATOM   1264  CD1 LEU A  83       4.750  36.292   7.834  1.00  0.00           C  
ATOM   1265  CD2 LEU A  83       3.988  34.215   9.019  1.00  0.00           C  
ATOM   1266  H   LEU A  83       4.765  38.929   9.367  1.00  0.00           H  
ATOM   1267  HA  LEU A  83       2.364  37.554  10.498  1.00  0.00           H  
ATOM   1268 1HB  LEU A  83       5.221  36.536  10.301  1.00  0.00           H  
ATOM   1269 2HB  LEU A  83       3.868  35.672  11.037  1.00  0.00           H  
ATOM   1270  HG  LEU A  83       2.802  35.958   8.617  1.00  0.00           H  
ATOM   1271 1HD1 LEU A  83       4.525  35.828   6.874  1.00  0.00           H  
ATOM   1272 2HD1 LEU A  83       4.600  37.369   7.759  1.00  0.00           H  
ATOM   1273 3HD1 LEU A  83       5.786  36.087   8.102  1.00  0.00           H  
ATOM   1274 1HD2 LEU A  83       3.762  33.750   8.058  1.00  0.00           H  
ATOM   1275 2HD2 LEU A  83       5.014  33.980   9.303  1.00  0.00           H  
ATOM   1276 3HD2 LEU A  83       3.305  33.833   9.777  1.00  0.00           H  
ATOM   1277  N   SER A  84       2.807  38.616  12.686  1.00  0.00           N  
ATOM   1278  CA  SER A  84       3.029  39.132  14.031  1.00  0.00           C  
ATOM   1279  C   SER A  84       2.981  38.014  15.065  1.00  0.00           C  
ATOM   1280  O   SER A  84       2.459  36.932  14.798  1.00  0.00           O  
ATOM   1281  CB  SER A  84       1.991  40.186  14.364  1.00  0.00           C  
ATOM   1282  OG  SER A  84       0.713  39.619  14.461  1.00  0.00           O  
ATOM   1283  H   SER A  84       1.864  38.563  12.329  1.00  0.00           H  
ATOM   1284  HA  SER A  84       4.019  39.590  14.068  1.00  0.00           H  
ATOM   1285 1HB  SER A  84       2.251  40.668  15.307  1.00  0.00           H  
ATOM   1286 2HB  SER A  84       1.993  40.955  13.593  1.00  0.00           H  
ATOM   1287  HG  SER A  84       0.502  39.292  13.583  1.00  0.00           H  
ATOM   1288  N   ARG A  85       3.528  38.283  16.245  1.00  0.00           N  
ATOM   1289  CA  ARG A  85       3.531  37.306  17.328  1.00  0.00           C  
ATOM   1290  C   ARG A  85       4.211  36.012  16.901  1.00  0.00           C  
ATOM   1291  O   ARG A  85       3.634  34.930  17.011  1.00  0.00           O  
ATOM   1292  CB  ARG A  85       2.111  37.004  17.781  1.00  0.00           C  
ATOM   1293  CG  ARG A  85       1.347  38.197  18.333  1.00  0.00           C  
ATOM   1294  CD  ARG A  85      -0.001  37.809  18.821  1.00  0.00           C  
ATOM   1295  NE  ARG A  85      -0.728  38.944  19.365  1.00  0.00           N  
ATOM   1296  CZ  ARG A  85      -1.992  38.892  19.828  1.00  0.00           C  
ATOM   1297  NH1 ARG A  85      -2.654  37.756  19.807  1.00  0.00           N  
ATOM   1298  NH2 ARG A  85      -2.567  39.983  20.304  1.00  0.00           N  
ATOM   1299  H   ARG A  85       3.953  39.187  16.397  1.00  0.00           H  
ATOM   1300  HA  ARG A  85       4.082  37.726  18.171  1.00  0.00           H  
ATOM   1301 1HB  ARG A  85       1.539  36.606  16.943  1.00  0.00           H  
ATOM   1302 2HB  ARG A  85       2.131  36.238  18.556  1.00  0.00           H  
ATOM   1303 1HG  ARG A  85       1.902  38.630  19.166  1.00  0.00           H  
ATOM   1304 2HG  ARG A  85       1.226  38.946  17.550  1.00  0.00           H  
ATOM   1305 1HD  ARG A  85      -0.581  37.396  17.997  1.00  0.00           H  
ATOM   1306 2HD  ARG A  85       0.098  37.060  19.606  1.00  0.00           H  
ATOM   1307  HE  ARG A  85      -0.252  39.836  19.398  1.00  0.00           H  
ATOM   1308 1HH1 ARG A  85      -2.214  36.922  19.443  1.00  0.00           H  
ATOM   1309 2HH1 ARG A  85      -3.601  37.717  20.154  1.00  0.00           H  
ATOM   1310 1HH2 ARG A  85      -2.059  40.856  20.320  1.00  0.00           H  
ATOM   1311 2HH2 ARG A  85      -3.514  39.944  20.651  1.00  0.00           H  
ATOM   1312  N   LEU A  86       5.441  36.129  16.412  1.00  0.00           N  
ATOM   1313  CA  LEU A  86       6.166  34.983  15.877  1.00  0.00           C  
ATOM   1314  C   LEU A  86       6.534  34.000  16.981  1.00  0.00           C  
ATOM   1315  O   LEU A  86       6.726  34.389  18.133  1.00  0.00           O  
ATOM   1316  CB  LEU A  86       7.435  35.448  15.153  1.00  0.00           C  
ATOM   1317  CG  LEU A  86       7.211  36.238  13.858  1.00  0.00           C  
ATOM   1318  CD1 LEU A  86       8.543  36.779  13.355  1.00  0.00           C  
ATOM   1319  CD2 LEU A  86       6.560  35.336  12.820  1.00  0.00           C  
ATOM   1320  H   LEU A  86       5.886  37.036  16.411  1.00  0.00           H  
ATOM   1321  HA  LEU A  86       5.523  34.471  15.162  1.00  0.00           H  
ATOM   1322 1HB  LEU A  86       8.009  36.079  15.831  1.00  0.00           H  
ATOM   1323 2HB  LEU A  86       8.037  34.573  14.908  1.00  0.00           H  
ATOM   1324  HG  LEU A  86       6.560  37.090  14.058  1.00  0.00           H  
ATOM   1325 1HD1 LEU A  86       8.383  37.340  12.434  1.00  0.00           H  
ATOM   1326 2HD1 LEU A  86       8.977  37.436  14.109  1.00  0.00           H  
ATOM   1327 3HD1 LEU A  86       9.222  35.950  13.161  1.00  0.00           H  
ATOM   1328 1HD2 LEU A  86       6.400  35.898  11.899  1.00  0.00           H  
ATOM   1329 2HD2 LEU A  86       7.211  34.486  12.617  1.00  0.00           H  
ATOM   1330 3HD2 LEU A  86       5.602  34.979  13.198  1.00  0.00           H  
ATOM   1331  N   ARG A  87       6.632  32.724  16.622  1.00  0.00           N  
ATOM   1332  CA  ARG A  87       7.090  31.699  17.553  1.00  0.00           C  
ATOM   1333  C   ARG A  87       7.999  30.693  16.860  1.00  0.00           C  
ATOM   1334  O   ARG A  87       8.129  30.698  15.636  1.00  0.00           O  
ATOM   1335  CB  ARG A  87       5.906  30.969  18.169  1.00  0.00           C  
ATOM   1336  CG  ARG A  87       4.977  30.298  17.169  1.00  0.00           C  
ATOM   1337  CD  ARG A  87       3.734  29.808  17.818  1.00  0.00           C  
ATOM   1338  NE  ARG A  87       3.974  28.620  18.621  1.00  0.00           N  
ATOM   1339  CZ  ARG A  87       3.197  28.221  19.647  1.00  0.00           C  
ATOM   1340  NH1 ARG A  87       2.137  28.923  19.981  1.00  0.00           N  
ATOM   1341  NH2 ARG A  87       3.501  27.123  20.318  1.00  0.00           N  
ATOM   1342  H   ARG A  87       6.384  32.458  15.680  1.00  0.00           H  
ATOM   1343  HA  ARG A  87       7.653  32.184  18.351  1.00  0.00           H  
ATOM   1344 1HB  ARG A  87       6.268  30.200  18.850  1.00  0.00           H  
ATOM   1345 2HB  ARG A  87       5.310  31.670  18.753  1.00  0.00           H  
ATOM   1346 1HG  ARG A  87       4.701  31.012  16.393  1.00  0.00           H  
ATOM   1347 2HG  ARG A  87       5.486  29.447  16.715  1.00  0.00           H  
ATOM   1348 1HD  ARG A  87       3.333  30.584  18.468  1.00  0.00           H  
ATOM   1349 2HD  ARG A  87       2.999  29.559  17.053  1.00  0.00           H  
ATOM   1350  HE  ARG A  87       4.781  28.054  18.394  1.00  0.00           H  
ATOM   1351 1HH1 ARG A  87       1.905  29.762  19.469  1.00  0.00           H  
ATOM   1352 2HH1 ARG A  87       1.555  28.624  20.750  1.00  0.00           H  
ATOM   1353 1HH2 ARG A  87       4.316  26.583  20.061  1.00  0.00           H  
ATOM   1354 2HH2 ARG A  87       2.919  26.824  21.086  1.00  0.00           H  
ATOM   1355  N   SER A  88       8.627  29.828  17.650  1.00  0.00           N  
ATOM   1356  CA  SER A  88       9.590  28.869  17.124  1.00  0.00           C  
ATOM   1357  C   SER A  88       8.923  27.885  16.171  1.00  0.00           C  
ATOM   1358  O   SER A  88       9.580  27.292  15.315  1.00  0.00           O  
ATOM   1359  CB  SER A  88      10.251  28.115  18.261  1.00  0.00           C  
ATOM   1360  OG  SER A  88       9.327  27.299  18.927  1.00  0.00           O  
ATOM   1361  H   SER A  88       8.432  29.836  18.641  1.00  0.00           H  
ATOM   1362  HA  SER A  88      10.356  29.414  16.571  1.00  0.00           H  
ATOM   1363 1HB  SER A  88      11.064  27.505  17.869  1.00  0.00           H  
ATOM   1364 2HB  SER A  88      10.685  28.826  18.964  1.00  0.00           H  
ATOM   1365  HG  SER A  88       9.281  26.484  18.421  1.00  0.00           H  
ATOM   1366  N   ASP A  89       7.614  27.715  16.325  1.00  0.00           N  
ATOM   1367  CA  ASP A  89       6.868  26.747  15.530  1.00  0.00           C  
ATOM   1368  C   ASP A  89       6.498  27.321  14.168  1.00  0.00           C  
ATOM   1369  O   ASP A  89       5.844  26.660  13.362  1.00  0.00           O  
ATOM   1370  CB  ASP A  89       5.600  26.310  16.267  1.00  0.00           C  
ATOM   1371  CG  ASP A  89       5.895  25.537  17.546  1.00  0.00           C  
ATOM   1372  OD1 ASP A  89       6.691  24.630  17.498  1.00  0.00           O  
ATOM   1373  OD2 ASP A  89       5.321  25.862  18.558  1.00  0.00           O  
ATOM   1374  H   ASP A  89       7.123  28.271  17.011  1.00  0.00           H  
ATOM   1375  HA  ASP A  89       7.498  25.871  15.371  1.00  0.00           H  
ATOM   1376 1HB  ASP A  89       5.005  27.187  16.520  1.00  0.00           H  
ATOM   1377 2HB  ASP A  89       4.996  25.682  15.612  1.00  0.00           H  
ATOM   1378  N   ASP A  90       6.921  28.556  13.918  1.00  0.00           N  
ATOM   1379  CA  ASP A  90       6.703  29.193  12.625  1.00  0.00           C  
ATOM   1380  C   ASP A  90       7.863  28.924  11.675  1.00  0.00           C  
ATOM   1381  O   ASP A  90       7.836  29.335  10.515  1.00  0.00           O  
ATOM   1382  CB  ASP A  90       6.514  30.702  12.795  1.00  0.00           C  
ATOM   1383  CG  ASP A  90       5.210  31.061  13.495  1.00  0.00           C  
ATOM   1384  OD1 ASP A  90       4.231  30.391  13.265  1.00  0.00           O  
ATOM   1385  OD2 ASP A  90       5.206  32.001  14.253  1.00  0.00           O  
ATOM   1386  H   ASP A  90       7.407  29.066  14.642  1.00  0.00           H  
ATOM   1387  HA  ASP A  90       5.797  28.776  12.182  1.00  0.00           H  
ATOM   1388 1HB  ASP A  90       7.344  31.109  13.373  1.00  0.00           H  
ATOM   1389 2HB  ASP A  90       6.529  31.184  11.817  1.00  0.00           H  
ATOM   1390  N   THR A  91       8.881  28.232  12.174  1.00  0.00           N  
ATOM   1391  CA  THR A  91       9.997  27.801  11.340  1.00  0.00           C  
ATOM   1392  C   THR A  91       9.504  27.127  10.066  1.00  0.00           C  
ATOM   1393  O   THR A  91       9.134  25.953  10.076  1.00  0.00           O  
ATOM   1394  CB  THR A  91      10.924  26.841  12.107  1.00  0.00           C  
ATOM   1395  OG1 THR A  91      11.432  27.495  13.277  1.00  0.00           O  
ATOM   1396  CG2 THR A  91      12.088  26.407  11.229  1.00  0.00           C  
ATOM   1397  H   THR A  91       8.883  27.998  13.156  1.00  0.00           H  
ATOM   1398  HA  THR A  91      10.574  28.680  11.054  1.00  0.00           H  
ATOM   1399  HB  THR A  91      10.361  25.960  12.416  1.00  0.00           H  
ATOM   1400  HG1 THR A  91      10.779  27.445  13.980  1.00  0.00           H  
ATOM   1401 1HG2 THR A  91      12.732  25.728  11.787  1.00  0.00           H  
ATOM   1402 2HG2 THR A  91      11.705  25.898  10.344  1.00  0.00           H  
ATOM   1403 3HG2 THR A  91      12.660  27.282  10.925  1.00  0.00           H  
ATOM   1404  N   ALA A  92       9.502  27.877   8.969  1.00  0.00           N  
ATOM   1405  CA  ALA A  92       8.929  27.400   7.716  1.00  0.00           C  
ATOM   1406  C   ALA A  92       9.400  28.244   6.538  1.00  0.00           C  
ATOM   1407  O   ALA A  92       9.811  29.392   6.710  1.00  0.00           O  
ATOM   1408  CB  ALA A  92       7.409  27.402   7.793  1.00  0.00           C  
ATOM   1409  H   ALA A  92       9.908  28.801   9.004  1.00  0.00           H  
ATOM   1410  HA  ALA A  92       9.273  26.379   7.553  1.00  0.00           H  
ATOM   1411 1HB  ALA A  92       6.997  27.043   6.851  1.00  0.00           H  
ATOM   1412 2HB  ALA A  92       7.086  26.748   8.603  1.00  0.00           H  
ATOM   1413 3HB  ALA A  92       7.056  28.414   7.982  1.00  0.00           H  
ATOM   1414  N   VAL A  93       9.337  27.669   5.342  1.00  0.00           N  
ATOM   1415  CA  VAL A  93       9.607  28.415   4.119  1.00  0.00           C  
ATOM   1416  C   VAL A  93       8.313  28.829   3.430  1.00  0.00           C  
ATOM   1417  O   VAL A  93       7.471  27.989   3.111  1.00  0.00           O  
ATOM   1418  CB  VAL A  93      10.451  27.565   3.150  1.00  0.00           C  
ATOM   1419  CG1 VAL A  93      10.721  28.333   1.865  1.00  0.00           C  
ATOM   1420  CG2 VAL A  93      11.755  27.159   3.820  1.00  0.00           C  
ATOM   1421  H   VAL A  93       9.096  26.690   5.279  1.00  0.00           H  
ATOM   1422  HA  VAL A  93      10.168  29.313   4.377  1.00  0.00           H  
ATOM   1423  HB  VAL A  93       9.887  26.673   2.879  1.00  0.00           H  
ATOM   1424 1HG1 VAL A  93      11.319  27.718   1.192  1.00  0.00           H  
ATOM   1425 2HG1 VAL A  93       9.776  28.582   1.384  1.00  0.00           H  
ATOM   1426 3HG1 VAL A  93      11.264  29.249   2.096  1.00  0.00           H  
ATOM   1427 1HG2 VAL A  93      12.346  26.558   3.130  1.00  0.00           H  
ATOM   1428 2HG2 VAL A  93      12.315  28.052   4.097  1.00  0.00           H  
ATOM   1429 3HG2 VAL A  93      11.538  26.575   4.715  1.00  0.00           H  
ATOM   1430  N   TYR A  94       8.160  30.129   3.202  1.00  0.00           N  
ATOM   1431  CA  TYR A  94       6.916  30.673   2.671  1.00  0.00           C  
ATOM   1432  C   TYR A  94       6.986  30.836   1.158  1.00  0.00           C  
ATOM   1433  O   TYR A  94       7.939  31.408   0.630  1.00  0.00           O  
ATOM   1434  CB  TYR A  94       6.592  32.014   3.335  1.00  0.00           C  
ATOM   1435  CG  TYR A  94       6.395  31.922   4.832  1.00  0.00           C  
ATOM   1436  CD1 TYR A  94       7.407  32.326   5.690  1.00  0.00           C  
ATOM   1437  CD2 TYR A  94       5.203  31.435   5.346  1.00  0.00           C  
ATOM   1438  CE1 TYR A  94       7.228  32.242   7.057  1.00  0.00           C  
ATOM   1439  CE2 TYR A  94       5.023  31.352   6.713  1.00  0.00           C  
ATOM   1440  CZ  TYR A  94       6.030  31.753   7.567  1.00  0.00           C  
ATOM   1441  OH  TYR A  94       5.851  31.670   8.929  1.00  0.00           O  
ATOM   1442  H   TYR A  94       8.926  30.757   3.401  1.00  0.00           H  
ATOM   1443  HA  TYR A  94       6.110  29.972   2.891  1.00  0.00           H  
ATOM   1444 1HB  TYR A  94       7.399  32.721   3.140  1.00  0.00           H  
ATOM   1445 2HB  TYR A  94       5.683  32.426   2.897  1.00  0.00           H  
ATOM   1446  HD1 TYR A  94       8.345  32.709   5.286  1.00  0.00           H  
ATOM   1447  HD2 TYR A  94       4.408  31.117   4.671  1.00  0.00           H  
ATOM   1448  HE1 TYR A  94       8.023  32.559   7.732  1.00  0.00           H  
ATOM   1449  HE2 TYR A  94       4.086  30.968   7.117  1.00  0.00           H  
ATOM   1450  HH  TYR A  94       6.705  31.707   9.366  1.00  0.00           H  
ATOM   1451  N   TYR A  95       5.971  30.330   0.466  1.00  0.00           N  
ATOM   1452  CA  TYR A  95       5.939  30.377  -0.991  1.00  0.00           C  
ATOM   1453  C   TYR A  95       4.801  31.259  -1.488  1.00  0.00           C  
ATOM   1454  O   TYR A  95       3.720  31.285  -0.901  1.00  0.00           O  
ATOM   1455  CB  TYR A  95       5.807  28.966  -1.569  1.00  0.00           C  
ATOM   1456  CG  TYR A  95       7.013  28.088  -1.316  1.00  0.00           C  
ATOM   1457  CD1 TYR A  95       7.098  27.347  -0.146  1.00  0.00           C  
ATOM   1458  CD2 TYR A  95       8.033  28.023  -2.254  1.00  0.00           C  
ATOM   1459  CE1 TYR A  95       8.199  26.545   0.084  1.00  0.00           C  
ATOM   1460  CE2 TYR A  95       9.133  27.222  -2.023  1.00  0.00           C  
ATOM   1461  CZ  TYR A  95       9.218  26.485  -0.859  1.00  0.00           C  
ATOM   1462  OH  TYR A  95      10.315  25.686  -0.629  1.00  0.00           O  
ATOM   1463  H   TYR A  95       5.203  29.902   0.962  1.00  0.00           H  
ATOM   1464  HA  TYR A  95       6.874  30.812  -1.344  1.00  0.00           H  
ATOM   1465 1HB  TYR A  95       4.933  28.476  -1.138  1.00  0.00           H  
ATOM   1466 2HB  TYR A  95       5.651  29.027  -2.646  1.00  0.00           H  
ATOM   1467  HD1 TYR A  95       6.297  27.398   0.591  1.00  0.00           H  
ATOM   1468  HD2 TYR A  95       7.966  28.606  -3.173  1.00  0.00           H  
ATOM   1469  HE1 TYR A  95       8.266  25.963   1.003  1.00  0.00           H  
ATOM   1470  HE2 TYR A  95       9.936  27.171  -2.760  1.00  0.00           H  
ATOM   1471  HH  TYR A  95      10.109  25.053   0.063  1.00  0.00           H  
ATOM   1472  N   CYS A  96       5.052  31.983  -2.574  1.00  0.00           N  
ATOM   1473  CA  CYS A  96       3.995  32.700  -3.278  1.00  0.00           C  
ATOM   1474  C   CYS A  96       3.583  31.967  -4.548  1.00  0.00           C  
ATOM   1475  O   CYS A  96       4.430  31.523  -5.323  1.00  0.00           O  
ATOM   1476  CB  CYS A  96       4.453  34.114  -3.637  1.00  0.00           C  
ATOM   1477  SG  CYS A  96       4.772  35.173  -2.207  1.00  0.00           S  
ATOM   1478  H   CYS A  96       5.999  32.037  -2.922  1.00  0.00           H  
ATOM   1479  HA  CYS A  96       3.129  32.772  -2.620  1.00  0.00           H  
ATOM   1480 1HB  CYS A  96       5.367  34.061  -4.229  1.00  0.00           H  
ATOM   1481 2HB  CYS A  96       3.693  34.597  -4.252  1.00  0.00           H  
ATOM   1482  HG  CYS A  96       3.498  35.322  -1.857  1.00  0.00           H  
ATOM   1483  N   ALA A  97       2.276  31.843  -4.755  1.00  0.00           N  
ATOM   1484  CA  ALA A  97       1.748  31.124  -5.908  1.00  0.00           C  
ATOM   1485  C   ALA A  97       0.466  31.767  -6.420  1.00  0.00           C  
ATOM   1486  O   ALA A  97      -0.304  32.338  -5.648  1.00  0.00           O  
ATOM   1487  CB  ALA A  97       1.503  29.664  -5.555  1.00  0.00           C  
ATOM   1488  H   ALA A  97       1.632  32.259  -4.098  1.00  0.00           H  
ATOM   1489  HA  ALA A  97       2.489  31.173  -6.707  1.00  0.00           H  
ATOM   1490 1HB  ALA A  97       1.109  29.140  -6.425  1.00  0.00           H  
ATOM   1491 2HB  ALA A  97       2.440  29.201  -5.246  1.00  0.00           H  
ATOM   1492 3HB  ALA A  97       0.783  29.604  -4.739  1.00  0.00           H  
ATOM   1493  N   ARG A  98       0.243  31.672  -7.726  1.00  0.00           N  
ATOM   1494  CA  ARG A  98      -0.989  32.165  -8.331  1.00  0.00           C  
ATOM   1495  C   ARG A  98      -1.960  31.026  -8.610  1.00  0.00           C  
ATOM   1496  O   ARG A  98      -1.552  29.929  -8.991  1.00  0.00           O  
ATOM   1497  CB  ARG A  98      -0.691  32.903  -9.628  1.00  0.00           C  
ATOM   1498  CG  ARG A  98       0.168  34.148  -9.473  1.00  0.00           C  
ATOM   1499  CD  ARG A  98      -0.584  35.257  -8.833  1.00  0.00           C  
ATOM   1500  NE  ARG A  98       0.130  36.521  -8.924  1.00  0.00           N  
ATOM   1501  CZ  ARG A  98      -0.390  37.719  -8.594  1.00  0.00           C  
ATOM   1502  NH1 ARG A  98      -1.626  37.801  -8.154  1.00  0.00           N  
ATOM   1503  NH2 ARG A  98       0.343  38.812  -8.712  1.00  0.00           N  
ATOM   1504  H   ARG A  98       0.944  31.247  -8.316  1.00  0.00           H  
ATOM   1505  HA  ARG A  98      -1.461  32.861  -7.636  1.00  0.00           H  
ATOM   1506 1HB  ARG A  98      -0.179  32.233 -10.317  1.00  0.00           H  
ATOM   1507 2HB  ARG A  98      -1.627  33.204 -10.099  1.00  0.00           H  
ATOM   1508 1HG  ARG A  98       1.034  33.918  -8.852  1.00  0.00           H  
ATOM   1509 2HG  ARG A  98       0.504  34.483 -10.455  1.00  0.00           H  
ATOM   1510 1HD  ARG A  98      -1.549  35.375  -9.326  1.00  0.00           H  
ATOM   1511 2HD  ARG A  98      -0.741  35.030  -7.779  1.00  0.00           H  
ATOM   1512  HE  ARG A  98       1.084  36.498  -9.258  1.00  0.00           H  
ATOM   1513 1HH1 ARG A  98      -2.186  36.965  -8.063  1.00  0.00           H  
ATOM   1514 2HH1 ARG A  98      -2.015  38.699  -7.907  1.00  0.00           H  
ATOM   1515 1HH2 ARG A  98       1.294  38.749  -9.051  1.00  0.00           H  
ATOM   1516 2HH2 ARG A  98      -0.046  39.710  -8.465  1.00  0.00           H  
ATOM   1517  N   SER A  99      -3.248  31.292  -8.418  1.00  0.00           N  
ATOM   1518  CA  SER A  99      -4.288  30.326  -8.752  1.00  0.00           C  
ATOM   1519  C   SER A  99      -5.011  30.717 -10.034  1.00  0.00           C  
ATOM   1520  O   SER A  99      -5.642  31.772 -10.106  1.00  0.00           O  
ATOM   1521  CB  SER A  99      -5.283  30.216  -7.613  1.00  0.00           C  
ATOM   1522  OG  SER A  99      -6.354  29.382  -7.961  1.00  0.00           O  
ATOM   1523  H   SER A  99      -3.513  32.186  -8.031  1.00  0.00           H  
ATOM   1524  HA  SER A  99      -3.820  29.353  -8.906  1.00  0.00           H  
ATOM   1525 1HB  SER A  99      -4.782  29.820  -6.730  1.00  0.00           H  
ATOM   1526 2HB  SER A  99      -5.657  31.207  -7.360  1.00  0.00           H  
ATOM   1527  HG  SER A  99      -5.970  28.523  -8.151  1.00  0.00           H  
ATOM   1528  N   GLY A 100      -4.917  29.860 -11.045  1.00  0.00           N  
ATOM   1529  CA  GLY A 100      -5.353  30.213 -12.391  1.00  0.00           C  
ATOM   1530  C   GLY A 100      -4.479  31.310 -12.984  1.00  0.00           C  
ATOM   1531  O   GLY A 100      -4.979  32.249 -13.604  1.00  0.00           O  
ATOM   1532  H   GLY A 100      -4.533  28.941 -10.877  1.00  0.00           H  
ATOM   1533 1HA  GLY A 100      -5.316  29.329 -13.029  1.00  0.00           H  
ATOM   1534 2HA  GLY A 100      -6.390  30.545 -12.362  1.00  0.00           H  
ATOM   1535  N   GLY A 101      -3.170  31.187 -12.789  1.00  0.00           N  
ATOM   1536  CA  GLY A 101      -2.251  32.291 -13.038  1.00  0.00           C  
ATOM   1537  C   GLY A 101      -1.783  32.303 -14.488  1.00  0.00           C  
ATOM   1538  O   GLY A 101      -2.428  31.724 -15.363  1.00  0.00           O  
ATOM   1539  H   GLY A 101      -2.802  30.306 -12.460  1.00  0.00           H  
ATOM   1540 1HA  GLY A 101      -2.744  33.235 -12.804  1.00  0.00           H  
ATOM   1541 2HA  GLY A 101      -1.391  32.205 -12.375  1.00  0.00           H  
ATOM   1542  N   PRO A 102      -0.659  32.966 -14.736  1.00  0.00           N  
ATOM   1543  CA  PRO A 102      -0.131  33.099 -16.089  1.00  0.00           C  
ATOM   1544  C   PRO A 102       0.146  31.735 -16.708  1.00  0.00           C  
ATOM   1545  O   PRO A 102       0.524  30.792 -16.013  1.00  0.00           O  
ATOM   1546  CB  PRO A 102       1.160  33.896 -15.878  1.00  0.00           C  
ATOM   1547  CG  PRO A 102       0.913  34.668 -14.627  1.00  0.00           C  
ATOM   1548  CD  PRO A 102       0.116  33.731 -13.760  1.00  0.00           C  
ATOM   1549  HA  PRO A 102      -0.847  33.664 -16.703  1.00  0.00           H  
ATOM   1550 1HB  PRO A 102       2.016  33.211 -15.794  1.00  0.00           H  
ATOM   1551 2HB  PRO A 102       1.350  34.542 -16.748  1.00  0.00           H  
ATOM   1552 1HG  PRO A 102       1.867  34.963 -14.167  1.00  0.00           H  
ATOM   1553 2HG  PRO A 102       0.370  35.598 -14.856  1.00  0.00           H  
ATOM   1554 1HD  PRO A 102       0.802  33.088 -13.188  1.00  0.00           H  
ATOM   1555 2HD  PRO A 102      -0.526  34.313 -13.082  1.00  0.00           H  
ATOM   1556  N   TYR A 103      -0.044  31.637 -18.020  1.00  0.00           N  
ATOM   1557  CA  TYR A 103       0.300  30.426 -18.755  1.00  0.00           C  
ATOM   1558  C   TYR A 103       1.743  30.012 -18.492  1.00  0.00           C  
ATOM   1559  O   TYR A 103       2.054  28.824 -18.414  1.00  0.00           O  
ATOM   1560  CB  TYR A 103       0.071  30.627 -20.255  1.00  0.00           C  
ATOM   1561  CG  TYR A 103       0.397  29.409 -21.091  1.00  0.00           C  
ATOM   1562  CD1 TYR A 103      -0.533  28.389 -21.224  1.00  0.00           C  
ATOM   1563  CD2 TYR A 103       1.628  29.313 -21.724  1.00  0.00           C  
ATOM   1564  CE1 TYR A 103      -0.235  27.277 -21.988  1.00  0.00           C  
ATOM   1565  CE2 TYR A 103       1.926  28.201 -22.488  1.00  0.00           C  
ATOM   1566  CZ  TYR A 103       1.000  27.186 -22.620  1.00  0.00           C  
ATOM   1567  OH  TYR A 103       1.298  26.079 -23.381  1.00  0.00           O  
ATOM   1568  H   TYR A 103      -0.437  32.421 -18.520  1.00  0.00           H  
ATOM   1569  HA  TYR A 103      -0.344  29.616 -18.409  1.00  0.00           H  
ATOM   1570 1HB  TYR A 103      -0.973  30.891 -20.431  1.00  0.00           H  
ATOM   1571 2HB  TYR A 103       0.682  31.456 -20.608  1.00  0.00           H  
ATOM   1572  HD1 TYR A 103      -1.500  28.465 -20.727  1.00  0.00           H  
ATOM   1573  HD2 TYR A 103       2.359  30.114 -21.618  1.00  0.00           H  
ATOM   1574  HE1 TYR A 103      -0.966  26.476 -22.093  1.00  0.00           H  
ATOM   1575  HE2 TYR A 103       2.894  28.125 -22.985  1.00  0.00           H  
ATOM   1576  HH  TYR A 103       0.891  25.303 -22.988  1.00  0.00           H  
ATOM   1577  N   PHE A 104       2.620  31.001 -18.357  1.00  0.00           N  
ATOM   1578  CA  PHE A 104       4.046  30.742 -18.193  1.00  0.00           C  
ATOM   1579  C   PHE A 104       4.451  30.802 -16.726  1.00  0.00           C  
ATOM   1580  O   PHE A 104       5.599  31.106 -16.401  1.00  0.00           O  
ATOM   1581  CB  PHE A 104       4.868  31.752 -18.996  1.00  0.00           C  
ATOM   1582  CG  PHE A 104       4.650  31.667 -20.480  1.00  0.00           C  
ATOM   1583  CD1 PHE A 104       3.839  32.586 -21.130  1.00  0.00           C  
ATOM   1584  CD2 PHE A 104       5.253  30.669 -21.229  1.00  0.00           C  
ATOM   1585  CE1 PHE A 104       3.637  32.510 -22.495  1.00  0.00           C  
ATOM   1586  CE2 PHE A 104       5.055  30.590 -22.594  1.00  0.00           C  
ATOM   1587  CZ  PHE A 104       4.245  31.512 -23.227  1.00  0.00           C  
ATOM   1588  H   PHE A 104       2.291  31.956 -18.367  1.00  0.00           H  
ATOM   1589  HA  PHE A 104       4.261  29.740 -18.567  1.00  0.00           H  
ATOM   1590 1HB  PHE A 104       4.619  32.762 -18.673  1.00  0.00           H  
ATOM   1591 2HB  PHE A 104       5.928  31.597 -18.799  1.00  0.00           H  
ATOM   1592  HD1 PHE A 104       3.359  33.376 -20.551  1.00  0.00           H  
ATOM   1593  HD2 PHE A 104       5.893  29.941 -20.728  1.00  0.00           H  
ATOM   1594  HE1 PHE A 104       2.998  33.238 -22.992  1.00  0.00           H  
ATOM   1595  HE2 PHE A 104       5.536  29.801 -23.171  1.00  0.00           H  
ATOM   1596  HZ  PHE A 104       4.086  31.450 -24.302  1.00  0.00           H  
ATOM   1597  N   PHE A 105       3.503  30.509 -15.843  1.00  0.00           N  
ATOM   1598  CA  PHE A 105       3.799  30.354 -14.423  1.00  0.00           C  
ATOM   1599  C   PHE A 105       3.825  28.885 -14.024  1.00  0.00           C  
ATOM   1600  O   PHE A 105       2.817  28.333 -13.582  1.00  0.00           O  
ATOM   1601  CB  PHE A 105       2.765  31.100 -13.577  1.00  0.00           C  
ATOM   1602  CG  PHE A 105       3.005  30.996 -12.098  1.00  0.00           C  
ATOM   1603  CD1 PHE A 105       3.959  31.789 -11.478  1.00  0.00           C  
ATOM   1604  CD2 PHE A 105       2.277  30.105 -11.323  1.00  0.00           C  
ATOM   1605  CE1 PHE A 105       4.180  31.694 -10.117  1.00  0.00           C  
ATOM   1606  CE2 PHE A 105       2.495  30.009  -9.963  1.00  0.00           C  
ATOM   1607  CZ  PHE A 105       3.449  30.805  -9.359  1.00  0.00           C  
ATOM   1608  H   PHE A 105       2.552  30.391 -16.162  1.00  0.00           H  
ATOM   1609  HA  PHE A 105       4.784  30.780 -14.227  1.00  0.00           H  
ATOM   1610 1HB  PHE A 105       2.766  32.155 -13.849  1.00  0.00           H  
ATOM   1611 2HB  PHE A 105       1.771  30.708 -13.789  1.00  0.00           H  
ATOM   1612  HD1 PHE A 105       4.537  32.493 -12.077  1.00  0.00           H  
ATOM   1613  HD2 PHE A 105       1.525  29.476 -11.800  1.00  0.00           H  
ATOM   1614  HE1 PHE A 105       4.933  32.323  -9.643  1.00  0.00           H  
ATOM   1615  HE2 PHE A 105       1.916  29.305  -9.365  1.00  0.00           H  
ATOM   1616  HZ  PHE A 105       3.623  30.729  -8.287  1.00  0.00           H  
ATOM   1617  N   ASP A 106       4.985  28.255 -14.181  1.00  0.00           N  
ATOM   1618  CA  ASP A 106       5.141  26.844 -13.847  1.00  0.00           C  
ATOM   1619  C   ASP A 106       5.658  26.669 -12.425  1.00  0.00           C  
ATOM   1620  O   ASP A 106       5.359  25.674 -11.764  1.00  0.00           O  
ATOM   1621  CB  ASP A 106       6.096  26.163 -14.830  1.00  0.00           C  
ATOM   1622  CG  ASP A 106       5.569  26.154 -16.259  1.00  0.00           C  
ATOM   1623  OD1 ASP A 106       4.373  26.115 -16.430  1.00  0.00           O  
ATOM   1624  OD2 ASP A 106       6.366  26.187 -17.165  1.00  0.00           O  
ATOM   1625  H   ASP A 106       5.778  28.766 -14.541  1.00  0.00           H  
ATOM   1626  HA  ASP A 106       4.166  26.361 -13.917  1.00  0.00           H  
ATOM   1627 1HB  ASP A 106       7.059  26.675 -14.817  1.00  0.00           H  
ATOM   1628 2HB  ASP A 106       6.268  25.133 -14.516  1.00  0.00           H  
ATOM   1629  N   TYR A 107       6.434  27.641 -11.958  1.00  0.00           N  
ATOM   1630  CA  TYR A 107       7.167  27.502 -10.705  1.00  0.00           C  
ATOM   1631  C   TYR A 107       6.761  28.580  -9.708  1.00  0.00           C  
ATOM   1632  O   TYR A 107       6.602  29.746 -10.069  1.00  0.00           O  
ATOM   1633  CB  TYR A 107       8.675  27.554 -10.959  1.00  0.00           C  
ATOM   1634  CG  TYR A 107       9.226  26.311 -11.621  1.00  0.00           C  
ATOM   1635  CD1 TYR A 107       9.247  26.213 -13.005  1.00  0.00           C  
ATOM   1636  CD2 TYR A 107       9.710  25.268 -10.845  1.00  0.00           C  
ATOM   1637  CE1 TYR A 107       9.750  25.078 -13.610  1.00  0.00           C  
ATOM   1638  CE2 TYR A 107      10.213  24.133 -11.450  1.00  0.00           C  
ATOM   1639  CZ  TYR A 107      10.234  24.036 -12.826  1.00  0.00           C  
ATOM   1640  OH  TYR A 107      10.735  22.905 -13.429  1.00  0.00           O  
ATOM   1641  H   TYR A 107       6.518  28.499 -12.485  1.00  0.00           H  
ATOM   1642  HA  TYR A 107       6.920  26.535 -10.266  1.00  0.00           H  
ATOM   1643 1HB  TYR A 107       8.908  28.410 -11.594  1.00  0.00           H  
ATOM   1644 2HB  TYR A 107       9.198  27.696 -10.014  1.00  0.00           H  
ATOM   1645  HD1 TYR A 107       8.866  27.033 -13.615  1.00  0.00           H  
ATOM   1646  HD2 TYR A 107       9.693  25.345  -9.758  1.00  0.00           H  
ATOM   1647  HE1 TYR A 107       9.767  25.001 -14.697  1.00  0.00           H  
ATOM   1648  HE2 TYR A 107      10.593  23.313 -10.840  1.00  0.00           H  
ATOM   1649  HH  TYR A 107      10.089  22.197 -13.367  1.00  0.00           H  
ATOM   1650  N   TRP A 108       6.595  28.183  -8.451  1.00  0.00           N  
ATOM   1651  CA  TRP A 108       6.380  29.135  -7.368  1.00  0.00           C  
ATOM   1652  C   TRP A 108       7.625  29.976  -7.118  1.00  0.00           C  
ATOM   1653  O   TRP A 108       8.680  29.729  -7.702  1.00  0.00           O  
ATOM   1654  CB  TRP A 108       5.987  28.403  -6.084  1.00  0.00           C  
ATOM   1655  CG  TRP A 108       4.688  27.663  -6.190  1.00  0.00           C  
ATOM   1656  CD1 TRP A 108       3.920  27.521  -7.307  1.00  0.00           C  
ATOM   1657  CD2 TRP A 108       3.995  26.954  -5.134  1.00  0.00           C  
ATOM   1658  NE1 TRP A 108       2.802  26.777  -7.021  1.00  0.00           N  
ATOM   1659  CE2 TRP A 108       2.832  26.421  -5.696  1.00  0.00           C  
ATOM   1660  CE3 TRP A 108       4.266  26.732  -3.778  1.00  0.00           C  
ATOM   1661  CZ2 TRP A 108       1.932  25.677  -4.950  1.00  0.00           C  
ATOM   1662  CZ3 TRP A 108       3.363  25.986  -3.030  1.00  0.00           C  
ATOM   1663  CH2 TRP A 108       2.227  25.472  -3.602  1.00  0.00           C  
ATOM   1664  H   TRP A 108       6.619  27.195  -8.239  1.00  0.00           H  
ATOM   1665  HA  TRP A 108       5.566  29.803  -7.653  1.00  0.00           H  
ATOM   1666 1HB  TRP A 108       6.767  27.690  -5.818  1.00  0.00           H  
ATOM   1667 2HB  TRP A 108       5.906  29.120  -5.267  1.00  0.00           H  
ATOM   1668  HD1 TRP A 108       4.159  27.936  -8.284  1.00  0.00           H  
ATOM   1669  HE1 TRP A 108       2.074  26.533  -7.677  1.00  0.00           H  
ATOM   1670  HE3 TRP A 108       5.168  27.136  -3.320  1.00  0.00           H  
ATOM   1671  HZ2 TRP A 108       1.023  25.261  -5.386  1.00  0.00           H  
ATOM   1672  HZ3 TRP A 108       3.581  25.818  -1.975  1.00  0.00           H  
ATOM   1673  HH2 TRP A 108       1.540  24.890  -2.986  1.00  0.00           H  
ATOM   1674  N   GLY A 109       7.496  30.970  -6.246  1.00  0.00           N  
ATOM   1675  CA  GLY A 109       8.639  31.769  -5.821  1.00  0.00           C  
ATOM   1676  C   GLY A 109       9.688  30.907  -5.129  1.00  0.00           C  
ATOM   1677  O   GLY A 109       9.418  29.766  -4.754  1.00  0.00           O  
ATOM   1678  H   GLY A 109       6.583  31.177  -5.867  1.00  0.00           H  
ATOM   1679 1HA  GLY A 109       9.082  32.261  -6.687  1.00  0.00           H  
ATOM   1680 2HA  GLY A 109       8.303  32.553  -5.143  1.00  0.00           H  
ATOM   1681  N   GLN A 110      10.885  31.459  -4.963  1.00  0.00           N  
ATOM   1682  CA  GLN A 110      12.033  30.679  -4.518  1.00  0.00           C  
ATOM   1683  C   GLN A 110      11.881  30.256  -3.063  1.00  0.00           C  
ATOM   1684  O   GLN A 110      12.567  29.348  -2.595  1.00  0.00           O  
ATOM   1685  CB  GLN A 110      13.326  31.480  -4.697  1.00  0.00           C  
ATOM   1686  CG  GLN A 110      13.587  32.495  -3.597  1.00  0.00           C  
ATOM   1687  CD  GLN A 110      13.023  33.864  -3.928  1.00  0.00           C  
ATOM   1688  OE1 GLN A 110      11.986  33.980  -4.587  1.00  0.00           O  
ATOM   1689  NE2 GLN A 110      13.703  34.909  -3.471  1.00  0.00           N  
ATOM   1690  H   GLN A 110      11.002  32.445  -5.151  1.00  0.00           H  
ATOM   1691  HA  GLN A 110      12.095  29.777  -5.126  1.00  0.00           H  
ATOM   1692 1HB  GLN A 110      14.175  30.796  -4.732  1.00  0.00           H  
ATOM   1693 2HB  GLN A 110      13.296  32.013  -5.647  1.00  0.00           H  
ATOM   1694 1HG  GLN A 110      13.120  32.146  -2.676  1.00  0.00           H  
ATOM   1695 2HG  GLN A 110      14.664  32.594  -3.456  1.00  0.00           H  
ATOM   1696 1HE2 GLN A 110      13.379  35.837  -3.657  1.00  0.00           H  
ATOM   1697 2HE2 GLN A 110      14.539  34.769  -2.940  1.00  0.00           H  
ATOM   1698  N   GLY A 111      10.977  30.920  -2.350  1.00  0.00           N  
ATOM   1699  CA  GLY A 111      10.680  30.566  -0.967  1.00  0.00           C  
ATOM   1700  C   GLY A 111      11.401  31.490   0.005  1.00  0.00           C  
ATOM   1701  O   GLY A 111      12.546  31.879  -0.226  1.00  0.00           O  
ATOM   1702  H   GLY A 111      10.482  31.690  -2.778  1.00  0.00           H  
ATOM   1703 1HA  GLY A 111       9.604  30.623  -0.800  1.00  0.00           H  
ATOM   1704 2HA  GLY A 111      10.979  29.535  -0.784  1.00  0.00           H  
ATOM   1705  N   THR A 112      10.725  31.839   1.094  1.00  0.00           N  
ATOM   1706  CA  THR A 112      11.315  32.684   2.125  1.00  0.00           C  
ATOM   1707  C   THR A 112      11.366  31.962   3.466  1.00  0.00           C  
ATOM   1708  O   THR A 112      10.332  31.706   4.083  1.00  0.00           O  
ATOM   1709  CB  THR A 112      10.535  34.002   2.277  1.00  0.00           C  
ATOM   1710  OG1 THR A 112      10.541  34.710   1.030  1.00  0.00           O  
ATOM   1711  CG2 THR A 112      11.163  34.874   3.353  1.00  0.00           C  
ATOM   1712  H   THR A 112       9.776  31.511   1.210  1.00  0.00           H  
ATOM   1713  HA  THR A 112      12.338  32.922   1.833  1.00  0.00           H  
ATOM   1714  HB  THR A 112       9.502  33.785   2.550  1.00  0.00           H  
ATOM   1715  HG1 THR A 112      11.356  35.211   0.951  1.00  0.00           H  
ATOM   1716 1HG2 THR A 112      10.598  35.801   3.447  1.00  0.00           H  
ATOM   1717 2HG2 THR A 112      11.149  34.343   4.305  1.00  0.00           H  
ATOM   1718 3HG2 THR A 112      12.192  35.103   3.081  1.00  0.00           H  
ATOM   1719  N   LEU A 113      12.574  31.636   3.911  1.00  0.00           N  
ATOM   1720  CA  LEU A 113      12.760  30.924   5.170  1.00  0.00           C  
ATOM   1721  C   LEU A 113      12.784  31.888   6.350  1.00  0.00           C  
ATOM   1722  O   LEU A 113      13.611  32.799   6.403  1.00  0.00           O  
ATOM   1723  CB  LEU A 113      14.064  30.117   5.135  1.00  0.00           C  
ATOM   1724  CG  LEU A 113      14.453  29.425   6.448  1.00  0.00           C  
ATOM   1725  CD1 LEU A 113      13.403  28.381   6.803  1.00  0.00           C  
ATOM   1726  CD2 LEU A 113      15.828  28.789   6.298  1.00  0.00           C  
ATOM   1727  H   LEU A 113      13.385  31.887   3.364  1.00  0.00           H  
ATOM   1728  HA  LEU A 113      11.926  30.237   5.306  1.00  0.00           H  
ATOM   1729 1HB  LEU A 113      13.976  29.349   4.369  1.00  0.00           H  
ATOM   1730 2HB  LEU A 113      14.879  30.785   4.858  1.00  0.00           H  
ATOM   1731  HG  LEU A 113      14.479  30.160   7.253  1.00  0.00           H  
ATOM   1732 1HD1 LEU A 113      13.680  27.890   7.736  1.00  0.00           H  
ATOM   1733 2HD1 LEU A 113      12.434  28.866   6.923  1.00  0.00           H  
ATOM   1734 3HD1 LEU A 113      13.343  27.640   6.007  1.00  0.00           H  
ATOM   1735 1HD2 LEU A 113      16.105  28.298   7.232  1.00  0.00           H  
ATOM   1736 2HD2 LEU A 113      15.803  28.054   5.494  1.00  0.00           H  
ATOM   1737 3HD2 LEU A 113      16.561  29.560   6.062  1.00  0.00           H  
ATOM   1738  N   VAL A 114      11.873  31.683   7.294  1.00  0.00           N  
ATOM   1739  CA  VAL A 114      11.856  32.462   8.526  1.00  0.00           C  
ATOM   1740  C   VAL A 114      12.068  31.572   9.744  1.00  0.00           C  
ATOM   1741  O   VAL A 114      11.386  30.561   9.912  1.00  0.00           O  
ATOM   1742  CB  VAL A 114      10.518  33.211   8.667  1.00  0.00           C  
ATOM   1743  CG1 VAL A 114      10.468  33.970   9.985  1.00  0.00           C  
ATOM   1744  CG2 VAL A 114      10.327  34.157   7.492  1.00  0.00           C  
ATOM   1745  H   VAL A 114      11.173  30.968   7.155  1.00  0.00           H  
ATOM   1746  HA  VAL A 114      12.664  33.194   8.483  1.00  0.00           H  
ATOM   1747  HB  VAL A 114       9.705  32.484   8.684  1.00  0.00           H  
ATOM   1748 1HG1 VAL A 114       9.515  34.493  10.068  1.00  0.00           H  
ATOM   1749 2HG1 VAL A 114      10.570  33.269  10.813  1.00  0.00           H  
ATOM   1750 3HG1 VAL A 114      11.282  34.694  10.018  1.00  0.00           H  
ATOM   1751 1HG2 VAL A 114       9.379  34.683   7.598  1.00  0.00           H  
ATOM   1752 2HG2 VAL A 114      11.143  34.881   7.471  1.00  0.00           H  
ATOM   1753 3HG2 VAL A 114      10.325  33.588   6.562  1.00  0.00           H  
ATOM   1754  N   THR A 115      13.016  31.955  10.592  1.00  0.00           N  
ATOM   1755  CA  THR A 115      13.277  31.227  11.829  1.00  0.00           C  
ATOM   1756  C   THR A 115      12.957  32.082  13.048  1.00  0.00           C  
ATOM   1757  O   THR A 115      11.821  32.202  13.416  1.00  0.00           O  
ATOM   1758  OXT THR A 115      13.841  32.636  13.642  1.00  0.00           O  
ATOM   1759  CB  THR A 115      14.742  30.757  11.897  1.00  0.00           C  
ATOM   1760  OG1 THR A 115      15.014  29.873  10.801  1.00  0.00           O  
ATOM   1761  CG2 THR A 115      15.009  30.031  13.206  1.00  0.00           C  
ATOM   1762  H   THR A 115      13.571  32.770  10.375  1.00  0.00           H  
ATOM   1763  HA  THR A 115      12.633  30.348  11.855  1.00  0.00           H  
ATOM   1764  HB  THR A 115      15.405  31.619  11.824  1.00  0.00           H  
ATOM   1765  HG1 THR A 115      14.966  28.964  11.105  1.00  0.00           H  
ATOM   1766 1HG2 THR A 115      16.049  29.706  13.237  1.00  0.00           H  
ATOM   1767 2HG2 THR A 115      14.814  30.704  14.041  1.00  0.00           H  
ATOM   1768 3HG2 THR A 115      14.356  29.163  13.281  1.00  0.00           H  
ATOM   1769  N   ASP C 116      -9.617  22.804   6.395  1.00  0.00           N  
ATOM   1770  CA  ASP C 116      -9.165  22.127   7.604  1.00  0.00           C  
ATOM   1771  C   ASP C 116      -9.360  20.620   7.497  1.00  0.00           C  
ATOM   1772  O   ASP C 116      -9.172  19.890   8.470  1.00  0.00           O  
ATOM   1773  CB  ASP C 116      -9.915  22.659   8.828  1.00  0.00           C  
ATOM   1774  CG  ASP C 116      -9.561  24.103   9.159  1.00  0.00           C  
ATOM   1775  OD1 ASP C 116      -8.452  24.499   8.887  1.00  0.00           O  
ATOM   1776  OD2 ASP C 116     -10.402  24.795   9.680  1.00  0.00           O  
ATOM   1777 1H   ASP C 116      -9.477  23.790   6.492  1.00  0.00           H  
ATOM   1778 2H   ASP C 116      -9.094  22.470   5.610  1.00  0.00           H  
ATOM   1779 3H   ASP C 116     -10.588  22.618   6.251  1.00  0.00           H  
ATOM   1780  HA  ASP C 116      -8.101  22.325   7.735  1.00  0.00           H  
ATOM   1781 1HB  ASP C 116     -10.989  22.595   8.653  1.00  0.00           H  
ATOM   1782 2HB  ASP C 116      -9.686  22.037   9.694  1.00  0.00           H  
ATOM   1783  N   ILE C 117      -9.738  20.160   6.310  1.00  0.00           N  
ATOM   1784  CA  ILE C 117      -9.759  18.733   6.012  1.00  0.00           C  
ATOM   1785  C   ILE C 117      -8.347  18.168   5.927  1.00  0.00           C  
ATOM   1786  O   ILE C 117      -7.486  18.722   5.244  1.00  0.00           O  
ATOM   1787  CB  ILE C 117     -10.503  18.458   4.692  1.00  0.00           C  
ATOM   1788  CG1 ILE C 117     -11.975  18.861   4.816  1.00  0.00           C  
ATOM   1789  CG2 ILE C 117     -10.380  16.992   4.308  1.00  0.00           C  
ATOM   1790  CD1 ILE C 117     -12.723  18.850   3.502  1.00  0.00           C  
ATOM   1791  H   ILE C 117     -10.018  20.816   5.594  1.00  0.00           H  
ATOM   1792  HA  ILE C 117     -10.284  18.220   6.817  1.00  0.00           H  
ATOM   1793  HB  ILE C 117     -10.075  19.070   3.899  1.00  0.00           H  
ATOM   1794 1HG1 ILE C 117     -12.481  18.184   5.503  1.00  0.00           H  
ATOM   1795 2HG1 ILE C 117     -12.044  19.865   5.237  1.00  0.00           H  
ATOM   1796 1HG2 ILE C 117     -10.912  16.815   3.373  1.00  0.00           H  
ATOM   1797 2HG2 ILE C 117      -9.329  16.737   4.180  1.00  0.00           H  
ATOM   1798 3HG2 ILE C 117     -10.811  16.372   5.094  1.00  0.00           H  
ATOM   1799 1HD1 ILE C 117     -13.759  19.147   3.671  1.00  0.00           H  
ATOM   1800 2HD1 ILE C 117     -12.254  19.549   2.809  1.00  0.00           H  
ATOM   1801 3HD1 ILE C 117     -12.699  17.847   3.079  1.00  0.00           H  
ATOM   1802  N   VAL C 118      -8.116  17.061   6.624  1.00  0.00           N  
ATOM   1803  CA  VAL C 118      -6.786  16.469   6.703  1.00  0.00           C  
ATOM   1804  C   VAL C 118      -6.496  15.601   5.485  1.00  0.00           C  
ATOM   1805  O   VAL C 118      -7.275  14.712   5.144  1.00  0.00           O  
ATOM   1806  CB  VAL C 118      -6.655  15.616   7.979  1.00  0.00           C  
ATOM   1807  CG1 VAL C 118      -5.301  14.924   8.021  1.00  0.00           C  
ATOM   1808  CG2 VAL C 118      -6.852  16.490   9.208  1.00  0.00           C  
ATOM   1809  H   VAL C 118      -8.881  16.618   7.112  1.00  0.00           H  
ATOM   1810  HA  VAL C 118      -6.051  17.273   6.742  1.00  0.00           H  
ATOM   1811  HB  VAL C 118      -7.415  14.835   7.962  1.00  0.00           H  
ATOM   1812 1HG1 VAL C 118      -5.225  14.326   8.929  1.00  0.00           H  
ATOM   1813 2HG1 VAL C 118      -5.196  14.276   7.150  1.00  0.00           H  
ATOM   1814 3HG1 VAL C 118      -4.509  15.673   8.014  1.00  0.00           H  
ATOM   1815 1HG2 VAL C 118      -6.759  15.881  10.107  1.00  0.00           H  
ATOM   1816 2HG2 VAL C 118      -6.095  17.275   9.221  1.00  0.00           H  
ATOM   1817 3HG2 VAL C 118      -7.843  16.943   9.178  1.00  0.00           H  
ATOM   1818  N   MET C 119      -5.370  15.866   4.831  1.00  0.00           N  
ATOM   1819  CA  MET C 119      -4.965  15.098   3.659  1.00  0.00           C  
ATOM   1820  C   MET C 119      -3.598  14.460   3.864  1.00  0.00           C  
ATOM   1821  O   MET C 119      -2.573  15.141   3.831  1.00  0.00           O  
ATOM   1822  CB  MET C 119      -4.957  15.992   2.420  1.00  0.00           C  
ATOM   1823  CG  MET C 119      -6.321  16.545   2.033  1.00  0.00           C  
ATOM   1824  SD  MET C 119      -6.246  17.643   0.604  1.00  0.00           S  
ATOM   1825  CE  MET C 119      -6.045  16.458  -0.723  1.00  0.00           C  
ATOM   1826  H   MET C 119      -4.778  16.618   5.154  1.00  0.00           H  
ATOM   1827  HA  MET C 119      -5.686  14.295   3.507  1.00  0.00           H  
ATOM   1828 1HB  MET C 119      -4.289  16.836   2.586  1.00  0.00           H  
ATOM   1829 2HB  MET C 119      -4.570  15.430   1.569  1.00  0.00           H  
ATOM   1830 1HG  MET C 119      -6.994  15.721   1.800  1.00  0.00           H  
ATOM   1831 2HG  MET C 119      -6.740  17.100   2.872  1.00  0.00           H  
ATOM   1832 1HE  MET C 119      -5.983  16.985  -1.676  1.00  0.00           H  
ATOM   1833 2HE  MET C 119      -5.130  15.884  -0.564  1.00  0.00           H  
ATOM   1834 3HE  MET C 119      -6.899  15.780  -0.739  1.00  0.00           H  
ATOM   1835  N   THR C 120      -3.589  13.148   4.075  1.00  0.00           N  
ATOM   1836  CA  THR C 120      -2.354  12.427   4.362  1.00  0.00           C  
ATOM   1837  C   THR C 120      -1.850  11.686   3.131  1.00  0.00           C  
ATOM   1838  O   THR C 120      -2.544  10.830   2.581  1.00  0.00           O  
ATOM   1839  CB  THR C 120      -2.551  11.432   5.521  1.00  0.00           C  
ATOM   1840  OG1 THR C 120      -2.924  12.144   6.708  1.00  0.00           O  
ATOM   1841  CG2 THR C 120      -1.269  10.656   5.781  1.00  0.00           C  
ATOM   1842  H   THR C 120      -4.459  12.637   4.035  1.00  0.00           H  
ATOM   1843  HA  THR C 120      -1.592  13.149   4.656  1.00  0.00           H  
ATOM   1844  HB  THR C 120      -3.347  10.732   5.268  1.00  0.00           H  
ATOM   1845  HG1 THR C 120      -3.842  11.957   6.917  1.00  0.00           H  
ATOM   1846 1HG2 THR C 120      -1.426   9.958   6.603  1.00  0.00           H  
ATOM   1847 2HG2 THR C 120      -0.988  10.105   4.884  1.00  0.00           H  
ATOM   1848 3HG2 THR C 120      -0.471  11.350   6.044  1.00  0.00           H  
ATOM   1849  N   GLN C 121      -0.637  12.018   2.702  1.00  0.00           N  
ATOM   1850  CA  GLN C 121      -0.017  11.350   1.564  1.00  0.00           C  
ATOM   1851  C   GLN C 121       0.783  10.133   2.009  1.00  0.00           C  
ATOM   1852  O   GLN C 121       1.216  10.049   3.158  1.00  0.00           O  
ATOM   1853  CB  GLN C 121       0.889  12.320   0.801  1.00  0.00           C  
ATOM   1854  CG  GLN C 121       0.149  13.465   0.130  1.00  0.00           C  
ATOM   1855  CD  GLN C 121       1.076  14.367  -0.664  1.00  0.00           C  
ATOM   1856  OE1 GLN C 121       0.875  15.582  -0.731  1.00  0.00           O  
ATOM   1857  NE2 GLN C 121       2.098  13.775  -1.271  1.00  0.00           N  
ATOM   1858  H   GLN C 121      -0.132  12.753   3.176  1.00  0.00           H  
ATOM   1859  HA  GLN C 121      -0.804  11.008   0.893  1.00  0.00           H  
ATOM   1860 1HB  GLN C 121       1.622  12.748   1.485  1.00  0.00           H  
ATOM   1861 2HB  GLN C 121       1.437  11.777   0.031  1.00  0.00           H  
ATOM   1862 1HG  GLN C 121      -0.595  13.054  -0.552  1.00  0.00           H  
ATOM   1863 2HG  GLN C 121      -0.339  14.067   0.896  1.00  0.00           H  
ATOM   1864 1HE2 GLN C 121       2.744  14.319  -1.809  1.00  0.00           H  
ATOM   1865 2HE2 GLN C 121       2.224  12.786  -1.190  1.00  0.00           H  
ATOM   1866  N   SER C 122       0.976   9.190   1.092  1.00  0.00           N  
ATOM   1867  CA  SER C 122       1.769   7.999   1.373  1.00  0.00           C  
ATOM   1868  C   SER C 122       2.379   7.431   0.099  1.00  0.00           C  
ATOM   1869  O   SER C 122       1.723   7.368  -0.941  1.00  0.00           O  
ATOM   1870  CB  SER C 122       0.909   6.947   2.046  1.00  0.00           C  
ATOM   1871  OG  SER C 122       1.639   5.773   2.274  1.00  0.00           O  
ATOM   1872  H   SER C 122       0.563   9.302   0.178  1.00  0.00           H  
ATOM   1873  HA  SER C 122       2.580   8.275   2.048  1.00  0.00           H  
ATOM   1874 1HB  SER C 122       0.534   7.335   2.993  1.00  0.00           H  
ATOM   1875 2HB  SER C 122       0.047   6.726   1.418  1.00  0.00           H  
ATOM   1876  HG  SER C 122       1.032   5.163   2.700  1.00  0.00           H  
ATOM   1877  N   PRO C 123       3.639   7.017   0.186  1.00  0.00           N  
ATOM   1878  CA  PRO C 123       4.383   7.084   1.438  1.00  0.00           C  
ATOM   1879  C   PRO C 123       4.962   8.476   1.660  1.00  0.00           C  
ATOM   1880  O   PRO C 123       4.711   9.395   0.881  1.00  0.00           O  
ATOM   1881  CB  PRO C 123       5.485   6.038   1.241  1.00  0.00           C  
ATOM   1882  CG  PRO C 123       5.801   6.110  -0.214  1.00  0.00           C  
ATOM   1883  CD  PRO C 123       4.469   6.344  -0.876  1.00  0.00           C  
ATOM   1884  HA  PRO C 123       3.719   6.805   2.269  1.00  0.00           H  
ATOM   1885 1HB  PRO C 123       6.349   6.278   1.878  1.00  0.00           H  
ATOM   1886 2HB  PRO C 123       5.122   5.047   1.550  1.00  0.00           H  
ATOM   1887 1HG  PRO C 123       6.518   6.921  -0.407  1.00  0.00           H  
ATOM   1888 2HG  PRO C 123       6.280   5.177  -0.545  1.00  0.00           H  
ATOM   1889 1HD  PRO C 123       4.603   6.998  -1.750  1.00  0.00           H  
ATOM   1890 2HD  PRO C 123       4.034   5.379  -1.176  1.00  0.00           H  
ATOM   1891  N   LEU C 124       5.739   8.624   2.728  1.00  0.00           N  
ATOM   1892  CA  LEU C 124       6.514   9.839   2.949  1.00  0.00           C  
ATOM   1893  C   LEU C 124       7.614   9.988   1.905  1.00  0.00           C  
ATOM   1894  O   LEU C 124       7.928  11.098   1.475  1.00  0.00           O  
ATOM   1895  CB  LEU C 124       7.131   9.826   4.353  1.00  0.00           C  
ATOM   1896  CG  LEU C 124       6.141   9.970   5.516  1.00  0.00           C  
ATOM   1897  CD1 LEU C 124       6.866   9.728   6.833  1.00  0.00           C  
ATOM   1898  CD2 LEU C 124       5.517  11.357   5.482  1.00  0.00           C  
ATOM   1899  H   LEU C 124       5.794   7.875   3.404  1.00  0.00           H  
ATOM   1900  HA  LEU C 124       5.845  10.695   2.868  1.00  0.00           H  
ATOM   1901 1HB  LEU C 124       7.667   8.887   4.488  1.00  0.00           H  
ATOM   1902 2HB  LEU C 124       7.849  10.643   4.425  1.00  0.00           H  
ATOM   1903  HG  LEU C 124       5.358   9.217   5.423  1.00  0.00           H  
ATOM   1904 1HD1 LEU C 124       6.162   9.831   7.660  1.00  0.00           H  
ATOM   1905 2HD1 LEU C 124       7.286   8.722   6.838  1.00  0.00           H  
ATOM   1906 3HD1 LEU C 124       7.667  10.457   6.947  1.00  0.00           H  
ATOM   1907 1HD2 LEU C 124       4.812  11.459   6.308  1.00  0.00           H  
ATOM   1908 2HD2 LEU C 124       6.299  12.111   5.576  1.00  0.00           H  
ATOM   1909 3HD2 LEU C 124       4.991  11.496   4.538  1.00  0.00           H  
ATOM   1910  N   SER C 125       8.196   8.864   1.502  1.00  0.00           N  
ATOM   1911  CA  SER C 125       9.218   8.861   0.462  1.00  0.00           C  
ATOM   1912  C   SER C 125       9.205   7.554  -0.320  1.00  0.00           C  
ATOM   1913  O   SER C 125       9.082   6.474   0.260  1.00  0.00           O  
ATOM   1914  CB  SER C 125      10.587   9.081   1.075  1.00  0.00           C  
ATOM   1915  OG  SER C 125      11.588   9.039   0.095  1.00  0.00           O  
ATOM   1916  H   SER C 125       7.924   7.989   1.926  1.00  0.00           H  
ATOM   1917  HA  SER C 125       9.008   9.677  -0.232  1.00  0.00           H  
ATOM   1918 1HB  SER C 125      10.609  10.046   1.580  1.00  0.00           H  
ATOM   1919 2HB  SER C 125      10.777   8.314   1.825  1.00  0.00           H  
ATOM   1920  HG  SER C 125      11.203   9.428  -0.693  1.00  0.00           H  
ATOM   1921  N   LEU C 126       9.332   7.657  -1.638  1.00  0.00           N  
ATOM   1922  CA  LEU C 126       9.129   6.514  -2.519  1.00  0.00           C  
ATOM   1923  C   LEU C 126      10.343   6.281  -3.409  1.00  0.00           C  
ATOM   1924  O   LEU C 126      10.590   7.037  -4.349  1.00  0.00           O  
ATOM   1925  CB  LEU C 126       7.883   6.730  -3.389  1.00  0.00           C  
ATOM   1926  CG  LEU C 126       7.566   5.609  -4.387  1.00  0.00           C  
ATOM   1927  CD1 LEU C 126       7.273   4.321  -3.629  1.00  0.00           C  
ATOM   1928  CD2 LEU C 126       6.381   6.017  -5.249  1.00  0.00           C  
ATOM   1929  H   LEU C 126       9.577   8.551  -2.040  1.00  0.00           H  
ATOM   1930  HA  LEU C 126       8.978   5.626  -1.905  1.00  0.00           H  
ATOM   1931 1HB  LEU C 126       7.020   6.846  -2.736  1.00  0.00           H  
ATOM   1932 2HB  LEU C 126       8.011   7.652  -3.956  1.00  0.00           H  
ATOM   1933  HG  LEU C 126       8.434   5.432  -5.023  1.00  0.00           H  
ATOM   1934 1HD1 LEU C 126       7.048   3.525  -4.338  1.00  0.00           H  
ATOM   1935 2HD1 LEU C 126       8.144   4.042  -3.036  1.00  0.00           H  
ATOM   1936 3HD1 LEU C 126       6.419   4.473  -2.971  1.00  0.00           H  
ATOM   1937 1HD2 LEU C 126       6.156   5.221  -5.959  1.00  0.00           H  
ATOM   1938 2HD2 LEU C 126       5.513   6.194  -4.614  1.00  0.00           H  
ATOM   1939 3HD2 LEU C 126       6.624   6.930  -5.793  1.00  0.00           H  
ATOM   1940  N   PRO C 127      11.097   5.229  -3.109  1.00  0.00           N  
ATOM   1941  CA  PRO C 127      12.210   4.818  -3.956  1.00  0.00           C  
ATOM   1942  C   PRO C 127      11.714   4.163  -5.238  1.00  0.00           C  
ATOM   1943  O   PRO C 127      10.906   3.234  -5.200  1.00  0.00           O  
ATOM   1944  CB  PRO C 127      12.968   3.824  -3.070  1.00  0.00           C  
ATOM   1945  CG  PRO C 127      11.906   3.192  -2.237  1.00  0.00           C  
ATOM   1946  CD  PRO C 127      10.941   4.312  -1.949  1.00  0.00           C  
ATOM   1947  HA  PRO C 127      12.834   5.695  -4.186  1.00  0.00           H  
ATOM   1948 1HB  PRO C 127      13.508   3.097  -3.696  1.00  0.00           H  
ATOM   1949 2HB  PRO C 127      13.723   4.353  -2.470  1.00  0.00           H  
ATOM   1950 1HG  PRO C 127      11.438   2.361  -2.784  1.00  0.00           H  
ATOM   1951 2HG  PRO C 127      12.343   2.765  -1.323  1.00  0.00           H  
ATOM   1952 1HD  PRO C 127       9.919   3.911  -1.893  1.00  0.00           H  
ATOM   1953 2HD  PRO C 127      11.218   4.801  -1.003  1.00  0.00           H  
ATOM   1954  N   VAL C 128      12.201   4.651  -6.373  1.00  0.00           N  
ATOM   1955  CA  VAL C 128      11.725   4.191  -7.672  1.00  0.00           C  
ATOM   1956  C   VAL C 128      12.886   3.806  -8.580  1.00  0.00           C  
ATOM   1957  O   VAL C 128      13.875   4.532  -8.680  1.00  0.00           O  
ATOM   1958  CB  VAL C 128      10.887   5.289  -8.354  1.00  0.00           C  
ATOM   1959  CG1 VAL C 128      10.429   4.832  -9.731  1.00  0.00           C  
ATOM   1960  CG2 VAL C 128       9.694   5.648  -7.480  1.00  0.00           C  
ATOM   1961  H   VAL C 128      12.919   5.360  -6.336  1.00  0.00           H  
ATOM   1962  HA  VAL C 128      11.095   3.314  -7.519  1.00  0.00           H  
ATOM   1963  HB  VAL C 128      11.510   6.172  -8.499  1.00  0.00           H  
ATOM   1964 1HG1 VAL C 128       9.838   5.620 -10.198  1.00  0.00           H  
ATOM   1965 2HG1 VAL C 128      11.299   4.615 -10.350  1.00  0.00           H  
ATOM   1966 3HG1 VAL C 128       9.820   3.934  -9.632  1.00  0.00           H  
ATOM   1967 1HG2 VAL C 128       9.107   6.425  -7.968  1.00  0.00           H  
ATOM   1968 2HG2 VAL C 128       9.074   4.764  -7.330  1.00  0.00           H  
ATOM   1969 3HG2 VAL C 128      10.047   6.012  -6.515  1.00  0.00           H  
ATOM   1970  N   THR C 129      12.760   2.660  -9.240  1.00  0.00           N  
ATOM   1971  CA  THR C 129      13.709   2.261 -10.272  1.00  0.00           C  
ATOM   1972  C   THR C 129      13.474   3.032 -11.564  1.00  0.00           C  
ATOM   1973  O   THR C 129      12.335   3.201 -11.999  1.00  0.00           O  
ATOM   1974  CB  THR C 129      13.625   0.749 -10.548  1.00  0.00           C  
ATOM   1975  OG1 THR C 129      13.933   0.023  -9.351  1.00  0.00           O  
ATOM   1976  CG2 THR C 129      14.603   0.351 -11.643  1.00  0.00           C  
ATOM   1977  H   THR C 129      11.986   2.049  -9.021  1.00  0.00           H  
ATOM   1978  HA  THR C 129      14.716   2.490  -9.922  1.00  0.00           H  
ATOM   1979  HB  THR C 129      12.613   0.492 -10.862  1.00  0.00           H  
ATOM   1980  HG1 THR C 129      13.118  -0.209  -8.899  1.00  0.00           H  
ATOM   1981 1HG2 THR C 129      14.529  -0.721 -11.826  1.00  0.00           H  
ATOM   1982 2HG2 THR C 129      14.364   0.893 -12.559  1.00  0.00           H  
ATOM   1983 3HG2 THR C 129      15.617   0.596 -11.331  1.00  0.00           H  
ATOM   1984  N   PRO C 130      14.558   3.497 -12.175  1.00  0.00           N  
ATOM   1985  CA  PRO C 130      14.477   4.206 -13.447  1.00  0.00           C  
ATOM   1986  C   PRO C 130      13.644   3.428 -14.458  1.00  0.00           C  
ATOM   1987  O   PRO C 130      13.966   2.289 -14.797  1.00  0.00           O  
ATOM   1988  CB  PRO C 130      15.942   4.306 -13.880  1.00  0.00           C  
ATOM   1989  CG  PRO C 130      16.700   4.366 -12.598  1.00  0.00           C  
ATOM   1990  CD  PRO C 130      15.974   3.411 -11.689  1.00  0.00           C  
ATOM   1991  HA  PRO C 130      14.046   5.204 -13.278  1.00  0.00           H  
ATOM   1992 1HB  PRO C 130      16.213   3.436 -14.496  1.00  0.00           H  
ATOM   1993 2HB  PRO C 130      16.090   5.200 -14.505  1.00  0.00           H  
ATOM   1994 1HG  PRO C 130      17.749   4.080 -12.763  1.00  0.00           H  
ATOM   1995 2HG  PRO C 130      16.709   5.396 -12.210  1.00  0.00           H  
ATOM   1996 1HD  PRO C 130      16.384   2.398 -11.817  1.00  0.00           H  
ATOM   1997 2HD  PRO C 130      16.079   3.743 -10.646  1.00  0.00           H  
ATOM   1998  N   GLY C 131      12.572   4.050 -14.937  1.00  0.00           N  
ATOM   1999  CA  GLY C 131      11.701   3.425 -15.925  1.00  0.00           C  
ATOM   2000  C   GLY C 131      10.497   2.768 -15.262  1.00  0.00           C  
ATOM   2001  O   GLY C 131       9.584   2.295 -15.939  1.00  0.00           O  
ATOM   2002  H   GLY C 131      12.354   4.980 -14.608  1.00  0.00           H  
ATOM   2003 1HA  GLY C 131      11.363   4.176 -16.640  1.00  0.00           H  
ATOM   2004 2HA  GLY C 131      12.264   2.679 -16.486  1.00  0.00           H  
ATOM   2005  N   GLU C 132      10.501   2.743 -13.934  1.00  0.00           N  
ATOM   2006  CA  GLU C 132       9.405   2.150 -13.176  1.00  0.00           C  
ATOM   2007  C   GLU C 132       8.336   3.186 -12.852  1.00  0.00           C  
ATOM   2008  O   GLU C 132       8.635   4.256 -12.321  1.00  0.00           O  
ATOM   2009  CB  GLU C 132       9.929   1.523 -11.882  1.00  0.00           C  
ATOM   2010  CG  GLU C 132       8.873   0.792 -11.065  1.00  0.00           C  
ATOM   2011  CD  GLU C 132       9.405   0.260  -9.764  1.00  0.00           C  
ATOM   2012  OE1 GLU C 132      10.511   0.595  -9.414  1.00  0.00           O  
ATOM   2013  OE2 GLU C 132       8.704  -0.483  -9.117  1.00  0.00           O  
ATOM   2014  H   GLU C 132      11.283   3.144 -13.436  1.00  0.00           H  
ATOM   2015  HA  GLU C 132       8.947   1.369 -13.783  1.00  0.00           H  
ATOM   2016 1HB  GLU C 132      10.721   0.811 -12.118  1.00  0.00           H  
ATOM   2017 2HB  GLU C 132      10.363   2.298 -11.251  1.00  0.00           H  
ATOM   2018 1HG  GLU C 132       8.052   1.478 -10.856  1.00  0.00           H  
ATOM   2019 2HG  GLU C 132       8.478  -0.033 -11.656  1.00  0.00           H  
ATOM   2020  N   PRO C 133       7.089   2.862 -13.175  1.00  0.00           N  
ATOM   2021  CA  PRO C 133       5.960   3.714 -12.820  1.00  0.00           C  
ATOM   2022  C   PRO C 133       5.887   3.933 -11.314  1.00  0.00           C  
ATOM   2023  O   PRO C 133       6.070   3.000 -10.532  1.00  0.00           O  
ATOM   2024  CB  PRO C 133       4.754   2.920 -13.334  1.00  0.00           C  
ATOM   2025  CG  PRO C 133       5.317   2.059 -14.413  1.00  0.00           C  
ATOM   2026  CD  PRO C 133       6.676   1.659 -13.902  1.00  0.00           C  
ATOM   2027  HA  PRO C 133       6.052   4.675 -13.346  1.00  0.00           H  
ATOM   2028 1HB  PRO C 133       4.308   2.340 -12.514  1.00  0.00           H  
ATOM   2029 2HB  PRO C 133       3.978   3.609 -13.700  1.00  0.00           H  
ATOM   2030 1HG  PRO C 133       4.660   1.195 -14.590  1.00  0.00           H  
ATOM   2031 2HG  PRO C 133       5.367   2.619 -15.358  1.00  0.00           H  
ATOM   2032 1HD  PRO C 133       6.578   0.784 -13.243  1.00  0.00           H  
ATOM   2033 2HD  PRO C 133       7.335   1.433 -14.753  1.00  0.00           H  
ATOM   2034  N   ALA C 134       5.619   5.171 -10.914  1.00  0.00           N  
ATOM   2035  CA  ALA C 134       5.445   5.499  -9.504  1.00  0.00           C  
ATOM   2036  C   ALA C 134       3.974   5.704  -9.163  1.00  0.00           C  
ATOM   2037  O   ALA C 134       3.142   5.889 -10.051  1.00  0.00           O  
ATOM   2038  CB  ALA C 134       6.249   6.741  -9.146  1.00  0.00           C  
ATOM   2039  H   ALA C 134       5.534   5.904 -11.604  1.00  0.00           H  
ATOM   2040  HA  ALA C 134       5.810   4.659  -8.913  1.00  0.00           H  
ATOM   2041 1HB  ALA C 134       6.108   6.973  -8.090  1.00  0.00           H  
ATOM   2042 2HB  ALA C 134       7.306   6.558  -9.340  1.00  0.00           H  
ATOM   2043 3HB  ALA C 134       5.909   7.580  -9.750  1.00  0.00           H  
ATOM   2044  N   SER C 135       3.661   5.671  -7.873  1.00  0.00           N  
ATOM   2045  CA  SER C 135       2.288   5.843  -7.413  1.00  0.00           C  
ATOM   2046  C   SER C 135       2.242   6.558  -6.070  1.00  0.00           C  
ATOM   2047  O   SER C 135       2.747   6.051  -5.068  1.00  0.00           O  
ATOM   2048  CB  SER C 135       1.602   4.495  -7.302  1.00  0.00           C  
ATOM   2049  OG  SER C 135       0.281   4.639  -6.856  1.00  0.00           O  
ATOM   2050  H   SER C 135       4.392   5.522  -7.192  1.00  0.00           H  
ATOM   2051  HA  SER C 135       1.752   6.451  -8.144  1.00  0.00           H  
ATOM   2052 1HB  SER C 135       1.609   4.002  -8.274  1.00  0.00           H  
ATOM   2053 2HB  SER C 135       2.155   3.862  -6.610  1.00  0.00           H  
ATOM   2054  HG  SER C 135       0.315   5.258  -6.123  1.00  0.00           H  
ATOM   2055  N   ILE C 136       1.634   7.740  -6.055  1.00  0.00           N  
ATOM   2056  CA  ILE C 136       1.546   8.541  -4.839  1.00  0.00           C  
ATOM   2057  C   ILE C 136       0.106   8.649  -4.354  1.00  0.00           C  
ATOM   2058  O   ILE C 136      -0.759   9.171  -5.058  1.00  0.00           O  
ATOM   2059  CB  ILE C 136       2.118   9.952  -5.069  1.00  0.00           C  
ATOM   2060  CG1 ILE C 136       3.591   9.870  -5.479  1.00  0.00           C  
ATOM   2061  CG2 ILE C 136       1.957  10.800  -3.817  1.00  0.00           C  
ATOM   2062  CD1 ILE C 136       3.805   9.798  -6.974  1.00  0.00           C  
ATOM   2063  H   ILE C 136       1.223   8.092  -6.907  1.00  0.00           H  
ATOM   2064  HA  ILE C 136       2.132   8.054  -4.061  1.00  0.00           H  
ATOM   2065  HB  ILE C 136       1.588  10.430  -5.891  1.00  0.00           H  
ATOM   2066 1HG1 ILE C 136       4.123  10.742  -5.100  1.00  0.00           H  
ATOM   2067 2HG1 ILE C 136       4.046   8.989  -5.027  1.00  0.00           H  
ATOM   2068 1HG2 ILE C 136       2.367  11.794  -3.996  1.00  0.00           H  
ATOM   2069 2HG2 ILE C 136       0.900  10.884  -3.567  1.00  0.00           H  
ATOM   2070 3HG2 ILE C 136       2.490  10.332  -2.989  1.00  0.00           H  
ATOM   2071 1HD1 ILE C 136       4.873   9.742  -7.186  1.00  0.00           H  
ATOM   2072 2HD1 ILE C 136       3.309   8.911  -7.370  1.00  0.00           H  
ATOM   2073 3HD1 ILE C 136       3.388  10.687  -7.444  1.00  0.00           H  
ATOM   2074  N   SER C 137      -0.145   8.151  -3.148  1.00  0.00           N  
ATOM   2075  CA  SER C 137      -1.493   8.135  -2.592  1.00  0.00           C  
ATOM   2076  C   SER C 137      -1.741   9.356  -1.715  1.00  0.00           C  
ATOM   2077  O   SER C 137      -0.844   9.819  -1.010  1.00  0.00           O  
ATOM   2078  CB  SER C 137      -1.710   6.870  -1.785  1.00  0.00           C  
ATOM   2079  OG  SER C 137      -2.964   6.881  -1.161  1.00  0.00           O  
ATOM   2080  H   SER C 137       0.616   7.774  -2.603  1.00  0.00           H  
ATOM   2081  HA  SER C 137      -2.208   8.155  -3.415  1.00  0.00           H  
ATOM   2082 1HB  SER C 137      -1.635   6.003  -2.442  1.00  0.00           H  
ATOM   2083 2HB  SER C 137      -0.927   6.779  -1.033  1.00  0.00           H  
ATOM   2084  HG  SER C 137      -2.949   7.622  -0.550  1.00  0.00           H  
ATOM   2085  N   CYS C 138      -2.964   9.874  -1.762  1.00  0.00           N  
ATOM   2086  CA  CYS C 138      -3.373  10.956  -0.875  1.00  0.00           C  
ATOM   2087  C   CYS C 138      -4.807  10.765  -0.397  1.00  0.00           C  
ATOM   2088  O   CYS C 138      -5.749  10.846  -1.185  1.00  0.00           O  
ATOM   2089  CB  CYS C 138      -3.252  12.306  -1.582  1.00  0.00           C  
ATOM   2090  SG  CYS C 138      -3.713  13.722  -0.554  1.00  0.00           S  
ATOM   2091  H   CYS C 138      -3.627   9.508  -2.430  1.00  0.00           H  
ATOM   2092  HA  CYS C 138      -2.714  10.958  -0.006  1.00  0.00           H  
ATOM   2093 1HB  CYS C 138      -2.224  12.451  -1.915  1.00  0.00           H  
ATOM   2094 2HB  CYS C 138      -3.887  12.311  -2.467  1.00  0.00           H  
ATOM   2095  N   ARG C 139      -4.965  10.511   0.897  1.00  0.00           N  
ATOM   2096  CA  ARG C 139      -6.280  10.253   1.472  1.00  0.00           C  
ATOM   2097  C   ARG C 139      -6.738  11.416   2.343  1.00  0.00           C  
ATOM   2098  O   ARG C 139      -6.059  11.792   3.299  1.00  0.00           O  
ATOM   2099  CB  ARG C 139      -6.261   8.978   2.302  1.00  0.00           C  
ATOM   2100  CG  ARG C 139      -7.516   8.731   3.124  1.00  0.00           C  
ATOM   2101  CD  ARG C 139      -7.512   7.379   3.739  1.00  0.00           C  
ATOM   2102  NE  ARG C 139      -7.861   6.345   2.778  1.00  0.00           N  
ATOM   2103  CZ  ARG C 139      -7.662   5.026   2.966  1.00  0.00           C  
ATOM   2104  NH1 ARG C 139      -7.115   4.597   4.082  1.00  0.00           N  
ATOM   2105  NH2 ARG C 139      -8.015   4.163   2.029  1.00  0.00           N  
ATOM   2106  H   ARG C 139      -4.154  10.497   1.499  1.00  0.00           H  
ATOM   2107  HA  ARG C 139      -6.995  10.127   0.658  1.00  0.00           H  
ATOM   2108 1HB  ARG C 139      -6.121   8.120   1.647  1.00  0.00           H  
ATOM   2109 2HB  ARG C 139      -5.416   9.005   2.990  1.00  0.00           H  
ATOM   2110 1HG  ARG C 139      -7.580   9.470   3.922  1.00  0.00           H  
ATOM   2111 2HG  ARG C 139      -8.393   8.813   2.482  1.00  0.00           H  
ATOM   2112 1HD  ARG C 139      -6.519   7.159   4.129  1.00  0.00           H  
ATOM   2113 2HD  ARG C 139      -8.236   7.347   4.552  1.00  0.00           H  
ATOM   2114  HE  ARG C 139      -8.284   6.637   1.907  1.00  0.00           H  
ATOM   2115 1HH1 ARG C 139      -6.845   5.256   4.799  1.00  0.00           H  
ATOM   2116 2HH1 ARG C 139      -6.965   3.609   4.224  1.00  0.00           H  
ATOM   2117 1HH2 ARG C 139      -8.435   4.493   1.171  1.00  0.00           H  
ATOM   2118 2HH2 ARG C 139      -7.865   3.176   2.171  1.00  0.00           H  
ATOM   2119  N   SER C 140      -7.892  11.981   2.008  1.00  0.00           N  
ATOM   2120  CA  SER C 140      -8.480  13.053   2.803  1.00  0.00           C  
ATOM   2121  C   SER C 140      -9.348  12.494   3.923  1.00  0.00           C  
ATOM   2122  O   SER C 140      -9.811  11.356   3.854  1.00  0.00           O  
ATOM   2123  CB  SER C 140      -9.307  13.966   1.918  1.00  0.00           C  
ATOM   2124  OG  SER C 140     -10.450  13.308   1.446  1.00  0.00           O  
ATOM   2125  H   SER C 140      -8.375  11.661   1.181  1.00  0.00           H  
ATOM   2126  HA  SER C 140      -7.673  13.634   3.252  1.00  0.00           H  
ATOM   2127 1HB  SER C 140      -9.600  14.851   2.483  1.00  0.00           H  
ATOM   2128 2HB  SER C 140      -8.702  14.301   1.076  1.00  0.00           H  
ATOM   2129  HG  SER C 140     -11.192  13.877   1.663  1.00  0.00           H  
ATOM   2130  N   SER C 141      -9.565  13.303   4.955  1.00  0.00           N  
ATOM   2131  CA  SER C 141     -10.431  12.916   6.063  1.00  0.00           C  
ATOM   2132  C   SER C 141     -11.896  13.170   5.732  1.00  0.00           C  
ATOM   2133  O   SER C 141     -12.791  12.727   6.452  1.00  0.00           O  
ATOM   2134  CB  SER C 141     -10.047  13.677   7.317  1.00  0.00           C  
ATOM   2135  OG  SER C 141     -10.340  15.041   7.185  1.00  0.00           O  
ATOM   2136  H   SER C 141      -9.119  14.209   4.973  1.00  0.00           H  
ATOM   2137  HA  SER C 141     -10.302  11.848   6.246  1.00  0.00           H  
ATOM   2138 1HB  SER C 141     -10.586  13.267   8.170  1.00  0.00           H  
ATOM   2139 2HB  SER C 141      -8.983  13.548   7.509  1.00  0.00           H  
ATOM   2140  HG  SER C 141     -11.283  15.126   7.344  1.00  0.00           H  
ATOM   2141  N   GLN C 142     -12.134  13.886   4.638  1.00  0.00           N  
ATOM   2142  CA  GLN C 142     -13.491  14.223   4.224  1.00  0.00           C  
ATOM   2143  C   GLN C 142     -13.588  14.351   2.709  1.00  0.00           C  
ATOM   2144  O   GLN C 142     -12.624  14.734   2.046  1.00  0.00           O  
ATOM   2145  CB  GLN C 142     -13.947  15.524   4.889  1.00  0.00           C  
ATOM   2146  CG  GLN C 142     -15.388  15.904   4.590  1.00  0.00           C  
ATOM   2147  CD  GLN C 142     -15.850  17.101   5.399  1.00  0.00           C  
ATOM   2148  OE1 GLN C 142     -15.070  17.706   6.139  1.00  0.00           O  
ATOM   2149  NE2 GLN C 142     -17.124  17.450   5.262  1.00  0.00           N  
ATOM   2150  H   GLN C 142     -11.356  14.205   4.080  1.00  0.00           H  
ATOM   2151  HA  GLN C 142     -14.158  13.419   4.536  1.00  0.00           H  
ATOM   2152 1HB  GLN C 142     -13.840  15.437   5.970  1.00  0.00           H  
ATOM   2153 2HB  GLN C 142     -13.308  16.344   4.561  1.00  0.00           H  
ATOM   2154 1HG  GLN C 142     -15.475  16.151   3.532  1.00  0.00           H  
ATOM   2155 2HG  GLN C 142     -16.033  15.059   4.831  1.00  0.00           H  
ATOM   2156 1HE2 GLN C 142     -17.487  18.232   5.771  1.00  0.00           H  
ATOM   2157 2HE2 GLN C 142     -17.722  16.931   4.651  1.00  0.00           H  
ATOM   2158  N   ASN C 143     -14.758  14.030   2.167  1.00  0.00           N  
ATOM   2159  CA  ASN C 143     -14.977  14.091   0.727  1.00  0.00           C  
ATOM   2160  C   ASN C 143     -14.660  15.476   0.179  1.00  0.00           C  
ATOM   2161  O   ASN C 143     -15.264  16.468   0.585  1.00  0.00           O  
ATOM   2162  CB  ASN C 143     -16.403  13.696   0.387  1.00  0.00           C  
ATOM   2163  CG  ASN C 143     -16.633  13.580  -1.094  1.00  0.00           C  
ATOM   2164  OD1 ASN C 143     -16.272  14.478  -1.863  1.00  0.00           O  
ATOM   2165  ND2 ASN C 143     -17.226  12.490  -1.510  1.00  0.00           N  
ATOM   2166  H   ASN C 143     -15.514  13.736   2.768  1.00  0.00           H  
ATOM   2167  HA  ASN C 143     -14.297  13.388   0.243  1.00  0.00           H  
ATOM   2168 1HB  ASN C 143     -16.638  12.739   0.855  1.00  0.00           H  
ATOM   2169 2HB  ASN C 143     -17.092  14.437   0.793  1.00  0.00           H  
ATOM   2170 1HD2 ASN C 143     -17.405  12.358  -2.485  1.00  0.00           H  
ATOM   2171 2HD2 ASN C 143     -17.501  11.789  -0.852  1.00  0.00           H  
ATOM   2172  N   ILE C 144     -13.707  15.537  -0.745  1.00  0.00           N  
ATOM   2173  CA  ILE C 144     -13.250  16.809  -1.291  1.00  0.00           C  
ATOM   2174  C   ILE C 144     -13.785  17.028  -2.701  1.00  0.00           C  
ATOM   2175  O   ILE C 144     -13.084  17.550  -3.567  1.00  0.00           O  
ATOM   2176  CB  ILE C 144     -11.712  16.879  -1.309  1.00  0.00           C  
ATOM   2177  CG1 ILE C 144     -11.136  15.740  -2.154  1.00  0.00           C  
ATOM   2178  CG2 ILE C 144     -11.161  16.826   0.108  1.00  0.00           C  
ATOM   2179  CD1 ILE C 144      -9.659  15.882  -2.445  1.00  0.00           C  
ATOM   2180  H   ILE C 144     -13.289  14.680  -1.078  1.00  0.00           H  
ATOM   2181  HA  ILE C 144     -13.624  17.612  -0.657  1.00  0.00           H  
ATOM   2182  HB  ILE C 144     -11.395  17.810  -1.777  1.00  0.00           H  
ATOM   2183 1HG1 ILE C 144     -11.292  14.791  -1.641  1.00  0.00           H  
ATOM   2184 2HG1 ILE C 144     -11.666  15.687  -3.105  1.00  0.00           H  
ATOM   2185 1HG2 ILE C 144     -10.073  16.876   0.077  1.00  0.00           H  
ATOM   2186 2HG2 ILE C 144     -11.546  17.670   0.679  1.00  0.00           H  
ATOM   2187 3HG2 ILE C 144     -11.468  15.895   0.584  1.00  0.00           H  
ATOM   2188 1HD1 ILE C 144      -9.324  15.038  -3.049  1.00  0.00           H  
ATOM   2189 2HD1 ILE C 144      -9.484  16.810  -2.991  1.00  0.00           H  
ATOM   2190 3HD1 ILE C 144      -9.104  15.901  -1.509  1.00  0.00           H  
ATOM   2191  N   VAL C 145     -15.031  16.624  -2.924  1.00  0.00           N  
ATOM   2192  CA  VAL C 145     -15.718  16.918  -4.176  1.00  0.00           C  
ATOM   2193  C   VAL C 145     -16.717  18.055  -4.002  1.00  0.00           C  
ATOM   2194  O   VAL C 145     -17.620  17.978  -3.168  1.00  0.00           O  
ATOM   2195  CB  VAL C 145     -16.454  15.666  -4.688  1.00  0.00           C  
ATOM   2196  CG1 VAL C 145     -17.187  15.972  -5.986  1.00  0.00           C  
ATOM   2197  CG2 VAL C 145     -15.465  14.527  -4.883  1.00  0.00           C  
ATOM   2198  H   VAL C 145     -15.514  16.099  -2.209  1.00  0.00           H  
ATOM   2199  HA  VAL C 145     -14.976  17.216  -4.917  1.00  0.00           H  
ATOM   2200  HB  VAL C 145     -17.207  15.373  -3.956  1.00  0.00           H  
ATOM   2201 1HG1 VAL C 145     -17.702  15.076  -6.334  1.00  0.00           H  
ATOM   2202 2HG1 VAL C 145     -17.915  16.765  -5.815  1.00  0.00           H  
ATOM   2203 3HG1 VAL C 145     -16.470  16.294  -6.741  1.00  0.00           H  
ATOM   2204 1HG2 VAL C 145     -15.992  13.645  -5.245  1.00  0.00           H  
ATOM   2205 2HG2 VAL C 145     -14.709  14.822  -5.611  1.00  0.00           H  
ATOM   2206 3HG2 VAL C 145     -14.983  14.297  -3.933  1.00  0.00           H  
ATOM   2207  N   HIS C 146     -16.550  19.109  -4.793  1.00  0.00           N  
ATOM   2208  CA  HIS C 146     -17.380  20.301  -4.666  1.00  0.00           C  
ATOM   2209  C   HIS C 146     -18.800  20.037  -5.151  1.00  0.00           C  
ATOM   2210  O   HIS C 146     -19.024  19.192  -6.017  1.00  0.00           O  
ATOM   2211  CB  HIS C 146     -16.775  21.468  -5.453  1.00  0.00           C  
ATOM   2212  CG  HIS C 146     -17.354  22.801  -5.092  1.00  0.00           C  
ATOM   2213  ND1 HIS C 146     -18.643  23.165  -5.421  1.00  0.00           N  
ATOM   2214  CD2 HIS C 146     -16.820  23.856  -4.434  1.00  0.00           C  
ATOM   2215  CE1 HIS C 146     -18.877  24.388  -4.978  1.00  0.00           C  
ATOM   2216  NE2 HIS C 146     -17.788  24.829  -4.376  1.00  0.00           N  
ATOM   2217  H   HIS C 146     -15.830  19.084  -5.501  1.00  0.00           H  
ATOM   2218  HA  HIS C 146     -17.439  20.594  -3.619  1.00  0.00           H  
ATOM   2219 1HB  HIS C 146     -15.699  21.505  -5.278  1.00  0.00           H  
ATOM   2220 2HB  HIS C 146     -16.928  21.307  -6.519  1.00  0.00           H  
ATOM   2221  HD2 HIS C 146     -15.811  23.922  -4.026  1.00  0.00           H  
ATOM   2222  HE1 HIS C 146     -19.811  24.939  -5.090  1.00  0.00           H  
ATOM   2223  HE2 HIS C 146     -17.678  25.735  -3.942  1.00  0.00           H  
ATOM   2224  N   ASN C 147     -19.757  20.767  -4.587  1.00  0.00           N  
ATOM   2225  CA  ASN C 147     -21.168  20.521  -4.859  1.00  0.00           C  
ATOM   2226  C   ASN C 147     -21.517  20.856  -6.304  1.00  0.00           C  
ATOM   2227  O   ASN C 147     -22.544  20.418  -6.822  1.00  0.00           O  
ATOM   2228  CB  ASN C 147     -22.042  21.310  -3.902  1.00  0.00           C  
ATOM   2229  CG  ASN C 147     -22.010  20.759  -2.503  1.00  0.00           C  
ATOM   2230  OD1 ASN C 147     -21.697  19.582  -2.293  1.00  0.00           O  
ATOM   2231  ND2 ASN C 147     -22.328  21.588  -1.542  1.00  0.00           N  
ATOM   2232  H   ASN C 147     -19.501  21.510  -3.954  1.00  0.00           H  
ATOM   2233  HA  ASN C 147     -21.369  19.458  -4.717  1.00  0.00           H  
ATOM   2234 1HB  ASN C 147     -21.711  22.349  -3.878  1.00  0.00           H  
ATOM   2235 2HB  ASN C 147     -23.072  21.303  -4.259  1.00  0.00           H  
ATOM   2236 1HD2 ASN C 147     -22.324  21.277  -0.591  1.00  0.00           H  
ATOM   2237 2HD2 ASN C 147     -22.575  22.532  -1.757  1.00  0.00           H  
ATOM   2238  N   ASN C 148     -20.657  21.636  -6.949  1.00  0.00           N  
ATOM   2239  CA  ASN C 148     -20.872  22.031  -8.336  1.00  0.00           C  
ATOM   2240  C   ASN C 148     -20.435  20.931  -9.295  1.00  0.00           C  
ATOM   2241  O   ASN C 148     -20.491  21.098 -10.514  1.00  0.00           O  
ATOM   2242  CB  ASN C 148     -20.144  23.327  -8.642  1.00  0.00           C  
ATOM   2243  CG  ASN C 148     -18.649  23.171  -8.608  1.00  0.00           C  
ATOM   2244  OD1 ASN C 148     -18.131  22.056  -8.481  1.00  0.00           O  
ATOM   2245  ND2 ASN C 148     -17.945  24.269  -8.720  1.00  0.00           N  
ATOM   2246  H   ASN C 148     -19.833  21.965  -6.466  1.00  0.00           H  
ATOM   2247  HA  ASN C 148     -21.941  22.188  -8.490  1.00  0.00           H  
ATOM   2248 1HB  ASN C 148     -20.438  23.685  -9.629  1.00  0.00           H  
ATOM   2249 2HB  ASN C 148     -20.434  24.087  -7.917  1.00  0.00           H  
ATOM   2250 1HD2 ASN C 148     -16.945  24.226  -8.704  1.00  0.00           H  
ATOM   2251 2HD2 ASN C 148     -18.405  25.150  -8.821  1.00  0.00           H  
ATOM   2252  N   GLY C 149     -19.999  19.806  -8.739  1.00  0.00           N  
ATOM   2253  CA  GLY C 149     -19.716  18.617  -9.534  1.00  0.00           C  
ATOM   2254  C   GLY C 149     -18.258  18.585  -9.976  1.00  0.00           C  
ATOM   2255  O   GLY C 149     -17.855  17.720 -10.754  1.00  0.00           O  
ATOM   2256  H   GLY C 149     -19.861  19.773  -7.739  1.00  0.00           H  
ATOM   2257 1HA  GLY C 149     -19.943  17.726  -8.949  1.00  0.00           H  
ATOM   2258 2HA  GLY C 149     -20.365  18.602 -10.409  1.00  0.00           H  
ATOM   2259  N   ILE C 150     -17.472  19.531  -9.475  1.00  0.00           N  
ATOM   2260  CA  ILE C 150     -16.057  19.612  -9.816  1.00  0.00           C  
ATOM   2261  C   ILE C 150     -15.182  19.215  -8.634  1.00  0.00           C  
ATOM   2262  O   ILE C 150     -15.321  19.757  -7.537  1.00  0.00           O  
ATOM   2263  CB  ILE C 150     -15.683  21.032 -10.278  1.00  0.00           C  
ATOM   2264  CG1 ILE C 150     -16.490  21.418 -11.521  1.00  0.00           C  
ATOM   2265  CG2 ILE C 150     -14.191  21.125 -10.558  1.00  0.00           C  
ATOM   2266  CD1 ILE C 150     -16.358  22.874 -11.906  1.00  0.00           C  
ATOM   2267  H   ILE C 150     -17.865  20.213  -8.841  1.00  0.00           H  
ATOM   2268  HA  ILE C 150     -15.858  18.919 -10.633  1.00  0.00           H  
ATOM   2269  HB  ILE C 150     -15.943  21.748  -9.500  1.00  0.00           H  
ATOM   2270 1HG1 ILE C 150     -16.168  20.811 -12.367  1.00  0.00           H  
ATOM   2271 2HG1 ILE C 150     -17.545  21.205 -11.350  1.00  0.00           H  
ATOM   2272 1HG2 ILE C 150     -13.944  22.135 -10.885  1.00  0.00           H  
ATOM   2273 2HG2 ILE C 150     -13.636  20.891  -9.651  1.00  0.00           H  
ATOM   2274 3HG2 ILE C 150     -13.923  20.415 -11.341  1.00  0.00           H  
ATOM   2275 1HD1 ILE C 150     -16.958  23.071 -12.795  1.00  0.00           H  
ATOM   2276 2HD1 ILE C 150     -16.709  23.501 -11.086  1.00  0.00           H  
ATOM   2277 3HD1 ILE C 150     -15.314  23.101 -12.117  1.00  0.00           H  
ATOM   2278  N   THR C 151     -14.280  18.267  -8.863  1.00  0.00           N  
ATOM   2279  CA  THR C 151     -13.284  17.899  -7.864  1.00  0.00           C  
ATOM   2280  C   THR C 151     -11.991  18.679  -8.061  1.00  0.00           C  
ATOM   2281  O   THR C 151     -11.262  18.457  -9.029  1.00  0.00           O  
ATOM   2282  CB  THR C 151     -12.988  16.388  -7.906  1.00  0.00           C  
ATOM   2283  OG1 THR C 151     -14.200  15.655  -7.683  1.00  0.00           O  
ATOM   2284  CG2 THR C 151     -11.969  16.014  -6.841  1.00  0.00           C  
ATOM   2285  H   THR C 151     -14.284  17.789  -9.753  1.00  0.00           H  
ATOM   2286  HA  THR C 151     -13.677  18.144  -6.877  1.00  0.00           H  
ATOM   2287  HB  THR C 151     -12.595  16.122  -8.887  1.00  0.00           H  
ATOM   2288  HG1 THR C 151     -14.552  15.356  -8.524  1.00  0.00           H  
ATOM   2289 1HG2 THR C 151     -11.773  14.943  -6.886  1.00  0.00           H  
ATOM   2290 2HG2 THR C 151     -11.043  16.561  -7.015  1.00  0.00           H  
ATOM   2291 3HG2 THR C 151     -12.362  16.269  -5.857  1.00  0.00           H  
ATOM   2292  N   TYR C 152     -11.711  19.594  -7.139  1.00  0.00           N  
ATOM   2293  CA  TYR C 152     -10.575  20.497  -7.277  1.00  0.00           C  
ATOM   2294  C   TYR C 152      -9.305  19.875  -6.710  1.00  0.00           C  
ATOM   2295  O   TYR C 152      -8.796  20.311  -5.677  1.00  0.00           O  
ATOM   2296  CB  TYR C 152     -10.866  21.832  -6.586  1.00  0.00           C  
ATOM   2297  CG  TYR C 152     -11.965  22.634  -7.247  1.00  0.00           C  
ATOM   2298  CD1 TYR C 152     -13.274  22.513  -6.804  1.00  0.00           C  
ATOM   2299  CD2 TYR C 152     -11.663  23.490  -8.296  1.00  0.00           C  
ATOM   2300  CE1 TYR C 152     -14.277  23.246  -7.408  1.00  0.00           C  
ATOM   2301  CE2 TYR C 152     -12.667  24.223  -8.899  1.00  0.00           C  
ATOM   2302  CZ  TYR C 152     -13.969  24.103  -8.459  1.00  0.00           C  
ATOM   2303  OH  TYR C 152     -14.969  24.833  -9.060  1.00  0.00           O  
ATOM   2304  H   TYR C 152     -12.300  19.665  -6.322  1.00  0.00           H  
ATOM   2305  HA  TYR C 152     -10.407  20.683  -8.338  1.00  0.00           H  
ATOM   2306 1HB  TYR C 152     -11.153  21.650  -5.550  1.00  0.00           H  
ATOM   2307 2HB  TYR C 152      -9.961  22.439  -6.574  1.00  0.00           H  
ATOM   2308  HD1 TYR C 152     -13.510  21.840  -5.980  1.00  0.00           H  
ATOM   2309  HD2 TYR C 152     -10.635  23.584  -8.644  1.00  0.00           H  
ATOM   2310  HE1 TYR C 152     -15.306  23.151  -7.060  1.00  0.00           H  
ATOM   2311  HE2 TYR C 152     -12.430  24.896  -9.724  1.00  0.00           H  
ATOM   2312  HH  TYR C 152     -14.588  25.399  -9.736  1.00  0.00           H  
ATOM   2313  N   LEU C 153      -8.797  18.855  -7.392  1.00  0.00           N  
ATOM   2314  CA  LEU C 153      -7.561  18.199  -6.982  1.00  0.00           C  
ATOM   2315  C   LEU C 153      -6.388  18.644  -7.846  1.00  0.00           C  
ATOM   2316  O   LEU C 153      -6.414  18.498  -9.068  1.00  0.00           O  
ATOM   2317  CB  LEU C 153      -7.716  16.675  -7.066  1.00  0.00           C  
ATOM   2318  CG  LEU C 153      -6.455  15.860  -6.756  1.00  0.00           C  
ATOM   2319  CD1 LEU C 153      -6.055  16.075  -5.302  1.00  0.00           C  
ATOM   2320  CD2 LEU C 153      -6.719  14.388  -7.037  1.00  0.00           C  
ATOM   2321  H   LEU C 153      -9.279  18.525  -8.216  1.00  0.00           H  
ATOM   2322  HA  LEU C 153      -7.350  18.473  -5.949  1.00  0.00           H  
ATOM   2323 1HB  LEU C 153      -8.491  16.366  -6.366  1.00  0.00           H  
ATOM   2324 2HB  LEU C 153      -8.040  16.414  -8.074  1.00  0.00           H  
ATOM   2325  HG  LEU C 153      -5.633  16.207  -7.382  1.00  0.00           H  
ATOM   2326 1HD1 LEU C 153      -5.158  15.496  -5.082  1.00  0.00           H  
ATOM   2327 2HD1 LEU C 153      -5.853  17.133  -5.134  1.00  0.00           H  
ATOM   2328 3HD1 LEU C 153      -6.866  15.751  -4.650  1.00  0.00           H  
ATOM   2329 1HD2 LEU C 153      -5.822  13.808  -6.817  1.00  0.00           H  
ATOM   2330 2HD2 LEU C 153      -7.540  14.039  -6.410  1.00  0.00           H  
ATOM   2331 3HD2 LEU C 153      -6.985  14.261  -8.087  1.00  0.00           H  
ATOM   2332  N   GLU C 154      -5.360  19.188  -7.204  1.00  0.00           N  
ATOM   2333  CA  GLU C 154      -4.172  19.651  -7.913  1.00  0.00           C  
ATOM   2334  C   GLU C 154      -2.915  18.976  -7.380  1.00  0.00           C  
ATOM   2335  O   GLU C 154      -2.811  18.689  -6.188  1.00  0.00           O  
ATOM   2336  CB  GLU C 154      -4.037  21.170  -7.792  1.00  0.00           C  
ATOM   2337  CG  GLU C 154      -5.226  21.952  -8.333  1.00  0.00           C  
ATOM   2338  CD  GLU C 154      -5.039  23.441  -8.238  1.00  0.00           C  
ATOM   2339  OE1 GLU C 154      -4.033  23.863  -7.719  1.00  0.00           O  
ATOM   2340  OE2 GLU C 154      -5.903  24.158  -8.686  1.00  0.00           O  
ATOM   2341  H   GLU C 154      -5.402  19.284  -6.200  1.00  0.00           H  
ATOM   2342  HA  GLU C 154      -4.276  19.392  -8.967  1.00  0.00           H  
ATOM   2343 1HB  GLU C 154      -3.907  21.442  -6.744  1.00  0.00           H  
ATOM   2344 2HB  GLU C 154      -3.148  21.501  -8.329  1.00  0.00           H  
ATOM   2345 1HG  GLU C 154      -5.380  21.683  -9.377  1.00  0.00           H  
ATOM   2346 2HG  GLU C 154      -6.118  21.667  -7.777  1.00  0.00           H  
ATOM   2347  N   TRP C 155      -1.962  18.724  -8.271  1.00  0.00           N  
ATOM   2348  CA  TRP C 155      -0.702  18.098  -7.889  1.00  0.00           C  
ATOM   2349  C   TRP C 155       0.480  19.010  -8.192  1.00  0.00           C  
ATOM   2350  O   TRP C 155       0.496  19.706  -9.207  1.00  0.00           O  
ATOM   2351  CB  TRP C 155      -0.525  16.767  -8.621  1.00  0.00           C  
ATOM   2352  CG  TRP C 155      -1.529  15.727  -8.225  1.00  0.00           C  
ATOM   2353  CD1 TRP C 155      -2.749  15.513  -8.794  1.00  0.00           C  
ATOM   2354  CD2 TRP C 155      -1.404  14.749  -7.164  1.00  0.00           C  
ATOM   2355  NE1 TRP C 155      -3.389  14.475  -8.163  1.00  0.00           N  
ATOM   2356  CE2 TRP C 155      -2.580  13.995  -7.165  1.00  0.00           C  
ATOM   2357  CE3 TRP C 155      -0.403  14.457  -6.230  1.00  0.00           C  
ATOM   2358  CZ2 TRP C 155      -2.790  12.963  -6.264  1.00  0.00           C  
ATOM   2359  CZ3 TRP C 155      -0.613  13.421  -5.327  1.00  0.00           C  
ATOM   2360  CH2 TRP C 155      -1.776  12.693  -5.345  1.00  0.00           C  
ATOM   2361  H   TRP C 155      -2.114  18.974  -9.238  1.00  0.00           H  
ATOM   2362  HA  TRP C 155      -0.722  17.907  -6.816  1.00  0.00           H  
ATOM   2363 1HB  TRP C 155      -0.606  16.929  -9.696  1.00  0.00           H  
ATOM   2364 2HB  TRP C 155       0.472  16.373  -8.424  1.00  0.00           H  
ATOM   2365  HD1 TRP C 155      -3.156  16.083  -9.627  1.00  0.00           H  
ATOM   2366  HE1 TRP C 155      -4.307  14.122  -8.395  1.00  0.00           H  
ATOM   2367  HE3 TRP C 155       0.524  15.030  -6.213  1.00  0.00           H  
ATOM   2368  HZ2 TRP C 155      -3.707  12.373  -6.262  1.00  0.00           H  
ATOM   2369  HZ3 TRP C 155       0.171  13.201  -4.602  1.00  0.00           H  
ATOM   2370  HH2 TRP C 155      -1.908  11.887  -4.623  1.00  0.00           H  
ATOM   2371  N   TYR C 156       1.470  19.001  -7.305  1.00  0.00           N  
ATOM   2372  CA  TYR C 156       2.672  19.805  -7.491  1.00  0.00           C  
ATOM   2373  C   TYR C 156       3.929  18.958  -7.345  1.00  0.00           C  
ATOM   2374  O   TYR C 156       3.930  17.946  -6.644  1.00  0.00           O  
ATOM   2375  CB  TYR C 156       2.697  20.967  -6.496  1.00  0.00           C  
ATOM   2376  CG  TYR C 156       1.516  21.904  -6.621  1.00  0.00           C  
ATOM   2377  CD1 TYR C 156       0.386  21.703  -5.842  1.00  0.00           C  
ATOM   2378  CD2 TYR C 156       1.562  22.963  -7.515  1.00  0.00           C  
ATOM   2379  CE1 TYR C 156      -0.693  22.558  -5.956  1.00  0.00           C  
ATOM   2380  CE2 TYR C 156       0.484  23.818  -7.629  1.00  0.00           C  
ATOM   2381  CZ  TYR C 156      -0.641  23.618  -6.854  1.00  0.00           C  
ATOM   2382  OH  TYR C 156      -1.715  24.470  -6.967  1.00  0.00           O  
ATOM   2383  H   TYR C 156       1.387  18.423  -6.481  1.00  0.00           H  
ATOM   2384  HA  TYR C 156       2.663  20.212  -8.502  1.00  0.00           H  
ATOM   2385 1HB  TYR C 156       2.715  20.575  -5.478  1.00  0.00           H  
ATOM   2386 2HB  TYR C 156       3.608  21.548  -6.638  1.00  0.00           H  
ATOM   2387  HD1 TYR C 156       0.350  20.870  -5.139  1.00  0.00           H  
ATOM   2388  HD2 TYR C 156       2.450  23.121  -8.128  1.00  0.00           H  
ATOM   2389  HE1 TYR C 156      -1.581  22.400  -5.344  1.00  0.00           H  
ATOM   2390  HE2 TYR C 156       0.520  24.651  -8.332  1.00  0.00           H  
ATOM   2391  HH  TYR C 156      -2.489  23.972  -7.240  1.00  0.00           H  
ATOM   2392  N   LEU C 157       5.000  19.377  -8.011  1.00  0.00           N  
ATOM   2393  CA  LEU C 157       6.278  18.681  -7.924  1.00  0.00           C  
ATOM   2394  C   LEU C 157       7.413  19.649  -7.617  1.00  0.00           C  
ATOM   2395  O   LEU C 157       7.688  20.564  -8.393  1.00  0.00           O  
ATOM   2396  CB  LEU C 157       6.569  17.941  -9.236  1.00  0.00           C  
ATOM   2397  CG  LEU C 157       7.996  17.401  -9.392  1.00  0.00           C  
ATOM   2398  CD1 LEU C 157       8.311  16.456  -8.241  1.00  0.00           C  
ATOM   2399  CD2 LEU C 157       8.127  16.693 -10.733  1.00  0.00           C  
ATOM   2400  H   LEU C 157       4.926  20.199  -8.593  1.00  0.00           H  
ATOM   2401  HA  LEU C 157       6.220  17.952  -7.116  1.00  0.00           H  
ATOM   2402 1HB  LEU C 157       5.885  17.098  -9.318  1.00  0.00           H  
ATOM   2403 2HB  LEU C 157       6.378  18.619 -10.067  1.00  0.00           H  
ATOM   2404  HG  LEU C 157       8.705  18.228  -9.348  1.00  0.00           H  
ATOM   2405 1HD1 LEU C 157       9.326  16.072  -8.352  1.00  0.00           H  
ATOM   2406 2HD1 LEU C 157       8.229  16.993  -7.296  1.00  0.00           H  
ATOM   2407 3HD1 LEU C 157       7.607  15.625  -8.250  1.00  0.00           H  
ATOM   2408 1HD2 LEU C 157       9.142  16.310 -10.844  1.00  0.00           H  
ATOM   2409 2HD2 LEU C 157       7.420  15.865 -10.778  1.00  0.00           H  
ATOM   2410 3HD2 LEU C 157       7.914  17.396 -11.538  1.00  0.00           H  
ATOM   2411  N   GLN C 158       8.070  19.442  -6.481  1.00  0.00           N  
ATOM   2412  CA  GLN C 158       9.221  20.253  -6.103  1.00  0.00           C  
ATOM   2413  C   GLN C 158      10.522  19.481  -6.283  1.00  0.00           C  
ATOM   2414  O   GLN C 158      10.880  18.647  -5.451  1.00  0.00           O  
ATOM   2415  CB  GLN C 158       9.090  20.725  -4.652  1.00  0.00           C  
ATOM   2416  CG  GLN C 158      10.227  21.617  -4.183  1.00  0.00           C  
ATOM   2417  CD  GLN C 158       9.928  22.285  -2.855  1.00  0.00           C  
ATOM   2418  OE1 GLN C 158       9.178  21.754  -2.031  1.00  0.00           O  
ATOM   2419  NE2 GLN C 158      10.513  23.458  -2.638  1.00  0.00           N  
ATOM   2420  H   GLN C 158       7.764  18.703  -5.864  1.00  0.00           H  
ATOM   2421  HA  GLN C 158       9.256  21.127  -6.752  1.00  0.00           H  
ATOM   2422 1HB  GLN C 158       8.158  21.277  -4.532  1.00  0.00           H  
ATOM   2423 2HB  GLN C 158       9.046  19.860  -3.990  1.00  0.00           H  
ATOM   2424 1HG  GLN C 158      11.126  21.011  -4.066  1.00  0.00           H  
ATOM   2425 2HG  GLN C 158      10.395  22.395  -4.927  1.00  0.00           H  
ATOM   2426 1HE2 GLN C 158      10.354  23.946  -1.779  1.00  0.00           H  
ATOM   2427 2HE2 GLN C 158      11.114  23.853  -3.333  1.00  0.00           H  
ATOM   2428  N   LYS C 159      11.225  19.763  -7.374  1.00  0.00           N  
ATOM   2429  CA  LYS C 159      12.579  19.258  -7.565  1.00  0.00           C  
ATOM   2430  C   LYS C 159      13.538  19.850  -6.540  1.00  0.00           C  
ATOM   2431  O   LYS C 159      13.482  21.043  -6.241  1.00  0.00           O  
ATOM   2432  CB  LYS C 159      13.070  19.561  -8.981  1.00  0.00           C  
ATOM   2433  CG  LYS C 159      14.457  19.018  -9.297  1.00  0.00           C  
ATOM   2434  CD  LYS C 159      14.856  19.322 -10.733  1.00  0.00           C  
ATOM   2435  CE  LYS C 159      16.270  18.844 -11.028  1.00  0.00           C  
ATOM   2436  NZ  LYS C 159      16.677  19.140 -12.429  1.00  0.00           N  
ATOM   2437  H   LYS C 159      10.811  20.343  -8.090  1.00  0.00           H  
ATOM   2438  HA  LYS C 159      12.568  18.176  -7.424  1.00  0.00           H  
ATOM   2439 1HB  LYS C 159      12.373  19.139  -9.706  1.00  0.00           H  
ATOM   2440 2HB  LYS C 159      13.090  20.640  -9.136  1.00  0.00           H  
ATOM   2441 1HG  LYS C 159      15.186  19.469  -8.623  1.00  0.00           H  
ATOM   2442 2HG  LYS C 159      14.468  17.939  -9.146  1.00  0.00           H  
ATOM   2443 1HD  LYS C 159      14.164  18.827 -11.416  1.00  0.00           H  
ATOM   2444 2HD  LYS C 159      14.803  20.397 -10.906  1.00  0.00           H  
ATOM   2445 1HE  LYS C 159      16.968  19.331 -10.349  1.00  0.00           H  
ATOM   2446 2HE  LYS C 159      16.332  17.768 -10.866  1.00  0.00           H  
ATOM   2447 1HZ  LYS C 159      17.618  18.808 -12.584  1.00  0.00           H  
ATOM   2448 2HZ  LYS C 159      16.047  18.677 -13.068  1.00  0.00           H  
ATOM   2449 3HZ  LYS C 159      16.642  20.137 -12.586  1.00  0.00           H  
ATOM   2450  N   PRO C 160      14.418  19.010  -6.006  1.00  0.00           N  
ATOM   2451  CA  PRO C 160      15.402  19.453  -5.025  1.00  0.00           C  
ATOM   2452  C   PRO C 160      16.170  20.669  -5.526  1.00  0.00           C  
ATOM   2453  O   PRO C 160      16.834  20.613  -6.561  1.00  0.00           O  
ATOM   2454  CB  PRO C 160      16.313  18.231  -4.875  1.00  0.00           C  
ATOM   2455  CG  PRO C 160      15.415  17.071  -5.138  1.00  0.00           C  
ATOM   2456  CD  PRO C 160      14.516  17.538  -6.252  1.00  0.00           C  
ATOM   2457  HA  PRO C 160      14.891  19.682  -4.078  1.00  0.00           H  
ATOM   2458 1HB  PRO C 160      17.148  18.295  -5.588  1.00  0.00           H  
ATOM   2459 2HB  PRO C 160      16.753  18.211  -3.867  1.00  0.00           H  
ATOM   2460 1HG  PRO C 160      16.009  16.187  -5.416  1.00  0.00           H  
ATOM   2461 2HG  PRO C 160      14.859  16.807  -4.227  1.00  0.00           H  
ATOM   2462 1HD  PRO C 160      14.988  17.320  -7.221  1.00  0.00           H  
ATOM   2463 2HD  PRO C 160      13.542  17.034  -6.173  1.00  0.00           H  
ATOM   2464  N   GLY C 161      16.076  21.769  -4.786  1.00  0.00           N  
ATOM   2465  CA  GLY C 161      16.762  23.001  -5.155  1.00  0.00           C  
ATOM   2466  C   GLY C 161      15.822  23.961  -5.874  1.00  0.00           C  
ATOM   2467  O   GLY C 161      16.147  25.131  -6.074  1.00  0.00           O  
ATOM   2468  H   GLY C 161      15.515  21.750  -3.946  1.00  0.00           H  
ATOM   2469 1HA  GLY C 161      17.159  23.479  -4.259  1.00  0.00           H  
ATOM   2470 2HA  GLY C 161      17.610  22.768  -5.797  1.00  0.00           H  
ATOM   2471  N   GLN C 162      14.654  23.458  -6.260  1.00  0.00           N  
ATOM   2472  CA  GLN C 162      13.686  24.254  -7.006  1.00  0.00           C  
ATOM   2473  C   GLN C 162      12.423  24.492  -6.189  1.00  0.00           C  
ATOM   2474  O   GLN C 162      12.267  23.948  -5.096  1.00  0.00           O  
ATOM   2475  CB  GLN C 162      13.332  23.568  -8.328  1.00  0.00           C  
ATOM   2476  CG  GLN C 162      14.521  23.327  -9.242  1.00  0.00           C  
ATOM   2477  CD  GLN C 162      15.131  24.619  -9.752  1.00  0.00           C  
ATOM   2478  OE1 GLN C 162      14.430  25.485 -10.285  1.00  0.00           O  
ATOM   2479  NE2 GLN C 162      16.442  24.758  -9.592  1.00  0.00           N  
ATOM   2480  H   GLN C 162      14.431  22.500  -6.032  1.00  0.00           H  
ATOM   2481  HA  GLN C 162      14.133  25.224  -7.225  1.00  0.00           H  
ATOM   2482 1HB  GLN C 162      12.864  22.605  -8.124  1.00  0.00           H  
ATOM   2483 2HB  GLN C 162      12.608  24.175  -8.870  1.00  0.00           H  
ATOM   2484 1HG  GLN C 162      15.287  22.783  -8.689  1.00  0.00           H  
ATOM   2485 2HG  GLN C 162      14.193  22.742 -10.101  1.00  0.00           H  
ATOM   2486 1HE2 GLN C 162      16.900  25.590  -9.908  1.00  0.00           H  
ATOM   2487 2HE2 GLN C 162      16.972  24.032  -9.154  1.00  0.00           H  
ATOM   2488  N   SER C 163      11.523  25.309  -6.725  1.00  0.00           N  
ATOM   2489  CA  SER C 163      10.215  25.516  -6.114  1.00  0.00           C  
ATOM   2490  C   SER C 163       9.184  24.546  -6.677  1.00  0.00           C  
ATOM   2491  O   SER C 163       9.388  23.955  -7.738  1.00  0.00           O  
ATOM   2492  CB  SER C 163       9.755  26.943  -6.337  1.00  0.00           C  
ATOM   2493  OG  SER C 163       9.500  27.183  -7.693  1.00  0.00           O  
ATOM   2494  H   SER C 163      11.750  25.799  -7.579  1.00  0.00           H  
ATOM   2495  HA  SER C 163      10.303  25.338  -5.041  1.00  0.00           H  
ATOM   2496 1HB  SER C 163       8.852  27.129  -5.756  1.00  0.00           H  
ATOM   2497 2HB  SER C 163      10.520  27.632  -5.981  1.00  0.00           H  
ATOM   2498  HG  SER C 163       9.244  28.106  -7.756  1.00  0.00           H  
ATOM   2499  N   PRO C 164       8.076  24.387  -5.961  1.00  0.00           N  
ATOM   2500  CA  PRO C 164       6.998  23.510  -6.402  1.00  0.00           C  
ATOM   2501  C   PRO C 164       6.512  23.893  -7.794  1.00  0.00           C  
ATOM   2502  O   PRO C 164       6.262  25.065  -8.074  1.00  0.00           O  
ATOM   2503  CB  PRO C 164       5.915  23.736  -5.343  1.00  0.00           C  
ATOM   2504  CG  PRO C 164       6.674  24.127  -4.121  1.00  0.00           C  
ATOM   2505  CD  PRO C 164       7.794  24.991  -4.637  1.00  0.00           C  
ATOM   2506  HA  PRO C 164       7.351  22.468  -6.389  1.00  0.00           H  
ATOM   2507 1HB  PRO C 164       5.217  24.517  -5.680  1.00  0.00           H  
ATOM   2508 2HB  PRO C 164       5.326  22.817  -5.205  1.00  0.00           H  
ATOM   2509 1HG  PRO C 164       6.016  24.661  -3.420  1.00  0.00           H  
ATOM   2510 2HG  PRO C 164       7.037  23.231  -3.597  1.00  0.00           H  
ATOM   2511 1HD  PRO C 164       7.446  26.030  -4.724  1.00  0.00           H  
ATOM   2512 2HD  PRO C 164       8.653  24.925  -3.952  1.00  0.00           H  
ATOM   2513  N   GLN C 165       6.379  22.897  -8.664  1.00  0.00           N  
ATOM   2514  CA  GLN C 165       5.941  23.130 -10.035  1.00  0.00           C  
ATOM   2515  C   GLN C 165       4.505  22.667 -10.240  1.00  0.00           C  
ATOM   2516  O   GLN C 165       4.080  21.660  -9.673  1.00  0.00           O  
ATOM   2517  CB  GLN C 165       6.868  22.416 -11.022  1.00  0.00           C  
ATOM   2518  CG  GLN C 165       6.509  22.635 -12.482  1.00  0.00           C  
ATOM   2519  CD  GLN C 165       7.471  21.938 -13.425  1.00  0.00           C  
ATOM   2520  OE1 GLN C 165       8.512  21.425 -13.005  1.00  0.00           O  
ATOM   2521  NE2 GLN C 165       7.128  21.914 -14.708  1.00  0.00           N  
ATOM   2522  H   GLN C 165       6.587  21.954  -8.367  1.00  0.00           H  
ATOM   2523  HA  GLN C 165       5.980  24.201 -10.233  1.00  0.00           H  
ATOM   2524 1HB  GLN C 165       7.892  22.758 -10.873  1.00  0.00           H  
ATOM   2525 2HB  GLN C 165       6.849  21.344 -10.828  1.00  0.00           H  
ATOM   2526 1HG  GLN C 165       5.508  22.242 -12.662  1.00  0.00           H  
ATOM   2527 2HG  GLN C 165       6.534  23.703 -12.696  1.00  0.00           H  
ATOM   2528 1HE2 GLN C 165       7.723  21.469 -15.378  1.00  0.00           H  
ATOM   2529 2HE2 GLN C 165       6.274  22.342 -15.006  1.00  0.00           H  
ATOM   2530  N   LEU C 166       3.761  23.406 -11.056  1.00  0.00           N  
ATOM   2531  CA  LEU C 166       2.386  23.043 -11.379  1.00  0.00           C  
ATOM   2532  C   LEU C 166       2.337  21.808 -12.269  1.00  0.00           C  
ATOM   2533  O   LEU C 166       2.807  21.832 -13.407  1.00  0.00           O  
ATOM   2534  CB  LEU C 166       1.679  24.212 -12.077  1.00  0.00           C  
ATOM   2535  CG  LEU C 166       1.156  25.320 -11.154  1.00  0.00           C  
ATOM   2536  CD1 LEU C 166       2.325  25.967 -10.423  1.00  0.00           C  
ATOM   2537  CD2 LEU C 166       0.390  26.346 -11.976  1.00  0.00           C  
ATOM   2538  H   LEU C 166       4.157  24.241 -11.462  1.00  0.00           H  
ATOM   2539  HA  LEU C 166       1.860  22.819 -10.451  1.00  0.00           H  
ATOM   2540 1HB  LEU C 166       2.374  24.668 -12.780  1.00  0.00           H  
ATOM   2541 2HB  LEU C 166       0.831  23.820 -12.639  1.00  0.00           H  
ATOM   2542  HG  LEU C 166       0.493  24.886 -10.405  1.00  0.00           H  
ATOM   2543 1HD1 LEU C 166       1.953  26.754  -9.767  1.00  0.00           H  
ATOM   2544 2HD1 LEU C 166       2.843  25.215  -9.828  1.00  0.00           H  
ATOM   2545 3HD1 LEU C 166       3.015  26.396 -11.149  1.00  0.00           H  
ATOM   2546 1HD2 LEU C 166       0.017  27.133 -11.320  1.00  0.00           H  
ATOM   2547 2HD2 LEU C 166       1.052  26.781 -12.724  1.00  0.00           H  
ATOM   2548 3HD2 LEU C 166      -0.450  25.860 -12.473  1.00  0.00           H  
ATOM   2549  N   LEU C 167       1.766  20.729 -11.744  1.00  0.00           N  
ATOM   2550  CA  LEU C 167       1.782  19.443 -12.431  1.00  0.00           C  
ATOM   2551  C   LEU C 167       0.414  19.112 -13.012  1.00  0.00           C  
ATOM   2552  O   LEU C 167       0.259  18.986 -14.227  1.00  0.00           O  
ATOM   2553  CB  LEU C 167       2.217  18.332 -11.466  1.00  0.00           C  
ATOM   2554  CG  LEU C 167       2.492  16.965 -12.106  1.00  0.00           C  
ATOM   2555  CD1 LEU C 167       3.679  17.077 -13.053  1.00  0.00           C  
ATOM   2556  CD2 LEU C 167       2.757  15.938 -11.015  1.00  0.00           C  
ATOM   2557  H   LEU C 167       1.310  20.802 -10.846  1.00  0.00           H  
ATOM   2558  HA  LEU C 167       2.499  19.497 -13.249  1.00  0.00           H  
ATOM   2559 1HB  LEU C 167       3.127  18.649 -10.959  1.00  0.00           H  
ATOM   2560 2HB  LEU C 167       1.437  18.197 -10.717  1.00  0.00           H  
ATOM   2561  HG  LEU C 167       1.626  16.657 -12.692  1.00  0.00           H  
ATOM   2562 1HD1 LEU C 167       3.874  16.105 -13.508  1.00  0.00           H  
ATOM   2563 2HD1 LEU C 167       3.454  17.803 -13.834  1.00  0.00           H  
ATOM   2564 3HD1 LEU C 167       4.558  17.400 -12.498  1.00  0.00           H  
ATOM   2565 1HD2 LEU C 167       2.952  14.966 -11.470  1.00  0.00           H  
ATOM   2566 2HD2 LEU C 167       3.624  16.245 -10.430  1.00  0.00           H  
ATOM   2567 3HD2 LEU C 167       1.887  15.866 -10.363  1.00  0.00           H  
ATOM   2568  N   ILE C 168      -0.577  18.972 -12.138  1.00  0.00           N  
ATOM   2569  CA  ILE C 168      -1.921  18.593 -12.557  1.00  0.00           C  
ATOM   2570  C   ILE C 168      -2.977  19.410 -11.824  1.00  0.00           C  
ATOM   2571  O   ILE C 168      -2.796  19.778 -10.663  1.00  0.00           O  
ATOM   2572  CB  ILE C 168      -2.170  17.094 -12.313  1.00  0.00           C  
ATOM   2573  CG1 ILE C 168      -1.254  16.249 -13.202  1.00  0.00           C  
ATOM   2574  CG2 ILE C 168      -3.629  16.749 -12.567  1.00  0.00           C  
ATOM   2575  CD1 ILE C 168      -1.290  14.771 -12.885  1.00  0.00           C  
ATOM   2576  H   ILE C 168      -0.394  19.132 -11.157  1.00  0.00           H  
ATOM   2577  HA  ILE C 168      -2.018  18.790 -13.624  1.00  0.00           H  
ATOM   2578  HB  ILE C 168      -1.923  16.847 -11.281  1.00  0.00           H  
ATOM   2579 1HG1 ILE C 168      -1.536  16.381 -14.246  1.00  0.00           H  
ATOM   2580 2HG1 ILE C 168      -0.225  16.594 -13.096  1.00  0.00           H  
ATOM   2581 1HG2 ILE C 168      -3.788  15.685 -12.391  1.00  0.00           H  
ATOM   2582 2HG2 ILE C 168      -4.262  17.326 -11.895  1.00  0.00           H  
ATOM   2583 3HG2 ILE C 168      -3.885  16.988 -13.600  1.00  0.00           H  
ATOM   2584 1HD1 ILE C 168      -0.615  14.239 -13.556  1.00  0.00           H  
ATOM   2585 2HD1 ILE C 168      -0.975  14.612 -11.853  1.00  0.00           H  
ATOM   2586 3HD1 ILE C 168      -2.303  14.395 -13.019  1.00  0.00           H  
ATOM   2587  N   TYR C 169      -4.081  19.691 -12.508  1.00  0.00           N  
ATOM   2588  CA  TYR C 169      -5.261  20.253 -11.862  1.00  0.00           C  
ATOM   2589  C   TYR C 169      -6.525  19.516 -12.284  1.00  0.00           C  
ATOM   2590  O   TYR C 169      -6.555  18.864 -13.328  1.00  0.00           O  
ATOM   2591  CB  TYR C 169      -5.385  21.745 -12.180  1.00  0.00           C  
ATOM   2592  CG  TYR C 169      -5.735  22.034 -13.623  1.00  0.00           C  
ATOM   2593  CD1 TYR C 169      -7.034  22.378 -13.966  1.00  0.00           C  
ATOM   2594  CD2 TYR C 169      -4.756  21.956 -14.602  1.00  0.00           C  
ATOM   2595  CE1 TYR C 169      -7.353  22.642 -15.284  1.00  0.00           C  
ATOM   2596  CE2 TYR C 169      -5.075  22.221 -15.920  1.00  0.00           C  
ATOM   2597  CZ  TYR C 169      -6.368  22.562 -16.262  1.00  0.00           C  
ATOM   2598  OH  TYR C 169      -6.686  22.826 -17.574  1.00  0.00           O  
ATOM   2599  H   TYR C 169      -4.103  19.510 -13.501  1.00  0.00           H  
ATOM   2600  HA  TYR C 169      -5.154  20.134 -10.783  1.00  0.00           H  
ATOM   2601 1HB  TYR C 169      -6.155  22.189 -11.547  1.00  0.00           H  
ATOM   2602 2HB  TYR C 169      -4.445  22.245 -11.951  1.00  0.00           H  
ATOM   2603  HD1 TYR C 169      -7.803  22.439 -13.196  1.00  0.00           H  
ATOM   2604  HD2 TYR C 169      -3.735  21.685 -14.332  1.00  0.00           H  
ATOM   2605  HE1 TYR C 169      -8.374  22.912 -15.554  1.00  0.00           H  
ATOM   2606  HE2 TYR C 169      -4.306  22.158 -16.690  1.00  0.00           H  
ATOM   2607  HH  TYR C 169      -7.207  22.101 -17.928  1.00  0.00           H  
ATOM   2608  N   LYS C 170      -7.567  19.622 -11.468  1.00  0.00           N  
ATOM   2609  CA  LYS C 170      -8.799  18.877 -11.696  1.00  0.00           C  
ATOM   2610  C   LYS C 170      -8.518  17.391 -11.878  1.00  0.00           C  
ATOM   2611  O   LYS C 170      -9.001  16.769 -12.825  1.00  0.00           O  
ATOM   2612  CB  LYS C 170      -9.538  19.426 -12.917  1.00  0.00           C  
ATOM   2613  CG  LYS C 170     -10.116  20.822 -12.728  1.00  0.00           C  
ATOM   2614  CD  LYS C 170     -10.797  21.315 -13.996  1.00  0.00           C  
ATOM   2615  CE  LYS C 170     -11.348  22.722 -13.818  1.00  0.00           C  
ATOM   2616  NZ  LYS C 170     -11.987  23.231 -15.062  1.00  0.00           N  
ATOM   2617  H   LYS C 170      -7.505  20.236 -10.668  1.00  0.00           H  
ATOM   2618  HA  LYS C 170      -9.440  18.990 -10.821  1.00  0.00           H  
ATOM   2619 1HB  LYS C 170      -8.860  19.457 -13.770  1.00  0.00           H  
ATOM   2620 2HB  LYS C 170     -10.359  18.757 -13.177  1.00  0.00           H  
ATOM   2621 1HG  LYS C 170     -10.844  20.808 -11.916  1.00  0.00           H  
ATOM   2622 2HG  LYS C 170      -9.316  21.513 -12.464  1.00  0.00           H  
ATOM   2623 1HD  LYS C 170     -10.080  21.316 -14.818  1.00  0.00           H  
ATOM   2624 2HD  LYS C 170     -11.617  20.644 -14.253  1.00  0.00           H  
ATOM   2625 1HE  LYS C 170     -12.087  22.725 -13.018  1.00  0.00           H  
ATOM   2626 2HE  LYS C 170     -10.539  23.397 -13.538  1.00  0.00           H  
ATOM   2627 1HZ  LYS C 170     -12.338  24.165 -14.903  1.00  0.00           H  
ATOM   2628 2HZ  LYS C 170     -11.305  23.251 -15.808  1.00  0.00           H  
ATOM   2629 3HZ  LYS C 170     -12.751  22.624 -15.322  1.00  0.00           H  
ATOM   2630  N   VAL C 171      -7.734  16.826 -10.966  1.00  0.00           N  
ATOM   2631  CA  VAL C 171      -7.661  15.378 -10.809  1.00  0.00           C  
ATOM   2632  C   VAL C 171      -6.761  14.755 -11.868  1.00  0.00           C  
ATOM   2633  O   VAL C 171      -5.792  14.066 -11.545  1.00  0.00           O  
ATOM   2634  CB  VAL C 171      -9.068  14.759 -10.906  1.00  0.00           C  
ATOM   2635  CG1 VAL C 171      -8.984  13.240 -10.866  1.00  0.00           C  
ATOM   2636  CG2 VAL C 171      -9.942  15.281  -9.776  1.00  0.00           C  
ATOM   2637  H   VAL C 171      -7.175  17.415 -10.366  1.00  0.00           H  
ATOM   2638  HA  VAL C 171      -7.248  15.157  -9.824  1.00  0.00           H  
ATOM   2639  HB  VAL C 171      -9.510  15.031 -11.864  1.00  0.00           H  
ATOM   2640 1HG1 VAL C 171      -9.988  12.819 -10.936  1.00  0.00           H  
ATOM   2641 2HG1 VAL C 171      -8.384  12.887 -11.704  1.00  0.00           H  
ATOM   2642 3HG1 VAL C 171      -8.524  12.925  -9.930  1.00  0.00           H  
ATOM   2643 1HG2 VAL C 171     -10.935  14.839  -9.851  1.00  0.00           H  
ATOM   2644 2HG2 VAL C 171      -9.497  15.013  -8.818  1.00  0.00           H  
ATOM   2645 3HG2 VAL C 171     -10.021  16.366  -9.849  1.00  0.00           H  
ATOM   2646  N   SER C 172      -7.085  15.000 -13.133  1.00  0.00           N  
ATOM   2647  CA  SER C 172      -6.437  14.305 -14.238  1.00  0.00           C  
ATOM   2648  C   SER C 172      -6.019  15.280 -15.332  1.00  0.00           C  
ATOM   2649  O   SER C 172      -5.168  14.966 -16.164  1.00  0.00           O  
ATOM   2650  CB  SER C 172      -7.368  13.255 -14.813  1.00  0.00           C  
ATOM   2651  OG  SER C 172      -8.503  13.848 -15.382  1.00  0.00           O  
ATOM   2652  H   SER C 172      -7.800  15.685 -13.333  1.00  0.00           H  
ATOM   2653  HA  SER C 172      -5.541  13.811 -13.859  1.00  0.00           H  
ATOM   2654 1HB  SER C 172      -6.839  12.675 -15.569  1.00  0.00           H  
ATOM   2655 2HB  SER C 172      -7.670  12.567 -14.025  1.00  0.00           H  
ATOM   2656  HG  SER C 172      -8.663  14.650 -14.879  1.00  0.00           H  
ATOM   2657  N   ASP C 173      -6.623  16.463 -15.325  1.00  0.00           N  
ATOM   2658  CA  ASP C 173      -6.344  17.472 -16.340  1.00  0.00           C  
ATOM   2659  C   ASP C 173      -4.995  18.137 -16.099  1.00  0.00           C  
ATOM   2660  O   ASP C 173      -4.914  19.184 -15.455  1.00  0.00           O  
ATOM   2661  CB  ASP C 173      -7.447  18.533 -16.360  1.00  0.00           C  
ATOM   2662  CG  ASP C 173      -7.315  19.504 -17.525  1.00  0.00           C  
ATOM   2663  OD1 ASP C 173      -6.407  19.343 -18.306  1.00  0.00           O  
ATOM   2664  OD2 ASP C 173      -8.123  20.396 -17.624  1.00  0.00           O  
ATOM   2665  H   ASP C 173      -7.292  16.670 -14.597  1.00  0.00           H  
ATOM   2666  HA  ASP C 173      -6.313  16.983 -17.314  1.00  0.00           H  
ATOM   2667 1HB  ASP C 173      -8.420  18.045 -16.420  1.00  0.00           H  
ATOM   2668 2HB  ASP C 173      -7.423  19.100 -15.429  1.00  0.00           H  
ATOM   2669  N   ARG C 174      -3.937  17.525 -16.619  1.00  0.00           N  
ATOM   2670  CA  ARG C 174      -2.582  18.016 -16.400  1.00  0.00           C  
ATOM   2671  C   ARG C 174      -2.392  19.399 -17.011  1.00  0.00           C  
ATOM   2672  O   ARG C 174      -3.115  19.788 -17.928  1.00  0.00           O  
ATOM   2673  CB  ARG C 174      -1.562  17.058 -16.996  1.00  0.00           C  
ATOM   2674  CG  ARG C 174      -1.593  16.952 -18.513  1.00  0.00           C  
ATOM   2675  CD  ARG C 174      -0.382  16.274 -19.041  1.00  0.00           C  
ATOM   2676  NE  ARG C 174      -0.433  16.121 -20.486  1.00  0.00           N  
ATOM   2677  CZ  ARG C 174      -0.207  17.113 -21.369  1.00  0.00           C  
ATOM   2678  NH1 ARG C 174       0.083  18.322 -20.939  1.00  0.00           N  
ATOM   2679  NH2 ARG C 174      -0.278  16.873 -22.667  1.00  0.00           N  
ATOM   2680  H   ARG C 174      -4.075  16.697 -17.181  1.00  0.00           H  
ATOM   2681  HA  ARG C 174      -2.409  18.085 -15.326  1.00  0.00           H  
ATOM   2682 1HB  ARG C 174      -0.559  17.369 -16.708  1.00  0.00           H  
ATOM   2683 2HB  ARG C 174      -1.723  16.058 -16.593  1.00  0.00           H  
ATOM   2684 1HG  ARG C 174      -2.469  16.379 -18.820  1.00  0.00           H  
ATOM   2685 2HG  ARG C 174      -1.643  17.952 -18.946  1.00  0.00           H  
ATOM   2686 1HD  ARG C 174       0.501  16.860 -18.791  1.00  0.00           H  
ATOM   2687 2HD  ARG C 174      -0.297  15.283 -18.597  1.00  0.00           H  
ATOM   2688  HE  ARG C 174      -0.654  15.205 -20.855  1.00  0.00           H  
ATOM   2689 1HH1 ARG C 174       0.137  18.506 -19.948  1.00  0.00           H  
ATOM   2690 2HH1 ARG C 174       0.252  19.065 -21.601  1.00  0.00           H  
ATOM   2691 1HH2 ARG C 174      -0.501  15.944 -22.997  1.00  0.00           H  
ATOM   2692 2HH2 ARG C 174      -0.109  17.616 -23.328  1.00  0.00           H  
ATOM   2693  N   PHE C 175      -1.416  20.139 -16.496  1.00  0.00           N  
ATOM   2694  CA  PHE C 175      -1.065  21.439 -17.053  1.00  0.00           C  
ATOM   2695  C   PHE C 175      -0.293  21.289 -18.358  1.00  0.00           C  
ATOM   2696  O   PHE C 175       0.424  20.308 -18.557  1.00  0.00           O  
ATOM   2697  CB  PHE C 175      -0.232  22.243 -16.052  1.00  0.00           C  
ATOM   2698  CG  PHE C 175      -1.045  22.878 -14.960  1.00  0.00           C  
ATOM   2699  CD1 PHE C 175      -1.088  22.318 -13.692  1.00  0.00           C  
ATOM   2700  CD2 PHE C 175      -1.769  24.036 -15.198  1.00  0.00           C  
ATOM   2701  CE1 PHE C 175      -1.836  22.901 -12.687  1.00  0.00           C  
ATOM   2702  CE2 PHE C 175      -2.516  24.623 -14.195  1.00  0.00           C  
ATOM   2703  CZ  PHE C 175      -2.549  24.054 -12.938  1.00  0.00           C  
ATOM   2704  H   PHE C 175      -0.904  19.791 -15.697  1.00  0.00           H  
ATOM   2705  HA  PHE C 175      -1.985  21.987 -17.261  1.00  0.00           H  
ATOM   2706 1HB  PHE C 175       0.508  21.591 -15.589  1.00  0.00           H  
ATOM   2707 2HB  PHE C 175       0.307  23.030 -16.576  1.00  0.00           H  
ATOM   2708  HD1 PHE C 175      -0.523  21.407 -13.493  1.00  0.00           H  
ATOM   2709  HD2 PHE C 175      -1.743  24.486 -16.192  1.00  0.00           H  
ATOM   2710  HE1 PHE C 175      -1.861  22.450 -11.695  1.00  0.00           H  
ATOM   2711  HE2 PHE C 175      -3.080  25.534 -14.396  1.00  0.00           H  
ATOM   2712  HZ  PHE C 175      -3.140  24.514 -12.147  1.00  0.00           H  
ATOM   2713  N   SER C 176      -0.444  22.267 -19.244  1.00  0.00           N  
ATOM   2714  CA  SER C 176       0.270  22.265 -20.516  1.00  0.00           C  
ATOM   2715  C   SER C 176       1.778  22.244 -20.302  1.00  0.00           C  
ATOM   2716  O   SER C 176       2.313  23.022 -19.512  1.00  0.00           O  
ATOM   2717  CB  SER C 176      -0.117  23.482 -21.333  1.00  0.00           C  
ATOM   2718  OG  SER C 176       0.643  23.560 -22.508  1.00  0.00           O  
ATOM   2719  H   SER C 176      -1.068  23.032 -19.032  1.00  0.00           H  
ATOM   2720  HA  SER C 176      -0.011  21.367 -21.068  1.00  0.00           H  
ATOM   2721 1HB  SER C 176      -1.176  23.430 -21.585  1.00  0.00           H  
ATOM   2722 2HB  SER C 176       0.034  24.382 -20.739  1.00  0.00           H  
ATOM   2723  HG  SER C 176       1.546  23.353 -22.253  1.00  0.00           H  
ATOM   2724  N   GLY C 177       2.458  21.348 -21.010  1.00  0.00           N  
ATOM   2725  CA  GLY C 177       3.905  21.215 -20.888  1.00  0.00           C  
ATOM   2726  C   GLY C 177       4.278  19.985 -20.070  1.00  0.00           C  
ATOM   2727  O   GLY C 177       5.412  19.509 -20.128  1.00  0.00           O  
ATOM   2728  H   GLY C 177       1.960  20.745 -21.648  1.00  0.00           H  
ATOM   2729 1HA  GLY C 177       4.348  21.144 -21.881  1.00  0.00           H  
ATOM   2730 2HA  GLY C 177       4.314  22.107 -20.417  1.00  0.00           H  
ATOM   2731  N   VAL C 178       3.317  19.474 -19.308  1.00  0.00           N  
ATOM   2732  CA  VAL C 178       3.537  18.287 -18.491  1.00  0.00           C  
ATOM   2733  C   VAL C 178       3.398  17.015 -19.318  1.00  0.00           C  
ATOM   2734  O   VAL C 178       2.446  16.861 -20.082  1.00  0.00           O  
ATOM   2735  CB  VAL C 178       2.534  18.248 -17.323  1.00  0.00           C  
ATOM   2736  CG1 VAL C 178       2.678  16.953 -16.539  1.00  0.00           C  
ATOM   2737  CG2 VAL C 178       2.746  19.453 -16.418  1.00  0.00           C  
ATOM   2738  H   VAL C 178       2.410  19.919 -19.295  1.00  0.00           H  
ATOM   2739  HA  VAL C 178       4.548  18.330 -18.083  1.00  0.00           H  
ATOM   2740  HB  VAL C 178       1.521  18.269 -17.725  1.00  0.00           H  
ATOM   2741 1HG1 VAL C 178       1.962  16.942 -15.717  1.00  0.00           H  
ATOM   2742 2HG1 VAL C 178       2.487  16.106 -17.197  1.00  0.00           H  
ATOM   2743 3HG1 VAL C 178       3.689  16.881 -16.138  1.00  0.00           H  
ATOM   2744 1HG2 VAL C 178       2.033  19.420 -15.595  1.00  0.00           H  
ATOM   2745 2HG2 VAL C 178       3.761  19.435 -16.020  1.00  0.00           H  
ATOM   2746 3HG2 VAL C 178       2.596  20.369 -16.991  1.00  0.00           H  
ATOM   2747  N   PRO C 179       4.354  16.106 -19.160  1.00  0.00           N  
ATOM   2748  CA  PRO C 179       4.343  14.847 -19.896  1.00  0.00           C  
ATOM   2749  C   PRO C 179       3.041  14.089 -19.670  1.00  0.00           C  
ATOM   2750  O   PRO C 179       2.452  14.155 -18.592  1.00  0.00           O  
ATOM   2751  CB  PRO C 179       5.543  14.096 -19.312  1.00  0.00           C  
ATOM   2752  CG  PRO C 179       6.473  15.175 -18.873  1.00  0.00           C  
ATOM   2753  CD  PRO C 179       5.569  16.249 -18.329  1.00  0.00           C  
ATOM   2754  HA  PRO C 179       4.490  15.053 -20.967  1.00  0.00           H  
ATOM   2755 1HB  PRO C 179       5.216  13.451 -18.482  1.00  0.00           H  
ATOM   2756 2HB  PRO C 179       5.983  13.438 -20.075  1.00  0.00           H  
ATOM   2757 1HG  PRO C 179       7.174  14.790 -18.118  1.00  0.00           H  
ATOM   2758 2HG  PRO C 179       7.079  15.522 -19.722  1.00  0.00           H  
ATOM   2759 1HD  PRO C 179       5.362  16.052 -17.267  1.00  0.00           H  
ATOM   2760 2HD  PRO C 179       6.048  17.231 -18.455  1.00  0.00           H  
ATOM   2761  N   ASP C 180       2.597  13.368 -20.695  1.00  0.00           N  
ATOM   2762  CA  ASP C 180       1.376  12.577 -20.602  1.00  0.00           C  
ATOM   2763  C   ASP C 180       1.568  11.372 -19.691  1.00  0.00           C  
ATOM   2764  O   ASP C 180       0.612  10.665 -19.371  1.00  0.00           O  
ATOM   2765  CB  ASP C 180       0.933  12.110 -21.991  1.00  0.00           C  
ATOM   2766  CG  ASP C 180       0.361  13.236 -22.841  1.00  0.00           C  
ATOM   2767  OD1 ASP C 180      -0.217  14.140 -22.284  1.00  0.00           O  
ATOM   2768  OD2 ASP C 180       0.507  13.183 -24.039  1.00  0.00           O  
ATOM   2769  H   ASP C 180       3.119  13.368 -21.559  1.00  0.00           H  
ATOM   2770  HA  ASP C 180       0.590  13.203 -20.178  1.00  0.00           H  
ATOM   2771 1HB  ASP C 180       1.783  11.674 -22.516  1.00  0.00           H  
ATOM   2772 2HB  ASP C 180       0.177  11.331 -21.889  1.00  0.00           H  
ATOM   2773  N   ARG C 181       2.809  11.141 -19.277  1.00  0.00           N  
ATOM   2774  CA  ARG C 181       3.119  10.062 -18.347  1.00  0.00           C  
ATOM   2775  C   ARG C 181       2.514  10.327 -16.974  1.00  0.00           C  
ATOM   2776  O   ARG C 181       2.368   9.413 -16.163  1.00  0.00           O  
ATOM   2777  CB  ARG C 181       4.624   9.888 -18.210  1.00  0.00           C  
ATOM   2778  CG  ARG C 181       5.328   9.395 -19.464  1.00  0.00           C  
ATOM   2779  CD  ARG C 181       6.804   9.384 -19.297  1.00  0.00           C  
ATOM   2780  NE  ARG C 181       7.486   9.014 -20.526  1.00  0.00           N  
ATOM   2781  CZ  ARG C 181       8.824   8.929 -20.663  1.00  0.00           C  
ATOM   2782  NH1 ARG C 181       9.607   9.188 -19.640  1.00  0.00           N  
ATOM   2783  NH2 ARG C 181       9.348   8.583 -21.826  1.00  0.00           N  
ATOM   2784  H   ARG C 181       3.558  11.729 -19.615  1.00  0.00           H  
ATOM   2785  HA  ARG C 181       2.696   9.136 -18.739  1.00  0.00           H  
ATOM   2786 1HB  ARG C 181       5.075  10.839 -17.931  1.00  0.00           H  
ATOM   2787 2HB  ARG C 181       4.837   9.178 -17.411  1.00  0.00           H  
ATOM   2788 1HG  ARG C 181       5.001   8.380 -19.689  1.00  0.00           H  
ATOM   2789 2HG  ARG C 181       5.082  10.050 -20.301  1.00  0.00           H  
ATOM   2790 1HD  ARG C 181       7.144  10.377 -19.003  1.00  0.00           H  
ATOM   2791 2HD  ARG C 181       7.077   8.664 -18.526  1.00  0.00           H  
ATOM   2792  HE  ARG C 181       6.917   8.807 -21.336  1.00  0.00           H  
ATOM   2793 1HH1 ARG C 181       9.206   9.452 -18.751  1.00  0.00           H  
ATOM   2794 2HH1 ARG C 181      10.609   9.124 -19.742  1.00  0.00           H  
ATOM   2795 1HH2 ARG C 181       8.746   8.384 -22.613  1.00  0.00           H  
ATOM   2796 2HH2 ARG C 181      10.350   8.519 -21.928  1.00  0.00           H  
ATOM   2797  N   PHE C 182       2.163  11.583 -16.720  1.00  0.00           N  
ATOM   2798  CA  PHE C 182       1.509  11.958 -15.472  1.00  0.00           C  
ATOM   2799  C   PHE C 182      -0.007  11.897 -15.604  1.00  0.00           C  
ATOM   2800  O   PHE C 182      -0.581  12.452 -16.541  1.00  0.00           O  
ATOM   2801  CB  PHE C 182       1.933  13.367 -15.050  1.00  0.00           C  
ATOM   2802  CG  PHE C 182       3.381  13.475 -14.668  1.00  0.00           C  
ATOM   2803  CD1 PHE C 182       4.341  13.797 -15.616  1.00  0.00           C  
ATOM   2804  CD2 PHE C 182       3.788  13.254 -13.361  1.00  0.00           C  
ATOM   2805  CE1 PHE C 182       5.675  13.897 -15.265  1.00  0.00           C  
ATOM   2806  CE2 PHE C 182       5.119  13.354 -13.007  1.00  0.00           C  
ATOM   2807  CZ  PHE C 182       6.064  13.676 -13.961  1.00  0.00           C  
ATOM   2808  H   PHE C 182       2.354  12.296 -17.410  1.00  0.00           H  
ATOM   2809  HA  PHE C 182       1.815  11.255 -14.697  1.00  0.00           H  
ATOM   2810 1HB  PHE C 182       1.743  14.063 -15.866  1.00  0.00           H  
ATOM   2811 2HB  PHE C 182       1.332  13.687 -14.200  1.00  0.00           H  
ATOM   2812  HD1 PHE C 182       4.034  13.973 -16.647  1.00  0.00           H  
ATOM   2813  HD2 PHE C 182       3.041  13.000 -12.607  1.00  0.00           H  
ATOM   2814  HE1 PHE C 182       6.419  14.150 -16.020  1.00  0.00           H  
ATOM   2815  HE2 PHE C 182       5.425  13.179 -11.976  1.00  0.00           H  
ATOM   2816  HZ  PHE C 182       7.114  13.753 -13.684  1.00  0.00           H  
ATOM   2817  N   SER C 183      -0.651  11.218 -14.661  1.00  0.00           N  
ATOM   2818  CA  SER C 183      -2.105  11.110 -14.652  1.00  0.00           C  
ATOM   2819  C   SER C 183      -2.620  10.734 -13.269  1.00  0.00           C  
ATOM   2820  O   SER C 183      -2.187   9.742 -12.683  1.00  0.00           O  
ATOM   2821  CB  SER C 183      -2.558  10.080 -15.668  1.00  0.00           C  
ATOM   2822  OG  SER C 183      -3.951   9.934 -15.647  1.00  0.00           O  
ATOM   2823  H   SER C 183      -0.119  10.766 -13.931  1.00  0.00           H  
ATOM   2824  HA  SER C 183      -2.525  12.080 -14.922  1.00  0.00           H  
ATOM   2825 1HB  SER C 183      -2.237  10.386 -16.663  1.00  0.00           H  
ATOM   2826 2HB  SER C 183      -2.086   9.123 -15.451  1.00  0.00           H  
ATOM   2827  HG  SER C 183      -4.214  10.034 -14.729  1.00  0.00           H  
ATOM   2828  N   GLY C 184      -3.549  11.532 -12.751  1.00  0.00           N  
ATOM   2829  CA  GLY C 184      -4.132  11.278 -11.439  1.00  0.00           C  
ATOM   2830  C   GLY C 184      -5.539  10.708 -11.563  1.00  0.00           C  
ATOM   2831  O   GLY C 184      -6.209  10.897 -12.578  1.00  0.00           O  
ATOM   2832  H   GLY C 184      -3.858  12.334 -13.281  1.00  0.00           H  
ATOM   2833 1HA  GLY C 184      -3.500  10.582 -10.888  1.00  0.00           H  
ATOM   2834 2HA  GLY C 184      -4.160  12.206 -10.869  1.00  0.00           H  
ATOM   2835  N   SER C 185      -5.982  10.010 -10.523  1.00  0.00           N  
ATOM   2836  CA  SER C 185      -7.332   9.460 -10.489  1.00  0.00           C  
ATOM   2837  C   SER C 185      -7.811   9.266  -9.056  1.00  0.00           C  
ATOM   2838  O   SER C 185      -7.161   9.708  -8.108  1.00  0.00           O  
ATOM   2839  CB  SER C 185      -7.376   8.138 -11.229  1.00  0.00           C  
ATOM   2840  OG  SER C 185      -8.696   7.695 -11.389  1.00  0.00           O  
ATOM   2841  H   SER C 185      -5.368   9.856  -9.736  1.00  0.00           H  
ATOM   2842  HA  SER C 185      -8.005  10.162 -10.983  1.00  0.00           H  
ATOM   2843 1HB  SER C 185      -6.908   8.252 -12.207  1.00  0.00           H  
ATOM   2844 2HB  SER C 185      -6.804   7.393 -10.678  1.00  0.00           H  
ATOM   2845  HG  SER C 185      -8.827   7.588 -12.334  1.00  0.00           H  
ATOM   2846  N   GLY C 186      -8.953   8.603  -8.904  1.00  0.00           N  
ATOM   2847  CA  GLY C 186      -9.532   8.367  -7.587  1.00  0.00           C  
ATOM   2848  C   GLY C 186     -10.930   8.966  -7.485  1.00  0.00           C  
ATOM   2849  O   GLY C 186     -11.530   9.340  -8.492  1.00  0.00           O  
ATOM   2850  H   GLY C 186      -9.431   8.253  -9.722  1.00  0.00           H  
ATOM   2851 1HA  GLY C 186      -9.577   7.295  -7.395  1.00  0.00           H  
ATOM   2852 2HA  GLY C 186      -8.890   8.803  -6.823  1.00  0.00           H  
ATOM   2853  N   SER C 187     -11.443   9.053  -6.263  1.00  0.00           N  
ATOM   2854  CA  SER C 187     -12.788   9.565  -6.031  1.00  0.00           C  
ATOM   2855  C   SER C 187     -13.051   9.769  -4.545  1.00  0.00           C  
ATOM   2856  O   SER C 187     -12.611   8.976  -3.712  1.00  0.00           O  
ATOM   2857  CB  SER C 187     -13.816   8.613  -6.610  1.00  0.00           C  
ATOM   2858  OG  SER C 187     -15.118   9.068  -6.361  1.00  0.00           O  
ATOM   2859  H   SER C 187     -10.886   8.757  -5.473  1.00  0.00           H  
ATOM   2860  HA  SER C 187     -12.882  10.530  -6.531  1.00  0.00           H  
ATOM   2861 1HB  SER C 187     -13.660   8.519  -7.684  1.00  0.00           H  
ATOM   2862 2HB  SER C 187     -13.683   7.625  -6.172  1.00  0.00           H  
ATOM   2863  HG  SER C 187     -15.541   8.384  -5.836  1.00  0.00           H  
ATOM   2864  N   GLY C 188     -13.772  10.837  -4.218  1.00  0.00           N  
ATOM   2865  CA  GLY C 188     -14.248  11.052  -2.857  1.00  0.00           C  
ATOM   2866  C   GLY C 188     -13.113  11.486  -1.938  1.00  0.00           C  
ATOM   2867  O   GLY C 188     -12.871  12.679  -1.756  1.00  0.00           O  
ATOM   2868  H   GLY C 188     -13.995  11.516  -4.930  1.00  0.00           H  
ATOM   2869 1HA  GLY C 188     -15.030  11.812  -2.860  1.00  0.00           H  
ATOM   2870 2HA  GLY C 188     -14.696  10.133  -2.478  1.00  0.00           H  
ATOM   2871  N   THR C 189     -12.419  10.511  -1.361  1.00  0.00           N  
ATOM   2872  CA  THR C 189     -11.379  10.789  -0.379  1.00  0.00           C  
ATOM   2873  C   THR C 189     -10.045  10.188  -0.804  1.00  0.00           C  
ATOM   2874  O   THR C 189      -8.984  10.638  -0.371  1.00  0.00           O  
ATOM   2875  CB  THR C 189     -11.769  10.250   1.010  1.00  0.00           C  
ATOM   2876  OG1 THR C 189     -11.927   8.827   0.947  1.00  0.00           O  
ATOM   2877  CG2 THR C 189     -13.072  10.880   1.479  1.00  0.00           C  
ATOM   2878  H   THR C 189     -12.618   9.552  -1.610  1.00  0.00           H  
ATOM   2879  HA  THR C 189     -11.252  11.869  -0.305  1.00  0.00           H  
ATOM   2880  HB  THR C 189     -10.981  10.484   1.726  1.00  0.00           H  
ATOM   2881  HG1 THR C 189     -11.075   8.419   0.771  1.00  0.00           H  
ATOM   2882 1HG2 THR C 189     -13.332  10.488   2.462  1.00  0.00           H  
ATOM   2883 2HG2 THR C 189     -12.952  11.962   1.540  1.00  0.00           H  
ATOM   2884 3HG2 THR C 189     -13.866  10.642   0.773  1.00  0.00           H  
ATOM   2885  N   ASP C 190     -10.106   9.168  -1.654  1.00  0.00           N  
ATOM   2886  CA  ASP C 190      -8.911   8.439  -2.061  1.00  0.00           C  
ATOM   2887  C   ASP C 190      -8.501   8.803  -3.482  1.00  0.00           C  
ATOM   2888  O   ASP C 190      -9.194   8.470  -4.444  1.00  0.00           O  
ATOM   2889  CB  ASP C 190      -9.144   6.929  -1.963  1.00  0.00           C  
ATOM   2890  CG  ASP C 190      -9.222   6.435  -0.524  1.00  0.00           C  
ATOM   2891  OD1 ASP C 190      -8.956   7.209   0.365  1.00  0.00           O  
ATOM   2892  OD2 ASP C 190      -9.547   5.288  -0.329  1.00  0.00           O  
ATOM   2893  H   ASP C 190     -11.002   8.892  -2.028  1.00  0.00           H  
ATOM   2894  HA  ASP C 190      -8.095   8.710  -1.391  1.00  0.00           H  
ATOM   2895 1HB  ASP C 190     -10.073   6.671  -2.471  1.00  0.00           H  
ATOM   2896 2HB  ASP C 190      -8.335   6.402  -2.469  1.00  0.00           H  
ATOM   2897  N   PHE C 191      -7.370   9.490  -3.609  1.00  0.00           N  
ATOM   2898  CA  PHE C 191      -6.841   9.860  -4.916  1.00  0.00           C  
ATOM   2899  C   PHE C 191      -5.381   9.450  -5.056  1.00  0.00           C  
ATOM   2900  O   PHE C 191      -4.631   9.445  -4.079  1.00  0.00           O  
ATOM   2901  CB  PHE C 191      -6.976  11.368  -5.140  1.00  0.00           C  
ATOM   2902  CG  PHE C 191      -8.398  11.852  -5.161  1.00  0.00           C  
ATOM   2903  CD1 PHE C 191      -9.030  12.243  -3.990  1.00  0.00           C  
ATOM   2904  CD2 PHE C 191      -9.106  11.917  -6.351  1.00  0.00           C  
ATOM   2905  CE1 PHE C 191     -10.338  12.689  -4.009  1.00  0.00           C  
ATOM   2906  CE2 PHE C 191     -10.413  12.364  -6.373  1.00  0.00           C  
ATOM   2907  CZ  PHE C 191     -11.030  12.750  -5.200  1.00  0.00           C  
ATOM   2908  H   PHE C 191      -6.864   9.762  -2.778  1.00  0.00           H  
ATOM   2909  HA  PHE C 191      -7.417   9.341  -5.683  1.00  0.00           H  
ATOM   2910 1HB  PHE C 191      -6.447  11.901  -4.351  1.00  0.00           H  
ATOM   2911 2HB  PHE C 191      -6.510  11.638  -6.086  1.00  0.00           H  
ATOM   2912  HD1 PHE C 191      -8.483  12.196  -3.048  1.00  0.00           H  
ATOM   2913  HD2 PHE C 191      -8.619  11.612  -7.278  1.00  0.00           H  
ATOM   2914  HE1 PHE C 191     -10.823  12.993  -3.081  1.00  0.00           H  
ATOM   2915  HE2 PHE C 191     -10.958  12.411  -7.316  1.00  0.00           H  
ATOM   2916  HZ  PHE C 191     -12.061  13.100  -5.215  1.00  0.00           H  
ATOM   2917  N   THR C 192      -4.982   9.106  -6.276  1.00  0.00           N  
ATOM   2918  CA  THR C 192      -3.643   8.588  -6.526  1.00  0.00           C  
ATOM   2919  C   THR C 192      -3.024   9.233  -7.759  1.00  0.00           C  
ATOM   2920  O   THR C 192      -3.690   9.412  -8.779  1.00  0.00           O  
ATOM   2921  CB  THR C 192      -3.664   7.057  -6.699  1.00  0.00           C  
ATOM   2922  OG1 THR C 192      -4.210   6.449  -5.521  1.00  0.00           O  
ATOM   2923  CG2 THR C 192      -2.258   6.527  -6.933  1.00  0.00           C  
ATOM   2924  H   THR C 192      -5.623   9.207  -7.049  1.00  0.00           H  
ATOM   2925  HA  THR C 192      -3.013   8.827  -5.669  1.00  0.00           H  
ATOM   2926  HB  THR C 192      -4.291   6.796  -7.551  1.00  0.00           H  
ATOM   2927  HG1 THR C 192      -3.682   6.698  -4.759  1.00  0.00           H  
ATOM   2928 1HG2 THR C 192      -2.292   5.445  -7.053  1.00  0.00           H  
ATOM   2929 2HG2 THR C 192      -1.844   6.980  -7.834  1.00  0.00           H  
ATOM   2930 3HG2 THR C 192      -1.628   6.777  -6.080  1.00  0.00           H  
ATOM   2931  N   LEU C 193      -1.745   9.581  -7.660  1.00  0.00           N  
ATOM   2932  CA  LEU C 193      -0.998  10.089  -8.805  1.00  0.00           C  
ATOM   2933  C   LEU C 193      -0.135   8.999  -9.427  1.00  0.00           C  
ATOM   2934  O   LEU C 193       0.740   8.436  -8.769  1.00  0.00           O  
ATOM   2935  CB  LEU C 193      -0.115  11.269  -8.380  1.00  0.00           C  
ATOM   2936  CG  LEU C 193       0.834  11.811  -9.457  1.00  0.00           C  
ATOM   2937  CD1 LEU C 193       0.021  12.366 -10.618  1.00  0.00           C  
ATOM   2938  CD2 LEU C 193       1.728  12.883  -8.853  1.00  0.00           C  
ATOM   2939  H   LEU C 193      -1.279   9.492  -6.769  1.00  0.00           H  
ATOM   2940  HA  LEU C 193      -1.709  10.435  -9.555  1.00  0.00           H  
ATOM   2941 1HB  LEU C 193      -0.759  12.088  -8.063  1.00  0.00           H  
ATOM   2942 2HB  LEU C 193       0.491  10.961  -7.528  1.00  0.00           H  
ATOM   2943  HG  LEU C 193       1.451  10.998  -9.840  1.00  0.00           H  
ATOM   2944 1HD1 LEU C 193       0.695  12.751 -11.383  1.00  0.00           H  
ATOM   2945 2HD1 LEU C 193      -0.594  11.573 -11.044  1.00  0.00           H  
ATOM   2946 3HD1 LEU C 193      -0.620  13.171 -10.261  1.00  0.00           H  
ATOM   2947 1HD2 LEU C 193       2.403  13.268  -9.618  1.00  0.00           H  
ATOM   2948 2HD2 LEU C 193       1.112  13.697  -8.470  1.00  0.00           H  
ATOM   2949 3HD2 LEU C 193       2.310  12.455  -8.037  1.00  0.00           H  
ATOM   2950  N   LYS C 194      -0.387   8.705 -10.698  1.00  0.00           N  
ATOM   2951  CA  LYS C 194       0.405   7.723 -11.429  1.00  0.00           C  
ATOM   2952  C   LYS C 194       1.453   8.400 -12.303  1.00  0.00           C  
ATOM   2953  O   LYS C 194       1.157   9.365 -13.008  1.00  0.00           O  
ATOM   2954  CB  LYS C 194      -0.500   6.835 -12.284  1.00  0.00           C  
ATOM   2955  CG  LYS C 194      -1.560   6.074 -11.499  1.00  0.00           C  
ATOM   2956  CD  LYS C 194      -0.927   5.081 -10.535  1.00  0.00           C  
ATOM   2957  CE  LYS C 194      -1.981   4.220  -9.855  1.00  0.00           C  
ATOM   2958  NZ  LYS C 194      -1.379   3.272  -8.879  1.00  0.00           N  
ATOM   2959  H   LYS C 194      -1.146   9.175 -11.170  1.00  0.00           H  
ATOM   2960  HA  LYS C 194       0.928   7.095 -10.707  1.00  0.00           H  
ATOM   2961 1HB  LYS C 194      -1.010   7.446 -13.029  1.00  0.00           H  
ATOM   2962 2HB  LYS C 194       0.108   6.105 -12.820  1.00  0.00           H  
ATOM   2963 1HG  LYS C 194      -2.169   6.779 -10.932  1.00  0.00           H  
ATOM   2964 2HG  LYS C 194      -2.207   5.535 -12.189  1.00  0.00           H  
ATOM   2965 1HD  LYS C 194      -0.237   4.435 -11.080  1.00  0.00           H  
ATOM   2966 2HD  LYS C 194      -0.366   5.622  -9.773  1.00  0.00           H  
ATOM   2967 1HE  LYS C 194      -2.690   4.860  -9.332  1.00  0.00           H  
ATOM   2968 2HE  LYS C 194      -2.526   3.650 -10.607  1.00  0.00           H  
ATOM   2969 1HZ  LYS C 194      -2.109   2.720  -8.451  1.00  0.00           H  
ATOM   2970 2HZ  LYS C 194      -0.732   2.660  -9.357  1.00  0.00           H  
ATOM   2971 3HZ  LYS C 194      -0.887   3.789  -8.165  1.00  0.00           H  
ATOM   2972  N   ILE C 195       2.678   7.889 -12.253  1.00  0.00           N  
ATOM   2973  CA  ILE C 195       3.780   8.466 -13.013  1.00  0.00           C  
ATOM   2974  C   ILE C 195       4.524   7.397 -13.803  1.00  0.00           C  
ATOM   2975  O   ILE C 195       5.446   6.762 -13.292  1.00  0.00           O  
ATOM   2976  CB  ILE C 195       4.767   9.196 -12.082  1.00  0.00           C  
ATOM   2977  CG1 ILE C 195       4.026  10.218 -11.216  1.00  0.00           C  
ATOM   2978  CG2 ILE C 195       5.860   9.873 -12.893  1.00  0.00           C  
ATOM   2979  CD1 ILE C 195       4.883  10.837 -10.135  1.00  0.00           C  
ATOM   2980  H   ILE C 195       2.850   7.081 -11.673  1.00  0.00           H  
ATOM   2981  HA  ILE C 195       3.373   9.189 -13.718  1.00  0.00           H  
ATOM   2982  HB  ILE C 195       5.223   8.478 -11.402  1.00  0.00           H  
ATOM   2983 1HG1 ILE C 195       3.641  11.018 -11.847  1.00  0.00           H  
ATOM   2984 2HG1 ILE C 195       3.171   9.739 -10.739  1.00  0.00           H  
ATOM   2985 1HG2 ILE C 195       6.548  10.385 -12.220  1.00  0.00           H  
ATOM   2986 2HG2 ILE C 195       6.404   9.124 -13.467  1.00  0.00           H  
ATOM   2987 3HG2 ILE C 195       5.413  10.598 -13.574  1.00  0.00           H  
ATOM   2988 1HD1 ILE C 195       4.289  11.550  -9.563  1.00  0.00           H  
ATOM   2989 2HD1 ILE C 195       5.251  10.055  -9.470  1.00  0.00           H  
ATOM   2990 3HD1 ILE C 195       5.727  11.353 -10.591  1.00  0.00           H  
ATOM   2991  N   SER C 196       4.116   7.201 -15.052  1.00  0.00           N  
ATOM   2992  CA  SER C 196       4.695   6.160 -15.893  1.00  0.00           C  
ATOM   2993  C   SER C 196       6.152   6.463 -16.220  1.00  0.00           C  
ATOM   2994  O   SER C 196       6.482   7.559 -16.673  1.00  0.00           O  
ATOM   2995  CB  SER C 196       3.898   6.022 -17.176  1.00  0.00           C  
ATOM   2996  OG  SER C 196       4.489   5.086 -18.035  1.00  0.00           O  
ATOM   2997  H   SER C 196       3.386   7.789 -15.429  1.00  0.00           H  
ATOM   2998  HA  SER C 196       4.655   5.215 -15.350  1.00  0.00           H  
ATOM   2999 1HB  SER C 196       2.881   5.712 -16.940  1.00  0.00           H  
ATOM   3000 2HB  SER C 196       3.838   6.989 -17.673  1.00  0.00           H  
ATOM   3001  HG  SER C 196       3.806   4.833 -18.660  1.00  0.00           H  
ATOM   3002  N   ARG C 197       7.020   5.485 -15.987  1.00  0.00           N  
ATOM   3003  CA  ARG C 197       8.417   5.587 -16.394  1.00  0.00           C  
ATOM   3004  C   ARG C 197       9.087   6.800 -15.762  1.00  0.00           C  
ATOM   3005  O   ARG C 197       9.365   7.791 -16.437  1.00  0.00           O  
ATOM   3006  CB  ARG C 197       8.527   5.683 -17.909  1.00  0.00           C  
ATOM   3007  CG  ARG C 197       7.995   4.477 -18.666  1.00  0.00           C  
ATOM   3008  CD  ARG C 197       8.195   4.616 -20.131  1.00  0.00           C  
ATOM   3009  NE  ARG C 197       7.689   3.464 -20.860  1.00  0.00           N  
ATOM   3010  CZ  ARG C 197       7.680   3.351 -22.202  1.00  0.00           C  
ATOM   3011  NH1 ARG C 197       8.152   4.326 -22.947  1.00  0.00           N  
ATOM   3012  NH2 ARG C 197       7.197   2.260 -22.770  1.00  0.00           N  
ATOM   3013  H   ARG C 197       6.706   4.649 -15.516  1.00  0.00           H  
ATOM   3014  HA  ARG C 197       8.940   4.690 -16.063  1.00  0.00           H  
ATOM   3015 1HB  ARG C 197       7.982   6.558 -18.258  1.00  0.00           H  
ATOM   3016 2HB  ARG C 197       9.572   5.814 -18.190  1.00  0.00           H  
ATOM   3017 1HG  ARG C 197       8.515   3.579 -18.332  1.00  0.00           H  
ATOM   3018 2HG  ARG C 197       6.926   4.369 -18.475  1.00  0.00           H  
ATOM   3019 1HD  ARG C 197       7.670   5.502 -20.487  1.00  0.00           H  
ATOM   3020 2HD  ARG C 197       9.259   4.714 -20.345  1.00  0.00           H  
ATOM   3021  HE  ARG C 197       7.318   2.692 -20.321  1.00  0.00           H  
ATOM   3022 1HH1 ARG C 197       8.521   5.160 -22.512  1.00  0.00           H  
ATOM   3023 2HH1 ARG C 197       8.145   4.242 -23.953  1.00  0.00           H  
ATOM   3024 1HH2 ARG C 197       6.834   1.510 -22.198  1.00  0.00           H  
ATOM   3025 2HH2 ARG C 197       7.190   2.175 -23.776  1.00  0.00           H  
ATOM   3026  N   VAL C 198       9.346   6.715 -14.461  1.00  0.00           N  
ATOM   3027  CA  VAL C 198       9.997   7.801 -13.737  1.00  0.00           C  
ATOM   3028  C   VAL C 198      11.440   7.979 -14.193  1.00  0.00           C  
ATOM   3029  O   VAL C 198      12.219   7.027 -14.206  1.00  0.00           O  
ATOM   3030  CB  VAL C 198       9.971   7.524 -12.222  1.00  0.00           C  
ATOM   3031  CG1 VAL C 198      10.784   8.571 -11.476  1.00  0.00           C  
ATOM   3032  CG2 VAL C 198       8.533   7.503 -11.725  1.00  0.00           C  
ATOM   3033  H   VAL C 198       9.085   5.878 -13.961  1.00  0.00           H  
ATOM   3034  HA  VAL C 198       9.451   8.724 -13.934  1.00  0.00           H  
ATOM   3035  HB  VAL C 198      10.437   6.558 -12.031  1.00  0.00           H  
ATOM   3036 1HG1 VAL C 198      10.755   8.360 -10.407  1.00  0.00           H  
ATOM   3037 2HG1 VAL C 198      11.817   8.544 -11.822  1.00  0.00           H  
ATOM   3038 3HG1 VAL C 198      10.364   9.559 -11.661  1.00  0.00           H  
ATOM   3039 1HG2 VAL C 198       8.522   7.306 -10.653  1.00  0.00           H  
ATOM   3040 2HG2 VAL C 198       8.066   8.468 -11.922  1.00  0.00           H  
ATOM   3041 3HG2 VAL C 198       7.981   6.719 -12.243  1.00  0.00           H  
ATOM   3042  N   GLU C 199      11.790   9.206 -14.566  1.00  0.00           N  
ATOM   3043  CA  GLU C 199      13.161   9.532 -14.937  1.00  0.00           C  
ATOM   3044  C   GLU C 199      13.824  10.407 -13.881  1.00  0.00           C  
ATOM   3045  O   GLU C 199      13.208  10.755 -12.874  1.00  0.00           O  
ATOM   3046  CB  GLU C 199      13.194  10.239 -16.293  1.00  0.00           C  
ATOM   3047  CG  GLU C 199      12.679   9.398 -17.453  1.00  0.00           C  
ATOM   3048  CD  GLU C 199      12.848  10.074 -18.785  1.00  0.00           C  
ATOM   3049  OE1 GLU C 199      13.467  11.110 -18.831  1.00  0.00           O  
ATOM   3050  OE2 GLU C 199      12.356   9.554 -19.759  1.00  0.00           O  
ATOM   3051  H   GLU C 199      11.087   9.931 -14.593  1.00  0.00           H  
ATOM   3052  HA  GLU C 199      13.729   8.604 -15.013  1.00  0.00           H  
ATOM   3053 1HB  GLU C 199      12.591  11.146 -16.245  1.00  0.00           H  
ATOM   3054 2HB  GLU C 199      14.217  10.537 -16.524  1.00  0.00           H  
ATOM   3055 1HG  GLU C 199      13.218   8.451 -17.468  1.00  0.00           H  
ATOM   3056 2HG  GLU C 199      11.624   9.182 -17.291  1.00  0.00           H  
ATOM   3057  N   ALA C 200      15.083  10.760 -14.117  1.00  0.00           N  
ATOM   3058  CA  ALA C 200      15.850  11.549 -13.161  1.00  0.00           C  
ATOM   3059  C   ALA C 200      15.192  12.899 -12.907  1.00  0.00           C  
ATOM   3060  O   ALA C 200      15.216  13.412 -11.788  1.00  0.00           O  
ATOM   3061  CB  ALA C 200      17.276  11.741 -13.656  1.00  0.00           C  
ATOM   3062  H   ALA C 200      15.520  10.474 -14.982  1.00  0.00           H  
ATOM   3063  HA  ALA C 200      15.874  11.006 -12.216  1.00  0.00           H  
ATOM   3064 1HB  ALA C 200      17.836  12.332 -12.931  1.00  0.00           H  
ATOM   3065 2HB  ALA C 200      17.754  10.769 -13.777  1.00  0.00           H  
ATOM   3066 3HB  ALA C 200      17.262  12.260 -14.613  1.00  0.00           H  
ATOM   3067  N   GLU C 201      14.604  13.471 -13.952  1.00  0.00           N  
ATOM   3068  CA  GLU C 201      14.016  14.803 -13.867  1.00  0.00           C  
ATOM   3069  C   GLU C 201      12.623  14.751 -13.251  1.00  0.00           C  
ATOM   3070  O   GLU C 201      11.970  15.781 -13.084  1.00  0.00           O  
ATOM   3071  CB  GLU C 201      13.947  15.446 -15.254  1.00  0.00           C  
ATOM   3072  CG  GLU C 201      15.304  15.770 -15.864  1.00  0.00           C  
ATOM   3073  CD  GLU C 201      16.074  16.788 -15.069  1.00  0.00           C  
ATOM   3074  OE1 GLU C 201      15.458  17.643 -14.479  1.00  0.00           O  
ATOM   3075  OE2 GLU C 201      17.280  16.711 -15.053  1.00  0.00           O  
ATOM   3076  H   GLU C 201      14.563  12.971 -14.829  1.00  0.00           H  
ATOM   3077  HA  GLU C 201      14.647  15.419 -13.226  1.00  0.00           H  
ATOM   3078 1HB  GLU C 201      13.424  14.778 -15.939  1.00  0.00           H  
ATOM   3079 2HB  GLU C 201      13.376  16.372 -15.198  1.00  0.00           H  
ATOM   3080 1HG  GLU C 201      15.891  14.855 -15.925  1.00  0.00           H  
ATOM   3081 2HG  GLU C 201      15.155  16.143 -16.876  1.00  0.00           H  
ATOM   3082  N   ASP C 202      12.174  13.547 -12.916  1.00  0.00           N  
ATOM   3083  CA  ASP C 202      10.904  13.368 -12.223  1.00  0.00           C  
ATOM   3084  C   ASP C 202      11.111  13.220 -10.722  1.00  0.00           C  
ATOM   3085  O   ASP C 202      10.151  13.090  -9.962  1.00  0.00           O  
ATOM   3086  CB  ASP C 202      10.164  12.142 -12.766  1.00  0.00           C  
ATOM   3087  CG  ASP C 202       9.768  12.289 -14.229  1.00  0.00           C  
ATOM   3088  OD1 ASP C 202       9.368  13.364 -14.611  1.00  0.00           O  
ATOM   3089  OD2 ASP C 202       9.868  11.326 -14.950  1.00  0.00           O  
ATOM   3090  H   ASP C 202      12.727  12.734 -13.147  1.00  0.00           H  
ATOM   3091  HA  ASP C 202      10.288  14.251 -12.397  1.00  0.00           H  
ATOM   3092 1HB  ASP C 202      10.797  11.261 -12.663  1.00  0.00           H  
ATOM   3093 2HB  ASP C 202       9.264  11.970 -12.176  1.00  0.00           H  
ATOM   3094  N   VAL C 203      12.370  13.240 -10.299  1.00  0.00           N  
ATOM   3095  CA  VAL C 203      12.705  13.142  -8.883  1.00  0.00           C  
ATOM   3096  C   VAL C 203      12.351  14.426  -8.143  1.00  0.00           C  
ATOM   3097  O   VAL C 203      12.695  15.522  -8.583  1.00  0.00           O  
ATOM   3098  CB  VAL C 203      14.207  12.849  -8.707  1.00  0.00           C  
ATOM   3099  CG1 VAL C 203      14.599  12.941  -7.240  1.00  0.00           C  
ATOM   3100  CG2 VAL C 203      14.535  11.474  -9.269  1.00  0.00           C  
ATOM   3101  H   VAL C 203      13.115  13.326 -10.975  1.00  0.00           H  
ATOM   3102  HA  VAL C 203      12.135  12.320  -8.449  1.00  0.00           H  
ATOM   3103  HB  VAL C 203      14.780  13.607  -9.242  1.00  0.00           H  
ATOM   3104 1HG1 VAL C 203      15.664  12.731  -7.135  1.00  0.00           H  
ATOM   3105 2HG1 VAL C 203      14.389  13.944  -6.870  1.00  0.00           H  
ATOM   3106 3HG1 VAL C 203      14.028  12.213  -6.665  1.00  0.00           H  
ATOM   3107 1HG2 VAL C 203      15.598  11.274  -9.142  1.00  0.00           H  
ATOM   3108 2HG2 VAL C 203      13.957  10.717  -8.738  1.00  0.00           H  
ATOM   3109 3HG2 VAL C 203      14.284  11.444 -10.329  1.00  0.00           H  
ATOM   3110  N   GLY C 204      11.661  14.282  -7.016  1.00  0.00           N  
ATOM   3111  CA  GLY C 204      11.239  15.432  -6.225  1.00  0.00           C  
ATOM   3112  C   GLY C 204      10.066  15.077  -5.321  1.00  0.00           C  
ATOM   3113  O   GLY C 204       9.628  13.927  -5.279  1.00  0.00           O  
ATOM   3114  H   GLY C 204      11.424  13.353  -6.700  1.00  0.00           H  
ATOM   3115 1HA  GLY C 204      12.075  15.785  -5.622  1.00  0.00           H  
ATOM   3116 2HA  GLY C 204      10.956  16.247  -6.891  1.00  0.00           H  
ATOM   3117  N   VAL C 205       9.561  16.071  -4.598  1.00  0.00           N  
ATOM   3118  CA  VAL C 205       8.454  15.859  -3.672  1.00  0.00           C  
ATOM   3119  C   VAL C 205       7.121  16.216  -4.316  1.00  0.00           C  
ATOM   3120  O   VAL C 205       6.923  17.342  -4.773  1.00  0.00           O  
ATOM   3121  CB  VAL C 205       8.651  16.708  -2.402  1.00  0.00           C  
ATOM   3122  CG1 VAL C 205       7.499  16.490  -1.432  1.00  0.00           C  
ATOM   3123  CG2 VAL C 205       9.980  16.362  -1.748  1.00  0.00           C  
ATOM   3124  H   VAL C 205       9.953  16.996  -4.692  1.00  0.00           H  
ATOM   3125  HA  VAL C 205       8.436  14.806  -3.389  1.00  0.00           H  
ATOM   3126  HB  VAL C 205       8.644  17.763  -2.676  1.00  0.00           H  
ATOM   3127 1HG1 VAL C 205       7.654  17.098  -0.540  1.00  0.00           H  
ATOM   3128 2HG1 VAL C 205       6.562  16.779  -1.909  1.00  0.00           H  
ATOM   3129 3HG1 VAL C 205       7.455  15.438  -1.150  1.00  0.00           H  
ATOM   3130 1HG2 VAL C 205      10.112  16.966  -0.851  1.00  0.00           H  
ATOM   3131 2HG2 VAL C 205       9.988  15.305  -1.478  1.00  0.00           H  
ATOM   3132 3HG2 VAL C 205      10.793  16.565  -2.445  1.00  0.00           H  
ATOM   3133  N   TYR C 206       6.209  15.250  -4.350  1.00  0.00           N  
ATOM   3134  CA  TYR C 206       4.901  15.453  -4.961  1.00  0.00           C  
ATOM   3135  C   TYR C 206       3.857  15.826  -3.917  1.00  0.00           C  
ATOM   3136  O   TYR C 206       3.772  15.202  -2.859  1.00  0.00           O  
ATOM   3137  CB  TYR C 206       4.466  14.198  -5.722  1.00  0.00           C  
ATOM   3138  CG  TYR C 206       5.273  13.932  -6.973  1.00  0.00           C  
ATOM   3139  CD1 TYR C 206       6.442  13.189  -6.900  1.00  0.00           C  
ATOM   3140  CD2 TYR C 206       4.844  14.431  -8.194  1.00  0.00           C  
ATOM   3141  CE1 TYR C 206       7.179  12.945  -8.043  1.00  0.00           C  
ATOM   3142  CE2 TYR C 206       5.581  14.188  -9.337  1.00  0.00           C  
ATOM   3143  CZ  TYR C 206       6.744  13.448  -9.264  1.00  0.00           C  
ATOM   3144  OH  TYR C 206       7.478  13.206 -10.402  1.00  0.00           O  
ATOM   3145  H   TYR C 206       6.428  14.352  -3.942  1.00  0.00           H  
ATOM   3146  HA  TYR C 206       4.974  16.281  -5.667  1.00  0.00           H  
ATOM   3147 1HB  TYR C 206       4.552  13.328  -5.070  1.00  0.00           H  
ATOM   3148 2HB  TYR C 206       3.418  14.291  -6.007  1.00  0.00           H  
ATOM   3149  HD1 TYR C 206       6.779  12.796  -5.940  1.00  0.00           H  
ATOM   3150  HD2 TYR C 206       3.926  15.016  -8.252  1.00  0.00           H  
ATOM   3151  HE1 TYR C 206       8.097  12.362  -7.985  1.00  0.00           H  
ATOM   3152  HE2 TYR C 206       5.245  14.581 -10.297  1.00  0.00           H  
ATOM   3153  HH  TYR C 206       8.413  13.189 -10.181  1.00  0.00           H  
ATOM   3154  N   TYR C 207       3.063  16.847  -4.220  1.00  0.00           N  
ATOM   3155  CA  TYR C 207       2.057  17.339  -3.287  1.00  0.00           C  
ATOM   3156  C   TYR C 207       0.651  17.145  -3.839  1.00  0.00           C  
ATOM   3157  O   TYR C 207       0.406  17.356  -5.027  1.00  0.00           O  
ATOM   3158  CB  TYR C 207       2.301  18.815  -2.965  1.00  0.00           C  
ATOM   3159  CG  TYR C 207       3.680  19.100  -2.413  1.00  0.00           C  
ATOM   3160  CD1 TYR C 207       4.706  19.474  -3.269  1.00  0.00           C  
ATOM   3161  CD2 TYR C 207       3.919  18.988  -1.052  1.00  0.00           C  
ATOM   3162  CE1 TYR C 207       5.966  19.734  -2.764  1.00  0.00           C  
ATOM   3163  CE2 TYR C 207       5.178  19.247  -0.547  1.00  0.00           C  
ATOM   3164  CZ  TYR C 207       6.199  19.619  -1.398  1.00  0.00           C  
ATOM   3165  OH  TYR C 207       7.454  19.878  -0.896  1.00  0.00           O  
ATOM   3166  H   TYR C 207       3.159  17.295  -5.121  1.00  0.00           H  
ATOM   3167  HA  TYR C 207       2.132  16.764  -2.363  1.00  0.00           H  
ATOM   3168 1HB  TYR C 207       2.166  19.412  -3.869  1.00  0.00           H  
ATOM   3169 2HB  TYR C 207       1.566  19.155  -2.236  1.00  0.00           H  
ATOM   3170  HD1 TYR C 207       4.519  19.562  -4.339  1.00  0.00           H  
ATOM   3171  HD2 TYR C 207       3.113  18.693  -0.379  1.00  0.00           H  
ATOM   3172  HE1 TYR C 207       6.772  20.027  -3.436  1.00  0.00           H  
ATOM   3173  HE2 TYR C 207       5.366  19.158   0.523  1.00  0.00           H  
ATOM   3174  HH  TYR C 207       7.919  20.471  -1.491  1.00  0.00           H  
ATOM   3175  N   CYS C 208      -0.270  16.740  -2.971  1.00  0.00           N  
ATOM   3176  CA  CYS C 208      -1.692  16.783  -3.287  1.00  0.00           C  
ATOM   3177  C   CYS C 208      -2.355  18.013  -2.681  1.00  0.00           C  
ATOM   3178  O   CYS C 208      -1.878  18.560  -1.687  1.00  0.00           O  
ATOM   3179  CB  CYS C 208      -2.396  15.526  -2.774  1.00  0.00           C  
ATOM   3180  SG  CYS C 208      -2.372  15.350  -0.973  1.00  0.00           S  
ATOM   3181  H   CYS C 208       0.023  16.394  -2.069  1.00  0.00           H  
ATOM   3182  HA  CYS C 208      -1.805  16.825  -4.371  1.00  0.00           H  
ATOM   3183 1HB  CYS C 208      -3.436  15.533  -3.098  1.00  0.00           H  
ATOM   3184 2HB  CYS C 208      -1.924  14.643  -3.205  1.00  0.00           H  
ATOM   3185  N   PHE C 209      -3.457  18.444  -3.286  1.00  0.00           N  
ATOM   3186  CA  PHE C 209      -4.107  19.689  -2.897  1.00  0.00           C  
ATOM   3187  C   PHE C 209      -5.595  19.658  -3.220  1.00  0.00           C  
ATOM   3188  O   PHE C 209      -5.991  19.307  -4.332  1.00  0.00           O  
ATOM   3189  CB  PHE C 209      -3.451  20.878  -3.602  1.00  0.00           C  
ATOM   3190  CG  PHE C 209      -4.188  22.174  -3.417  1.00  0.00           C  
ATOM   3191  CD1 PHE C 209      -4.070  22.892  -2.236  1.00  0.00           C  
ATOM   3192  CD2 PHE C 209      -4.999  22.678  -4.422  1.00  0.00           C  
ATOM   3193  CE1 PHE C 209      -4.747  24.085  -2.064  1.00  0.00           C  
ATOM   3194  CE2 PHE C 209      -5.676  23.870  -4.253  1.00  0.00           C  
ATOM   3195  CZ  PHE C 209      -5.550  24.574  -3.072  1.00  0.00           C  
ATOM   3196  H   PHE C 209      -3.854  17.895  -4.035  1.00  0.00           H  
ATOM   3197  HA  PHE C 209      -3.994  19.817  -1.819  1.00  0.00           H  
ATOM   3198 1HB  PHE C 209      -2.436  21.007  -3.230  1.00  0.00           H  
ATOM   3199 2HB  PHE C 209      -3.384  20.675  -4.670  1.00  0.00           H  
ATOM   3200  HD1 PHE C 209      -3.435  22.505  -1.438  1.00  0.00           H  
ATOM   3201  HD2 PHE C 209      -5.099  22.122  -5.354  1.00  0.00           H  
ATOM   3202  HE1 PHE C 209      -4.646  24.638  -1.130  1.00  0.00           H  
ATOM   3203  HE2 PHE C 209      -6.310  24.256  -5.051  1.00  0.00           H  
ATOM   3204  HZ  PHE C 209      -6.084  25.513  -2.937  1.00  0.00           H  
ATOM   3205  N   GLN C 210      -6.416  20.028  -2.243  1.00  0.00           N  
ATOM   3206  CA  GLN C 210      -7.850  20.173  -2.461  1.00  0.00           C  
ATOM   3207  C   GLN C 210      -8.280  21.630  -2.353  1.00  0.00           C  
ATOM   3208  O   GLN C 210      -8.001  22.297  -1.357  1.00  0.00           O  
ATOM   3209  CB  GLN C 210      -8.633  19.321  -1.458  1.00  0.00           C  
ATOM   3210  CG  GLN C 210      -8.639  19.874  -0.043  1.00  0.00           C  
ATOM   3211  CD  GLN C 210      -9.696  20.943   0.156  1.00  0.00           C  
ATOM   3212  OE1 GLN C 210     -10.538  21.174  -0.716  1.00  0.00           O  
ATOM   3213  NE2 GLN C 210      -9.659  21.603   1.308  1.00  0.00           N  
ATOM   3214  H   GLN C 210      -6.036  20.214  -1.326  1.00  0.00           H  
ATOM   3215  HA  GLN C 210      -8.084  19.827  -3.468  1.00  0.00           H  
ATOM   3216 1HB  GLN C 210      -9.668  19.230  -1.787  1.00  0.00           H  
ATOM   3217 2HB  GLN C 210      -8.211  18.317  -1.425  1.00  0.00           H  
ATOM   3218 1HG  GLN C 210      -8.840  19.060   0.654  1.00  0.00           H  
ATOM   3219 2HG  GLN C 210      -7.664  20.314   0.168  1.00  0.00           H  
ATOM   3220 1HE2 GLN C 210     -10.332  22.320   1.497  1.00  0.00           H  
ATOM   3221 2HE2 GLN C 210      -8.960  21.384   1.989  1.00  0.00           H  
ATOM   3222  N   GLY C 211      -8.960  22.119  -3.384  1.00  0.00           N  
ATOM   3223  CA  GLY C 211      -9.500  23.473  -3.373  1.00  0.00           C  
ATOM   3224  C   GLY C 211     -11.023  23.458  -3.337  1.00  0.00           C  
ATOM   3225  O   GLY C 211     -11.669  24.478  -3.575  1.00  0.00           O  
ATOM   3226  H   GLY C 211      -9.106  21.538  -4.197  1.00  0.00           H  
ATOM   3227 1HA  GLY C 211      -9.118  24.010  -2.505  1.00  0.00           H  
ATOM   3228 2HA  GLY C 211      -9.159  24.009  -4.258  1.00  0.00           H  
ATOM   3229  N   SER C 212     -11.591  22.295  -3.038  1.00  0.00           N  
ATOM   3230  CA  SER C 212     -13.040  22.134  -3.014  1.00  0.00           C  
ATOM   3231  C   SER C 212     -13.643  22.752  -1.759  1.00  0.00           C  
ATOM   3232  O   SER C 212     -14.785  23.212  -1.769  1.00  0.00           O  
ATOM   3233  CB  SER C 212     -13.403  20.663  -3.088  1.00  0.00           C  
ATOM   3234  OG  SER C 212     -13.014  20.111  -4.316  1.00  0.00           O  
ATOM   3235  H   SER C 212     -11.004  21.502  -2.821  1.00  0.00           H  
ATOM   3236  HA  SER C 212     -13.459  22.644  -3.882  1.00  0.00           H  
ATOM   3237 1HB  SER C 212     -12.915  20.127  -2.275  1.00  0.00           H  
ATOM   3238 2HB  SER C 212     -14.478  20.547  -2.958  1.00  0.00           H  
ATOM   3239  HG  SER C 212     -12.988  19.161  -4.183  1.00  0.00           H  
ATOM   3240  N   HIS C 213     -12.869  22.760  -0.679  1.00  0.00           N  
ATOM   3241  CA  HIS C 213     -13.341  23.279   0.599  1.00  0.00           C  
ATOM   3242  C   HIS C 213     -12.390  24.332   1.152  1.00  0.00           C  
ATOM   3243  O   HIS C 213     -11.178  24.257   0.945  1.00  0.00           O  
ATOM   3244  CB  HIS C 213     -13.505  22.146   1.616  1.00  0.00           C  
ATOM   3245  CG  HIS C 213     -14.468  21.084   1.184  1.00  0.00           C  
ATOM   3246  ND1 HIS C 213     -15.836  21.239   1.275  1.00  0.00           N  
ATOM   3247  CD2 HIS C 213     -14.262  19.853   0.660  1.00  0.00           C  
ATOM   3248  CE1 HIS C 213     -16.429  20.147   0.823  1.00  0.00           C  
ATOM   3249  NE2 HIS C 213     -15.497  19.292   0.446  1.00  0.00           N  
ATOM   3250  H   HIS C 213     -11.928  22.397  -0.745  1.00  0.00           H  
ATOM   3251  HA  HIS C 213     -14.313  23.753   0.462  1.00  0.00           H  
ATOM   3252 1HB  HIS C 213     -12.538  21.676   1.797  1.00  0.00           H  
ATOM   3253 2HB  HIS C 213     -13.852  22.556   2.564  1.00  0.00           H  
ATOM   3254  HD2 HIS C 213     -13.297  19.392   0.449  1.00  0.00           H  
ATOM   3255  HE1 HIS C 213     -17.505  19.982   0.772  1.00  0.00           H  
ATOM   3256  HE2 HIS C 213     -15.660  18.373   0.060  1.00  0.00           H  
ATOM   3257  N   ILE C 214     -12.945  25.313   1.855  1.00  0.00           N  
ATOM   3258  CA  ILE C 214     -12.144  26.375   2.453  1.00  0.00           C  
ATOM   3259  C   ILE C 214     -12.031  26.197   3.961  1.00  0.00           C  
ATOM   3260  O   ILE C 214     -13.035  26.028   4.653  1.00  0.00           O  
ATOM   3261  CB  ILE C 214     -12.746  27.758   2.142  1.00  0.00           C  
ATOM   3262  CG1 ILE C 214     -12.722  28.024   0.635  1.00  0.00           C  
ATOM   3263  CG2 ILE C 214     -11.993  28.846   2.891  1.00  0.00           C  
ATOM   3264  CD1 ILE C 214     -13.508  29.246   0.218  1.00  0.00           C  
ATOM   3265  H   ILE C 214     -13.947  25.324   1.979  1.00  0.00           H  
ATOM   3266  HA  ILE C 214     -11.142  26.333   2.029  1.00  0.00           H  
ATOM   3267  HB  ILE C 214     -13.792  27.776   2.448  1.00  0.00           H  
ATOM   3268 1HG1 ILE C 214     -11.692  28.153   0.305  1.00  0.00           H  
ATOM   3269 2HG1 ILE C 214     -13.128  27.162   0.106  1.00  0.00           H  
ATOM   3270 1HG2 ILE C 214     -12.431  29.817   2.659  1.00  0.00           H  
ATOM   3271 2HG2 ILE C 214     -12.060  28.664   3.962  1.00  0.00           H  
ATOM   3272 3HG2 ILE C 214     -10.946  28.839   2.587  1.00  0.00           H  
ATOM   3273 1HD1 ILE C 214     -13.444  29.369  -0.864  1.00  0.00           H  
ATOM   3274 2HD1 ILE C 214     -14.553  29.123   0.508  1.00  0.00           H  
ATOM   3275 3HD1 ILE C 214     -13.097  30.128   0.707  1.00  0.00           H  
ATOM   3276  N   PRO C 215     -10.802  26.237   4.466  1.00  0.00           N  
ATOM   3277  CA  PRO C 215      -9.647  26.574   3.643  1.00  0.00           C  
ATOM   3278  C   PRO C 215      -9.117  25.349   2.908  1.00  0.00           C  
ATOM   3279  O   PRO C 215      -9.244  24.222   3.389  1.00  0.00           O  
ATOM   3280  CB  PRO C 215      -8.636  27.098   4.668  1.00  0.00           C  
ATOM   3281  CG  PRO C 215      -8.934  26.323   5.906  1.00  0.00           C  
ATOM   3282  CD  PRO C 215     -10.433  26.181   5.906  1.00  0.00           C  
ATOM   3283  HA  PRO C 215      -9.928  27.361   2.929  1.00  0.00           H  
ATOM   3284 1HB  PRO C 215      -7.611  26.938   4.301  1.00  0.00           H  
ATOM   3285 2HB  PRO C 215      -8.763  28.182   4.802  1.00  0.00           H  
ATOM   3286 1HG  PRO C 215      -8.416  25.353   5.881  1.00  0.00           H  
ATOM   3287 2HG  PRO C 215      -8.560  26.861   6.790  1.00  0.00           H  
ATOM   3288 1HD  PRO C 215     -10.710  25.213   6.349  1.00  0.00           H  
ATOM   3289 2HD  PRO C 215     -10.881  27.010   6.473  1.00  0.00           H  
ATOM   3290  N   PRO C 216      -8.525  25.576   1.741  1.00  0.00           N  
ATOM   3291  CA  PRO C 216      -7.915  24.499   0.970  1.00  0.00           C  
ATOM   3292  C   PRO C 216      -6.826  23.796   1.770  1.00  0.00           C  
ATOM   3293  O   PRO C 216      -6.277  24.359   2.717  1.00  0.00           O  
ATOM   3294  CB  PRO C 216      -7.338  25.231  -0.247  1.00  0.00           C  
ATOM   3295  CG  PRO C 216      -8.164  26.467  -0.355  1.00  0.00           C  
ATOM   3296  CD  PRO C 216      -8.428  26.868   1.072  1.00  0.00           C  
ATOM   3297  HA  PRO C 216      -8.695  23.785   0.666  1.00  0.00           H  
ATOM   3298 1HB  PRO C 216      -6.271  25.443  -0.087  1.00  0.00           H  
ATOM   3299 2HB  PRO C 216      -7.408  24.591  -1.139  1.00  0.00           H  
ATOM   3300 1HG  PRO C 216      -7.620  27.239  -0.919  1.00  0.00           H  
ATOM   3301 2HG  PRO C 216      -9.089  26.258  -0.914  1.00  0.00           H  
ATOM   3302 1HD  PRO C 216      -7.584  27.467   1.446  1.00  0.00           H  
ATOM   3303 2HD  PRO C 216      -9.365  27.441   1.125  1.00  0.00           H  
ATOM   3304  N   THR C 217      -6.519  22.562   1.384  1.00  0.00           N  
ATOM   3305  CA  THR C 217      -5.560  21.746   2.119  1.00  0.00           C  
ATOM   3306  C   THR C 217      -4.412  21.303   1.222  1.00  0.00           C  
ATOM   3307  O   THR C 217      -4.624  20.902   0.078  1.00  0.00           O  
ATOM   3308  CB  THR C 217      -6.241  20.510   2.736  1.00  0.00           C  
ATOM   3309  OG1 THR C 217      -7.280  20.930   3.630  1.00  0.00           O  
ATOM   3310  CG2 THR C 217      -5.230  19.669   3.499  1.00  0.00           C  
ATOM   3311  H   THR C 217      -6.961  22.180   0.561  1.00  0.00           H  
ATOM   3312  HA  THR C 217      -5.143  22.347   2.928  1.00  0.00           H  
ATOM   3313  HB  THR C 217      -6.684  19.906   1.944  1.00  0.00           H  
ATOM   3314  HG1 THR C 217      -7.452  20.234   4.269  1.00  0.00           H  
ATOM   3315 1HG2 THR C 217      -5.729  18.800   3.927  1.00  0.00           H  
ATOM   3316 2HG2 THR C 217      -4.445  19.338   2.819  1.00  0.00           H  
ATOM   3317 3HG2 THR C 217      -4.791  20.264   4.298  1.00  0.00           H  
ATOM   3318  N   PHE C 218      -3.194  21.378   1.748  1.00  0.00           N  
ATOM   3319  CA  PHE C 218      -2.046  20.739   1.116  1.00  0.00           C  
ATOM   3320  C   PHE C 218      -1.638  19.475   1.862  1.00  0.00           C  
ATOM   3321  O   PHE C 218      -1.818  19.374   3.075  1.00  0.00           O  
ATOM   3322  CB  PHE C 218      -0.862  21.706   1.056  1.00  0.00           C  
ATOM   3323  CG  PHE C 218      -1.009  22.781   0.016  1.00  0.00           C  
ATOM   3324  CD1 PHE C 218      -1.601  23.995   0.332  1.00  0.00           C  
ATOM   3325  CD2 PHE C 218      -0.556  22.580  -1.279  1.00  0.00           C  
ATOM   3326  CE1 PHE C 218      -1.736  24.984  -0.624  1.00  0.00           C  
ATOM   3327  CE2 PHE C 218      -0.689  23.567  -2.236  1.00  0.00           C  
ATOM   3328  CZ  PHE C 218      -1.281  24.770  -1.908  1.00  0.00           C  
ATOM   3329  H   PHE C 218      -3.060  21.890   2.608  1.00  0.00           H  
ATOM   3330  HA  PHE C 218      -2.321  20.462   0.097  1.00  0.00           H  
ATOM   3331 1HB  PHE C 218      -0.736  22.187   2.026  1.00  0.00           H  
ATOM   3332 2HB  PHE C 218       0.051  21.151   0.845  1.00  0.00           H  
ATOM   3333  HD1 PHE C 218      -1.960  24.164   1.347  1.00  0.00           H  
ATOM   3334  HD2 PHE C 218      -0.090  21.629  -1.538  1.00  0.00           H  
ATOM   3335  HE1 PHE C 218      -2.204  25.933  -0.363  1.00  0.00           H  
ATOM   3336  HE2 PHE C 218      -0.329  23.396  -3.250  1.00  0.00           H  
ATOM   3337  HZ  PHE C 218      -1.388  25.548  -2.662  1.00  0.00           H  
ATOM   3338  N   GLY C 219      -1.088  18.513   1.129  1.00  0.00           N  
ATOM   3339  CA  GLY C 219      -0.493  17.330   1.739  1.00  0.00           C  
ATOM   3340  C   GLY C 219       0.933  17.607   2.199  1.00  0.00           C  
ATOM   3341  O   GLY C 219       1.500  18.657   1.899  1.00  0.00           O  
ATOM   3342  H   GLY C 219      -1.083  18.603   0.123  1.00  0.00           H  
ATOM   3343 1HA  GLY C 219      -1.099  17.015   2.589  1.00  0.00           H  
ATOM   3344 2HA  GLY C 219      -0.495  16.511   1.021  1.00  0.00           H  
ATOM   3345  N   GLN C 220       1.508  16.657   2.930  1.00  0.00           N  
ATOM   3346  CA  GLN C 220       2.838  16.830   3.500  1.00  0.00           C  
ATOM   3347  C   GLN C 220       3.921  16.572   2.460  1.00  0.00           C  
ATOM   3348  O   GLN C 220       5.071  16.978   2.633  1.00  0.00           O  
ATOM   3349  CB  GLN C 220       3.033  15.898   4.699  1.00  0.00           C  
ATOM   3350  CG  GLN C 220       3.358  14.462   4.324  1.00  0.00           C  
ATOM   3351  CD  GLN C 220       2.113  13.621   4.117  1.00  0.00           C  
ATOM   3352  OE1 GLN C 220       1.079  14.120   3.663  1.00  0.00           O  
ATOM   3353  NE2 GLN C 220       2.204  12.338   4.447  1.00  0.00           N  
ATOM   3354  H   GLN C 220       1.010  15.794   3.094  1.00  0.00           H  
ATOM   3355  HA  GLN C 220       2.938  17.860   3.841  1.00  0.00           H  
ATOM   3356 1HB  GLN C 220       3.842  16.274   5.325  1.00  0.00           H  
ATOM   3357 2HB  GLN C 220       2.127  15.890   5.304  1.00  0.00           H  
ATOM   3358 1HG  GLN C 220       3.931  14.460   3.397  1.00  0.00           H  
ATOM   3359 2HG  GLN C 220       3.945  14.012   5.126  1.00  0.00           H  
ATOM   3360 1HE2 GLN C 220       1.415  11.734   4.332  1.00  0.00           H  
ATOM   3361 2HE2 GLN C 220       3.062  11.975   4.811  1.00  0.00           H  
ATOM   3362  N   GLY C 221       3.548  15.896   1.379  1.00  0.00           N  
ATOM   3363  CA  GLY C 221       4.454  15.684   0.257  1.00  0.00           C  
ATOM   3364  C   GLY C 221       5.013  14.267   0.261  1.00  0.00           C  
ATOM   3365  O   GLY C 221       5.242  13.682   1.320  1.00  0.00           O  
ATOM   3366  H   GLY C 221       2.611  15.520   1.334  1.00  0.00           H  
ATOM   3367 1HA  GLY C 221       3.924  15.867  -0.678  1.00  0.00           H  
ATOM   3368 2HA  GLY C 221       5.272  16.401   0.309  1.00  0.00           H  
ATOM   3369  N   THR C 222       5.231  13.719  -0.930  1.00  0.00           N  
ATOM   3370  CA  THR C 222       5.877  12.419  -1.068  1.00  0.00           C  
ATOM   3371  C   THR C 222       7.176  12.531  -1.856  1.00  0.00           C  
ATOM   3372  O   THR C 222       7.168  12.877  -3.037  1.00  0.00           O  
ATOM   3373  CB  THR C 222       4.942  11.405  -1.753  1.00  0.00           C  
ATOM   3374  OG1 THR C 222       3.791  11.179  -0.928  1.00  0.00           O  
ATOM   3375  CG2 THR C 222       5.663  10.086  -1.983  1.00  0.00           C  
ATOM   3376  H   THR C 222       4.941  14.215  -1.760  1.00  0.00           H  
ATOM   3377  HA  THR C 222       6.119  12.045  -0.073  1.00  0.00           H  
ATOM   3378  HB  THR C 222       4.612  11.804  -2.712  1.00  0.00           H  
ATOM   3379  HG1 THR C 222       4.002  10.525  -0.258  1.00  0.00           H  
ATOM   3380 1HG2 THR C 222       4.987   9.382  -2.468  1.00  0.00           H  
ATOM   3381 2HG2 THR C 222       6.532  10.252  -2.619  1.00  0.00           H  
ATOM   3382 3HG2 THR C 222       5.987   9.677  -1.027  1.00  0.00           H  
ATOM   3383  N   LYS C 223       8.290  12.236  -1.195  1.00  0.00           N  
ATOM   3384  CA  LYS C 223       9.606  12.392  -1.804  1.00  0.00           C  
ATOM   3385  C   LYS C 223       9.947  11.201  -2.691  1.00  0.00           C  
ATOM   3386  O   LYS C 223      10.512  10.211  -2.227  1.00  0.00           O  
ATOM   3387  CB  LYS C 223      10.677  12.569  -0.727  1.00  0.00           C  
ATOM   3388  CG  LYS C 223      12.071  12.855  -1.267  1.00  0.00           C  
ATOM   3389  CD  LYS C 223      13.074  13.044  -0.138  1.00  0.00           C  
ATOM   3390  CE  LYS C 223      14.457  13.378  -0.675  1.00  0.00           C  
ATOM   3391  NZ  LYS C 223      15.463  13.500   0.415  1.00  0.00           N  
ATOM   3392  H   LYS C 223       8.224  11.894  -0.247  1.00  0.00           H  
ATOM   3393  HA  LYS C 223       9.593  13.283  -2.433  1.00  0.00           H  
ATOM   3394 1HB  LYS C 223      10.398  13.392  -0.068  1.00  0.00           H  
ATOM   3395 2HB  LYS C 223      10.733  11.667  -0.117  1.00  0.00           H  
ATOM   3396 1HG  LYS C 223      12.396  12.024  -1.895  1.00  0.00           H  
ATOM   3397 2HG  LYS C 223      12.048  13.759  -1.875  1.00  0.00           H  
ATOM   3398 1HD  LYS C 223      12.740  13.852   0.513  1.00  0.00           H  
ATOM   3399 2HD  LYS C 223      13.135  12.128   0.450  1.00  0.00           H  
ATOM   3400 1HE  LYS C 223      14.778  12.598  -1.364  1.00  0.00           H  
ATOM   3401 2HE  LYS C 223      14.417  14.320  -1.222  1.00  0.00           H  
ATOM   3402 1HZ  LYS C 223      16.365  13.722   0.018  1.00  0.00           H  
ATOM   3403 2HZ  LYS C 223      15.185  14.235   1.050  1.00  0.00           H  
ATOM   3404 3HZ  LYS C 223      15.523  12.626   0.917  1.00  0.00           H  
ATOM   3405  N   VAL C 224       9.601  11.304  -3.970  1.00  0.00           N  
ATOM   3406  CA  VAL C 224       9.967  10.285  -4.947  1.00  0.00           C  
ATOM   3407  C   VAL C 224      11.402  10.468  -5.422  1.00  0.00           C  
ATOM   3408  O   VAL C 224      11.766  11.524  -5.939  1.00  0.00           O  
ATOM   3409  CB  VAL C 224       9.017  10.341  -6.158  1.00  0.00           C  
ATOM   3410  CG1 VAL C 224       9.447   9.339  -7.218  1.00  0.00           C  
ATOM   3411  CG2 VAL C 224       7.589  10.072  -5.709  1.00  0.00           C  
ATOM   3412  H   VAL C 224       9.071  12.108  -4.273  1.00  0.00           H  
ATOM   3413  HA  VAL C 224       9.876   9.306  -4.475  1.00  0.00           H  
ATOM   3414  HB  VAL C 224       9.077  11.332  -6.609  1.00  0.00           H  
ATOM   3415 1HG1 VAL C 224       8.765   9.392  -8.068  1.00  0.00           H  
ATOM   3416 2HG1 VAL C 224      10.458   9.572  -7.551  1.00  0.00           H  
ATOM   3417 3HG1 VAL C 224       9.425   8.333  -6.799  1.00  0.00           H  
ATOM   3418 1HG2 VAL C 224       6.923  10.114  -6.570  1.00  0.00           H  
ATOM   3419 2HG2 VAL C 224       7.531   9.084  -5.253  1.00  0.00           H  
ATOM   3420 3HG2 VAL C 224       7.288  10.826  -4.981  1.00  0.00           H  
ATOM   3421  N   GLU C 225      12.216   9.432  -5.243  1.00  0.00           N  
ATOM   3422  CA  GLU C 225      13.649   9.533  -5.489  1.00  0.00           C  
ATOM   3423  C   GLU C 225      14.200   8.237  -6.070  1.00  0.00           C  
ATOM   3424  O   GLU C 225      13.807   7.145  -5.660  1.00  0.00           O  
ATOM   3425  CB  GLU C 225      14.390   9.879  -4.196  1.00  0.00           C  
ATOM   3426  CG  GLU C 225      15.881  10.125  -4.372  1.00  0.00           C  
ATOM   3427  CD  GLU C 225      16.559  10.545  -3.098  1.00  0.00           C  
ATOM   3428  OE1 GLU C 225      15.914  10.549  -2.077  1.00  0.00           O  
ATOM   3429  OE2 GLU C 225      17.725  10.861  -3.145  1.00  0.00           O  
ATOM   3430  H   GLU C 225      11.831   8.553  -4.929  1.00  0.00           H  
ATOM   3431  HA  GLU C 225      13.821  10.329  -6.214  1.00  0.00           H  
ATOM   3432 1HB  GLU C 225      13.952  10.774  -3.754  1.00  0.00           H  
ATOM   3433 2HB  GLU C 225      14.267   9.067  -3.478  1.00  0.00           H  
ATOM   3434 1HG  GLU C 225      16.350   9.211  -4.736  1.00  0.00           H  
ATOM   3435 2HG  GLU C 225      16.024  10.899  -5.126  1.00  0.00           H  
ATOM   3436  N   ILE C 226      15.112   8.364  -7.028  1.00  0.00           N  
ATOM   3437  CA  ILE C 226      15.809   7.209  -7.581  1.00  0.00           C  
ATOM   3438  C   ILE C 226      17.091   6.918  -6.811  1.00  0.00           C  
ATOM   3439  O   ILE C 226      17.043   6.328  -5.768  1.00  0.00           O  
ATOM   3440  OXT ILE C 226      18.148   7.279  -7.248  1.00  0.00           O  
ATOM   3441  CB  ILE C 226      16.141   7.429  -9.068  1.00  0.00           C  
ATOM   3442  CG1 ILE C 226      14.856   7.535  -9.893  1.00  0.00           C  
ATOM   3443  CG2 ILE C 226      17.019   6.301  -9.589  1.00  0.00           C  
ATOM   3444  CD1 ILE C 226      15.079   7.996 -11.315  1.00  0.00           C  
ATOM   3445  H   ILE C 226      15.329   9.285  -7.382  1.00  0.00           H  
ATOM   3446  HA  ILE C 226      15.157   6.340  -7.498  1.00  0.00           H  
ATOM   3447  HB  ILE C 226      16.671   8.373  -9.187  1.00  0.00           H  
ATOM   3448 1HG1 ILE C 226      14.361   6.565  -9.921  1.00  0.00           H  
ATOM   3449 2HG1 ILE C 226      14.172   8.236  -9.412  1.00  0.00           H  
ATOM   3450 1HG2 ILE C 226      17.244   6.472 -10.642  1.00  0.00           H  
ATOM   3451 2HG2 ILE C 226      17.948   6.271  -9.020  1.00  0.00           H  
ATOM   3452 3HG2 ILE C 226      16.495   5.351  -9.479  1.00  0.00           H  
ATOM   3453 1HD1 ILE C 226      14.122   8.047 -11.835  1.00  0.00           H  
ATOM   3454 2HD1 ILE C 226      15.542   8.983 -11.310  1.00  0.00           H  
ATOM   3455 3HD1 ILE C 226      15.732   7.290 -11.827  1.00  0.00           H  
TER                                                                             
# All scores below are weighted scores, not raw scores.
#BEGIN_POSE_ENERGIES_TABLE ex2_wcons/ex2-11wt5_renum_0004.pdb
label fa_atr fa_rep fa_sol fa_intra_rep fa_elec pro_close hbond_sr_bb hbond_lr_bb hbond_bb_sc hbond_sc dslf_fa13 atom_pair_constraint coordinate_constraint angle_constraint dihedral_constraint rama omega fa_dun p_aa_pp ref res_type_constraint total
weights 0.8 0.44 0.75 0.004 0.7 1 1.17 1.17 1.17 1.1 1 1 1 1 1 0.2 0.5 0.56 0.32 1 1 NA
pose -833.976 100.87 448.525 2.04618 -96.291 1.03004 -22.1375 -86.3039 -29.5563 -26.8757 -0.08067 0 0 0 1.25172 -11.0189 30.8815 198.287 -39.1342 5.37176 0 -357.111
GLN_p:NtermProteinFull_1 -1.95852 0.01436 1.71848 0.00925 -0.11061 0 0 0 -0.38839 0 0 0 0 0 0 0 0.09498 2.11519 0 -1.17797 0 0.31678
VAL_2 -4.05348 0.4955 1.44692 0.01447 -0.39405 0 0 0 -0.38839 0 0 0 0 0 0 -0.23032 0.04251 0.08721 -0.08233 0.74484 0 -2.3171
GLN_3 -2.29169 0.07782 1.56651 0.00852 -0.54405 0 0 0 -0.50404 0 0 0 0 0 0 0.10022 0.08583 2.15947 -0.06225 -1.17797 0 -0.5816
LEU_4 -3.86541 0.20147 1.7114 0.00743 -0.27975 0 0 0 -0.50404 0 0 0 0 0 0 -0.21344 0.03265 0.14595 -0.14238 0.60233 0 -2.30378
VAL_5 -2.63339 0.12826 1.58431 0.01316 -0.38409 0 0 0 0 0 0 0 0 0 0 0.00723 0.00424 0.00662 -0.22682 0.74484 0 -0.75565
GLN_6 -6.20828 0.4597 4.91967 0.01185 -1.07872 0 0 0 -1.44065 -0.64341 0 0 0 0 0 -0.12805 0.02226 3.22945 -0.04675 -1.17797 0 -2.0809
SER_7 -2.5027 0.2645 2.61511 0.00128 -0.43088 0 0 0 -0.90285 0 0 0 0 0 0 -0.27988 0.29999 0.32101 -0.24264 0.17658 0 -0.68049
GLY_8 -1.03701 0.09654 0.86146 0.00012 0.0549 0 0 0 0 0 0 0 0 0 0 -0.0853 0.10127 0 -0.32995 0.14053 0 -0.19744
ALA_9 -1.30639 0.26744 0.64005 0.00077 0.05495 0 0 0 0 0 0 0 0 0 0 -0.32038 0.00124 0 -0.1205 0.59294 0 -0.18988
GLU_10 -2.59711 0.16087 2.11547 0.00468 -0.6201 0 0 0 0 0 0 0 0 0 0 -0.02152 0.04149 2.2729 -0.01194 -1.55374 0 -0.20901
VAL_11 -1.70568 0.08377 1.03207 0.0127 -0.19221 0 0 0 0 0 0 0 0 0 0 -0.21478 0.25463 0.02693 -0.33978 0.74484 0 -0.2975
LYS_12 -3.31118 0.24079 1.95924 0.00504 -0.52077 0 0 0 0 0 0 0 0 0 0 -0.05062 0.06586 1.13227 -0.0239 -0.28737 0 -0.79064
LYS_13 -1.59526 0.37717 0.96257 0.00315 -0.12069 0.00071 0 0 0 0 0 0 0 0 0 -0.11112 0.00658 0.72029 -0.05121 -0.28737 0 -0.09519
PRO_14 -1.25913 0.42644 0.5448 0.00126 0.00599 0.00739 0 0 0 0 0 0 0 0 0 -0.18912 0.03458 0.07117 -0.51574 -0.21929 0 -1.09165
GLY_15 -1.50426 0.115 0.88628 0 -0.06226 0 0 0 0 0 0 0 0 0 0 -0.36956 0.00574 0 -0.79978 0.14053 0 -1.58832
ALA_16 -2.91819 0.44343 1.52816 0.00073 -0.15628 0 0 0 0 0 0 0 0 0 0 0.18904 0.05591 0 0.17881 0.59294 0 -0.08544
SER_17 -2.17229 0.20375 1.69558 0.00139 -0.5441 0 0 0 0 -0.2626 0 0 0 0 0 -0.02045 0.00525 0.53391 0.01014 0.17658 0 -0.37283
VAL_18 -3.9431 0.48329 1.51385 0.01851 -0.61274 0 0 0 0 0 0 0 0 0 0 -0.12266 0.00388 0.95003 -0.2926 0.74484 0 -1.2567
LYS_19 -2.72785 0.20928 1.20549 0.00892 -0.35882 0 0 0 0 0 0 0 0 0 0 0.06725 0.00035 1.71462 0.19531 -0.28737 0 0.02717
VAL_20 -4.02667 0.18925 1.81396 0.01267 -0.45064 0 0 0 0 0 0 0 0 0 0 -0.21981 0.02802 0.01839 -0.26928 0.74484 0 -2.15927
SER_21 -3.05485 0.44004 2.0003 0.00235 -0.57548 0 0 0 -0.34154 0 0 0 0 0 0 -0.07277 0.10294 0.37571 -0.19315 0.17658 0 -1.13987
CYS_22 -3.88529 0.44879 2.32595 0.00323 -0.51433 0 0 0 0 0 0 0 0 0 0 0.22932 2e-05 0.03672 -0.36182 0.35499 0 -1.36241
LYS_23 -3.06691 0.0909 1.92201 0.00502 -0.53302 0 0 0 0 0 0 0 0 0 0 -0.12945 0.03867 0.89732 -0.0438 -0.28737 0 -1.10663
ALA_24 -2.2542 0.1632 0.94684 0.00072 -0.18998 0 0 0 0 0 0 0 0 0 0 -0.23049 0.01774 0 -0.08272 0.59294 0 -1.03595
SER_25 -1.93128 0.0609 1.30726 0.00218 -0.32823 0 0 0 0 0 0 0 0 0 0 0.27161 0.04356 0.03941 -0.34984 0.17658 0 -0.70784
GLY_26 -0.9576 0.12516 0.47099 1e-05 -0.15395 0 0 0 0 0 0 0 0 0 0 -0.18099 0.015 0 -0.80826 0.14053 0 -1.34912
TYR_27 -5.65754 0.87579 2.46301 0.02869 -0.15219 0 0 0 0 -0.77725 0 0 0 0 0 0.17003 0.02477 1.47483 -0.26303 0.1317 0 -1.6812
THR_28 -2.6652 0.45505 1.82289 0.00882 -0.283 0 0 0 0 0 0 0 0 0 0 -0.0779 0.43772 0.03335 0.00781 0.16454 0 -0.09593
PHE_29 -6.60386 0.5563 2.26183 0.02652 -0.10381 0 0 0 -0.40618 0 0 0 0 0 0 -0.06709 0.9376 1.98643 0.08391 0.43057 0 -0.89777
THR_30 -3.09878 0.39126 1.40036 0.00447 0.09397 0 0 0 0 0 0 0 0 0 0 -0.14113 0.32104 0.04807 -0.04252 0.16454 0 -0.85873
SER_31 -3.08774 0.44406 2.29069 0.00194 -0.29383 0 0 0 0 0 0 0 0 0 0 -0.05165 0.1788 0.23742 -0.0606 0.17658 0 -0.16433
TYR_32 -6.55583 0.76196 2.83618 0.02289 -0.1456 0 0 0 0 0 0 0 0 0 0 -0.03256 0.0397 1.74836 -0.23097 0.1317 0 -1.42417
TRP_33 -5.61726 0.27763 2.35594 0.03803 -0.2227 0 0 0 0 0 0 0 0 0 0 -0.10027 0.01432 2.81091 -0.11335 0.92933 0 0.3726
MET_34 -5.90297 0.47036 3.33756 0.00774 -0.57821 0 0 0 0 0 0 0 0 0 0 -0.10113 0.007 1.6797 0.00236 0.15868 0 -0.91892
HIS_35 -5.56702 0.27089 3.182 0.00298 -0.79822 0 0 0 0 -0.72522 0 0 0 0 0 -0.10429 0.00231 1.84835 -0.01189 0.3575 0 -1.5426
TRP_36 -8.17525 0.64126 3.50675 0.0228 -0.5087 0 0 0 0 0 0 0 0 0 0 0.02588 0.10857 1.3911 0.0932 0.92933 0 -1.96506
VAL_37 -4.75166 0.5347 1.59054 0.01242 -0.35672 0 0 0 0 0 0 0 0 0 0 -0.127 0.01484 0.06021 -0.36033 0.74484 0 -2.63816
ARG_38 -5.95391 0.60608 3.59617 0.01552 -1.61237 0 0 0 0 -0.78175 0 0 0 0 0 -0.11807 6e-05 3.26455 -0.05254 -0.14916 0 -1.18543
GLN_39 -4.85972 0.40819 3.16243 0.00526 -0.94678 0 0 0 0 -1.09899 0 0 0 0 0 0.1217 0.14743 2.39476 0.08576 -1.17797 0 -1.75792
ALA_40 -2.74432 0.34882 1.42404 0.00067 -0.58826 2e-05 0 0 0 0 0 0 0 0 0 0.05867 0.00221 0 0.0854 0.59294 0 -0.81982
PRO_41 -1.19955 0.43619 0.53862 0.00164 -0.00955 0.00735 0 0 0 0 0 0 0 0 0 0.05513 0.22557 0.11587 -0.42928 -0.21929 0 -0.47729
GLY_42 -1.05507 0.06434 0.71088 0 0.05113 0 0 0 0 0 0 0 0 0 0 -0.34394 0.04703 0 -0.8072 0.14053 0 -1.19229
GLN_43 -2.36714 0.36291 1.37304 0.00485 0.16362 0 0 0 0 0 0 0 0 0 0 0.10305 0.0436 1.63214 -0.05186 -1.17797 0 0.08624
GLY_44 -2.48609 0.17511 1.47764 7e-05 -0.04296 0 0 0 0 0 0 0 0 0 0 0.02568 0.02099 0 -0.80437 0.14053 0 -1.49341
LEU_45 -4.92743 0.53296 1.08627 0.00743 0.01121 0 0 0 0 0 0 0 0 0 0 -0.28389 0.08453 0.10852 -0.02867 0.60233 0 -2.80674
GLU_46 -4.60071 0.28354 3.53109 0.00599 -2.0232 0 0 0 0 -0.78175 0 0 0 0 0 0.18227 0.01916 2.1037 -0.05401 -1.55374 0 -2.88765
TRP_47 -8.34704 0.75499 2.79596 0.02324 -0.27328 0 0 0 0 -0.72522 0 0 0 0 0 -0.25805 0.01856 2.06221 -0.02386 0.92933 0 -3.04317
MET_48 -5.95619 0.52456 1.93594 0.00377 -0.36448 0 0 0 0 0 0 0 0 0 0 0.23409 0.12219 0.89745 -0.05902 0.15868 0 -2.50302
GLY_49 -3.48161 0.37526 1.83013 0.00028 -0.30566 0 0 0 0 0 0 0 0 0 0 0.14927 0.03431 0 -0.76958 0.14053 0 -2.02708
ASN_50 -5.10703 0.34844 3.48206 0.01864 -0.69522 0 0 0 0 -0.64927 0 0 0 0 0 0.00544 0.03266 1.56154 -0.15577 -0.94198 0 -2.1005
ILE_51 -4.81403 0.44382 1.72157 0.01896 -0.50223 0 0 0 0 0 0 0 0 0 0 0.07787 0.30987 0.30074 0.01832 0.8318 0 -1.59331
TYR_52 -7.93859 0.83402 3.48214 0.02841 -1.00835 0.00089 0 0 0 0 0 0 0 0 0 0.02942 0.07122 2.48296 -0.15933 0.1317 0 -2.04552
PRO_53 -4.70539 0.88091 1.50157 0.00099 -0.24368 0.00163 0 0 -0.84038 0 0 0 0 0 0 -0.11674 0.01207 0.36706 -0.35424 -0.21929 0 -3.71548
GLY_54 -2.05962 0.50167 1.0887 1e-05 -0.03524 0 0 0 0 0 0 0 0 0 0 -0.02028 0 0 0.17116 0.14053 0 -0.21308
SER_55 -2.4708 0.51405 1.87245 0.0022 -0.26105 0 0 0 -0.30423 0 0 0 0 0 0 0.33081 0.17281 0.35026 -0.1854 0.17658 0 0.19767
GLY_56 -1.62558 0.11235 1.16386 0 -0.10403 0 0 0 0 0 0 0 0 0 0 -0.38974 0.0135 0 -0.80347 0.14053 0 -1.49258
GLY_57 -1.60255 0.16171 1.32472 3e-05 -0.05464 0 0 0 -0.30423 0 0 0 0 0 0 0.16503 0.01097 0 0.33649 0.14053 0 0.17806
THR_58 -2.95796 0.34155 1.85554 0.00485 -0.56113 0 0 0 0 -0.50326 0 0 0 0 0 -0.17564 0.06154 0.08524 -0.18625 0.16454 0 -1.87098
ASN_59 -3.59531 0.21309 2.52023 0.00276 -0.65851 0 0 0 0 -0.64927 0 0 0 0 0 0.12109 0.18471 1.50787 0.27069 -0.94198 0 -1.02464
TYR_60 -5.2027 0.65628 2.67249 0.02413 -0.60143 0 0 0 -0.73386 -0.98897 0 0 0 0 0 -0.15072 1.31507 1.76811 -0.20835 0.1317 0 -1.31825
ALA_61 -3.11384 0.40299 1.48949 0.00074 -0.35568 0 0 0 0 0 0 0 0 0 0 -0.26547 0.23433 0 -0.09102 0.59294 0 -1.10551
GLU_62 -2.00592 0.29138 1.79475 0.00448 -0.97853 0 0 0 0 -0.27949 0 0 0 0 0 -0.27896 0.00405 2.5673 -0.13766 -1.55374 0 -0.57235
LYS_63 -2.40031 0.34667 1.47376 0.00314 -0.58898 0 0 0 0 0 0 0 0 0 0 -0.27412 0.54498 0.70227 -0.03824 -0.28737 0 -0.5182
PHE_64 -6.70977 0.91114 2.50463 0.02384 -0.24977 0 0 0 0 0 0 0 0 0 0 0.06255 0.19439 1.64525 -0.17487 0.43057 0 -1.36204
LYS_65 -3.72816 0.40929 2.60744 0.00731 -1.04128 0 0 0 0 -0.27949 0 0 0 0 0 -0.15932 0.68038 2.01081 -0.05077 -0.28737 0 0.16884
ASN_66 -1.62418 0.33638 1.24274 0.00398 -0.15005 0 0 0 0 0 0 0 0 0 0 -0.24976 0.02741 1.45035 -0.38891 -0.94198 0 -0.29402
ARG_67 -4.7991 0.38607 3.88752 0.01115 -1.87495 0 0 0 -0.15823 -1.14658 0 0 0 0 0 0.37677 0.35846 2.17941 -0.56839 -0.14916 0 -1.49704
VAL_68 -4.02035 0.40443 1.39207 0.01235 0.0309 0 0 0 0 0 0 0 0 0 0 -0.14579 0.0817 0.12286 -0.17638 0.74484 0 -1.55335
THR_69 -2.83215 0.33853 1.91654 0.01162 -0.7836 0 0 0 0 -0.48571 0 0 0 0 0 -0.09646 0.13332 0.69445 -0.15329 0.16454 0 -1.09221
MET_70 -4.93763 0.42629 2.18685 0.00322 -0.31857 0 0 0 -0.73386 0 0 0 0 0 0 -0.08113 0.44755 3.10045 -0.07274 0.15868 0 0.1791
THR_71 -2.60375 0.36964 1.47366 0.01036 -0.85615 0 0 0 -0.20143 0 0 0 0 0 0 0.20977 0.11316 0.08783 -0.49323 0.16454 0 -1.7256
ARG_72 -4.30001 0.30062 2.31033 0.02241 -0.97659 0 0 0 -1.04181 0 0 0 0 0 0 0.02519 0.10296 3.30345 -0.07192 -0.14916 0 -0.47453
ASP_73 -4.16058 0.32677 3.28241 0.01472 -1.3328 0 0 0 -0.09322 -0.23655 0 0 0 0 0 0.03587 0.70998 1.40744 -0.2021 -1.28682 0 -1.53488
THR_74 -2.37106 0.38039 1.38955 0.00632 0.19836 0 0 0 0 0 0 0 0 0 0 -0.19567 0.00038 0.03384 0.00232 0.16454 0 -0.39103
SER_75 -1.8492 0.3808 1.74688 0.00177 -0.8307 0 0 0 -0.09322 -0.23655 0 0 0 0 0 -0.29718 0.04624 0.14317 -0.1698 0.17658 0 -0.98119
ILE_76 -3.49609 0.70849 2.53737 0.01616 0.09674 0 0 0 0 0 0 0 0 0 0 0.26817 0.1357 0.07888 -0.24088 0.8318 0 0.93634
SER_77 -3.40452 0.33252 1.95354 0.00415 0.14972 0 0 0 0 0 0 0 0 0 0 0.15648 0.02147 0.09782 0.03246 0.17658 0 -0.47978
THR_78 -5.20017 0.38902 2.96118 0.00837 -0.28767 0 0 0 0 0 0 0 0 0 0 -0.00867 0.11442 0.06091 -0.11816 0.16454 0 -1.91624
ALA_79 -3.74771 0.21878 1.55973 0.00067 -0.4939 0 0 0 0 0 0 0 0 0 0 -0.0828 0.01864 0 0.04706 0.59294 0 -1.8866
TYR_80 -6.18918 0.57709 2.40486 0.02331 -0.38982 0 0 0 0 0 0 0 0 0 0 -0.16208 0.43344 1.28536 -0.23052 0.1317 0 -2.11585
MET_81 -6.03702 0.48772 2.03144 0.00539 -0.42664 0 0 0 0 0 0 0 0 0 0 0.20184 0.01361 0.99771 -0.12566 0.15868 0 -2.69291
GLU_82 -4.05544 0.34337 2.5723 0.00661 -1.10344 0 0 0 0 -0.2626 0 0 0 0 0 -0.06449 0.00108 2.11932 0.06592 -1.55374 0 -1.93112
LEU_83 -5.07633 0.70956 1.69584 0.01412 -0.30928 0 0 0 0 0 0 0 0 0 0 0.11744 0.00228 2.38815 -0.0933 0.60233 0 0.05079
SER_84 -2.71528 0.24923 2.10876 0.00158 -0.45143 0 0 0 0 0 0 0 0 0 0 -0.16876 0.00391 0.1737 -0.22379 0.17658 0 -0.84549
ARG_85 -2.53278 0.27954 1.69462 0.00978 -0.24611 0 0 0 -0.15823 0 0 0 0 0 0 0.00303 0.10307 0.95506 -0.15702 -0.14916 0 -0.19818
LEU_86 -5.20658 0.52521 2.39469 0.00681 -0.42065 0 0 0 0 0 0 0 0 0 0 -0.24355 0.14439 0.15617 0.07912 0.60233 0 -1.96205
ARG_87 -4.02638 0.44953 3.16926 0.01213 -0.92462 0 0 0 -0.36878 -0.24392 0 0 0 0 0 0.01792 0.07801 2.16272 -0.06616 -0.14916 0 0.11055
SER_88 -1.52529 0.35278 1.3945 0.00182 -0.52768 0 0 0 0 0 0 0 0 0 0 -0.26781 0.06186 0.10782 -0.11952 0.17658 0 -0.34493
ASP_89 -2.6693 0.49862 2.33564 0.00282 -1.01903 0 0 0 0 -0.24392 0 0 0 0 0 -0.24576 0.06572 2.12714 -0.25041 -1.28682 0 -0.68529
ASP_90 -4.27823 0.6919 4.11319 0.00303 -1.93847 0 0 0 -0.36878 -1.14658 0 0 0 0 0 -0.26665 0.16368 1.72748 -0.17336 -1.28682 0 -2.7596
THR_91 -2.05811 0.27878 1.71423 0.00879 -0.34496 0 0 0 0 0 0 0 0 0 0 0.59362 0.20187 0.04645 -0.71619 0.16454 0 -0.11099
ALA_92 -3.48724 0.14339 1.64864 0.00071 -0.27765 0 0 0 0 0 0 0 0 0 0 -0.00863 0.26643 0 -0.22903 0.59294 0 -1.35044
VAL_93 -4.83434 0.35091 2.01054 0.01249 -0.3753 0 0 0 0 0 0 0 0 0 0 -0.21637 0.19022 0.02405 -0.2849 0.74484 0 -2.37787
TYR_94 -6.58502 0.68557 2.76163 0.0231 -0.83191 0 0 0 0 0 0 0 0 0 0 -0.1155 0.02399 1.78867 -0.08175 0.1317 0 -2.19953
TYR_95 -6.97452 0.56404 3.30584 0.02355 -0.86526 0 0 0 0 -1.02823 0 0 0 0 0 -0.15343 0.49958 1.29123 -0.18633 0.1317 0 -3.39182
CYS_96 -3.55029 0.49931 2.18632 0.00094 -0.57949 0 0 0 -0.38005 0 0 0 0 0 0.00195 -0.09185 0.02302 0.28871 0.00377 0.35499 0 -1.24266
ALA_97 -3.31915 0.32281 1.53673 0.00066 -0.37937 0 0 0 0 0 0 0 0 0 0.00266 0.0476 0.08909 0 -0.14664 0.59294 0 -1.25269
ARG_98 -7.03608 0.61539 4.9867 0.00922 -0.65044 0 0 0 -0.40618 -0.77725 0 0 0 0 0.01019 -0.09016 0.1289 2.00194 -0.03417 -0.14916 0 -1.3911
SER_99 -1.44528 0.15083 1.1261 0.00196 -0.25328 0 0 0 0 0 0 0 0 0 0.18334 0.10288 0.61499 0.25318 0.2677 0.17658 0 1.17901
GLY_100 -0.85451 0.15557 0.58421 3e-05 0.05797 0 0 0 0 0 0 0 0 0 0.17385 -0.19949 0.92947 0 -0.49812 0.14053 0 0.4895
GLY_101 -1.78285 0.41979 0.79624 9e-05 0.2779 0.00194 0 0 0 0 0 0 0 0 0 -0.01319 0.03022 0 -0.67302 0.14053 0 -0.80235
PRO_102 -3.98781 0.79501 0.83013 0.00111 0.09919 0.01801 0 0 0 0 0 0 0 0 0 -0.30141 0.16013 0.16955 -0.68831 -0.21929 0 -3.1237
TYR_103 -2.49355 0.3313 1.07847 0.02632 -0.05694 0 0 0 0 -0.2325 0 0 0 0 0.11044 -0.0191 0.0895 1.56503 0.08409 0.1317 0 0.61476
PHE_104 -3.69634 0.40419 1.72655 0.02435 -0.26284 0 0 0 0 0 0 0 0 0 0.14206 -0.00538 0.34622 1.31877 -0.1875 0.43057 0 0.24065
PHE_105 -6.06643 0.56333 1.94689 0.03111 -0.14884 0 0 0 0 0 0 0 0 0 0.18958 0.15608 0.00138 2.39889 -0.11056 0.43057 0 -0.60799
ASP_106 -3.26579 0.30412 2.07146 0.00285 -0.17086 0 0 0 0 0 0 0 0 0 0.22271 -0.07994 0.50686 1.64876 -0.17851 -1.28682 0 -0.22515
TYR_107 -4.92674 0.44908 2.57091 0.02259 -0.29153 0 0 0 0 -0.30744 0 0 0 0 0.13985 -0.13108 0.32825 1.55771 -0.10717 0.1317 0 -0.56388
TRP_108 -7.96371 1.11661 2.44645 0.0312 -0.29285 0 0 0 -0.60273 0 0 0 0 0 0.0751 0.22077 0.17255 2.0365 -0.14041 0.92933 0 -1.97119
GLY_109 -2.33997 0.57692 1.63217 0.00011 -0.08697 0 0 0 0 0 0 0 0 0 0 0.04392 0.51107 0 0.04079 0.14053 0 0.51856
GLN_110 -3.02763 0.23666 2.38391 0.0221 -0.37702 0 0 0 -1.0606 0 0 0 0 0 0 -0.23881 0.05872 2.8719 -0.07187 -1.17797 0 -0.38062
GLY_111 -2.43785 0.52052 1.4585 4e-05 0.12426 0 0 0 0 0 0 0 0 0 0 0.18605 0.0211 0 -0.76485 0.14053 0 -0.7517
THR_112 -4.60408 0.18799 3.28797 0.00863 -0.76627 0 0 0 -0.56131 -0.64341 0 0 0 0 0 0.09276 0.00463 0.03664 0.03685 0.16454 0 -2.75507
LEU_113 -3.24296 0.34287 1.40937 0.00956 -0.23992 0 0 0 0 0 0 0 0 0 0 -0.1137 0.1322 0.43374 -0.09736 0.60233 0 -0.76388
VAL_114 -3.43421 0.37863 1.66631 0.01301 -0.13812 0 0 0 0 0 0 0 0 0 0 -0.22006 0.04332 0.03764 -0.39457 0.74484 0 -1.30321
THR_p:CtermProteinFull_115 -2.61512 0.05924 2.52125 0.0179 -0.2832 0 0 0 0 0 0 0 0 0 0 0 0 0.04977 0 0.16454 0 -0.08562
ASP_p:NtermProteinFull_116 -1.4513 0.16223 2.14749 0.00405 0.16038 0 0 0 0 0 0 0 0 0 0 0 0.46919 1.82494 0 -1.28682 0 2.03016
ILE_117 -3.81976 0.58301 2.09665 0.01845 0.13109 0 0 0 -0.64635 0 0 0 0 0 0 -0.25646 0.09188 0.22248 -0.08791 0.8318 0 -0.83512
VAL_118 -2.45078 0.30561 1.61928 0.01333 -0.48175 0 0 0 -0.24672 0 0 0 0 0 0 -0.25758 0.00349 0.00982 -0.17942 0.74484 0 -0.91986
MET_119 -4.38872 0.37872 2.04708 0.00336 -0.06841 0 0 0 0 0 0 0 0 0 0 0.07169 0.06572 1.20839 -0.07386 0.15868 0 -0.59735
THR_120 -2.37578 0.02317 1.81205 0.00873 -0.40312 0 0 0 0 0 0 0 0 0 0 -0.0088 0.02662 0.02595 -0.04329 0.16454 0 -0.76994
GLN_121 -6.59485 0.65056 5.12853 0.01006 -1.19253 0 0 0 -1.56719 -0.45135 0 0 0 0 0 -0.15138 0.0293 3.19155 -0.02015 -1.17797 0 -2.14542
SER_122 -2.11531 0.78148 1.69073 0.00151 -0.44875 0.01375 0 0 0 0 0 0 0 0 0 0.06185 0.0053 0.15582 -0.15694 0.17658 0 0.16603
PRO_123 -2.92398 1.05381 1.52717 0.00224 -0.42214 0.28596 0 0 -0.34068 0 0 0 0 0 0 0.25407 0.43095 0.03614 -0.29959 -0.21929 0 -0.61533
LEU_124 -1.84107 0.07913 1.17465 0.00654 -0.16219 0 0 0 0 0 0 0 0 0 0 -0.13459 0.04398 0.16761 -0.12823 0.60233 0 -0.19186
SER_125 -2.48773 0.18188 1.49246 0.002 -0.39915 0 0 0 0 0 0 0 0 0 0 0.0441 0.47216 0.16898 -0.12005 0.17658 0 -0.46875
LEU_126 -4.11112 0.38704 1.30212 0.0092 -0.45999 0.00853 0 0 0 0 0 0 0 0 0 0.1759 0.18683 0.33594 -0.05175 0.60233 0 -1.61497
PRO_127 -1.45621 0.32838 0.66543 0.00299 -0.04828 0.13822 0 0 0 0 0 0 0 0 0 0.01682 0.13591 0.45533 -0.18753 -0.21929 0 -0.16823
VAL_128 -3.79024 0.44439 1.39313 0.01274 -0.21805 0 0 0 0 0 0 0 0 0 0 -0.17213 0.34611 0.07914 -0.38132 0.74484 0 -1.54138
THR_129 -2.59434 0.85198 1.78585 0.00832 -0.68686 0 0 0 -0.14627 0 0 0 0 0 0 -0.13638 0.03005 0.1164 0.06328 0.16454 0 -0.54341
PRO_130 -1.8947 0.80693 0.45716 0.00141 -0.06422 0.05915 0 0 0 0 0 0 0 0 0 -0.02758 0.0041 0.10008 -0.48193 -0.21929 0 -1.25889
GLY_131 -1.78573 0.19345 0.94418 0 -0.17667 0 0 0 0 0 0 0 0 0 0 -0.37049 0.00058 0 -0.79985 0.14053 0 -1.85401
GLU_132 -3.8702 0.81406 2.70521 0.00692 -0.7516 0.03113 0 0 -0.14627 0 0 0 0 0 0 -0.10042 0.13405 2.12931 0.01705 -1.55374 0 -0.5845
PRO_133 -2.36712 0.56752 0.91788 0.00123 -0.03824 0.09396 0 0 0 0 0 0 0 0 0 -0.28703 0.06557 0.13986 -0.57485 -0.21929 0 -1.70052
ALA_134 -2.8432 0.26213 0.97086 0.00063 -0.29638 0 0 0 0 0 0 0 0 0 0 0.0755 0.00113 0 0.13703 0.59294 0 -1.09935
SER_135 -1.96021 0.17085 1.62494 0.00629 -0.52127 0 0 0 0 -0.49202 0 0 0 0 0 0.21213 0.0083 0.07679 -0.051 0.17658 0 -0.74863
ILE_136 -4.77377 0.26097 1.55969 0.01873 -0.59303 0 0 0 0 0 0 0 0 0 0 -0.20415 0.04069 1.88822 -0.40676 0.8318 0 -1.3776
SER_137 -2.4492 0.17144 1.77614 0.00407 -0.77628 0 0 0 0 0 0 0 0 0 0 -0.06664 0.19725 0.51471 -0.00252 0.17658 0 -0.45445
CYD_138 -3.02167 0.20722 1.84928 0.00165 -0.63697 0 0 0 0 0 -0.04033 0 0 0 0 0.09864 0.03343 0.09436 -0.19993 0.35499 0 -1.25932
ARG_139 -3.27172 0.17193 2.80748 0.01288 -1.75554 0 0 0 0 -0.66085 0 0 0 0 0 -0.03122 0.06177 1.94468 0.07126 -0.14916 0 -0.79849
SER_140 -3.41725 0.43247 2.57331 0.00146 -0.57148 0 0 0 -0.36884 0 0 0 0 0 0 -0.1957 0.04606 0.23575 -0.17246 0.17658 0 -1.26009
SER_141 -1.91295 0.12269 1.52307 0.00222 -0.45318 0 0 0 -0.24672 0 0 0 0 0 0 -0.26364 0.00716 0.14293 -0.1634 0.17658 0 -1.06524
GLN_142 -3.1079 0.6285 1.85954 0.00546 -0.45013 0 0 0 -0.36884 0 0 0 0 0 0 -0.05005 0.0039 2.45729 -0.07873 -1.17797 0 -0.27892
ASN_143 -3.26476 0.40597 2.38685 0.01034 -0.30647 0 0 0 -0.56184 0 0 0 0 0 0 -0.03902 0.07231 1.61216 -0.04041 -0.94198 0 -0.66685
ILE_144 -4.40211 0.47648 1.99951 0.0184 -0.30301 0 0 0 -0.41173 0 0 0 0 0 0 0.423 0.28454 0.06211 0.37741 0.8318 0 -0.64359
VAL_145 -3.14109 0.3948 2.15737 0.01249 -0.19685 0 0 0 -0.2922 0 0 0 0 0 0 -0.21242 0.08901 0.02179 -0.30478 0.74484 0 -0.72703
HIS_146 -5.51553 0.71726 3.10957 0.00528 -0.72912 0 0 0 -0.32483 0 0 0 0 0 0 -0.22742 0.20187 1.87839 0.13615 0.3575 0 -0.39087
ASN_147 -1.58667 0.44231 0.92447 0.00346 0.07586 0 0 0 0 0 0 0 0 0 0 -0.12841 4e-05 1.1389 0.03689 -0.94198 0 -0.03512
ASN_148 -4.23241 0.66407 3.12903 0.01712 -0.36372 0 0 0 -0.45523 -0.38223 0 0 0 0 0 -0.19886 0.32673 1.82405 -0.20697 -0.94198 0 -0.8204
GLY_149 -1.39057 0.45764 0.91336 0 0.03799 0 0 0 0 0 0 0 0 0 0 -0.40662 3e-05 0 -0.80209 0.14053 0 -1.04974
ILE_150 -4.27984 0.31557 2.46023 0.01725 -0.2246 0 0 0 -0.1304 0 0 0 0 0 0 -0.23382 0.23463 0.20936 -0.37066 0.8318 0 -1.17048
THR_151 -2.98854 0.27849 1.49175 0.00778 -0.32534 0 0 0 0 0 0 0 0 0 0 0.07139 0.18223 0.07764 0.09601 0.16454 0 -0.94404
TYR_152 -5.22444 0.30152 2.55588 0.02473 -0.48223 0 0 0 -0.24034 -0.38223 0 0 0 0 0 0.03713 0.02079 1.58569 -0.08167 0.1317 0 -1.75348
LEU_153 -5.17147 0.70418 2.02673 0.0091 -0.37991 0 0 0 0 0 0 0 0 0 0 -0.04728 0.00036 0.33761 -0.1298 0.60233 0 -2.04815
GLU_154 -4.95042 0.36878 2.92503 0.00494 -0.976 0 0 0 0 -0.35062 0 0 0 0 0 -0.05253 0.00335 2.10685 0.01794 -1.55374 0 -2.45643
TRP_155 -8.79466 0.67242 3.0674 0.02169 -0.53146 0 0 0 0 0 0 0 0 0 0 -0.10774 0.00933 1.043 -0.14431 0.92933 0 -3.835
TYR_156 -7.01293 0.54602 2.86764 0.02337 -1.01287 0 0 0 0 -0.35062 0 0 0 0 0 -0.1574 0.01886 1.30659 -0.25647 0.1317 0 -3.89611
LEU_157 -4.99709 0.56284 1.96098 0.01248 -0.4149 0 0 0 0 0 0 0 0 0 0 0.10962 0.05248 0.92236 -0.06717 0.60233 0 -1.25608
GLN_158 -5.65028 0.20934 3.50046 0.00597 -1.13016 0 0 0 -0.42243 -1.68462 0 0 0 0 0 0.0707 0.47637 2.45112 0.00942 -1.17797 0 -3.34207
LYS_159 -3.24415 0.53676 2.21352 0.00527 -1.20809 0.00099 0 0 0 -0.29413 0 0 0 0 0 -0.28389 0.00277 0.99751 0.02115 -0.28737 0 -1.53966
PRO_160 -1.64323 0.57736 0.59175 0.00144 -0.01703 0.04838 0 0 0 0 0 0 0 0 0 -0.02604 1e-05 0.11683 -0.46852 -0.21929 0 -1.03834
GLY_161 -0.93356 0.06399 0.66625 0 0.07728 0 0 0 0 0 0 0 0 0 0 -0.33835 0.03189 0 -0.79826 0.14053 0 -1.09023
GLN_162 -2.92124 0.31991 1.7044 0.00485 -0.18772 0 0 0 -0.42243 0 0 0 0 0 0 0.12009 0.19795 1.57679 -0.09313 -1.17797 0 -0.8785
SER_163 -3.30583 0.44303 2.37515 0.00137 -0.28998 0.00398 0 0 -0.60273 0 0 0 0 0 0 -0.14956 0.00904 0.17583 -0.23228 0.17658 0 -1.39541
PRO_164 -5.15577 0.46824 1.50149 0.0012 -0.14263 0.01751 0 0 0 0 0 0 0 0 0 -0.24006 0.00427 0.07529 -0.53958 -0.21929 0 -4.22933
GLN_165 -4.98066 0.56102 2.87828 0.00615 -0.86574 0 0 0 0 -0.30744 0 0 0 0 0 -0.11468 0.02941 2.50786 -0.05367 -1.17797 0 -1.51745
LEU_166 -4.22422 0.29891 1.32823 0.01555 -0.33987 0 0 0 0 0 0 0 0 0 0 -0.06416 0.22607 2.19614 -0.05916 0.60233 0 -0.02018
LEU_167 -5.20219 0.87854 1.2288 0.00762 -0.19453 0 0 0 0 0 0 0 0 0 0 0.45331 0.04314 0.95342 -0.24386 0.60233 0 -1.47341
ILE_168 -6.11188 0.97684 1.98749 0.01934 -0.3107 0 0 0 0 0 0 0 0 0 0 -0.0223 0.61022 0.99716 -0.04018 0.8318 0 -1.06221
TYR_169 -7.07985 1.781 3.28212 0.02863 -0.55285 0 0 0 0 -0.21609 0 0 0 0 0 -0.14418 0.13675 1.89221 -0.19455 0.1317 0 -0.93509
LYS_170 -3.322 1.40476 1.7067 0.00506 -0.17557 0 0 0 0 0 0 0 0 0 0 -0.05914 1.31306 0.96757 -0.07674 -0.28737 0 1.47632
VAL_171 -3.79837 0.94866 1.62746 0.01365 -0.17944 0 0 0 0 0 0 0 0 0 0 0.7252 0.44619 0.05544 -0.14829 0.74484 0 0.43533
SER_172 -2.04426 0.64508 1.43522 0.00271 -0.31287 0 0 0 0 0 0 0 0 0 0 0.32099 0.01743 0.17673 -0.06584 0.17658 0 0.35177
ASP_173 -4.298 1.13279 3.19801 0.00996 -0.18063 0 0 0 0 -0.21609 0 0 0 0 0 -0.05051 0.05845 1.46862 -0.40286 -1.28682 0 -0.56707
ARG_174 -5.87819 0.76526 4.16713 0.01599 -0.96152 0 0 0 0 -0.40535 0 0 0 0 0 -0.15459 0.10629 2.22684 0.0893 -0.14916 0 -0.178
PHE_175 -6.12029 0.70685 2.09497 0.02264 -0.42104 0 0 0 0 0 0 0 0 0 0 -0.21861 0.01665 1.67942 0.07822 0.43057 0 -1.7306
SER_176 -1.34049 0.15777 1.16055 0.00889 -0.19981 0 0 0 0 -0.2325 0 0 0 0 0 -0.20307 0.00203 0.2654 0.04369 0.17658 0 -0.16097
GLY_177 -0.96424 0.05145 0.64267 1e-05 -0.04803 0 0 0 0 0 0 0 0 0 0 -0.24382 0.00377 0 -0.80364 0.14053 0 -1.2213
VAL_178 -4.37223 1.11967 2.01799 0.01372 0.07745 0.00117 0 0 0 0 0 0 0 0 0 -0.24485 0.00027 0.02862 -0.11577 0.74484 0 -0.72911
PRO_179 -3.07139 1.05987 1.28424 0.00107 -0.14654 0.00289 0 0 0 0 0 0 0 0 0 -0.26652 0.00575 0.13615 -0.71767 -0.21929 0 -1.93143
ASP_180 -2.11889 0.48204 1.90385 0.00324 -0.89061 0 0 0 0 -0.40535 0 0 0 0 0 -0.1702 0.05136 1.73504 -0.12822 -1.28682 0 -0.82455
ARG_181 -4.13107 0.81942 2.86247 0.00785 -0.93247 0 0 0 0 -0.26833 0 0 0 0 0 -0.23289 0.05264 1.25908 -0.05831 -0.14916 0 -0.77078
PHE_182 -5.55702 0.7098 1.29268 0.02337 -0.21283 0 0 0 0 0 0 0 0 0 0 -0.14475 0.01166 1.51246 -0.03995 0.43057 0 -1.97402
SER_183 -2.04313 0.05481 1.37546 0.00819 -0.4958 0 0 0 0 0 0 0 0 0 0 0.23795 0.00084 0.04397 -0.30721 0.17658 0 -0.94835
GLY_184 -1.77939 0.10441 1.23703 8e-05 -0.30612 0 0 0 0 0 0 0 0 0 0 0.24826 0.03761 0 0.19829 0.14053 0 -0.11931
SER_185 -1.85782 0.0736 1.33654 0.00115 -0.76402 0 0 0 -0.12373 0 0 0 0 0 0 0.18825 0.00481 0.63797 -0.28302 0.17658 0 -0.60968
GLY_186 -1.24583 0.22839 0.65588 0.00013 -0.57263 0 0 0 -0.12373 0 0 0 0 0 0 0.20197 0.02133 0 -0.81209 0.14053 0 -1.50606
SER_187 -2.03653 0.15091 1.21727 0.00152 -0.48574 0 0 0 0 0 0 0 0 0 0 0.13571 0.35258 0.15326 -0.33543 0.17658 0 -0.66987
GLY_188 -2.33162 0.12763 1.52626 2e-05 -0.20021 0 0 0 0 0 0 0 0 0 0 0.49172 0.12381 0 -0.66664 0.14053 0 -0.78852
THR_189 -3.66415 0.36044 2.73455 0.0046 -0.59072 0 0 0 0 0 0 0 0 0 0 0.0391 0.1103 0.02723 -0.42089 0.16454 0 -1.23499
ASP_190 -3.54024 0.22181 3.11806 0.00363 -1.94294 0 0 0 0 -0.66085 0 0 0 0 0 -0.09525 0.02425 2.72305 -0.13492 -1.28682 0 -1.57021
PHE_191 -6.78403 0.7378 2.33697 0.02376 -0.28816 0 0 0 0 0 0 0 0 0 0 -0.13936 0.13523 1.2458 -0.16855 0.43057 0 -2.46996
THR_192 -3.26945 0.22023 2.21951 0.00766 -0.2634 0 0 0 0 0 0 0 0 0 0 -0.04431 0.17867 0.20226 -0.14777 0.16454 0 -0.73206
LEU_193 -5.95226 0.47235 1.44335 0.00967 -0.54275 0 0 0 0 0 0 0 0 0 0 -0.05852 0.03699 0.37822 -0.11831 0.60233 0 -3.72892
LYS_194 -3.48689 0.19821 2.60148 0.00553 -0.69171 0 0 0 0 -0.49202 0 0 0 0 0 -0.09297 0.01384 1.36758 0.00955 -0.28737 0 -0.85479
ILE_195 -5.13393 0.9106 1.48151 0.01761 -0.35974 0 0 0 0 0 0 0 0 0 0 0.15788 0.05369 0.23674 -0.22082 0.8318 0 -2.02467
SER_196 -2.56645 0.51822 1.5426 0.00172 -0.24644 0 0 0 0 0 0 0 0 0 0 -0.17256 0.2475 0.23658 0.08226 0.17658 0 -0.17999
ARG_197 -3.43599 0.48049 2.31469 0.00949 0.05361 0 0 0 0 0 0 0 0 0 0 0.34307 0.00189 0.95155 -0.43934 -0.14916 0 0.13032
VAL_198 -4.08555 0.45865 1.56227 0.01443 -0.35193 0 0 0 0 0 0 0 0 0 0 -0.26561 0.08908 0.04868 -0.06749 0.74484 0 -1.85262
GLU_199 -3.35051 0.33163 2.46151 0.00471 -1.14436 0 0 0 -0.58102 -0.26833 0 0 0 0 0 0.29882 0.03401 2.1208 0.05401 -1.55374 0 -1.59247
ALA_200 -1.7366 0.38282 0.9413 0.00076 0.08888 0 0 0 0 0 0 0 0 0 0 -0.21973 0.08783 0 -0.20073 0.59294 0 -0.06254
GLU_201 -1.91164 0.27601 1.78233 0.00589 -1.01729 0 0 0 0 -0.29413 0 0 0 0 0 -0.16955 0.11938 2.33076 -0.03781 -1.55374 0 -0.46979
ASP_202 -4.20758 0.54647 3.27764 0.00295 -0.84763 0 0 0 -1.36846 0 0 0 0 0 0 -0.23455 0.01249 1.73928 -0.16108 -1.28682 0 -2.52729
VAL_203 -3.28848 0.27418 1.48746 0.01499 -0.05827 0 0 0 0 0 0 0 0 0 0 -0.28308 0.00629 0.13236 -0.07205 0.74484 0 -1.04174
GLY_204 -2.7303 0.18747 1.5018 0.00026 -0.28445 0 0 0 0 0 0 0 0 0 0 0.15006 0.00786 0 -0.7985 0.14053 0 -1.82528
VAL_205 -4.85881 0.32078 2.09605 0.01236 -0.34093 0 0 0 0 0 0 0 0 0 0 -0.21879 0.00686 0.04796 -0.26239 0.74484 0 -2.4521
TYR_206 -7.84446 1.23311 2.97442 0.02314 -1.11767 0 0 0 -0.78744 0 0 0 0 0 0 -0.13369 0.02919 1.47028 -0.07639 0.1317 0 -4.09781
TYR_207 -7.58671 0.60715 3.46622 0.02397 -0.67535 0 0 0 0 -0.4566 0 0 0 0 0 -0.15164 0.85247 1.59845 -0.14852 0.1317 0 -2.33886
CYD_208 -3.50873 0.2098 1.90278 0.00141 -0.50671 0 0 0 -0.39788 0 -0.04033 0 0 0 0 -0.15777 0.21987 1.17162 -0.16822 0.35499 0 -0.91918
PHE_209 -7.35669 1.13006 2.66223 0.02761 -0.33163 0 0 0 0 0 0 0 0 0 0 0.13538 0.19682 1.66685 -0.07408 0.43057 0 -1.51287
GLN_210 -7.05622 0.51157 4.43247 0.04408 -0.86964 0 0 0 -0.93336 -0.50771 0 0 0 0 0 0.02087 0.07418 4.89559 0.1015 -1.17797 0 -0.46464
GLY_211 -2.33223 0.14043 1.21764 1e-05 -0.008 0 0 0 0 0 0 0 0 0 0 0.17216 0.02182 0 0.25191 0.14053 0 -0.39573
SER_212 -3.86399 0.2378 2.81049 0.00078 -0.38019 0 0 0 -0.65207 0 0 0 0 0 0 -0.20085 0.02427 0.64451 -0.02407 0.17658 0 -1.22672
HIS_213 -4.6777 0.52214 2.9222 0.00256 -0.35439 0 0 0 -1.203 0 0 0 0 0 0 -0.11291 0.00269 1.33722 -0.04083 0.3575 0 -1.24451
ILE_214 -1.39821 1.25467 0.34791 0.01813 -0.01698 0.03201 0 0 0 0 0 0 0 0 0 -0.22788 0.20185 0.26326 -0.34818 0.8318 0 0.95837
PRO_215 -3.03622 2.06805 1.82727 0.0023 -0.19008 0.19328 0 0 0 0 0 0 0 0 0 -0.00851 0.05025 0.05429 -0.24469 -0.21929 0 0.49666
PRO_216 -4.32948 1.01057 1.46581 0.00115 0.07657 0.0612 0 0 0 0 0 0 0 0 0 -0.16342 0.08779 0.1927 -0.65219 -0.21929 0 -2.46859
THR_217 -4.39989 0.69314 3.22637 0.00838 -0.66373 0 0 0 -0.64635 -0.50771 0 0 0 0 0 -0.03352 0.81294 0.13513 -0.11682 0.16454 0 -1.32753
PHE_218 -6.08231 0.78128 1.09818 0.02275 -0.1278 0 0 0 0 0 0 0 0 0 0 -0.14448 0.34551 1.50652 -0.25079 0.43057 0 -2.42055
GLY_219 -2.30428 0.13602 1.62902 0.00012 -0.2437 0 0 0 0 0 0 0 0 0 0 -0.06314 0.06983 0 -0.16307 0.14053 0 -0.79868
GLN_220 -4.06971 0.32478 2.94605 0.0216 -0.40896 0 0 0 -1.16931 0 0 0 0 0 0 -0.23302 0.14752 2.88559 -0.04088 -1.17797 0 -0.77431
GLY_221 -2.68821 0.46567 1.68535 5e-05 0.0642 0 0 0 0 0 0 0 0 0 0 0.13486 0.16499 0 -0.79052 0.14053 0 -0.82308
THR_222 -5.09142 0.3299 3.27094 0.01048 -0.86573 0 0 0 -0.34068 -0.45135 0 0 0 0 0 0.05279 0.0947 0.17369 -0.00874 0.16454 0 -2.66088
LYS_223 -3.69791 0.11014 2.20577 0.0063 -0.91638 0 0 0 0 0 0 0 0 0 0 0.15173 0.13049 0.99176 -0.03116 -0.28737 0 -1.33662
VAL_224 -4.18639 0.41043 1.48421 0.01337 -0.41734 0 0 0 0 0 0 0 0 0 0 -0.24366 0.33391 0.0057 -0.19488 0.74484 0 -2.04982
GLU_225 -2.76237 0.24017 1.87642 0.00612 -0.5669 0 0 0 0 0 0 0 0 0 0 0.00955 0.16552 2.19676 -0.05794 -1.55374 0 -0.4464
ILE_p:CtermProteinFull_226 -2.75182 0.26197 0.93904 0.0374 0.11486 0 0 0 0 0 0 0 0 0 0 0 0 0.28992 0 0.8318 0 -0.27684
#END_POSE_ENERGIES_TABLE ex2_wcons/ex2-11wt5_renum_0004.pdb
chainbreak  0.0303065
loop_cenrms  0
loop_rms  0
total_energy  -357.111
