# Supplementary material for: Improving Loop Modeling of the Antibody Complementarity-Determining Region 3 Using Knowledge-Based Restraints
Source: PLoS One. 2016 May 16;11(5):e0154811. doi: 10.1371/journal.pone.0154811 (PMC4868311; doi:10.1371/journal.pone.0154811)
Supplement: S4 File — This archive contains example input and output files needed to run the Rosetta protocol described in S3 File. (ZIP) [file pone.0154811.s007.zip › HCDR3_prot_capture/output/ex2-11wt5_renum_0005.pdb]

ATOM      1  N   GLN A   1       8.957  33.778 -19.585  1.00  0.00           N  
ATOM      2  CA  GLN A   1       8.897  33.032 -18.334  1.00  0.00           C  
ATOM      3  C   GLN A   1       8.565  33.947 -17.163  1.00  0.00           C  
ATOM      4  O   GLN A   1       9.244  34.947 -16.932  1.00  0.00           O  
ATOM      5  CB  GLN A   1      10.223  32.312 -18.075  1.00  0.00           C  
ATOM      6  CG  GLN A   1      10.291  31.596 -16.737  1.00  0.00           C  
ATOM      7  CD  GLN A   1       9.348  30.410 -16.666  1.00  0.00           C  
ATOM      8  OE1 GLN A   1       9.395  29.510 -17.509  1.00  0.00           O  
ATOM      9  NE2 GLN A   1       8.484  30.402 -15.657  1.00  0.00           N  
ATOM     10 1H   GLN A   1       9.176  33.154 -20.336  1.00  0.00           H  
ATOM     11 2H   GLN A   1       8.072  34.210 -19.759  1.00  0.00           H  
ATOM     12 3H   GLN A   1       9.664  34.482 -19.521  1.00  0.00           H  
ATOM     13  HA  GLN A   1       8.106  32.287 -18.414  1.00  0.00           H  
ATOM     14 1HB  GLN A   1      10.396  31.575 -18.860  1.00  0.00           H  
ATOM     15 2HB  GLN A   1      11.041  33.031 -18.114  1.00  0.00           H  
ATOM     16 1HG  GLN A   1      11.308  31.234 -16.582  1.00  0.00           H  
ATOM     17 2HG  GLN A   1      10.020  32.296 -15.947  1.00  0.00           H  
ATOM     18 1HE2 GLN A   1       7.836  29.645 -15.559  1.00  0.00           H  
ATOM     19 2HE2 GLN A   1       8.480  31.152 -14.996  1.00  0.00           H  
ATOM     20  N   VAL A   2       7.516  33.599 -16.425  1.00  0.00           N  
ATOM     21  CA  VAL A   2       7.144  34.338 -15.225  1.00  0.00           C  
ATOM     22  C   VAL A   2       8.158  34.124 -14.109  1.00  0.00           C  
ATOM     23  O   VAL A   2       8.751  33.051 -13.993  1.00  0.00           O  
ATOM     24  CB  VAL A   2       5.749  33.900 -14.738  1.00  0.00           C  
ATOM     25  CG1 VAL A   2       4.702  34.175 -15.807  1.00  0.00           C  
ATOM     26  CG2 VAL A   2       5.770  32.425 -14.369  1.00  0.00           C  
ATOM     27  H   VAL A   2       6.962  32.801 -16.703  1.00  0.00           H  
ATOM     28  HA  VAL A   2       7.112  35.401 -15.469  1.00  0.00           H  
ATOM     29  HB  VAL A   2       5.478  34.491 -13.863  1.00  0.00           H  
ATOM     30 1HG1 VAL A   2       3.723  33.859 -15.446  1.00  0.00           H  
ATOM     31 2HG1 VAL A   2       4.680  35.241 -16.029  1.00  0.00           H  
ATOM     32 3HG1 VAL A   2       4.950  33.619 -16.711  1.00  0.00           H  
ATOM     33 1HG2 VAL A   2       4.781  32.122 -14.025  1.00  0.00           H  
ATOM     34 2HG2 VAL A   2       6.047  31.835 -15.243  1.00  0.00           H  
ATOM     35 3HG2 VAL A   2       6.497  32.259 -13.574  1.00  0.00           H  
ATOM     36  N   GLN A   3       8.354  35.151 -13.289  1.00  0.00           N  
ATOM     37  CA  GLN A   3       9.307  35.081 -12.188  1.00  0.00           C  
ATOM     38  C   GLN A   3       8.835  35.906 -10.998  1.00  0.00           C  
ATOM     39  O   GLN A   3       8.525  37.090 -11.134  1.00  0.00           O  
ATOM     40  CB  GLN A   3      10.688  35.563 -12.643  1.00  0.00           C  
ATOM     41  CG  GLN A   3      11.741  35.557 -11.548  1.00  0.00           C  
ATOM     42  CD  GLN A   3      12.143  34.153 -11.139  1.00  0.00           C  
ATOM     43  OE1 GLN A   3      12.650  33.376 -11.953  1.00  0.00           O  
ATOM     44  NE2 GLN A   3      11.920  33.820  -9.873  1.00  0.00           N  
ATOM     45  H   GLN A   3       7.829  36.002 -13.433  1.00  0.00           H  
ATOM     46  HA  GLN A   3       9.389  34.043 -11.867  1.00  0.00           H  
ATOM     47 1HB  GLN A   3      11.044  34.930 -13.456  1.00  0.00           H  
ATOM     48 2HB  GLN A   3      10.610  36.579 -13.029  1.00  0.00           H  
ATOM     49 1HG  GLN A   3      12.629  36.076 -11.909  1.00  0.00           H  
ATOM     50 2HG  GLN A   3      11.341  36.068 -10.671  1.00  0.00           H  
ATOM     51 1HE2 GLN A   3      12.165  32.906  -9.545  1.00  0.00           H  
ATOM     52 2HE2 GLN A   3      11.507  34.481  -9.246  1.00  0.00           H  
ATOM     53  N   LEU A   4       8.782  35.274  -9.830  1.00  0.00           N  
ATOM     54  CA  LEU A   4       8.457  35.975  -8.594  1.00  0.00           C  
ATOM     55  C   LEU A   4       9.712  36.271  -7.782  1.00  0.00           C  
ATOM     56  O   LEU A   4      10.589  35.418  -7.644  1.00  0.00           O  
ATOM     57  CB  LEU A   4       7.481  35.142  -7.753  1.00  0.00           C  
ATOM     58  CG  LEU A   4       6.116  34.866  -8.396  1.00  0.00           C  
ATOM     59  CD1 LEU A   4       5.298  33.963  -7.484  1.00  0.00           C  
ATOM     60  CD2 LEU A   4       5.398  36.183  -8.649  1.00  0.00           C  
ATOM     61  H   LEU A   4       8.972  34.283  -9.799  1.00  0.00           H  
ATOM     62  HA  LEU A   4       7.981  36.922  -8.848  1.00  0.00           H  
ATOM     63 1HB  LEU A   4       7.945  34.181  -7.534  1.00  0.00           H  
ATOM     64 2HB  LEU A   4       7.305  35.660  -6.810  1.00  0.00           H  
ATOM     65  HG  LEU A   4       6.259  34.343  -9.343  1.00  0.00           H  
ATOM     66 1HD1 LEU A   4       4.328  33.766  -7.942  1.00  0.00           H  
ATOM     67 2HD1 LEU A   4       5.826  33.020  -7.336  1.00  0.00           H  
ATOM     68 3HD1 LEU A   4       5.153  34.453  -6.522  1.00  0.00           H  
ATOM     69 1HD2 LEU A   4       4.428  35.987  -9.107  1.00  0.00           H  
ATOM     70 2HD2 LEU A   4       5.254  36.706  -7.703  1.00  0.00           H  
ATOM     71 3HD2 LEU A   4       5.997  36.802  -9.318  1.00  0.00           H  
ATOM     72  N   VAL A   5       9.791  37.485  -7.247  1.00  0.00           N  
ATOM     73  CA  VAL A   5      10.924  37.885  -6.421  1.00  0.00           C  
ATOM     74  C   VAL A   5      10.486  38.188  -4.994  1.00  0.00           C  
ATOM     75  O   VAL A   5       9.989  39.276  -4.705  1.00  0.00           O  
ATOM     76  CB  VAL A   5      11.609  39.128  -7.020  1.00  0.00           C  
ATOM     77  CG1 VAL A   5      12.803  39.539  -6.170  1.00  0.00           C  
ATOM     78  CG2 VAL A   5      12.038  38.845  -8.451  1.00  0.00           C  
ATOM     79  H   VAL A   5       9.048  38.147  -7.417  1.00  0.00           H  
ATOM     80  HA  VAL A   5      11.644  37.065  -6.400  1.00  0.00           H  
ATOM     81  HB  VAL A   5      10.905  39.960  -7.008  1.00  0.00           H  
ATOM     82 1HG1 VAL A   5      13.274  40.420  -6.608  1.00  0.00           H  
ATOM     83 2HG1 VAL A   5      12.467  39.772  -5.160  1.00  0.00           H  
ATOM     84 3HG1 VAL A   5      13.523  38.722  -6.136  1.00  0.00           H  
ATOM     85 1HG2 VAL A   5      12.520  39.728  -8.868  1.00  0.00           H  
ATOM     86 2HG2 VAL A   5      12.738  38.009  -8.463  1.00  0.00           H  
ATOM     87 3HG2 VAL A   5      11.162  38.593  -9.050  1.00  0.00           H  
ATOM     88  N   GLN A   6      10.673  37.218  -4.105  1.00  0.00           N  
ATOM     89  CA  GLN A   6      10.307  37.383  -2.703  1.00  0.00           C  
ATOM     90  C   GLN A   6      11.462  37.962  -1.896  1.00  0.00           C  
ATOM     91  O   GLN A   6      12.624  37.846  -2.286  1.00  0.00           O  
ATOM     92  CB  GLN A   6       9.869  36.044  -2.103  1.00  0.00           C  
ATOM     93  CG  GLN A   6       8.625  35.453  -2.743  1.00  0.00           C  
ATOM     94  CD  GLN A   6       8.215  34.139  -2.104  1.00  0.00           C  
ATOM     95  OE1 GLN A   6       7.677  33.250  -2.771  1.00  0.00           O  
ATOM     96  NE2 GLN A   6       8.466  34.009  -0.807  1.00  0.00           N  
ATOM     97  H   GLN A   6      11.080  36.345  -4.408  1.00  0.00           H  
ATOM     98  HA  GLN A   6       9.472  38.081  -2.644  1.00  0.00           H  
ATOM     99 1HB  GLN A   6      10.676  35.319  -2.203  1.00  0.00           H  
ATOM    100 2HB  GLN A   6       9.672  36.170  -1.038  1.00  0.00           H  
ATOM    101 1HG  GLN A   6       7.801  36.158  -2.633  1.00  0.00           H  
ATOM    102 2HG  GLN A   6       8.823  35.272  -3.799  1.00  0.00           H  
ATOM    103 1HE2 GLN A   6       8.218  33.164  -0.331  1.00  0.00           H  
ATOM    104 2HE2 GLN A   6       8.904  34.755  -0.305  1.00  0.00           H  
ATOM    105  N   SER A   7      11.136  38.586  -0.770  1.00  0.00           N  
ATOM    106  CA  SER A   7      12.146  39.183   0.096  1.00  0.00           C  
ATOM    107  C   SER A   7      13.021  38.115   0.739  1.00  0.00           C  
ATOM    108  O   SER A   7      12.657  36.939   0.776  1.00  0.00           O  
ATOM    109  CB  SER A   7      11.483  40.021   1.171  1.00  0.00           C  
ATOM    110  OG  SER A   7      10.670  39.230   1.994  1.00  0.00           O  
ATOM    111  H   SER A   7      10.163  38.647  -0.505  1.00  0.00           H  
ATOM    112  HA  SER A   7      12.783  39.828  -0.510  1.00  0.00           H  
ATOM    113 1HB  SER A   7      12.247  40.511   1.773  1.00  0.00           H  
ATOM    114 2HB  SER A   7      10.883  40.802   0.705  1.00  0.00           H  
ATOM    115  HG  SER A   7      11.225  38.951   2.726  1.00  0.00           H  
ATOM    116  N   GLY A   8      14.177  38.531   1.246  1.00  0.00           N  
ATOM    117  CA  GLY A   8      15.180  37.593   1.736  1.00  0.00           C  
ATOM    118  C   GLY A   8      14.831  37.094   3.133  1.00  0.00           C  
ATOM    119  O   GLY A   8      13.851  37.535   3.733  1.00  0.00           O  
ATOM    120  H   GLY A   8      14.366  39.522   1.292  1.00  0.00           H  
ATOM    121 1HA  GLY A   8      15.253  36.747   1.052  1.00  0.00           H  
ATOM    122 2HA  GLY A   8      16.155  38.079   1.752  1.00  0.00           H  
ATOM    123  N   ALA A   9      15.640  36.173   3.646  1.00  0.00           N  
ATOM    124  CA  ALA A   9      15.366  35.544   4.932  1.00  0.00           C  
ATOM    125  C   ALA A   9      15.606  36.515   6.082  1.00  0.00           C  
ATOM    126  O   ALA A   9      16.506  37.353   6.022  1.00  0.00           O  
ATOM    127  CB  ALA A   9      16.222  34.298   5.105  1.00  0.00           C  
ATOM    128  H   ALA A   9      16.465  35.901   3.131  1.00  0.00           H  
ATOM    129  HA  ALA A   9      14.315  35.256   4.952  1.00  0.00           H  
ATOM    130 1HB  ALA A   9      16.006  33.839   6.071  1.00  0.00           H  
ATOM    131 2HB  ALA A   9      15.997  33.588   4.309  1.00  0.00           H  
ATOM    132 3HB  ALA A   9      17.275  34.570   5.061  1.00  0.00           H  
ATOM    133  N   GLU A  10      14.796  36.396   7.128  1.00  0.00           N  
ATOM    134  CA  GLU A  10      14.930  37.251   8.301  1.00  0.00           C  
ATOM    135  C   GLU A  10      14.700  36.465   9.586  1.00  0.00           C  
ATOM    136  O   GLU A  10      13.905  35.526   9.616  1.00  0.00           O  
ATOM    137  CB  GLU A  10      13.945  38.420   8.224  1.00  0.00           C  
ATOM    138  CG  GLU A  10      14.199  39.381   7.071  1.00  0.00           C  
ATOM    139  CD  GLU A  10      13.329  40.606   7.129  1.00  0.00           C  
ATOM    140  OE1 GLU A  10      12.641  40.778   8.106  1.00  0.00           O  
ATOM    141  OE2 GLU A  10      13.354  41.372   6.194  1.00  0.00           O  
ATOM    142  H   GLU A  10      14.070  35.695   7.111  1.00  0.00           H  
ATOM    143  HA  GLU A  10      15.944  37.651   8.325  1.00  0.00           H  
ATOM    144 1HB  GLU A  10      12.930  38.035   8.121  1.00  0.00           H  
ATOM    145 2HB  GLU A  10      13.985  38.992   9.151  1.00  0.00           H  
ATOM    146 1HG  GLU A  10      15.244  39.690   7.093  1.00  0.00           H  
ATOM    147 2HG  GLU A  10      14.022  38.859   6.132  1.00  0.00           H  
ATOM    148  N   VAL A  11      15.401  36.855  10.645  1.00  0.00           N  
ATOM    149  CA  VAL A  11      15.231  36.226  11.950  1.00  0.00           C  
ATOM    150  C   VAL A  11      14.664  37.209  12.965  1.00  0.00           C  
ATOM    151  O   VAL A  11      15.206  38.296  13.162  1.00  0.00           O  
ATOM    152  CB  VAL A  11      16.579  35.684  12.461  1.00  0.00           C  
ATOM    153  CG1 VAL A  11      16.414  35.061  13.839  1.00  0.00           C  
ATOM    154  CG2 VAL A  11      17.138  34.671  11.474  1.00  0.00           C  
ATOM    155  H   VAL A  11      16.068  37.606  10.544  1.00  0.00           H  
ATOM    156  HA  VAL A  11      14.536  35.392  11.844  1.00  0.00           H  
ATOM    157  HB  VAL A  11      17.278  36.515  12.566  1.00  0.00           H  
ATOM    158 1HG1 VAL A  11      17.377  34.684  14.186  1.00  0.00           H  
ATOM    159 2HG1 VAL A  11      16.048  35.813  14.537  1.00  0.00           H  
ATOM    160 3HG1 VAL A  11      15.702  34.238  13.783  1.00  0.00           H  
ATOM    161 1HG2 VAL A  11      18.092  34.293  11.842  1.00  0.00           H  
ATOM    162 2HG2 VAL A  11      16.437  33.844  11.365  1.00  0.00           H  
ATOM    163 3HG2 VAL A  11      17.287  35.150  10.506  1.00  0.00           H  
ATOM    164  N   LYS A  12      13.568  36.820  13.609  1.00  0.00           N  
ATOM    165  CA  LYS A  12      12.851  37.714  14.510  1.00  0.00           C  
ATOM    166  C   LYS A  12      12.634  37.067  15.872  1.00  0.00           C  
ATOM    167  O   LYS A  12      12.687  35.845  16.004  1.00  0.00           O  
ATOM    168  CB  LYS A  12      11.508  38.123  13.902  1.00  0.00           C  
ATOM    169  CG  LYS A  12      11.616  38.842  12.564  1.00  0.00           C  
ATOM    170  CD  LYS A  12      12.241  40.219  12.726  1.00  0.00           C  
ATOM    171  CE  LYS A  12      12.288  40.966  11.401  1.00  0.00           C  
ATOM    172  NZ  LYS A  12      12.955  42.289  11.531  1.00  0.00           N  
ATOM    173  H   LYS A  12      13.224  35.881  13.471  1.00  0.00           H  
ATOM    174  HA  LYS A  12      13.453  38.611  14.659  1.00  0.00           H  
ATOM    175 1HB  LYS A  12      10.890  37.236  13.757  1.00  0.00           H  
ATOM    176 2HB  LYS A  12      10.980  38.780  14.594  1.00  0.00           H  
ATOM    177 1HG  LYS A  12      12.229  38.251  11.882  1.00  0.00           H  
ATOM    178 2HG  LYS A  12      10.623  38.951  12.129  1.00  0.00           H  
ATOM    179 1HD  LYS A  12      11.659  40.802  13.441  1.00  0.00           H  
ATOM    180 2HD  LYS A  12      13.256  40.115  13.109  1.00  0.00           H  
ATOM    181 1HE  LYS A  12      12.828  40.370  10.667  1.00  0.00           H  
ATOM    182 2HE  LYS A  12      11.273  41.120  11.034  1.00  0.00           H  
ATOM    183 1HZ  LYS A  12      12.966  42.751  10.632  1.00  0.00           H  
ATOM    184 2HZ  LYS A  12      12.451  42.858  12.196  1.00  0.00           H  
ATOM    185 3HZ  LYS A  12      13.904  42.158  11.852  1.00  0.00           H  
ATOM    186  N   LYS A  13      12.390  37.895  16.882  1.00  0.00           N  
ATOM    187  CA  LYS A  13      12.073  37.401  18.217  1.00  0.00           C  
ATOM    188  C   LYS A  13      10.568  37.254  18.406  1.00  0.00           C  
ATOM    189  O   LYS A  13       9.781  37.949  17.765  1.00  0.00           O  
ATOM    190  CB  LYS A  13      12.648  38.334  19.284  1.00  0.00           C  
ATOM    191  CG  LYS A  13      14.170  38.389  19.317  1.00  0.00           C  
ATOM    192  CD  LYS A  13      14.666  39.307  20.424  1.00  0.00           C  
ATOM    193  CE  LYS A  13      16.186  39.364  20.458  1.00  0.00           C  
ATOM    194  NZ  LYS A  13      16.685  40.270  21.528  1.00  0.00           N  
ATOM    195  H   LYS A  13      12.425  38.891  16.722  1.00  0.00           H  
ATOM    196  HA  LYS A  13      12.522  36.415  18.337  1.00  0.00           H  
ATOM    197 1HB  LYS A  13      12.280  39.347  19.119  1.00  0.00           H  
ATOM    198 2HB  LYS A  13      12.304  38.017  20.269  1.00  0.00           H  
ATOM    199 1HG  LYS A  13      14.567  37.387  19.482  1.00  0.00           H  
ATOM    200 2HG  LYS A  13      14.541  38.755  18.360  1.00  0.00           H  
ATOM    201 1HD  LYS A  13      14.276  40.313  20.265  1.00  0.00           H  
ATOM    202 2HD  LYS A  13      14.304  38.944  21.386  1.00  0.00           H  
ATOM    203 1HE  LYS A  13      16.583  38.365  20.629  1.00  0.00           H  
ATOM    204 2HE  LYS A  13      16.558  39.719  19.497  1.00  0.00           H  
ATOM    205 1HZ  LYS A  13      17.695  40.280  21.516  1.00  0.00           H  
ATOM    206 2HZ  LYS A  13      16.337  41.205  21.368  1.00  0.00           H  
ATOM    207 3HZ  LYS A  13      16.363  39.940  22.426  1.00  0.00           H  
ATOM    208  N   PRO A  14      10.175  36.344  19.291  1.00  0.00           N  
ATOM    209  CA  PRO A  14       8.764  36.121  19.585  1.00  0.00           C  
ATOM    210  C   PRO A  14       8.077  37.416  19.998  1.00  0.00           C  
ATOM    211  O   PRO A  14       8.592  38.167  20.827  1.00  0.00           O  
ATOM    212  CB  PRO A  14       8.808  35.113  20.738  1.00  0.00           C  
ATOM    213  CG  PRO A  14      10.081  34.368  20.524  1.00  0.00           C  
ATOM    214  CD  PRO A  14      11.051  35.415  20.043  1.00  0.00           C  
ATOM    215  HA  PRO A  14       8.274  35.688  18.701  1.00  0.00           H  
ATOM    216 1HB  PRO A  14       8.779  35.641  21.702  1.00  0.00           H  
ATOM    217 2HB  PRO A  14       7.922  34.462  20.701  1.00  0.00           H  
ATOM    218 1HG  PRO A  14      10.404  33.891  21.461  1.00  0.00           H  
ATOM    219 2HG  PRO A  14       9.932  33.561  19.792  1.00  0.00           H  
ATOM    220 1HD  PRO A  14      11.520  35.906  20.908  1.00  0.00           H  
ATOM    221 2HD  PRO A  14      11.812  34.944  19.403  1.00  0.00           H  
ATOM    222  N   GLY A  15       6.911  37.673  19.415  1.00  0.00           N  
ATOM    223  CA  GLY A  15       6.145  38.873  19.730  1.00  0.00           C  
ATOM    224  C   GLY A  15       6.359  39.955  18.680  1.00  0.00           C  
ATOM    225  O   GLY A  15       5.626  40.942  18.632  1.00  0.00           O  
ATOM    226  H   GLY A  15       6.546  37.020  18.737  1.00  0.00           H  
ATOM    227 1HA  GLY A  15       5.085  38.624  19.790  1.00  0.00           H  
ATOM    228 2HA  GLY A  15       6.442  39.248  20.709  1.00  0.00           H  
ATOM    229  N   ALA A  16       7.369  39.763  17.838  1.00  0.00           N  
ATOM    230  CA  ALA A  16       7.702  40.738  16.806  1.00  0.00           C  
ATOM    231  C   ALA A  16       6.796  40.585  15.591  1.00  0.00           C  
ATOM    232  O   ALA A  16       5.899  39.742  15.576  1.00  0.00           O  
ATOM    233  CB  ALA A  16       9.162  40.600  16.398  1.00  0.00           C  
ATOM    234  H   ALA A  16       7.921  38.921  17.915  1.00  0.00           H  
ATOM    235  HA  ALA A  16       7.544  41.735  17.218  1.00  0.00           H  
ATOM    236 1HB  ALA A  16       9.395  41.334  15.626  1.00  0.00           H  
ATOM    237 2HB  ALA A  16       9.800  40.769  17.265  1.00  0.00           H  
ATOM    238 3HB  ALA A  16       9.337  39.598  16.009  1.00  0.00           H  
ATOM    239  N   SER A  17       7.036  41.405  14.574  1.00  0.00           N  
ATOM    240  CA  SER A  17       6.296  41.308  13.321  1.00  0.00           C  
ATOM    241  C   SER A  17       7.233  41.373  12.121  1.00  0.00           C  
ATOM    242  O   SER A  17       8.219  42.110  12.131  1.00  0.00           O  
ATOM    243  CB  SER A  17       5.270  42.421  13.233  1.00  0.00           C  
ATOM    244  OG  SER A  17       4.571  42.365  12.020  1.00  0.00           O  
ATOM    245  H   SER A  17       7.749  42.114  14.670  1.00  0.00           H  
ATOM    246  HA  SER A  17       5.777  40.349  13.299  1.00  0.00           H  
ATOM    247 1HB  SER A  17       4.569  42.336  14.063  1.00  0.00           H  
ATOM    248 2HB  SER A  17       5.770  43.385  13.324  1.00  0.00           H  
ATOM    249  HG  SER A  17       4.197  43.240  11.889  1.00  0.00           H  
ATOM    250  N   VAL A  18       6.919  40.597  11.089  1.00  0.00           N  
ATOM    251  CA  VAL A  18       7.741  40.553   9.886  1.00  0.00           C  
ATOM    252  C   VAL A  18       6.881  40.590   8.630  1.00  0.00           C  
ATOM    253  O   VAL A  18       5.818  39.971   8.575  1.00  0.00           O  
ATOM    254  CB  VAL A  18       8.606  39.279   9.876  1.00  0.00           C  
ATOM    255  CG1 VAL A  18       7.727  38.039   9.803  1.00  0.00           C  
ATOM    256  CG2 VAL A  18       9.577  39.322   8.706  1.00  0.00           C  
ATOM    257  H   VAL A  18       6.090  40.023  11.140  1.00  0.00           H  
ATOM    258  HA  VAL A  18       8.399  41.423   9.885  1.00  0.00           H  
ATOM    259  HB  VAL A  18       9.165  39.223  10.811  1.00  0.00           H  
ATOM    260 1HG1 VAL A  18       8.355  37.148   9.797  1.00  0.00           H  
ATOM    261 2HG1 VAL A  18       7.066  38.011  10.668  1.00  0.00           H  
ATOM    262 3HG1 VAL A  18       7.132  38.069   8.890  1.00  0.00           H  
ATOM    263 1HG2 VAL A  18      10.186  38.418   8.705  1.00  0.00           H  
ATOM    264 2HG2 VAL A  18       9.019  39.384   7.772  1.00  0.00           H  
ATOM    265 3HG2 VAL A  18      10.224  40.194   8.801  1.00  0.00           H  
ATOM    266  N   LYS A  19       7.346  41.319   7.621  1.00  0.00           N  
ATOM    267  CA  LYS A  19       6.607  41.459   6.372  1.00  0.00           C  
ATOM    268  C   LYS A  19       7.376  40.855   5.205  1.00  0.00           C  
ATOM    269  O   LYS A  19       8.518  41.231   4.940  1.00  0.00           O  
ATOM    270  CB  LYS A  19       6.301  42.932   6.094  1.00  0.00           C  
ATOM    271  CG  LYS A  19       5.443  43.174   4.859  1.00  0.00           C  
ATOM    272  CD  LYS A  19       5.115  44.650   4.695  1.00  0.00           C  
ATOM    273  CE  LYS A  19       4.178  45.136   5.790  1.00  0.00           C  
ATOM    274  NZ  LYS A  19       3.826  46.572   5.626  1.00  0.00           N  
ATOM    275  H   LYS A  19       8.235  41.787   7.722  1.00  0.00           H  
ATOM    276  HA  LYS A  19       5.664  40.919   6.466  1.00  0.00           H  
ATOM    277 1HB  LYS A  19       5.784  43.364   6.951  1.00  0.00           H  
ATOM    278 2HB  LYS A  19       7.235  43.479   5.965  1.00  0.00           H  
ATOM    279 1HG  LYS A  19       5.975  42.827   3.973  1.00  0.00           H  
ATOM    280 2HG  LYS A  19       4.513  42.612   4.946  1.00  0.00           H  
ATOM    281 1HD  LYS A  19       6.036  45.234   4.731  1.00  0.00           H  
ATOM    282 2HD  LYS A  19       4.641  44.812   3.727  1.00  0.00           H  
ATOM    283 1HE  LYS A  19       3.262  44.546   5.773  1.00  0.00           H  
ATOM    284 2HE  LYS A  19       4.653  45.000   6.762  1.00  0.00           H  
ATOM    285 1HZ  LYS A  19       3.205  46.855   6.371  1.00  0.00           H  
ATOM    286 2HZ  LYS A  19       4.667  47.131   5.659  1.00  0.00           H  
ATOM    287 3HZ  LYS A  19       3.368  46.708   4.737  1.00  0.00           H  
ATOM    288  N   VAL A  20       6.744  39.915   4.510  1.00  0.00           N  
ATOM    289  CA  VAL A  20       7.362  39.270   3.357  1.00  0.00           C  
ATOM    290  C   VAL A  20       6.787  39.806   2.052  1.00  0.00           C  
ATOM    291  O   VAL A  20       5.570  39.871   1.879  1.00  0.00           O  
ATOM    292  CB  VAL A  20       7.148  37.746   3.420  1.00  0.00           C  
ATOM    293  CG1 VAL A  20       7.744  37.073   2.193  1.00  0.00           C  
ATOM    294  CG2 VAL A  20       7.767  37.189   4.694  1.00  0.00           C  
ATOM    295  H   VAL A  20       5.813  39.641   4.787  1.00  0.00           H  
ATOM    296  HA  VAL A  20       8.433  39.475   3.378  1.00  0.00           H  
ATOM    297  HB  VAL A  20       6.078  37.537   3.414  1.00  0.00           H  
ATOM    298 1HG1 VAL A  20       7.584  35.996   2.254  1.00  0.00           H  
ATOM    299 2HG1 VAL A  20       7.261  37.461   1.295  1.00  0.00           H  
ATOM    300 3HG1 VAL A  20       8.813  37.278   2.148  1.00  0.00           H  
ATOM    301 1HG2 VAL A  20       7.612  36.111   4.732  1.00  0.00           H  
ATOM    302 2HG2 VAL A  20       8.836  37.403   4.703  1.00  0.00           H  
ATOM    303 3HG2 VAL A  20       7.296  37.654   5.560  1.00  0.00           H  
ATOM    304  N   SER A  21       7.670  40.190   1.136  1.00  0.00           N  
ATOM    305  CA  SER A  21       7.252  40.772  -0.134  1.00  0.00           C  
ATOM    306  C   SER A  21       7.306  39.743  -1.255  1.00  0.00           C  
ATOM    307  O   SER A  21       7.945  38.699  -1.123  1.00  0.00           O  
ATOM    308  CB  SER A  21       8.134  41.956  -0.480  1.00  0.00           C  
ATOM    309  OG  SER A  21       9.416  41.535  -0.855  1.00  0.00           O  
ATOM    310  H   SER A  21       8.655  40.075   1.325  1.00  0.00           H  
ATOM    311  HA  SER A  21       6.222  41.117  -0.034  1.00  0.00           H  
ATOM    312 1HB  SER A  21       7.681  42.521  -1.294  1.00  0.00           H  
ATOM    313 2HB  SER A  21       8.203  42.621   0.380  1.00  0.00           H  
ATOM    314  HG  SER A  21       9.344  41.248  -1.768  1.00  0.00           H  
ATOM    315  N   CYS A  22       6.630  40.043  -2.359  1.00  0.00           N  
ATOM    316  CA  CYS A  22       6.713  39.215  -3.557  1.00  0.00           C  
ATOM    317  C   CYS A  22       6.407  40.026  -4.809  1.00  0.00           C  
ATOM    318  O   CYS A  22       5.257  40.387  -5.061  1.00  0.00           O  
ATOM    319  CB  CYS A  22       5.739  38.040  -3.466  1.00  0.00           C  
ATOM    320  SG  CYS A  22       5.804  36.916  -4.882  1.00  0.00           S  
ATOM    321  H   CYS A  22       6.045  40.866  -2.370  1.00  0.00           H  
ATOM    322  HA  CYS A  22       7.726  38.821  -3.636  1.00  0.00           H  
ATOM    323 1HB  CYS A  22       5.949  37.461  -2.567  1.00  0.00           H  
ATOM    324 2HB  CYS A  22       4.720  38.417  -3.382  1.00  0.00           H  
ATOM    325  HG  CYS A  22       5.943  37.864  -5.805  1.00  0.00           H  
ATOM    326  N   LYS A  23       7.442  40.310  -5.592  1.00  0.00           N  
ATOM    327  CA  LYS A  23       7.296  41.128  -6.790  1.00  0.00           C  
ATOM    328  C   LYS A  23       6.855  40.287  -7.981  1.00  0.00           C  
ATOM    329  O   LYS A  23       7.450  39.249  -8.274  1.00  0.00           O  
ATOM    330  CB  LYS A  23       8.607  41.848  -7.110  1.00  0.00           C  
ATOM    331  CG  LYS A  23       8.524  42.810  -8.288  1.00  0.00           C  
ATOM    332  CD  LYS A  23       9.849  43.523  -8.513  1.00  0.00           C  
ATOM    333  CE  LYS A  23       9.773  44.474  -9.698  1.00  0.00           C  
ATOM    334  NZ  LYS A  23      11.063  45.179  -9.931  1.00  0.00           N  
ATOM    335  H   LYS A  23       8.355  39.950  -5.351  1.00  0.00           H  
ATOM    336  HA  LYS A  23       6.524  41.876  -6.606  1.00  0.00           H  
ATOM    337 1HB  LYS A  23       8.934  42.414  -6.238  1.00  0.00           H  
ATOM    338 2HB  LYS A  23       9.381  41.113  -7.333  1.00  0.00           H  
ATOM    339 1HG  LYS A  23       8.260  42.258  -9.191  1.00  0.00           H  
ATOM    340 2HG  LYS A  23       7.749  43.552  -8.098  1.00  0.00           H  
ATOM    341 1HD  LYS A  23      10.113  44.090  -7.619  1.00  0.00           H  
ATOM    342 2HD  LYS A  23      10.631  42.788  -8.700  1.00  0.00           H  
ATOM    343 1HE  LYS A  23       9.510  43.916 -10.596  1.00  0.00           H  
ATOM    344 2HE  LYS A  23       8.995  45.217  -9.519  1.00  0.00           H  
ATOM    345 1HZ  LYS A  23      10.970  45.799 -10.723  1.00  0.00           H  
ATOM    346 2HZ  LYS A  23      11.307  45.715  -9.110  1.00  0.00           H  
ATOM    347 3HZ  LYS A  23      11.788  44.501 -10.117  1.00  0.00           H  
ATOM    348  N   ALA A  24       5.810  40.739  -8.665  1.00  0.00           N  
ATOM    349  CA  ALA A  24       5.309  40.048  -9.846  1.00  0.00           C  
ATOM    350  C   ALA A  24       6.110  40.425 -11.086  1.00  0.00           C  
ATOM    351  O   ALA A  24       6.609  41.545 -11.197  1.00  0.00           O  
ATOM    352  CB  ALA A  24       3.834  40.356 -10.055  1.00  0.00           C  
ATOM    353  H   ALA A  24       5.351  41.585  -8.358  1.00  0.00           H  
ATOM    354  HA  ALA A  24       5.427  38.976  -9.686  1.00  0.00           H  
ATOM    355 1HB  ALA A  24       3.474  39.832 -10.941  1.00  0.00           H  
ATOM    356 2HB  ALA A  24       3.267  40.027  -9.184  1.00  0.00           H  
ATOM    357 3HB  ALA A  24       3.702  41.428 -10.190  1.00  0.00           H  
ATOM    358  N   SER A  25       6.228  39.484 -12.017  1.00  0.00           N  
ATOM    359  CA  SER A  25       6.893  39.744 -13.288  1.00  0.00           C  
ATOM    360  C   SER A  25       6.561  38.667 -14.313  1.00  0.00           C  
ATOM    361  O   SER A  25       6.651  37.473 -14.025  1.00  0.00           O  
ATOM    362  CB  SER A  25       8.394  39.817 -13.087  1.00  0.00           C  
ATOM    363  OG  SER A  25       9.053  40.049 -14.302  1.00  0.00           O  
ATOM    364  H   SER A  25       5.848  38.565 -11.839  1.00  0.00           H  
ATOM    365  HA  SER A  25       6.542  40.702 -13.673  1.00  0.00           H  
ATOM    366 1HB  SER A  25       8.628  40.618 -12.385  1.00  0.00           H  
ATOM    367 2HB  SER A  25       8.748  38.885 -12.650  1.00  0.00           H  
ATOM    368  HG  SER A  25       9.100  39.197 -14.743  1.00  0.00           H  
ATOM    369  N   GLY A  26       6.176  39.095 -15.511  1.00  0.00           N  
ATOM    370  CA  GLY A  26       5.848  38.168 -16.587  1.00  0.00           C  
ATOM    371  C   GLY A  26       4.340  38.010 -16.737  1.00  0.00           C  
ATOM    372  O   GLY A  26       3.864  37.358 -17.666  1.00  0.00           O  
ATOM    373  H   GLY A  26       6.110  40.088 -15.680  1.00  0.00           H  
ATOM    374 1HA  GLY A  26       6.275  38.530 -17.522  1.00  0.00           H  
ATOM    375 2HA  GLY A  26       6.300  37.198 -16.382  1.00  0.00           H  
ATOM    376  N   TYR A  27       3.593  38.613 -15.818  1.00  0.00           N  
ATOM    377  CA  TYR A  27       2.137  38.543 -15.848  1.00  0.00           C  
ATOM    378  C   TYR A  27       1.513  39.784 -15.223  1.00  0.00           C  
ATOM    379  O   TYR A  27       2.190  40.557 -14.545  1.00  0.00           O  
ATOM    380  CB  TYR A  27       1.647  37.283 -15.130  1.00  0.00           C  
ATOM    381  CG  TYR A  27       1.887  37.300 -13.637  1.00  0.00           C  
ATOM    382  CD1 TYR A  27       0.895  37.752 -12.779  1.00  0.00           C  
ATOM    383  CD2 TYR A  27       3.099  36.862 -13.125  1.00  0.00           C  
ATOM    384  CE1 TYR A  27       1.114  37.767 -11.415  1.00  0.00           C  
ATOM    385  CE2 TYR A  27       3.319  36.877 -11.761  1.00  0.00           C  
ATOM    386  CZ  TYR A  27       2.332  37.327 -10.908  1.00  0.00           C  
ATOM    387  OH  TYR A  27       2.550  37.342  -9.550  1.00  0.00           O  
ATOM    388  H   TYR A  27       4.045  39.132 -15.080  1.00  0.00           H  
ATOM    389  HA  TYR A  27       1.814  38.499 -16.889  1.00  0.00           H  
ATOM    390 1HB  TYR A  27       0.576  37.160 -15.301  1.00  0.00           H  
ATOM    391 2HB  TYR A  27       2.147  36.409 -15.546  1.00  0.00           H  
ATOM    392  HD1 TYR A  27      -0.058  38.096 -13.182  1.00  0.00           H  
ATOM    393  HD2 TYR A  27       3.879  36.507 -13.798  1.00  0.00           H  
ATOM    394  HE1 TYR A  27       0.335  38.122 -10.742  1.00  0.00           H  
ATOM    395  HE2 TYR A  27       4.272  36.534 -11.358  1.00  0.00           H  
ATOM    396  HH  TYR A  27       1.785  37.717  -9.107  1.00  0.00           H  
ATOM    397  N   THR A  28       0.218  39.969 -15.455  1.00  0.00           N  
ATOM    398  CA  THR A  28      -0.499  41.121 -14.922  1.00  0.00           C  
ATOM    399  C   THR A  28      -0.814  40.937 -13.443  1.00  0.00           C  
ATOM    400  O   THR A  28      -1.558  40.032 -13.065  1.00  0.00           O  
ATOM    401  CB  THR A  28      -1.803  41.372 -15.701  1.00  0.00           C  
ATOM    402  OG1 THR A  28      -1.500  41.606 -17.082  1.00  0.00           O  
ATOM    403  CG2 THR A  28      -2.538  42.579 -15.136  1.00  0.00           C  
ATOM    404  H   THR A  28      -0.283  39.295 -16.016  1.00  0.00           H  
ATOM    405  HA  THR A  28       0.136  42.001 -15.023  1.00  0.00           H  
ATOM    406  HB  THR A  28      -2.446  40.495 -15.627  1.00  0.00           H  
ATOM    407  HG1 THR A  28      -2.313  41.784 -17.562  1.00  0.00           H  
ATOM    408 1HG2 THR A  28      -3.457  42.741 -15.699  1.00  0.00           H  
ATOM    409 2HG2 THR A  28      -2.780  42.399 -14.089  1.00  0.00           H  
ATOM    410 3HG2 THR A  28      -1.904  43.461 -15.216  1.00  0.00           H  
ATOM    411  N   PHE A  29      -0.244  41.801 -12.610  1.00  0.00           N  
ATOM    412  CA  PHE A  29      -0.296  41.619 -11.164  1.00  0.00           C  
ATOM    413  C   PHE A  29      -1.733  41.501 -10.674  1.00  0.00           C  
ATOM    414  O   PHE A  29      -2.062  40.610  -9.891  1.00  0.00           O  
ATOM    415  CB  PHE A  29       0.396  42.784 -10.454  1.00  0.00           C  
ATOM    416  CG  PHE A  29       0.366  42.684  -8.955  1.00  0.00           C  
ATOM    417  CD1 PHE A  29       0.880  41.570  -8.309  1.00  0.00           C  
ATOM    418  CD2 PHE A  29      -0.178  43.704  -8.188  1.00  0.00           C  
ATOM    419  CE1 PHE A  29       0.852  41.477  -6.930  1.00  0.00           C  
ATOM    420  CE2 PHE A  29      -0.206  43.615  -6.810  1.00  0.00           C  
ATOM    421  CZ  PHE A  29       0.310  42.499  -6.181  1.00  0.00           C  
ATOM    422  H   PHE A  29       0.238  42.604 -12.987  1.00  0.00           H  
ATOM    423  HA  PHE A  29       0.228  40.696 -10.912  1.00  0.00           H  
ATOM    424 1HB  PHE A  29       1.438  42.836 -10.770  1.00  0.00           H  
ATOM    425 2HB  PHE A  29      -0.080  43.720 -10.742  1.00  0.00           H  
ATOM    426  HD1 PHE A  29       1.310  40.762  -8.902  1.00  0.00           H  
ATOM    427  HD2 PHE A  29      -0.585  44.585  -8.686  1.00  0.00           H  
ATOM    428  HE1 PHE A  29       1.259  40.596  -6.436  1.00  0.00           H  
ATOM    429  HE2 PHE A  29      -0.635  44.423  -6.219  1.00  0.00           H  
ATOM    430  HZ  PHE A  29       0.286  42.427  -5.094  1.00  0.00           H  
ATOM    431  N   THR A  30      -2.587  42.406 -11.140  1.00  0.00           N  
ATOM    432  CA  THR A  30      -3.906  42.593 -10.546  1.00  0.00           C  
ATOM    433  C   THR A  30      -4.938  41.681 -11.197  1.00  0.00           C  
ATOM    434  O   THR A  30      -6.121  41.728 -10.861  1.00  0.00           O  
ATOM    435  CB  THR A  30      -4.364  44.059 -10.662  1.00  0.00           C  
ATOM    436  OG1 THR A  30      -4.451  44.426 -12.045  1.00  0.00           O  
ATOM    437  CG2 THR A  30      -3.381  44.982  -9.958  1.00  0.00           C  
ATOM    438  H   THR A  30      -2.317  42.979 -11.927  1.00  0.00           H  
ATOM    439  HA  THR A  30      -3.848  42.334  -9.488  1.00  0.00           H  
ATOM    440  HB  THR A  30      -5.348  44.169 -10.208  1.00  0.00           H  
ATOM    441  HG1 THR A  30      -5.235  44.963 -12.184  1.00  0.00           H  
ATOM    442 1HG2 THR A  30      -3.721  46.013 -10.050  1.00  0.00           H  
ATOM    443 2HG2 THR A  30      -3.321  44.712  -8.903  1.00  0.00           H  
ATOM    444 3HG2 THR A  30      -2.397  44.883 -10.414  1.00  0.00           H  
ATOM    445  N   SER A  31      -4.483  40.853 -12.131  1.00  0.00           N  
ATOM    446  CA  SER A  31      -5.369  39.941 -12.844  1.00  0.00           C  
ATOM    447  C   SER A  31      -5.250  38.522 -12.305  1.00  0.00           C  
ATOM    448  O   SER A  31      -6.014  37.636 -12.687  1.00  0.00           O  
ATOM    449  CB  SER A  31      -5.050  39.957 -14.327  1.00  0.00           C  
ATOM    450  OG  SER A  31      -5.337  41.208 -14.889  1.00  0.00           O  
ATOM    451  H   SER A  31      -3.497  40.854 -12.352  1.00  0.00           H  
ATOM    452  HA  SER A  31      -6.397  40.276 -12.702  1.00  0.00           H  
ATOM    453 1HB  SER A  31      -3.997  39.721 -14.475  1.00  0.00           H  
ATOM    454 2HB  SER A  31      -5.632  39.187 -14.832  1.00  0.00           H  
ATOM    455  HG  SER A  31      -6.152  41.503 -14.475  1.00  0.00           H  
ATOM    456  N   TYR A  32      -4.286  38.312 -11.414  1.00  0.00           N  
ATOM    457  CA  TYR A  32      -4.002  36.980 -10.894  1.00  0.00           C  
ATOM    458  C   TYR A  32      -4.230  36.917  -9.389  1.00  0.00           C  
ATOM    459  O   TYR A  32      -3.984  37.887  -8.673  1.00  0.00           O  
ATOM    460  CB  TYR A  32      -2.567  36.569 -11.231  1.00  0.00           C  
ATOM    461  CG  TYR A  32      -2.375  36.145 -12.670  1.00  0.00           C  
ATOM    462  CD1 TYR A  32      -2.450  37.086 -13.686  1.00  0.00           C  
ATOM    463  CD2 TYR A  32      -2.124  34.815 -12.974  1.00  0.00           C  
ATOM    464  CE1 TYR A  32      -2.275  36.699 -15.001  1.00  0.00           C  
ATOM    465  CE2 TYR A  32      -1.949  34.428 -14.288  1.00  0.00           C  
ATOM    466  CZ  TYR A  32      -2.024  35.364 -15.299  1.00  0.00           C  
ATOM    467  OH  TYR A  32      -1.850  34.979 -16.608  1.00  0.00           O  
ATOM    468  H   TYR A  32      -3.737  39.095 -11.090  1.00  0.00           H  
ATOM    469  HA  TYR A  32      -4.686  36.272 -11.361  1.00  0.00           H  
ATOM    470 1HB  TYR A  32      -1.892  37.402 -11.028  1.00  0.00           H  
ATOM    471 2HB  TYR A  32      -2.265  35.741 -10.589  1.00  0.00           H  
ATOM    472  HD1 TYR A  32      -2.647  38.132 -13.447  1.00  0.00           H  
ATOM    473  HD2 TYR A  32      -2.066  34.075 -12.175  1.00  0.00           H  
ATOM    474  HE1 TYR A  32      -2.334  37.438 -15.799  1.00  0.00           H  
ATOM    475  HE2 TYR A  32      -1.753  33.382 -14.527  1.00  0.00           H  
ATOM    476  HH  TYR A  32      -1.956  35.741 -17.182  1.00  0.00           H  
ATOM    477  N   TRP A  33      -4.700  35.768  -8.915  1.00  0.00           N  
ATOM    478  CA  TRP A  33      -4.786  35.508  -7.482  1.00  0.00           C  
ATOM    479  C   TRP A  33      -3.453  35.022  -6.930  1.00  0.00           C  
ATOM    480  O   TRP A  33      -2.829  34.121  -7.491  1.00  0.00           O  
ATOM    481  CB  TRP A  33      -5.872  34.470  -7.193  1.00  0.00           C  
ATOM    482  CG  TRP A  33      -7.265  35.004  -7.342  1.00  0.00           C  
ATOM    483  CD1 TRP A  33      -7.941  35.204  -8.508  1.00  0.00           C  
ATOM    484  CD2 TRP A  33      -8.165  35.409  -6.282  1.00  0.00           C  
ATOM    485  NE1 TRP A  33      -9.192  35.705  -8.249  1.00  0.00           N  
ATOM    486  CE2 TRP A  33      -9.347  35.835  -6.892  1.00  0.00           C  
ATOM    487  CE3 TRP A  33      -8.063  35.442  -4.885  1.00  0.00           C  
ATOM    488  CZ2 TRP A  33     -10.428  36.295  -6.156  1.00  0.00           C  
ATOM    489  CZ3 TRP A  33      -9.147  35.902  -4.147  1.00  0.00           C  
ATOM    490  CH2 TRP A  33     -10.299  36.316  -4.767  1.00  0.00           C  
ATOM    491  H   TRP A  33      -5.006  35.056  -9.563  1.00  0.00           H  
ATOM    492  HA  TRP A  33      -5.049  36.438  -6.978  1.00  0.00           H  
ATOM    493 1HB  TRP A  33      -5.755  33.623  -7.870  1.00  0.00           H  
ATOM    494 2HB  TRP A  33      -5.755  34.095  -6.177  1.00  0.00           H  
ATOM    495  HD1 TRP A  33      -7.545  34.998  -9.501  1.00  0.00           H  
ATOM    496  HE1 TRP A  33      -9.887  35.941  -8.943  1.00  0.00           H  
ATOM    497  HE3 TRP A  33      -7.151  35.111  -4.388  1.00  0.00           H  
ATOM    498  HZ2 TRP A  33     -11.351  36.629  -6.629  1.00  0.00           H  
ATOM    499  HZ3 TRP A  33      -9.059  35.925  -3.061  1.00  0.00           H  
ATOM    500  HH2 TRP A  33     -11.131  36.671  -4.157  1.00  0.00           H  
ATOM    501  N   MET A  34      -3.021  35.623  -5.826  1.00  0.00           N  
ATOM    502  CA  MET A  34      -1.775  35.230  -5.178  1.00  0.00           C  
ATOM    503  C   MET A  34      -2.043  34.465  -3.888  1.00  0.00           C  
ATOM    504  O   MET A  34      -2.889  34.859  -3.086  1.00  0.00           O  
ATOM    505  CB  MET A  34      -0.915  36.461  -4.899  1.00  0.00           C  
ATOM    506  CG  MET A  34      -0.626  37.318  -6.123  1.00  0.00           C  
ATOM    507  SD  MET A  34       0.198  36.397  -7.437  1.00  0.00           S  
ATOM    508  CE  MET A  34       1.775  36.044  -6.665  1.00  0.00           C  
ATOM    509  H   MET A  34      -3.569  36.370  -5.426  1.00  0.00           H  
ATOM    510  HA  MET A  34      -1.230  34.567  -5.849  1.00  0.00           H  
ATOM    511 1HB  MET A  34      -1.410  37.091  -4.160  1.00  0.00           H  
ATOM    512 2HB  MET A  34       0.040  36.150  -4.475  1.00  0.00           H  
ATOM    513 1HG  MET A  34      -1.560  37.718  -6.516  1.00  0.00           H  
ATOM    514 2HG  MET A  34       0.011  38.156  -5.839  1.00  0.00           H  
ATOM    515 1HE  MET A  34       2.399  35.477  -7.356  1.00  0.00           H  
ATOM    516 2HE  MET A  34       2.273  36.980  -6.410  1.00  0.00           H  
ATOM    517 3HE  MET A  34       1.614  35.460  -5.759  1.00  0.00           H  
ATOM    518  N   HIS A  35      -1.316  33.369  -3.695  1.00  0.00           N  
ATOM    519  CA  HIS A  35      -1.491  32.533  -2.513  1.00  0.00           C  
ATOM    520  C   HIS A  35      -0.228  32.513  -1.661  1.00  0.00           C  
ATOM    521  O   HIS A  35       0.879  32.686  -2.171  1.00  0.00           O  
ATOM    522  CB  HIS A  35      -1.866  31.103  -2.913  1.00  0.00           C  
ATOM    523  CG  HIS A  35      -3.241  30.981  -3.494  1.00  0.00           C  
ATOM    524  ND1 HIS A  35      -4.313  30.497  -2.773  1.00  0.00           N  
ATOM    525  CD2 HIS A  35      -3.719  31.280  -4.724  1.00  0.00           C  
ATOM    526  CE1 HIS A  35      -5.392  30.504  -3.537  1.00  0.00           C  
ATOM    527  NE2 HIS A  35      -5.058  30.975  -4.725  1.00  0.00           N  
ATOM    528  H   HIS A  35      -0.626  33.109  -4.384  1.00  0.00           H  
ATOM    529  HA  HIS A  35      -2.297  32.934  -1.900  1.00  0.00           H  
ATOM    530 1HB  HIS A  35      -1.152  30.730  -3.648  1.00  0.00           H  
ATOM    531 2HB  HIS A  35      -1.806  30.453  -2.040  1.00  0.00           H  
ATOM    532  HD2 HIS A  35      -3.148  31.687  -5.560  1.00  0.00           H  
ATOM    533  HE1 HIS A  35      -6.387  30.178  -3.237  1.00  0.00           H  
ATOM    534  HE2 HIS A  35      -5.682  31.093  -5.510  1.00  0.00           H  
ATOM    535  N   TRP A  36      -0.401  32.302  -0.361  1.00  0.00           N  
ATOM    536  CA  TRP A  36       0.728  32.196   0.555  1.00  0.00           C  
ATOM    537  C   TRP A  36       0.727  30.855   1.278  1.00  0.00           C  
ATOM    538  O   TRP A  36      -0.230  30.516   1.974  1.00  0.00           O  
ATOM    539  CB  TRP A  36       0.693  33.332   1.579  1.00  0.00           C  
ATOM    540  CG  TRP A  36       0.900  34.688   0.975  1.00  0.00           C  
ATOM    541  CD1 TRP A  36      -0.066  35.527   0.505  1.00  0.00           C  
ATOM    542  CD2 TRP A  36       2.159  35.373   0.772  1.00  0.00           C  
ATOM    543  NE1 TRP A  36       0.502  36.681   0.025  1.00  0.00           N  
ATOM    544  CE2 TRP A  36       1.863  36.605   0.182  1.00  0.00           C  
ATOM    545  CE3 TRP A  36       3.494  35.046   1.042  1.00  0.00           C  
ATOM    546  CZ2 TRP A  36       2.853  37.516  -0.149  1.00  0.00           C  
ATOM    547  CZ3 TRP A  36       4.486  35.960   0.710  1.00  0.00           C  
ATOM    548  CH2 TRP A  36       4.173  37.164   0.131  1.00  0.00           C  
ATOM    549  H   TRP A  36      -1.339  32.212   0.002  1.00  0.00           H  
ATOM    550  HA  TRP A  36       1.650  32.274  -0.022  1.00  0.00           H  
ATOM    551 1HB  TRP A  36      -0.268  33.328   2.093  1.00  0.00           H  
ATOM    552 2HB  TRP A  36       1.466  33.169   2.329  1.00  0.00           H  
ATOM    553  HD1 TRP A  36      -1.133  35.312   0.510  1.00  0.00           H  
ATOM    554  HE1 TRP A  36       0.001  37.459  -0.379  1.00  0.00           H  
ATOM    555  HE3 TRP A  36       3.748  34.092   1.504  1.00  0.00           H  
ATOM    556  HZ2 TRP A  36       2.624  38.478  -0.610  1.00  0.00           H  
ATOM    557  HZ3 TRP A  36       5.523  35.697   0.922  1.00  0.00           H  
ATOM    558  HH2 TRP A  36       4.977  37.859  -0.116  1.00  0.00           H  
ATOM    559  N   VAL A  37       1.804  30.096   1.110  1.00  0.00           N  
ATOM    560  CA  VAL A  37       1.917  28.778   1.723  1.00  0.00           C  
ATOM    561  C   VAL A  37       3.311  28.554   2.294  1.00  0.00           C  
ATOM    562  O   VAL A  37       4.312  28.733   1.601  1.00  0.00           O  
ATOM    563  CB  VAL A  37       1.605  27.680   0.689  1.00  0.00           C  
ATOM    564  CG1 VAL A  37       1.696  26.303   1.331  1.00  0.00           C  
ATOM    565  CG2 VAL A  37       0.225  27.906   0.093  1.00  0.00           C  
ATOM    566  H   VAL A  37       2.565  30.441   0.542  1.00  0.00           H  
ATOM    567  HA  VAL A  37       1.191  28.711   2.535  1.00  0.00           H  
ATOM    568  HB  VAL A  37       2.355  27.715  -0.102  1.00  0.00           H  
ATOM    569 1HG1 VAL A  37       1.474  25.539   0.587  1.00  0.00           H  
ATOM    570 2HG1 VAL A  37       2.703  26.149   1.720  1.00  0.00           H  
ATOM    571 3HG1 VAL A  37       0.977  26.234   2.147  1.00  0.00           H  
ATOM    572 1HG2 VAL A  37       0.012  27.126  -0.638  1.00  0.00           H  
ATOM    573 2HG2 VAL A  37      -0.523  27.877   0.885  1.00  0.00           H  
ATOM    574 3HG2 VAL A  37       0.196  28.880  -0.398  1.00  0.00           H  
ATOM    575  N   ARG A  38       3.369  28.160   3.562  1.00  0.00           N  
ATOM    576  CA  ARG A  38       4.638  28.038   4.269  1.00  0.00           C  
ATOM    577  C   ARG A  38       5.018  26.577   4.472  1.00  0.00           C  
ATOM    578  O   ARG A  38       4.151  25.712   4.596  1.00  0.00           O  
ATOM    579  CB  ARG A  38       4.567  28.733   5.621  1.00  0.00           C  
ATOM    580  CG  ARG A  38       3.800  27.973   6.691  1.00  0.00           C  
ATOM    581  CD  ARG A  38       3.882  28.650   8.011  1.00  0.00           C  
ATOM    582  NE  ARG A  38       3.317  27.835   9.074  1.00  0.00           N  
ATOM    583  CZ  ARG A  38       3.353  28.153  10.383  1.00  0.00           C  
ATOM    584  NH1 ARG A  38       3.930  29.268  10.773  1.00  0.00           N  
ATOM    585  NH2 ARG A  38       2.809  27.344  11.275  1.00  0.00           N  
ATOM    586  H   ARG A  38       2.512  27.940   4.048  1.00  0.00           H  
ATOM    587  HA  ARG A  38       5.414  28.518   3.672  1.00  0.00           H  
ATOM    588 1HB  ARG A  38       5.575  28.903   5.996  1.00  0.00           H  
ATOM    589 2HB  ARG A  38       4.093  29.708   5.504  1.00  0.00           H  
ATOM    590 1HG  ARG A  38       2.750  27.904   6.406  1.00  0.00           H  
ATOM    591 2HG  ARG A  38       4.216  26.970   6.793  1.00  0.00           H  
ATOM    592 1HD  ARG A  38       4.926  28.850   8.253  1.00  0.00           H  
ATOM    593 2HD  ARG A  38       3.333  29.590   7.972  1.00  0.00           H  
ATOM    594  HE  ARG A  38       2.864  26.969   8.813  1.00  0.00           H  
ATOM    595 1HH1 ARG A  38       4.346  29.887  10.091  1.00  0.00           H  
ATOM    596 2HH1 ARG A  38       3.957  29.506  11.754  1.00  0.00           H  
ATOM    597 1HH2 ARG A  38       2.365  26.486  10.975  1.00  0.00           H  
ATOM    598 2HH2 ARG A  38       2.836  27.582  12.255  1.00  0.00           H  
ATOM    599  N   GLN A  39       6.319  26.308   4.505  1.00  0.00           N  
ATOM    600  CA  GLN A  39       6.815  24.951   4.696  1.00  0.00           C  
ATOM    601  C   GLN A  39       7.557  24.817   6.020  1.00  0.00           C  
ATOM    602  O   GLN A  39       8.673  25.315   6.170  1.00  0.00           O  
ATOM    603  CB  GLN A  39       7.734  24.548   3.539  1.00  0.00           C  
ATOM    604  CG  GLN A  39       8.332  23.159   3.674  1.00  0.00           C  
ATOM    605  CD  GLN A  39       9.149  22.760   2.459  1.00  0.00           C  
ATOM    606  OE1 GLN A  39       9.657  23.614   1.728  1.00  0.00           O  
ATOM    607  NE2 GLN A  39       9.279  21.457   2.237  1.00  0.00           N  
ATOM    608  H   GLN A  39       6.980  27.063   4.396  1.00  0.00           H  
ATOM    609  HA  GLN A  39       5.964  24.271   4.718  1.00  0.00           H  
ATOM    610 1HB  GLN A  39       7.177  24.586   2.603  1.00  0.00           H  
ATOM    611 2HB  GLN A  39       8.554  25.262   3.461  1.00  0.00           H  
ATOM    612 1HG  GLN A  39       8.986  23.139   4.546  1.00  0.00           H  
ATOM    613 2HG  GLN A  39       7.525  22.437   3.795  1.00  0.00           H  
ATOM    614 1HE2 GLN A  39       9.807  21.134   1.450  1.00  0.00           H  
ATOM    615 2HE2 GLN A  39       8.851  20.798   2.855  1.00  0.00           H  
ATOM    616  N   ALA A  40       6.931  24.142   6.978  1.00  0.00           N  
ATOM    617  CA  ALA A  40       7.506  23.989   8.309  1.00  0.00           C  
ATOM    618  C   ALA A  40       8.144  22.617   8.479  1.00  0.00           C  
ATOM    619  O   ALA A  40       7.561  21.600   8.104  1.00  0.00           O  
ATOM    620  CB  ALA A  40       6.443  24.214   9.374  1.00  0.00           C  
ATOM    621  H   ALA A  40       6.034  23.723   6.779  1.00  0.00           H  
ATOM    622  HA  ALA A  40       8.289  24.739   8.428  1.00  0.00           H  
ATOM    623 1HB  ALA A  40       6.888  24.097  10.362  1.00  0.00           H  
ATOM    624 2HB  ALA A  40       6.037  25.221   9.276  1.00  0.00           H  
ATOM    625 3HB  ALA A  40       5.643  23.487   9.248  1.00  0.00           H  
ATOM    626  N   PRO A  41       9.345  22.594   9.048  1.00  0.00           N  
ATOM    627  CA  PRO A  41      10.064  21.346   9.271  1.00  0.00           C  
ATOM    628  C   PRO A  41       9.227  20.365  10.082  1.00  0.00           C  
ATOM    629  O   PRO A  41       8.833  20.657  11.211  1.00  0.00           O  
ATOM    630  CB  PRO A  41      11.309  21.798  10.040  1.00  0.00           C  
ATOM    631  CG  PRO A  41      11.531  23.200   9.586  1.00  0.00           C  
ATOM    632  CD  PRO A  41      10.145  23.774   9.455  1.00  0.00           C  
ATOM    633  HA  PRO A  41      10.339  20.908   8.299  1.00  0.00           H  
ATOM    634 1HB  PRO A  41      11.130  21.723  11.123  1.00  0.00           H  
ATOM    635 2HB  PRO A  41      12.156  21.135   9.808  1.00  0.00           H  
ATOM    636 1HG  PRO A  41      12.147  23.743  10.318  1.00  0.00           H  
ATOM    637 2HG  PRO A  41      12.085  23.208   8.636  1.00  0.00           H  
ATOM    638 1HD  PRO A  41       9.820  24.173  10.426  1.00  0.00           H  
ATOM    639 2HD  PRO A  41      10.147  24.566   8.691  1.00  0.00           H  
ATOM    640  N   GLY A  42       8.959  19.201   9.500  1.00  0.00           N  
ATOM    641  CA  GLY A  42       8.301  18.118  10.221  1.00  0.00           C  
ATOM    642  C   GLY A  42       6.786  18.223  10.111  1.00  0.00           C  
ATOM    643  O   GLY A  42       6.055  17.382  10.634  1.00  0.00           O  
ATOM    644  H   GLY A  42       9.217  19.063   8.533  1.00  0.00           H  
ATOM    645 1HA  GLY A  42       8.633  17.160   9.820  1.00  0.00           H  
ATOM    646 2HA  GLY A  42       8.596  18.147  11.269  1.00  0.00           H  
ATOM    647  N   GLN A  43       6.318  19.262   9.426  1.00  0.00           N  
ATOM    648  CA  GLN A  43       4.888  19.504   9.284  1.00  0.00           C  
ATOM    649  C   GLN A  43       4.474  19.514   7.818  1.00  0.00           C  
ATOM    650  O   GLN A  43       3.457  18.927   7.446  1.00  0.00           O  
ATOM    651  CB  GLN A  43       4.500  20.830   9.945  1.00  0.00           C  
ATOM    652  CG  GLN A  43       4.765  20.881  11.440  1.00  0.00           C  
ATOM    653  CD  GLN A  43       3.939  19.867  12.209  1.00  0.00           C  
ATOM    654  OE1 GLN A  43       2.721  19.776  12.032  1.00  0.00           O  
ATOM    655  NE2 GLN A  43       4.598  19.098  13.068  1.00  0.00           N  
ATOM    656  H   GLN A  43       6.971  19.900   8.993  1.00  0.00           H  
ATOM    657  HA  GLN A  43       4.349  18.697   9.780  1.00  0.00           H  
ATOM    658 1HB  GLN A  43       5.053  21.645   9.478  1.00  0.00           H  
ATOM    659 2HB  GLN A  43       3.439  21.020   9.785  1.00  0.00           H  
ATOM    660 1HG  GLN A  43       5.819  20.669  11.619  1.00  0.00           H  
ATOM    661 2HG  GLN A  43       4.516  21.875  11.809  1.00  0.00           H  
ATOM    662 1HE2 GLN A  43       4.106  18.410  13.604  1.00  0.00           H  
ATOM    663 2HE2 GLN A  43       5.586  19.205  13.180  1.00  0.00           H  
ATOM    664  N   GLY A  44       5.267  20.184   6.989  1.00  0.00           N  
ATOM    665  CA  GLY A  44       4.989  20.263   5.560  1.00  0.00           C  
ATOM    666  C   GLY A  44       4.392  21.614   5.189  1.00  0.00           C  
ATOM    667  O   GLY A  44       4.697  22.631   5.813  1.00  0.00           O  
ATOM    668  H   GLY A  44       6.083  20.650   7.358  1.00  0.00           H  
ATOM    669 1HA  GLY A  44       5.911  20.103   5.000  1.00  0.00           H  
ATOM    670 2HA  GLY A  44       4.301  19.467   5.278  1.00  0.00           H  
ATOM    671  N   LEU A  45       3.539  21.619   4.170  1.00  0.00           N  
ATOM    672  CA  LEU A  45       2.974  22.858   3.649  1.00  0.00           C  
ATOM    673  C   LEU A  45       1.696  23.234   4.388  1.00  0.00           C  
ATOM    674  O   LEU A  45       0.849  22.382   4.655  1.00  0.00           O  
ATOM    675  CB  LEU A  45       2.683  22.719   2.150  1.00  0.00           C  
ATOM    676  CG  LEU A  45       3.913  22.586   1.243  1.00  0.00           C  
ATOM    677  CD1 LEU A  45       3.463  22.378  -0.197  1.00  0.00           C  
ATOM    678  CD2 LEU A  45       4.776  23.833   1.371  1.00  0.00           C  
ATOM    679  H   LEU A  45       3.276  20.741   3.745  1.00  0.00           H  
ATOM    680  HA  LEU A  45       3.701  23.657   3.793  1.00  0.00           H  
ATOM    681 1HB  LEU A  45       2.062  21.838   1.997  1.00  0.00           H  
ATOM    682 2HB  LEU A  45       2.123  23.595   1.822  1.00  0.00           H  
ATOM    683  HG  LEU A  45       4.492  21.712   1.541  1.00  0.00           H  
ATOM    684 1HD1 LEU A  45       4.338  22.284  -0.841  1.00  0.00           H  
ATOM    685 2HD1 LEU A  45       2.865  21.470  -0.263  1.00  0.00           H  
ATOM    686 3HD1 LEU A  45       2.867  23.231  -0.518  1.00  0.00           H  
ATOM    687 1HD2 LEU A  45       5.651  23.738   0.727  1.00  0.00           H  
ATOM    688 2HD2 LEU A  45       4.199  24.708   1.072  1.00  0.00           H  
ATOM    689 3HD2 LEU A  45       5.098  23.947   2.407  1.00  0.00           H  
ATOM    690  N   GLU A  46       1.564  24.514   4.717  1.00  0.00           N  
ATOM    691  CA  GLU A  46       0.345  25.025   5.334  1.00  0.00           C  
ATOM    692  C   GLU A  46      -0.193  26.231   4.575  1.00  0.00           C  
ATOM    693  O   GLU A  46       0.470  27.264   4.482  1.00  0.00           O  
ATOM    694  CB  GLU A  46       0.604  25.402   6.794  1.00  0.00           C  
ATOM    695  CG  GLU A  46       0.861  24.217   7.714  1.00  0.00           C  
ATOM    696  CD  GLU A  46       1.009  24.617   9.155  1.00  0.00           C  
ATOM    697  OE1 GLU A  46       1.892  25.384   9.452  1.00  0.00           O  
ATOM    698  OE2 GLU A  46       0.236  24.153   9.961  1.00  0.00           O  
ATOM    699  H   GLU A  46       2.326  25.151   4.534  1.00  0.00           H  
ATOM    700  HA  GLU A  46      -0.412  24.240   5.305  1.00  0.00           H  
ATOM    701 1HB  GLU A  46       1.469  26.063   6.851  1.00  0.00           H  
ATOM    702 2HB  GLU A  46      -0.253  25.950   7.186  1.00  0.00           H  
ATOM    703 1HG  GLU A  46       0.031  23.516   7.626  1.00  0.00           H  
ATOM    704 2HG  GLU A  46       1.767  23.708   7.388  1.00  0.00           H  
ATOM    705  N   TRP A  47      -1.399  26.094   4.034  1.00  0.00           N  
ATOM    706  CA  TRP A  47      -2.069  27.203   3.365  1.00  0.00           C  
ATOM    707  C   TRP A  47      -2.395  28.322   4.345  1.00  0.00           C  
ATOM    708  O   TRP A  47      -3.060  28.099   5.357  1.00  0.00           O  
ATOM    709  CB  TRP A  47      -3.354  26.720   2.690  1.00  0.00           C  
ATOM    710  CG  TRP A  47      -3.955  27.727   1.757  1.00  0.00           C  
ATOM    711  CD1 TRP A  47      -3.566  27.984   0.476  1.00  0.00           C  
ATOM    712  CD2 TRP A  47      -5.061  28.621   2.028  1.00  0.00           C  
ATOM    713  NE1 TRP A  47      -4.350  28.973  -0.066  1.00  0.00           N  
ATOM    714  CE2 TRP A  47      -5.271  29.373   0.869  1.00  0.00           C  
ATOM    715  CE3 TRP A  47      -5.879  28.839   3.144  1.00  0.00           C  
ATOM    716  CZ2 TRP A  47      -6.266  30.335   0.789  1.00  0.00           C  
ATOM    717  CZ3 TRP A  47      -6.877  29.802   3.063  1.00  0.00           C  
ATOM    718  CH2 TRP A  47      -7.065  30.530   1.915  1.00  0.00           C  
ATOM    719  H   TRP A  47      -1.863  25.199   4.088  1.00  0.00           H  
ATOM    720  HA  TRP A  47      -1.401  27.599   2.601  1.00  0.00           H  
ATOM    721 1HB  TRP A  47      -3.149  25.809   2.127  1.00  0.00           H  
ATOM    722 2HB  TRP A  47      -4.094  26.474   3.451  1.00  0.00           H  
ATOM    723  HD1 TRP A  47      -2.753  27.479  -0.042  1.00  0.00           H  
ATOM    724  HE1 TRP A  47      -4.263  29.346  -1.000  1.00  0.00           H  
ATOM    725  HE3 TRP A  47      -5.735  28.261   4.057  1.00  0.00           H  
ATOM    726  HZ2 TRP A  47      -6.431  30.923  -0.114  1.00  0.00           H  
ATOM    727  HZ3 TRP A  47      -7.508  29.966   3.936  1.00  0.00           H  
ATOM    728  HH2 TRP A  47      -7.858  31.278   1.886  1.00  0.00           H  
ATOM    729  N   MET A  48      -1.924  29.526   4.040  1.00  0.00           N  
ATOM    730  CA  MET A  48      -2.070  30.658   4.946  1.00  0.00           C  
ATOM    731  C   MET A  48      -3.226  31.556   4.524  1.00  0.00           C  
ATOM    732  O   MET A  48      -4.043  31.962   5.351  1.00  0.00           O  
ATOM    733  CB  MET A  48      -0.769  31.457   5.005  1.00  0.00           C  
ATOM    734  CG  MET A  48       0.408  30.700   5.602  1.00  0.00           C  
ATOM    735  SD  MET A  48       1.932  31.665   5.594  1.00  0.00           S  
ATOM    736  CE  MET A  48       1.535  32.934   6.794  1.00  0.00           C  
ATOM    737  H   MET A  48      -1.452  29.659   3.157  1.00  0.00           H  
ATOM    738  HA  MET A  48      -2.293  30.278   5.942  1.00  0.00           H  
ATOM    739 1HB  MET A  48      -0.490  31.772   4.001  1.00  0.00           H  
ATOM    740 2HB  MET A  48      -0.923  32.359   5.600  1.00  0.00           H  
ATOM    741 1HG  MET A  48       0.180  30.425   6.631  1.00  0.00           H  
ATOM    742 2HG  MET A  48       0.578  29.785   5.035  1.00  0.00           H  
ATOM    743 1HE  MET A  48       2.383  33.612   6.900  1.00  0.00           H  
ATOM    744 2HE  MET A  48       0.662  33.494   6.456  1.00  0.00           H  
ATOM    745 3HE  MET A  48       1.319  32.470   7.756  1.00  0.00           H  
ATOM    746  N   GLY A  49      -3.291  31.862   3.233  1.00  0.00           N  
ATOM    747  CA  GLY A  49      -4.340  32.722   2.701  1.00  0.00           C  
ATOM    748  C   GLY A  49      -4.063  33.098   1.251  1.00  0.00           C  
ATOM    749  O   GLY A  49      -3.195  32.512   0.603  1.00  0.00           O  
ATOM    750  H   GLY A  49      -2.594  31.488   2.603  1.00  0.00           H  
ATOM    751 1HA  GLY A  49      -5.301  32.210   2.770  1.00  0.00           H  
ATOM    752 2HA  GLY A  49      -4.413  33.624   3.307  1.00  0.00           H  
ATOM    753  N   ASN A  50      -4.804  34.079   0.747  1.00  0.00           N  
ATOM    754  CA  ASN A  50      -4.604  34.569  -0.612  1.00  0.00           C  
ATOM    755  C   ASN A  50      -5.004  36.034  -0.733  1.00  0.00           C  
ATOM    756  O   ASN A  50      -5.547  36.619   0.204  1.00  0.00           O  
ATOM    757  CB  ASN A  50      -5.378  33.721  -1.605  1.00  0.00           C  
ATOM    758  CG  ASN A  50      -6.866  33.835  -1.426  1.00  0.00           C  
ATOM    759  OD1 ASN A  50      -7.388  34.917  -1.133  1.00  0.00           O  
ATOM    760  ND2 ASN A  50      -7.561  32.739  -1.597  1.00  0.00           N  
ATOM    761  H   ASN A  50      -5.524  34.495   1.319  1.00  0.00           H  
ATOM    762  HA  ASN A  50      -3.542  34.503  -0.851  1.00  0.00           H  
ATOM    763 1HB  ASN A  50      -5.121  34.024  -2.620  1.00  0.00           H  
ATOM    764 2HB  ASN A  50      -5.089  32.676  -1.493  1.00  0.00           H  
ATOM    765 1HD2 ASN A  50      -8.555  32.756  -1.490  1.00  0.00           H  
ATOM    766 2HD2 ASN A  50      -7.097  31.886  -1.833  1.00  0.00           H  
ATOM    767  N   ILE A  51      -4.731  36.623  -1.892  1.00  0.00           N  
ATOM    768  CA  ILE A  51      -5.101  38.008  -2.154  1.00  0.00           C  
ATOM    769  C   ILE A  51      -5.396  38.230  -3.632  1.00  0.00           C  
ATOM    770  O   ILE A  51      -4.728  37.667  -4.499  1.00  0.00           O  
ATOM    771  CB  ILE A  51      -3.985  38.969  -1.703  1.00  0.00           C  
ATOM    772  CG1 ILE A  51      -4.425  40.423  -1.890  1.00  0.00           C  
ATOM    773  CG2 ILE A  51      -2.703  38.694  -2.473  1.00  0.00           C  
ATOM    774  CD1 ILE A  51      -3.535  41.426  -1.191  1.00  0.00           C  
ATOM    775  H   ILE A  51      -4.255  36.096  -2.611  1.00  0.00           H  
ATOM    776  HA  ILE A  51      -6.003  38.238  -1.588  1.00  0.00           H  
ATOM    777  HB  ILE A  51      -3.796  38.832  -0.639  1.00  0.00           H  
ATOM    778 1HG1 ILE A  51      -4.441  40.664  -2.953  1.00  0.00           H  
ATOM    779 2HG1 ILE A  51      -5.440  40.548  -1.512  1.00  0.00           H  
ATOM    780 1HG2 ILE A  51      -1.925  39.382  -2.142  1.00  0.00           H  
ATOM    781 2HG2 ILE A  51      -2.382  37.669  -2.290  1.00  0.00           H  
ATOM    782 3HG2 ILE A  51      -2.881  38.834  -3.539  1.00  0.00           H  
ATOM    783 1HD1 ILE A  51      -3.911  42.433  -1.370  1.00  0.00           H  
ATOM    784 2HD1 ILE A  51      -3.533  41.224  -0.119  1.00  0.00           H  
ATOM    785 3HD1 ILE A  51      -2.521  41.344  -1.578  1.00  0.00           H  
ATOM    786  N   TYR A  52      -6.400  39.054  -3.912  1.00  0.00           N  
ATOM    787  CA  TYR A  52      -6.652  39.520  -5.271  1.00  0.00           C  
ATOM    788  C   TYR A  52      -6.446  41.026  -5.383  1.00  0.00           C  
ATOM    789  O   TYR A  52      -7.320  41.810  -5.015  1.00  0.00           O  
ATOM    790  CB  TYR A  52      -8.068  39.144  -5.712  1.00  0.00           C  
ATOM    791  CG  TYR A  52      -8.352  39.438  -7.168  1.00  0.00           C  
ATOM    792  CD1 TYR A  52      -7.534  38.909  -8.155  1.00  0.00           C  
ATOM    793  CD2 TYR A  52      -9.431  40.237  -7.516  1.00  0.00           C  
ATOM    794  CE1 TYR A  52      -7.793  39.178  -9.485  1.00  0.00           C  
ATOM    795  CE2 TYR A  52      -9.690  40.506  -8.846  1.00  0.00           C  
ATOM    796  CZ  TYR A  52      -8.876  39.980  -9.828  1.00  0.00           C  
ATOM    797  OH  TYR A  52      -9.135  40.248 -11.153  1.00  0.00           O  
ATOM    798  H   TYR A  52      -7.004  39.366  -3.165  1.00  0.00           H  
ATOM    799  HA  TYR A  52      -5.938  39.039  -5.940  1.00  0.00           H  
ATOM    800 1HB  TYR A  52      -8.231  38.079  -5.542  1.00  0.00           H  
ATOM    801 2HB  TYR A  52      -8.794  39.687  -5.107  1.00  0.00           H  
ATOM    802  HD1 TYR A  52      -6.686  38.281  -7.882  1.00  0.00           H  
ATOM    803  HD2 TYR A  52     -10.073  40.654  -6.740  1.00  0.00           H  
ATOM    804  HE1 TYR A  52      -7.150  38.762 -10.261  1.00  0.00           H  
ATOM    805  HE2 TYR A  52     -10.538  41.135  -9.120  1.00  0.00           H  
ATOM    806  HH  TYR A  52      -8.489  39.796 -11.701  1.00  0.00           H  
ATOM    807  N   PRO A  53      -5.286  41.423  -5.895  1.00  0.00           N  
ATOM    808  CA  PRO A  53      -4.908  42.830  -5.936  1.00  0.00           C  
ATOM    809  C   PRO A  53      -5.900  43.643  -6.759  1.00  0.00           C  
ATOM    810  O   PRO A  53      -6.015  44.856  -6.589  1.00  0.00           O  
ATOM    811  CB  PRO A  53      -3.524  42.797  -6.592  1.00  0.00           C  
ATOM    812  CG  PRO A  53      -2.982  41.455  -6.233  1.00  0.00           C  
ATOM    813  CD  PRO A  53      -4.176  40.541  -6.294  1.00  0.00           C  
ATOM    814  HA  PRO A  53      -4.848  43.219  -4.909  1.00  0.00           H  
ATOM    815 1HB  PRO A  53      -3.619  42.942  -7.678  1.00  0.00           H  
ATOM    816 2HB  PRO A  53      -2.907  43.623  -6.210  1.00  0.00           H  
ATOM    817 1HG  PRO A  53      -2.190  41.165  -6.939  1.00  0.00           H  
ATOM    818 2HG  PRO A  53      -2.522  41.486  -5.235  1.00  0.00           H  
ATOM    819 1HD  PRO A  53      -4.302  40.168  -7.321  1.00  0.00           H  
ATOM    820 2HD  PRO A  53      -4.035  39.705  -5.593  1.00  0.00           H  
ATOM    821  N   GLY A  54      -6.615  42.966  -7.651  1.00  0.00           N  
ATOM    822  CA  GLY A  54      -7.591  43.626  -8.510  1.00  0.00           C  
ATOM    823  C   GLY A  54      -8.749  44.189  -7.697  1.00  0.00           C  
ATOM    824  O   GLY A  54      -9.492  45.050  -8.170  1.00  0.00           O  
ATOM    825  H   GLY A  54      -6.479  41.969  -7.736  1.00  0.00           H  
ATOM    826 1HA  GLY A  54      -7.104  44.430  -9.063  1.00  0.00           H  
ATOM    827 2HA  GLY A  54      -7.969  42.915  -9.244  1.00  0.00           H  
ATOM    828  N   SER A  55      -8.898  43.699  -6.471  1.00  0.00           N  
ATOM    829  CA  SER A  55      -9.949  44.174  -5.579  1.00  0.00           C  
ATOM    830  C   SER A  55      -9.368  44.677  -4.263  1.00  0.00           C  
ATOM    831  O   SER A  55      -9.876  45.631  -3.674  1.00  0.00           O  
ATOM    832  CB  SER A  55     -10.947  43.065  -5.310  1.00  0.00           C  
ATOM    833  OG  SER A  55     -10.347  42.007  -4.614  1.00  0.00           O  
ATOM    834  H   SER A  55      -8.268  42.978  -6.149  1.00  0.00           H  
ATOM    835  HA  SER A  55     -10.466  45.003  -6.064  1.00  0.00           H  
ATOM    836 1HB  SER A  55     -11.782  43.459  -4.731  1.00  0.00           H  
ATOM    837 2HB  SER A  55     -11.348  42.700  -6.255  1.00  0.00           H  
ATOM    838  HG  SER A  55      -9.472  41.903  -4.994  1.00  0.00           H  
ATOM    839  N   GLY A  56      -8.302  44.029  -3.807  1.00  0.00           N  
ATOM    840  CA  GLY A  56      -7.723  44.328  -2.503  1.00  0.00           C  
ATOM    841  C   GLY A  56      -8.235  43.366  -1.439  1.00  0.00           C  
ATOM    842  O   GLY A  56      -7.853  43.455  -0.272  1.00  0.00           O  
ATOM    843  H   GLY A  56      -7.881  43.310  -4.379  1.00  0.00           H  
ATOM    844 1HA  GLY A  56      -6.636  44.265  -2.564  1.00  0.00           H  
ATOM    845 2HA  GLY A  56      -7.970  45.351  -2.222  1.00  0.00           H  
ATOM    846  N   GLY A  57      -9.101  42.445  -1.849  1.00  0.00           N  
ATOM    847  CA  GLY A  57      -9.693  41.485  -0.924  1.00  0.00           C  
ATOM    848  C   GLY A  57      -8.700  40.391  -0.555  1.00  0.00           C  
ATOM    849  O   GLY A  57      -7.904  39.955  -1.387  1.00  0.00           O  
ATOM    850  H   GLY A  57      -9.355  42.409  -2.825  1.00  0.00           H  
ATOM    851 1HA  GLY A  57     -10.021  42.003  -0.023  1.00  0.00           H  
ATOM    852 2HA  GLY A  57     -10.577  41.041  -1.379  1.00  0.00           H  
ATOM    853  N   THR A  58      -8.751  39.951   0.698  1.00  0.00           N  
ATOM    854  CA  THR A  58      -7.855  38.906   1.180  1.00  0.00           C  
ATOM    855  C   THR A  58      -8.629  37.797   1.879  1.00  0.00           C  
ATOM    856  O   THR A  58      -9.720  38.023   2.403  1.00  0.00           O  
ATOM    857  CB  THR A  58      -6.797  39.483   2.138  1.00  0.00           C  
ATOM    858  OG1 THR A  58      -7.447  40.095   3.260  1.00  0.00           O  
ATOM    859  CG2 THR A  58      -5.939  40.518   1.427  1.00  0.00           C  
ATOM    860  H   THR A  58      -9.427  40.350   1.332  1.00  0.00           H  
ATOM    861  HA  THR A  58      -7.341  38.469   0.323  1.00  0.00           H  
ATOM    862  HB  THR A  58      -6.158  38.678   2.501  1.00  0.00           H  
ATOM    863  HG1 THR A  58      -8.362  40.282   3.035  1.00  0.00           H  
ATOM    864 1HG2 THR A  58      -5.197  40.914   2.119  1.00  0.00           H  
ATOM    865 2HG2 THR A  58      -5.434  40.052   0.580  1.00  0.00           H  
ATOM    866 3HG2 THR A  58      -6.571  41.330   1.069  1.00  0.00           H  
ATOM    867  N   ASN A  59      -8.059  36.597   1.885  1.00  0.00           N  
ATOM    868  CA  ASN A  59      -8.645  35.473   2.605  1.00  0.00           C  
ATOM    869  C   ASN A  59      -7.621  34.808   3.516  1.00  0.00           C  
ATOM    870  O   ASN A  59      -6.444  34.702   3.170  1.00  0.00           O  
ATOM    871  CB  ASN A  59      -9.231  34.464   1.634  1.00  0.00           C  
ATOM    872  CG  ASN A  59     -10.378  35.025   0.841  1.00  0.00           C  
ATOM    873  OD1 ASN A  59     -11.487  35.193   1.362  1.00  0.00           O  
ATOM    874  ND2 ASN A  59     -10.134  35.318  -0.411  1.00  0.00           N  
ATOM    875  H   ASN A  59      -7.196  36.460   1.377  1.00  0.00           H  
ATOM    876  HA  ASN A  59      -9.447  35.850   3.241  1.00  0.00           H  
ATOM    877 1HB  ASN A  59      -8.456  34.130   0.944  1.00  0.00           H  
ATOM    878 2HB  ASN A  59      -9.579  33.589   2.184  1.00  0.00           H  
ATOM    879 1HD2 ASN A  59     -10.860  35.695  -0.988  1.00  0.00           H  
ATOM    880 2HD2 ASN A  59      -9.222  35.166  -0.791  1.00  0.00           H  
ATOM    881  N   TYR A  60      -8.076  34.361   4.682  1.00  0.00           N  
ATOM    882  CA  TYR A  60      -7.178  33.839   5.705  1.00  0.00           C  
ATOM    883  C   TYR A  60      -7.659  32.490   6.223  1.00  0.00           C  
ATOM    884  O   TYR A  60      -8.861  32.248   6.332  1.00  0.00           O  
ATOM    885  CB  TYR A  60      -7.046  34.834   6.860  1.00  0.00           C  
ATOM    886  CG  TYR A  60      -6.633  36.223   6.425  1.00  0.00           C  
ATOM    887  CD1 TYR A  60      -7.591  37.213   6.264  1.00  0.00           C  
ATOM    888  CD2 TYR A  60      -5.296  36.506   6.187  1.00  0.00           C  
ATOM    889  CE1 TYR A  60      -7.214  38.481   5.866  1.00  0.00           C  
ATOM    890  CE2 TYR A  60      -4.919  37.774   5.790  1.00  0.00           C  
ATOM    891  CZ  TYR A  60      -5.872  38.759   5.630  1.00  0.00           C  
ATOM    892  OH  TYR A  60      -5.497  40.022   5.234  1.00  0.00           O  
ATOM    893  H   TYR A  60      -9.069  34.384   4.864  1.00  0.00           H  
ATOM    894  HA  TYR A  60      -6.194  33.690   5.259  1.00  0.00           H  
ATOM    895 1HB  TYR A  60      -7.999  34.911   7.385  1.00  0.00           H  
ATOM    896 2HB  TYR A  60      -6.308  34.468   7.573  1.00  0.00           H  
ATOM    897  HD1 TYR A  60      -8.642  36.990   6.451  1.00  0.00           H  
ATOM    898  HD2 TYR A  60      -4.543  35.728   6.313  1.00  0.00           H  
ATOM    899  HE1 TYR A  60      -7.967  39.259   5.740  1.00  0.00           H  
ATOM    900  HE2 TYR A  60      -3.868  37.997   5.602  1.00  0.00           H  
ATOM    901  HH  TYR A  60      -6.100  40.337   4.557  1.00  0.00           H  
ATOM    902  N   ALA A  61      -6.713  31.612   6.541  1.00  0.00           N  
ATOM    903  CA  ALA A  61      -7.009  30.414   7.317  1.00  0.00           C  
ATOM    904  C   ALA A  61      -7.061  30.723   8.808  1.00  0.00           C  
ATOM    905  O   ALA A  61      -6.441  31.678   9.276  1.00  0.00           O  
ATOM    906  CB  ALA A  61      -5.975  29.333   7.038  1.00  0.00           C  
ATOM    907  H   ALA A  61      -5.764  31.779   6.236  1.00  0.00           H  
ATOM    908  HA  ALA A  61      -7.991  30.050   7.017  1.00  0.00           H  
ATOM    909 1HB  ALA A  61      -6.210  28.445   7.625  1.00  0.00           H  
ATOM    910 2HB  ALA A  61      -5.990  29.081   5.977  1.00  0.00           H  
ATOM    911 3HB  ALA A  61      -4.986  29.697   7.310  1.00  0.00           H  
ATOM    912  N   GLU A  62      -7.806  29.910   9.550  1.00  0.00           N  
ATOM    913  CA  GLU A  62      -8.032  30.160  10.968  1.00  0.00           C  
ATOM    914  C   GLU A  62      -6.723  30.132  11.748  1.00  0.00           C  
ATOM    915  O   GLU A  62      -6.594  30.782  12.786  1.00  0.00           O  
ATOM    916  CB  GLU A  62      -9.001  29.125  11.544  1.00  0.00           C  
ATOM    917  CG  GLU A  62     -10.436  29.269  11.056  1.00  0.00           C  
ATOM    918  CD  GLU A  62     -11.079  30.553  11.500  1.00  0.00           C  
ATOM    919  OE1 GLU A  62     -11.004  30.862  12.665  1.00  0.00           O  
ATOM    920  OE2 GLU A  62     -11.646  31.227  10.672  1.00  0.00           O  
ATOM    921  H   GLU A  62      -8.226  29.099   9.120  1.00  0.00           H  
ATOM    922  HA  GLU A  62      -8.472  31.151  11.080  1.00  0.00           H  
ATOM    923 1HB  GLU A  62      -8.659  28.123  11.286  1.00  0.00           H  
ATOM    924 2HB  GLU A  62      -9.009  29.199  12.632  1.00  0.00           H  
ATOM    925 1HG  GLU A  62     -10.444  29.229   9.967  1.00  0.00           H  
ATOM    926 2HG  GLU A  62     -11.021  28.428  11.428  1.00  0.00           H  
ATOM    927  N   LYS A  63      -5.755  29.376  11.242  1.00  0.00           N  
ATOM    928  CA  LYS A  63      -4.443  29.288  11.872  1.00  0.00           C  
ATOM    929  C   LYS A  63      -3.757  30.648  11.909  1.00  0.00           C  
ATOM    930  O   LYS A  63      -3.018  30.956  12.844  1.00  0.00           O  
ATOM    931  CB  LYS A  63      -3.563  28.276  11.138  1.00  0.00           C  
ATOM    932  CG  LYS A  63      -3.960  26.822  11.356  1.00  0.00           C  
ATOM    933  CD  LYS A  63      -3.080  25.881  10.547  1.00  0.00           C  
ATOM    934  CE  LYS A  63      -3.379  24.425  10.872  1.00  0.00           C  
ATOM    935  NZ  LYS A  63      -2.611  23.492  10.005  1.00  0.00           N  
ATOM    936  H   LYS A  63      -5.932  28.849  10.398  1.00  0.00           H  
ATOM    937  HA  LYS A  63      -4.575  28.953  12.901  1.00  0.00           H  
ATOM    938 1HB  LYS A  63      -3.596  28.474  10.066  1.00  0.00           H  
ATOM    939 2HB  LYS A  63      -2.528  28.392  11.460  1.00  0.00           H  
ATOM    940 1HG  LYS A  63      -3.866  26.574  12.414  1.00  0.00           H  
ATOM    941 2HG  LYS A  63      -4.999  26.680  11.058  1.00  0.00           H  
ATOM    942 1HD  LYS A  63      -3.249  26.049   9.483  1.00  0.00           H  
ATOM    943 2HD  LYS A  63      -2.032  26.084  10.767  1.00  0.00           H  
ATOM    944 1HE  LYS A  63      -3.128  24.225  11.912  1.00  0.00           H  
ATOM    945 2HE  LYS A  63      -4.444  24.233  10.736  1.00  0.00           H  
ATOM    946 1HZ  LYS A  63      -2.837  22.538  10.251  1.00  0.00           H  
ATOM    947 2HZ  LYS A  63      -2.851  23.655   9.037  1.00  0.00           H  
ATOM    948 3HZ  LYS A  63      -1.621  23.646  10.136  1.00  0.00           H  
ATOM    949  N   PHE A  64      -4.007  31.459  10.887  1.00  0.00           N  
ATOM    950  CA  PHE A  64      -3.208  32.654  10.644  1.00  0.00           C  
ATOM    951  C   PHE A  64      -4.075  33.907  10.651  1.00  0.00           C  
ATOM    952  O   PHE A  64      -3.564  35.027  10.645  1.00  0.00           O  
ATOM    953  CB  PHE A  64      -2.472  32.544   9.308  1.00  0.00           C  
ATOM    954  CG  PHE A  64      -1.608  31.321   9.191  1.00  0.00           C  
ATOM    955  CD1 PHE A  64      -2.071  30.186   8.542  1.00  0.00           C  
ATOM    956  CD2 PHE A  64      -0.330  31.302   9.730  1.00  0.00           C  
ATOM    957  CE1 PHE A  64      -1.276  29.060   8.435  1.00  0.00           C  
ATOM    958  CE2 PHE A  64       0.467  30.179   9.623  1.00  0.00           C  
ATOM    959  CZ  PHE A  64      -0.008  29.057   8.975  1.00  0.00           C  
ATOM    960  H   PHE A  64      -4.770  31.242  10.261  1.00  0.00           H  
ATOM    961  HA  PHE A  64      -2.470  32.745  11.442  1.00  0.00           H  
ATOM    962 1HB  PHE A  64      -3.197  32.526   8.494  1.00  0.00           H  
ATOM    963 2HB  PHE A  64      -1.842  33.421   9.166  1.00  0.00           H  
ATOM    964  HD1 PHE A  64      -3.073  30.189   8.114  1.00  0.00           H  
ATOM    965  HD2 PHE A  64       0.044  32.189  10.243  1.00  0.00           H  
ATOM    966  HE1 PHE A  64      -1.652  28.175   7.923  1.00  0.00           H  
ATOM    967  HE2 PHE A  64       1.469  30.178  10.051  1.00  0.00           H  
ATOM    968  HZ  PHE A  64       0.619  28.170   8.891  1.00  0.00           H  
ATOM    969  N   LYS A  65      -5.389  33.711  10.662  1.00  0.00           N  
ATOM    970  CA  LYS A  65      -6.329  34.817  10.531  1.00  0.00           C  
ATOM    971  C   LYS A  65      -6.061  35.895  11.573  1.00  0.00           C  
ATOM    972  O   LYS A  65      -6.197  37.087  11.296  1.00  0.00           O  
ATOM    973  CB  LYS A  65      -7.769  34.314  10.654  1.00  0.00           C  
ATOM    974  CG  LYS A  65      -8.830  35.388  10.454  1.00  0.00           C  
ATOM    975  CD  LYS A  65     -10.227  34.787  10.436  1.00  0.00           C  
ATOM    976  CE  LYS A  65     -10.673  34.378  11.832  1.00  0.00           C  
ATOM    977  NZ  LYS A  65     -12.041  33.793  11.831  1.00  0.00           N  
ATOM    978  H   LYS A  65      -5.745  32.771  10.764  1.00  0.00           H  
ATOM    979  HA  LYS A  65      -6.201  35.266   9.546  1.00  0.00           H  
ATOM    980 1HB  LYS A  65      -7.944  33.529   9.918  1.00  0.00           H  
ATOM    981 2HB  LYS A  65      -7.918  33.876  11.641  1.00  0.00           H  
ATOM    982 1HG  LYS A  65      -8.767  36.117  11.263  1.00  0.00           H  
ATOM    983 2HG  LYS A  65      -8.653  35.903   9.510  1.00  0.00           H  
ATOM    984 1HD  LYS A  65     -10.933  35.517  10.037  1.00  0.00           H  
ATOM    985 2HD  LYS A  65     -10.238  33.909   9.790  1.00  0.00           H  
ATOM    986 1HE  LYS A  65      -9.978  33.644  12.236  1.00  0.00           H  
ATOM    987 2HE  LYS A  65     -10.666  35.250  12.486  1.00  0.00           H  
ATOM    988 1HZ  LYS A  65     -12.299  33.536  12.773  1.00  0.00           H  
ATOM    989 2HZ  LYS A  65     -12.699  34.473  11.475  1.00  0.00           H  
ATOM    990 3HZ  LYS A  65     -12.056  32.972  11.243  1.00  0.00           H  
ATOM    991  N   ASN A  66      -5.679  35.470  12.772  1.00  0.00           N  
ATOM    992  CA  ASN A  66      -5.625  36.365  13.922  1.00  0.00           C  
ATOM    993  C   ASN A  66      -4.196  36.813  14.205  1.00  0.00           C  
ATOM    994  O   ASN A  66      -3.885  37.269  15.305  1.00  0.00           O  
ATOM    995  CB  ASN A  66      -6.228  35.701  15.145  1.00  0.00           C  
ATOM    996  CG  ASN A  66      -7.709  35.478  15.010  1.00  0.00           C  
ATOM    997  OD1 ASN A  66      -8.433  36.333  14.488  1.00  0.00           O  
ATOM    998  ND2 ASN A  66      -8.173  34.344  15.470  1.00  0.00           N  
ATOM    999  H   ASN A  66      -5.419  34.501  12.891  1.00  0.00           H  
ATOM   1000  HA  ASN A  66      -6.204  37.260  13.690  1.00  0.00           H  
ATOM   1001 1HB  ASN A  66      -5.742  34.739  15.315  1.00  0.00           H  
ATOM   1002 2HB  ASN A  66      -6.045  36.320  16.023  1.00  0.00           H  
ATOM   1003 1HD2 ASN A  66      -9.151  34.141  15.407  1.00  0.00           H  
ATOM   1004 2HD2 ASN A  66      -7.551  33.681  15.884  1.00  0.00           H  
ATOM   1005  N   ARG A  67      -3.331  36.679  13.205  1.00  0.00           N  
ATOM   1006  CA  ARG A  67      -1.946  37.118  13.327  1.00  0.00           C  
ATOM   1007  C   ARG A  67      -1.436  37.702  12.016  1.00  0.00           C  
ATOM   1008  O   ARG A  67      -0.743  38.720  12.007  1.00  0.00           O  
ATOM   1009  CB  ARG A  67      -1.052  35.960  13.745  1.00  0.00           C  
ATOM   1010  CG  ARG A  67      -1.270  35.463  15.165  1.00  0.00           C  
ATOM   1011  CD  ARG A  67      -0.098  34.702  15.667  1.00  0.00           C  
ATOM   1012  NE  ARG A  67       0.126  33.484  14.903  1.00  0.00           N  
ATOM   1013  CZ  ARG A  67       1.334  32.928  14.687  1.00  0.00           C  
ATOM   1014  NH1 ARG A  67       2.414  33.490  15.181  1.00  0.00           N  
ATOM   1015  NH2 ARG A  67       1.432  31.817  13.978  1.00  0.00           N  
ATOM   1016  H   ARG A  67      -3.640  36.262  12.339  1.00  0.00           H  
ATOM   1017  HA  ARG A  67      -1.894  37.891  14.095  1.00  0.00           H  
ATOM   1018 1HB  ARG A  67      -1.211  35.118  13.073  1.00  0.00           H  
ATOM   1019 2HB  ARG A  67      -0.007  36.257  13.656  1.00  0.00           H  
ATOM   1020 1HG  ARG A  67      -1.435  36.313  15.827  1.00  0.00           H  
ATOM   1021 2HG  ARG A  67      -2.141  34.808  15.192  1.00  0.00           H  
ATOM   1022 1HD  ARG A  67       0.797  35.320  15.592  1.00  0.00           H  
ATOM   1023 2HD  ARG A  67      -0.262  34.426  16.708  1.00  0.00           H  
ATOM   1024  HE  ARG A  67      -0.682  33.023  14.507  1.00  0.00           H  
ATOM   1025 1HH1 ARG A  67       2.339  34.339  15.724  1.00  0.00           H  
ATOM   1026 2HH1 ARG A  67       3.320  33.073  15.019  1.00  0.00           H  
ATOM   1027 1HH2 ARG A  67       0.601  31.385  13.597  1.00  0.00           H  
ATOM   1028 2HH2 ARG A  67       2.336  31.400  13.815  1.00  0.00           H  
ATOM   1029  N   VAL A  68      -1.782  37.053  10.910  1.00  0.00           N  
ATOM   1030  CA  VAL A  68      -1.212  37.392   9.612  1.00  0.00           C  
ATOM   1031  C   VAL A  68      -2.197  38.194   8.771  1.00  0.00           C  
ATOM   1032  O   VAL A  68      -3.391  37.895   8.743  1.00  0.00           O  
ATOM   1033  CB  VAL A  68      -0.814  36.113   8.852  1.00  0.00           C  
ATOM   1034  CG1 VAL A  68      -0.242  36.462   7.486  1.00  0.00           C  
ATOM   1035  CG2 VAL A  68       0.190  35.316   9.670  1.00  0.00           C  
ATOM   1036  H   VAL A  68      -2.457  36.304  10.971  1.00  0.00           H  
ATOM   1037  HA  VAL A  68      -0.318  37.996   9.774  1.00  0.00           H  
ATOM   1038  HB  VAL A  68      -1.706  35.510   8.682  1.00  0.00           H  
ATOM   1039 1HG1 VAL A  68       0.034  35.546   6.962  1.00  0.00           H  
ATOM   1040 2HG1 VAL A  68      -0.990  37.000   6.905  1.00  0.00           H  
ATOM   1041 3HG1 VAL A  68       0.642  37.087   7.611  1.00  0.00           H  
ATOM   1042 1HG2 VAL A  68       0.466  34.412   9.127  1.00  0.00           H  
ATOM   1043 2HG2 VAL A  68       1.079  35.921   9.845  1.00  0.00           H  
ATOM   1044 3HG2 VAL A  68      -0.256  35.042  10.627  1.00  0.00           H  
ATOM   1045  N   THR A  69      -1.690  39.213   8.086  1.00  0.00           N  
ATOM   1046  CA  THR A  69      -2.509  40.011   7.181  1.00  0.00           C  
ATOM   1047  C   THR A  69      -1.763  40.318   5.889  1.00  0.00           C  
ATOM   1048  O   THR A  69      -0.545  40.499   5.892  1.00  0.00           O  
ATOM   1049  CB  THR A  69      -2.950  41.327   7.848  1.00  0.00           C  
ATOM   1050  OG1 THR A  69      -3.869  42.016   6.989  1.00  0.00           O  
ATOM   1051  CG2 THR A  69      -1.748  42.218   8.117  1.00  0.00           C  
ATOM   1052  H   THR A  69      -0.712  39.441   8.195  1.00  0.00           H  
ATOM   1053  HA  THR A  69      -3.401  39.439   6.926  1.00  0.00           H  
ATOM   1054  HB  THR A  69      -3.451  41.107   8.791  1.00  0.00           H  
ATOM   1055  HG1 THR A  69      -4.371  41.375   6.480  1.00  0.00           H  
ATOM   1056 1HG2 THR A  69      -2.079  43.143   8.589  1.00  0.00           H  
ATOM   1057 2HG2 THR A  69      -1.053  41.702   8.779  1.00  0.00           H  
ATOM   1058 3HG2 THR A  69      -1.249  42.450   7.177  1.00  0.00           H  
ATOM   1059  N   MET A  70      -2.500  40.374   4.785  1.00  0.00           N  
ATOM   1060  CA  MET A  70      -1.898  40.556   3.470  1.00  0.00           C  
ATOM   1061  C   MET A  70      -2.288  41.899   2.866  1.00  0.00           C  
ATOM   1062  O   MET A  70      -3.339  42.453   3.188  1.00  0.00           O  
ATOM   1063  CB  MET A  70      -2.306  39.415   2.540  1.00  0.00           C  
ATOM   1064  CG  MET A  70      -1.437  38.171   2.650  1.00  0.00           C  
ATOM   1065  SD  MET A  70      -2.020  37.025   3.916  1.00  0.00           S  
ATOM   1066  CE  MET A  70      -3.452  36.323   3.102  1.00  0.00           C  
ATOM   1067  H   MET A  70      -3.504  40.289   4.859  1.00  0.00           H  
ATOM   1068  HA  MET A  70      -0.814  40.547   3.581  1.00  0.00           H  
ATOM   1069 1HB  MET A  70      -3.334  39.124   2.751  1.00  0.00           H  
ATOM   1070 2HB  MET A  70      -2.269  39.758   1.505  1.00  0.00           H  
ATOM   1071 1HG  MET A  70      -1.423  37.650   1.694  1.00  0.00           H  
ATOM   1072 2HG  MET A  70      -0.415  38.461   2.894  1.00  0.00           H  
ATOM   1073 1HE  MET A  70      -3.923  35.593   3.761  1.00  0.00           H  
ATOM   1074 2HE  MET A  70      -4.164  37.116   2.869  1.00  0.00           H  
ATOM   1075 3HE  MET A  70      -3.141  35.831   2.179  1.00  0.00           H  
ATOM   1076  N   THR A  71      -1.435  42.418   1.990  1.00  0.00           N  
ATOM   1077  CA  THR A  71      -1.772  43.596   1.199  1.00  0.00           C  
ATOM   1078  C   THR A  71      -1.025  43.600  -0.129  1.00  0.00           C  
ATOM   1079  O   THR A  71      -0.401  42.607  -0.504  1.00  0.00           O  
ATOM   1080  CB  THR A  71      -1.459  44.891   1.972  1.00  0.00           C  
ATOM   1081  OG1 THR A  71      -1.999  46.015   1.264  1.00  0.00           O  
ATOM   1082  CG2 THR A  71       0.043  45.069   2.129  1.00  0.00           C  
ATOM   1083  H   THR A  71      -0.531  41.986   1.868  1.00  0.00           H  
ATOM   1084  HA  THR A  71      -2.840  43.574   0.983  1.00  0.00           H  
ATOM   1085  HB  THR A  71      -1.920  44.845   2.958  1.00  0.00           H  
ATOM   1086  HG1 THR A  71      -2.380  46.634   1.891  1.00  0.00           H  
ATOM   1087 1HG2 THR A  71       0.245  45.989   2.678  1.00  0.00           H  
ATOM   1088 2HG2 THR A  71       0.454  44.221   2.677  1.00  0.00           H  
ATOM   1089 3HG2 THR A  71       0.508  45.125   1.145  1.00  0.00           H  
ATOM   1090  N   ARG A  72      -1.091  44.722  -0.836  1.00  0.00           N  
ATOM   1091  CA  ARG A  72      -0.537  44.814  -2.182  1.00  0.00           C  
ATOM   1092  C   ARG A  72      -0.325  46.266  -2.592  1.00  0.00           C  
ATOM   1093  O   ARG A  72      -1.030  47.162  -2.127  1.00  0.00           O  
ATOM   1094  CB  ARG A  72      -1.455  44.135  -3.187  1.00  0.00           C  
ATOM   1095  CG  ARG A  72      -2.874  44.679  -3.227  1.00  0.00           C  
ATOM   1096  CD  ARG A  72      -3.012  45.783  -4.211  1.00  0.00           C  
ATOM   1097  NE  ARG A  72      -4.404  46.126  -4.450  1.00  0.00           N  
ATOM   1098  CZ  ARG A  72      -5.113  47.003  -3.714  1.00  0.00           C  
ATOM   1099  NH1 ARG A  72      -4.548  47.617  -2.698  1.00  0.00           N  
ATOM   1100  NH2 ARG A  72      -6.377  47.247  -4.013  1.00  0.00           N  
ATOM   1101  H   ARG A  72      -1.538  45.533  -0.432  1.00  0.00           H  
ATOM   1102  HA  ARG A  72       0.428  44.306  -2.194  1.00  0.00           H  
ATOM   1103 1HB  ARG A  72      -1.036  44.234  -4.187  1.00  0.00           H  
ATOM   1104 2HB  ARG A  72      -1.516  43.070  -2.962  1.00  0.00           H  
ATOM   1105 1HG  ARG A  72      -3.562  43.881  -3.507  1.00  0.00           H  
ATOM   1106 2HG  ARG A  72      -3.145  45.062  -2.242  1.00  0.00           H  
ATOM   1107 1HD  ARG A  72      -2.502  46.670  -3.837  1.00  0.00           H  
ATOM   1108 2HD  ARG A  72      -2.567  45.482  -5.159  1.00  0.00           H  
ATOM   1109  HE  ARG A  72      -4.874  45.674  -5.224  1.00  0.00           H  
ATOM   1110 1HH1 ARG A  72      -3.582  47.430  -2.470  1.00  0.00           H  
ATOM   1111 2HH1 ARG A  72      -5.079  48.275  -2.146  1.00  0.00           H  
ATOM   1112 1HH2 ARG A  72      -6.812  46.776  -4.794  1.00  0.00           H  
ATOM   1113 2HH2 ARG A  72      -6.908  47.905  -3.462  1.00  0.00           H  
ATOM   1114  N   ASP A  73       0.650  46.492  -3.466  1.00  0.00           N  
ATOM   1115  CA  ASP A  73       0.889  47.819  -4.021  1.00  0.00           C  
ATOM   1116  C   ASP A  73       1.025  47.765  -5.538  1.00  0.00           C  
ATOM   1117  O   ASP A  73       2.034  47.296  -6.064  1.00  0.00           O  
ATOM   1118  CB  ASP A  73       2.149  48.437  -3.412  1.00  0.00           C  
ATOM   1119  CG  ASP A  73       2.379  49.875  -3.857  1.00  0.00           C  
ATOM   1120  OD1 ASP A  73       1.760  50.288  -4.809  1.00  0.00           O  
ATOM   1121  OD2 ASP A  73       3.171  50.547  -3.241  1.00  0.00           O  
ATOM   1122  H   ASP A  73       1.241  45.725  -3.753  1.00  0.00           H  
ATOM   1123  HA  ASP A  73       0.036  48.454  -3.778  1.00  0.00           H  
ATOM   1124 1HB  ASP A  73       2.075  48.417  -2.324  1.00  0.00           H  
ATOM   1125 2HB  ASP A  73       3.019  47.842  -3.692  1.00  0.00           H  
ATOM   1126  N   THR A  74       0.003  48.248  -6.236  1.00  0.00           N  
ATOM   1127  CA  THR A  74      -0.116  48.029  -7.672  1.00  0.00           C  
ATOM   1128  C   THR A  74       0.869  48.898  -8.445  1.00  0.00           C  
ATOM   1129  O   THR A  74       1.159  48.636  -9.612  1.00  0.00           O  
ATOM   1130  CB  THR A  74      -1.548  48.313  -8.160  1.00  0.00           C  
ATOM   1131  OG1 THR A  74      -1.876  49.687  -7.915  1.00  0.00           O  
ATOM   1132  CG2 THR A  74      -2.545  47.421  -7.436  1.00  0.00           C  
ATOM   1133  H   THR A  74      -0.711  48.781  -5.759  1.00  0.00           H  
ATOM   1134  HA  THR A  74       0.119  46.986  -7.884  1.00  0.00           H  
ATOM   1135  HB  THR A  74      -1.612  48.124  -9.232  1.00  0.00           H  
ATOM   1136  HG1 THR A  74      -1.130  50.241  -8.156  1.00  0.00           H  
ATOM   1137 1HG2 THR A  74      -3.552  47.635  -7.794  1.00  0.00           H  
ATOM   1138 2HG2 THR A  74      -2.305  46.375  -7.630  1.00  0.00           H  
ATOM   1139 3HG2 THR A  74      -2.493  47.612  -6.365  1.00  0.00           H  
ATOM   1140  N   SER A  75       1.381  49.932  -7.786  1.00  0.00           N  
ATOM   1141  CA  SER A  75       2.342  50.836  -8.408  1.00  0.00           C  
ATOM   1142  C   SER A  75       3.701  50.168  -8.572  1.00  0.00           C  
ATOM   1143  O   SER A  75       4.516  50.591  -9.391  1.00  0.00           O  
ATOM   1144  CB  SER A  75       2.484  52.097  -7.577  1.00  0.00           C  
ATOM   1145  OG  SER A  75       3.165  51.835  -6.381  1.00  0.00           O  
ATOM   1146  H   SER A  75       1.098  50.096  -6.831  1.00  0.00           H  
ATOM   1147  HA  SER A  75       1.972  51.107  -9.397  1.00  0.00           H  
ATOM   1148 1HB  SER A  75       3.025  52.850  -8.149  1.00  0.00           H  
ATOM   1149 2HB  SER A  75       1.497  52.500  -7.356  1.00  0.00           H  
ATOM   1150  HG  SER A  75       2.525  51.421  -5.797  1.00  0.00           H  
ATOM   1151  N   ILE A  76       3.939  49.122  -7.787  1.00  0.00           N  
ATOM   1152  CA  ILE A  76       5.163  48.340  -7.905  1.00  0.00           C  
ATOM   1153  C   ILE A  76       4.856  46.858  -8.076  1.00  0.00           C  
ATOM   1154  O   ILE A  76       5.750  46.015  -7.999  1.00  0.00           O  
ATOM   1155  CB  ILE A  76       6.062  48.538  -6.671  1.00  0.00           C  
ATOM   1156  CG1 ILE A  76       5.334  48.088  -5.402  1.00  0.00           C  
ATOM   1157  CG2 ILE A  76       6.492  49.993  -6.554  1.00  0.00           C  
ATOM   1158  CD1 ILE A  76       6.220  48.028  -4.178  1.00  0.00           C  
ATOM   1159  H   ILE A  76       3.254  48.863  -7.092  1.00  0.00           H  
ATOM   1160  HA  ILE A  76       5.707  48.679  -8.786  1.00  0.00           H  
ATOM   1161  HB  ILE A  76       6.950  47.914  -6.763  1.00  0.00           H  
ATOM   1162 1HG1 ILE A  76       4.510  48.769  -5.194  1.00  0.00           H  
ATOM   1163 2HG1 ILE A  76       4.906  47.098  -5.560  1.00  0.00           H  
ATOM   1164 1HG2 ILE A  76       7.126  50.116  -5.677  1.00  0.00           H  
ATOM   1165 2HG2 ILE A  76       7.047  50.280  -7.446  1.00  0.00           H  
ATOM   1166 3HG2 ILE A  76       5.610  50.626  -6.456  1.00  0.00           H  
ATOM   1167 1HD1 ILE A  76       5.634  47.701  -3.320  1.00  0.00           H  
ATOM   1168 2HD1 ILE A  76       7.034  47.323  -4.352  1.00  0.00           H  
ATOM   1169 3HD1 ILE A  76       6.632  49.017  -3.979  1.00  0.00           H  
ATOM   1170  N   SER A  77       3.585  46.545  -8.310  1.00  0.00           N  
ATOM   1171  CA  SER A  77       3.177  45.182  -8.627  1.00  0.00           C  
ATOM   1172  C   SER A  77       3.771  44.186  -7.639  1.00  0.00           C  
ATOM   1173  O   SER A  77       4.311  43.152  -8.034  1.00  0.00           O  
ATOM   1174  CB  SER A  77       3.603  44.824 -10.037  1.00  0.00           C  
ATOM   1175  OG  SER A  77       2.991  45.666 -10.975  1.00  0.00           O  
ATOM   1176  H   SER A  77       2.884  47.271  -8.266  1.00  0.00           H  
ATOM   1177  HA  SER A  77       2.090  45.122  -8.562  1.00  0.00           H  
ATOM   1178 1HB  SER A  77       4.687  44.907 -10.122  1.00  0.00           H  
ATOM   1179 2HB  SER A  77       3.337  43.789 -10.246  1.00  0.00           H  
ATOM   1180  HG  SER A  77       2.704  46.442 -10.487  1.00  0.00           H  
ATOM   1181  N   THR A  78       3.667  44.502  -6.353  1.00  0.00           N  
ATOM   1182  CA  THR A  78       4.281  43.687  -5.311  1.00  0.00           C  
ATOM   1183  C   THR A  78       3.275  43.336  -4.223  1.00  0.00           C  
ATOM   1184  O   THR A  78       2.549  44.201  -3.732  1.00  0.00           O  
ATOM   1185  CB  THR A  78       5.491  44.405  -4.686  1.00  0.00           C  
ATOM   1186  OG1 THR A  78       6.469  44.669  -5.699  1.00  0.00           O  
ATOM   1187  CG2 THR A  78       6.115  43.547  -3.596  1.00  0.00           C  
ATOM   1188  H   THR A  78       3.150  45.329  -6.090  1.00  0.00           H  
ATOM   1189  HA  THR A  78       4.628  42.756  -5.761  1.00  0.00           H  
ATOM   1190  HB  THR A  78       5.168  45.352  -4.255  1.00  0.00           H  
ATOM   1191  HG1 THR A  78       6.055  45.138  -6.428  1.00  0.00           H  
ATOM   1192 1HG2 THR A  78       6.968  44.071  -3.165  1.00  0.00           H  
ATOM   1193 2HG2 THR A  78       5.376  43.354  -2.818  1.00  0.00           H  
ATOM   1194 3HG2 THR A  78       6.447  42.602  -4.022  1.00  0.00           H  
ATOM   1195  N   ALA A  79       3.236  42.061  -3.848  1.00  0.00           N  
ATOM   1196  CA  ALA A  79       2.377  41.608  -2.761  1.00  0.00           C  
ATOM   1197  C   ALA A  79       3.140  41.549  -1.444  1.00  0.00           C  
ATOM   1198  O   ALA A  79       4.345  41.298  -1.424  1.00  0.00           O  
ATOM   1199  CB  ALA A  79       1.782  40.246  -3.089  1.00  0.00           C  
ATOM   1200  H   ALA A  79       3.817  41.389  -4.330  1.00  0.00           H  
ATOM   1201  HA  ALA A  79       1.567  42.328  -2.646  1.00  0.00           H  
ATOM   1202 1HB  ALA A  79       1.143  39.921  -2.268  1.00  0.00           H  
ATOM   1203 2HB  ALA A  79       1.191  40.317  -4.002  1.00  0.00           H  
ATOM   1204 3HB  ALA A  79       2.584  39.524  -3.232  1.00  0.00           H  
ATOM   1205  N   TYR A  80       2.431  41.783  -0.345  1.00  0.00           N  
ATOM   1206  CA  TYR A  80       3.044  41.770   0.979  1.00  0.00           C  
ATOM   1207  C   TYR A  80       2.246  40.906   1.946  1.00  0.00           C  
ATOM   1208  O   TYR A  80       1.024  40.804   1.840  1.00  0.00           O  
ATOM   1209  CB  TYR A  80       3.172  43.195   1.523  1.00  0.00           C  
ATOM   1210  CG  TYR A  80       4.112  44.071   0.724  1.00  0.00           C  
ATOM   1211  CD1 TYR A  80       3.618  44.863  -0.302  1.00  0.00           C  
ATOM   1212  CD2 TYR A  80       5.467  44.082   1.017  1.00  0.00           C  
ATOM   1213  CE1 TYR A  80       4.476  45.663  -1.032  1.00  0.00           C  
ATOM   1214  CE2 TYR A  80       6.325  44.882   0.288  1.00  0.00           C  
ATOM   1215  CZ  TYR A  80       5.834  45.670  -0.733  1.00  0.00           C  
ATOM   1216  OH  TYR A  80       6.688  46.467  -1.460  1.00  0.00           O  
ATOM   1217  H   TYR A  80       1.443  41.975  -0.428  1.00  0.00           H  
ATOM   1218  HA  TYR A  80       4.041  41.338   0.894  1.00  0.00           H  
ATOM   1219 1HB  TYR A  80       2.190  43.670   1.534  1.00  0.00           H  
ATOM   1220 2HB  TYR A  80       3.531  43.161   2.551  1.00  0.00           H  
ATOM   1221  HD1 TYR A  80       2.552  44.854  -0.533  1.00  0.00           H  
ATOM   1222  HD2 TYR A  80       5.856  43.459   1.823  1.00  0.00           H  
ATOM   1223  HE1 TYR A  80       4.088  46.285  -1.838  1.00  0.00           H  
ATOM   1224  HE2 TYR A  80       7.391  44.891   0.518  1.00  0.00           H  
ATOM   1225  HH  TYR A  80       7.587  46.341  -1.145  1.00  0.00           H  
ATOM   1226  N   MET A  81       2.944  40.284   2.890  1.00  0.00           N  
ATOM   1227  CA  MET A  81       2.292  39.540   3.961  1.00  0.00           C  
ATOM   1228  C   MET A  81       2.986  39.775   5.297  1.00  0.00           C  
ATOM   1229  O   MET A  81       4.137  39.383   5.486  1.00  0.00           O  
ATOM   1230  CB  MET A  81       2.267  38.049   3.628  1.00  0.00           C  
ATOM   1231  CG  MET A  81       1.624  37.176   4.696  1.00  0.00           C  
ATOM   1232  SD  MET A  81       1.589  35.431   4.240  1.00  0.00           S  
ATOM   1233  CE  MET A  81       3.315  34.996   4.435  1.00  0.00           C  
ATOM   1234  H   MET A  81       3.953  40.329   2.865  1.00  0.00           H  
ATOM   1235  HA  MET A  81       1.266  39.895   4.054  1.00  0.00           H  
ATOM   1236 1HB  MET A  81       1.723  37.894   2.698  1.00  0.00           H  
ATOM   1237 2HB  MET A  81       3.287  37.693   3.475  1.00  0.00           H  
ATOM   1238 1HG  MET A  81       2.176  37.277   5.630  1.00  0.00           H  
ATOM   1239 2HG  MET A  81       0.600  37.507   4.869  1.00  0.00           H  
ATOM   1240 1HE  MET A  81       3.455  33.943   4.189  1.00  0.00           H  
ATOM   1241 2HE  MET A  81       3.923  35.610   3.769  1.00  0.00           H  
ATOM   1242 3HE  MET A  81       3.619  35.170   5.468  1.00  0.00           H  
ATOM   1243  N   GLU A  82       2.278  40.416   6.220  1.00  0.00           N  
ATOM   1244  CA  GLU A  82       2.836  40.735   7.529  1.00  0.00           C  
ATOM   1245  C   GLU A  82       2.380  39.732   8.581  1.00  0.00           C  
ATOM   1246  O   GLU A  82       1.194  39.417   8.679  1.00  0.00           O  
ATOM   1247  CB  GLU A  82       2.434  42.150   7.950  1.00  0.00           C  
ATOM   1248  CG  GLU A  82       3.013  42.597   9.285  1.00  0.00           C  
ATOM   1249  CD  GLU A  82       2.672  44.022   9.623  1.00  0.00           C  
ATOM   1250  OE1 GLU A  82       2.035  44.665   8.824  1.00  0.00           O  
ATOM   1251  OE2 GLU A  82       3.050  44.467  10.681  1.00  0.00           O  
ATOM   1252  H   GLU A  82       1.329  40.690   6.010  1.00  0.00           H  
ATOM   1253  HA  GLU A  82       3.924  40.686   7.462  1.00  0.00           H  
ATOM   1254 1HB  GLU A  82       2.758  42.862   7.190  1.00  0.00           H  
ATOM   1255 2HB  GLU A  82       1.348  42.215   8.018  1.00  0.00           H  
ATOM   1256 1HG  GLU A  82       2.629  41.947  10.071  1.00  0.00           H  
ATOM   1257 2HG  GLU A  82       4.096  42.484   9.256  1.00  0.00           H  
ATOM   1258  N   LEU A  83       3.329  39.234   9.367  1.00  0.00           N  
ATOM   1259  CA  LEU A  83       3.028  38.258  10.407  1.00  0.00           C  
ATOM   1260  C   LEU A  83       3.297  38.828  11.793  1.00  0.00           C  
ATOM   1261  O   LEU A  83       4.449  38.949  12.212  1.00  0.00           O  
ATOM   1262  CB  LEU A  83       3.862  36.988  10.198  1.00  0.00           C  
ATOM   1263  CG  LEU A  83       3.653  36.266   8.861  1.00  0.00           C  
ATOM   1264  CD1 LEU A  83       4.517  36.918   7.790  1.00  0.00           C  
ATOM   1265  CD2 LEU A  83       3.997  34.792   9.020  1.00  0.00           C  
ATOM   1266  H   LEU A  83       4.283  39.540   9.241  1.00  0.00           H  
ATOM   1267  HA  LEU A  83       1.972  37.998  10.342  1.00  0.00           H  
ATOM   1268 1HB  LEU A  83       4.917  37.249  10.272  1.00  0.00           H  
ATOM   1269 2HB  LEU A  83       3.628  36.283  10.996  1.00  0.00           H  
ATOM   1270  HG  LEU A  83       2.611  36.364   8.554  1.00  0.00           H  
ATOM   1271 1HD1 LEU A  83       4.368  36.405   6.840  1.00  0.00           H  
ATOM   1272 2HD1 LEU A  83       4.236  37.966   7.684  1.00  0.00           H  
ATOM   1273 3HD1 LEU A  83       5.565  36.850   8.078  1.00  0.00           H  
ATOM   1274 1HD2 LEU A  83       3.848  34.279   8.069  1.00  0.00           H  
ATOM   1275 2HD2 LEU A  83       5.039  34.693   9.325  1.00  0.00           H  
ATOM   1276 3HD2 LEU A  83       3.353  34.347   9.778  1.00  0.00           H  
ATOM   1277  N   SER A  84       2.229  39.178  12.502  1.00  0.00           N  
ATOM   1278  CA  SER A  84       2.348  39.727  13.847  1.00  0.00           C  
ATOM   1279  C   SER A  84       2.312  38.624  14.897  1.00  0.00           C  
ATOM   1280  O   SER A  84       1.873  37.507  14.623  1.00  0.00           O  
ATOM   1281  CB  SER A  84       1.233  40.720  14.106  1.00  0.00           C  
ATOM   1282  OG  SER A  84      -0.010  40.076  14.167  1.00  0.00           O  
ATOM   1283  H   SER A  84       1.311  39.060  12.098  1.00  0.00           H  
ATOM   1284  HA  SER A  84       3.305  40.244  13.927  1.00  0.00           H  
ATOM   1285 1HB  SER A  84       1.421  41.243  15.044  1.00  0.00           H  
ATOM   1286 2HB  SER A  84       1.220  41.467  13.313  1.00  0.00           H  
ATOM   1287  HG  SER A  84      -0.223  39.827  13.265  1.00  0.00           H  
ATOM   1288  N   ARG A  85       2.776  38.944  16.100  1.00  0.00           N  
ATOM   1289  CA  ARG A  85       2.786  37.984  17.198  1.00  0.00           C  
ATOM   1290  C   ARG A  85       3.569  36.731  16.827  1.00  0.00           C  
ATOM   1291  O   ARG A  85       3.060  35.615  16.932  1.00  0.00           O  
ATOM   1292  CB  ARG A  85       1.365  37.595  17.582  1.00  0.00           C  
ATOM   1293  CG  ARG A  85       0.499  38.743  18.073  1.00  0.00           C  
ATOM   1294  CD  ARG A  85      -0.851  38.277  18.482  1.00  0.00           C  
ATOM   1295  NE  ARG A  85      -1.677  39.368  18.972  1.00  0.00           N  
ATOM   1296  CZ  ARG A  85      -2.969  39.247  19.335  1.00  0.00           C  
ATOM   1297  NH1 ARG A  85      -3.567  38.079  19.257  1.00  0.00           N  
ATOM   1298  NH2 ARG A  85      -3.635  40.303  19.769  1.00  0.00           N  
ATOM   1299  H   ARG A  85       3.131  39.876  16.259  1.00  0.00           H  
ATOM   1300  HA  ARG A  85       3.264  38.450  18.060  1.00  0.00           H  
ATOM   1301 1HB  ARG A  85       0.866  37.149  16.723  1.00  0.00           H  
ATOM   1302 2HB  ARG A  85       1.395  36.843  18.370  1.00  0.00           H  
ATOM   1303 1HG  ARG A  85       0.973  39.215  18.934  1.00  0.00           H  
ATOM   1304 2HG  ARG A  85       0.381  39.478  17.276  1.00  0.00           H  
ATOM   1305 1HD  ARG A  85      -1.354  37.826  17.627  1.00  0.00           H  
ATOM   1306 2HD  ARG A  85      -0.755  37.538  19.277  1.00  0.00           H  
ATOM   1307  HE  ARG A  85      -1.252  40.283  19.046  1.00  0.00           H  
ATOM   1308 1HH1 ARG A  85      -3.057  37.272  18.925  1.00  0.00           H  
ATOM   1309 2HH1 ARG A  85      -4.535  37.988  19.528  1.00  0.00           H  
ATOM   1310 1HH2 ARG A  85      -3.176  41.201  19.829  1.00  0.00           H  
ATOM   1311 2HH2 ARG A  85      -4.603  40.212  20.041  1.00  0.00           H  
ATOM   1312  N   LEU A  86       4.811  36.923  16.394  1.00  0.00           N  
ATOM   1313  CA  LEU A  86       5.637  35.818  15.924  1.00  0.00           C  
ATOM   1314  C   LEU A  86       6.004  34.880  17.067  1.00  0.00           C  
ATOM   1315  O   LEU A  86       6.069  35.292  18.225  1.00  0.00           O  
ATOM   1316  CB  LEU A  86       6.914  36.353  15.265  1.00  0.00           C  
ATOM   1317  CG  LEU A  86       6.714  37.119  13.951  1.00  0.00           C  
ATOM   1318  CD1 LEU A  86       8.034  37.744  13.520  1.00  0.00           C  
ATOM   1319  CD2 LEU A  86       6.185  36.170  12.886  1.00  0.00           C  
ATOM   1320  H   LEU A  86       5.191  37.858  16.390  1.00  0.00           H  
ATOM   1321  HA  LEU A  86       5.071  35.253  15.184  1.00  0.00           H  
ATOM   1322 1HB  LEU A  86       7.412  37.022  15.965  1.00  0.00           H  
ATOM   1323 2HB  LEU A  86       7.579  35.514  15.062  1.00  0.00           H  
ATOM   1324  HG  LEU A  86       5.997  37.926  14.106  1.00  0.00           H  
ATOM   1325 1HD1 LEU A  86       7.891  38.288  12.587  1.00  0.00           H  
ATOM   1326 2HD1 LEU A  86       8.379  38.433  14.292  1.00  0.00           H  
ATOM   1327 3HD1 LEU A  86       8.776  36.961  13.374  1.00  0.00           H  
ATOM   1328 1HD2 LEU A  86       6.041  36.714  11.952  1.00  0.00           H  
ATOM   1329 2HD2 LEU A  86       6.901  35.363  12.730  1.00  0.00           H  
ATOM   1330 3HD2 LEU A  86       5.232  35.752  13.212  1.00  0.00           H  
ATOM   1331  N   ARG A  87       6.242  33.615  16.735  1.00  0.00           N  
ATOM   1332  CA  ARG A  87       6.739  32.649  17.707  1.00  0.00           C  
ATOM   1333  C   ARG A  87       7.741  31.694  17.071  1.00  0.00           C  
ATOM   1334  O   ARG A  87       7.887  31.656  15.849  1.00  0.00           O  
ATOM   1335  CB  ARG A  87       5.590  31.849  18.303  1.00  0.00           C  
ATOM   1336  CG  ARG A  87       4.758  31.074  17.293  1.00  0.00           C  
ATOM   1337  CD  ARG A  87       3.531  30.510  17.910  1.00  0.00           C  
ATOM   1338  NE  ARG A  87       3.829  29.377  18.772  1.00  0.00           N  
ATOM   1339  CZ  ARG A  87       3.034  28.946  19.771  1.00  0.00           C  
ATOM   1340  NH1 ARG A  87       1.900  29.561  20.020  1.00  0.00           N  
ATOM   1341  NH2 ARG A  87       3.395  27.905  20.500  1.00  0.00           N  
ATOM   1342  H   ARG A  87       6.074  33.316  15.785  1.00  0.00           H  
ATOM   1343  HA  ARG A  87       7.239  33.191  18.510  1.00  0.00           H  
ATOM   1344 1HB  ARG A  87       5.981  31.134  19.025  1.00  0.00           H  
ATOM   1345 2HB  ARG A  87       4.918  32.521  18.837  1.00  0.00           H  
ATOM   1346 1HG  ARG A  87       4.460  31.739  16.481  1.00  0.00           H  
ATOM   1347 2HG  ARG A  87       5.349  30.251  16.889  1.00  0.00           H  
ATOM   1348 1HD  ARG A  87       3.040  31.275  18.510  1.00  0.00           H  
ATOM   1349 2HD  ARG A  87       2.852  30.172  17.127  1.00  0.00           H  
ATOM   1350  HE  ARG A  87       4.694  28.879  18.611  1.00  0.00           H  
ATOM   1351 1HH1 ARG A  87       1.623  30.358  19.463  1.00  0.00           H  
ATOM   1352 2HH1 ARG A  87       1.304  29.238  20.769  1.00  0.00           H  
ATOM   1353 1HH2 ARG A  87       4.268  27.432  20.308  1.00  0.00           H  
ATOM   1354 2HH2 ARG A  87       2.800  27.582  21.248  1.00  0.00           H  
ATOM   1355  N   SER A  88       8.431  30.925  17.906  1.00  0.00           N  
ATOM   1356  CA  SER A  88       9.487  30.037  17.436  1.00  0.00           C  
ATOM   1357  C   SER A  88       8.930  28.953  16.523  1.00  0.00           C  
ATOM   1358  O   SER A  88       9.655  28.378  15.711  1.00  0.00           O  
ATOM   1359  CB  SER A  88      10.198  29.401  18.615  1.00  0.00           C  
ATOM   1360  OG  SER A  88       9.344  28.533  19.308  1.00  0.00           O  
ATOM   1361  H   SER A  88       8.217  30.955  18.893  1.00  0.00           H  
ATOM   1362  HA  SER A  88      10.207  30.627  16.867  1.00  0.00           H  
ATOM   1363 1HB  SER A  88      11.070  28.852  18.260  1.00  0.00           H  
ATOM   1364 2HB  SER A  88      10.554  30.180  19.288  1.00  0.00           H  
ATOM   1365  HG  SER A  88       9.342  27.712  18.811  1.00  0.00           H  
ATOM   1366  N   ASP A  89       7.637  28.677  16.660  1.00  0.00           N  
ATOM   1367  CA  ASP A  89       6.997  27.609  15.903  1.00  0.00           C  
ATOM   1368  C   ASP A  89       6.619  28.076  14.503  1.00  0.00           C  
ATOM   1369  O   ASP A  89       6.044  27.320  13.720  1.00  0.00           O  
ATOM   1370  CB  ASP A  89       5.749  27.106  16.633  1.00  0.00           C  
ATOM   1371  CG  ASP A  89       6.071  26.432  17.960  1.00  0.00           C  
ATOM   1372  OD1 ASP A  89       6.953  25.606  17.986  1.00  0.00           O  
ATOM   1373  OD2 ASP A  89       5.431  26.748  18.934  1.00  0.00           O  
ATOM   1374  H   ASP A  89       7.084  29.222  17.306  1.00  0.00           H  
ATOM   1375  HA  ASP A  89       7.701  26.782  15.807  1.00  0.00           H  
ATOM   1376 1HB  ASP A  89       5.076  27.943  16.822  1.00  0.00           H  
ATOM   1377 2HB  ASP A  89       5.218  26.395  16.000  1.00  0.00           H  
ATOM   1378  N   ASP A  90       6.946  29.326  14.194  1.00  0.00           N  
ATOM   1379  CA  ASP A  90       6.712  29.872  12.862  1.00  0.00           C  
ATOM   1380  C   ASP A  90       7.914  29.647  11.955  1.00  0.00           C  
ATOM   1381  O   ASP A  90       7.881  29.980  10.770  1.00  0.00           O  
ATOM   1382  CB  ASP A  90       6.400  31.369  12.943  1.00  0.00           C  
ATOM   1383  CG  ASP A  90       5.049  31.659  13.583  1.00  0.00           C  
ATOM   1384  OD1 ASP A  90       4.121  30.930  13.322  1.00  0.00           O  
ATOM   1385  OD2 ASP A  90       4.958  32.606  14.327  1.00  0.00           O  
ATOM   1386  H   ASP A  90       7.367  29.913  14.899  1.00  0.00           H  
ATOM   1387  HA  ASP A  90       5.854  29.361  12.424  1.00  0.00           H  
ATOM   1388 1HB  ASP A  90       7.175  31.871  13.522  1.00  0.00           H  
ATOM   1389 2HB  ASP A  90       6.410  31.798  11.941  1.00  0.00           H  
ATOM   1390  N   THR A  91       8.975  29.078  12.517  1.00  0.00           N  
ATOM   1391  CA  THR A  91      10.143  28.692  11.735  1.00  0.00           C  
ATOM   1392  C   THR A  91       9.740  27.893  10.502  1.00  0.00           C  
ATOM   1393  O   THR A  91       9.450  26.700  10.592  1.00  0.00           O  
ATOM   1394  CB  THR A  91      11.133  27.872  12.583  1.00  0.00           C  
ATOM   1395  OG1 THR A  91      11.548  28.644  13.717  1.00  0.00           O  
ATOM   1396  CG2 THR A  91      12.353  27.492  11.759  1.00  0.00           C  
ATOM   1397  H   THR A  91       8.973  28.909  13.513  1.00  0.00           H  
ATOM   1398  HA  THR A  91      10.648  29.598  11.398  1.00  0.00           H  
ATOM   1399  HB  THR A  91      10.643  26.965  12.937  1.00  0.00           H  
ATOM   1400  HG1 THR A  91      10.883  28.580  14.408  1.00  0.00           H  
ATOM   1401 1HG2 THR A  91      13.041  26.912  12.374  1.00  0.00           H  
ATOM   1402 2HG2 THR A  91      12.042  26.895  10.902  1.00  0.00           H  
ATOM   1403 3HG2 THR A  91      12.852  28.395  11.410  1.00  0.00           H  
ATOM   1404  N   ALA A  92       9.725  28.557   9.351  1.00  0.00           N  
ATOM   1405  CA  ALA A  92       9.274  27.933   8.113  1.00  0.00           C  
ATOM   1406  C   ALA A  92       9.721  28.736   6.898  1.00  0.00           C  
ATOM   1407  O   ALA A  92      10.115  29.896   7.018  1.00  0.00           O  
ATOM   1408  CB  ALA A  92       7.760  27.780   8.117  1.00  0.00           C  
ATOM   1409  H   ALA A  92      10.034  29.519   9.334  1.00  0.00           H  
ATOM   1410  HA  ALA A  92       9.729  26.945   8.046  1.00  0.00           H  
ATOM   1411 1HB  ALA A  92       7.439  27.313   7.186  1.00  0.00           H  
ATOM   1412 2HB  ALA A  92       7.461  27.155   8.959  1.00  0.00           H  
ATOM   1413 3HB  ALA A  92       7.296  28.760   8.210  1.00  0.00           H  
ATOM   1414  N   VAL A  93       9.659  28.111   5.727  1.00  0.00           N  
ATOM   1415  CA  VAL A  93       9.901  28.811   4.471  1.00  0.00           C  
ATOM   1416  C   VAL A  93       8.592  29.212   3.803  1.00  0.00           C  
ATOM   1417  O   VAL A  93       7.790  28.359   3.425  1.00  0.00           O  
ATOM   1418  CB  VAL A  93      10.712  27.920   3.511  1.00  0.00           C  
ATOM   1419  CG1 VAL A  93      10.962  28.644   2.196  1.00  0.00           C  
ATOM   1420  CG2 VAL A  93      12.026  27.519   4.163  1.00  0.00           C  
ATOM   1421  H   VAL A  93       9.437  27.125   5.706  1.00  0.00           H  
ATOM   1422  HA  VAL A  93      10.476  29.713   4.683  1.00  0.00           H  
ATOM   1423  HB  VAL A  93      10.132  27.027   3.281  1.00  0.00           H  
ATOM   1424 1HG1 VAL A  93      11.536  28.000   1.529  1.00  0.00           H  
ATOM   1425 2HG1 VAL A  93      10.008  28.890   1.729  1.00  0.00           H  
ATOM   1426 3HG1 VAL A  93      11.521  29.560   2.385  1.00  0.00           H  
ATOM   1427 1HG2 VAL A  93      12.594  26.889   3.479  1.00  0.00           H  
ATOM   1428 2HG2 VAL A  93      12.604  28.413   4.398  1.00  0.00           H  
ATOM   1429 3HG2 VAL A  93      11.823  26.966   5.081  1.00  0.00           H  
ATOM   1430  N   TYR A  94       8.382  30.516   3.660  1.00  0.00           N  
ATOM   1431  CA  TYR A  94       7.084  31.044   3.259  1.00  0.00           C  
ATOM   1432  C   TYR A  94       7.046  31.338   1.765  1.00  0.00           C  
ATOM   1433  O   TYR A  94       7.725  32.246   1.284  1.00  0.00           O  
ATOM   1434  CB  TYR A  94       6.749  32.306   4.057  1.00  0.00           C  
ATOM   1435  CG  TYR A  94       6.511  32.052   5.529  1.00  0.00           C  
ATOM   1436  CD1 TYR A  94       7.577  31.743   6.361  1.00  0.00           C  
ATOM   1437  CD2 TYR A  94       5.227  32.129   6.047  1.00  0.00           C  
ATOM   1438  CE1 TYR A  94       7.359  31.511   7.705  1.00  0.00           C  
ATOM   1439  CE2 TYR A  94       5.009  31.897   7.391  1.00  0.00           C  
ATOM   1440  CZ  TYR A  94       6.069  31.589   8.219  1.00  0.00           C  
ATOM   1441  OH  TYR A  94       5.853  31.359   9.558  1.00  0.00           O  
ATOM   1442  H   TYR A  94       9.142  31.159   3.833  1.00  0.00           H  
ATOM   1443  HA  TYR A  94       6.325  30.289   3.466  1.00  0.00           H  
ATOM   1444 1HB  TYR A  94       7.566  33.024   3.963  1.00  0.00           H  
ATOM   1445 2HB  TYR A  94       5.855  32.772   3.643  1.00  0.00           H  
ATOM   1446  HD1 TYR A  94       8.587  31.683   5.954  1.00  0.00           H  
ATOM   1447  HD2 TYR A  94       4.389  32.371   5.393  1.00  0.00           H  
ATOM   1448  HE1 TYR A  94       8.197  31.269   8.359  1.00  0.00           H  
ATOM   1449  HE2 TYR A  94       3.999  31.956   7.798  1.00  0.00           H  
ATOM   1450  HH  TYR A  94       6.613  30.905   9.930  1.00  0.00           H  
ATOM   1451  N   TYR A  95       6.249  30.566   1.034  1.00  0.00           N  
ATOM   1452  CA  TYR A  95       6.193  30.679  -0.418  1.00  0.00           C  
ATOM   1453  C   TYR A  95       5.037  31.569  -0.857  1.00  0.00           C  
ATOM   1454  O   TYR A  95       3.981  31.588  -0.225  1.00  0.00           O  
ATOM   1455  CB  TYR A  95       6.070  29.295  -1.058  1.00  0.00           C  
ATOM   1456  CG  TYR A  95       7.213  28.363  -0.722  1.00  0.00           C  
ATOM   1457  CD1 TYR A  95       7.023  27.333   0.187  1.00  0.00           C  
ATOM   1458  CD2 TYR A  95       8.451  28.539  -1.322  1.00  0.00           C  
ATOM   1459  CE1 TYR A  95       8.067  26.482   0.495  1.00  0.00           C  
ATOM   1460  CE2 TYR A  95       9.495  27.688  -1.014  1.00  0.00           C  
ATOM   1461  CZ  TYR A  95       9.306  26.663  -0.110  1.00  0.00           C  
ATOM   1462  OH  TYR A  95      10.346  25.815   0.196  1.00  0.00           O  
ATOM   1463  H   TYR A  95       5.666  29.884   1.498  1.00  0.00           H  
ATOM   1464  HA  TYR A  95       7.117  31.143  -0.765  1.00  0.00           H  
ATOM   1465 1HB  TYR A  95       5.141  28.825  -0.734  1.00  0.00           H  
ATOM   1466 2HB  TYR A  95       6.024  29.398  -2.142  1.00  0.00           H  
ATOM   1467  HD1 TYR A  95       6.050  27.194   0.659  1.00  0.00           H  
ATOM   1468  HD2 TYR A  95       8.601  29.349  -2.035  1.00  0.00           H  
ATOM   1469  HE1 TYR A  95       7.918  25.672   1.209  1.00  0.00           H  
ATOM   1470  HE2 TYR A  95      10.468  27.827  -1.485  1.00  0.00           H  
ATOM   1471  HH  TYR A  95      10.032  25.126   0.786  1.00  0.00           H  
ATOM   1472  N   CYS A  96       5.243  32.304  -1.945  1.00  0.00           N  
ATOM   1473  CA  CYS A  96       4.146  32.963  -2.643  1.00  0.00           C  
ATOM   1474  C   CYS A  96       3.974  32.404  -4.050  1.00  0.00           C  
ATOM   1475  O   CYS A  96       4.953  32.116  -4.738  1.00  0.00           O  
ATOM   1476  CB  CYS A  96       4.388  34.470  -2.726  1.00  0.00           C  
ATOM   1477  SG  CYS A  96       3.015  35.401  -3.446  1.00  0.00           S  
ATOM   1478  H   CYS A  96       6.184  32.409  -2.297  1.00  0.00           H  
ATOM   1479  HA  CYS A  96       3.226  32.789  -2.085  1.00  0.00           H  
ATOM   1480 1HB  CYS A  96       4.576  34.863  -1.726  1.00  0.00           H  
ATOM   1481 2HB  CYS A  96       5.278  34.663  -3.325  1.00  0.00           H  
ATOM   1482  HG  CYS A  96       2.114  35.045  -2.536  1.00  0.00           H  
ATOM   1483  N   ALA A  97       2.723  32.252  -4.472  1.00  0.00           N  
ATOM   1484  CA  ALA A  97       2.415  31.591  -5.734  1.00  0.00           C  
ATOM   1485  C   ALA A  97       1.233  32.255  -6.430  1.00  0.00           C  
ATOM   1486  O   ALA A  97       0.332  32.781  -5.777  1.00  0.00           O  
ATOM   1487  CB  ALA A  97       2.131  30.114  -5.504  1.00  0.00           C  
ATOM   1488  H   ALA A  97       1.966  32.604  -3.903  1.00  0.00           H  
ATOM   1489  HA  ALA A  97       3.283  31.686  -6.387  1.00  0.00           H  
ATOM   1490 1HB  ALA A  97       1.903  29.634  -6.456  1.00  0.00           H  
ATOM   1491 2HB  ALA A  97       3.007  29.641  -5.060  1.00  0.00           H  
ATOM   1492 3HB  ALA A  97       1.282  30.008  -4.831  1.00  0.00           H  
ATOM   1493  N   ARG A  98       1.243  32.227  -7.758  1.00  0.00           N  
ATOM   1494  CA  ARG A  98       0.131  32.749  -8.543  1.00  0.00           C  
ATOM   1495  C   ARG A  98      -0.753  31.622  -9.063  1.00  0.00           C  
ATOM   1496  O   ARG A  98      -0.267  30.543  -9.399  1.00  0.00           O  
ATOM   1497  CB  ARG A  98       0.643  33.570  -9.717  1.00  0.00           C  
ATOM   1498  CG  ARG A  98       1.355  32.768 -10.796  1.00  0.00           C  
ATOM   1499  CD  ARG A  98       1.568  33.572 -12.027  1.00  0.00           C  
ATOM   1500  NE  ARG A  98       2.208  32.796 -13.077  1.00  0.00           N  
ATOM   1501  CZ  ARG A  98       1.569  31.926 -13.883  1.00  0.00           C  
ATOM   1502  NH1 ARG A  98       0.276  31.732 -13.747  1.00  0.00           N  
ATOM   1503  NH2 ARG A  98       2.243  31.268 -14.810  1.00  0.00           N  
ATOM   1504  H   ARG A  98       2.041  31.833  -8.236  1.00  0.00           H  
ATOM   1505  HA  ARG A  98      -0.471  33.395  -7.904  1.00  0.00           H  
ATOM   1506 1HB  ARG A  98      -0.189  34.090 -10.189  1.00  0.00           H  
ATOM   1507 2HB  ARG A  98       1.339  34.327  -9.356  1.00  0.00           H  
ATOM   1508 1HG  ARG A  98       2.328  32.443 -10.426  1.00  0.00           H  
ATOM   1509 2HG  ARG A  98       0.755  31.895 -11.056  1.00  0.00           H  
ATOM   1510 1HD  ARG A  98       0.608  33.925 -12.401  1.00  0.00           H  
ATOM   1511 2HD  ARG A  98       2.204  34.426 -11.798  1.00  0.00           H  
ATOM   1512  HE  ARG A  98       3.203  32.919 -13.212  1.00  0.00           H  
ATOM   1513 1HH1 ARG A  98      -0.238  32.235 -13.039  1.00  0.00           H  
ATOM   1514 2HH1 ARG A  98      -0.202  31.080 -14.351  1.00  0.00           H  
ATOM   1515 1HH2 ARG A  98       3.237  31.417 -14.915  1.00  0.00           H  
ATOM   1516 2HH2 ARG A  98       1.764  30.616 -15.414  1.00  0.00           H  
ATOM   1517  N   SER A  99      -2.055  31.880  -9.127  1.00  0.00           N  
ATOM   1518  CA  SER A  99      -3.021  30.857  -9.508  1.00  0.00           C  
ATOM   1519  C   SER A  99      -3.182  30.788 -11.022  1.00  0.00           C  
ATOM   1520  O   SER A  99      -3.150  31.810 -11.706  1.00  0.00           O  
ATOM   1521  CB  SER A  99      -4.363  31.139  -8.861  1.00  0.00           C  
ATOM   1522  OG  SER A  99      -5.333  30.228  -9.299  1.00  0.00           O  
ATOM   1523  H   SER A  99      -2.384  32.809  -8.906  1.00  0.00           H  
ATOM   1524  HA  SER A  99      -2.658  29.890  -9.158  1.00  0.00           H  
ATOM   1525 1HB  SER A  99      -4.265  31.077  -7.778  1.00  0.00           H  
ATOM   1526 2HB  SER A  99      -4.678  32.153  -9.103  1.00  0.00           H  
ATOM   1527  HG  SER A  99      -4.987  29.355  -9.099  1.00  0.00           H  
ATOM   1528  N   GLY A 100      -3.353  29.576 -11.538  1.00  0.00           N  
ATOM   1529  CA  GLY A 100      -3.560  29.374 -12.968  1.00  0.00           C  
ATOM   1530  C   GLY A 100      -5.019  29.065 -13.275  1.00  0.00           C  
ATOM   1531  O   GLY A 100      -5.369  28.742 -14.410  1.00  0.00           O  
ATOM   1532  H   GLY A 100      -3.341  28.773 -10.925  1.00  0.00           H  
ATOM   1533 1HA  GLY A 100      -3.252  30.269 -13.509  1.00  0.00           H  
ATOM   1534 2HA  GLY A 100      -2.930  28.556 -13.314  1.00  0.00           H  
ATOM   1535  N   GLY A 101      -5.867  29.165 -12.258  1.00  0.00           N  
ATOM   1536  CA  GLY A 101      -7.283  28.847 -12.406  1.00  0.00           C  
ATOM   1537  C   GLY A 101      -7.930  28.572 -11.054  1.00  0.00           C  
ATOM   1538  O   GLY A 101      -7.330  28.816 -10.007  1.00  0.00           O  
ATOM   1539  H   GLY A 101      -5.523  29.470 -11.358  1.00  0.00           H  
ATOM   1540 1HA  GLY A 101      -7.793  29.677 -12.895  1.00  0.00           H  
ATOM   1541 2HA  GLY A 101      -7.394  27.976 -13.050  1.00  0.00           H  
ATOM   1542  N   PRO A 102      -9.156  28.063 -11.084  1.00  0.00           N  
ATOM   1543  CA  PRO A 102      -9.895  27.773  -9.861  1.00  0.00           C  
ATOM   1544  C   PRO A 102      -9.115  26.827  -8.957  1.00  0.00           C  
ATOM   1545  O   PRO A 102      -8.958  25.646  -9.266  1.00  0.00           O  
ATOM   1546  CB  PRO A 102     -11.182  27.123 -10.382  1.00  0.00           C  
ATOM   1547  CG  PRO A 102     -11.360  27.705 -11.743  1.00  0.00           C  
ATOM   1548  CD  PRO A 102      -9.962  27.807 -12.292  1.00  0.00           C  
ATOM   1549  HA  PRO A 102     -10.114  28.715  -9.338  1.00  0.00           H  
ATOM   1550 1HB  PRO A 102     -11.071  26.029 -10.396  1.00  0.00           H  
ATOM   1551 2HB  PRO A 102     -12.019  27.353  -9.706  1.00  0.00           H  
ATOM   1552 1HG  PRO A 102     -12.007  27.056 -12.351  1.00  0.00           H  
ATOM   1553 2HG  PRO A 102     -11.861  28.681 -11.676  1.00  0.00           H  
ATOM   1554 1HD  PRO A 102      -9.686  26.857 -12.773  1.00  0.00           H  
ATOM   1555 2HD  PRO A 102      -9.911  28.637 -13.013  1.00  0.00           H  
ATOM   1556  N   TYR A 103      -8.628  27.354  -7.839  1.00  0.00           N  
ATOM   1557  CA  TYR A 103      -7.949  26.537  -6.840  1.00  0.00           C  
ATOM   1558  C   TYR A 103      -6.714  25.865  -7.425  1.00  0.00           C  
ATOM   1559  O   TYR A 103      -6.267  24.828  -6.932  1.00  0.00           O  
ATOM   1560  CB  TYR A 103      -8.904  25.487  -6.268  1.00  0.00           C  
ATOM   1561  CG  TYR A 103     -10.213  26.059  -5.771  1.00  0.00           C  
ATOM   1562  CD1 TYR A 103     -11.373  25.884  -6.512  1.00  0.00           C  
ATOM   1563  CD2 TYR A 103     -10.254  26.759  -4.574  1.00  0.00           C  
ATOM   1564  CE1 TYR A 103     -12.568  26.407  -6.058  1.00  0.00           C  
ATOM   1565  CE2 TYR A 103     -11.450  27.281  -4.120  1.00  0.00           C  
ATOM   1566  CZ  TYR A 103     -12.603  27.107  -4.857  1.00  0.00           C  
ATOM   1567  OH  TYR A 103     -13.794  27.627  -4.405  1.00  0.00           O  
ATOM   1568  H   TYR A 103      -8.730  28.346  -7.677  1.00  0.00           H  
ATOM   1569  HA  TYR A 103      -7.618  27.187  -6.029  1.00  0.00           H  
ATOM   1570 1HB  TYR A 103      -9.127  24.742  -7.033  1.00  0.00           H  
ATOM   1571 2HB  TYR A 103      -8.422  24.970  -5.439  1.00  0.00           H  
ATOM   1572  HD1 TYR A 103     -11.340  25.334  -7.453  1.00  0.00           H  
ATOM   1573  HD2 TYR A 103      -9.343  26.897  -3.992  1.00  0.00           H  
ATOM   1574  HE1 TYR A 103     -13.479  26.269  -6.640  1.00  0.00           H  
ATOM   1575  HE2 TYR A 103     -11.482  27.832  -3.179  1.00  0.00           H  
ATOM   1576  HH  TYR A 103     -13.638  28.127  -3.599  1.00  0.00           H  
ATOM   1577  N   PHE A 104      -6.165  26.460  -8.478  1.00  0.00           N  
ATOM   1578  CA  PHE A 104      -4.996  25.905  -9.149  1.00  0.00           C  
ATOM   1579  C   PHE A 104      -3.761  26.761  -8.904  1.00  0.00           C  
ATOM   1580  O   PHE A 104      -3.803  27.984  -9.046  1.00  0.00           O  
ATOM   1581  CB  PHE A 104      -5.249  25.786 -10.653  1.00  0.00           C  
ATOM   1582  CG  PHE A 104      -6.260  24.735 -11.017  1.00  0.00           C  
ATOM   1583  CD1 PHE A 104      -6.157  23.449 -10.508  1.00  0.00           C  
ATOM   1584  CD2 PHE A 104      -7.314  25.030 -11.867  1.00  0.00           C  
ATOM   1585  CE1 PHE A 104      -7.085  22.481 -10.842  1.00  0.00           C  
ATOM   1586  CE2 PHE A 104      -8.244  24.065 -12.202  1.00  0.00           C  
ATOM   1587  CZ  PHE A 104      -8.129  22.789 -11.688  1.00  0.00           C  
ATOM   1588  H   PHE A 104      -6.568  27.320  -8.823  1.00  0.00           H  
ATOM   1589  HA  PHE A 104      -4.807  24.908  -8.748  1.00  0.00           H  
ATOM   1590 1HB  PHE A 104      -5.600  26.742 -11.040  1.00  0.00           H  
ATOM   1591 2HB  PHE A 104      -4.316  25.550 -11.162  1.00  0.00           H  
ATOM   1592  HD1 PHE A 104      -5.332  23.205  -9.838  1.00  0.00           H  
ATOM   1593  HD2 PHE A 104      -7.405  26.038 -12.273  1.00  0.00           H  
ATOM   1594  HE1 PHE A 104      -6.992  21.474 -10.435  1.00  0.00           H  
ATOM   1595  HE2 PHE A 104      -9.069  24.310 -12.871  1.00  0.00           H  
ATOM   1596  HZ  PHE A 104      -8.861  22.027 -11.952  1.00  0.00           H  
ATOM   1597  N   PHE A 105      -2.661  26.113  -8.534  1.00  0.00           N  
ATOM   1598  CA  PHE A 105      -1.411  26.815  -8.267  1.00  0.00           C  
ATOM   1599  C   PHE A 105      -0.416  26.619  -9.404  1.00  0.00           C  
ATOM   1600  O   PHE A 105       0.149  25.538  -9.568  1.00  0.00           O  
ATOM   1601  CB  PHE A 105      -0.796  26.329  -6.954  1.00  0.00           C  
ATOM   1602  CG  PHE A 105      -1.610  26.674  -5.739  1.00  0.00           C  
ATOM   1603  CD1 PHE A 105      -2.912  26.217  -5.607  1.00  0.00           C  
ATOM   1604  CD2 PHE A 105      -1.075  27.456  -4.727  1.00  0.00           C  
ATOM   1605  CE1 PHE A 105      -3.662  26.533  -4.490  1.00  0.00           C  
ATOM   1606  CE2 PHE A 105      -1.821  27.773  -3.608  1.00  0.00           C  
ATOM   1607  CZ  PHE A 105      -3.117  27.311  -3.491  1.00  0.00           C  
ATOM   1608  H   PHE A 105      -2.692  25.109  -8.436  1.00  0.00           H  
ATOM   1609  HA  PHE A 105      -1.625  27.881  -8.179  1.00  0.00           H  
ATOM   1610 1HB  PHE A 105      -0.676  25.247  -6.987  1.00  0.00           H  
ATOM   1611 2HB  PHE A 105       0.195  26.765  -6.834  1.00  0.00           H  
ATOM   1612  HD1 PHE A 105      -3.343  25.601  -6.397  1.00  0.00           H  
ATOM   1613  HD2 PHE A 105      -0.051  27.821  -4.820  1.00  0.00           H  
ATOM   1614  HE1 PHE A 105      -4.685  26.168  -4.399  1.00  0.00           H  
ATOM   1615  HE2 PHE A 105      -1.389  28.388  -2.820  1.00  0.00           H  
ATOM   1616  HZ  PHE A 105      -3.707  27.561  -2.611  1.00  0.00           H  
ATOM   1617  N   ASP A 106      -0.205  27.672 -10.186  1.00  0.00           N  
ATOM   1618  CA  ASP A 106       0.543  27.562 -11.433  1.00  0.00           C  
ATOM   1619  C   ASP A 106       2.042  27.685 -11.190  1.00  0.00           C  
ATOM   1620  O   ASP A 106       2.818  26.814 -11.581  1.00  0.00           O  
ATOM   1621  CB  ASP A 106       0.091  28.635 -12.426  1.00  0.00           C  
ATOM   1622  CG  ASP A 106       0.567  28.365 -13.848  1.00  0.00           C  
ATOM   1623  OD1 ASP A 106       1.159  27.335 -14.070  1.00  0.00           O  
ATOM   1624  OD2 ASP A 106       0.335  29.192 -14.697  1.00  0.00           O  
ATOM   1625  H   ASP A 106      -0.571  28.572  -9.911  1.00  0.00           H  
ATOM   1626  HA  ASP A 106       0.348  26.581 -11.868  1.00  0.00           H  
ATOM   1627 1HB  ASP A 106      -0.997  28.694 -12.429  1.00  0.00           H  
ATOM   1628 2HB  ASP A 106       0.471  29.607 -12.110  1.00  0.00           H  
ATOM   1629  N   TYR A 107       2.443  28.773 -10.541  1.00  0.00           N  
ATOM   1630  CA  TYR A 107       3.857  29.085 -10.369  1.00  0.00           C  
ATOM   1631  C   TYR A 107       4.161  29.488  -8.932  1.00  0.00           C  
ATOM   1632  O   TYR A 107       3.447  30.297  -8.339  1.00  0.00           O  
ATOM   1633  CB  TYR A 107       4.281  30.196 -11.333  1.00  0.00           C  
ATOM   1634  CG  TYR A 107       5.744  30.567 -11.230  1.00  0.00           C  
ATOM   1635  CD1 TYR A 107       6.703  29.789 -11.862  1.00  0.00           C  
ATOM   1636  CD2 TYR A 107       6.126  31.686 -10.505  1.00  0.00           C  
ATOM   1637  CE1 TYR A 107       8.039  30.128 -11.768  1.00  0.00           C  
ATOM   1638  CE2 TYR A 107       7.462  32.025 -10.411  1.00  0.00           C  
ATOM   1639  CZ  TYR A 107       8.416  31.250 -11.040  1.00  0.00           C  
ATOM   1640  OH  TYR A 107       9.747  31.588 -10.946  1.00  0.00           O  
ATOM   1641  H   TYR A 107       1.751  29.401 -10.158  1.00  0.00           H  
ATOM   1642  HA  TYR A 107       4.438  28.190 -10.592  1.00  0.00           H  
ATOM   1643 1HB  TYR A 107       4.080  29.885 -12.359  1.00  0.00           H  
ATOM   1644 2HB  TYR A 107       3.689  31.090 -11.140  1.00  0.00           H  
ATOM   1645  HD1 TYR A 107       6.402  28.910 -12.432  1.00  0.00           H  
ATOM   1646  HD2 TYR A 107       5.373  32.297 -10.008  1.00  0.00           H  
ATOM   1647  HE1 TYR A 107       8.792  29.517 -12.264  1.00  0.00           H  
ATOM   1648  HE2 TYR A 107       7.763  32.904  -9.840  1.00  0.00           H  
ATOM   1649  HH  TYR A 107      10.270  30.964 -11.455  1.00  0.00           H  
ATOM   1650  N   TRP A 108       5.225  28.919  -8.376  1.00  0.00           N  
ATOM   1651  CA  TRP A 108       5.652  29.250  -7.022  1.00  0.00           C  
ATOM   1652  C   TRP A 108       6.939  30.064  -7.033  1.00  0.00           C  
ATOM   1653  O   TRP A 108       7.791  29.884  -7.904  1.00  0.00           O  
ATOM   1654  CB  TRP A 108       5.857  27.975  -6.201  1.00  0.00           C  
ATOM   1655  CG  TRP A 108       4.586  27.232  -5.922  1.00  0.00           C  
ATOM   1656  CD1 TRP A 108       3.689  26.776  -6.841  1.00  0.00           C  
ATOM   1657  CD2 TRP A 108       4.061  26.852  -4.627  1.00  0.00           C  
ATOM   1658  NE1 TRP A 108       2.647  26.143  -6.211  1.00  0.00           N  
ATOM   1659  CE2 TRP A 108       2.859  26.178  -4.856  1.00  0.00           C  
ATOM   1660  CE3 TRP A 108       4.510  27.026  -3.311  1.00  0.00           C  
ATOM   1661  CZ2 TRP A 108       2.090  25.676  -3.818  1.00  0.00           C  
ATOM   1662  CZ3 TRP A 108       3.739  26.521  -2.271  1.00  0.00           C  
ATOM   1663  CH2 TRP A 108       2.561  25.863  -2.518  1.00  0.00           C  
ATOM   1664  H   TRP A 108       5.753  28.239  -8.906  1.00  0.00           H  
ATOM   1665  HA  TRP A 108       4.872  29.847  -6.550  1.00  0.00           H  
ATOM   1666 1HB  TRP A 108       6.536  27.306  -6.731  1.00  0.00           H  
ATOM   1667 2HB  TRP A 108       6.323  28.227  -5.249  1.00  0.00           H  
ATOM   1668  HD1 TRP A 108       3.786  26.897  -7.918  1.00  0.00           H  
ATOM   1669  HE1 TRP A 108       1.852  25.720  -6.669  1.00  0.00           H  
ATOM   1670  HE3 TRP A 108       5.446  27.545  -3.109  1.00  0.00           H  
ATOM   1671  HZ2 TRP A 108       1.151  25.150  -3.994  1.00  0.00           H  
ATOM   1672  HZ3 TRP A 108       4.095  26.661  -1.249  1.00  0.00           H  
ATOM   1673  HH2 TRP A 108       1.981  25.479  -1.678  1.00  0.00           H  
ATOM   1674  N   GLY A 109       7.075  30.960  -6.061  1.00  0.00           N  
ATOM   1675  CA  GLY A 109       8.288  31.756  -5.918  1.00  0.00           C  
ATOM   1676  C   GLY A 109       9.393  30.958  -5.237  1.00  0.00           C  
ATOM   1677  O   GLY A 109       9.255  29.756  -5.010  1.00  0.00           O  
ATOM   1678  H   GLY A 109       6.319  31.092  -5.405  1.00  0.00           H  
ATOM   1679 1HA  GLY A 109       8.625  32.086  -6.900  1.00  0.00           H  
ATOM   1680 2HA  GLY A 109       8.069  32.650  -5.335  1.00  0.00           H  
ATOM   1681  N   GLN A 110      10.491  31.634  -4.914  1.00  0.00           N  
ATOM   1682  CA  GLN A 110      11.674  30.965  -4.386  1.00  0.00           C  
ATOM   1683  C   GLN A 110      11.525  30.676  -2.897  1.00  0.00           C  
ATOM   1684  O   GLN A 110      12.218  29.820  -2.349  1.00  0.00           O  
ATOM   1685  CB  GLN A 110      12.923  31.816  -4.630  1.00  0.00           C  
ATOM   1686  CG  GLN A 110      13.224  32.812  -3.524  1.00  0.00           C  
ATOM   1687  CD  GLN A 110      12.666  34.191  -3.819  1.00  0.00           C  
ATOM   1688  OE1 GLN A 110      11.640  34.330  -4.492  1.00  0.00           O  
ATOM   1689  NE2 GLN A 110      13.338  35.221  -3.318  1.00  0.00           N  
ATOM   1690  H   GLN A 110      10.505  32.636  -5.037  1.00  0.00           H  
ATOM   1691  HA  GLN A 110      11.794  30.014  -4.903  1.00  0.00           H  
ATOM   1692 1HB  GLN A 110      13.791  31.164  -4.741  1.00  0.00           H  
ATOM   1693 2HB  GLN A 110      12.810  32.371  -5.561  1.00  0.00           H  
ATOM   1694 1HG  GLN A 110      12.779  32.455  -2.595  1.00  0.00           H  
ATOM   1695 2HG  GLN A 110      14.305  32.898  -3.411  1.00  0.00           H  
ATOM   1696 1HE2 GLN A 110      13.017  36.155  -3.480  1.00  0.00           H  
ATOM   1697 2HE2 GLN A 110      14.165  35.064  -2.778  1.00  0.00           H  
ATOM   1698  N   GLY A 111      10.616  31.396  -2.248  1.00  0.00           N  
ATOM   1699  CA  GLY A 111      10.329  31.174  -0.836  1.00  0.00           C  
ATOM   1700  C   GLY A 111      11.128  32.127   0.044  1.00  0.00           C  
ATOM   1701  O   GLY A 111      12.237  32.531  -0.308  1.00  0.00           O  
ATOM   1702  H   GLY A 111      10.110  32.115  -2.746  1.00  0.00           H  
ATOM   1703 1HA  GLY A 111       9.263  31.313  -0.655  1.00  0.00           H  
ATOM   1704 2HA  GLY A 111      10.568  30.145  -0.573  1.00  0.00           H  
ATOM   1705  N   THR A 112      10.559  32.483   1.191  1.00  0.00           N  
ATOM   1706  CA  THR A 112      11.245  33.336   2.154  1.00  0.00           C  
ATOM   1707  C   THR A 112      11.348  32.659   3.515  1.00  0.00           C  
ATOM   1708  O   THR A 112      10.340  32.439   4.187  1.00  0.00           O  
ATOM   1709  CB  THR A 112      10.529  34.691   2.304  1.00  0.00           C  
ATOM   1710  OG1 THR A 112      10.498  35.360   1.036  1.00  0.00           O  
ATOM   1711  CG2 THR A 112      11.250  35.567   3.317  1.00  0.00           C  
ATOM   1712  H   THR A 112       9.628  32.155   1.401  1.00  0.00           H  
ATOM   1713  HA  THR A 112      12.257  33.521   1.793  1.00  0.00           H  
ATOM   1714  HB  THR A 112       9.505  34.526   2.638  1.00  0.00           H  
ATOM   1715  HG1 THR A 112      11.256  35.945   0.965  1.00  0.00           H  
ATOM   1716 1HG2 THR A 112      10.730  36.520   3.410  1.00  0.00           H  
ATOM   1717 2HG2 THR A 112      11.266  35.066   4.285  1.00  0.00           H  
ATOM   1718 3HG2 THR A 112      12.272  35.743   2.984  1.00  0.00           H  
ATOM   1719  N   LEU A 113      12.571  32.329   3.915  1.00  0.00           N  
ATOM   1720  CA  LEU A 113      12.811  31.706   5.211  1.00  0.00           C  
ATOM   1721  C   LEU A 113      12.643  32.709   6.345  1.00  0.00           C  
ATOM   1722  O   LEU A 113      13.358  33.709   6.413  1.00  0.00           O  
ATOM   1723  CB  LEU A 113      14.221  31.104   5.257  1.00  0.00           C  
ATOM   1724  CG  LEU A 113      14.636  30.483   6.597  1.00  0.00           C  
ATOM   1725  CD1 LEU A 113      13.741  29.289   6.902  1.00  0.00           C  
ATOM   1726  CD2 LEU A 113      16.098  30.068   6.533  1.00  0.00           C  
ATOM   1727  H   LEU A 113      13.355  32.515   3.306  1.00  0.00           H  
ATOM   1728  HA  LEU A 113      12.084  30.906   5.350  1.00  0.00           H  
ATOM   1729 1HB  LEU A 113      14.292  30.329   4.496  1.00  0.00           H  
ATOM   1730 2HB  LEU A 113      14.941  31.887   5.018  1.00  0.00           H  
ATOM   1731  HG  LEU A 113      14.500  31.213   7.395  1.00  0.00           H  
ATOM   1732 1HD1 LEU A 113      14.036  28.847   7.855  1.00  0.00           H  
ATOM   1733 2HD1 LEU A 113      12.703  29.618   6.961  1.00  0.00           H  
ATOM   1734 3HD1 LEU A 113      13.843  28.546   6.112  1.00  0.00           H  
ATOM   1735 1HD2 LEU A 113      16.393  29.627   7.486  1.00  0.00           H  
ATOM   1736 2HD2 LEU A 113      16.234  29.336   5.737  1.00  0.00           H  
ATOM   1737 3HD2 LEU A 113      16.716  30.943   6.332  1.00  0.00           H  
ATOM   1738  N   VAL A 114      11.694  32.437   7.234  1.00  0.00           N  
ATOM   1739  CA  VAL A 114      11.456  33.295   8.388  1.00  0.00           C  
ATOM   1740  C   VAL A 114      11.598  32.518   9.691  1.00  0.00           C  
ATOM   1741  O   VAL A 114      10.959  31.483   9.880  1.00  0.00           O  
ATOM   1742  CB  VAL A 114      10.047  33.913   8.313  1.00  0.00           C  
ATOM   1743  CG1 VAL A 114       9.774  34.766   9.543  1.00  0.00           C  
ATOM   1744  CG2 VAL A 114       9.911  34.739   7.043  1.00  0.00           C  
ATOM   1745  H   VAL A 114      11.122  31.614   7.106  1.00  0.00           H  
ATOM   1746  HA  VAL A 114      12.192  34.100   8.379  1.00  0.00           H  
ATOM   1747  HB  VAL A 114       9.308  33.111   8.308  1.00  0.00           H  
ATOM   1748 1HG1 VAL A 114       8.774  35.195   9.474  1.00  0.00           H  
ATOM   1749 2HG1 VAL A 114       9.841  34.147  10.438  1.00  0.00           H  
ATOM   1750 3HG1 VAL A 114      10.509  35.569   9.600  1.00  0.00           H  
ATOM   1751 1HG2 VAL A 114       8.912  35.172   6.997  1.00  0.00           H  
ATOM   1752 2HG2 VAL A 114      10.653  35.537   7.047  1.00  0.00           H  
ATOM   1753 3HG2 VAL A 114      10.069  34.100   6.175  1.00  0.00           H  
ATOM   1754  N   THR A 115      12.439  33.024  10.586  1.00  0.00           N  
ATOM   1755  CA  THR A 115      12.629  32.406  11.893  1.00  0.00           C  
ATOM   1756  C   THR A 115      12.309  33.384  13.017  1.00  0.00           C  
ATOM   1757  O   THR A 115      11.169  33.584  13.331  1.00  0.00           O  
ATOM   1758  OXT THR A 115      13.198  33.954  13.587  1.00  0.00           O  
ATOM   1759  CB  THR A 115      14.069  31.884  12.056  1.00  0.00           C  
ATOM   1760  OG1 THR A 115      14.339  30.898  11.051  1.00  0.00           O  
ATOM   1761  CG2 THR A 115      14.260  31.266  13.432  1.00  0.00           C  
ATOM   1762  H   THR A 115      12.960  33.858  10.356  1.00  0.00           H  
ATOM   1763  HA  THR A 115      11.946  31.561  11.979  1.00  0.00           H  
ATOM   1764  HB  THR A 115      14.771  32.709  11.933  1.00  0.00           H  
ATOM   1765  HG1 THR A 115      14.846  30.180  11.437  1.00  0.00           H  
ATOM   1766 1HG2 THR A 115      15.283  30.904  13.529  1.00  0.00           H  
ATOM   1767 2HG2 THR A 115      14.067  32.017  14.198  1.00  0.00           H  
ATOM   1768 3HG2 THR A 115      13.568  30.435  13.557  1.00  0.00           H  
ATOM   1769  N   ASP C 116      -9.647  22.837   6.376  1.00  0.00           N  
ATOM   1770  CA  ASP C 116      -9.200  22.155   7.585  1.00  0.00           C  
ATOM   1771  C   ASP C 116      -9.399  20.649   7.473  1.00  0.00           C  
ATOM   1772  O   ASP C 116      -9.880  20.006   8.406  1.00  0.00           O  
ATOM   1773  CB  ASP C 116      -9.951  22.686   8.808  1.00  0.00           C  
ATOM   1774  CG  ASP C 116      -9.591  24.127   9.145  1.00  0.00           C  
ATOM   1775  OD1 ASP C 116      -8.453  24.492   8.969  1.00  0.00           O  
ATOM   1776  OD2 ASP C 116     -10.458  24.849   9.575  1.00  0.00           O  
ATOM   1777 1H   ASP C 116      -9.505  23.822   6.476  1.00  0.00           H  
ATOM   1778 2H   ASP C 116      -9.123  22.504   5.592  1.00  0.00           H  
ATOM   1779 3H   ASP C 116     -10.619  22.654   6.229  1.00  0.00           H  
ATOM   1780  HA  ASP C 116      -8.135  22.350   7.718  1.00  0.00           H  
ATOM   1781 1HB  ASP C 116     -11.025  22.627   8.630  1.00  0.00           H  
ATOM   1782 2HB  ASP C 116      -9.727  22.060   9.672  1.00  0.00           H  
ATOM   1783  N   ILE C 117      -9.026  20.092   6.326  1.00  0.00           N  
ATOM   1784  CA  ILE C 117      -9.087  18.650   6.120  1.00  0.00           C  
ATOM   1785  C   ILE C 117      -7.697  18.028   6.158  1.00  0.00           C  
ATOM   1786  O   ILE C 117      -6.785  18.480   5.465  1.00  0.00           O  
ATOM   1787  CB  ILE C 117      -9.763  18.315   4.778  1.00  0.00           C  
ATOM   1788  CG1 ILE C 117     -11.211  18.813   4.770  1.00  0.00           C  
ATOM   1789  CG2 ILE C 117      -9.711  16.818   4.515  1.00  0.00           C  
ATOM   1790  CD1 ILE C 117     -11.885  18.711   3.421  1.00  0.00           C  
ATOM   1791  H   ILE C 117      -8.691  20.682   5.578  1.00  0.00           H  
ATOM   1792  HA  ILE C 117      -9.678  18.211   6.923  1.00  0.00           H  
ATOM   1793  HB  ILE C 117      -9.247  18.835   3.971  1.00  0.00           H  
ATOM   1794 1HG1 ILE C 117     -11.796  18.241   5.489  1.00  0.00           H  
ATOM   1795 2HG1 ILE C 117     -11.238  19.857   5.086  1.00  0.00           H  
ATOM   1796 1HG2 ILE C 117     -10.194  16.599   3.562  1.00  0.00           H  
ATOM   1797 2HG2 ILE C 117      -8.673  16.491   4.478  1.00  0.00           H  
ATOM   1798 3HG2 ILE C 117     -10.230  16.290   5.314  1.00  0.00           H  
ATOM   1799 1HD1 ILE C 117     -12.907  19.083   3.496  1.00  0.00           H  
ATOM   1800 2HD1 ILE C 117     -11.334  19.307   2.693  1.00  0.00           H  
ATOM   1801 3HD1 ILE C 117     -11.901  17.670   3.101  1.00  0.00           H  
ATOM   1802  N   VAL C 118      -7.541  16.989   6.971  1.00  0.00           N  
ATOM   1803  CA  VAL C 118      -6.239  16.366   7.178  1.00  0.00           C  
ATOM   1804  C   VAL C 118      -5.859  15.479   5.999  1.00  0.00           C  
ATOM   1805  O   VAL C 118      -6.631  14.612   5.589  1.00  0.00           O  
ATOM   1806  CB  VAL C 118      -6.247  15.525   8.468  1.00  0.00           C  
ATOM   1807  CG1 VAL C 118      -4.925  14.791   8.633  1.00  0.00           C  
ATOM   1808  CG2 VAL C 118      -6.522  16.419   9.667  1.00  0.00           C  
ATOM   1809  H   VAL C 118      -8.345  16.621   7.459  1.00  0.00           H  
ATOM   1810  HA  VAL C 118      -5.491  17.154   7.278  1.00  0.00           H  
ATOM   1811  HB  VAL C 118      -7.028  14.768   8.392  1.00  0.00           H  
ATOM   1812 1HG1 VAL C 118      -4.949  14.201   9.550  1.00  0.00           H  
ATOM   1813 2HG1 VAL C 118      -4.767  14.130   7.781  1.00  0.00           H  
ATOM   1814 3HG1 VAL C 118      -4.112  15.514   8.689  1.00  0.00           H  
ATOM   1815 1HG2 VAL C 118      -6.527  15.818  10.576  1.00  0.00           H  
ATOM   1816 2HG2 VAL C 118      -5.744  17.180   9.740  1.00  0.00           H  
ATOM   1817 3HG2 VAL C 118      -7.491  16.903   9.547  1.00  0.00           H  
ATOM   1818  N   MET C 119      -4.666  15.701   5.458  1.00  0.00           N  
ATOM   1819  CA  MET C 119      -4.171  14.904   4.343  1.00  0.00           C  
ATOM   1820  C   MET C 119      -2.844  14.238   4.688  1.00  0.00           C  
ATOM   1821  O   MET C 119      -1.803  14.893   4.727  1.00  0.00           O  
ATOM   1822  CB  MET C 119      -4.022  15.774   3.096  1.00  0.00           C  
ATOM   1823  CG  MET C 119      -5.312  16.435   2.633  1.00  0.00           C  
ATOM   1824  SD  MET C 119      -5.083  17.449   1.158  1.00  0.00           S  
ATOM   1825  CE  MET C 119      -5.008  16.188  -0.111  1.00  0.00           C  
ATOM   1826  H   MET C 119      -4.088  16.442   5.829  1.00  0.00           H  
ATOM   1827  HA  MET C 119      -4.892  14.114   4.135  1.00  0.00           H  
ATOM   1828 1HB  MET C 119      -3.294  16.561   3.287  1.00  0.00           H  
ATOM   1829 2HB  MET C 119      -3.642  15.168   2.273  1.00  0.00           H  
ATOM   1830 1HG  MET C 119      -6.055  15.669   2.412  1.00  0.00           H  
ATOM   1831 2HG  MET C 119      -5.703  17.069   3.429  1.00  0.00           H  
ATOM   1832 1HE  MET C 119      -4.869  16.659  -1.084  1.00  0.00           H  
ATOM   1833 2HE  MET C 119      -4.173  15.517   0.092  1.00  0.00           H  
ATOM   1834 3HE  MET C 119      -5.939  15.619  -0.114  1.00  0.00           H  
ATOM   1835  N   THR C 120      -2.890  12.934   4.937  1.00  0.00           N  
ATOM   1836  CA  THR C 120      -1.711  12.197   5.378  1.00  0.00           C  
ATOM   1837  C   THR C 120      -1.083  11.423   4.227  1.00  0.00           C  
ATOM   1838  O   THR C 120      -1.716  10.548   3.636  1.00  0.00           O  
ATOM   1839  CB  THR C 120      -2.060  11.228   6.523  1.00  0.00           C  
ATOM   1840  OG1 THR C 120      -2.551  11.970   7.647  1.00  0.00           O  
ATOM   1841  CG2 THR C 120      -0.832  10.434   6.942  1.00  0.00           C  
ATOM   1842  H   THR C 120      -3.763  12.441   4.818  1.00  0.00           H  
ATOM   1843  HA  THR C 120      -0.974  12.911   5.745  1.00  0.00           H  
ATOM   1844  HB  THR C 120      -2.836  10.539   6.193  1.00  0.00           H  
ATOM   1845  HG1 THR C 120      -3.465  11.726   7.816  1.00  0.00           H  
ATOM   1846 1HG2 THR C 120      -1.098   9.755   7.752  1.00  0.00           H  
ATOM   1847 2HG2 THR C 120      -0.463   9.860   6.093  1.00  0.00           H  
ATOM   1848 3HG2 THR C 120      -0.056  11.118   7.283  1.00  0.00           H  
ATOM   1849  N   GLN C 121       0.165  11.751   3.911  1.00  0.00           N  
ATOM   1850  CA  GLN C 121       0.892  11.066   2.849  1.00  0.00           C  
ATOM   1851  C   GLN C 121       1.713   9.908   3.401  1.00  0.00           C  
ATOM   1852  O   GLN C 121       2.161   9.943   4.547  1.00  0.00           O  
ATOM   1853  CB  GLN C 121       1.805  12.046   2.107  1.00  0.00           C  
ATOM   1854  CG  GLN C 121       1.064  13.134   1.348  1.00  0.00           C  
ATOM   1855  CD  GLN C 121       2.006  14.095   0.648  1.00  0.00           C  
ATOM   1856  OE1 GLN C 121       1.718  15.289   0.525  1.00  0.00           O  
ATOM   1857  NE2 GLN C 121       3.139  13.580   0.184  1.00  0.00           N  
ATOM   1858  H   GLN C 121       0.623  12.494   4.421  1.00  0.00           H  
ATOM   1859  HA  GLN C 121       0.170  10.659   2.142  1.00  0.00           H  
ATOM   1860 1HB  GLN C 121       2.476  12.529   2.818  1.00  0.00           H  
ATOM   1861 2HB  GLN C 121       2.422  11.500   1.394  1.00  0.00           H  
ATOM   1862 1HG  GLN C 121       0.428  12.669   0.595  1.00  0.00           H  
ATOM   1863 2HG  GLN C 121       0.456  13.703   2.052  1.00  0.00           H  
ATOM   1864 1HE2 GLN C 121       3.799  14.165  -0.287  1.00  0.00           H  
ATOM   1865 2HE2 GLN C 121       3.332  12.606   0.306  1.00  0.00           H  
ATOM   1866  N   SER C 122       1.907   8.882   2.579  1.00  0.00           N  
ATOM   1867  CA  SER C 122       2.665   7.706   2.988  1.00  0.00           C  
ATOM   1868  C   SER C 122       3.416   7.098   1.810  1.00  0.00           C  
ATOM   1869  O   SER C 122       2.858   6.927   0.727  1.00  0.00           O  
ATOM   1870  CB  SER C 122       1.737   6.671   3.595  1.00  0.00           C  
ATOM   1871  OG  SER C 122       2.440   5.513   3.951  1.00  0.00           O  
ATOM   1872  H   SER C 122       1.519   8.918   1.648  1.00  0.00           H  
ATOM   1873  HA  SER C 122       3.395   8.008   3.741  1.00  0.00           H  
ATOM   1874 1HB  SER C 122       1.252   7.091   4.476  1.00  0.00           H  
ATOM   1875 2HB  SER C 122       0.955   6.420   2.879  1.00  0.00           H  
ATOM   1876  HG  SER C 122       1.791   4.914   4.328  1.00  0.00           H  
ATOM   1877  N   PRO C 123       4.686   6.773   2.029  1.00  0.00           N  
ATOM   1878  CA  PRO C 123       5.315   6.975   3.329  1.00  0.00           C  
ATOM   1879  C   PRO C 123       5.767   8.419   3.504  1.00  0.00           C  
ATOM   1880  O   PRO C 123       5.557   9.256   2.626  1.00  0.00           O  
ATOM   1881  CB  PRO C 123       6.506   6.012   3.289  1.00  0.00           C  
ATOM   1882  CG  PRO C 123       6.931   6.015   1.860  1.00  0.00           C  
ATOM   1883  CD  PRO C 123       5.642   6.094   1.086  1.00  0.00           C  
ATOM   1884  HA  PRO C 123       4.607   6.693   4.122  1.00  0.00           H  
ATOM   1885 1HB  PRO C 123       7.296   6.361   3.970  1.00  0.00           H  
ATOM   1886 2HB  PRO C 123       6.196   5.016   3.640  1.00  0.00           H  
ATOM   1887 1HG  PRO C 123       7.596   6.869   1.663  1.00  0.00           H  
ATOM   1888 2HG  PRO C 123       7.506   5.105   1.633  1.00  0.00           H  
ATOM   1889 1HD  PRO C 123       5.796   6.692   0.176  1.00  0.00           H  
ATOM   1890 2HD  PRO C 123       5.304   5.078   0.831  1.00  0.00           H  
ATOM   1891  N   LEU C 124       6.390   8.706   4.642  1.00  0.00           N  
ATOM   1892  CA  LEU C 124       7.035   9.995   4.859  1.00  0.00           C  
ATOM   1893  C   LEU C 124       8.256  10.157   3.963  1.00  0.00           C  
ATOM   1894  O   LEU C 124       8.508  11.239   3.431  1.00  0.00           O  
ATOM   1895  CB  LEU C 124       7.450  10.139   6.329  1.00  0.00           C  
ATOM   1896  CG  LEU C 124       8.090  11.480   6.711  1.00  0.00           C  
ATOM   1897  CD1 LEU C 124       7.119  12.612   6.405  1.00  0.00           C  
ATOM   1898  CD2 LEU C 124       8.462  11.463   8.186  1.00  0.00           C  
ATOM   1899  H   LEU C 124       6.416   8.012   5.376  1.00  0.00           H  
ATOM   1900  HA  LEU C 124       6.323  10.783   4.617  1.00  0.00           H  
ATOM   1901 1HB  LEU C 124       6.568  10.003   6.954  1.00  0.00           H  
ATOM   1902 2HB  LEU C 124       8.164   9.351   6.568  1.00  0.00           H  
ATOM   1903  HG  LEU C 124       8.987  11.639   6.112  1.00  0.00           H  
ATOM   1904 1HD1 LEU C 124       7.573  13.565   6.676  1.00  0.00           H  
ATOM   1905 2HD1 LEU C 124       6.885  12.613   5.340  1.00  0.00           H  
ATOM   1906 3HD1 LEU C 124       6.203  12.471   6.978  1.00  0.00           H  
ATOM   1907 1HD2 LEU C 124       8.917  12.416   8.458  1.00  0.00           H  
ATOM   1908 2HD2 LEU C 124       7.565  11.305   8.786  1.00  0.00           H  
ATOM   1909 3HD2 LEU C 124       9.170  10.655   8.374  1.00  0.00           H  
ATOM   1910  N   SER C 125       9.011   9.077   3.799  1.00  0.00           N  
ATOM   1911  CA  SER C 125      10.162   9.075   2.903  1.00  0.00           C  
ATOM   1912  C   SER C 125      10.289   7.745   2.171  1.00  0.00           C  
ATOM   1913  O   SER C 125      10.220   6.680   2.784  1.00  0.00           O  
ATOM   1914  CB  SER C 125      11.431   9.356   3.684  1.00  0.00           C  
ATOM   1915  OG  SER C 125      12.555   9.314   2.847  1.00  0.00           O  
ATOM   1916  H   SER C 125       8.783   8.235   4.308  1.00  0.00           H  
ATOM   1917  HA  SER C 125      10.024   9.863   2.161  1.00  0.00           H  
ATOM   1918 1HB  SER C 125      11.360  10.337   4.153  1.00  0.00           H  
ATOM   1919 2HB  SER C 125      11.539   8.620   4.479  1.00  0.00           H  
ATOM   1920  HG  SER C 125      12.236   9.522   1.966  1.00  0.00           H  
ATOM   1921  N   LEU C 126      10.473   7.814   0.857  1.00  0.00           N  
ATOM   1922  CA  LEU C 126      10.405   6.629   0.011  1.00  0.00           C  
ATOM   1923  C   LEU C 126      11.694   6.439  -0.777  1.00  0.00           C  
ATOM   1924  O   LEU C 126      11.935   7.128  -1.768  1.00  0.00           O  
ATOM   1925  CB  LEU C 126       9.219   6.736  -0.956  1.00  0.00           C  
ATOM   1926  CG  LEU C 126       9.035   5.555  -1.917  1.00  0.00           C  
ATOM   1927  CD1 LEU C 126       8.778   4.285  -1.118  1.00  0.00           C  
ATOM   1928  CD2 LEU C 126       7.882   5.847  -2.866  1.00  0.00           C  
ATOM   1929  H   LEU C 126      10.667   8.710   0.434  1.00  0.00           H  
ATOM   1930  HA  LEU C 126      10.260   5.757   0.648  1.00  0.00           H  
ATOM   1931 1HB  LEU C 126       8.304   6.835  -0.374  1.00  0.00           H  
ATOM   1932 2HB  LEU C 126       9.341   7.637  -1.557  1.00  0.00           H  
ATOM   1933  HG  LEU C 126       9.949   5.407  -2.492  1.00  0.00           H  
ATOM   1934 1HD1 LEU C 126       8.647   3.445  -1.800  1.00  0.00           H  
ATOM   1935 2HD1 LEU C 126       9.626   4.089  -0.462  1.00  0.00           H  
ATOM   1936 3HD1 LEU C 126       7.876   4.408  -0.519  1.00  0.00           H  
ATOM   1937 1HD2 LEU C 126       7.751   5.007  -3.549  1.00  0.00           H  
ATOM   1938 2HD2 LEU C 126       6.966   5.993  -2.292  1.00  0.00           H  
ATOM   1939 3HD2 LEU C 126       8.100   6.749  -3.437  1.00  0.00           H  
ATOM   1940  N   PRO C 127      12.522   5.500  -0.330  1.00  0.00           N  
ATOM   1941  CA  PRO C 127      13.716   5.115  -1.072  1.00  0.00           C  
ATOM   1942  C   PRO C 127      13.361   4.276  -2.292  1.00  0.00           C  
ATOM   1943  O   PRO C 127      12.625   3.294  -2.189  1.00  0.00           O  
ATOM   1944  CB  PRO C 127      14.516   4.308  -0.044  1.00  0.00           C  
ATOM   1945  CG  PRO C 127      13.473   3.651   0.795  1.00  0.00           C  
ATOM   1946  CD  PRO C 127      12.377   4.678   0.903  1.00  0.00           C  
ATOM   1947  HA  PRO C 127      14.263   6.022  -1.372  1.00  0.00           H  
ATOM   1948 1HB  PRO C 127      15.168   3.586  -0.557  1.00  0.00           H  
ATOM   1949 2HB  PRO C 127      15.170   4.978   0.534  1.00  0.00           H  
ATOM   1950 1HG  PRO C 127      13.135   2.719   0.320  1.00  0.00           H  
ATOM   1951 2HG  PRO C 127      13.892   3.375   1.774  1.00  0.00           H  
ATOM   1952 1HD  PRO C 127      11.401   4.172   0.929  1.00  0.00           H  
ATOM   1953 2HD  PRO C 127      12.527   5.281   1.811  1.00  0.00           H  
ATOM   1954  N   VAL C 128      13.887   4.667  -3.447  1.00  0.00           N  
ATOM   1955  CA  VAL C 128      13.537   4.022  -4.707  1.00  0.00           C  
ATOM   1956  C   VAL C 128      14.782   3.660  -5.506  1.00  0.00           C  
ATOM   1957  O   VAL C 128      15.717   4.455  -5.610  1.00  0.00           O  
ATOM   1958  CB  VAL C 128      12.640   4.948  -5.550  1.00  0.00           C  
ATOM   1959  CG1 VAL C 128      12.266   4.275  -6.863  1.00  0.00           C  
ATOM   1960  CG2 VAL C 128      11.394   5.321  -4.761  1.00  0.00           C  
ATOM   1961  H   VAL C 128      14.547   5.432  -3.453  1.00  0.00           H  
ATOM   1962  HA  VAL C 128      12.986   3.107  -4.486  1.00  0.00           H  
ATOM   1963  HB  VAL C 128      13.198   5.851  -5.799  1.00  0.00           H  
ATOM   1964 1HG1 VAL C 128      11.633   4.944  -7.447  1.00  0.00           H  
ATOM   1965 2HG1 VAL C 128      13.171   4.050  -7.427  1.00  0.00           H  
ATOM   1966 3HG1 VAL C 128      11.726   3.352  -6.658  1.00  0.00           H  
ATOM   1967 1HG2 VAL C 128      10.765   5.976  -5.364  1.00  0.00           H  
ATOM   1968 2HG2 VAL C 128      10.840   4.417  -4.508  1.00  0.00           H  
ATOM   1969 3HG2 VAL C 128      11.684   5.837  -3.846  1.00  0.00           H  
ATOM   1970  N   THR C 129      14.789   2.457  -6.069  1.00  0.00           N  
ATOM   1971  CA  THR C 129      15.852   2.042  -6.978  1.00  0.00           C  
ATOM   1972  C   THR C 129      15.727   2.740  -8.326  1.00  0.00           C  
ATOM   1973  O   THR C 129      14.636   2.832  -8.889  1.00  0.00           O  
ATOM   1974  CB  THR C 129      15.842   0.516  -7.182  1.00  0.00           C  
ATOM   1975  OG1 THR C 129      16.048  -0.138  -5.923  1.00  0.00           O  
ATOM   1976  CG2 THR C 129      16.939   0.101  -8.150  1.00  0.00           C  
ATOM   1977  H   THR C 129      14.039   1.813  -5.863  1.00  0.00           H  
ATOM   1978  HA  THR C 129      16.810   2.324  -6.541  1.00  0.00           H  
ATOM   1979  HB  THR C 129      14.877   0.209  -7.582  1.00  0.00           H  
ATOM   1980  HG1 THR C 129      15.202  -0.424  -5.570  1.00  0.00           H  
ATOM   1981 1HG2 THR C 129      16.917  -0.981  -8.282  1.00  0.00           H  
ATOM   1982 2HG2 THR C 129      16.779   0.588  -9.112  1.00  0.00           H  
ATOM   1983 3HG2 THR C 129      17.908   0.397  -7.750  1.00  0.00           H  
ATOM   1984  N   PRO C 130      16.850   3.229  -8.840  1.00  0.00           N  
ATOM   1985  CA  PRO C 130      16.879   3.866 -10.151  1.00  0.00           C  
ATOM   1986  C   PRO C 130      16.206   2.994 -11.202  1.00  0.00           C  
ATOM   1987  O   PRO C 130      16.620   1.859 -11.439  1.00  0.00           O  
ATOM   1988  CB  PRO C 130      18.379   4.024 -10.424  1.00  0.00           C  
ATOM   1989  CG  PRO C 130      18.982   4.185  -9.071  1.00  0.00           C  
ATOM   1990  CD  PRO C 130      18.204   3.236  -8.199  1.00  0.00           C  
ATOM   1991  HA  PRO C 130      16.385   4.847 -10.088  1.00  0.00           H  
ATOM   1992 1HB  PRO C 130      18.759   3.141 -10.959  1.00  0.00           H  
ATOM   1993 2HB  PRO C 130      18.553   4.894 -11.075  1.00  0.00           H  
ATOM   1994 1HG  PRO C 130      20.055   3.947  -9.103  1.00  0.00           H  
ATOM   1995 2HG  PRO C 130      18.898   5.230  -8.739  1.00  0.00           H  
ATOM   1996 1HD  PRO C 130      18.672   2.241  -8.229  1.00  0.00           H  
ATOM   1997 2HD  PRO C 130      18.177   3.621  -7.169  1.00  0.00           H  
ATOM   1998  N   GLY C 131      15.165   3.531 -11.830  1.00  0.00           N  
ATOM   1999  CA  GLY C 131      14.445   2.810 -12.874  1.00  0.00           C  
ATOM   2000  C   GLY C 131      13.232   2.085 -12.306  1.00  0.00           C  
ATOM   2001  O   GLY C 131      12.505   1.408 -13.033  1.00  0.00           O  
ATOM   2002  H   GLY C 131      14.865   4.461 -11.579  1.00  0.00           H  
ATOM   2003 1HA  GLY C 131      14.127   3.510 -13.646  1.00  0.00           H  
ATOM   2004 2HA  GLY C 131      15.114   2.092 -13.347  1.00  0.00           H  
ATOM   2005  N   GLU C 132      13.018   2.232 -11.003  1.00  0.00           N  
ATOM   2006  CA  GLU C 132      11.878   1.610 -10.339  1.00  0.00           C  
ATOM   2007  C   GLU C 132      10.736   2.603 -10.162  1.00  0.00           C  
ATOM   2008  O   GLU C 132      10.918   3.678  -9.592  1.00  0.00           O  
ATOM   2009  CB  GLU C 132      12.294   1.049  -8.977  1.00  0.00           C  
ATOM   2010  CG  GLU C 132      11.183   0.328  -8.228  1.00  0.00           C  
ATOM   2011  CD  GLU C 132      11.600  -0.123  -6.856  1.00  0.00           C  
ATOM   2012  OE1 GLU C 132      12.627   0.313  -6.394  1.00  0.00           O  
ATOM   2013  OE2 GLU C 132      10.890  -0.906  -6.269  1.00  0.00           O  
ATOM   2014  H   GLU C 132      13.661   2.788 -10.458  1.00  0.00           H  
ATOM   2015  HA  GLU C 132      11.521   0.789 -10.961  1.00  0.00           H  
ATOM   2016 1HB  GLU C 132      13.118   0.348  -9.109  1.00  0.00           H  
ATOM   2017 2HB  GLU C 132      12.654   1.860  -8.344  1.00  0.00           H  
ATOM   2018 1HG  GLU C 132      10.329   0.999  -8.133  1.00  0.00           H  
ATOM   2019 2HG  GLU C 132      10.868  -0.537  -8.810  1.00  0.00           H  
ATOM   2020  N   PRO C 133       9.558   2.235 -10.654  1.00  0.00           N  
ATOM   2021  CA  PRO C 133       8.358   3.039 -10.454  1.00  0.00           C  
ATOM   2022  C   PRO C 133       8.083   3.256  -8.971  1.00  0.00           C  
ATOM   2023  O   PRO C 133       8.153   2.322  -8.173  1.00  0.00           O  
ATOM   2024  CB  PRO C 133       7.263   2.196 -11.114  1.00  0.00           C  
ATOM   2025  CG  PRO C 133       7.994   1.365 -12.113  1.00  0.00           C  
ATOM   2026  CD  PRO C 133       9.293   1.021 -11.435  1.00  0.00           C  
ATOM   2027  HA  PRO C 133       8.479   4.003 -10.970  1.00  0.00           H  
ATOM   2028 1HB  PRO C 133       6.744   1.592 -10.355  1.00  0.00           H  
ATOM   2029 2HB  PRO C 133       6.509   2.852 -11.574  1.00  0.00           H  
ATOM   2030 1HG  PRO C 133       7.402   0.475 -12.372  1.00  0.00           H  
ATOM   2031 2HG  PRO C 133       8.140   1.932 -13.045  1.00  0.00           H  
ATOM   2032 1HD  PRO C 133       9.151   0.136 -10.797  1.00  0.00           H  
ATOM   2033 2HD  PRO C 133      10.065   0.831 -12.195  1.00  0.00           H  
ATOM   2034  N   ALA C 134       7.768   4.495  -8.609  1.00  0.00           N  
ATOM   2035  CA  ALA C 134       7.419   4.825  -7.232  1.00  0.00           C  
ATOM   2036  C   ALA C 134       5.915   5.004  -7.073  1.00  0.00           C  
ATOM   2037  O   ALA C 134       5.193   5.177  -8.055  1.00  0.00           O  
ATOM   2038  CB  ALA C 134       8.152   6.083  -6.787  1.00  0.00           C  
ATOM   2039  H   ALA C 134       7.771   5.227  -9.304  1.00  0.00           H  
ATOM   2040  HA  ALA C 134       7.726   3.995  -6.596  1.00  0.00           H  
ATOM   2041 1HB  ALA C 134       7.881   6.316  -5.757  1.00  0.00           H  
ATOM   2042 2HB  ALA C 134       9.227   5.919  -6.851  1.00  0.00           H  
ATOM   2043 3HB  ALA C 134       7.872   6.914  -7.432  1.00  0.00           H  
ATOM   2044  N   SER C 135       5.447   4.963  -5.830  1.00  0.00           N  
ATOM   2045  CA  SER C 135       4.026   5.113  -5.540  1.00  0.00           C  
ATOM   2046  C   SER C 135       3.807   5.828  -4.213  1.00  0.00           C  
ATOM   2047  O   SER C 135       4.180   5.322  -3.155  1.00  0.00           O  
ATOM   2048  CB  SER C 135       3.353   3.755  -5.510  1.00  0.00           C  
ATOM   2049  OG  SER C 135       1.986   3.878  -5.232  1.00  0.00           O  
ATOM   2050  H   SER C 135       6.093   4.823  -5.066  1.00  0.00           H  
ATOM   2051  HA  SER C 135       3.573   5.712  -6.331  1.00  0.00           H  
ATOM   2052 1HB  SER C 135       3.489   3.260  -6.472  1.00  0.00           H  
ATOM   2053 2HB  SER C 135       3.826   3.131  -4.752  1.00  0.00           H  
ATOM   2054  HG  SER C 135       1.918   4.512  -4.514  1.00  0.00           H  
ATOM   2055  N   ILE C 136       3.200   7.009  -4.276  1.00  0.00           N  
ATOM   2056  CA  ILE C 136       2.990   7.826  -3.088  1.00  0.00           C  
ATOM   2057  C   ILE C 136       1.508   7.950  -2.759  1.00  0.00           C  
ATOM   2058  O   ILE C 136       0.717   8.414  -3.579  1.00  0.00           O  
ATOM   2059  CB  ILE C 136       3.594   9.231  -3.274  1.00  0.00           C  
ATOM   2060  CG1 ILE C 136       5.100   9.134  -3.533  1.00  0.00           C  
ATOM   2061  CG2 ILE C 136       3.314  10.095  -2.054  1.00  0.00           C  
ATOM   2062  CD1 ILE C 136       5.731  10.440  -3.960  1.00  0.00           C  
ATOM   2063  H   ILE C 136       2.876   7.348  -5.171  1.00  0.00           H  
ATOM   2064  HA  ILE C 136       3.488   7.347  -2.246  1.00  0.00           H  
ATOM   2065  HB  ILE C 136       3.153   9.703  -4.151  1.00  0.00           H  
ATOM   2066 1HG1 ILE C 136       5.603   8.792  -2.629  1.00  0.00           H  
ATOM   2067 2HG1 ILE C 136       5.289   8.395  -4.311  1.00  0.00           H  
ATOM   2068 1HG2 ILE C 136       3.748  11.084  -2.202  1.00  0.00           H  
ATOM   2069 2HG2 ILE C 136       2.238  10.189  -1.914  1.00  0.00           H  
ATOM   2070 3HG2 ILE C 136       3.757   9.634  -1.171  1.00  0.00           H  
ATOM   2071 1HD1 ILE C 136       6.798  10.292  -4.125  1.00  0.00           H  
ATOM   2072 2HD1 ILE C 136       5.265  10.784  -4.884  1.00  0.00           H  
ATOM   2073 3HD1 ILE C 136       5.585  11.186  -3.180  1.00  0.00           H  
ATOM   2074  N   SER C 137       1.138   7.530  -1.553  1.00  0.00           N  
ATOM   2075  CA  SER C 137      -0.257   7.547  -1.131  1.00  0.00           C  
ATOM   2076  C   SER C 137      -0.590   8.829  -0.379  1.00  0.00           C  
ATOM   2077  O   SER C 137       0.246   9.370   0.344  1.00  0.00           O  
ATOM   2078  CB  SER C 137      -0.552   6.345  -0.255  1.00  0.00           C  
ATOM   2079  OG  SER C 137      -1.858   6.399   0.248  1.00  0.00           O  
ATOM   2080  H   SER C 137       1.842   7.191  -0.913  1.00  0.00           H  
ATOM   2081  HA  SER C 137      -0.888   7.498  -2.020  1.00  0.00           H  
ATOM   2082 1HB  SER C 137      -0.420   5.431  -0.835  1.00  0.00           H  
ATOM   2083 2HB  SER C 137       0.158   6.314   0.570  1.00  0.00           H  
ATOM   2084  HG  SER C 137      -1.896   7.183   0.802  1.00  0.00           H  
ATOM   2085  N   CYS C 138      -1.816   9.310  -0.554  1.00  0.00           N  
ATOM   2086  CA  CYS C 138      -2.314  10.439   0.223  1.00  0.00           C  
ATOM   2087  C   CYS C 138      -3.766  10.228   0.633  1.00  0.00           C  
ATOM   2088  O   CYS C 138      -4.661  10.195  -0.212  1.00  0.00           O  
ATOM   2089  CB  CYS C 138      -2.199  11.736  -0.578  1.00  0.00           C  
ATOM   2090  SG  CYS C 138      -2.812  13.198   0.293  1.00  0.00           S  
ATOM   2091  H   CYS C 138      -2.419   8.883  -1.243  1.00  0.00           H  
ATOM   2092  HA  CYS C 138      -1.708  10.532   1.124  1.00  0.00           H  
ATOM   2093 1HB  CYS C 138      -1.155  11.912  -0.839  1.00  0.00           H  
ATOM   2094 2HB  CYS C 138      -2.757  11.639  -1.509  1.00  0.00           H  
ATOM   2095  N   ARG C 139      -3.994  10.084   1.934  1.00  0.00           N  
ATOM   2096  CA  ARG C 139      -5.331   9.824   2.453  1.00  0.00           C  
ATOM   2097  C   ARG C 139      -5.906  11.058   3.137  1.00  0.00           C  
ATOM   2098  O   ARG C 139      -5.332  11.572   4.097  1.00  0.00           O  
ATOM   2099  CB  ARG C 139      -5.306   8.667   3.441  1.00  0.00           C  
ATOM   2100  CG  ARG C 139      -6.614   8.426   4.177  1.00  0.00           C  
ATOM   2101  CD  ARG C 139      -6.636   7.095   4.836  1.00  0.00           C  
ATOM   2102  NE  ARG C 139      -6.888   6.023   3.886  1.00  0.00           N  
ATOM   2103  CZ  ARG C 139      -6.715   4.713   4.147  1.00  0.00           C  
ATOM   2104  NH1 ARG C 139      -6.289   4.329   5.330  1.00  0.00           N  
ATOM   2105  NH2 ARG C 139      -6.973   3.813   3.213  1.00  0.00           N  
ATOM   2106  H   ARG C 139      -3.221  10.158   2.579  1.00  0.00           H  
ATOM   2107  HA  ARG C 139      -5.980   9.556   1.620  1.00  0.00           H  
ATOM   2108 1HB  ARG C 139      -5.048   7.748   2.917  1.00  0.00           H  
ATOM   2109 2HB  ARG C 139      -4.534   8.844   4.190  1.00  0.00           H  
ATOM   2110 1HG  ARG C 139      -6.747   9.190   4.943  1.00  0.00           H  
ATOM   2111 2HG  ARG C 139      -7.444   8.472   3.470  1.00  0.00           H  
ATOM   2112 1HD  ARG C 139      -5.674   6.909   5.312  1.00  0.00           H  
ATOM   2113 2HD  ARG C 139      -7.423   7.075   5.589  1.00  0.00           H  
ATOM   2114  HE  ARG C 139      -7.217   6.280   2.964  1.00  0.00           H  
ATOM   2115 1HH1 ARG C 139      -6.092   5.017   6.043  1.00  0.00           H  
ATOM   2116 2HH1 ARG C 139      -6.159   3.347   5.525  1.00  0.00           H  
ATOM   2117 1HH2 ARG C 139      -7.300   4.109   2.304  1.00  0.00           H  
ATOM   2118 2HH2 ARG C 139      -6.843   2.832   3.409  1.00  0.00           H  
ATOM   2119  N   SER C 140      -7.042  11.531   2.636  1.00  0.00           N  
ATOM   2120  CA  SER C 140      -7.732  12.665   3.238  1.00  0.00           C  
ATOM   2121  C   SER C 140      -8.722  12.208   4.301  1.00  0.00           C  
ATOM   2122  O   SER C 140      -9.279  11.113   4.214  1.00  0.00           O  
ATOM   2123  CB  SER C 140      -8.455  13.463   2.170  1.00  0.00           C  
ATOM   2124  OG  SER C 140      -9.225  14.484   2.742  1.00  0.00           O  
ATOM   2125  H   SER C 140      -7.439  11.092   1.817  1.00  0.00           H  
ATOM   2126  HA  SER C 140      -6.990  13.308   3.715  1.00  0.00           H  
ATOM   2127 1HB  SER C 140      -7.727  13.894   1.483  1.00  0.00           H  
ATOM   2128 2HB  SER C 140      -9.097  12.799   1.593  1.00  0.00           H  
ATOM   2129  HG  SER C 140     -10.093  14.420   2.336  1.00  0.00           H  
ATOM   2130  N   SER C 141      -8.939  13.052   5.303  1.00  0.00           N  
ATOM   2131  CA  SER C 141      -9.902  12.758   6.358  1.00  0.00           C  
ATOM   2132  C   SER C 141     -11.328  13.016   5.890  1.00  0.00           C  
ATOM   2133  O   SER C 141     -12.289  12.663   6.574  1.00  0.00           O  
ATOM   2134  CB  SER C 141      -9.603  13.596   7.586  1.00  0.00           C  
ATOM   2135  OG  SER C 141      -9.855  14.953   7.341  1.00  0.00           O  
ATOM   2136  H   SER C 141      -8.424  13.920   5.335  1.00  0.00           H  
ATOM   2137  HA  SER C 141      -9.813  11.703   6.623  1.00  0.00           H  
ATOM   2138 1HB  SER C 141     -10.217  13.254   8.418  1.00  0.00           H  
ATOM   2139 2HB  SER C 141      -8.561  13.463   7.872  1.00  0.00           H  
ATOM   2140  HG  SER C 141     -10.780  15.009   7.091  1.00  0.00           H  
ATOM   2141  N   GLN C 142     -11.459  13.634   4.721  1.00  0.00           N  
ATOM   2142  CA  GLN C 142     -12.769  13.969   4.174  1.00  0.00           C  
ATOM   2143  C   GLN C 142     -12.738  13.999   2.652  1.00  0.00           C  
ATOM   2144  O   GLN C 142     -11.737  14.387   2.049  1.00  0.00           O  
ATOM   2145  CB  GLN C 142     -13.245  15.319   4.715  1.00  0.00           C  
ATOM   2146  CG  GLN C 142     -14.626  15.730   4.233  1.00  0.00           C  
ATOM   2147  CD  GLN C 142     -15.105  17.017   4.877  1.00  0.00           C  
ATOM   2148  OE1 GLN C 142     -14.472  17.539   5.799  1.00  0.00           O  
ATOM   2149  NE2 GLN C 142     -16.229  17.537   4.395  1.00  0.00           N  
ATOM   2150  H   GLN C 142     -10.630  13.878   4.198  1.00  0.00           H  
ATOM   2151  HA  GLN C 142     -13.478  13.201   4.481  1.00  0.00           H  
ATOM   2152 1HB  GLN C 142     -13.265  15.289   5.804  1.00  0.00           H  
ATOM   2153 2HB  GLN C 142     -12.541  16.098   4.421  1.00  0.00           H  
ATOM   2154 1HG  GLN C 142     -14.593  15.880   3.153  1.00  0.00           H  
ATOM   2155 2HG  GLN C 142     -15.336  14.940   4.478  1.00  0.00           H  
ATOM   2156 1HE2 GLN C 142     -16.594  18.385   4.781  1.00  0.00           H  
ATOM   2157 2HE2 GLN C 142     -16.710  17.081   3.647  1.00  0.00           H  
ATOM   2158  N   ASN C 143     -13.840  13.587   2.035  1.00  0.00           N  
ATOM   2159  CA  ASN C 143     -13.967  13.629   0.583  1.00  0.00           C  
ATOM   2160  C   ASN C 143     -13.656  15.019   0.043  1.00  0.00           C  
ATOM   2161  O   ASN C 143     -14.318  15.995   0.395  1.00  0.00           O  
ATOM   2162  CB  ASN C 143     -15.354  13.188   0.155  1.00  0.00           C  
ATOM   2163  CG  ASN C 143     -15.599  11.726   0.405  1.00  0.00           C  
ATOM   2164  OD1 ASN C 143     -14.709  10.891   0.202  1.00  0.00           O  
ATOM   2165  ND2 ASN C 143     -16.788  11.399   0.843  1.00  0.00           N  
ATOM   2166  H   ASN C 143     -14.611  13.236   2.586  1.00  0.00           H  
ATOM   2167  HA  ASN C 143     -13.235  12.944   0.152  1.00  0.00           H  
ATOM   2168 1HB  ASN C 143     -16.104  13.767   0.695  1.00  0.00           H  
ATOM   2169 2HB  ASN C 143     -15.488  13.389  -0.908  1.00  0.00           H  
ATOM   2170 1HD2 ASN C 143     -17.007  10.440   1.028  1.00  0.00           H  
ATOM   2171 2HD2 ASN C 143     -17.477  12.107   0.994  1.00  0.00           H  
ATOM   2172  N   ILE C 144     -12.644  15.102  -0.815  1.00  0.00           N  
ATOM   2173  CA  ILE C 144     -12.162  16.387  -1.309  1.00  0.00           C  
ATOM   2174  C   ILE C 144     -12.856  16.772  -2.609  1.00  0.00           C  
ATOM   2175  O   ILE C 144     -12.217  17.247  -3.548  1.00  0.00           O  
ATOM   2176  CB  ILE C 144     -10.639  16.354  -1.529  1.00  0.00           C  
ATOM   2177  CG1 ILE C 144     -10.278  15.329  -2.607  1.00  0.00           C  
ATOM   2178  CG2 ILE C 144      -9.920  16.037  -0.227  1.00  0.00           C  
ATOM   2179  CD1 ILE C 144      -8.858  15.448  -3.112  1.00  0.00           C  
ATOM   2180  H   ILE C 144     -12.198  14.254  -1.133  1.00  0.00           H  
ATOM   2181  HA  ILE C 144     -12.386  17.149  -0.564  1.00  0.00           H  
ATOM   2182  HB  ILE C 144     -10.303  17.324  -1.892  1.00  0.00           H  
ATOM   2183 1HG1 ILE C 144     -10.416  14.322  -2.214  1.00  0.00           H  
ATOM   2184 2HG1 ILE C 144     -10.951  15.442  -3.457  1.00  0.00           H  
ATOM   2185 1HG2 ILE C 144      -8.844  16.017  -0.401  1.00  0.00           H  
ATOM   2186 2HG2 ILE C 144     -10.154  16.802   0.512  1.00  0.00           H  
ATOM   2187 3HG2 ILE C 144     -10.246  15.065   0.142  1.00  0.00           H  
ATOM   2188 1HD1 ILE C 144      -8.677  14.689  -3.874  1.00  0.00           H  
ATOM   2189 2HD1 ILE C 144      -8.707  16.438  -3.544  1.00  0.00           H  
ATOM   2190 3HD1 ILE C 144      -8.164  15.303  -2.285  1.00  0.00           H  
ATOM   2191  N   VAL C 145     -14.168  16.566  -2.658  1.00  0.00           N  
ATOM   2192  CA  VAL C 145     -14.957  16.924  -3.831  1.00  0.00           C  
ATOM   2193  C   VAL C 145     -15.637  18.275  -3.645  1.00  0.00           C  
ATOM   2194  O   VAL C 145     -16.382  18.479  -2.687  1.00  0.00           O  
ATOM   2195  CB  VAL C 145     -16.024  15.848  -4.105  1.00  0.00           C  
ATOM   2196  CG1 VAL C 145     -16.865  16.229  -5.315  1.00  0.00           C  
ATOM   2197  CG2 VAL C 145     -15.356  14.498  -4.316  1.00  0.00           C  
ATOM   2198  H   VAL C 145     -14.630  16.151  -1.862  1.00  0.00           H  
ATOM   2199  HA  VAL C 145     -14.290  16.984  -4.691  1.00  0.00           H  
ATOM   2200  HB  VAL C 145     -16.698  15.792  -3.251  1.00  0.00           H  
ATOM   2201 1HG1 VAL C 145     -17.614  15.458  -5.495  1.00  0.00           H  
ATOM   2202 2HG1 VAL C 145     -17.362  17.180  -5.128  1.00  0.00           H  
ATOM   2203 3HG1 VAL C 145     -16.222  16.320  -6.191  1.00  0.00           H  
ATOM   2204 1HG2 VAL C 145     -16.116  13.742  -4.509  1.00  0.00           H  
ATOM   2205 2HG2 VAL C 145     -14.677  14.557  -5.168  1.00  0.00           H  
ATOM   2206 3HG2 VAL C 145     -14.794  14.227  -3.422  1.00  0.00           H  
ATOM   2207  N   HIS C 146     -15.376  19.194  -4.568  1.00  0.00           N  
ATOM   2208  CA  HIS C 146     -15.956  20.531  -4.503  1.00  0.00           C  
ATOM   2209  C   HIS C 146     -17.453  20.496  -4.782  1.00  0.00           C  
ATOM   2210  O   HIS C 146     -17.952  19.579  -5.433  1.00  0.00           O  
ATOM   2211  CB  HIS C 146     -15.267  21.468  -5.500  1.00  0.00           C  
ATOM   2212  CG  HIS C 146     -15.551  22.918  -5.258  1.00  0.00           C  
ATOM   2213  ND1 HIS C 146     -16.789  23.482  -5.489  1.00  0.00           N  
ATOM   2214  CD2 HIS C 146     -14.760  23.919  -4.806  1.00  0.00           C  
ATOM   2215  CE1 HIS C 146     -16.746  24.768  -5.189  1.00  0.00           C  
ATOM   2216  NE2 HIS C 146     -15.527  25.058  -4.772  1.00  0.00           N  
ATOM   2217  H   HIS C 146     -14.761  18.961  -5.335  1.00  0.00           H  
ATOM   2218  HA  HIS C 146     -15.815  20.939  -3.503  1.00  0.00           H  
ATOM   2219 1HB  HIS C 146     -14.187  21.320  -5.453  1.00  0.00           H  
ATOM   2220 2HB  HIS C 146     -15.587  21.222  -6.512  1.00  0.00           H  
ATOM   2221  HD2 HIS C 146     -13.711  23.837  -4.522  1.00  0.00           H  
ATOM   2222  HE1 HIS C 146     -17.575  25.470  -5.270  1.00  0.00           H  
ATOM   2223  HE2 HIS C 146     -15.204  25.968  -4.476  1.00  0.00           H  
ATOM   2224  N   ASN C 147     -18.165  21.502  -4.284  1.00  0.00           N  
ATOM   2225  CA  ASN C 147     -19.616  21.552  -4.417  1.00  0.00           C  
ATOM   2226  C   ASN C 147     -20.033  21.643  -5.880  1.00  0.00           C  
ATOM   2227  O   ASN C 147     -21.153  21.281  -6.240  1.00  0.00           O  
ATOM   2228  CB  ASN C 147     -20.185  22.716  -3.627  1.00  0.00           C  
ATOM   2229  CG  ASN C 147     -20.139  22.483  -2.142  1.00  0.00           C  
ATOM   2230  OD1 ASN C 147     -20.069  21.337  -1.683  1.00  0.00           O  
ATOM   2231  ND2 ASN C 147     -20.178  23.548  -1.383  1.00  0.00           N  
ATOM   2232  H   ASN C 147     -17.689  22.250  -3.802  1.00  0.00           H  
ATOM   2233  HA  ASN C 147     -20.033  20.625  -4.019  1.00  0.00           H  
ATOM   2234 1HB  ASN C 147     -19.624  23.622  -3.858  1.00  0.00           H  
ATOM   2235 2HB  ASN C 147     -21.220  22.887  -3.924  1.00  0.00           H  
ATOM   2236 1HD2 ASN C 147     -20.150  23.454  -0.387  1.00  0.00           H  
ATOM   2237 2HD2 ASN C 147     -20.234  24.456  -1.797  1.00  0.00           H  
ATOM   2238  N   ASN C 148     -19.124  22.128  -6.719  1.00  0.00           N  
ATOM   2239  CA  ASN C 148     -19.398  22.272  -8.144  1.00  0.00           C  
ATOM   2240  C   ASN C 148     -19.124  20.974  -8.892  1.00  0.00           C  
ATOM   2241  O   ASN C 148     -19.225  20.919 -10.118  1.00  0.00           O  
ATOM   2242  CB  ASN C 148     -18.582  23.409  -8.732  1.00  0.00           C  
ATOM   2243  CG  ASN C 148     -17.107  23.117  -8.740  1.00  0.00           C  
ATOM   2244  OD1 ASN C 148     -16.682  21.992  -8.452  1.00  0.00           O  
ATOM   2245  ND2 ASN C 148     -16.317  24.109  -9.065  1.00  0.00           N  
ATOM   2246  H   ASN C 148     -18.221  22.403  -6.361  1.00  0.00           H  
ATOM   2247  HA  ASN C 148     -20.457  22.502  -8.272  1.00  0.00           H  
ATOM   2248 1HB  ASN C 148     -18.908  23.601  -9.755  1.00  0.00           H  
ATOM   2249 2HB  ASN C 148     -18.757  24.318  -8.156  1.00  0.00           H  
ATOM   2250 1HD2 ASN C 148     -15.326  23.973  -9.088  1.00  0.00           H  
ATOM   2251 2HD2 ASN C 148     -16.704  25.002  -9.291  1.00  0.00           H  
ATOM   2252  N   GLY C 149     -18.778  19.929  -8.147  1.00  0.00           N  
ATOM   2253  CA  GLY C 149     -18.683  18.587  -8.707  1.00  0.00           C  
ATOM   2254  C   GLY C 149     -17.290  18.319  -9.262  1.00  0.00           C  
ATOM   2255  O   GLY C 149     -17.068  17.326  -9.955  1.00  0.00           O  
ATOM   2256  H   GLY C 149     -18.575  20.069  -7.167  1.00  0.00           H  
ATOM   2257 1HA  GLY C 149     -18.919  17.853  -7.936  1.00  0.00           H  
ATOM   2258 2HA  GLY C 149     -19.422  18.469  -9.498  1.00  0.00           H  
ATOM   2259  N   ILE C 150     -16.354  19.209  -8.952  1.00  0.00           N  
ATOM   2260  CA  ILE C 150     -14.978  19.067  -9.414  1.00  0.00           C  
ATOM   2261  C   ILE C 150     -14.040  18.741  -8.258  1.00  0.00           C  
ATOM   2262  O   ILE C 150     -14.057  19.410  -7.225  1.00  0.00           O  
ATOM   2263  CB  ILE C 150     -14.499  20.349 -10.118  1.00  0.00           C  
ATOM   2264  CG1 ILE C 150     -15.363  20.636 -11.350  1.00  0.00           C  
ATOM   2265  CG2 ILE C 150     -13.034  20.227 -10.508  1.00  0.00           C  
ATOM   2266  CD1 ILE C 150     -15.108  21.990 -11.973  1.00  0.00           C  
ATOM   2267  H   ILE C 150     -16.602  20.006  -8.383  1.00  0.00           H  
ATOM   2268  HA  ILE C 150     -14.936  18.245 -10.128  1.00  0.00           H  
ATOM   2269  HB  ILE C 150     -14.617  21.199  -9.446  1.00  0.00           H  
ATOM   2270 1HG1 ILE C 150     -15.183  19.873 -12.106  1.00  0.00           H  
ATOM   2271 2HG1 ILE C 150     -16.417  20.581 -11.076  1.00  0.00           H  
ATOM   2272 1HG2 ILE C 150     -12.713  21.141 -11.006  1.00  0.00           H  
ATOM   2273 2HG2 ILE C 150     -12.432  20.069  -9.615  1.00  0.00           H  
ATOM   2274 3HG2 ILE C 150     -12.908  19.382 -11.186  1.00  0.00           H  
ATOM   2275 1HD1 ILE C 150     -15.757  22.120 -12.839  1.00  0.00           H  
ATOM   2276 2HD1 ILE C 150     -15.316  22.772 -11.242  1.00  0.00           H  
ATOM   2277 3HD1 ILE C 150     -14.067  22.055 -12.287  1.00  0.00           H  
ATOM   2278  N   THR C 151     -13.223  17.709  -8.439  1.00  0.00           N  
ATOM   2279  CA  THR C 151     -12.210  17.352  -7.453  1.00  0.00           C  
ATOM   2280  C   THR C 151     -10.892  18.060  -7.737  1.00  0.00           C  
ATOM   2281  O   THR C 151     -10.171  17.700  -8.669  1.00  0.00           O  
ATOM   2282  CB  THR C 151     -11.983  15.830  -7.417  1.00  0.00           C  
ATOM   2283  OG1 THR C 151     -13.204  15.170  -7.059  1.00  0.00           O  
ATOM   2284  CG2 THR C 151     -10.904  15.475  -6.406  1.00  0.00           C  
ATOM   2285  H   THR C 151     -13.306  17.158  -9.281  1.00  0.00           H  
ATOM   2286  HA  THR C 151     -12.557  17.670  -6.470  1.00  0.00           H  
ATOM   2287  HB  THR C 151     -11.676  15.484  -8.404  1.00  0.00           H  
ATOM   2288  HG1 THR C 151     -13.629  14.831  -7.851  1.00  0.00           H  
ATOM   2289 1HG2 THR C 151     -10.757  14.395  -6.395  1.00  0.00           H  
ATOM   2290 2HG2 THR C 151      -9.971  15.966  -6.682  1.00  0.00           H  
ATOM   2291 3HG2 THR C 151     -11.210  15.809  -5.416  1.00  0.00           H  
ATOM   2292  N   TYR C 152     -10.580  19.067  -6.929  1.00  0.00           N  
ATOM   2293  CA  TYR C 152      -9.392  19.884  -7.145  1.00  0.00           C  
ATOM   2294  C   TYR C 152      -8.178  19.285  -6.447  1.00  0.00           C  
ATOM   2295  O   TYR C 152      -7.717  19.801  -5.429  1.00  0.00           O  
ATOM   2296  CB  TYR C 152      -9.630  21.315  -6.660  1.00  0.00           C  
ATOM   2297  CG  TYR C 152     -10.642  22.079  -7.485  1.00  0.00           C  
ATOM   2298  CD1 TYR C 152     -11.956  22.179  -7.052  1.00  0.00           C  
ATOM   2299  CD2 TYR C 152     -10.256  22.680  -8.673  1.00  0.00           C  
ATOM   2300  CE1 TYR C 152     -12.880  22.877  -7.806  1.00  0.00           C  
ATOM   2301  CE2 TYR C 152     -11.180  23.378  -9.427  1.00  0.00           C  
ATOM   2302  CZ  TYR C 152     -12.487  23.477  -8.997  1.00  0.00           C  
ATOM   2303  OH  TYR C 152     -13.407  24.172  -9.747  1.00  0.00           O  
ATOM   2304  H   TYR C 152     -11.182  19.273  -6.145  1.00  0.00           H  
ATOM   2305  HA  TYR C 152      -9.179  19.909  -8.214  1.00  0.00           H  
ATOM   2306 1HB  TYR C 152      -9.979  21.296  -5.626  1.00  0.00           H  
ATOM   2307 2HB  TYR C 152      -8.691  21.867  -6.678  1.00  0.00           H  
ATOM   2308  HD1 TYR C 152     -12.260  21.707  -6.118  1.00  0.00           H  
ATOM   2309  HD2 TYR C 152      -9.223  22.601  -9.014  1.00  0.00           H  
ATOM   2310  HE1 TYR C 152     -13.913  22.955  -7.466  1.00  0.00           H  
ATOM   2311  HE2 TYR C 152     -10.876  23.850 -10.362  1.00  0.00           H  
ATOM   2312  HH  TYR C 152     -12.985  24.502 -10.544  1.00  0.00           H  
ATOM   2313  N   LEU C 153      -7.662  18.192  -7.001  1.00  0.00           N  
ATOM   2314  CA  LEU C 153      -6.471  17.548  -6.460  1.00  0.00           C  
ATOM   2315  C   LEU C 153      -5.223  17.967  -7.227  1.00  0.00           C  
ATOM   2316  O   LEU C 153      -5.183  17.891  -8.455  1.00  0.00           O  
ATOM   2317  CB  LEU C 153      -6.624  16.023  -6.512  1.00  0.00           C  
ATOM   2318  CG  LEU C 153      -5.388  15.216  -6.093  1.00  0.00           C  
ATOM   2319  CD1 LEU C 153      -5.134  15.414  -4.605  1.00  0.00           C  
ATOM   2320  CD2 LEU C 153      -5.606  13.747  -6.420  1.00  0.00           C  
ATOM   2321  H   LEU C 153      -8.107  17.798  -7.817  1.00  0.00           H  
ATOM   2322  HA  LEU C 153      -6.355  17.854  -5.421  1.00  0.00           H  
ATOM   2323 1HB  LEU C 153      -7.446  15.734  -5.860  1.00  0.00           H  
ATOM   2324 2HB  LEU C 153      -6.878  15.734  -7.532  1.00  0.00           H  
ATOM   2325  HG  LEU C 153      -4.514  15.582  -6.632  1.00  0.00           H  
ATOM   2326 1HD1 LEU C 153      -4.256  14.841  -4.306  1.00  0.00           H  
ATOM   2327 2HD1 LEU C 153      -4.962  16.471  -4.402  1.00  0.00           H  
ATOM   2328 3HD1 LEU C 153      -5.999  15.071  -4.039  1.00  0.00           H  
ATOM   2329 1HD2 LEU C 153      -4.728  13.173  -6.122  1.00  0.00           H  
ATOM   2330 2HD2 LEU C 153      -6.479  13.379  -5.880  1.00  0.00           H  
ATOM   2331 3HD2 LEU C 153      -5.768  13.633  -7.492  1.00  0.00           H  
ATOM   2332  N   GLU C 154      -4.205  18.407  -6.495  1.00  0.00           N  
ATOM   2333  CA  GLU C 154      -2.929  18.772  -7.098  1.00  0.00           C  
ATOM   2334  C   GLU C 154      -1.781  17.993  -6.471  1.00  0.00           C  
ATOM   2335  O   GLU C 154      -1.832  17.632  -5.296  1.00  0.00           O  
ATOM   2336  CB  GLU C 154      -2.680  20.275  -6.951  1.00  0.00           C  
ATOM   2337  CG  GLU C 154      -3.607  21.151  -7.781  1.00  0.00           C  
ATOM   2338  CD  GLU C 154      -3.260  22.612  -7.700  1.00  0.00           C  
ATOM   2339  OE1 GLU C 154      -3.080  23.100  -6.610  1.00  0.00           O  
ATOM   2340  OE2 GLU C 154      -3.175  23.240  -8.729  1.00  0.00           O  
ATOM   2341  H   GLU C 154      -4.319  18.492  -5.495  1.00  0.00           H  
ATOM   2342  HA  GLU C 154      -2.966  18.527  -8.160  1.00  0.00           H  
ATOM   2343 1HB  GLU C 154      -2.796  20.562  -5.905  1.00  0.00           H  
ATOM   2344 2HB  GLU C 154      -1.654  20.504  -7.241  1.00  0.00           H  
ATOM   2345 1HG  GLU C 154      -3.553  20.834  -8.822  1.00  0.00           H  
ATOM   2346 2HG  GLU C 154      -4.630  21.006  -7.439  1.00  0.00           H  
ATOM   2347  N   TRP C 155      -0.745  17.736  -7.263  1.00  0.00           N  
ATOM   2348  CA  TRP C 155       0.525  17.256  -6.731  1.00  0.00           C  
ATOM   2349  C   TRP C 155       1.657  18.225  -7.050  1.00  0.00           C  
ATOM   2350  O   TRP C 155       1.662  18.865  -8.101  1.00  0.00           O  
ATOM   2351  CB  TRP C 155       0.855  15.876  -7.303  1.00  0.00           C  
ATOM   2352  CG  TRP C 155      -0.086  14.801  -6.850  1.00  0.00           C  
ATOM   2353  CD1 TRP C 155      -1.280  14.471  -7.417  1.00  0.00           C  
ATOM   2354  CD2 TRP C 155       0.086  13.903  -5.727  1.00  0.00           C  
ATOM   2355  NE1 TRP C 155      -1.862  13.436  -6.728  1.00  0.00           N  
ATOM   2356  CE2 TRP C 155      -1.039  13.075  -5.691  1.00  0.00           C  
ATOM   2357  CE3 TRP C 155       1.090  13.738  -4.764  1.00  0.00           C  
ATOM   2358  CZ2 TRP C 155      -1.195  12.091  -4.727  1.00  0.00           C  
ATOM   2359  CZ3 TRP C 155       0.934  12.751  -3.799  1.00  0.00           C  
ATOM   2360  CH2 TRP C 155      -0.179  11.949  -3.781  1.00  0.00           C  
ATOM   2361  H   TRP C 155      -0.840  17.877  -8.259  1.00  0.00           H  
ATOM   2362  HA  TRP C 155       0.438  17.174  -5.648  1.00  0.00           H  
ATOM   2363 1HB  TRP C 155       0.829  15.917  -8.392  1.00  0.00           H  
ATOM   2364 2HB  TRP C 155       1.865  15.593  -7.009  1.00  0.00           H  
ATOM   2365  HD1 TRP C 155      -1.711  14.958  -8.290  1.00  0.00           H  
ATOM   2366  HE1 TRP C 155      -2.751  13.009  -6.946  1.00  0.00           H  
ATOM   2367  HE3 TRP C 155       1.977  14.370  -4.775  1.00  0.00           H  
ATOM   2368  HZ2 TRP C 155      -2.072  11.444  -4.696  1.00  0.00           H  
ATOM   2369  HZ3 TRP C 155       1.719  12.630  -3.052  1.00  0.00           H  
ATOM   2370  HH2 TRP C 155      -0.270  11.184  -3.010  1.00  0.00           H  
ATOM   2371  N   TYR C 156       2.615  18.329  -6.135  1.00  0.00           N  
ATOM   2372  CA  TYR C 156       3.738  19.243  -6.302  1.00  0.00           C  
ATOM   2373  C   TYR C 156       5.066  18.496  -6.269  1.00  0.00           C  
ATOM   2374  O   TYR C 156       5.188  17.456  -5.622  1.00  0.00           O  
ATOM   2375  CB  TYR C 156       3.712  20.327  -5.222  1.00  0.00           C  
ATOM   2376  CG  TYR C 156       2.471  21.191  -5.256  1.00  0.00           C  
ATOM   2377  CD1 TYR C 156       1.407  20.910  -4.411  1.00  0.00           C  
ATOM   2378  CD2 TYR C 156       2.398  22.265  -6.130  1.00  0.00           C  
ATOM   2379  CE1 TYR C 156       0.274  21.700  -4.442  1.00  0.00           C  
ATOM   2380  CE2 TYR C 156       1.265  23.055  -6.161  1.00  0.00           C  
ATOM   2381  CZ  TYR C 156       0.206  22.775  -5.321  1.00  0.00           C  
ATOM   2382  OH  TYR C 156      -0.922  23.562  -5.351  1.00  0.00           O  
ATOM   2383  H   TYR C 156       2.564  17.759  -5.302  1.00  0.00           H  
ATOM   2384  HA  TYR C 156       3.653  19.721  -7.278  1.00  0.00           H  
ATOM   2385 1HB  TYR C 156       3.776  19.861  -4.238  1.00  0.00           H  
ATOM   2386 2HB  TYR C 156       4.581  20.974  -5.336  1.00  0.00           H  
ATOM   2387  HD1 TYR C 156       1.465  20.066  -3.724  1.00  0.00           H  
ATOM   2388  HD2 TYR C 156       3.234  22.486  -6.794  1.00  0.00           H  
ATOM   2389  HE1 TYR C 156      -0.562  21.479  -3.779  1.00  0.00           H  
ATOM   2390  HE2 TYR C 156       1.207  23.899  -6.849  1.00  0.00           H  
ATOM   2391  HH  TYR C 156      -1.604  23.122  -5.864  1.00  0.00           H  
ATOM   2392  N   LEU C 157       6.059  19.033  -6.970  1.00  0.00           N  
ATOM   2393  CA  LEU C 157       7.393  18.446  -6.981  1.00  0.00           C  
ATOM   2394  C   LEU C 157       8.437  19.442  -6.494  1.00  0.00           C  
ATOM   2395  O   LEU C 157       8.665  20.476  -7.123  1.00  0.00           O  
ATOM   2396  CB  LEU C 157       7.751  17.971  -8.395  1.00  0.00           C  
ATOM   2397  CG  LEU C 157       9.030  17.133  -8.511  1.00  0.00           C  
ATOM   2398  CD1 LEU C 157       8.984  16.309  -9.791  1.00  0.00           C  
ATOM   2399  CD2 LEU C 157      10.243  18.051  -8.496  1.00  0.00           C  
ATOM   2400  H   LEU C 157       5.884  19.870  -7.508  1.00  0.00           H  
ATOM   2401  HA  LEU C 157       7.399  17.587  -6.311  1.00  0.00           H  
ATOM   2402 1HB  LEU C 157       6.927  17.373  -8.780  1.00  0.00           H  
ATOM   2403 2HB  LEU C 157       7.869  18.845  -9.036  1.00  0.00           H  
ATOM   2404  HG  LEU C 157       9.089  16.440  -7.671  1.00  0.00           H  
ATOM   2405 1HD1 LEU C 157       9.892  15.713  -9.874  1.00  0.00           H  
ATOM   2406 2HD1 LEU C 157       8.118  15.647  -9.767  1.00  0.00           H  
ATOM   2407 3HD1 LEU C 157       8.908  16.975 -10.650  1.00  0.00           H  
ATOM   2408 1HD2 LEU C 157      11.152  17.455  -8.578  1.00  0.00           H  
ATOM   2409 2HD2 LEU C 157      10.186  18.743  -9.337  1.00  0.00           H  
ATOM   2410 3HD2 LEU C 157      10.261  18.614  -7.563  1.00  0.00           H  
ATOM   2411  N   GLN C 158       9.070  19.126  -5.369  1.00  0.00           N  
ATOM   2412  CA  GLN C 158      10.121  19.973  -4.817  1.00  0.00           C  
ATOM   2413  C   GLN C 158      11.483  19.299  -4.921  1.00  0.00           C  
ATOM   2414  O   GLN C 158      11.798  18.391  -4.153  1.00  0.00           O  
ATOM   2415  CB  GLN C 158       9.819  20.317  -3.356  1.00  0.00           C  
ATOM   2416  CG  GLN C 158      10.862  21.203  -2.697  1.00  0.00           C  
ATOM   2417  CD  GLN C 158      10.500  21.558  -1.267  1.00  0.00           C  
ATOM   2418  OE1 GLN C 158       9.874  20.767  -0.556  1.00  0.00           O  
ATOM   2419  NE2 GLN C 158      10.894  22.751  -0.837  1.00  0.00           N  
ATOM   2420  H   GLN C 158       8.817  18.277  -4.884  1.00  0.00           H  
ATOM   2421  HA  GLN C 158      10.158  20.897  -5.392  1.00  0.00           H  
ATOM   2422 1HB  GLN C 158       8.857  20.827  -3.293  1.00  0.00           H  
ATOM   2423 2HB  GLN C 158       9.741  19.399  -2.774  1.00  0.00           H  
ATOM   2424 1HG  GLN C 158      11.817  20.676  -2.687  1.00  0.00           H  
ATOM   2425 2HG  GLN C 158      10.952  22.127  -3.266  1.00  0.00           H  
ATOM   2426 1HE2 GLN C 158      10.684  23.041   0.098  1.00  0.00           H  
ATOM   2427 2HE2 GLN C 158      11.400  23.361  -1.447  1.00  0.00           H  
ATOM   2428  N   LYS C 159      12.288  19.750  -5.877  1.00  0.00           N  
ATOM   2429  CA  LYS C 159      13.692  19.360  -5.944  1.00  0.00           C  
ATOM   2430  C   LYS C 159      14.496  20.003  -4.821  1.00  0.00           C  
ATOM   2431  O   LYS C 159      14.327  21.185  -4.522  1.00  0.00           O  
ATOM   2432  CB  LYS C 159      14.288  19.736  -7.301  1.00  0.00           C  
ATOM   2433  CG  LYS C 159      15.732  19.291  -7.498  1.00  0.00           C  
ATOM   2434  CD  LYS C 159      16.207  19.572  -8.916  1.00  0.00           C  
ATOM   2435  CE  LYS C 159      17.667  19.182  -9.098  1.00  0.00           C  
ATOM   2436  NZ  LYS C 159      18.117  19.356 -10.506  1.00  0.00           N  
ATOM   2437  H   LYS C 159      11.919  20.379  -6.575  1.00  0.00           H  
ATOM   2438  HA  LYS C 159      13.756  18.278  -5.822  1.00  0.00           H  
ATOM   2439 1HB  LYS C 159      13.690  19.292  -8.097  1.00  0.00           H  
ATOM   2440 2HB  LYS C 159      14.251  20.818  -7.428  1.00  0.00           H  
ATOM   2441 1HG  LYS C 159      16.375  19.822  -6.796  1.00  0.00           H  
ATOM   2442 2HG  LYS C 159      15.813  18.223  -7.302  1.00  0.00           H  
ATOM   2443 1HD  LYS C 159      15.598  19.009  -9.623  1.00  0.00           H  
ATOM   2444 2HD  LYS C 159      16.096  20.635  -9.133  1.00  0.00           H  
ATOM   2445 1HE  LYS C 159      18.291  19.796  -8.451  1.00  0.00           H  
ATOM   2446 2HE  LYS C 159      17.803  18.139  -8.813  1.00  0.00           H  
ATOM   2447 1HZ  LYS C 159      19.088  19.086 -10.585  1.00  0.00           H  
ATOM   2448 2HZ  LYS C 159      17.556  18.775 -11.114  1.00  0.00           H  
ATOM   2449 3HZ  LYS C 159      18.014  20.323 -10.776  1.00  0.00           H  
ATOM   2450  N   PRO C 160      15.372  19.218  -4.203  1.00  0.00           N  
ATOM   2451  CA  PRO C 160      16.204  19.710  -3.112  1.00  0.00           C  
ATOM   2452  C   PRO C 160      16.927  20.992  -3.504  1.00  0.00           C  
ATOM   2453  O   PRO C 160      17.676  21.020  -4.480  1.00  0.00           O  
ATOM   2454  CB  PRO C 160      17.186  18.557  -2.881  1.00  0.00           C  
ATOM   2455  CG  PRO C 160      16.413  17.338  -3.252  1.00  0.00           C  
ATOM   2456  CD  PRO C 160      15.602  17.759  -4.448  1.00  0.00           C  
ATOM   2457  HA  PRO C 160      15.576  19.875  -2.224  1.00  0.00           H  
ATOM   2458 1HB  PRO C 160      18.084  18.697  -3.500  1.00  0.00           H  
ATOM   2459 2HB  PRO C 160      17.517  18.549  -1.832  1.00  0.00           H  
ATOM   2460 1HG  PRO C 160      17.098  16.507  -3.476  1.00  0.00           H  
ATOM   2461 2HG  PRO C 160      15.786  17.014  -2.408  1.00  0.00           H  
ATOM   2462 1HD  PRO C 160      16.186  17.592  -5.365  1.00  0.00           H  
ATOM   2463 2HD  PRO C 160      14.663  17.186  -4.476  1.00  0.00           H  
ATOM   2464  N   GLY C 161      16.697  22.053  -2.737  1.00  0.00           N  
ATOM   2465  CA  GLY C 161      17.296  23.350  -3.025  1.00  0.00           C  
ATOM   2466  C   GLY C 161      16.303  24.275  -3.716  1.00  0.00           C  
ATOM   2467  O   GLY C 161      16.517  25.485  -3.796  1.00  0.00           O  
ATOM   2468  H   GLY C 161      16.091  21.958  -1.934  1.00  0.00           H  
ATOM   2469 1HA  GLY C 161      17.638  23.807  -2.096  1.00  0.00           H  
ATOM   2470 2HA  GLY C 161      18.173  23.214  -3.657  1.00  0.00           H  
ATOM   2471  N   GLN C 162      15.214  23.699  -4.215  1.00  0.00           N  
ATOM   2472  CA  GLN C 162      14.205  24.464  -4.938  1.00  0.00           C  
ATOM   2473  C   GLN C 162      12.892  24.508  -4.168  1.00  0.00           C  
ATOM   2474  O   GLN C 162      12.739  23.843  -3.143  1.00  0.00           O  
ATOM   2475  CB  GLN C 162      13.976  23.869  -6.330  1.00  0.00           C  
ATOM   2476  CG  GLN C 162      15.223  23.811  -7.195  1.00  0.00           C  
ATOM   2477  CD  GLN C 162      15.745  25.190  -7.551  1.00  0.00           C  
ATOM   2478  OE1 GLN C 162      14.998  26.048  -8.028  1.00  0.00           O  
ATOM   2479  NE2 GLN C 162      17.035  25.411  -7.321  1.00  0.00           N  
ATOM   2480  H   GLN C 162      15.083  22.705  -4.091  1.00  0.00           H  
ATOM   2481  HA  GLN C 162      14.563  25.488  -5.051  1.00  0.00           H  
ATOM   2482 1HB  GLN C 162      13.586  22.856  -6.232  1.00  0.00           H  
ATOM   2483 2HB  GLN C 162      13.227  24.458  -6.858  1.00  0.00           H  
ATOM   2484 1HG  GLN C 162      16.005  23.279  -6.653  1.00  0.00           H  
ATOM   2485 2HG  GLN C 162      14.987  23.286  -8.120  1.00  0.00           H  
ATOM   2486 1HE2 GLN C 162      17.436  26.302  -7.535  1.00  0.00           H  
ATOM   2487 2HE2 GLN C 162      17.605  24.687  -6.933  1.00  0.00           H  
ATOM   2488  N   SER C 163      11.944  25.294  -4.668  1.00  0.00           N  
ATOM   2489  CA  SER C 163      10.608  25.349  -4.087  1.00  0.00           C  
ATOM   2490  C   SER C 163       9.653  24.410  -4.812  1.00  0.00           C  
ATOM   2491  O   SER C 163       9.885  24.039  -5.962  1.00  0.00           O  
ATOM   2492  CB  SER C 163      10.074  26.767  -4.139  1.00  0.00           C  
ATOM   2493  OG  SER C 163       9.919  27.196  -5.464  1.00  0.00           O  
ATOM   2494  H   SER C 163      12.155  25.868  -5.472  1.00  0.00           H  
ATOM   2495  HA  SER C 163      10.671  25.035  -3.044  1.00  0.00           H  
ATOM   2496 1HB  SER C 163       9.115  26.814  -3.624  1.00  0.00           H  
ATOM   2497 2HB  SER C 163      10.759  27.433  -3.616  1.00  0.00           H  
ATOM   2498  HG  SER C 163       9.696  28.129  -5.415  1.00  0.00           H  
ATOM   2499  N   PRO C 164       8.577  24.027  -4.131  1.00  0.00           N  
ATOM   2500  CA  PRO C 164       7.551  23.184  -4.732  1.00  0.00           C  
ATOM   2501  C   PRO C 164       6.952  23.841  -5.969  1.00  0.00           C  
ATOM   2502  O   PRO C 164       6.522  24.993  -5.925  1.00  0.00           O  
ATOM   2503  CB  PRO C 164       6.517  23.047  -3.610  1.00  0.00           C  
ATOM   2504  CG  PRO C 164       7.299  23.283  -2.362  1.00  0.00           C  
ATOM   2505  CD  PRO C 164       8.284  24.359  -2.736  1.00  0.00           C  
ATOM   2506  HA  PRO C 164       7.988  22.207  -4.986  1.00  0.00           H  
ATOM   2507 1HB  PRO C 164       5.708  23.778  -3.751  1.00  0.00           H  
ATOM   2508 2HB  PRO C 164       6.057  22.048  -3.642  1.00  0.00           H  
ATOM   2509 1HG  PRO C 164       6.628  23.588  -1.546  1.00  0.00           H  
ATOM   2510 2HG  PRO C 164       7.790  22.353  -2.040  1.00  0.00           H  
ATOM   2511 1HD  PRO C 164       7.807  25.345  -2.632  1.00  0.00           H  
ATOM   2512 2HD  PRO C 164       9.170  24.286  -2.088  1.00  0.00           H  
ATOM   2513  N   GLN C 165       6.929  23.102  -7.073  1.00  0.00           N  
ATOM   2514  CA  GLN C 165       6.284  23.569  -8.294  1.00  0.00           C  
ATOM   2515  C   GLN C 165       5.185  22.613  -8.738  1.00  0.00           C  
ATOM   2516  O   GLN C 165       5.180  21.440  -8.362  1.00  0.00           O  
ATOM   2517  CB  GLN C 165       7.315  23.735  -9.414  1.00  0.00           C  
ATOM   2518  CG  GLN C 165       8.393  24.765  -9.120  1.00  0.00           C  
ATOM   2519  CD  GLN C 165       7.839  26.175  -9.037  1.00  0.00           C  
ATOM   2520  OE1 GLN C 165       6.747  26.458  -9.536  1.00  0.00           O  
ATOM   2521  NE2 GLN C 165       8.592  27.068  -8.406  1.00  0.00           N  
ATOM   2522  H   GLN C 165       7.368  22.192  -7.065  1.00  0.00           H  
ATOM   2523  HA  GLN C 165       5.827  24.538  -8.095  1.00  0.00           H  
ATOM   2524 1HB  GLN C 165       7.805  22.780  -9.603  1.00  0.00           H  
ATOM   2525 2HB  GLN C 165       6.810  24.031 -10.333  1.00  0.00           H  
ATOM   2526 1HG  GLN C 165       8.860  24.524  -8.165  1.00  0.00           H  
ATOM   2527 2HG  GLN C 165       9.136  24.735  -9.917  1.00  0.00           H  
ATOM   2528 1HE2 GLN C 165       8.278  28.015  -8.319  1.00  0.00           H  
ATOM   2529 2HE2 GLN C 165       9.472  26.796  -8.016  1.00  0.00           H  
ATOM   2530  N   LEU C 166       4.254  23.120  -9.539  1.00  0.00           N  
ATOM   2531  CA  LEU C 166       3.092  22.342  -9.952  1.00  0.00           C  
ATOM   2532  C   LEU C 166       3.508  21.111 -10.747  1.00  0.00           C  
ATOM   2533  O   LEU C 166       4.158  21.222 -11.787  1.00  0.00           O  
ATOM   2534  CB  LEU C 166       2.147  23.208 -10.796  1.00  0.00           C  
ATOM   2535  CG  LEU C 166       0.854  22.525 -11.258  1.00  0.00           C  
ATOM   2536  CD1 LEU C 166       0.010  22.160 -10.044  1.00  0.00           C  
ATOM   2537  CD2 LEU C 166       0.094  23.455 -12.192  1.00  0.00           C  
ATOM   2538  H   LEU C 166       4.354  24.069  -9.870  1.00  0.00           H  
ATOM   2539  HA  LEU C 166       2.562  22.012  -9.060  1.00  0.00           H  
ATOM   2540 1HB  LEU C 166       1.869  24.086 -10.214  1.00  0.00           H  
ATOM   2541 2HB  LEU C 166       2.682  23.541 -11.685  1.00  0.00           H  
ATOM   2542  HG  LEU C 166       1.098  21.602 -11.784  1.00  0.00           H  
ATOM   2543 1HD1 LEU C 166      -0.909  21.674 -10.372  1.00  0.00           H  
ATOM   2544 2HD1 LEU C 166       0.571  21.478  -9.403  1.00  0.00           H  
ATOM   2545 3HD1 LEU C 166      -0.236  23.063  -9.487  1.00  0.00           H  
ATOM   2546 1HD2 LEU C 166      -0.825  22.969 -12.521  1.00  0.00           H  
ATOM   2547 2HD2 LEU C 166      -0.151  24.378 -11.666  1.00  0.00           H  
ATOM   2548 3HD2 LEU C 166       0.713  23.686 -13.059  1.00  0.00           H  
ATOM   2549  N   LEU C 167       3.130  19.938 -10.253  1.00  0.00           N  
ATOM   2550  CA  LEU C 167       3.387  18.689 -10.960  1.00  0.00           C  
ATOM   2551  C   LEU C 167       2.136  18.193 -11.675  1.00  0.00           C  
ATOM   2552  O   LEU C 167       2.130  18.034 -12.896  1.00  0.00           O  
ATOM   2553  CB  LEU C 167       3.882  17.618  -9.981  1.00  0.00           C  
ATOM   2554  CG  LEU C 167       4.323  16.291 -10.613  1.00  0.00           C  
ATOM   2555  CD1 LEU C 167       5.551  16.527 -11.482  1.00  0.00           C  
ATOM   2556  CD2 LEU C 167       4.616  15.278  -9.516  1.00  0.00           C  
ATOM   2557  H   LEU C 167       2.651  19.910  -9.364  1.00  0.00           H  
ATOM   2558  HA  LEU C 167       4.161  18.867 -11.706  1.00  0.00           H  
ATOM   2559 1HB  LEU C 167       4.729  18.018  -9.427  1.00  0.00           H  
ATOM   2560 2HB  LEU C 167       3.083  17.397  -9.273  1.00  0.00           H  
ATOM   2561  HG  LEU C 167       3.528  15.912 -11.255  1.00  0.00           H  
ATOM   2562 1HD1 LEU C 167       5.865  15.584 -11.932  1.00  0.00           H  
ATOM   2563 2HD1 LEU C 167       5.308  17.240 -12.270  1.00  0.00           H  
ATOM   2564 3HD1 LEU C 167       6.360  16.923 -10.869  1.00  0.00           H  
ATOM   2565 1HD2 LEU C 167       4.929  14.335  -9.966  1.00  0.00           H  
ATOM   2566 2HD2 LEU C 167       5.412  15.656  -8.875  1.00  0.00           H  
ATOM   2567 3HD2 LEU C 167       3.717  15.116  -8.922  1.00  0.00           H  
ATOM   2568  N   ILE C 168       1.079  17.952 -10.908  1.00  0.00           N  
ATOM   2569  CA  ILE C 168      -0.192  17.512 -11.471  1.00  0.00           C  
ATOM   2570  C   ILE C 168      -1.354  18.318 -10.905  1.00  0.00           C  
ATOM   2571  O   ILE C 168      -1.351  18.689  -9.731  1.00  0.00           O  
ATOM   2572  CB  ILE C 168      -0.424  16.014 -11.200  1.00  0.00           C  
ATOM   2573  CG1 ILE C 168       0.660  15.174 -11.878  1.00  0.00           C  
ATOM   2574  CG2 ILE C 168      -1.805  15.595 -11.679  1.00  0.00           C  
ATOM   2575  CD1 ILE C 168       0.616  13.708 -11.511  1.00  0.00           C  
ATOM   2576  H   ILE C 168       1.157  18.076  -9.909  1.00  0.00           H  
ATOM   2577  HA  ILE C 168      -0.164  17.666 -12.549  1.00  0.00           H  
ATOM   2578  HB  ILE C 168      -0.348  15.823 -10.130  1.00  0.00           H  
ATOM   2579 1HG1 ILE C 168       0.562  15.258 -12.960  1.00  0.00           H  
ATOM   2580 2HG1 ILE C 168       1.643  15.562 -11.610  1.00  0.00           H  
ATOM   2581 1HG2 ILE C 168      -1.953  14.534 -11.480  1.00  0.00           H  
ATOM   2582 2HG2 ILE C 168      -2.564  16.171 -11.152  1.00  0.00           H  
ATOM   2583 3HG2 ILE C 168      -1.890  15.778 -12.750  1.00  0.00           H  
ATOM   2584 1HD1 ILE C 168       1.415  13.179 -12.031  1.00  0.00           H  
ATOM   2585 2HD1 ILE C 168       0.749  13.599 -10.434  1.00  0.00           H  
ATOM   2586 3HD1 ILE C 168      -0.345  13.289 -11.803  1.00  0.00           H  
ATOM   2587  N   TYR C 169      -2.347  18.586 -11.746  1.00  0.00           N  
ATOM   2588  CA  TYR C 169      -3.578  19.225 -11.299  1.00  0.00           C  
ATOM   2589  C   TYR C 169      -4.804  18.502 -11.843  1.00  0.00           C  
ATOM   2590  O   TYR C 169      -4.690  17.633 -12.708  1.00  0.00           O  
ATOM   2591  CB  TYR C 169      -3.601  20.697 -11.718  1.00  0.00           C  
ATOM   2592  CG  TYR C 169      -3.749  20.904 -13.209  1.00  0.00           C  
ATOM   2593  CD1 TYR C 169      -5.009  21.078 -13.763  1.00  0.00           C  
ATOM   2594  CD2 TYR C 169      -2.626  20.920 -14.023  1.00  0.00           C  
ATOM   2595  CE1 TYR C 169      -5.145  21.268 -15.125  1.00  0.00           C  
ATOM   2596  CE2 TYR C 169      -2.762  21.110 -15.384  1.00  0.00           C  
ATOM   2597  CZ  TYR C 169      -4.015  21.283 -15.935  1.00  0.00           C  
ATOM   2598  OH  TYR C 169      -4.151  21.472 -17.291  1.00  0.00           O  
ATOM   2599  H   TYR C 169      -2.246  18.341 -12.721  1.00  0.00           H  
ATOM   2600  HA  TYR C 169      -3.620  19.172 -10.211  1.00  0.00           H  
ATOM   2601 1HB  TYR C 169      -4.427  21.205 -11.220  1.00  0.00           H  
ATOM   2602 2HB  TYR C 169      -2.678  21.180 -11.398  1.00  0.00           H  
ATOM   2603  HD1 TYR C 169      -5.892  21.066 -13.124  1.00  0.00           H  
ATOM   2604  HD2 TYR C 169      -1.636  20.782 -13.588  1.00  0.00           H  
ATOM   2605  HE1 TYR C 169      -6.135  21.404 -15.560  1.00  0.00           H  
ATOM   2606  HE2 TYR C 169      -1.879  21.122 -16.024  1.00  0.00           H  
ATOM   2607  HH  TYR C 169      -4.605  20.718 -17.675  1.00  0.00           H  
ATOM   2608  N   LYS C 170      -5.975  18.866 -11.332  1.00  0.00           N  
ATOM   2609  CA  LYS C 170      -7.219  18.216 -11.728  1.00  0.00           C  
ATOM   2610  C   LYS C 170      -7.098  16.699 -11.644  1.00  0.00           C  
ATOM   2611  O   LYS C 170      -7.563  15.980 -12.528  1.00  0.00           O  
ATOM   2612  CB  LYS C 170      -7.615  18.634 -13.144  1.00  0.00           C  
ATOM   2613  CG  LYS C 170      -8.940  18.056 -13.623  1.00  0.00           C  
ATOM   2614  CD  LYS C 170      -9.297  18.569 -15.010  1.00  0.00           C  
ATOM   2615  CE  LYS C 170     -10.609  17.973 -15.501  1.00  0.00           C  
ATOM   2616  NZ  LYS C 170     -10.971  18.466 -16.857  1.00  0.00           N  
ATOM   2617  H   LYS C 170      -6.004  19.612 -10.652  1.00  0.00           H  
ATOM   2618  HA  LYS C 170      -8.005  18.526 -11.039  1.00  0.00           H  
ATOM   2619 1HB  LYS C 170      -7.686  19.721 -13.196  1.00  0.00           H  
ATOM   2620 2HB  LYS C 170      -6.841  18.323 -13.846  1.00  0.00           H  
ATOM   2621 1HG  LYS C 170      -8.873  16.968 -13.653  1.00  0.00           H  
ATOM   2622 2HG  LYS C 170      -9.731  18.334 -12.928  1.00  0.00           H  
ATOM   2623 1HD  LYS C 170      -9.388  19.655 -14.985  1.00  0.00           H  
ATOM   2624 2HD  LYS C 170      -8.505  18.304 -15.711  1.00  0.00           H  
ATOM   2625 1HE  LYS C 170     -10.527  16.888 -15.532  1.00  0.00           H  
ATOM   2626 2HE  LYS C 170     -11.409  18.235 -14.808  1.00  0.00           H  
ATOM   2627 1HZ  LYS C 170     -11.845  18.049 -17.145  1.00  0.00           H  
ATOM   2628 2HZ  LYS C 170     -11.069  19.471 -16.836  1.00  0.00           H  
ATOM   2629 3HZ  LYS C 170     -10.246  18.212 -17.513  1.00  0.00           H  
ATOM   2630  N   VAL C 171      -6.472  16.219 -10.575  1.00  0.00           N  
ATOM   2631  CA  VAL C 171      -6.491  14.798 -10.250  1.00  0.00           C  
ATOM   2632  C   VAL C 171      -5.497  14.023 -11.107  1.00  0.00           C  
ATOM   2633  O   VAL C 171      -4.613  13.343 -10.587  1.00  0.00           O  
ATOM   2634  CB  VAL C 171      -7.904  14.221 -10.460  1.00  0.00           C  
ATOM   2635  CG1 VAL C 171      -7.908  12.719 -10.213  1.00  0.00           C  
ATOM   2636  CG2 VAL C 171      -8.891  14.921  -9.539  1.00  0.00           C  
ATOM   2637  H   VAL C 171      -5.970  16.855  -9.972  1.00  0.00           H  
ATOM   2638  HA  VAL C 171      -6.216  14.678  -9.202  1.00  0.00           H  
ATOM   2639  HB  VAL C 171      -8.199  14.377 -11.498  1.00  0.00           H  
ATOM   2640 1HG1 VAL C 171      -8.914  12.328 -10.366  1.00  0.00           H  
ATOM   2641 2HG1 VAL C 171      -7.221  12.235 -10.907  1.00  0.00           H  
ATOM   2642 3HG1 VAL C 171      -7.593  12.518  -9.190  1.00  0.00           H  
ATOM   2643 1HG2 VAL C 171      -9.888  14.509  -9.693  1.00  0.00           H  
ATOM   2644 2HG2 VAL C 171      -8.592  14.770  -8.502  1.00  0.00           H  
ATOM   2645 3HG2 VAL C 171      -8.902  15.988  -9.762  1.00  0.00           H  
ATOM   2646  N   SER C 172      -5.648  14.132 -12.422  1.00  0.00           N  
ATOM   2647  CA  SER C 172      -4.929  13.266 -13.350  1.00  0.00           C  
ATOM   2648  C   SER C 172      -4.484  14.033 -14.588  1.00  0.00           C  
ATOM   2649  O   SER C 172      -4.117  13.438 -15.601  1.00  0.00           O  
ATOM   2650  CB  SER C 172      -5.804  12.096 -13.756  1.00  0.00           C  
ATOM   2651  OG  SER C 172      -6.953  12.537 -14.425  1.00  0.00           O  
ATOM   2652  H   SER C 172      -6.276  14.832 -12.790  1.00  0.00           H  
ATOM   2653  HA  SER C 172      -4.040  12.882 -12.847  1.00  0.00           H  
ATOM   2654 1HB  SER C 172      -5.238  11.426 -14.403  1.00  0.00           H  
ATOM   2655 2HB  SER C 172      -6.090  11.531 -12.870  1.00  0.00           H  
ATOM   2656  HG  SER C 172      -6.898  13.496 -14.442  1.00  0.00           H  
ATOM   2657  N   ASP C 173      -4.518  15.359 -14.500  1.00  0.00           N  
ATOM   2658  CA  ASP C 173      -4.052  16.211 -15.588  1.00  0.00           C  
ATOM   2659  C   ASP C 173      -2.714  16.855 -15.249  1.00  0.00           C  
ATOM   2660  O   ASP C 173      -2.663  17.892 -14.588  1.00  0.00           O  
ATOM   2661  CB  ASP C 173      -5.085  17.298 -15.897  1.00  0.00           C  
ATOM   2662  CG  ASP C 173      -4.721  18.130 -17.120  1.00  0.00           C  
ATOM   2663  OD1 ASP C 173      -3.686  17.886 -17.693  1.00  0.00           O  
ATOM   2664  OD2 ASP C 173      -5.482  19.001 -17.468  1.00  0.00           O  
ATOM   2665  H   ASP C 173      -4.875  15.787 -13.658  1.00  0.00           H  
ATOM   2666  HA  ASP C 173      -3.919  15.594 -16.477  1.00  0.00           H  
ATOM   2667 1HB  ASP C 173      -6.059  16.837 -16.066  1.00  0.00           H  
ATOM   2668 2HB  ASP C 173      -5.181  17.963 -15.039  1.00  0.00           H  
ATOM   2669  N   ARG C 174      -1.632  16.234 -15.706  1.00  0.00           N  
ATOM   2670  CA  ARG C 174      -0.288  16.697 -15.381  1.00  0.00           C  
ATOM   2671  C   ARG C 174       0.014  18.027 -16.059  1.00  0.00           C  
ATOM   2672  O   ARG C 174      -0.442  18.285 -17.173  1.00  0.00           O  
ATOM   2673  CB  ARG C 174       0.750  15.668 -15.804  1.00  0.00           C  
ATOM   2674  CG  ARG C 174       0.885  15.476 -17.306  1.00  0.00           C  
ATOM   2675  CD  ARG C 174       1.937  14.482 -17.640  1.00  0.00           C  
ATOM   2676  NE  ARG C 174       1.597  13.151 -17.166  1.00  0.00           N  
ATOM   2677  CZ  ARG C 174       0.870  12.254 -17.861  1.00  0.00           C  
ATOM   2678  NH1 ARG C 174       0.417  12.559 -19.056  1.00  0.00           N  
ATOM   2679  NH2 ARG C 174       0.614  11.066 -17.340  1.00  0.00           N  
ATOM   2680  H   ARG C 174      -1.743  15.419 -16.293  1.00  0.00           H  
ATOM   2681  HA  ARG C 174      -0.221  16.835 -14.302  1.00  0.00           H  
ATOM   2682 1HB  ARG C 174       1.727  15.958 -15.420  1.00  0.00           H  
ATOM   2683 2HB  ARG C 174       0.501  14.700 -15.369  1.00  0.00           H  
ATOM   2684 1HG  ARG C 174      -0.062  15.122 -17.715  1.00  0.00           H  
ATOM   2685 2HG  ARG C 174       1.149  16.426 -17.773  1.00  0.00           H  
ATOM   2686 1HD  ARG C 174       2.064  14.437 -18.722  1.00  0.00           H  
ATOM   2687 2HD  ARG C 174       2.878  14.779 -17.177  1.00  0.00           H  
ATOM   2688  HE  ARG C 174       1.928  12.879 -16.250  1.00  0.00           H  
ATOM   2689 1HH1 ARG C 174       0.613  13.467 -19.454  1.00  0.00           H  
ATOM   2690 2HH1 ARG C 174      -0.127  11.887 -19.577  1.00  0.00           H  
ATOM   2691 1HH2 ARG C 174       0.963  10.831 -16.421  1.00  0.00           H  
ATOM   2692 2HH2 ARG C 174       0.070  10.394 -17.861  1.00  0.00           H  
ATOM   2693  N   PHE C 175       0.786  18.869 -15.381  1.00  0.00           N  
ATOM   2694  CA  PHE C 175       1.142  20.180 -15.911  1.00  0.00           C  
ATOM   2695  C   PHE C 175       2.012  20.053 -17.155  1.00  0.00           C  
ATOM   2696  O   PHE C 175       2.886  19.189 -17.227  1.00  0.00           O  
ATOM   2697  CB  PHE C 175       1.875  21.005 -14.852  1.00  0.00           C  
ATOM   2698  CG  PHE C 175       2.293  22.367 -15.327  1.00  0.00           C  
ATOM   2699  CD1 PHE C 175       1.345  23.328 -15.644  1.00  0.00           C  
ATOM   2700  CD2 PHE C 175       3.635  22.690 -15.458  1.00  0.00           C  
ATOM   2701  CE1 PHE C 175       1.729  24.582 -16.081  1.00  0.00           C  
ATOM   2702  CE2 PHE C 175       4.022  23.942 -15.894  1.00  0.00           C  
ATOM   2703  CZ  PHE C 175       3.067  24.889 -16.206  1.00  0.00           C  
ATOM   2704  H   PHE C 175       1.135  18.595 -14.474  1.00  0.00           H  
ATOM   2705  HA  PHE C 175       0.224  20.702 -16.187  1.00  0.00           H  
ATOM   2706 1HB  PHE C 175       1.233  21.130 -13.981  1.00  0.00           H  
ATOM   2707 2HB  PHE C 175       2.766  20.469 -14.527  1.00  0.00           H  
ATOM   2708  HD1 PHE C 175       0.287  23.085 -15.544  1.00  0.00           H  
ATOM   2709  HD2 PHE C 175       4.390  21.942 -15.212  1.00  0.00           H  
ATOM   2710  HE1 PHE C 175       0.973  25.328 -16.327  1.00  0.00           H  
ATOM   2711  HE2 PHE C 175       5.080  24.184 -15.992  1.00  0.00           H  
ATOM   2712  HZ  PHE C 175       3.370  25.877 -16.551  1.00  0.00           H  
ATOM   2713  N   SER C 176       1.767  20.919 -18.133  1.00  0.00           N  
ATOM   2714  CA  SER C 176       2.524  20.901 -19.379  1.00  0.00           C  
ATOM   2715  C   SER C 176       4.020  21.015 -19.117  1.00  0.00           C  
ATOM   2716  O   SER C 176       4.472  21.938 -18.438  1.00  0.00           O  
ATOM   2717  CB  SER C 176       2.072  22.033 -20.281  1.00  0.00           C  
ATOM   2718  OG  SER C 176       2.847  22.086 -21.447  1.00  0.00           O  
ATOM   2719  H   SER C 176       1.039  21.607 -18.010  1.00  0.00           H  
ATOM   2720  HA  SER C 176       2.337  19.952 -19.884  1.00  0.00           H  
ATOM   2721 1HB  SER C 176       1.024  21.892 -20.543  1.00  0.00           H  
ATOM   2722 2HB  SER C 176       2.151  22.978 -19.746  1.00  0.00           H  
ATOM   2723  HG  SER C 176       3.752  22.225 -21.158  1.00  0.00           H  
ATOM   2724  N   GLY C 177       4.785  20.073 -19.658  1.00  0.00           N  
ATOM   2725  CA  GLY C 177       6.226  20.035 -19.438  1.00  0.00           C  
ATOM   2726  C   GLY C 177       6.610  18.902 -18.496  1.00  0.00           C  
ATOM   2727  O   GLY C 177       7.767  18.484 -18.451  1.00  0.00           O  
ATOM   2728  H   GLY C 177       4.357  19.365 -20.237  1.00  0.00           H  
ATOM   2729 1HA  GLY C 177       6.736  19.909 -20.393  1.00  0.00           H  
ATOM   2730 2HA  GLY C 177       6.555  20.986 -19.022  1.00  0.00           H  
ATOM   2731  N   VAL C 178       5.632  18.407 -17.745  1.00  0.00           N  
ATOM   2732  CA  VAL C 178       5.859  17.298 -16.826  1.00  0.00           C  
ATOM   2733  C   VAL C 178       5.903  15.968 -17.567  1.00  0.00           C  
ATOM   2734  O   VAL C 178       5.007  15.653 -18.351  1.00  0.00           O  
ATOM   2735  CB  VAL C 178       4.748  17.251 -15.760  1.00  0.00           C  
ATOM   2736  CG1 VAL C 178       4.893  16.009 -14.893  1.00  0.00           C  
ATOM   2737  CG2 VAL C 178       4.793  18.511 -14.909  1.00  0.00           C  
ATOM   2738  H   VAL C 178       4.708  18.809 -17.812  1.00  0.00           H  
ATOM   2739  HA  VAL C 178       6.816  17.452 -16.327  1.00  0.00           H  
ATOM   2740  HB  VAL C 178       3.781  17.184 -16.259  1.00  0.00           H  
ATOM   2741 1HG1 VAL C 178       4.099  15.993 -14.146  1.00  0.00           H  
ATOM   2742 2HG1 VAL C 178       4.821  15.119 -15.518  1.00  0.00           H  
ATOM   2743 3HG1 VAL C 178       5.861  16.026 -14.393  1.00  0.00           H  
ATOM   2744 1HG2 VAL C 178       4.005  18.472 -14.158  1.00  0.00           H  
ATOM   2745 2HG2 VAL C 178       5.763  18.581 -14.415  1.00  0.00           H  
ATOM   2746 3HG2 VAL C 178       4.646  19.385 -15.544  1.00  0.00           H  
ATOM   2747  N   PRO C 179       6.951  15.190 -17.316  1.00  0.00           N  
ATOM   2748  CA  PRO C 179       7.117  13.895 -17.964  1.00  0.00           C  
ATOM   2749  C   PRO C 179       5.902  13.005 -17.734  1.00  0.00           C  
ATOM   2750  O   PRO C 179       5.241  13.095 -16.700  1.00  0.00           O  
ATOM   2751  CB  PRO C 179       8.368  13.329 -17.286  1.00  0.00           C  
ATOM   2752  CG  PRO C 179       9.147  14.536 -16.889  1.00  0.00           C  
ATOM   2753  CD  PRO C 179       8.103  15.529 -16.454  1.00  0.00           C  
ATOM   2754  HA  PRO C 179       7.286  14.048 -19.040  1.00  0.00           H  
ATOM   2755 1HB  PRO C 179       8.082  12.704 -16.427  1.00  0.00           H  
ATOM   2756 2HB  PRO C 179       8.914  12.680 -17.987  1.00  0.00           H  
ATOM   2757 1HG  PRO C 179       9.854  14.284 -16.085  1.00  0.00           H  
ATOM   2758 2HG  PRO C 179       9.747  14.897 -17.738  1.00  0.00           H  
ATOM   2759 1HD  PRO C 179       7.874  15.378 -15.389  1.00  0.00           H  
ATOM   2760 2HD  PRO C 179       8.471  16.550 -16.631  1.00  0.00           H  
ATOM   2761  N   ASP C 180       5.613  12.145 -18.705  1.00  0.00           N  
ATOM   2762  CA  ASP C 180       4.401  11.335 -18.676  1.00  0.00           C  
ATOM   2763  C   ASP C 180       4.524  10.194 -17.674  1.00  0.00           C  
ATOM   2764  O   ASP C 180       3.565   9.462 -17.431  1.00  0.00           O  
ATOM   2765  CB  ASP C 180       4.098  10.772 -20.066  1.00  0.00           C  
ATOM   2766  CG  ASP C 180       3.636  11.838 -21.050  1.00  0.00           C  
ATOM   2767  OD1 ASP C 180       3.163  12.859 -20.611  1.00  0.00           O  
ATOM   2768  OD2 ASP C 180       3.759  11.620 -22.232  1.00  0.00           O  
ATOM   2769  H   ASP C 180       6.249  12.050 -19.484  1.00  0.00           H  
ATOM   2770  HA  ASP C 180       3.569  11.970 -18.369  1.00  0.00           H  
ATOM   2771 1HB  ASP C 180       4.992  10.292 -20.467  1.00  0.00           H  
ATOM   2772 2HB  ASP C 180       3.324  10.008 -19.989  1.00  0.00           H  
ATOM   2773  N   ARG C 181       5.711  10.048 -17.096  1.00  0.00           N  
ATOM   2774  CA  ARG C 181       5.933   9.066 -16.041  1.00  0.00           C  
ATOM   2775  C   ARG C 181       5.118   9.399 -14.798  1.00  0.00           C  
ATOM   2776  O   ARG C 181       4.879   8.537 -13.952  1.00  0.00           O  
ATOM   2777  CB  ARG C 181       7.408   9.000 -15.673  1.00  0.00           C  
ATOM   2778  CG  ARG C 181       7.928  10.199 -14.896  1.00  0.00           C  
ATOM   2779  CD  ARG C 181       9.398  10.129 -14.697  1.00  0.00           C  
ATOM   2780  NE  ARG C 181      10.120  10.183 -15.958  1.00  0.00           N  
ATOM   2781  CZ  ARG C 181      11.461  10.248 -16.070  1.00  0.00           C  
ATOM   2782  NH1 ARG C 181      12.211  10.265 -14.990  1.00  0.00           N  
ATOM   2783  NH2 ARG C 181      12.023  10.294 -17.265  1.00  0.00           N  
ATOM   2784  H   ARG C 181       6.480  10.632 -17.394  1.00  0.00           H  
ATOM   2785  HA  ARG C 181       5.622   8.088 -16.408  1.00  0.00           H  
ATOM   2786 1HB  ARG C 181       7.593   8.112 -15.071  1.00  0.00           H  
ATOM   2787 2HB  ARG C 181       8.006   8.910 -16.580  1.00  0.00           H  
ATOM   2788 1HG  ARG C 181       7.700  11.114 -15.443  1.00  0.00           H  
ATOM   2789 2HG  ARG C 181       7.450  10.233 -13.916  1.00  0.00           H  
ATOM   2790 1HD  ARG C 181       9.723  10.968 -14.082  1.00  0.00           H  
ATOM   2791 2HD  ARG C 181       9.654   9.194 -14.198  1.00  0.00           H  
ATOM   2792  HE  ARG C 181       9.577  10.172 -16.811  1.00  0.00           H  
ATOM   2793 1HH1 ARG C 181      11.781  10.230 -14.076  1.00  0.00           H  
ATOM   2794 2HH1 ARG C 181      13.216  10.314 -15.074  1.00  0.00           H  
ATOM   2795 1HH2 ARG C 181      11.447  10.281 -18.095  1.00  0.00           H  
ATOM   2796 2HH2 ARG C 181      13.028  10.343 -17.349  1.00  0.00           H  
ATOM   2797  N   PHE C 182       4.692  10.653 -14.694  1.00  0.00           N  
ATOM   2798  CA  PHE C 182       3.899  11.101 -13.556  1.00  0.00           C  
ATOM   2799  C   PHE C 182       2.408  10.960 -13.834  1.00  0.00           C  
ATOM   2800  O   PHE C 182       1.887  11.540 -14.787  1.00  0.00           O  
ATOM   2801  CB  PHE C 182       4.224  12.557 -13.218  1.00  0.00           C  
ATOM   2802  CG  PHE C 182       5.633  12.768 -12.740  1.00  0.00           C  
ATOM   2803  CD1 PHE C 182       6.611  13.235 -13.606  1.00  0.00           C  
ATOM   2804  CD2 PHE C 182       5.984  12.499 -11.426  1.00  0.00           C  
ATOM   2805  CE1 PHE C 182       7.908  13.429 -13.168  1.00  0.00           C  
ATOM   2806  CE2 PHE C 182       7.278  12.693 -10.985  1.00  0.00           C  
ATOM   2807  CZ  PHE C 182       8.241  13.159 -11.858  1.00  0.00           C  
ATOM   2808  H   PHE C 182       4.924  11.313 -15.422  1.00  0.00           H  
ATOM   2809  HA  PHE C 182       4.147  10.479 -12.695  1.00  0.00           H  
ATOM   2810 1HB  PHE C 182       4.067  13.179 -14.098  1.00  0.00           H  
ATOM   2811 2HB  PHE C 182       3.546  12.911 -12.442  1.00  0.00           H  
ATOM   2812  HD1 PHE C 182       6.347  13.450 -14.642  1.00  0.00           H  
ATOM   2813  HD2 PHE C 182       5.223  12.131 -10.737  1.00  0.00           H  
ATOM   2814  HE1 PHE C 182       8.666  13.797 -13.859  1.00  0.00           H  
ATOM   2815  HE2 PHE C 182       7.540  12.479  -9.949  1.00  0.00           H  
ATOM   2816  HZ  PHE C 182       9.263  13.311 -11.512  1.00  0.00           H  
ATOM   2817  N   SER C 183       1.725  10.188 -12.996  1.00  0.00           N  
ATOM   2818  CA  SER C 183       0.294   9.960 -13.157  1.00  0.00           C  
ATOM   2819  C   SER C 183      -0.400   9.839 -11.807  1.00  0.00           C  
ATOM   2820  O   SER C 183      -0.000   9.037 -10.962  1.00  0.00           O  
ATOM   2821  CB  SER C 183       0.054   8.705 -13.974  1.00  0.00           C  
ATOM   2822  OG  SER C 183      -1.317   8.446 -14.105  1.00  0.00           O  
ATOM   2823  H   SER C 183       2.210   9.747 -12.228  1.00  0.00           H  
ATOM   2824  HA  SER C 183      -0.134  10.812 -13.687  1.00  0.00           H  
ATOM   2825 1HB  SER C 183       0.501   8.823 -14.961  1.00  0.00           H  
ATOM   2826 2HB  SER C 183       0.542   7.859 -13.492  1.00  0.00           H  
ATOM   2827  HG  SER C 183      -1.708   8.655 -13.253  1.00  0.00           H  
ATOM   2828  N   GLY C 184      -1.442  10.639 -11.609  1.00  0.00           N  
ATOM   2829  CA  GLY C 184      -2.205  10.610 -10.367  1.00  0.00           C  
ATOM   2830  C   GLY C 184      -3.558   9.939 -10.567  1.00  0.00           C  
ATOM   2831  O   GLY C 184      -4.143  10.011 -11.648  1.00  0.00           O  
ATOM   2832  H   GLY C 184      -1.712  11.284 -12.337  1.00  0.00           H  
ATOM   2833 1HA  GLY C 184      -1.639  10.074  -9.604  1.00  0.00           H  
ATOM   2834 2HA  GLY C 184      -2.350  11.627 -10.004  1.00  0.00           H  
ATOM   2835  N   SER C 185      -4.050   9.286  -9.520  1.00  0.00           N  
ATOM   2836  CA  SER C 185      -5.366   8.660  -9.556  1.00  0.00           C  
ATOM   2837  C   SER C 185      -5.944   8.510  -8.155  1.00  0.00           C  
ATOM   2838  O   SER C 185      -5.380   9.014  -7.183  1.00  0.00           O  
ATOM   2839  CB  SER C 185      -5.281   7.303 -10.226  1.00  0.00           C  
ATOM   2840  OG  SER C 185      -6.558   6.772 -10.450  1.00  0.00           O  
ATOM   2841  H   SER C 185      -3.498   9.221  -8.677  1.00  0.00           H  
ATOM   2842  HA  SER C 185      -6.036   9.297 -10.136  1.00  0.00           H  
ATOM   2843 1HB  SER C 185      -4.752   7.398 -11.175  1.00  0.00           H  
ATOM   2844 2HB  SER C 185      -4.707   6.623  -9.599  1.00  0.00           H  
ATOM   2845  HG  SER C 185      -6.627   6.639 -11.398  1.00  0.00           H  
ATOM   2846  N   GLY C 186      -7.071   7.813  -8.056  1.00  0.00           N  
ATOM   2847  CA  GLY C 186      -7.735   7.607  -6.775  1.00  0.00           C  
ATOM   2848  C   GLY C 186      -9.162   8.140  -6.802  1.00  0.00           C  
ATOM   2849  O   GLY C 186      -9.705   8.433  -7.867  1.00  0.00           O  
ATOM   2850  H   GLY C 186      -7.478   7.415  -8.891  1.00  0.00           H  
ATOM   2851 1HA  GLY C 186      -7.745   6.543  -6.537  1.00  0.00           H  
ATOM   2852 2HA  GLY C 186      -7.171   8.107  -5.989  1.00  0.00           H  
ATOM   2853  N   SER C 187      -9.764   8.264  -5.624  1.00  0.00           N  
ATOM   2854  CA  SER C 187     -11.139   8.737  -5.513  1.00  0.00           C  
ATOM   2855  C   SER C 187     -11.510   9.016  -4.062  1.00  0.00           C  
ATOM   2856  O   SER C 187     -11.130   8.270  -3.160  1.00  0.00           O  
ATOM   2857  CB  SER C 187     -12.092   7.715  -6.100  1.00  0.00           C  
ATOM   2858  OG  SER C 187     -13.423   8.133  -5.966  1.00  0.00           O  
ATOM   2859  H   SER C 187      -9.257   8.024  -4.785  1.00  0.00           H  
ATOM   2860  HA  SER C 187     -11.231   9.668  -6.075  1.00  0.00           H  
ATOM   2861 1HB  SER C 187     -11.860   7.563  -7.154  1.00  0.00           H  
ATOM   2862 2HB  SER C 187     -11.956   6.759  -5.595  1.00  0.00           H  
ATOM   2863  HG  SER C 187     -13.773   8.191  -6.859  1.00  0.00           H  
ATOM   2864  N   GLY C 188     -12.253  10.096  -3.844  1.00  0.00           N  
ATOM   2865  CA  GLY C 188     -12.827  10.379  -2.534  1.00  0.00           C  
ATOM   2866  C   GLY C 188     -11.759  10.852  -1.556  1.00  0.00           C  
ATOM   2867  O   GLY C 188     -11.524  12.052  -1.411  1.00  0.00           O  
ATOM   2868  H   GLY C 188     -12.426  10.737  -4.606  1.00  0.00           H  
ATOM   2869 1HA  GLY C 188     -13.599  11.142  -2.632  1.00  0.00           H  
ATOM   2870 2HA  GLY C 188     -13.308   9.482  -2.146  1.00  0.00           H  
ATOM   2871  N   THR C 189     -11.114   9.903  -0.886  1.00  0.00           N  
ATOM   2872  CA  THR C 189     -10.148  10.223   0.157  1.00  0.00           C  
ATOM   2873  C   THR C 189      -8.778   9.637  -0.162  1.00  0.00           C  
ATOM   2874  O   THR C 189      -7.753  10.151   0.286  1.00  0.00           O  
ATOM   2875  CB  THR C 189     -10.623   9.709   1.529  1.00  0.00           C  
ATOM   2876  OG1 THR C 189     -10.784   8.285   1.479  1.00  0.00           O  
ATOM   2877  CG2 THR C 189     -11.947  10.353   1.911  1.00  0.00           C  
ATOM   2878  H   THR C 189     -11.299   8.934  -1.106  1.00  0.00           H  
ATOM   2879  HA  THR C 189     -10.045  11.307   0.213  1.00  0.00           H  
ATOM   2880  HB  THR C 189      -9.876   9.950   2.286  1.00  0.00           H  
ATOM   2881  HG1 THR C 189      -9.931   7.872   1.326  1.00  0.00           H  
ATOM   2882 1HG2 THR C 189     -12.267   9.978   2.883  1.00  0.00           H  
ATOM   2883 2HG2 THR C 189     -11.824  11.434   1.961  1.00  0.00           H  
ATOM   2884 3HG2 THR C 189     -12.699  10.107   1.162  1.00  0.00           H  
ATOM   2885  N   ASP C 190      -8.768   8.560  -0.940  1.00  0.00           N  
ATOM   2886  CA  ASP C 190      -7.538   7.827  -1.217  1.00  0.00           C  
ATOM   2887  C   ASP C 190      -7.026   8.121  -2.621  1.00  0.00           C  
ATOM   2888  O   ASP C 190      -7.656   7.752  -3.612  1.00  0.00           O  
ATOM   2889  CB  ASP C 190      -7.762   6.322  -1.054  1.00  0.00           C  
ATOM   2890  CG  ASP C 190      -7.921   5.901   0.401  1.00  0.00           C  
ATOM   2891  OD1 ASP C 190      -7.696   6.717   1.263  1.00  0.00           O  
ATOM   2892  OD2 ASP C 190      -8.267   4.768   0.636  1.00  0.00           O  
ATOM   2893  H   ASP C 190      -9.634   8.241  -1.350  1.00  0.00           H  
ATOM   2894  HA  ASP C 190      -6.777   8.145  -0.503  1.00  0.00           H  
ATOM   2895 1HB  ASP C 190      -8.657   6.026  -1.603  1.00  0.00           H  
ATOM   2896 2HB  ASP C 190      -6.920   5.780  -1.484  1.00  0.00           H  
ATOM   2897  N   PHE C 191      -5.879   8.787  -2.700  1.00  0.00           N  
ATOM   2898  CA  PHE C 191      -5.272   9.119  -3.983  1.00  0.00           C  
ATOM   2899  C   PHE C 191      -3.804   8.716  -4.019  1.00  0.00           C  
ATOM   2900  O   PHE C 191      -3.130   8.697  -2.989  1.00  0.00           O  
ATOM   2901  CB  PHE C 191      -5.402  10.617  -4.264  1.00  0.00           C  
ATOM   2902  CG  PHE C 191      -6.822  11.105  -4.307  1.00  0.00           C  
ATOM   2903  CD1 PHE C 191      -7.440  11.586  -3.162  1.00  0.00           C  
ATOM   2904  CD2 PHE C 191      -7.542  11.084  -5.492  1.00  0.00           C  
ATOM   2905  CE1 PHE C 191      -8.747  12.035  -3.201  1.00  0.00           C  
ATOM   2906  CE2 PHE C 191      -8.848  11.533  -5.533  1.00  0.00           C  
ATOM   2907  CZ  PHE C 191      -9.451  12.009  -4.386  1.00  0.00           C  
ATOM   2908  H   PHE C 191      -5.415   9.071  -1.849  1.00  0.00           H  
ATOM   2909  HA  PHE C 191      -5.797   8.570  -4.767  1.00  0.00           H  
ATOM   2910 1HB  PHE C 191      -4.872  11.178  -3.495  1.00  0.00           H  
ATOM   2911 2HB  PHE C 191      -4.933  10.850  -5.220  1.00  0.00           H  
ATOM   2912  HD1 PHE C 191      -6.883  11.607  -2.225  1.00  0.00           H  
ATOM   2913  HD2 PHE C 191      -7.067  10.708  -6.398  1.00  0.00           H  
ATOM   2914  HE1 PHE C 191      -9.220  12.410  -2.294  1.00  0.00           H  
ATOM   2915  HE2 PHE C 191      -9.403  11.512  -6.471  1.00  0.00           H  
ATOM   2916  HZ  PHE C 191     -10.480  12.362  -4.417  1.00  0.00           H  
ATOM   2917  N   THR C 192      -3.313   8.393  -5.211  1.00  0.00           N  
ATOM   2918  CA  THR C 192      -1.965   7.858  -5.365  1.00  0.00           C  
ATOM   2919  C   THR C 192      -1.223   8.554  -6.499  1.00  0.00           C  
ATOM   2920  O   THR C 192      -1.786   8.796  -7.567  1.00  0.00           O  
ATOM   2921  CB  THR C 192      -1.997   6.340  -5.623  1.00  0.00           C  
ATOM   2922  OG1 THR C 192      -2.656   5.682  -4.534  1.00  0.00           O  
ATOM   2923  CG2 THR C 192      -0.585   5.793  -5.763  1.00  0.00           C  
ATOM   2924  H   THR C 192      -3.888   8.522  -6.031  1.00  0.00           H  
ATOM   2925  HA  THR C 192      -1.414   8.038  -4.442  1.00  0.00           H  
ATOM   2926  HB  THR C 192      -2.551   6.139  -6.540  1.00  0.00           H  
ATOM   2927  HG1 THR C 192      -2.183   5.864  -3.718  1.00  0.00           H  
ATOM   2928 1HG2 THR C 192      -0.628   4.719  -5.945  1.00  0.00           H  
ATOM   2929 2HG2 THR C 192      -0.086   6.284  -6.598  1.00  0.00           H  
ATOM   2930 3HG2 THR C 192      -0.029   5.983  -4.846  1.00  0.00           H  
ATOM   2931  N   LEU C 193       0.044   8.875  -6.260  1.00  0.00           N  
ATOM   2932  CA  LEU C 193       0.916   9.386  -7.311  1.00  0.00           C  
ATOM   2933  C   LEU C 193       1.879   8.312  -7.800  1.00  0.00           C  
ATOM   2934  O   LEU C 193       2.674   7.779  -7.025  1.00  0.00           O  
ATOM   2935  CB  LEU C 193       1.707  10.598  -6.801  1.00  0.00           C  
ATOM   2936  CG  LEU C 193       2.774  11.146  -7.757  1.00  0.00           C  
ATOM   2937  CD1 LEU C 193       2.105  11.662  -9.024  1.00  0.00           C  
ATOM   2938  CD2 LEU C 193       3.557  12.251  -7.064  1.00  0.00           C  
ATOM   2939  H   LEU C 193       0.413   8.761  -5.327  1.00  0.00           H  
ATOM   2940  HA  LEU C 193       0.297   9.700  -8.151  1.00  0.00           H  
ATOM   2941 1HB  LEU C 193       1.008  11.404  -6.588  1.00  0.00           H  
ATOM   2942 2HB  LEU C 193       2.205  10.321  -5.872  1.00  0.00           H  
ATOM   2943  HG  LEU C 193       3.454  10.343  -8.042  1.00  0.00           H  
ATOM   2944 1HD1 LEU C 193       2.863  12.051  -9.703  1.00  0.00           H  
ATOM   2945 2HD1 LEU C 193       1.568  10.847  -9.509  1.00  0.00           H  
ATOM   2946 3HD1 LEU C 193       1.405  12.456  -8.768  1.00  0.00           H  
ATOM   2947 1HD2 LEU C 193       4.316  12.640  -7.743  1.00  0.00           H  
ATOM   2948 2HD2 LEU C 193       2.878  13.055  -6.779  1.00  0.00           H  
ATOM   2949 3HD2 LEU C 193       4.040  11.850  -6.172  1.00  0.00           H  
ATOM   2950  N   LYS C 194       1.804   7.999  -9.088  1.00  0.00           N  
ATOM   2951  CA  LYS C 194       2.724   7.047  -9.701  1.00  0.00           C  
ATOM   2952  C   LYS C 194       3.866   7.763 -10.409  1.00  0.00           C  
ATOM   2953  O   LYS C 194       3.651   8.748 -11.116  1.00  0.00           O  
ATOM   2954  CB  LYS C 194       1.981   6.141 -10.683  1.00  0.00           C  
ATOM   2955  CG  LYS C 194       0.838   5.346 -10.066  1.00  0.00           C  
ATOM   2956  CD  LYS C 194       1.351   4.353  -9.033  1.00  0.00           C  
ATOM   2957  CE  LYS C 194       0.237   3.441  -8.540  1.00  0.00           C  
ATOM   2958  NZ  LYS C 194       0.713   2.497  -7.493  1.00  0.00           N  
ATOM   2959  H   LYS C 194       1.091   8.431  -9.659  1.00  0.00           H  
ATOM   2960  HA  LYS C 194       3.155   6.428  -8.914  1.00  0.00           H  
ATOM   2961 1HB  LYS C 194       1.570   6.743 -11.494  1.00  0.00           H  
ATOM   2962 2HB  LYS C 194       2.681   5.432 -11.125  1.00  0.00           H  
ATOM   2963 1HG  LYS C 194       0.138   6.029  -9.584  1.00  0.00           H  
ATOM   2964 2HG  LYS C 194       0.309   4.802 -10.848  1.00  0.00           H  
ATOM   2965 1HD  LYS C 194       2.140   3.743  -9.474  1.00  0.00           H  
ATOM   2966 2HD  LYS C 194       1.767   4.894  -8.183  1.00  0.00           H  
ATOM   2967 1HE  LYS C 194      -0.571   4.044  -8.128  1.00  0.00           H  
ATOM   2968 2HE  LYS C 194      -0.159   2.866  -9.376  1.00  0.00           H  
ATOM   2969 1HZ  LYS C 194      -0.054   1.911  -7.193  1.00  0.00           H  
ATOM   2970 2HZ  LYS C 194       1.451   1.919  -7.870  1.00  0.00           H  
ATOM   2971 3HZ  LYS C 194       1.065   3.019  -6.703  1.00  0.00           H  
ATOM   2972  N   ILE C 195       5.082   7.263 -10.216  1.00  0.00           N  
ATOM   2973  CA  ILE C 195       6.257   7.834 -10.863  1.00  0.00           C  
ATOM   2974  C   ILE C 195       7.084   6.757 -11.553  1.00  0.00           C  
ATOM   2975  O   ILE C 195       7.989   6.176 -10.954  1.00  0.00           O  
ATOM   2976  CB  ILE C 195       7.136   8.582  -9.844  1.00  0.00           C  
ATOM   2977  CG1 ILE C 195       6.301   9.602  -9.065  1.00  0.00           C  
ATOM   2978  CG2 ILE C 195       8.299   9.267 -10.545  1.00  0.00           C  
ATOM   2979  CD1 ILE C 195       7.039  10.244  -7.913  1.00  0.00           C  
ATOM   2980  H   ILE C 195       5.195   6.467  -9.605  1.00  0.00           H  
ATOM   2981  HA  ILE C 195       5.925   8.545 -11.618  1.00  0.00           H  
ATOM   2982  HB  ILE C 195       7.529   7.875  -9.114  1.00  0.00           H  
ATOM   2983 1HG1 ILE C 195       5.968  10.390  -9.739  1.00  0.00           H  
ATOM   2984 2HG1 ILE C 195       5.409   9.115  -8.668  1.00  0.00           H  
ATOM   2985 1HG2 ILE C 195       8.909   9.791  -9.811  1.00  0.00           H  
ATOM   2986 2HG2 ILE C 195       8.906   8.520 -11.055  1.00  0.00           H  
ATOM   2987 3HG2 ILE C 195       7.915   9.981 -11.274  1.00  0.00           H  
ATOM   2988 1HD1 ILE C 195       6.382  10.954  -7.410  1.00  0.00           H  
ATOM   2989 2HD1 ILE C 195       7.351   9.474  -7.206  1.00  0.00           H  
ATOM   2990 3HD1 ILE C 195       7.917  10.767  -8.290  1.00  0.00           H  
ATOM   2991  N   SER C 196       6.767   6.495 -12.817  1.00  0.00           N  
ATOM   2992  CA  SER C 196       7.386   5.396 -13.549  1.00  0.00           C  
ATOM   2993  C   SER C 196       8.873   5.646 -13.763  1.00  0.00           C  
ATOM   2994  O   SER C 196       9.268   6.680 -14.301  1.00  0.00           O  
ATOM   2995  CB  SER C 196       6.698   5.209 -14.888  1.00  0.00           C  
ATOM   2996  OG  SER C 196       7.338   4.220 -15.647  1.00  0.00           O  
ATOM   2997  H   SER C 196       6.080   7.071 -13.282  1.00  0.00           H  
ATOM   2998  HA  SER C 196       7.272   4.483 -12.964  1.00  0.00           H  
ATOM   2999 1HB  SER C 196       5.657   4.930 -14.726  1.00  0.00           H  
ATOM   3000 2HB  SER C 196       6.703   6.151 -15.434  1.00  0.00           H  
ATOM   3001  HG  SER C 196       7.074   4.373 -16.557  1.00  0.00           H  
ATOM   3002  N   ARG C 197       9.695   4.692 -13.338  1.00  0.00           N  
ATOM   3003  CA  ARG C 197      11.133   4.763 -13.564  1.00  0.00           C  
ATOM   3004  C   ARG C 197      11.727   6.020 -12.940  1.00  0.00           C  
ATOM   3005  O   ARG C 197      12.099   6.958 -13.645  1.00  0.00           O  
ATOM   3006  CB  ARG C 197      11.444   4.745 -15.053  1.00  0.00           C  
ATOM   3007  CG  ARG C 197      11.004   3.485 -15.783  1.00  0.00           C  
ATOM   3008  CD  ARG C 197      11.404   3.511 -17.213  1.00  0.00           C  
ATOM   3009  NE  ARG C 197      10.990   2.306 -17.914  1.00  0.00           N  
ATOM   3010  CZ  ARG C 197      11.164   2.090 -19.232  1.00  0.00           C  
ATOM   3011  NH1 ARG C 197      11.745   3.004 -19.977  1.00  0.00           N  
ATOM   3012  NH2 ARG C 197      10.751   0.958 -19.776  1.00  0.00           N  
ATOM   3013  H   ARG C 197       9.313   3.896 -12.847  1.00  0.00           H  
ATOM   3014  HA  ARG C 197      11.600   3.893 -13.101  1.00  0.00           H  
ATOM   3015 1HB  ARG C 197      10.958   5.592 -15.536  1.00  0.00           H  
ATOM   3016 2HB  ARG C 197      12.518   4.855 -15.203  1.00  0.00           H  
ATOM   3017 1HG  ARG C 197      11.462   2.614 -15.314  1.00  0.00           H  
ATOM   3018 2HG  ARG C 197       9.918   3.395 -15.732  1.00  0.00           H  
ATOM   3019 1HD  ARG C 197      10.943   4.367 -17.704  1.00  0.00           H  
ATOM   3020 2HD  ARG C 197      12.488   3.591 -17.286  1.00  0.00           H  
ATOM   3021  HE  ARG C 197      10.539   1.580 -17.374  1.00  0.00           H  
ATOM   3022 1HH1 ARG C 197      12.061   3.868 -19.561  1.00  0.00           H  
ATOM   3023 2HH1 ARG C 197      11.876   2.841 -20.965  1.00  0.00           H  
ATOM   3024 1HH2 ARG C 197      10.304   0.255 -19.203  1.00  0.00           H  
ATOM   3025 2HH2 ARG C 197      10.882   0.796 -20.763  1.00  0.00           H  
ATOM   3026  N   VAL C 198      11.812   6.033 -11.614  1.00  0.00           N  
ATOM   3027  CA  VAL C 198      12.369   7.171 -10.893  1.00  0.00           C  
ATOM   3028  C   VAL C 198      13.836   7.382 -11.244  1.00  0.00           C  
ATOM   3029  O   VAL C 198      14.645   6.459 -11.150  1.00  0.00           O  
ATOM   3030  CB  VAL C 198      12.233   6.959  -9.374  1.00  0.00           C  
ATOM   3031  CG1 VAL C 198      12.975   8.050  -8.616  1.00  0.00           C  
ATOM   3032  CG2 VAL C 198      10.763   6.936  -8.983  1.00  0.00           C  
ATOM   3033  H   VAL C 198      11.483   5.233 -11.092  1.00  0.00           H  
ATOM   3034  HA  VAL C 198      11.810   8.065 -11.174  1.00  0.00           H  
ATOM   3035  HB  VAL C 198      12.696   6.010  -9.106  1.00  0.00           H  
ATOM   3036 1HG1 VAL C 198      12.869   7.885  -7.543  1.00  0.00           H  
ATOM   3037 2HG1 VAL C 198      14.031   8.025  -8.883  1.00  0.00           H  
ATOM   3038 3HG1 VAL C 198      12.557   9.022  -8.875  1.00  0.00           H  
ATOM   3039 1HG2 VAL C 198      10.674   6.785  -7.908  1.00  0.00           H  
ATOM   3040 2HG2 VAL C 198      10.299   7.884  -9.257  1.00  0.00           H  
ATOM   3041 3HG2 VAL C 198      10.260   6.122  -9.506  1.00  0.00           H  
ATOM   3042  N   GLU C 199      14.173   8.601 -11.650  1.00  0.00           N  
ATOM   3043  CA  GLU C 199      15.556   8.957 -11.942  1.00  0.00           C  
ATOM   3044  C   GLU C 199      16.095   9.954 -10.925  1.00  0.00           C  
ATOM   3045  O   GLU C 199      15.391  10.352  -9.998  1.00  0.00           O  
ATOM   3046  CB  GLU C 199      15.671   9.540 -13.353  1.00  0.00           C  
ATOM   3047  CG  GLU C 199      15.354   8.553 -14.468  1.00  0.00           C  
ATOM   3048  CD  GLU C 199      15.516   9.149 -15.839  1.00  0.00           C  
ATOM   3049  OE1 GLU C 199      14.789  10.058 -16.161  1.00  0.00           O  
ATOM   3050  OE2 GLU C 199      16.369   8.695 -16.565  1.00  0.00           O  
ATOM   3051  H   GLU C 199      13.452   9.300 -11.759  1.00  0.00           H  
ATOM   3052  HA  GLU C 199      16.164   8.053 -11.887  1.00  0.00           H  
ATOM   3053 1HB  GLU C 199      14.991  10.387 -13.453  1.00  0.00           H  
ATOM   3054 2HB  GLU C 199      16.683   9.911 -13.512  1.00  0.00           H  
ATOM   3055 1HG  GLU C 199      16.018   7.694 -14.378  1.00  0.00           H  
ATOM   3056 2HG  GLU C 199      14.331   8.202 -14.349  1.00  0.00           H  
ATOM   3057  N   ALA C 200      17.349  10.355 -11.105  1.00  0.00           N  
ATOM   3058  CA  ALA C 200      18.004  11.263 -10.171  1.00  0.00           C  
ATOM   3059  C   ALA C 200      17.246  12.580 -10.060  1.00  0.00           C  
ATOM   3060  O   ALA C 200      17.171  13.175  -8.985  1.00  0.00           O  
ATOM   3061  CB  ALA C 200      19.443  11.516 -10.598  1.00  0.00           C  
ATOM   3062  H   ALA C 200      17.862  10.022 -11.909  1.00  0.00           H  
ATOM   3063  HA  ALA C 200      18.005  10.794  -9.187  1.00  0.00           H  
ATOM   3064 1HB  ALA C 200      19.919  12.195  -9.891  1.00  0.00           H  
ATOM   3065 2HB  ALA C 200      19.988  10.572 -10.617  1.00  0.00           H  
ATOM   3066 3HB  ALA C 200      19.454  11.960 -11.592  1.00  0.00           H  
ATOM   3067  N   GLU C 201      16.686  13.030 -11.177  1.00  0.00           N  
ATOM   3068  CA  GLU C 201      16.008  14.320 -11.228  1.00  0.00           C  
ATOM   3069  C   GLU C 201      14.596  14.223 -10.664  1.00  0.00           C  
ATOM   3070  O   GLU C 201      13.878  15.219 -10.587  1.00  0.00           O  
ATOM   3071  CB  GLU C 201      15.958  14.840 -12.667  1.00  0.00           C  
ATOM   3072  CG  GLU C 201      17.312  15.231 -13.241  1.00  0.00           C  
ATOM   3073  CD  GLU C 201      17.920  16.420 -12.549  1.00  0.00           C  
ATOM   3074  OE1 GLU C 201      17.193  17.326 -12.218  1.00  0.00           O  
ATOM   3075  OE2 GLU C 201      19.112  16.421 -12.351  1.00  0.00           O  
ATOM   3076  H   GLU C 201      16.731  12.465 -12.013  1.00  0.00           H  
ATOM   3077  HA  GLU C 201      16.568  15.030 -10.620  1.00  0.00           H  
ATOM   3078 1HB  GLU C 201      15.528  14.076 -13.315  1.00  0.00           H  
ATOM   3079 2HB  GLU C 201      15.309  15.714 -12.715  1.00  0.00           H  
ATOM   3080 1HG  GLU C 201      17.992  14.385 -13.149  1.00  0.00           H  
ATOM   3081 2HG  GLU C 201      17.195  15.454 -14.301  1.00  0.00           H  
ATOM   3082  N   ASP C 202      14.204  13.016 -10.270  1.00  0.00           N  
ATOM   3083  CA  ASP C 202      12.911  12.801  -9.631  1.00  0.00           C  
ATOM   3084  C   ASP C 202      13.043  12.785  -8.114  1.00  0.00           C  
ATOM   3085  O   ASP C 202      12.048  12.685  -7.396  1.00  0.00           O  
ATOM   3086  CB  ASP C 202      12.288  11.488 -10.109  1.00  0.00           C  
ATOM   3087  CG  ASP C 202      11.939  11.502 -11.592  1.00  0.00           C  
ATOM   3088  OD1 ASP C 202      11.552  12.536 -12.081  1.00  0.00           O  
ATOM   3089  OD2 ASP C 202      12.065  10.478 -12.220  1.00  0.00           O  
ATOM   3090  H   ASP C 202      14.817  12.227 -10.418  1.00  0.00           H  
ATOM   3091  HA  ASP C 202      12.248  13.622  -9.907  1.00  0.00           H  
ATOM   3092 1HB  ASP C 202      12.980  10.667  -9.921  1.00  0.00           H  
ATOM   3093 2HB  ASP C 202      11.380  11.287  -9.539  1.00  0.00           H  
ATOM   3094  N   VAL C 203      14.277  12.884  -7.631  1.00  0.00           N  
ATOM   3095  CA  VAL C 203      14.537  12.935  -6.197  1.00  0.00           C  
ATOM   3096  C   VAL C 203      14.089  14.265  -5.604  1.00  0.00           C  
ATOM   3097  O   VAL C 203      14.408  15.330  -6.132  1.00  0.00           O  
ATOM   3098  CB  VAL C 203      16.038  12.732  -5.919  1.00  0.00           C  
ATOM   3099  CG1 VAL C 203      16.339  12.940  -4.442  1.00  0.00           C  
ATOM   3100  CG2 VAL C 203      16.463  11.341  -6.365  1.00  0.00           C  
ATOM   3101  H   VAL C 203      15.055  12.924  -8.274  1.00  0.00           H  
ATOM   3102  HA  VAL C 203      13.979  12.132  -5.715  1.00  0.00           H  
ATOM   3103  HB  VAL C 203      16.606  13.481  -6.471  1.00  0.00           H  
ATOM   3104 1HG1 VAL C 203      17.404  12.792  -4.263  1.00  0.00           H  
ATOM   3105 2HG1 VAL C 203      16.060  13.953  -4.153  1.00  0.00           H  
ATOM   3106 3HG1 VAL C 203      15.770  12.223  -3.850  1.00  0.00           H  
ATOM   3107 1HG2 VAL C 203      17.526  11.204  -6.166  1.00  0.00           H  
ATOM   3108 2HG2 VAL C 203      15.892  10.592  -5.817  1.00  0.00           H  
ATOM   3109 3HG2 VAL C 203      16.278  11.229  -7.433  1.00  0.00           H  
ATOM   3110  N   GLY C 204      13.349  14.196  -4.503  1.00  0.00           N  
ATOM   3111  CA  GLY C 204      12.804  15.391  -3.870  1.00  0.00           C  
ATOM   3112  C   GLY C 204      11.528  15.074  -3.101  1.00  0.00           C  
ATOM   3113  O   GLY C 204      11.197  13.909  -2.881  1.00  0.00           O  
ATOM   3114  H   GLY C 204      13.159  13.293  -4.094  1.00  0.00           H  
ATOM   3115 1HA  GLY C 204      13.546  15.815  -3.193  1.00  0.00           H  
ATOM   3116 2HA  GLY C 204      12.597  16.143  -4.631  1.00  0.00           H  
ATOM   3117  N   VAL C 205      10.814  16.118  -2.693  1.00  0.00           N  
ATOM   3118  CA  VAL C 205       9.615  15.956  -1.880  1.00  0.00           C  
ATOM   3119  C   VAL C 205       8.355  16.193  -2.703  1.00  0.00           C  
ATOM   3120  O   VAL C 205       8.256  17.179  -3.433  1.00  0.00           O  
ATOM   3121  CB  VAL C 205       9.639  16.933  -0.690  1.00  0.00           C  
ATOM   3122  CG1 VAL C 205       8.392  16.763   0.165  1.00  0.00           C  
ATOM   3123  CG2 VAL C 205      10.896  16.711   0.138  1.00  0.00           C  
ATOM   3124  H   VAL C 205      11.110  17.048  -2.952  1.00  0.00           H  
ATOM   3125  HA  VAL C 205       9.594  14.936  -1.495  1.00  0.00           H  
ATOM   3126  HB  VAL C 205       9.630  17.955  -1.071  1.00  0.00           H  
ATOM   3127 1HG1 VAL C 205       8.426  17.462   1.001  1.00  0.00           H  
ATOM   3128 2HG1 VAL C 205       7.507  16.962  -0.439  1.00  0.00           H  
ATOM   3129 3HG1 VAL C 205       8.350  15.743   0.547  1.00  0.00           H  
ATOM   3130 1HG2 VAL C 205      10.907  17.406   0.977  1.00  0.00           H  
ATOM   3131 2HG2 VAL C 205      10.907  15.687   0.513  1.00  0.00           H  
ATOM   3132 3HG2 VAL C 205      11.775  16.879  -0.484  1.00  0.00           H  
ATOM   3133  N   TYR C 206       7.394  15.284  -2.581  1.00  0.00           N  
ATOM   3134  CA  TYR C 206       6.135  15.398  -3.306  1.00  0.00           C  
ATOM   3135  C   TYR C 206       4.981  15.710  -2.362  1.00  0.00           C  
ATOM   3136  O   TYR C 206       4.895  15.154  -1.267  1.00  0.00           O  
ATOM   3137  CB  TYR C 206       5.849  14.113  -4.087  1.00  0.00           C  
ATOM   3138  CG  TYR C 206       6.838  13.840  -5.198  1.00  0.00           C  
ATOM   3139  CD1 TYR C 206       8.044  13.216  -4.915  1.00  0.00           C  
ATOM   3140  CD2 TYR C 206       6.539  14.215  -6.500  1.00  0.00           C  
ATOM   3141  CE1 TYR C 206       8.948  12.967  -5.930  1.00  0.00           C  
ATOM   3142  CE2 TYR C 206       7.443  13.966  -7.514  1.00  0.00           C  
ATOM   3143  CZ  TYR C 206       8.643  13.345  -7.233  1.00  0.00           C  
ATOM   3144  OH  TYR C 206       9.543  13.097  -8.244  1.00  0.00           O  
ATOM   3145  H   TYR C 206       7.540  14.494  -1.969  1.00  0.00           H  
ATOM   3146  HA  TYR C 206       6.216  16.224  -4.013  1.00  0.00           H  
ATOM   3147 1HB  TYR C 206       5.861  13.262  -3.404  1.00  0.00           H  
ATOM   3148 2HB  TYR C 206       4.852  14.167  -4.524  1.00  0.00           H  
ATOM   3149  HD1 TYR C 206       8.279  12.922  -3.892  1.00  0.00           H  
ATOM   3150  HD2 TYR C 206       5.592  14.707  -6.721  1.00  0.00           H  
ATOM   3151  HE1 TYR C 206       9.895  12.477  -5.708  1.00  0.00           H  
ATOM   3152  HE2 TYR C 206       7.209  14.261  -8.537  1.00  0.00           H  
ATOM   3153  HH  TYR C 206      10.408  12.924  -7.866  1.00  0.00           H  
ATOM   3154  N   TYR C 207       4.096  16.603  -2.792  1.00  0.00           N  
ATOM   3155  CA  TYR C 207       2.973  17.028  -1.966  1.00  0.00           C  
ATOM   3156  C   TYR C 207       1.643  16.713  -2.639  1.00  0.00           C  
ATOM   3157  O   TYR C 207       1.514  16.817  -3.859  1.00  0.00           O  
ATOM   3158  CB  TYR C 207       3.070  18.524  -1.658  1.00  0.00           C  
ATOM   3159  CG  TYR C 207       4.348  18.920  -0.952  1.00  0.00           C  
ATOM   3160  CD1 TYR C 207       5.451  19.324  -1.689  1.00  0.00           C  
ATOM   3161  CD2 TYR C 207       4.416  18.879   0.433  1.00  0.00           C  
ATOM   3162  CE1 TYR C 207       6.618  19.685  -1.044  1.00  0.00           C  
ATOM   3163  CE2 TYR C 207       5.582  19.240   1.078  1.00  0.00           C  
ATOM   3164  CZ  TYR C 207       6.680  19.642   0.345  1.00  0.00           C  
ATOM   3165  OH  TYR C 207       7.842  20.002   0.987  1.00  0.00           O  
ATOM   3166  H   TYR C 207       4.204  16.997  -3.716  1.00  0.00           H  
ATOM   3167  HA  TYR C 207       3.006  16.476  -1.026  1.00  0.00           H  
ATOM   3168 1HB  TYR C 207       3.005  19.092  -2.587  1.00  0.00           H  
ATOM   3169 2HB  TYR C 207       2.229  18.822  -1.033  1.00  0.00           H  
ATOM   3170  HD1 TYR C 207       5.398  19.356  -2.777  1.00  0.00           H  
ATOM   3171  HD2 TYR C 207       3.549  18.560   1.012  1.00  0.00           H  
ATOM   3172  HE1 TYR C 207       7.485  20.003  -1.623  1.00  0.00           H  
ATOM   3173  HE2 TYR C 207       5.636  19.207   2.166  1.00  0.00           H  
ATOM   3174  HH  TYR C 207       8.510  20.230   0.336  1.00  0.00           H  
ATOM   3175  N   CYS C 208       0.656  16.327  -1.838  1.00  0.00           N  
ATOM   3176  CA  CYS C 208      -0.734  16.331  -2.277  1.00  0.00           C  
ATOM   3177  C   CYS C 208      -1.482  17.537  -1.725  1.00  0.00           C  
ATOM   3178  O   CYS C 208      -1.136  18.064  -0.668  1.00  0.00           O  
ATOM   3179  CB  CYS C 208      -1.442  15.051  -1.833  1.00  0.00           C  
ATOM   3180  SG  CYS C 208      -1.487  14.816  -0.040  1.00  0.00           S  
ATOM   3181  H   CYS C 208       0.875  16.023  -0.900  1.00  0.00           H  
ATOM   3182  HA  CYS C 208      -0.752  16.378  -3.366  1.00  0.00           H  
ATOM   3183 1HB  CYS C 208      -2.470  15.058  -2.198  1.00  0.00           H  
ATOM   3184 2HB  CYS C 208      -0.944  14.188  -2.274  1.00  0.00           H  
ATOM   3185  N   PHE C 209      -2.510  17.971  -2.447  1.00  0.00           N  
ATOM   3186  CA  PHE C 209      -3.234  19.187  -2.097  1.00  0.00           C  
ATOM   3187  C   PHE C 209      -4.685  19.115  -2.553  1.00  0.00           C  
ATOM   3188  O   PHE C 209      -4.975  18.687  -3.670  1.00  0.00           O  
ATOM   3189  CB  PHE C 209      -2.558  20.409  -2.722  1.00  0.00           C  
ATOM   3190  CG  PHE C 209      -3.381  21.664  -2.642  1.00  0.00           C  
ATOM   3191  CD1 PHE C 209      -3.499  22.357  -1.447  1.00  0.00           C  
ATOM   3192  CD2 PHE C 209      -4.038  22.152  -3.761  1.00  0.00           C  
ATOM   3193  CE1 PHE C 209      -4.256  23.511  -1.372  1.00  0.00           C  
ATOM   3194  CE2 PHE C 209      -4.794  23.306  -3.690  1.00  0.00           C  
ATOM   3195  CZ  PHE C 209      -4.903  23.986  -2.493  1.00  0.00           C  
ATOM   3196  H   PHE C 209      -2.798  17.444  -3.259  1.00  0.00           H  
ATOM   3197  HA  PHE C 209      -3.220  19.298  -1.012  1.00  0.00           H  
ATOM   3198 1HB  PHE C 209      -1.607  20.594  -2.224  1.00  0.00           H  
ATOM   3199 2HB  PHE C 209      -2.344  20.209  -3.772  1.00  0.00           H  
ATOM   3200  HD1 PHE C 209      -2.986  21.982  -0.561  1.00  0.00           H  
ATOM   3201  HD2 PHE C 209      -3.952  21.615  -4.706  1.00  0.00           H  
ATOM   3202  HE1 PHE C 209      -4.341  24.046  -0.427  1.00  0.00           H  
ATOM   3203  HE2 PHE C 209      -5.305  23.680  -4.577  1.00  0.00           H  
ATOM   3204  HZ  PHE C 209      -5.500  24.895  -2.435  1.00  0.00           H  
ATOM   3205  N   GLN C 210      -5.595  19.537  -1.681  1.00  0.00           N  
ATOM   3206  CA  GLN C 210      -6.997  19.692  -2.051  1.00  0.00           C  
ATOM   3207  C   GLN C 210      -7.427  21.152  -1.977  1.00  0.00           C  
ATOM   3208  O   GLN C 210      -7.264  21.805  -0.947  1.00  0.00           O  
ATOM   3209  CB  GLN C 210      -7.888  18.838  -1.146  1.00  0.00           C  
ATOM   3210  CG  GLN C 210      -7.996  19.347   0.281  1.00  0.00           C  
ATOM   3211  CD  GLN C 210      -9.001  20.475   0.419  1.00  0.00           C  
ATOM   3212  OE1 GLN C 210      -9.875  20.655  -0.434  1.00  0.00           O  
ATOM   3213  NE2 GLN C 210      -8.884  21.243   1.496  1.00  0.00           N  
ATOM   3214  H   GLN C 210      -5.309  19.755  -0.737  1.00  0.00           H  
ATOM   3215  HA  GLN C 210      -7.122  19.357  -3.080  1.00  0.00           H  
ATOM   3216 1HB  GLN C 210      -8.894  18.792  -1.564  1.00  0.00           H  
ATOM   3217 2HB  GLN C 210      -7.502  17.819  -1.111  1.00  0.00           H  
ATOM   3218 1HG  GLN C 210      -8.313  18.527   0.926  1.00  0.00           H  
ATOM   3219 2HG  GLN C 210      -7.021  19.717   0.599  1.00  0.00           H  
ATOM   3220 1HE2 GLN C 210      -9.518  22.003   1.641  1.00  0.00           H  
ATOM   3221 2HE2 GLN C 210      -8.161  21.062   2.164  1.00  0.00           H  
ATOM   3222  N   GLY C 211      -7.977  21.657  -3.076  1.00  0.00           N  
ATOM   3223  CA  GLY C 211      -8.475  23.027  -3.123  1.00  0.00           C  
ATOM   3224  C   GLY C 211      -9.998  23.060  -3.115  1.00  0.00           C  
ATOM   3225  O   GLY C 211     -10.606  24.122  -3.251  1.00  0.00           O  
ATOM   3226  H   GLY C 211      -8.053  21.078  -3.899  1.00  0.00           H  
ATOM   3227 1HA  GLY C 211      -8.091  23.583  -2.267  1.00  0.00           H  
ATOM   3228 2HA  GLY C 211      -8.101  23.519  -4.020  1.00  0.00           H  
ATOM   3229  N   SER C 212     -10.610  21.892  -2.955  1.00  0.00           N  
ATOM   3230  CA  SER C 212     -12.059  21.767  -3.049  1.00  0.00           C  
ATOM   3231  C   SER C 212     -12.746  22.415  -1.854  1.00  0.00           C  
ATOM   3232  O   SER C 212     -13.833  22.980  -1.981  1.00  0.00           O  
ATOM   3233  CB  SER C 212     -12.452  20.305  -3.138  1.00  0.00           C  
ATOM   3234  OG  SER C 212     -12.016  19.740  -4.344  1.00  0.00           O  
ATOM   3235  H   SER C 212     -10.056  21.069  -2.764  1.00  0.00           H  
ATOM   3236  HA  SER C 212     -12.393  22.276  -3.954  1.00  0.00           H  
ATOM   3237 1HB  SER C 212     -12.018  19.760  -2.300  1.00  0.00           H  
ATOM   3238 2HB  SER C 212     -13.535  20.214  -3.061  1.00  0.00           H  
ATOM   3239  HG  SER C 212     -12.068  18.789  -4.225  1.00  0.00           H  
ATOM   3240  N   HIS C 213     -12.107  22.330  -0.692  1.00  0.00           N  
ATOM   3241  CA  HIS C 213     -12.694  22.831   0.544  1.00  0.00           C  
ATOM   3242  C   HIS C 213     -11.863  23.965   1.130  1.00  0.00           C  
ATOM   3243  O   HIS C 213     -10.636  23.966   1.026  1.00  0.00           O  
ATOM   3244  CB  HIS C 213     -12.830  21.705   1.575  1.00  0.00           C  
ATOM   3245  CG  HIS C 213     -13.722  20.588   1.131  1.00  0.00           C  
ATOM   3246  ND1 HIS C 213     -15.089  20.613   1.308  1.00  0.00           N  
ATOM   3247  CD2 HIS C 213     -13.443  19.413   0.519  1.00  0.00           C  
ATOM   3248  CE1 HIS C 213     -15.613  19.500   0.823  1.00  0.00           C  
ATOM   3249  NE2 HIS C 213     -14.635  18.757   0.339  1.00  0.00           N  
ATOM   3250  H   HIS C 213     -11.190  21.907  -0.665  1.00  0.00           H  
ATOM   3251  HA  HIS C 213     -13.690  23.224   0.341  1.00  0.00           H  
ATOM   3252 1HB  HIS C 213     -11.845  21.290   1.792  1.00  0.00           H  
ATOM   3253 2HB  HIS C 213     -13.227  22.110   2.505  1.00  0.00           H  
ATOM   3254  HD2 HIS C 213     -12.456  19.055   0.225  1.00  0.00           H  
ATOM   3255  HE1 HIS C 213     -16.672  19.242   0.821  1.00  0.00           H  
ATOM   3256  HE2 HIS C 213     -14.741  17.850  -0.095  1.00  0.00           H  
ATOM   3257  N   ILE C 214     -12.537  24.931   1.745  1.00  0.00           N  
ATOM   3258  CA  ILE C 214     -11.865  26.096   2.308  1.00  0.00           C  
ATOM   3259  C   ILE C 214     -11.861  26.047   3.830  1.00  0.00           C  
ATOM   3260  O   ILE C 214     -12.901  25.847   4.458  1.00  0.00           O  
ATOM   3261  CB  ILE C 214     -12.538  27.398   1.837  1.00  0.00           C  
ATOM   3262  CG1 ILE C 214     -12.408  27.548   0.319  1.00  0.00           C  
ATOM   3263  CG2 ILE C 214     -11.930  28.598   2.548  1.00  0.00           C  
ATOM   3264  CD1 ILE C 214     -13.241  28.671  -0.257  1.00  0.00           C  
ATOM   3265  H   ILE C 214     -13.541  24.855   1.824  1.00  0.00           H  
ATOM   3266  HA  ILE C 214     -10.832  26.098   1.964  1.00  0.00           H  
ATOM   3267  HB  ILE C 214     -13.604  27.358   2.060  1.00  0.00           H  
ATOM   3268 1HG1 ILE C 214     -11.366  27.728   0.059  1.00  0.00           H  
ATOM   3269 2HG1 ILE C 214     -12.709  26.619  -0.165  1.00  0.00           H  
ATOM   3270 1HG2 ILE C 214     -12.417  29.510   2.203  1.00  0.00           H  
ATOM   3271 2HG2 ILE C 214     -12.073  28.494   3.623  1.00  0.00           H  
ATOM   3272 3HG2 ILE C 214     -10.864  28.650   2.327  1.00  0.00           H  
ATOM   3273 1HD1 ILE C 214     -13.096  28.714  -1.337  1.00  0.00           H  
ATOM   3274 2HD1 ILE C 214     -14.294  28.492  -0.038  1.00  0.00           H  
ATOM   3275 3HD1 ILE C 214     -12.933  29.617   0.188  1.00  0.00           H  
ATOM   3276  N   PRO C 215     -10.684  26.230   4.419  1.00  0.00           N  
ATOM   3277  CA  PRO C 215      -9.492  26.583   3.657  1.00  0.00           C  
ATOM   3278  C   PRO C 215      -8.831  25.345   3.065  1.00  0.00           C  
ATOM   3279  O   PRO C 215      -8.857  24.269   3.664  1.00  0.00           O  
ATOM   3280  CB  PRO C 215      -8.599  27.254   4.705  1.00  0.00           C  
ATOM   3281  CG  PRO C 215      -8.943  26.559   5.978  1.00  0.00           C  
ATOM   3282  CD  PRO C 215     -10.425  26.314   5.882  1.00  0.00           C  
ATOM   3283  HA  PRO C 215      -9.767  27.291   2.862  1.00  0.00           H  
ATOM   3284 1HB  PRO C 215      -7.541  27.138   4.428  1.00  0.00           H  
ATOM   3285 2HB  PRO C 215      -8.805  28.334   4.739  1.00  0.00           H  
ATOM   3286 1HG  PRO C 215      -8.365  25.628   6.071  1.00  0.00           H  
ATOM   3287 2HG  PRO C 215      -8.672  27.188   6.839  1.00  0.00           H  
ATOM   3288 1HD  PRO C 215     -10.674  25.368   6.385  1.00  0.00           H  
ATOM   3289 2HD  PRO C 215     -10.967  27.153   6.344  1.00  0.00           H  
ATOM   3290  N   PRO C 216      -8.238  25.503   1.887  1.00  0.00           N  
ATOM   3291  CA  PRO C 216      -7.473  24.429   1.264  1.00  0.00           C  
ATOM   3292  C   PRO C 216      -6.337  23.966   2.167  1.00  0.00           C  
ATOM   3293  O   PRO C 216      -5.807  24.743   2.961  1.00  0.00           O  
ATOM   3294  CB  PRO C 216      -6.945  25.081  -0.018  1.00  0.00           C  
ATOM   3295  CG  PRO C 216      -7.903  26.191  -0.285  1.00  0.00           C  
ATOM   3296  CD  PRO C 216      -8.255  26.719   1.080  1.00  0.00           C  
ATOM   3297  HA  PRO C 216      -8.147  23.592   1.031  1.00  0.00           H  
ATOM   3298 1HB  PRO C 216      -5.915  25.435   0.137  1.00  0.00           H  
ATOM   3299 2HB  PRO C 216      -6.912  24.341  -0.831  1.00  0.00           H  
ATOM   3300 1HG  PRO C 216      -7.434  26.952  -0.926  1.00  0.00           H  
ATOM   3301 2HG  PRO C 216      -8.780  25.813  -0.832  1.00  0.00           H  
ATOM   3302 1HD  PRO C 216      -7.493  27.444   1.401  1.00  0.00           H  
ATOM   3303 2HD  PRO C 216      -9.249  27.190   1.047  1.00  0.00           H  
ATOM   3304  N   THR C 217      -5.968  22.696   2.042  1.00  0.00           N  
ATOM   3305  CA  THR C 217      -4.941  22.109   2.893  1.00  0.00           C  
ATOM   3306  C   THR C 217      -3.968  21.264   2.081  1.00  0.00           C  
ATOM   3307  O   THR C 217      -4.330  20.709   1.043  1.00  0.00           O  
ATOM   3308  CB  THR C 217      -5.568  21.249   4.007  1.00  0.00           C  
ATOM   3309  OG1 THR C 217      -6.393  20.234   3.422  1.00  0.00           O  
ATOM   3310  CG2 THR C 217      -6.410  22.111   4.935  1.00  0.00           C  
ATOM   3311  H   THR C 217      -6.411  22.123   1.338  1.00  0.00           H  
ATOM   3312  HA  THR C 217      -4.375  22.916   3.360  1.00  0.00           H  
ATOM   3313  HB  THR C 217      -4.778  20.769   4.584  1.00  0.00           H  
ATOM   3314  HG1 THR C 217      -6.583  19.559   4.078  1.00  0.00           H  
ATOM   3315 1HG2 THR C 217      -6.845  21.487   5.715  1.00  0.00           H  
ATOM   3316 2HG2 THR C 217      -5.783  22.877   5.390  1.00  0.00           H  
ATOM   3317 3HG2 THR C 217      -7.208  22.586   4.365  1.00  0.00           H  
ATOM   3318  N   PHE C 218      -2.732  21.169   2.559  1.00  0.00           N  
ATOM   3319  CA  PHE C 218      -1.712  20.370   1.890  1.00  0.00           C  
ATOM   3320  C   PHE C 218      -1.403  19.102   2.675  1.00  0.00           C  
ATOM   3321  O   PHE C 218      -1.867  18.930   3.803  1.00  0.00           O  
ATOM   3322  CB  PHE C 218      -0.431  21.186   1.706  1.00  0.00           C  
ATOM   3323  CG  PHE C 218      -0.587  22.356   0.777  1.00  0.00           C  
ATOM   3324  CD1 PHE C 218      -1.189  23.528   1.210  1.00  0.00           C  
ATOM   3325  CD2 PHE C 218      -0.132  22.288  -0.531  1.00  0.00           C  
ATOM   3326  CE1 PHE C 218      -1.333  24.606   0.357  1.00  0.00           C  
ATOM   3327  CE2 PHE C 218      -0.273  23.364  -1.386  1.00  0.00           C  
ATOM   3328  CZ  PHE C 218      -0.875  24.524  -0.941  1.00  0.00           C  
ATOM   3329  H   PHE C 218      -2.493  21.662   3.407  1.00  0.00           H  
ATOM   3330  HA  PHE C 218      -2.087  20.081   0.907  1.00  0.00           H  
ATOM   3331 1HB  PHE C 218      -0.096  21.560   2.672  1.00  0.00           H  
ATOM   3332 2HB  PHE C 218       0.356  20.543   1.313  1.00  0.00           H  
ATOM   3333  HD1 PHE C 218      -1.550  23.593   2.237  1.00  0.00           H  
ATOM   3334  HD2 PHE C 218       0.343  21.372  -0.883  1.00  0.00           H  
ATOM   3335  HE1 PHE C 218      -1.808  25.520   0.710  1.00  0.00           H  
ATOM   3336  HE2 PHE C 218       0.089  23.298  -2.412  1.00  0.00           H  
ATOM   3337  HZ  PHE C 218      -0.989  25.372  -1.614  1.00  0.00           H  
ATOM   3338  N   GLY C 219      -0.617  18.216   2.073  1.00  0.00           N  
ATOM   3339  CA  GLY C 219      -0.019  17.103   2.801  1.00  0.00           C  
ATOM   3340  C   GLY C 219       1.319  17.500   3.412  1.00  0.00           C  
ATOM   3341  O   GLY C 219       1.809  18.607   3.190  1.00  0.00           O  
ATOM   3342  H   GLY C 219      -0.430  18.315   1.086  1.00  0.00           H  
ATOM   3343 1HA  GLY C 219      -0.699  16.774   3.587  1.00  0.00           H  
ATOM   3344 2HA  GLY C 219       0.122  16.260   2.125  1.00  0.00           H  
ATOM   3345  N   GLN C 220       1.905  16.591   4.184  1.00  0.00           N  
ATOM   3346  CA  GLN C 220       3.151  16.871   4.887  1.00  0.00           C  
ATOM   3347  C   GLN C 220       4.353  16.696   3.969  1.00  0.00           C  
ATOM   3348  O   GLN C 220       5.437  17.211   4.244  1.00  0.00           O  
ATOM   3349  CB  GLN C 220       3.291  15.962   6.111  1.00  0.00           C  
ATOM   3350  CG  GLN C 220       3.863  14.588   5.804  1.00  0.00           C  
ATOM   3351  CD  GLN C 220       2.786  13.577   5.460  1.00  0.00           C  
ATOM   3352  OE1 GLN C 220       1.731  13.930   4.925  1.00  0.00           O  
ATOM   3353  NE2 GLN C 220       3.046  12.311   5.765  1.00  0.00           N  
ATOM   3354  H   GLN C 220       1.476  15.682   4.285  1.00  0.00           H  
ATOM   3355  HA  GLN C 220       3.132  17.907   5.223  1.00  0.00           H  
ATOM   3356 1HB  GLN C 220       3.938  16.439   6.847  1.00  0.00           H  
ATOM   3357 2HB  GLN C 220       2.314  15.824   6.575  1.00  0.00           H  
ATOM   3358 1HG  GLN C 220       4.540  14.670   4.954  1.00  0.00           H  
ATOM   3359 2HG  GLN C 220       4.404  14.228   6.679  1.00  0.00           H  
ATOM   3360 1HE2 GLN C 220       2.374  11.598   5.561  1.00  0.00           H  
ATOM   3361 2HE2 GLN C 220       3.915  12.068   6.198  1.00  0.00           H  
ATOM   3362  N   GLY C 221       4.156  15.965   2.876  1.00  0.00           N  
ATOM   3363  CA  GLY C 221       5.201  15.786   1.876  1.00  0.00           C  
ATOM   3364  C   GLY C 221       5.852  14.414   2.000  1.00  0.00           C  
ATOM   3365  O   GLY C 221       6.050  13.908   3.105  1.00  0.00           O  
ATOM   3366  H   GLY C 221       3.258  15.524   2.736  1.00  0.00           H  
ATOM   3367 1HA  GLY C 221       4.774  15.901   0.879  1.00  0.00           H  
ATOM   3368 2HA  GLY C 221       5.955  16.563   1.994  1.00  0.00           H  
ATOM   3369  N   THR C 222       6.184  13.817   0.860  1.00  0.00           N  
ATOM   3370  CA  THR C 222       6.918  12.558   0.841  1.00  0.00           C  
ATOM   3371  C   THR C 222       8.278  12.723   0.174  1.00  0.00           C  
ATOM   3372  O   THR C 222       8.367  13.142  -0.980  1.00  0.00           O  
ATOM   3373  CB  THR C 222       6.117  11.460   0.117  1.00  0.00           C  
ATOM   3374  OG1 THR C 222       4.906  11.195   0.837  1.00  0.00           O  
ATOM   3375  CG2 THR C 222       6.934  10.181   0.019  1.00  0.00           C  
ATOM   3376  H   THR C 222       5.920  14.246  -0.015  1.00  0.00           H  
ATOM   3377  HA  THR C 222       7.085  12.239   1.870  1.00  0.00           H  
ATOM   3378  HB  THR C 222       5.860  11.798  -0.886  1.00  0.00           H  
ATOM   3379  HG1 THR C 222       5.070  10.518   1.499  1.00  0.00           H  
ATOM   3380 1HG2 THR C 222       6.352   9.416  -0.496  1.00  0.00           H  
ATOM   3381 2HG2 THR C 222       7.850  10.376  -0.538  1.00  0.00           H  
ATOM   3382 3HG2 THR C 222       7.186   9.832   1.019  1.00  0.00           H  
ATOM   3383  N   LYS C 223       9.335  12.391   0.907  1.00  0.00           N  
ATOM   3384  CA  LYS C 223      10.696  12.569   0.413  1.00  0.00           C  
ATOM   3385  C   LYS C 223      11.182  11.325  -0.321  1.00  0.00           C  
ATOM   3386  O   LYS C 223      11.542  10.327   0.302  1.00  0.00           O  
ATOM   3387  CB  LYS C 223      11.644  12.904   1.565  1.00  0.00           C  
ATOM   3388  CG  LYS C 223      13.106  13.036   1.158  1.00  0.00           C  
ATOM   3389  CD  LYS C 223      13.352  14.331   0.397  1.00  0.00           C  
ATOM   3390  CE  LYS C 223      14.787  14.416  -0.101  1.00  0.00           C  
ATOM   3391  NZ  LYS C 223      15.771  14.281   1.008  1.00  0.00           N  
ATOM   3392  H   LYS C 223       9.193  12.006   1.829  1.00  0.00           H  
ATOM   3393  HA  LYS C 223      10.701  13.398  -0.295  1.00  0.00           H  
ATOM   3394 1HB  LYS C 223      11.339  13.843   2.027  1.00  0.00           H  
ATOM   3395 2HB  LYS C 223      11.578  12.128   2.328  1.00  0.00           H  
ATOM   3396 1HG  LYS C 223      13.734  13.023   2.050  1.00  0.00           H  
ATOM   3397 2HG  LYS C 223      13.385  12.194   0.526  1.00  0.00           H  
ATOM   3398 1HD  LYS C 223      12.676  14.385  -0.457  1.00  0.00           H  
ATOM   3399 2HD  LYS C 223      13.154  15.180   1.051  1.00  0.00           H  
ATOM   3400 1HE  LYS C 223      14.967  13.625  -0.828  1.00  0.00           H  
ATOM   3401 2HE  LYS C 223      14.945  15.375  -0.595  1.00  0.00           H  
ATOM   3402 1HZ  LYS C 223      16.708  14.344   0.636  1.00  0.00           H  
ATOM   3403 2HZ  LYS C 223      15.625  15.022   1.679  1.00  0.00           H  
ATOM   3404 3HZ  LYS C 223      15.647  13.387   1.461  1.00  0.00           H  
ATOM   3405  N   VAL C 224      11.189  11.393  -1.648  1.00  0.00           N  
ATOM   3406  CA  VAL C 224      11.682  10.293  -2.468  1.00  0.00           C  
ATOM   3407  C   VAL C 224      13.186  10.400  -2.686  1.00  0.00           C  
ATOM   3408  O   VAL C 224      13.681  11.411  -3.184  1.00  0.00           O  
ATOM   3409  CB  VAL C 224      10.968  10.283  -3.833  1.00  0.00           C  
ATOM   3410  CG1 VAL C 224      11.542   9.192  -4.726  1.00  0.00           C  
ATOM   3411  CG2 VAL C 224       9.473  10.086  -3.634  1.00  0.00           C  
ATOM   3412  H   VAL C 224      10.843  12.228  -2.100  1.00  0.00           H  
ATOM   3413  HA  VAL C 224      11.468   9.355  -1.954  1.00  0.00           H  
ATOM   3414  HB  VAL C 224      11.147  11.235  -4.333  1.00  0.00           H  
ATOM   3415 1HG1 VAL C 224      11.026   9.200  -5.686  1.00  0.00           H  
ATOM   3416 2HG1 VAL C 224      12.605   9.374  -4.884  1.00  0.00           H  
ATOM   3417 3HG1 VAL C 224      11.405   8.222  -4.249  1.00  0.00           H  
ATOM   3418 1HG2 VAL C 224       8.975  10.080  -4.603  1.00  0.00           H  
ATOM   3419 2HG2 VAL C 224       9.295   9.136  -3.129  1.00  0.00           H  
ATOM   3420 3HG2 VAL C 224       9.076  10.900  -3.027  1.00  0.00           H  
ATOM   3421  N   GLU C 225      13.909   9.350  -2.309  1.00  0.00           N  
ATOM   3422  CA  GLU C 225      15.366   9.369  -2.352  1.00  0.00           C  
ATOM   3423  C   GLU C 225      15.910   8.169  -3.115  1.00  0.00           C  
ATOM   3424  O   GLU C 225      15.212   7.173  -3.307  1.00  0.00           O  
ATOM   3425  CB  GLU C 225      15.940   9.386  -0.933  1.00  0.00           C  
ATOM   3426  CG  GLU C 225      15.578  10.623  -0.124  1.00  0.00           C  
ATOM   3427  CD  GLU C 225      16.217  10.639   1.237  1.00  0.00           C  
ATOM   3428  OE1 GLU C 225      16.780   9.642   1.620  1.00  0.00           O  
ATOM   3429  OE2 GLU C 225      16.143  11.651   1.894  1.00  0.00           O  
ATOM   3430  H   GLU C 225      13.437   8.518  -1.986  1.00  0.00           H  
ATOM   3431  HA  GLU C 225      15.686  10.274  -2.869  1.00  0.00           H  
ATOM   3432 1HB  GLU C 225      15.586   8.513  -0.386  1.00  0.00           H  
ATOM   3433 2HB  GLU C 225      17.028   9.324  -0.980  1.00  0.00           H  
ATOM   3434 1HG  GLU C 225      15.897  11.510  -0.672  1.00  0.00           H  
ATOM   3435 2HG  GLU C 225      14.496  10.668  -0.012  1.00  0.00           H  
ATOM   3436  N   ILE C 226      17.162   8.269  -3.550  1.00  0.00           N  
ATOM   3437  CA  ILE C 226      17.848   7.144  -4.174  1.00  0.00           C  
ATOM   3438  C   ILE C 226      19.129   6.796  -3.426  1.00  0.00           C  
ATOM   3439  O   ILE C 226      19.078   6.144  -2.420  1.00  0.00           O  
ATOM   3440  OXT ILE C 226      20.189   7.175  -3.842  1.00  0.00           O  
ATOM   3441  CB  ILE C 226      18.181   7.451  -5.646  1.00  0.00           C  
ATOM   3442  CG1 ILE C 226      16.895   7.627  -6.458  1.00  0.00           C  
ATOM   3443  CG2 ILE C 226      19.041   6.345  -6.239  1.00  0.00           C  
ATOM   3444  CD1 ILE C 226      17.128   8.088  -7.878  1.00  0.00           C  
ATOM   3445  H   ILE C 226      17.650   9.147  -3.446  1.00  0.00           H  
ATOM   3446  HA  ILE C 226      17.190   6.277  -4.143  1.00  0.00           H  
ATOM   3447  HB  ILE C 226      18.724   8.393  -5.707  1.00  0.00           H  
ATOM   3448 1HG1 ILE C 226      16.352   6.683  -6.490  1.00  0.00           H  
ATOM   3449 2HG1 ILE C 226      16.251   8.356  -5.965  1.00  0.00           H  
ATOM   3450 1HG2 ILE C 226      19.265   6.578  -7.279  1.00  0.00           H  
ATOM   3451 2HG2 ILE C 226      19.970   6.266  -5.676  1.00  0.00           H  
ATOM   3452 3HG2 ILE C 226      18.503   5.398  -6.187  1.00  0.00           H  
ATOM   3453 1HD1 ILE C 226      16.170   8.191  -8.390  1.00  0.00           H  
ATOM   3454 2HD1 ILE C 226      17.640   9.051  -7.869  1.00  0.00           H  
ATOM   3455 3HD1 ILE C 226      17.741   7.356  -8.402  1.00  0.00           H  
TER                                                                             
# All scores below are weighted scores, not raw scores.
#BEGIN_POSE_ENERGIES_TABLE ex2_wcons/ex2-11wt5_renum_0005.pdb
label fa_atr fa_rep fa_sol fa_intra_rep fa_elec pro_close hbond_sr_bb hbond_lr_bb hbond_bb_sc hbond_sc dslf_fa13 atom_pair_constraint coordinate_constraint angle_constraint dihedral_constraint rama omega fa_dun p_aa_pp ref res_type_constraint total
weights 0.8 0.44 0.75 0.004 0.7 1 1.17 1.17 1.17 1.1 1 1 1 1 1 0.2 0.5 0.56 0.32 1 1 NA
pose -854.935 99.8405 464.271 2.10853 -101.028 1.07672 -22.1154 -86.1408 -36.4538 -30.8273 -0.26168 0 0 0 2.05578 -10.6682 29.335 209.244 -38.3072 5.37176 0 -367.435
GLN_p:NtermProteinFull_1 -1.44742 0.04243 1.13303 0.00963 -0.07004 0 0 0 -0.24719 0 0 0 0 0 0 0 0.08324 2.10343 0 -1.17797 0 0.42913
VAL_2 -3.74481 0.15646 1.92332 0.01552 -0.06874 0 0 0 -0.24719 0 0 0 0 0 0 -0.10427 0.00176 0.67293 0.26149 0.74484 0 -0.3887
GLN_3 -3.15317 0.08178 2.19934 0.0084 -0.54618 0 0 0 -0.38558 0 0 0 0 0 0 0.13823 0.14037 2.29646 -0.04966 -1.17797 0 -0.44797
LEU_4 -4.48799 0.36271 1.984 0.00718 -0.23873 0 0 0 -0.38558 0 0 0 0 0 0 -0.13748 0.01133 0.26631 -0.18412 0.60233 0 -2.20005
VAL_5 -2.60821 0.12731 1.51502 0.01333 -0.33717 0 0 0 0 0 0 0 0 0 0 0.04732 0.00114 0.00749 -0.21798 0.74484 0 -0.70689
GLN_6 -6.27082 0.49736 4.93013 0.01067 -0.94586 0 0 0 -1.48205 -0.55398 0 0 0 0 0 -0.14972 2e-05 3.20955 -0.02114 -1.17797 0 -1.95379
SER_7 -2.46133 0.31567 2.57381 0.00135 -0.41471 0 0 0 -0.92954 0 0 0 0 0 0 -0.25783 0.30918 0.2777 -0.26217 0.17658 0 -0.67129
GLY_8 -1.02486 0.11998 0.85309 0.00012 0.07598 0 0 0 0 0 0 0 0 0 0 -0.08927 0.09677 0 -0.25961 0.14053 0 -0.08728
ALA_9 -1.32636 0.26496 0.62239 0.00078 0.04625 0 0 0 0 0 0 0 0 0 0 -0.33248 0.00307 0 -0.12506 0.59294 0 -0.25351
GLU_10 -2.42888 0.11114 2.01171 0.00471 -0.49485 0 0 0 0 0 0 0 0 0 0 -0.01975 0.03836 2.33843 -0.01985 -1.55374 0 -0.01272
VAL_11 -1.73558 0.10581 1.07444 0.01267 -0.20284 0 0 0 0 0 0 0 0 0 0 -0.22219 0.18261 0.02381 -0.38234 0.74484 0 -0.39876
LYS_12 -2.93401 0.20825 1.6971 0.0051 -0.44514 0 0 0 0 0 0 0 0 0 0 -0.07803 0.09562 1.13377 -0.02176 -0.28737 0 -0.62649
LYS_13 -1.51314 0.34683 0.93062 0.00317 -0.09448 0.00024 0 0 0 0 0 0 0 0 0 -0.14147 0.00723 0.72623 -0.0679 -0.28737 0 -0.09005
PRO_14 -1.53764 0.46542 0.61028 0.00118 0.00813 0.00604 0 0 0 0 0 0 0 0 0 -0.24057 0.00136 0.0653 -0.56115 -0.21929 0 -1.40093
GLY_15 -1.47115 0.1171 0.88005 1e-05 -0.06117 0 0 0 0 0 0 0 0 0 0 -0.3234 0.01091 0 -0.79857 0.14053 0 -1.5057
ALA_16 -2.76989 0.41497 1.48545 0.00073 -0.15591 0 0 0 0 0 0 0 0 0 0 0.2059 0.07387 0 0.18125 0.59294 0 0.02931
SER_17 -2.07985 0.22321 1.62281 0.00139 -0.51882 0 0 0 0 -0.2807 0 0 0 0 0 -0.01933 0.0026 0.52819 0.01264 0.17658 0 -0.33129
VAL_18 -3.74422 0.45014 1.42081 0.01866 -0.63672 0 0 0 0 0 0 0 0 0 0 -0.1087 0.00833 0.86823 -0.28918 0.74484 0 -1.26781
LYS_19 -2.72092 0.20804 1.19743 0.00896 -0.31717 0 0 0 0 0 0 0 0 0 0 0.04692 0.00396 1.71388 0.1496 -0.28737 0 0.00331
VAL_20 -3.9072 0.14949 1.84221 0.01281 -0.45628 0 0 0 0 0 0 0 0 0 0 -0.20333 0.03202 0.02716 -0.28292 0.74484 0 -2.0412
SER_21 -3.13242 0.40877 2.01068 0.00233 -0.58566 0 0 0 -0.37081 0 0 0 0 0 0 -0.06999 0.21761 0.34793 -0.19512 0.17658 0 -1.19009
CYS_22 -3.91272 0.21782 2.25624 0.00804 -0.47987 0 0 0 0 0 0 0 0 0 0 0.21055 0.03612 0.02917 -0.34955 0.35499 0 -1.6292
LYS_23 -3.14684 0.1252 1.93744 0.00496 -0.48779 0 0 0 0 0 0 0 0 0 0 -0.13662 0.01306 0.88741 -0.05487 -0.28737 0 -1.14542
ALA_24 -2.38073 0.21122 0.98067 0.00073 -0.30857 0 0 0 0 0 0 0 0 0 0 -0.23625 0.08331 0 -0.08629 0.59294 0 -1.14297
SER_25 -2.14494 0.15512 1.46339 0.00205 -0.39686 0 0 0 0 0 0 0 0 0 0 0.22281 0.00363 0.05206 -0.3107 0.17658 0 -0.77688
GLY_26 -0.89965 0.07945 0.44329 0 -0.15264 0 0 0 0 0 0 0 0 0 0 -0.3299 7e-05 0 -0.80295 0.14053 0 -1.5218
TYR_27 -5.81204 0.61024 2.1085 0.02916 0.03927 0 0 0 0 0 0 0 0 0 0 -0.09958 0.00058 1.07215 -0.31579 0.1317 0 -2.23581
THR_28 -2.83339 0.50264 1.74014 0.00821 -0.08263 0 0 0 0 0 0 0 0 0 0 0.02471 0.44364 0.02556 0.11446 0.16454 0 0.10789
PHE_29 -6.31888 0.70486 1.62635 0.02591 0.09235 0 0 0 0 0 0 0 0 0 0 -0.01384 0.90753 1.90899 -0.06183 0.43057 0 -0.698
THR_30 -3.15544 0.34544 1.51238 0.00403 0.14028 0 0 0 0 0 0 0 0 0 0 -0.15253 0.00383 0.00377 -0.00122 0.16454 0 -1.13491
SER_31 -2.43589 0.50041 1.59355 0.00126 -0.01233 0 0 0 0 0 0 0 0 0 0 -0.06642 0.10405 0.68788 -0.08383 0.17658 0 0.46527
TYR_32 -5.15651 0.50478 2.10776 0.02498 0.12372 0 0 0 0 0 0 0 0 0 0 -0.15653 0.37994 2.25585 -0.20067 0.1317 0 0.01502
TRP_33 -5.28252 0.26139 2.29232 0.022 -0.22929 0 0 0 0 0 0 0 0 0 0 -0.19098 0.01023 1.72017 -0.19104 0.92933 0 -0.65839
MET_34 -4.93231 0.45966 2.60021 0.00493 -0.52487 0 0 0 0 0 0 0 0 0 0 -0.11993 0.00623 1.20568 -0.00836 0.15868 0 -1.15008
HIS_35 -6.11336 0.34627 3.12721 0.0027 -0.66959 0 0 0 0 -0.76158 0 0 0 0 0 -0.09667 0.04398 1.72632 -0.00419 0.3575 0 -2.0414
TRP_36 -8.32616 0.66116 3.39556 0.02185 -0.48905 0 0 0 0 0 0 0 0 0 0 0.03883 0.00922 1.3402 0.01388 0.92933 0 -2.40516
VAL_37 -5.04377 0.62328 1.59299 0.01212 -0.33883 0 0 0 0 0 0 0 0 0 0 -0.07859 0.19262 0.10366 -0.29864 0.74484 0 -2.4903
ARG_38 -7.23507 0.62506 4.58291 0.01563 -1.96048 0 0 0 0 -2.08634 0 0 0 0 0 -0.10157 8e-05 3.26584 -0.021 -0.14916 0 -3.06409
GLN_39 -4.80323 0.53554 3.32018 0.00688 -1.1389 0 0 0 0 -1.6644 0 0 0 0 0 0.07866 0.03465 2.28657 0.02784 -1.17797 0 -2.49417
ALA_40 -2.82656 0.38461 1.48056 0.00073 -0.5917 0.00017 0 0 0 0 0 0 0 0 0 0.04127 2e-05 0 0.12843 0.59294 0 -0.78955
PRO_41 -1.31841 0.4774 0.59559 0.00148 0.0016 0.00938 0 0 0 0 0 0 0 0 0 -0.04502 0.25314 0.10265 -0.44931 -0.21929 0 -0.5908
GLY_42 -1.00323 0.07272 0.69013 0 0.0688 0 0 0 0 0 0 0 0 0 0 -0.40388 0.02202 0 -0.80005 0.14053 0 -1.21297
GLN_43 -2.30083 0.36909 1.35823 0.00481 0.07411 0 0 0 0 0 0 0 0 0 0 0.21701 0.00093 1.73266 -0.38754 -1.17797 0 -0.10949
GLY_44 -2.3534 0.1815 1.39141 6e-05 -0.1918 0 0 0 0 0 0 0 0 0 0 0.21132 0.10959 0 -0.79556 0.14053 0 -1.30635
LEU_45 -4.8442 0.59235 0.88297 0.00781 -0.03382 0 0 0 0 0 0 0 0 0 0 -0.18889 0.11418 0.38225 -0.11866 0.60233 0 -2.60369
GLU_46 -4.27607 0.15608 3.42104 0.00287 -1.97223 0 0 0 0 -1.35033 0 0 0 0 0 0.10419 0.09948 2.86809 0.08852 -1.55374 0 -2.41209
TRP_47 -8.47825 0.7748 2.79399 0.0227 -0.21008 0 0 0 0 -0.76158 0 0 0 0 0 -0.24964 0.13174 2.14565 -0.02189 0.92933 0 -2.92322
MET_48 -6.03109 0.69875 1.96441 0.0037 -0.37026 0 0 0 0 0 0 0 0 0 0 0.15791 0.00176 0.93111 -0.15094 0.15868 0 -2.63597
GLY_49 -3.34987 0.4219 1.74776 0.00027 -0.29002 0 0 0 0 0 0 0 0 0 0 0.14498 0.02783 0 -0.80244 0.14053 0 -1.95906
ASN_50 -5.283 0.3235 3.53935 0.01817 -0.71598 0 0 0 0 -0.68677 0 0 0 0 0 -0.00623 0.02108 1.51645 -0.18124 -0.94198 0 -2.39663
ILE_51 -4.95601 0.44295 1.65965 0.0184 -0.37652 0 0 0 0 0 0 0 0 0 0 0.0576 0.49699 0.27783 -0.00045 0.8318 0 -1.54775
TYR_52 -7.28292 0.94377 3.2351 0.02569 -0.93537 0.00494 0 0 0 0 0 0 0 0 0 0.02995 0.18861 2.23647 -0.1559 0.1317 0 -1.57797
PRO_53 -4.76873 1.00753 1.27275 0.001 -0.2584 0.00819 0 0 -0.8592 0 0 0 0 0 0 -0.1308 0.00146 0.46227 -0.32328 -0.21929 0 -3.80649
GLY_54 -1.99998 0.51172 1.06634 1e-05 -0.03074 0 0 0 0 0 0 0 0 0 0 -0.01249 0.00967 0 0.1743 0.14053 0 -0.14065
SER_55 -2.38416 0.51718 1.82328 0.00226 -0.26634 0 0 0 -0.29748 0 0 0 0 0 0 0.33207 0.16074 0.3504 -0.19078 0.17658 0 0.22376
GLY_56 -1.74547 0.11267 1.20501 0 -0.10323 0 0 0 0 0 0 0 0 0 0 -0.37482 0.01287 0 -0.80311 0.14053 0 -1.55555
GLY_57 -1.62269 0.18856 1.35127 4e-05 -0.04794 0 0 0 -0.29748 0 0 0 0 0 0 0.05857 0 0 0.36712 0.14053 0 0.13798
THR_58 -2.98978 0.32826 1.88481 0.00479 -0.52973 0 0 0 0 -0.50446 0 0 0 0 0 -0.18416 0.10835 0.13191 -0.19849 0.16454 0 -1.78396
ASN_59 -3.72297 0.28168 2.58883 0.00274 -0.62588 0 0 0 0 -0.68677 0 0 0 0 0 0.10388 0.23338 1.49622 0.31882 -0.94198 0 -0.95206
TYR_60 -5.19205 0.64464 2.70744 0.02359 -0.60183 0 0 0 -0.74863 -1.02098 0 0 0 0 0 -0.15024 0.96747 1.61557 -0.20923 0.1317 0 -1.83256
ALA_61 -3.24972 0.39151 1.53881 0.00072 -0.36862 0 0 0 0 0 0 0 0 0 0 -0.22091 0.13687 0 -0.06908 0.59294 0 -1.24747
GLU_62 -2.02355 0.28811 1.84622 0.00455 -0.97658 0 0 0 0 -0.27045 0 0 0 0 0 -0.28304 0.01163 2.54055 -0.13754 -1.55374 0 -0.55385
LYS_63 -2.50461 0.39717 1.46613 0.00311 -0.63022 0 0 0 0 -0.42277 0 0 0 0 0 -0.23826 0.90975 0.87146 -0.04411 -0.28737 0 -0.47972
PHE_64 -6.86922 1.08725 2.49158 0.02387 -0.2291 0 0 0 0 0 0 0 0 0 0 0.06096 0.20373 1.54637 -0.14811 0.43057 0 -1.40211
LYS_65 -3.69026 0.42375 2.64176 0.00713 -1.04153 0 0 0 0 -0.27045 0 0 0 0 0 -0.14259 0.64332 1.95009 -0.05 -0.28737 0 0.18385
ASN_66 -1.68425 0.31757 1.30003 0.0041 -0.15485 0 0 0 0 0 0 0 0 0 0 -0.23183 0.03055 1.46918 -0.34685 -0.94198 0 -0.23834
ARG_67 -4.87199 0.34039 3.95471 0.01099 -1.78827 0 0 0 -0.19021 -1.15988 0 0 0 0 0 0.37484 0.3773 2.19358 -0.57087 -0.14916 0 -1.47857
VAL_68 -4.05999 0.42746 1.39131 0.01247 0.03798 0 0 0 0 0 0 0 0 0 0 -0.14228 0.0681 0.1234 -0.17123 0.74484 0 -1.56794
THR_69 -2.82097 0.34191 1.91127 0.0115 -0.78372 0 0 0 0 -0.51652 0 0 0 0 0 -0.10379 0.11598 0.71324 -0.15724 0.16454 0 -1.1238
MET_70 -4.71863 0.39393 2.16393 0.0033 -0.31235 0 0 0 -0.74863 0 0 0 0 0 0 -0.07578 0.39564 3.06475 -0.06553 0.15868 0 0.25931
THR_71 -2.53427 0.32668 1.45417 0.01038 -0.83306 0 0 0 -0.20586 0 0 0 0 0 0 0.20216 0.19738 0.09784 -0.47576 0.16454 0 -1.5958
ARG_72 -4.02289 0.26019 2.04874 0.02255 -0.96156 0 0 0 -1.06506 0 0 0 0 0 0 0.01416 0.12138 3.28302 -0.05643 -0.14916 0 -0.50506
ASP_73 -4.16103 0.34581 3.29005 0.0147 -1.29063 0 0 0 -0.08748 -0.23451 0 0 0 0 0 0.02563 0.71531 1.4339 -0.17311 -1.28682 0 -1.40818
THR_74 -2.32569 0.32196 1.36039 0.00643 0.16278 0 0 0 0 0 0 0 0 0 0 -0.19458 0.00081 0.04009 0.01494 0.16454 0 -0.44833
SER_75 -1.86722 0.36272 1.75804 0.00174 -0.84429 0 0 0 -0.08748 -0.23451 0 0 0 0 0 -0.2988 0.08438 0.16034 -0.11942 0.17658 0 -0.90791
ILE_76 -3.60706 0.75451 2.66084 0.01596 -0.12105 0 0 0 -0.20829 0 0 0 0 0 0 0.14444 0.19974 0.05846 0.07469 0.8318 0 0.80404
SER_77 -3.36726 0.37563 1.94963 0.0042 0.10989 0 0 0 0 0 0 0 0 0 0 0.13736 0.1098 0.10395 0.09008 0.17658 0 -0.31014
THR_78 -5.25708 0.40491 3.04204 0.00848 -0.39459 0 0 0 -0.20829 0 0 0 0 0 0 -0.00921 0.071 0.07392 -0.13202 0.16454 0 -2.2363
ALA_79 -3.58692 0.18026 1.56943 0.00067 -0.50828 0 0 0 0 0 0 0 0 0 0 -0.08389 0.00186 0 0.04522 0.59294 0 -1.78872
TYR_80 -5.84145 0.47669 2.28741 0.02329 -0.36649 0 0 0 0 0 0 0 0 0 0 -0.16215 0.20959 1.28941 -0.23079 0.1317 0 -2.18279
MET_81 -5.96892 0.57909 2.1093 0.00588 -0.43012 0 0 0 0 0 0 0 0 0 0 0.19931 0.01282 0.98297 -0.132 0.15868 0 -2.48299
GLU_82 -4.06978 0.33647 2.56167 0.00667 -1.08858 0 0 0 0 -0.2807 0 0 0 0 0 -0.05975 0.00147 2.10326 0.06928 -1.55374 0 -1.97373
LEU_83 -4.97177 0.70123 1.58513 0.01601 -0.31127 0 0 0 0 0 0 0 0 0 0 0.11345 0.0012 2.34438 -0.08518 0.60233 0 -0.00448
SER_84 -2.75367 0.25199 2.1533 0.0015 -0.45729 0 0 0 0 0 0 0 0 0 0 -0.16739 0.00169 0.17732 -0.22586 0.17658 0 -0.84183
ARG_85 -2.53182 0.28772 1.71408 0.00981 -0.26218 0 0 0 -0.19021 0 0 0 0 0 0 -0.00313 0.08306 0.95766 -0.15241 -0.14916 0 -0.23658
LEU_86 -5.10657 0.55014 2.38653 0.00667 -0.40716 0 0 0 0 0 0 0 0 0 0 -0.21967 0.21906 0.13318 0.11041 0.60233 0 -1.7251
ARG_87 -4.12052 0.46104 3.14608 0.01205 -0.91346 0 0 0 -0.35087 -0.25667 0 0 0 0 0 -0.01467 0.09804 2.08484 -0.08267 -0.14916 0 -0.08598
SER_88 -1.57405 0.3633 1.4093 0.00196 -0.52256 0 0 0 0 0 0 0 0 0 0 -0.27175 0.06452 0.10521 -0.13091 0.17658 0 -0.37839
ASP_89 -2.72977 0.508 2.39519 0.00285 -1.02497 0 0 0 0 -0.25667 0 0 0 0 0 -0.24265 0.06528 2.11277 -0.25182 -1.28682 0 -0.70862
ASP_90 -5.015 0.76671 4.84849 0.00294 -2.53188 0 0 0 -1.0993 -1.75508 0 0 0 0 0 -0.26491 0.17092 1.7614 -0.16718 -1.28682 0 -4.56971
THR_91 -2.26212 0.26523 1.85811 0.0085 -0.34438 0 0 0 0 0 0 0 0 0 0 0.54197 0.083 0.04103 -0.62889 0.16454 0 -0.27303
ALA_92 -3.99424 0.29052 1.84056 0.00071 -0.37825 0 0 0 0 0 0 0 0 0 0 0.0498 0.28473 0 -0.16714 0.59294 0 -1.48037
VAL_93 -4.67987 0.26489 1.93521 0.01253 -0.37401 0 0 0 0 0 0 0 0 0 0 -0.18484 0.60969 0.01747 -0.26257 0.74484 0 -1.91666
TYR_94 -7.63548 0.87903 3.43251 0.02698 -1.11303 0 0 0 -0.74843 -0.56358 0 0 0 0 0 -0.05155 0.09981 1.98365 0.02639 0.1317 0 -3.53202
TYR_95 -7.4574 0.94531 3.47161 0.02314 -0.77785 0 0 0 0 -0.4115 0 0 0 0 0 -0.18048 0.96346 1.78123 -0.1658 0.1317 0 -1.67658
CYS_96 -3.86337 0.34569 2.31592 0.00113 -0.67678 0 0 0 -0.53135 0 0 0 0 0 0.00934 -0.08681 0.24018 0.92837 -0.12399 0.35499 0 -1.08668
ALA_97 -3.55803 0.24163 1.59784 0.00065 -0.47997 0 0 0 0 0 0 0 0 0 0.01068 0.05471 0.08049 0 -0.11149 0.59294 0 -1.57055
ARG_98 -6.40503 0.40947 4.24547 0.01721 -1.15889 0 0 0 0 -0.3668 0 0 0 0 0.24875 -0.09798 0.11356 2.96546 -0.04521 -0.14916 0 -0.22314
SER_99 -3.03671 0.28144 2.41741 0.00175 -0.68704 0 0 0 -0.35945 0 0 0 0 0 0.26305 -0.14279 0.0179 0.48529 0.01252 0.17658 0 -0.57005
GLY_100 -1.35811 0.11975 0.83949 1e-05 -0.24744 0 0 0 0 0 0 0 0 0 0.01563 0.04213 0.02755 0 0.16078 0.14053 0 -0.2597
GLY_101 -2.085 0.24771 1.42105 0.00025 -0.03911 0.00247 0 0 -0.35945 0 0 0 0 0 0 0.16992 0.00464 0 -0.79821 0.14053 0 -1.2952
PRO_102 -2.96436 0.6647 1.11866 0.002 0.1133 0.00357 0 0 0 0 0 0 0 0 0 0.25603 0.10864 0.22528 -0.43251 -0.21929 0 -1.12397
TYR_103 -5.17579 0.56849 2.0835 0.02467 -0.0299 0 0 0 0 -0.35533 0 0 0 0 0.02657 0.03127 0.0082 1.35096 -0.18937 0.1317 0 -1.52505
PHE_104 -6.88946 0.987 2.88949 0.02494 -0.64506 0 0 0 0 0 0 0 0 0 0.07104 -0.14394 1e-05 2.60618 -0.09328 0.43057 0 -0.76251
PHE_105 -6.64464 0.68951 3.07974 0.03585 -0.30218 0 0 0 -0.77166 0 0 0 0 0 0.12098 0.03224 0.54619 2.52855 -0.12549 0.43057 0 -0.38035
ASP_106 -3.42845 0.27589 2.80205 0.00545 -0.7936 0 0 0 0 -0.3668 0 0 0 0 0.6817 0.18425 0.22301 3.10737 -0.0755 -1.28682 0 1.32855
TYR_107 -6.68468 0.47596 3.69144 0.02563 -0.04648 0 0 0 0 0 0 0 0 0 0.60661 -0.05384 0.02044 1.79365 -0.13819 0.1317 0 -0.17775
TRP_108 -8.6582 0.71443 3.36392 0.02654 -0.18465 0 0 0 -1.06474 0 0 0 0 0 0.00142 -0.09086 0.05037 2.01234 -0.15 0.92933 0 -3.0501
GLY_109 -2.2034 0.20422 1.63179 0.00012 -0.46703 0 0 0 -0.37085 0 0 0 0 0 0 -0.05669 0.20596 0 -0.5151 0.14053 0 -1.43045
GLN_110 -3.18051 0.2889 2.51201 0.03369 -0.28859 0 0 0 -0.9507 0 0 0 0 0 0 -0.2264 0.04309 3.88785 -0.03838 -1.17797 0 0.90298
GLY_111 -2.63269 0.59596 1.59122 6e-05 0.1159 0 0 0 0 0 0 0 0 0 0 0.09439 0.04858 0 -0.80119 0.14053 0 -0.84725
THR_112 -4.61072 0.22417 3.32775 0.00896 -0.7242 0 0 0 -0.55873 -0.55398 0 0 0 0 0 0.09969 0.01183 0.04008 -0.03098 0.16454 0 -2.60159
LEU_113 -3.04465 0.31249 1.33687 0.00915 -0.2051 0 0 0 0 0 0 0 0 0 0 -0.1322 0.01657 0.32816 -0.07003 0.60233 0 -0.84641
VAL_114 -3.64694 0.32621 1.81527 0.01286 -0.21621 0 0 0 0 0 0 0 0 0 0 -0.21389 0.0275 0.02695 -0.40531 0.74484 0 -1.52872
THR_p:CtermProteinFull_115 -2.81881 0.07417 2.69666 0.01739 -0.34927 0 0 0 0 0 0 0 0 0 0 0 0 0.05306 0 0.16454 0 -0.16227
ASP_p:NtermProteinFull_116 -1.57442 0.06793 2.16901 0.00534 0.09503 0 0 0 0 0 0 0 0 0 0 0 0.07116 2.11112 0 -1.28682 0 1.65834
ILE_117 -4.06254 0.50872 2.45108 0.01813 -0.00598 0 0 0 -0.62515 0 0 0 0 0 0 -0.22932 0.11035 0.24705 -0.35054 0.8318 0 -1.10639
VAL_118 -2.22209 0.17656 1.58285 0.01354 -0.39456 0 0 0 -0.15822 0 0 0 0 0 0 -0.2779 0.0086 0.01093 -0.16026 0.74484 0 -0.6757
MET_119 -4.50952 0.16289 2.40263 0.00356 -0.09422 0 0 0 0 0 0 0 0 0 0 0.07543 0.11162 1.2944 -0.07166 0.15868 0 -0.46621
THR_120 -2.38774 0.03286 1.79401 0.0088 -0.43594 0 0 0 0 0 0 0 0 0 0 -0.00012 0.00982 0.02563 -0.04065 0.16454 0 -0.82879
GLN_121 -6.56622 0.58785 5.08071 0.00972 -1.20401 0 0 0 -1.72737 -0.48173 0 0 0 0 0 -0.15516 0.00136 3.1984 -0.01149 -1.17797 0 -2.44591
SER_122 -2.14913 0.79077 1.67109 0.0015 -0.46745 0.00843 0 0 0 0 0 0 0 0 0 0.05262 0.00214 0.15301 -0.06683 0.17658 0 0.17274
PRO_123 -2.86553 1.02562 1.45717 0.00221 -0.41641 0.24698 0 0 -0.31084 0 0 0 0 0 0 0.1895 0.3753 0.03611 -0.37735 -0.21929 0 -0.85653
LEU_124 -2.05039 0.08831 1.29762 0.0092 -0.16811 0 0 0 0 0 0 0 0 0 0 -0.11746 0.06964 0.69705 -0.11777 0.60233 0 0.31041
SER_125 -2.45333 0.12664 1.54655 0.00246 -0.33032 0 0 0 0 0 0 0 0 0 0 0.04947 0.46227 0.17754 -0.00522 0.17658 0 -0.24736
LEU_126 -4.09108 0.44189 1.30986 0.00943 -0.47515 0.0105 0 0 0 0 0 0 0 0 0 0.19181 0.23444 0.40311 -0.05756 0.60233 0 -1.42042
PRO_127 -1.56397 0.23952 0.66444 0.00306 -0.04716 0.19744 0 0 0 0 0 0 0 0 0 0.0076 0.14193 0.44581 -0.18642 -0.21929 0 -0.31704
VAL_128 -3.83663 0.54285 1.43058 0.0122 -0.27814 0 0 0 0 0 0 0 0 0 0 -0.15617 0.22887 0.14548 -0.35867 0.74484 0 -1.52479
THR_129 -2.5579 0.80569 1.79548 0.00833 -0.65257 0.0001 0 0 -0.13107 0 0 0 0 0 0 -0.15808 0.03922 0.10545 0.06122 0.16454 0 -0.5196
PRO_130 -1.80205 0.70894 0.49829 0.00142 -0.0675 0.05209 0 0 0 0 0 0 0 0 0 -0.02724 0.00529 0.09064 -0.48036 -0.21929 0 -1.23978
GLY_131 -1.81283 0.22181 0.93311 0 -0.17368 0 0 0 0 0 0 0 0 0 0 -0.38911 0.00624 0 -0.80284 0.14053 0 -1.87678
GLU_132 -4.02758 0.80503 2.77175 0.00731 -0.74192 0.02852 0 0 -0.13107 0 0 0 0 0 0 -0.05258 0.13868 2.16122 0.06378 -1.55374 0 -0.53058
PRO_133 -2.5147 0.48788 0.92741 0.00124 -0.05414 0.0795 0 0 0 0 0 0 0 0 0 -0.2665 0.04374 0.12221 -0.54419 -0.21929 0 -1.93685
ALA_134 -2.74318 0.27593 1.04425 0.00063 -0.2823 0 0 0 0 0 0 0 0 0 0 0.05891 0.0006 0 0.13265 0.59294 0 -0.91956
SER_135 -1.77185 0.11745 1.56985 0.00639 -0.51073 0 0 0 0 -0.42952 0 0 0 0 0 0.22482 0.04929 0.07877 -0.04799 0.17658 0 -0.53693
ILE_136 -4.47635 0.28858 1.57138 0.0171 -0.59413 0 0 0 0 0 0 0 0 0 0 -0.21921 0.02663 0.16925 -0.39343 0.8318 0 -2.77838
SER_137 -2.50453 0.21254 1.7845 0.00414 -0.86281 0 0 0 0 0 0 0 0 0 0 -0.08022 0.25946 0.5648 -0.01749 0.17658 0 -0.46303
CYD_138 -3.23141 0.20954 1.95522 0.00168 -0.62641 0 0 0 0 0 -0.13084 0 0 0 0 0.10691 0.02914 0.1449 -0.18351 0.35499 0 -1.36979
ARG_139 -3.25514 0.15067 2.76165 0.01204 -1.72149 0 0 0 0 -0.72407 0 0 0 0 0 -0.02806 0.04767 1.91484 0.0413 -0.14916 0 -0.94975
SER_140 -3.36538 0.57149 2.59199 0.00163 -0.83375 0 0 0 -1.05764 0 0 0 0 0 0 -0.1381 0.02861 0.7477 -0.05796 0.17658 0 -1.33482
SER_141 -1.92564 0.11407 1.58667 0.0046 -0.62445 0 0 0 -0.15822 0 0 0 0 0 0 -0.26848 0.01093 0.1198 -0.20464 0.17658 0 -1.16878
GLN_142 -3.46429 0.484 2.17465 0.00595 -0.58969 0 0 0 -1.05764 0 0 0 0 0 0 -0.02704 0.04813 2.29442 -0.10067 -1.17797 0 -1.41014
ASN_143 -2.61871 0.45507 1.69189 0.00335 -0.31153 0 0 0 -0.27105 0 0 0 0 0 0 -0.00447 0.17281 2.03088 -0.02375 -0.94198 0 0.18252
ILE_144 -4.20647 0.50823 1.72444 0.02368 -0.27703 0 0 0 -0.42924 0 0 0 0 0 0 0.62031 0.01316 0.25179 0.31631 0.8318 0 -0.623
VAL_145 -2.75415 0.36446 1.67909 0.01256 -0.00214 0 0 0 0 0 0 0 0 0 0 -0.21913 0.00105 0.02081 -0.272 0.74484 0 -0.42461
HIS_146 -6.93547 1.09017 3.99626 0.00535 -0.89142 0 0 0 -0.36749 -0.35533 0 0 0 0 0 -0.17396 0.05517 2.09026 0.15502 0.3575 0 -0.97395
ASN_147 -1.639 0.39215 0.94652 0.00345 0.00684 0 0 0 0 0 0 0 0 0 0 -0.07716 0.00035 1.09966 0.07057 -0.94198 0 -0.13861
ASN_148 -4.22993 0.60964 3.11325 0.01763 -0.32689 0 0 0 -0.48472 -0.4523 0 0 0 0 0 -0.22621 0.42981 1.85679 -0.2355 -0.94198 0 -0.87042
GLY_149 -1.49615 0.37903 0.94666 0 0.04587 0 0 0 0 0 0 0 0 0 0 -0.4107 0.00055 0 -0.79963 0.14053 0 -1.19383
ILE_150 -4.33818 0.3952 2.54159 0.01757 -0.21795 0 0 0 -0.11722 0 0 0 0 0 0 -0.21747 0.10329 0.22048 -0.34905 0.8318 0 -1.12995
THR_151 -2.79536 0.23785 1.41764 0.00902 -0.32759 0 0 0 0 0 0 0 0 0 0 0.13005 0.08534 0.04316 0.19159 0.16454 0 -0.84374
TYR_152 -7.54402 0.51886 2.93168 0.02436 -0.50158 0 0 0 -0.38348 -0.4523 0 0 0 0 0 0.04175 0.0252 1.60585 -0.07286 0.1317 0 -3.67485
LEU_153 -4.92063 0.53887 1.77802 0.00916 -0.35485 0 0 0 0 0 0 0 0 0 0 -0.08983 0.05342 0.49081 -0.15763 0.60233 0 -2.05034
GLU_154 -6.90398 0.56833 4.96941 0.00292 -1.49187 0 0 0 -0.77166 -0.2954 0 0 0 0 0 -0.05336 0.86348 2.46485 0.02018 -1.55374 0 -2.18085
TRP_155 -8.89018 0.78235 3.15131 0.02186 -0.64376 0 0 0 0 0 0 0 0 0 0 -0.11871 0.01047 1.04969 -0.11909 0.92933 0 -3.82673
TYR_156 -8.38946 0.94266 3.70127 0.02281 -0.80892 0 0 0 0 -0.2954 0 0 0 0 0 -0.15087 0.02731 1.34567 -0.22933 0.1317 0 -3.70255
LEU_157 -3.73444 0.19597 1.39636 0.03302 -0.42287 0 0 0 0 0 0 0 0 0 0 0.08945 0.01825 1.56906 -0.07358 0.60233 0 -0.32644
GLN_158 -5.81215 0.2293 3.7134 0.00676 -1.22397 0 0 0 -0.35536 -1.64127 0 0 0 0 0 0.07125 0.56833 2.30249 0.00649 -1.17797 0 -3.3127
LYS_159 -3.03407 0.51133 2.09055 0.00487 -1.2735 0.00294 0 0 0 -0.27329 0 0 0 0 0 -0.26926 2e-05 1.03825 -0.00518 -0.28737 0 -1.49473
PRO_160 -1.777 0.59425 0.64807 0.00137 -0.01628 0.06229 0 0 0 0 0 0 0 0 0 -0.06271 0.0147 0.13428 -0.48222 -0.21929 0 -1.10255
GLY_161 -0.92727 0.0593 0.65972 1e-05 0.0736 0 0 0 0 0 0 0 0 0 0 -0.30138 0.01866 0 -0.79995 0.14053 0 -1.0768
GLN_162 -2.60013 0.27886 1.62924 0.00492 -0.18278 0 0 0 -0.35536 0 0 0 0 0 0 0.10385 0.11057 1.55778 -0.09862 -1.17797 0 -0.72965
SER_163 -2.8374 0.46697 2.14814 0.00121 -0.34291 0.00346 0 0 -0.37085 0 0 0 0 0 0 -0.10436 0.04839 0.29474 -0.16947 0.17658 0 -0.6855
PRO_164 -4.63693 0.51983 1.53822 0.00135 0.04674 0.05941 0 0 0 0 0 0 0 0 0 -0.19095 0.13211 0.14284 -0.4609 -0.21929 0 -3.06756
GLN_165 -4.68805 0.16275 3.44968 0.00566 -0.64708 0 0 0 -1.06474 0 0 0 0 0 0 -0.1217 0.11458 2.086 -0.02962 -1.17797 0 -1.91048
LEU_166 -4.36303 0.2528 1.67831 0.00847 -0.11437 0 0 0 0 0 0 0 0 0 0 -0.13411 0.08248 0.22396 -0.04342 0.60233 0 -1.80659
LEU_167 -5.57922 0.70443 1.22817 0.00757 -0.24585 0 0 0 0 0 0 0 0 0 0 0.34665 0.01743 0.7857 -0.13866 0.60233 0 -2.27147
ILE_168 -5.74589 0.77166 2.00424 0.01834 -0.30253 0 0 0 0 0 0 0 0 0 0 -0.0373 0.21331 0.58068 -0.12648 0.8318 0 -1.79218
TYR_169 -6.61157 1.18624 3.1124 0.02896 -0.72435 0 0 0 0 -0.27477 0 0 0 0 0 -0.03083 0.03092 1.46475 -0.21894 0.1317 0 -1.90548
LYS_170 -2.88285 1.50438 1.48434 0.02756 -0.16973 0 0 0 0 0 0 0 0 0 0 -0.05861 0.59954 2.54293 -0.28734 -0.28737 0 2.47285
VAL_171 -3.35463 1.15427 1.48976 0.01324 -0.15028 0 0 0 0 0 0 0 0 0 0 0.73011 0.62532 0.09335 -0.14879 0.74484 0 1.1972
SER_172 -1.69061 0.57362 1.16484 0.00467 -0.34782 0 0 0 0 0 0 0 0 0 0 0.34341 0.05267 0.22023 -0.32227 0.17658 0 0.17533
ASP_173 -4.47498 0.74103 3.21865 0.01103 -0.36226 0 0 0 0 -0.27477 0 0 0 0 0 -0.01938 0.0781 1.45756 -0.30116 -1.28682 0 -1.213
ARG_174 -5.33501 0.25854 3.79008 0.0163 -0.47613 0 0 0 -0.61446 0 0 0 0 0 0 -0.27919 0.00147 3.1843 0.04047 -0.14916 0 0.4372
PHE_175 -4.77878 0.44052 2.25784 0.02525 -0.21362 0 0 0 0 0 0 0 0 0 0 -0.27003 0.00047 1.89753 0.05906 0.43057 0 -0.15119
SER_176 -1.6587 0.1985 0.89334 0.00476 -0.04712 0 0 0 0 0 0 0 0 0 0 -0.10127 0.03252 0.23662 0.10861 0.17658 0 -0.15616
GLY_177 -0.89606 0.04174 0.55826 1e-05 -0.10795 0 0 0 0 0 0 0 0 0 0 -0.20795 0.01172 0 -0.80371 0.14053 0 -1.26341
VAL_178 -3.8242 0.99681 1.35723 0.01425 0.0536 0.00033 0 0 0 0 0 0 0 0 0 -0.27448 0.00039 0.06306 -0.15205 0.74484 0 -1.02023
PRO_179 -3.2819 1.0264 1.51326 0.00107 -0.18099 0.00179 0 0 0 0 0 0 0 0 0 -0.24944 0.21289 0.14553 -0.72134 -0.21929 0 -1.75202
ASP_180 -2.53298 0.47577 2.16408 0.00346 -0.0969 0 0 0 0 0 0 0 0 0 0 -0.20403 0.12821 1.63173 -0.16421 -1.28682 0 0.1183
ARG_181 -5.70493 0.88855 3.80823 0.01412 -1.65258 0 0 0 0 -0.97772 0 0 0 0 0 -0.21543 0.00015 2.22656 -0.04435 -0.14916 0 -1.80656
PHE_182 -6.91874 0.9639 1.89937 0.02314 -0.68721 0 0 0 -0.61446 0 0 0 0 0 0 -0.09259 0.00149 1.66785 -0.07501 0.43057 0 -3.40169
SER_183 -2.32948 0.03016 1.5954 0.00769 -0.49533 0 0 0 0 0 0 0 0 0 0 0.09957 0.00366 0.10721 -0.06198 0.17658 0 -0.86651
GLY_184 -1.47165 0.05773 1.0802 6e-05 -0.2846 0 0 0 0 0 0 0 0 0 0 0.3119 0.05386 0 0.33062 0.14053 0 0.21865
SER_185 -1.74283 0.07434 1.30721 0.00116 -0.75258 0 0 0 -0.11733 0 0 0 0 0 0 0.15081 0.00256 0.69739 -0.31009 0.17658 0 -0.51277
GLY_186 -1.2044 0.26064 0.6349 0.00013 -0.58478 0 0 0 -0.11733 0 0 0 0 0 0 0.20991 0.00782 0 -0.81219 0.14053 0 -1.46476
SER_187 -1.99389 0.1703 1.22356 0.00153 -0.48103 0 0 0 0 0 0 0 0 0 0 0.1462 0.35047 0.12501 -0.32642 0.17658 0 -0.60768
GLY_188 -2.0372 0.12037 1.29461 2e-05 -0.27517 0 0 0 0 0 0 0 0 0 0 0.49616 0.12919 0 -0.66329 0.14053 0 -0.79478
THR_189 -3.87527 0.47678 2.69596 0.00436 -0.56016 0 0 0 0 0 0 0 0 0 0 0.05045 0.17921 0.04491 -0.37773 0.16454 0 -1.19695
ASP_190 -3.60125 0.18335 3.1293 0.00364 -1.87993 0 0 0 0 -0.72407 0 0 0 0 0 -0.09895 0.00236 2.65142 -0.10378 -1.28682 0 -1.72473
PHE_191 -6.9675 0.85956 2.44669 0.02391 -0.29174 0 0 0 0 0 0 0 0 0 0 -0.14752 0.20605 1.30166 -0.17175 0.43057 0 -2.31005
THR_192 -3.20672 0.21447 2.14644 0.00778 -0.2755 0 0 0 0 0 0 0 0 0 0 -0.04894 0.31865 0.17367 -0.14762 0.16454 0 -0.65325
LEU_193 -5.7602 0.44181 1.45013 0.00969 -0.55452 0 0 0 0 0 0 0 0 0 0 -0.04485 0.07363 0.39695 -0.11935 0.60233 0 -3.50438
LYS_194 -3.68811 0.31353 2.68173 0.00543 -0.73641 0 0 0 0 -0.42952 0 0 0 0 0 -0.10618 0.01199 1.33184 -0.00311 -0.28737 0 -0.90618
ILE_195 -5.26711 0.58349 1.47634 0.01795 -0.32698 0 0 0 0 0 0 0 0 0 0 0.17426 0.20079 0.25264 -0.17483 0.8318 0 -2.23167
SER_196 -2.5974 0.44903 1.53432 0.00179 -0.20856 0 0 0 0 0 0 0 0 0 0 -0.1215 0.09028 0.22044 0.10583 0.17658 0 -0.34919
ARG_197 -3.17517 0.52423 1.93595 0.00948 0.02855 0 0 0 0 0 0 0 0 0 0 0.35295 0.00081 0.95183 -0.44849 -0.14916 0 0.03099
VAL_198 -4.32075 0.52615 1.69367 0.01494 -0.32135 0 0 0 0 0 0 0 0 0 0 -0.2392 0.06484 0.0915 -0.01665 0.74484 0 -1.76201
GLU_199 -3.68384 0.36396 2.80147 0.00265 -1.10346 0 0 0 -0.5257 -0.49508 0 0 0 0 0 0.33265 0.03485 2.45507 0.05816 -1.55374 0 -1.31301
ALA_200 -1.72137 0.39696 0.91088 0.00076 0.10039 0 0 0 0 0 0 0 0 0 0 -0.21175 0.08365 0 -0.2009 0.59294 0 -0.04845
GLU_201 -1.90498 0.28688 1.7759 0.00521 -0.99784 0 0 0 0 -0.27329 0 0 0 0 0 -0.1806 0.0855 2.38982 -0.05885 -1.55374 0 -0.426
ASP_202 -4.73433 0.63359 4.12316 0.00301 -1.46496 0 0 0 -1.31267 -0.48264 0 0 0 0 0 -0.2294 0.03227 1.65857 -0.14396 -1.28682 0 -3.20418
VAL_203 -3.09948 0.30895 1.46988 0.01432 -0.08281 0 0 0 0 0 0 0 0 0 0 -0.28301 0.04168 0.0485 -0.05745 0.74484 0 -0.89456
GLY_204 -2.72131 0.16434 1.51427 0.00022 -0.32797 0 0 0 0 0 0 0 0 0 0 0.19799 0.06668 0 -0.79262 0.14053 0 -1.75787
VAL_205 -4.77099 0.51657 2.12729 0.01221 -0.42802 0 0 0 0 0 0 0 0 0 0 -0.19288 0.00087 0.09985 -0.27854 0.74484 0 -2.16879
TYR_206 -7.31043 0.66348 2.99068 0.02421 -1.11823 0 0 0 -0.78697 0 0 0 0 0 0 -0.13958 0.02666 1.38688 -0.12801 0.1317 0 -4.25961
TYR_207 -7.87211 0.92258 3.5697 0.02403 -0.67491 0 0 0 0 -0.38836 0 0 0 0 0 -0.1562 1.32253 1.4005 -0.18995 0.1317 0 -1.9105
CYD_208 -3.75116 0.21125 2.02083 0.00136 -0.51294 0 0 0 -0.38907 0 -0.13084 0 0 0 0 -0.15299 0.16295 1.38927 -0.13649 0.35499 0 -0.93284
PHE_209 -8.52219 1.42637 2.87952 0.0279 -0.38522 0 0 0 0 0 0 0 0 0 0 0.0519 0.35847 1.84954 -4e-05 0.43057 0 -1.88318
GLN_210 -6.79507 0.29592 4.32739 0.0473 -0.84278 0 0 0 -0.94081 -0.64598 0 0 0 0 0 0.02988 0.02353 4.77151 0.08976 -1.17797 0 -0.81733
GLY_211 -3.11102 0.34609 1.56655 1e-05 0.0496 0 0 0 0 0 0 0 0 0 0 0.08194 0.15599 0 0.18314 0.14053 0 -0.58718
SER_212 -4.34448 0.35701 3.16702 0.0008 -0.38601 0 0 0 -0.81271 0 0 0 0 0 0 -0.1753 0.0821 0.49854 0.04655 0.17658 0 -1.38991
HIS_213 -5.24921 0.566 3.27237 0.00258 -0.36311 0 0 0 -1.21186 0 0 0 0 0 0 -0.09988 0.02287 1.40025 0.01567 0.3575 0 -1.28683
ILE_214 -1.65242 1.31429 0.43294 0.01824 -0.01317 0.02177 0 0 0 0 0 0 0 0 0 -0.22375 0.15445 0.26461 -0.35091 0.8318 0 0.79784
PRO_215 -3.15966 1.91058 1.7755 0.00238 -0.30668 0.18108 0 0 0 0 0 0 0 0 0 0.00835 0.13721 0.07495 -0.23634 -0.21929 0 0.16808
PRO_216 -4.60958 1.05026 1.49302 0.00117 0.04335 0.08509 0 0 0 0 0 0 0 0 0 -0.26182 0.04932 0.15839 -0.70777 -0.21929 0 -2.91785
THR_217 -4.18204 0.28159 3.43123 0.00322 -0.48796 0 0 0 -0.62515 -0.64598 0 0 0 0 0 -0.16161 0.00676 0.36242 -0.19041 0.16454 0 -2.04339
PHE_218 -6.76644 1.03305 1.22656 0.02523 -0.08074 0 0 0 0 0 0 0 0 0 0 0.12379 0.84432 1.59317 -0.26165 0.43057 0 -1.83215
GLY_219 -2.31475 0.13278 1.61037 0.00012 -0.30352 0 0 0 0 0 0 0 0 0 0 -0.05107 0.05805 0 -0.24356 0.14053 0 -0.97105
GLN_220 -4.02064 0.34311 2.9313 0.02571 -0.41436 0 0 0 -1.3383 0 0 0 0 0 0 -0.22309 0.06706 3.31018 -0.03989 -1.17797 0 -0.53689
GLY_221 -2.77546 0.43778 1.74785 4e-05 0.04821 0 0 0 0 0 0 0 0 0 0 0.17889 0.14872 0 -0.77396 0.14053 0 -0.84741
THR_222 -5.00373 0.41388 3.25034 0.01031 -0.85786 0 0 0 -0.31084 -0.48173 0 0 0 0 0 -0.00653 0.05379 0.1328 -0.07605 0.16454 0 -2.71108
LYS_223 -4.71543 0.33618 2.85695 0.01235 -1.44089 0 0 0 0 -0.34936 0 0 0 0 0 0.06062 0.0326 2.36759 0.11922 -0.28737 0 -1.00754
VAL_224 -4.24627 0.31663 1.66589 0.01335 -0.39069 0 0 0 0 0 0 0 0 0 0 -0.23447 0.15425 0.01366 -0.20931 0.74484 0 -2.17211
GLU_225 -3.30746 0.22878 2.4506 0.00451 -0.99976 0 0 0 0 -0.34936 0 0 0 0 0 0.00363 0.20146 2.04863 0.07456 -1.55374 0 -1.19815
ILE_p:CtermProteinFull_226 -2.23403 0.27324 0.63634 0.03724 0.07776 0 0 0 0 0 0 0 0 0 0 0 0 0.27744 0 0.8318 0 -0.1002
#END_POSE_ENERGIES_TABLE ex2_wcons/ex2-11wt5_renum_0005.pdb
chainbreak  0.0441976
loop_cenrms  0
loop_rms  0
total_energy  -367.435
