# Supplementary material for: Improving Loop Modeling of the Antibody Complementarity-Determining Region 3 Using Knowledge-Based Restraints
Source: PLoS One. 2016 May 16;11(5):e0154811. doi: 10.1371/journal.pone.0154811 (PMC4868311; doi:10.1371/journal.pone.0154811)
Supplement: S4 File — This archive contains example input and output files needed to run the Rosetta protocol described in S3 File. (ZIP) [file pone.0154811.s007.zip › HCDR3_prot_capture/output/ex2-11wt5_renum_0006.pdb]

ATOM      1  N   GLN A   1       8.927  33.780 -19.591  1.00  0.00           N  
ATOM      2  CA  GLN A   1       8.870  33.035 -18.339  1.00  0.00           C  
ATOM      3  C   GLN A   1       8.538  33.950 -17.168  1.00  0.00           C  
ATOM      4  O   GLN A   1       9.219  34.948 -16.935  1.00  0.00           O  
ATOM      5  CB  GLN A   1      10.198  32.317 -18.082  1.00  0.00           C  
ATOM      6  CG  GLN A   1      10.271  31.604 -16.743  1.00  0.00           C  
ATOM      7  CD  GLN A   1       9.311  30.432 -16.658  1.00  0.00           C  
ATOM      8  OE1 GLN A   1       9.368  29.505 -17.470  1.00  0.00           O  
ATOM      9  NE2 GLN A   1       8.422  30.467 -15.671  1.00  0.00           N  
ATOM     10 1H   GLN A   1       9.146  33.156 -20.341  1.00  0.00           H  
ATOM     11 2H   GLN A   1       8.041  34.211 -19.764  1.00  0.00           H  
ATOM     12 3H   GLN A   1       9.633  34.485 -19.528  1.00  0.00           H  
ATOM     13  HA  GLN A   1       8.080  32.288 -18.417  1.00  0.00           H  
ATOM     14 1HB  GLN A   1      10.371  31.579 -18.866  1.00  0.00           H  
ATOM     15 2HB  GLN A   1      11.015  33.037 -18.125  1.00  0.00           H  
ATOM     16 1HG  GLN A   1      11.283  31.228 -16.597  1.00  0.00           H  
ATOM     17 2HG  GLN A   1      10.018  32.311 -15.952  1.00  0.00           H  
ATOM     18 1HE2 GLN A   1       7.763  29.721 -15.565  1.00  0.00           H  
ATOM     19 2HE2 GLN A   1       8.411  31.238 -15.034  1.00  0.00           H  
ATOM     20  N   VAL A   2       7.488  33.603 -16.432  1.00  0.00           N  
ATOM     21  CA  VAL A   2       7.102  34.356 -15.244  1.00  0.00           C  
ATOM     22  C   VAL A   2       8.059  34.089 -14.089  1.00  0.00           C  
ATOM     23  O   VAL A   2       8.631  33.005 -13.982  1.00  0.00           O  
ATOM     24  CB  VAL A   2       5.670  33.983 -14.817  1.00  0.00           C  
ATOM     25  CG1 VAL A   2       4.684  34.293 -15.934  1.00  0.00           C  
ATOM     26  CG2 VAL A   2       5.609  32.512 -14.436  1.00  0.00           C  
ATOM     27  H   VAL A   2       6.942  32.798 -16.703  1.00  0.00           H  
ATOM     28  HA  VAL A   2       7.131  35.419 -15.484  1.00  0.00           H  
ATOM     29  HB  VAL A   2       5.386  34.594 -13.960  1.00  0.00           H  
ATOM     30 1HG1 VAL A   2       3.677  34.024 -15.615  1.00  0.00           H  
ATOM     31 2HG1 VAL A   2       4.719  35.357 -16.165  1.00  0.00           H  
ATOM     32 3HG1 VAL A   2       4.948  33.718 -16.822  1.00  0.00           H  
ATOM     33 1HG2 VAL A   2       4.594  32.256 -14.134  1.00  0.00           H  
ATOM     34 2HG2 VAL A   2       5.899  31.902 -15.292  1.00  0.00           H  
ATOM     35 3HG2 VAL A   2       6.292  32.322 -13.608  1.00  0.00           H  
ATOM     36  N   GLN A   3       8.228  35.085 -13.226  1.00  0.00           N  
ATOM     37  CA  GLN A   3       9.096  34.951 -12.063  1.00  0.00           C  
ATOM     38  C   GLN A   3       8.539  35.715 -10.868  1.00  0.00           C  
ATOM     39  O   GLN A   3       8.374  36.934 -10.920  1.00  0.00           O  
ATOM     40  CB  GLN A   3      10.508  35.447 -12.388  1.00  0.00           C  
ATOM     41  CG  GLN A   3      11.476  35.381 -11.219  1.00  0.00           C  
ATOM     42  CD  GLN A   3      11.806  33.955 -10.821  1.00  0.00           C  
ATOM     43  OE1 GLN A   3      12.366  33.189 -11.610  1.00  0.00           O  
ATOM     44  NE2 GLN A   3      11.459  33.590  -9.591  1.00  0.00           N  
ATOM     45  H   GLN A   3       7.742  35.957 -13.379  1.00  0.00           H  
ATOM     46  HA  GLN A   3       9.152  33.897 -11.792  1.00  0.00           H  
ATOM     47 1HB  GLN A   3      10.923  34.854 -13.202  1.00  0.00           H  
ATOM     48 2HB  GLN A   3      10.461  36.482 -12.727  1.00  0.00           H  
ATOM     49 1HG  GLN A   3      12.403  35.881 -11.499  1.00  0.00           H  
ATOM     50 2HG  GLN A   3      11.027  35.881 -10.360  1.00  0.00           H  
ATOM     51 1HE2 GLN A   3      11.652  32.661  -9.272  1.00  0.00           H  
ATOM     52 2HE2 GLN A   3      11.007  34.243  -8.984  1.00  0.00           H  
ATOM     53  N   LEU A   4       8.250  34.991  -9.792  1.00  0.00           N  
ATOM     54  CA  LEU A   4       7.856  35.613  -8.534  1.00  0.00           C  
ATOM     55  C   LEU A   4       9.070  35.914  -7.664  1.00  0.00           C  
ATOM     56  O   LEU A   4       9.860  35.023  -7.354  1.00  0.00           O  
ATOM     57  CB  LEU A   4       6.887  34.700  -7.772  1.00  0.00           C  
ATOM     58  CG  LEU A   4       5.441  34.690  -8.283  1.00  0.00           C  
ATOM     59  CD1 LEU A   4       5.399  34.080  -9.677  1.00  0.00           C  
ATOM     60  CD2 LEU A   4       4.566  33.906  -7.316  1.00  0.00           C  
ATOM     61  H   LEU A   4       8.305  33.984  -9.847  1.00  0.00           H  
ATOM     62  HA  LEU A   4       7.351  36.552  -8.756  1.00  0.00           H  
ATOM     63 1HB  LEU A   4       7.262  33.679  -7.819  1.00  0.00           H  
ATOM     64 2HB  LEU A   4       6.867  35.009  -6.727  1.00  0.00           H  
ATOM     65  HG  LEU A   4       5.074  35.714  -8.356  1.00  0.00           H  
ATOM     66 1HD1 LEU A   4       4.371  34.073 -10.041  1.00  0.00           H  
ATOM     67 2HD1 LEU A   4       6.018  34.672 -10.352  1.00  0.00           H  
ATOM     68 3HD1 LEU A   4       5.777  33.059  -9.639  1.00  0.00           H  
ATOM     69 1HD2 LEU A   4       3.538  33.899  -7.679  1.00  0.00           H  
ATOM     70 2HD2 LEU A   4       4.932  32.881  -7.244  1.00  0.00           H  
ATOM     71 3HD2 LEU A   4       4.601  34.374  -6.333  1.00  0.00           H  
ATOM     72  N   VAL A   5       9.213  37.176  -7.273  1.00  0.00           N  
ATOM     73  CA  VAL A   5      10.374  37.614  -6.508  1.00  0.00           C  
ATOM     74  C   VAL A   5       9.992  37.962  -5.076  1.00  0.00           C  
ATOM     75  O   VAL A   5       9.496  39.055  -4.803  1.00  0.00           O  
ATOM     76  CB  VAL A   5      11.021  38.842  -7.176  1.00  0.00           C  
ATOM     77  CG1 VAL A   5      12.239  39.298  -6.387  1.00  0.00           C  
ATOM     78  CG2 VAL A   5      11.402  38.510  -8.611  1.00  0.00           C  
ATOM     79  H   VAL A   5       8.498  37.849  -7.511  1.00  0.00           H  
ATOM     80  HA  VAL A   5      11.102  36.802  -6.489  1.00  0.00           H  
ATOM     81  HB  VAL A   5      10.308  39.666  -7.171  1.00  0.00           H  
ATOM     82 1HG1 VAL A   5      12.684  40.167  -6.873  1.00  0.00           H  
ATOM     83 2HG1 VAL A   5      11.937  39.565  -5.374  1.00  0.00           H  
ATOM     84 3HG1 VAL A   5      12.971  38.491  -6.348  1.00  0.00           H  
ATOM     85 1HG2 VAL A   5      11.858  39.382  -9.078  1.00  0.00           H  
ATOM     86 2HG2 VAL A   5      12.112  37.682  -8.617  1.00  0.00           H  
ATOM     87 3HG2 VAL A   5      10.509  38.226  -9.168  1.00  0.00           H  
ATOM     88  N   GLN A   6      10.225  37.026  -4.162  1.00  0.00           N  
ATOM     89  CA  GLN A   6       9.845  37.206  -2.766  1.00  0.00           C  
ATOM     90  C   GLN A   6      10.991  37.799  -1.956  1.00  0.00           C  
ATOM     91  O   GLN A   6      12.149  37.747  -2.369  1.00  0.00           O  
ATOM     92  CB  GLN A   6       9.408  35.873  -2.153  1.00  0.00           C  
ATOM     93  CG  GLN A   6       8.171  35.268  -2.796  1.00  0.00           C  
ATOM     94  CD  GLN A   6       7.798  33.930  -2.188  1.00  0.00           C  
ATOM     95  OE1 GLN A   6       7.218  33.069  -2.855  1.00  0.00           O  
ATOM     96  NE2 GLN A   6       8.130  33.746  -0.915  1.00  0.00           N  
ATOM     97  H   GLN A   6      10.677  36.167  -4.442  1.00  0.00           H  
ATOM     98  HA  GLN A   6       9.007  37.901  -2.723  1.00  0.00           H  
ATOM     99 1HB  GLN A   6      10.219  35.150  -2.238  1.00  0.00           H  
ATOM    100 2HB  GLN A   6       9.202  36.010  -1.092  1.00  0.00           H  
ATOM    101 1HG  GLN A   6       7.333  35.951  -2.660  1.00  0.00           H  
ATOM    102 2HG  GLN A   6       8.363  35.119  -3.859  1.00  0.00           H  
ATOM    103 1HE2 GLN A   6       7.910  32.883  -0.460  1.00  0.00           H  
ATOM    104 2HE2 GLN A   6       8.600  34.471  -0.411  1.00  0.00           H  
ATOM    105  N   SER A   7      10.660  38.364  -0.800  1.00  0.00           N  
ATOM    106  CA  SER A   7      11.664  38.940   0.087  1.00  0.00           C  
ATOM    107  C   SER A   7      12.536  37.857   0.709  1.00  0.00           C  
ATOM    108  O   SER A   7      12.177  36.680   0.706  1.00  0.00           O  
ATOM    109  CB  SER A   7      10.994  39.751   1.178  1.00  0.00           C  
ATOM    110  OG  SER A   7      10.176  38.940   1.976  1.00  0.00           O  
ATOM    111  H   SER A   7       9.688  38.396  -0.527  1.00  0.00           H  
ATOM    112  HA  SER A   7      12.305  39.601  -0.499  1.00  0.00           H  
ATOM    113 1HB  SER A   7      11.754  40.227   1.797  1.00  0.00           H  
ATOM    114 2HB  SER A   7      10.397  40.543   0.728  1.00  0.00           H  
ATOM    115  HG  SER A   7      10.707  38.699   2.739  1.00  0.00           H  
ATOM    116  N   GLY A   8      13.684  38.262   1.243  1.00  0.00           N  
ATOM    117  CA  GLY A   8      14.677  37.314   1.734  1.00  0.00           C  
ATOM    118  C   GLY A   8      14.330  36.830   3.135  1.00  0.00           C  
ATOM    119  O   GLY A   8      13.336  37.258   3.723  1.00  0.00           O  
ATOM    120  H   GLY A   8      13.873  39.252   1.310  1.00  0.00           H  
ATOM    121 1HA  GLY A   8      14.735  36.464   1.054  1.00  0.00           H  
ATOM    122 2HA  GLY A   8      15.658  37.787   1.741  1.00  0.00           H  
ATOM    123  N   ALA A   9      15.154  35.933   3.667  1.00  0.00           N  
ATOM    124  CA  ALA A   9      14.880  35.310   4.956  1.00  0.00           C  
ATOM    125  C   ALA A   9      15.107  36.289   6.101  1.00  0.00           C  
ATOM    126  O   ALA A   9      15.993  37.141   6.034  1.00  0.00           O  
ATOM    127  CB  ALA A   9      15.744  34.071   5.140  1.00  0.00           C  
ATOM    128  H   ALA A   9      15.992  35.677   3.165  1.00  0.00           H  
ATOM    129  HA  ALA A   9      13.830  35.014   4.973  1.00  0.00           H  
ATOM    130 1HB  ALA A   9      15.527  33.617   6.107  1.00  0.00           H  
ATOM    131 2HB  ALA A   9      15.527  33.355   4.347  1.00  0.00           H  
ATOM    132 3HB  ALA A   9      16.795  34.351   5.098  1.00  0.00           H  
ATOM    133  N   GLU A  10      14.303  36.161   7.150  1.00  0.00           N  
ATOM    134  CA  GLU A  10      14.441  37.008   8.329  1.00  0.00           C  
ATOM    135  C   GLU A  10      14.205  36.215   9.608  1.00  0.00           C  
ATOM    136  O   GLU A  10      13.396  35.288   9.634  1.00  0.00           O  
ATOM    137  CB  GLU A  10      13.464  38.184   8.259  1.00  0.00           C  
ATOM    138  CG  GLU A  10      13.724  39.149   7.111  1.00  0.00           C  
ATOM    139  CD  GLU A  10      12.869  40.384   7.180  1.00  0.00           C  
ATOM    140  OE1 GLU A  10      12.248  40.598   8.193  1.00  0.00           O  
ATOM    141  OE2 GLU A  10      12.838  41.115   6.218  1.00  0.00           O  
ATOM    142  H   GLU A  10      13.576  35.460   7.131  1.00  0.00           H  
ATOM    143  HA  GLU A  10      15.458  37.400   8.356  1.00  0.00           H  
ATOM    144 1HB  GLU A  10      12.447  37.807   8.155  1.00  0.00           H  
ATOM    145 2HB  GLU A  10      13.510  38.751   9.189  1.00  0.00           H  
ATOM    146 1HG  GLU A  10      14.772  39.445   7.129  1.00  0.00           H  
ATOM    147 2HG  GLU A  10      13.536  38.635   6.169  1.00  0.00           H  
ATOM    148  N   VAL A  11      14.916  36.585  10.668  1.00  0.00           N  
ATOM    149  CA  VAL A  11      14.749  35.941  11.965  1.00  0.00           C  
ATOM    150  C   VAL A  11      14.150  36.902  12.984  1.00  0.00           C  
ATOM    151  O   VAL A  11      14.662  38.003  13.189  1.00  0.00           O  
ATOM    152  CB  VAL A  11      16.104  35.426  12.484  1.00  0.00           C  
ATOM    153  CG1 VAL A  11      15.942  34.789  13.856  1.00  0.00           C  
ATOM    154  CG2 VAL A  11      16.695  34.434  11.495  1.00  0.00           C  
ATOM    155  H   VAL A  11      15.589  37.332  10.572  1.00  0.00           H  
ATOM    156  HA  VAL A  11      14.074  35.093  11.846  1.00  0.00           H  
ATOM    157  HB  VAL A  11      16.783  36.271  12.601  1.00  0.00           H  
ATOM    158 1HG1 VAL A  11      16.910  34.431  14.208  1.00  0.00           H  
ATOM    159 2HG1 VAL A  11      15.552  35.527  14.557  1.00  0.00           H  
ATOM    160 3HG1 VAL A  11      15.249  33.950  13.788  1.00  0.00           H  
ATOM    161 1HG2 VAL A  11      17.653  34.074  11.868  1.00  0.00           H  
ATOM    162 2HG2 VAL A  11      16.013  33.592  11.374  1.00  0.00           H  
ATOM    163 3HG2 VAL A  11      16.841  34.923  10.532  1.00  0.00           H  
ATOM    164  N   LYS A  12      13.063  36.480  13.621  1.00  0.00           N  
ATOM    165  CA  LYS A  12      12.314  37.350  14.520  1.00  0.00           C  
ATOM    166  C   LYS A  12      12.103  36.690  15.876  1.00  0.00           C  
ATOM    167  O   LYS A  12      12.238  35.474  16.013  1.00  0.00           O  
ATOM    168  CB  LYS A  12      10.967  37.727  13.902  1.00  0.00           C  
ATOM    169  CG  LYS A  12      11.068  38.463  12.573  1.00  0.00           C  
ATOM    170  CD  LYS A  12      11.653  39.855  12.755  1.00  0.00           C  
ATOM    171  CE  LYS A  12      11.696  40.615  11.438  1.00  0.00           C  
ATOM    172  NZ  LYS A  12      12.340  41.948  11.585  1.00  0.00           N  
ATOM    173  H   LYS A  12      12.746  35.531  13.478  1.00  0.00           H  
ATOM    174  HA  LYS A  12      12.892  38.261  14.679  1.00  0.00           H  
ATOM    175 1HB  LYS A  12      10.375  36.825  13.741  1.00  0.00           H  
ATOM    176 2HB  LYS A  12      10.414  38.361  14.595  1.00  0.00           H  
ATOM    177 1HG  LYS A  12      11.703  37.897  11.891  1.00  0.00           H  
ATOM    178 2HG  LYS A  12      10.076  38.550  12.129  1.00  0.00           H  
ATOM    179 1HD  LYS A  12      11.047  40.414  13.469  1.00  0.00           H  
ATOM    180 2HD  LYS A  12      12.666  39.775  13.149  1.00  0.00           H  
ATOM    181 1HE  LYS A  12      12.251  40.036  10.701  1.00  0.00           H  
ATOM    182 2HE  LYS A  12      10.681  40.756  11.066  1.00  0.00           H  
ATOM    183 1HZ  LYS A  12      12.348  42.420  10.692  1.00  0.00           H  
ATOM    184 2HZ  LYS A  12      11.822  42.502  12.253  1.00  0.00           H  
ATOM    185 3HZ  LYS A  12      13.289  41.830  11.911  1.00  0.00           H  
ATOM    186  N   LYS A  13      11.771  37.498  16.877  1.00  0.00           N  
ATOM    187  CA  LYS A  13      11.438  36.983  18.199  1.00  0.00           C  
ATOM    188  C   LYS A  13       9.937  36.770  18.346  1.00  0.00           C  
ATOM    189  O   LYS A  13       9.140  37.397  17.648  1.00  0.00           O  
ATOM    190  CB  LYS A  13      11.943  37.933  19.287  1.00  0.00           C  
ATOM    191  CG  LYS A  13      13.459  38.054  19.362  1.00  0.00           C  
ATOM    192  CD  LYS A  13      13.884  38.986  20.487  1.00  0.00           C  
ATOM    193  CE  LYS A  13      15.398  39.108  20.564  1.00  0.00           C  
ATOM    194  NZ  LYS A  13      15.828  40.027  21.652  1.00  0.00           N  
ATOM    195  H   LYS A  13      11.748  38.495  16.717  1.00  0.00           H  
ATOM    196  HA  LYS A  13      11.926  36.017  18.327  1.00  0.00           H  
ATOM    197 1HB  LYS A  13      11.535  38.930  19.116  1.00  0.00           H  
ATOM    198 2HB  LYS A  13      11.585  37.596  20.260  1.00  0.00           H  
ATOM    199 1HG  LYS A  13      13.895  37.069  19.533  1.00  0.00           H  
ATOM    200 2HG  LYS A  13      13.840  38.442  18.418  1.00  0.00           H  
ATOM    201 1HD  LYS A  13      13.456  39.976  20.322  1.00  0.00           H  
ATOM    202 2HD  LYS A  13      13.511  38.603  21.437  1.00  0.00           H  
ATOM    203 1HE  LYS A  13      15.834  38.126  20.742  1.00  0.00           H  
ATOM    204 2HE  LYS A  13      15.782  39.484  19.616  1.00  0.00           H  
ATOM    205 1HZ  LYS A  13      16.837  40.081  21.669  1.00  0.00           H  
ATOM    206 2HZ  LYS A  13      15.445  40.948  21.487  1.00  0.00           H  
ATOM    207 3HZ  LYS A  13      15.495  39.679  22.539  1.00  0.00           H  
ATOM    208  N   PRO A  14       9.557  35.881  19.257  1.00  0.00           N  
ATOM    209  CA  PRO A  14       8.149  35.604  19.517  1.00  0.00           C  
ATOM    210  C   PRO A  14       7.389  36.880  19.852  1.00  0.00           C  
ATOM    211  O   PRO A  14       7.820  37.669  20.693  1.00  0.00           O  
ATOM    212  CB  PRO A  14       8.201  34.647  20.712  1.00  0.00           C  
ATOM    213  CG  PRO A  14       9.515  33.958  20.572  1.00  0.00           C  
ATOM    214  CD  PRO A  14      10.449  35.030  20.078  1.00  0.00           C  
ATOM    215  HA  PRO A  14       7.709  35.111  18.637  1.00  0.00           H  
ATOM    216 1HB  PRO A  14       8.114  35.213  21.651  1.00  0.00           H  
ATOM    217 2HB  PRO A  14       7.349  33.952  20.675  1.00  0.00           H  
ATOM    218 1HG  PRO A  14       9.828  33.536  21.539  1.00  0.00           H  
ATOM    219 2HG  PRO A  14       9.429  33.115  19.871  1.00  0.00           H  
ATOM    220 1HD  PRO A  14      10.864  35.580  20.936  1.00  0.00           H  
ATOM    221 2HD  PRO A  14      11.255  34.571  19.486  1.00  0.00           H  
ATOM    222  N   GLY A  15       6.255  37.079  19.188  1.00  0.00           N  
ATOM    223  CA  GLY A  15       5.412  38.242  19.442  1.00  0.00           C  
ATOM    224  C   GLY A  15       5.688  39.352  18.435  1.00  0.00           C  
ATOM    225  O   GLY A  15       4.960  40.342  18.374  1.00  0.00           O  
ATOM    226  H   GLY A  15       5.969  36.407  18.490  1.00  0.00           H  
ATOM    227 1HA  GLY A  15       4.363  37.950  19.388  1.00  0.00           H  
ATOM    228 2HA  GLY A  15       5.593  38.608  20.451  1.00  0.00           H  
ATOM    229  N   ALA A  16       6.744  39.180  17.647  1.00  0.00           N  
ATOM    230  CA  ALA A  16       7.148  40.190  16.677  1.00  0.00           C  
ATOM    231  C   ALA A  16       6.304  40.106  15.411  1.00  0.00           C  
ATOM    232  O   ALA A  16       5.414  39.263  15.302  1.00  0.00           O  
ATOM    233  CB  ALA A  16       8.624  40.040  16.339  1.00  0.00           C  
ATOM    234  H   ALA A  16       7.281  38.328  17.723  1.00  0.00           H  
ATOM    235  HA  ALA A  16       6.986  41.172  17.122  1.00  0.00           H  
ATOM    236 1HB  ALA A  16       8.911  40.801  15.613  1.00  0.00           H  
ATOM    237 2HB  ALA A  16       9.219  40.161  17.245  1.00  0.00           H  
ATOM    238 3HB  ALA A  16       8.802  39.052  15.918  1.00  0.00           H  
ATOM    239  N   SER A  17       6.590  40.985  14.457  1.00  0.00           N  
ATOM    240  CA  SER A  17       5.889  40.982  13.178  1.00  0.00           C  
ATOM    241  C   SER A  17       6.869  41.037  12.013  1.00  0.00           C  
ATOM    242  O   SER A  17       7.876  41.743  12.069  1.00  0.00           O  
ATOM    243  CB  SER A  17       4.934  42.158  13.103  1.00  0.00           C  
ATOM    244  OG  SER A  17       4.296  42.208  11.857  1.00  0.00           O  
ATOM    245  H   SER A  17       7.310  41.673  14.621  1.00  0.00           H  
ATOM    246  HA  SER A  17       5.315  40.058  13.100  1.00  0.00           H  
ATOM    247 1HB  SER A  17       4.188  42.072  13.893  1.00  0.00           H  
ATOM    248 2HB  SER A  17       5.483  43.083  13.271  1.00  0.00           H  
ATOM    249  HG  SER A  17       3.798  43.029  11.847  1.00  0.00           H  
ATOM    250  N   VAL A  18       6.568  40.288  10.958  1.00  0.00           N  
ATOM    251  CA  VAL A  18       7.411  40.265   9.768  1.00  0.00           C  
ATOM    252  C   VAL A  18       6.576  40.381   8.499  1.00  0.00           C  
ATOM    253  O   VAL A  18       5.516  39.767   8.384  1.00  0.00           O  
ATOM    254  CB  VAL A  18       8.234  38.965   9.721  1.00  0.00           C  
ATOM    255  CG1 VAL A  18       7.315  37.756   9.618  1.00  0.00           C  
ATOM    256  CG2 VAL A  18       9.202  39.007   8.549  1.00  0.00           C  
ATOM    257  H   VAL A  18       5.733  39.719  10.980  1.00  0.00           H  
ATOM    258  HA  VAL A  18       8.096  41.112   9.814  1.00  0.00           H  
ATOM    259  HB  VAL A  18       8.793  38.865  10.652  1.00  0.00           H  
ATOM    260 1HG1 VAL A  18       7.914  36.846   9.586  1.00  0.00           H  
ATOM    261 2HG1 VAL A  18       6.656  37.726  10.486  1.00  0.00           H  
ATOM    262 3HG1 VAL A  18       6.718  37.829   8.710  1.00  0.00           H  
ATOM    263 1HG2 VAL A  18       9.781  38.084   8.522  1.00  0.00           H  
ATOM    264 2HG2 VAL A  18       8.643  39.112   7.619  1.00  0.00           H  
ATOM    265 3HG2 VAL A  18       9.877  39.855   8.664  1.00  0.00           H  
ATOM    266  N   LYS A  19       7.061  41.173   7.548  1.00  0.00           N  
ATOM    267  CA  LYS A  19       6.353  41.381   6.291  1.00  0.00           C  
ATOM    268  C   LYS A  19       7.054  40.670   5.140  1.00  0.00           C  
ATOM    269  O   LYS A  19       8.207  40.963   4.827  1.00  0.00           O  
ATOM    270  CB  LYS A  19       6.229  42.875   5.988  1.00  0.00           C  
ATOM    271  CG  LYS A  19       5.413  43.199   4.743  1.00  0.00           C  
ATOM    272  CD  LYS A  19       5.287  44.701   4.540  1.00  0.00           C  
ATOM    273  CE  LYS A  19       4.411  45.334   5.611  1.00  0.00           C  
ATOM    274  NZ  LYS A  19       4.236  46.796   5.395  1.00  0.00           N  
ATOM    275  H   LYS A  19       7.942  41.642   7.701  1.00  0.00           H  
ATOM    276  HA  LYS A  19       5.352  40.960   6.383  1.00  0.00           H  
ATOM    277 1HB  LYS A  19       5.762  43.381   6.834  1.00  0.00           H  
ATOM    278 2HB  LYS A  19       7.222  43.304   5.857  1.00  0.00           H  
ATOM    279 1HG  LYS A  19       5.895  42.761   3.868  1.00  0.00           H  
ATOM    280 2HG  LYS A  19       4.416  42.769   4.840  1.00  0.00           H  
ATOM    281 1HD  LYS A  19       6.277  45.158   4.576  1.00  0.00           H  
ATOM    282 2HD  LYS A  19       4.850  44.901   3.562  1.00  0.00           H  
ATOM    283 1HE  LYS A  19       3.431  44.859   5.606  1.00  0.00           H  
ATOM    284 2HE  LYS A  19       4.862  45.176   6.590  1.00  0.00           H  
ATOM    285 1HZ  LYS A  19       3.651  47.177   6.124  1.00  0.00           H  
ATOM    286 2HZ  LYS A  19       5.139  47.250   5.416  1.00  0.00           H  
ATOM    287 3HZ  LYS A  19       3.801  46.955   4.497  1.00  0.00           H  
ATOM    288  N   VAL A  20       6.349  39.734   4.514  1.00  0.00           N  
ATOM    289  CA  VAL A  20       6.880  39.020   3.359  1.00  0.00           C  
ATOM    290  C   VAL A  20       6.318  39.580   2.058  1.00  0.00           C  
ATOM    291  O   VAL A  20       5.102  39.673   1.886  1.00  0.00           O  
ATOM    292  CB  VAL A  20       6.544  37.520   3.456  1.00  0.00           C  
ATOM    293  CG1 VAL A  20       7.057  36.778   2.231  1.00  0.00           C  
ATOM    294  CG2 VAL A  20       7.141  36.937   4.729  1.00  0.00           C  
ATOM    295  H   VAL A  20       5.422  39.511   4.846  1.00  0.00           H  
ATOM    296  HA  VAL A  20       7.965  39.136   3.349  1.00  0.00           H  
ATOM    297  HB  VAL A  20       5.461  37.400   3.474  1.00  0.00           H  
ATOM    298 1HG1 VAL A  20       6.811  35.719   2.317  1.00  0.00           H  
ATOM    299 2HG1 VAL A  20       6.590  37.188   1.336  1.00  0.00           H  
ATOM    300 3HG1 VAL A  20       8.139  36.893   2.162  1.00  0.00           H  
ATOM    301 1HG2 VAL A  20       6.899  35.877   4.792  1.00  0.00           H  
ATOM    302 2HG2 VAL A  20       8.224  37.062   4.713  1.00  0.00           H  
ATOM    303 3HG2 VAL A  20       6.728  37.456   5.595  1.00  0.00           H  
ATOM    304  N   SER A  21       7.209  39.951   1.145  1.00  0.00           N  
ATOM    305  CA  SER A  21       6.806  40.577  -0.108  1.00  0.00           C  
ATOM    306  C   SER A  21       6.885  39.592  -1.267  1.00  0.00           C  
ATOM    307  O   SER A  21       7.520  38.543  -1.160  1.00  0.00           O  
ATOM    308  CB  SER A  21       7.682  41.781  -0.395  1.00  0.00           C  
ATOM    309  OG  SER A  21       8.969  41.385  -0.781  1.00  0.00           O  
ATOM    310  H   SER A  21       8.190  39.795   1.324  1.00  0.00           H  
ATOM    311  HA  SER A  21       5.771  40.910  -0.012  1.00  0.00           H  
ATOM    312 1HB  SER A  21       7.230  42.379  -1.186  1.00  0.00           H  
ATOM    313 2HB  SER A  21       7.742  42.407   0.494  1.00  0.00           H  
ATOM    314  HG  SER A  21       8.903  41.134  -1.705  1.00  0.00           H  
ATOM    315  N   CYS A  22       6.237  39.936  -2.375  1.00  0.00           N  
ATOM    316  CA  CYS A  22       6.344  39.152  -3.599  1.00  0.00           C  
ATOM    317  C   CYS A  22       6.068  40.009  -4.828  1.00  0.00           C  
ATOM    318  O   CYS A  22       4.926  40.389  -5.087  1.00  0.00           O  
ATOM    319  CB  CYS A  22       5.367  37.977  -3.574  1.00  0.00           C  
ATOM    320  SG  CYS A  22       5.466  36.901  -5.025  1.00  0.00           S  
ATOM    321  H   CYS A  22       5.655  40.761  -2.368  1.00  0.00           H  
ATOM    322  HA  CYS A  22       7.359  38.759  -3.671  1.00  0.00           H  
ATOM    323 1HB  CYS A  22       5.553  37.368  -2.689  1.00  0.00           H  
ATOM    324 2HB  CYS A  22       4.347  38.354  -3.502  1.00  0.00           H  
ATOM    325  HG  CYS A  22       5.650  37.877  -5.908  1.00  0.00           H  
ATOM    326  N   LYS A  23       7.120  40.310  -5.582  1.00  0.00           N  
ATOM    327  CA  LYS A  23       7.003  41.177  -6.749  1.00  0.00           C  
ATOM    328  C   LYS A  23       6.628  40.379  -7.991  1.00  0.00           C  
ATOM    329  O   LYS A  23       7.208  39.329  -8.265  1.00  0.00           O  
ATOM    330  CB  LYS A  23       8.309  41.936  -6.985  1.00  0.00           C  
ATOM    331  CG  LYS A  23       8.257  42.935  -8.134  1.00  0.00           C  
ATOM    332  CD  LYS A  23       9.572  43.689  -8.270  1.00  0.00           C  
ATOM    333  CE  LYS A  23       9.527  44.676  -9.427  1.00  0.00           C  
ATOM    334  NZ  LYS A  23      10.808  45.418  -9.575  1.00  0.00           N  
ATOM    335  H   LYS A  23       8.023  39.929  -5.340  1.00  0.00           H  
ATOM    336  HA  LYS A  23       6.208  41.900  -6.564  1.00  0.00           H  
ATOM    337 1HB  LYS A  23       8.583  42.480  -6.081  1.00  0.00           H  
ATOM    338 2HB  LYS A  23       9.110  41.226  -7.196  1.00  0.00           H  
ATOM    339 1HG  LYS A  23       8.052  42.408  -9.066  1.00  0.00           H  
ATOM    340 2HG  LYS A  23       7.455  43.650  -7.957  1.00  0.00           H  
ATOM    341 1HD  LYS A  23       9.777  44.232  -7.347  1.00  0.00           H  
ATOM    342 2HD  LYS A  23      10.382  42.980  -8.441  1.00  0.00           H  
ATOM    343 1HE  LYS A  23       9.321  44.141 -10.353  1.00  0.00           H  
ATOM    344 2HE  LYS A  23       8.724  45.394  -9.262  1.00  0.00           H  
ATOM    345 1HZ  LYS A  23      10.738  46.061 -10.351  1.00  0.00           H  
ATOM    346 2HZ  LYS A  23      11.000  45.933  -8.728  1.00  0.00           H  
ATOM    347 3HZ  LYS A  23      11.558  44.764  -9.748  1.00  0.00           H  
ATOM    348  N   ALA A  24       5.654  40.885  -8.741  1.00  0.00           N  
ATOM    349  CA  ALA A  24       5.235  40.248  -9.984  1.00  0.00           C  
ATOM    350  C   ALA A  24       6.207  40.555 -11.115  1.00  0.00           C  
ATOM    351  O   ALA A  24       6.796  41.635 -11.165  1.00  0.00           O  
ATOM    352  CB  ALA A  24       3.829  40.693 -10.359  1.00  0.00           C  
ATOM    353  H   ALA A  24       5.192  41.732  -8.442  1.00  0.00           H  
ATOM    354  HA  ALA A  24       5.233  39.169  -9.828  1.00  0.00           H  
ATOM    355 1HB  ALA A  24       3.530  40.209 -11.289  1.00  0.00           H  
ATOM    356 2HB  ALA A  24       3.135  40.415  -9.566  1.00  0.00           H  
ATOM    357 3HB  ALA A  24       3.813  41.774 -10.492  1.00  0.00           H  
ATOM    358  N   SER A  25       6.372  39.598 -12.022  1.00  0.00           N  
ATOM    359  CA  SER A  25       7.198  39.800 -13.207  1.00  0.00           C  
ATOM    360  C   SER A  25       6.873  38.776 -14.286  1.00  0.00           C  
ATOM    361  O   SER A  25       6.946  37.569 -14.054  1.00  0.00           O  
ATOM    362  CB  SER A  25       8.667  39.711 -12.840  1.00  0.00           C  
ATOM    363  OG  SER A  25       9.478  39.878 -13.970  1.00  0.00           O  
ATOM    364  H   SER A  25       5.913  38.709 -11.888  1.00  0.00           H  
ATOM    365  HA  SER A  25       6.995  40.795 -13.606  1.00  0.00           H  
ATOM    366 1HB  SER A  25       8.904  40.478 -12.103  1.00  0.00           H  
ATOM    367 2HB  SER A  25       8.870  38.744 -12.383  1.00  0.00           H  
ATOM    368  HG  SER A  25       9.238  39.171 -14.574  1.00  0.00           H  
ATOM    369  N   GLY A  26       6.512  39.264 -15.468  1.00  0.00           N  
ATOM    370  CA  GLY A  26       6.207  38.393 -16.597  1.00  0.00           C  
ATOM    371  C   GLY A  26       4.710  38.130 -16.701  1.00  0.00           C  
ATOM    372  O   GLY A  26       4.252  37.445 -17.615  1.00  0.00           O  
ATOM    373  H   GLY A  26       6.448  40.265 -15.589  1.00  0.00           H  
ATOM    374 1HA  GLY A  26       6.564  38.852 -17.518  1.00  0.00           H  
ATOM    375 2HA  GLY A  26       6.738  37.448 -16.481  1.00  0.00           H  
ATOM    376  N   TYR A  27       3.951  38.680 -15.758  1.00  0.00           N  
ATOM    377  CA  TYR A  27       2.504  38.500 -15.738  1.00  0.00           C  
ATOM    378  C   TYR A  27       1.808  39.703 -15.114  1.00  0.00           C  
ATOM    379  O   TYR A  27       2.437  40.510 -14.429  1.00  0.00           O  
ATOM    380  CB  TYR A  27       2.134  37.222 -14.981  1.00  0.00           C  
ATOM    381  CG  TYR A  27       2.470  37.267 -13.507  1.00  0.00           C  
ATOM    382  CD1 TYR A  27       1.529  37.723 -12.595  1.00  0.00           C  
ATOM    383  CD2 TYR A  27       3.718  36.851 -13.067  1.00  0.00           C  
ATOM    384  CE1 TYR A  27       1.836  37.764 -11.249  1.00  0.00           C  
ATOM    385  CE2 TYR A  27       4.024  36.892 -11.721  1.00  0.00           C  
ATOM    386  CZ  TYR A  27       3.088  37.346 -10.814  1.00  0.00           C  
ATOM    387  OH  TYR A  27       3.394  37.387  -9.472  1.00  0.00           O  
ATOM    388  H   TYR A  27       4.388  39.237 -15.038  1.00  0.00           H  
ATOM    389  HA  TYR A  27       2.152  38.411 -16.766  1.00  0.00           H  
ATOM    390 1HB  TYR A  27       1.064  37.037 -15.082  1.00  0.00           H  
ATOM    391 2HB  TYR A  27       2.656  36.374 -15.423  1.00  0.00           H  
ATOM    392  HD1 TYR A  27       0.549  38.050 -12.941  1.00  0.00           H  
ATOM    393  HD2 TYR A  27       4.457  36.493 -13.784  1.00  0.00           H  
ATOM    394  HE1 TYR A  27       1.097  38.123 -10.532  1.00  0.00           H  
ATOM    395  HE2 TYR A  27       5.005  36.566 -11.375  1.00  0.00           H  
ATOM    396  HH  TYR A  27       2.621  37.672  -8.978  1.00  0.00           H  
ATOM    397  N   THR A  28       0.507  39.818 -15.355  1.00  0.00           N  
ATOM    398  CA  THR A  28      -0.279  40.918 -14.809  1.00  0.00           C  
ATOM    399  C   THR A  28      -0.621  40.676 -13.344  1.00  0.00           C  
ATOM    400  O   THR A  28      -1.345  39.737 -13.013  1.00  0.00           O  
ATOM    401  CB  THR A  28      -1.575  41.127 -15.615  1.00  0.00           C  
ATOM    402  OG1 THR A  28      -1.249  41.435 -16.976  1.00  0.00           O  
ATOM    403  CG2 THR A  28      -2.393  42.264 -15.023  1.00  0.00           C  
ATOM    404  H   THR A  28       0.050  39.126 -15.932  1.00  0.00           H  
ATOM    405  HA  THR A  28       0.314  41.830 -14.869  1.00  0.00           H  
ATOM    406  HB  THR A  28      -2.167  40.212 -15.595  1.00  0.00           H  
ATOM    407  HG1 THR A  28      -2.058  41.576 -17.474  1.00  0.00           H  
ATOM    408 1HG2 THR A  28      -3.305  42.398 -15.605  1.00  0.00           H  
ATOM    409 2HG2 THR A  28      -2.652  42.028 -13.991  1.00  0.00           H  
ATOM    410 3HG2 THR A  28      -1.809  43.184 -15.049  1.00  0.00           H  
ATOM    411  N   PHE A  29      -0.097  41.529 -12.471  1.00  0.00           N  
ATOM    412  CA  PHE A  29      -0.191  41.308 -11.033  1.00  0.00           C  
ATOM    413  C   PHE A  29      -1.643  41.176 -10.590  1.00  0.00           C  
ATOM    414  O   PHE A  29      -1.993  40.263  -9.842  1.00  0.00           O  
ATOM    415  CB  PHE A  29       0.477  42.453 -10.271  1.00  0.00           C  
ATOM    416  CG  PHE A  29       0.350  42.344  -8.778  1.00  0.00           C  
ATOM    417  CD1 PHE A  29       0.850  41.240  -8.104  1.00  0.00           C  
ATOM    418  CD2 PHE A  29      -0.271  43.344  -8.045  1.00  0.00           C  
ATOM    419  CE1 PHE A  29       0.734  41.139  -6.730  1.00  0.00           C  
ATOM    420  CE2 PHE A  29      -0.388  43.246  -6.672  1.00  0.00           C  
ATOM    421  CZ  PHE A  29       0.115  42.142  -6.014  1.00  0.00           C  
ATOM    422  H   PHE A  29       0.380  42.351 -12.812  1.00  0.00           H  
ATOM    423  HA  PHE A  29       0.326  40.378 -10.791  1.00  0.00           H  
ATOM    424 1HB  PHE A  29       1.537  42.486 -10.520  1.00  0.00           H  
ATOM    425 2HB  PHE A  29       0.039  43.401 -10.581  1.00  0.00           H  
ATOM    426  HD1 PHE A  29       1.341  40.448  -8.670  1.00  0.00           H  
ATOM    427  HD2 PHE A  29      -0.668  44.217  -8.565  1.00  0.00           H  
ATOM    428  HE1 PHE A  29       1.131  40.266  -6.213  1.00  0.00           H  
ATOM    429  HE2 PHE A  29      -0.877  44.040  -6.108  1.00  0.00           H  
ATOM    430  HZ  PHE A  29       0.022  42.062  -4.932  1.00  0.00           H  
ATOM    431  N   THR A  30      -2.484  42.093 -11.055  1.00  0.00           N  
ATOM    432  CA  THR A  30      -3.824  42.253 -10.504  1.00  0.00           C  
ATOM    433  C   THR A  30      -4.809  41.296 -11.162  1.00  0.00           C  
ATOM    434  O   THR A  30      -6.002  41.312 -10.860  1.00  0.00           O  
ATOM    435  CB  THR A  30      -4.322  43.701 -10.670  1.00  0.00           C  
ATOM    436  OG1 THR A  30      -4.413  44.022 -12.064  1.00  0.00           O  
ATOM    437  CG2 THR A  30      -3.369  44.674  -9.991  1.00  0.00           C  
ATOM    438  H   THR A  30      -2.187  42.694 -11.811  1.00  0.00           H  
ATOM    439  HA  THR A  30      -3.790  42.022  -9.439  1.00  0.00           H  
ATOM    440  HB  THR A  30      -5.311  43.799 -10.223  1.00  0.00           H  
ATOM    441  HG1 THR A  30      -5.006  44.767 -12.182  1.00  0.00           H  
ATOM    442 1HG2 THR A  30      -3.737  45.692 -10.118  1.00  0.00           H  
ATOM    443 2HG2 THR A  30      -3.306  44.440  -8.929  1.00  0.00           H  
ATOM    444 3HG2 THR A  30      -2.380  44.587 -10.440  1.00  0.00           H  
ATOM    445  N   SER A  31      -4.302  40.461 -12.064  1.00  0.00           N  
ATOM    446  CA  SER A  31      -5.145  39.532 -12.806  1.00  0.00           C  
ATOM    447  C   SER A  31      -5.185  38.166 -12.133  1.00  0.00           C  
ATOM    448  O   SER A  31      -5.969  37.297 -12.516  1.00  0.00           O  
ATOM    449  CB  SER A  31      -4.638  39.390 -14.228  1.00  0.00           C  
ATOM    450  OG  SER A  31      -3.389  38.757 -14.255  1.00  0.00           O  
ATOM    451  H   SER A  31      -3.308  40.471 -12.239  1.00  0.00           H  
ATOM    452  HA  SER A  31      -6.160  39.930 -12.833  1.00  0.00           H  
ATOM    453 1HB  SER A  31      -5.354  38.813 -14.814  1.00  0.00           H  
ATOM    454 2HB  SER A  31      -4.560  40.375 -14.686  1.00  0.00           H  
ATOM    455  HG  SER A  31      -2.925  39.053 -13.469  1.00  0.00           H  
ATOM    456  N   TYR A  32      -4.335  37.982 -11.128  1.00  0.00           N  
ATOM    457  CA  TYR A  32      -4.239  36.706 -10.430  1.00  0.00           C  
ATOM    458  C   TYR A  32      -4.460  36.879  -8.933  1.00  0.00           C  
ATOM    459  O   TYR A  32      -4.223  37.954  -8.381  1.00  0.00           O  
ATOM    460  CB  TYR A  32      -2.881  36.052 -10.694  1.00  0.00           C  
ATOM    461  CG  TYR A  32      -2.668  35.649 -12.136  1.00  0.00           C  
ATOM    462  CD1 TYR A  32      -1.879  36.432 -12.966  1.00  0.00           C  
ATOM    463  CD2 TYR A  32      -3.261  34.496 -12.629  1.00  0.00           C  
ATOM    464  CE1 TYR A  32      -1.684  36.064 -14.283  1.00  0.00           C  
ATOM    465  CE2 TYR A  32      -3.066  34.128 -13.946  1.00  0.00           C  
ATOM    466  CZ  TYR A  32      -2.281  34.907 -14.772  1.00  0.00           C  
ATOM    467  OH  TYR A  32      -2.087  34.541 -16.084  1.00  0.00           O  
ATOM    468  H   TYR A  32      -3.740  38.746 -10.841  1.00  0.00           H  
ATOM    469  HA  TYR A  32      -5.022  36.046 -10.805  1.00  0.00           H  
ATOM    470 1HB  TYR A  32      -2.084  36.741 -10.412  1.00  0.00           H  
ATOM    471 2HB  TYR A  32      -2.779  35.162 -10.074  1.00  0.00           H  
ATOM    472  HD1 TYR A  32      -1.413  37.339 -12.578  1.00  0.00           H  
ATOM    473  HD2 TYR A  32      -3.881  33.881 -11.978  1.00  0.00           H  
ATOM    474  HE1 TYR A  32      -1.064  36.680 -14.935  1.00  0.00           H  
ATOM    475  HE2 TYR A  32      -3.532  33.222 -14.334  1.00  0.00           H  
ATOM    476  HH  TYR A  32      -2.643  33.785 -16.289  1.00  0.00           H  
ATOM    477  N   TRP A  33      -4.914  35.815  -8.279  1.00  0.00           N  
ATOM    478  CA  TRP A  33      -5.009  35.792  -6.825  1.00  0.00           C  
ATOM    479  C   TRP A  33      -3.684  35.386  -6.192  1.00  0.00           C  
ATOM    480  O   TRP A  33      -3.094  34.371  -6.562  1.00  0.00           O  
ATOM    481  CB  TRP A  33      -6.109  34.828  -6.378  1.00  0.00           C  
ATOM    482  CG  TRP A  33      -7.493  35.322  -6.670  1.00  0.00           C  
ATOM    483  CD1 TRP A  33      -8.067  35.460  -7.898  1.00  0.00           C  
ATOM    484  CD2 TRP A  33      -8.492  35.747  -5.710  1.00  0.00           C  
ATOM    485  NE1 TRP A  33      -9.347  35.941  -7.771  1.00  0.00           N  
ATOM    486  CE2 TRP A  33      -9.624  36.121  -6.439  1.00  0.00           C  
ATOM    487  CE3 TRP A  33      -8.514  35.838  -4.313  1.00  0.00           C  
ATOM    488  CZ2 TRP A  33     -10.774  36.583  -5.820  1.00  0.00           C  
ATOM    489  CZ3 TRP A  33      -9.669  36.300  -3.692  1.00  0.00           C  
ATOM    490  CH2 TRP A  33     -10.769  36.663  -4.427  1.00  0.00           C  
ATOM    491  H   TRP A  33      -5.200  35.001  -8.804  1.00  0.00           H  
ATOM    492  HA  TRP A  33      -5.262  36.795  -6.479  1.00  0.00           H  
ATOM    493 1HB  TRP A  33      -5.975  33.867  -6.876  1.00  0.00           H  
ATOM    494 2HB  TRP A  33      -6.026  34.654  -5.305  1.00  0.00           H  
ATOM    495  HD1 TRP A  33      -7.581  35.224  -8.843  1.00  0.00           H  
ATOM    496  HE1 TRP A  33      -9.982  36.133  -8.532  1.00  0.00           H  
ATOM    497  HE3 TRP A  33      -7.644  35.548  -3.725  1.00  0.00           H  
ATOM    498  HZ2 TRP A  33     -11.659  36.876  -6.386  1.00  0.00           H  
ATOM    499  HZ3 TRP A  33      -9.678  36.369  -2.604  1.00  0.00           H  
ATOM    500  HH2 TRP A  33     -11.659  37.021  -3.908  1.00  0.00           H  
ATOM    501  N   MET A  34      -3.222  36.185  -5.236  1.00  0.00           N  
ATOM    502  CA  MET A  34      -1.953  35.924  -4.567  1.00  0.00           C  
ATOM    503  C   MET A  34      -2.143  35.005  -3.366  1.00  0.00           C  
ATOM    504  O   MET A  34      -2.476  35.460  -2.272  1.00  0.00           O  
ATOM    505  CB  MET A  34      -1.303  37.237  -4.136  1.00  0.00           C  
ATOM    506  CG  MET A  34      -0.986  38.188  -5.281  1.00  0.00           C  
ATOM    507  SD  MET A  34       0.287  37.545  -6.386  1.00  0.00           S  
ATOM    508  CE  MET A  34      -0.702  37.072  -7.802  1.00  0.00           C  
ATOM    509  H   MET A  34      -3.762  36.995  -4.967  1.00  0.00           H  
ATOM    510  HA  MET A  34      -1.290  35.418  -5.268  1.00  0.00           H  
ATOM    511 1HB  MET A  34      -1.961  37.758  -3.442  1.00  0.00           H  
ATOM    512 2HB  MET A  34      -0.372  37.026  -3.608  1.00  0.00           H  
ATOM    513 1HG  MET A  34      -1.888  38.370  -5.863  1.00  0.00           H  
ATOM    514 2HG  MET A  34      -0.643  39.141  -4.878  1.00  0.00           H  
ATOM    515 1HE  MET A  34      -0.056  36.656  -8.575  1.00  0.00           H  
ATOM    516 2HE  MET A  34      -1.436  36.324  -7.499  1.00  0.00           H  
ATOM    517 3HE  MET A  34      -1.218  37.949  -8.195  1.00  0.00           H  
ATOM    518  N   HIS A  35      -1.930  33.711  -3.578  1.00  0.00           N  
ATOM    519  CA  HIS A  35      -2.044  32.730  -2.506  1.00  0.00           C  
ATOM    520  C   HIS A  35      -0.735  32.601  -1.736  1.00  0.00           C  
ATOM    521  O   HIS A  35       0.347  32.749  -2.304  1.00  0.00           O  
ATOM    522  CB  HIS A  35      -2.452  31.363  -3.063  1.00  0.00           C  
ATOM    523  CG  HIS A  35      -3.905  31.265  -3.413  1.00  0.00           C  
ATOM    524  ND1 HIS A  35      -4.788  30.476  -2.706  1.00  0.00           N  
ATOM    525  CD2 HIS A  35      -4.628  31.856  -4.393  1.00  0.00           C  
ATOM    526  CE1 HIS A  35      -5.994  30.587  -3.237  1.00  0.00           C  
ATOM    527  NE2 HIS A  35      -5.923  31.417  -4.261  1.00  0.00           N  
ATOM    528  H   HIS A  35      -1.683  33.399  -4.506  1.00  0.00           H  
ATOM    529  HA  HIS A  35      -2.811  33.050  -1.800  1.00  0.00           H  
ATOM    530 1HB  HIS A  35      -1.870  31.147  -3.960  1.00  0.00           H  
ATOM    531 2HB  HIS A  35      -2.225  30.589  -2.331  1.00  0.00           H  
ATOM    532  HD2 HIS A  35      -4.253  32.550  -5.146  1.00  0.00           H  
ATOM    533  HE1 HIS A  35      -6.893  30.079  -2.889  1.00  0.00           H  
ATOM    534  HE2 HIS A  35      -6.693  31.690  -4.855  1.00  0.00           H  
ATOM    535  N   TRP A  36      -0.841  32.323  -0.441  1.00  0.00           N  
ATOM    536  CA  TRP A  36       0.334  32.156   0.405  1.00  0.00           C  
ATOM    537  C   TRP A  36       0.347  30.783   1.064  1.00  0.00           C  
ATOM    538  O   TRP A  36      -0.573  30.429   1.801  1.00  0.00           O  
ATOM    539  CB  TRP A  36       0.376  33.243   1.481  1.00  0.00           C  
ATOM    540  CG  TRP A  36       0.570  34.623   0.930  1.00  0.00           C  
ATOM    541  CD1 TRP A  36      -0.405  35.531   0.645  1.00  0.00           C  
ATOM    542  CD2 TRP A  36       1.825  35.263   0.593  1.00  0.00           C  
ATOM    543  NE1 TRP A  36       0.153  36.686   0.155  1.00  0.00           N  
ATOM    544  CE2 TRP A  36       1.516  36.540   0.118  1.00  0.00           C  
ATOM    545  CE3 TRP A  36       3.164  34.860   0.657  1.00  0.00           C  
ATOM    546  CZ2 TRP A  36       2.499  37.426  -0.297  1.00  0.00           C  
ATOM    547  CZ3 TRP A  36       4.150  35.748   0.242  1.00  0.00           C  
ATOM    548  CH2 TRP A  36       3.825  36.998  -0.221  1.00  0.00           C  
ATOM    549  H   TRP A  36      -1.760  32.226  -0.032  1.00  0.00           H  
ATOM    550  HA  TRP A  36       1.224  32.246  -0.218  1.00  0.00           H  
ATOM    551 1HB  TRP A  36      -0.554  33.228   2.049  1.00  0.00           H  
ATOM    552 2HB  TRP A  36       1.188  33.035   2.177  1.00  0.00           H  
ATOM    553  HD1 TRP A  36      -1.472  35.365   0.785  1.00  0.00           H  
ATOM    554  HE1 TRP A  36      -0.357  37.510  -0.132  1.00  0.00           H  
ATOM    555  HE3 TRP A  36       3.428  33.870   1.026  1.00  0.00           H  
ATOM    556  HZ2 TRP A  36       2.261  38.423  -0.668  1.00  0.00           H  
ATOM    557  HZ3 TRP A  36       5.190  35.427   0.294  1.00  0.00           H  
ATOM    558  HH2 TRP A  36       4.623  37.670  -0.538  1.00  0.00           H  
ATOM    559  N   VAL A  37       1.396  30.013   0.795  1.00  0.00           N  
ATOM    560  CA  VAL A  37       1.521  28.669   1.346  1.00  0.00           C  
ATOM    561  C   VAL A  37       2.921  28.426   1.895  1.00  0.00           C  
ATOM    562  O   VAL A  37       3.915  28.620   1.194  1.00  0.00           O  
ATOM    563  CB  VAL A  37       1.206  27.617   0.266  1.00  0.00           C  
ATOM    564  CG1 VAL A  37       1.342  26.212   0.834  1.00  0.00           C  
ATOM    565  CG2 VAL A  37      -0.194  27.843  -0.285  1.00  0.00           C  
ATOM    566  H   VAL A  37       2.126  30.368   0.194  1.00  0.00           H  
ATOM    567  HA  VAL A  37       0.803  28.560   2.160  1.00  0.00           H  
ATOM    568  HB  VAL A  37       1.934  27.709  -0.541  1.00  0.00           H  
ATOM    569 1HG1 VAL A  37       1.117  25.482   0.057  1.00  0.00           H  
ATOM    570 2HG1 VAL A  37       2.361  26.061   1.189  1.00  0.00           H  
ATOM    571 3HG1 VAL A  37       0.646  26.086   1.663  1.00  0.00           H  
ATOM    572 1HG2 VAL A  37      -0.409  27.096  -1.048  1.00  0.00           H  
ATOM    573 2HG2 VAL A  37      -0.921  27.757   0.523  1.00  0.00           H  
ATOM    574 3HG2 VAL A  37      -0.256  28.839  -0.723  1.00  0.00           H  
ATOM    575  N   ARG A  38       2.994  28.001   3.151  1.00  0.00           N  
ATOM    576  CA  ARG A  38       4.268  27.894   3.852  1.00  0.00           C  
ATOM    577  C   ARG A  38       4.679  26.437   4.027  1.00  0.00           C  
ATOM    578  O   ARG A  38       3.831  25.549   4.114  1.00  0.00           O  
ATOM    579  CB  ARG A  38       4.187  28.563   5.216  1.00  0.00           C  
ATOM    580  CG  ARG A  38       3.355  27.816   6.246  1.00  0.00           C  
ATOM    581  CD  ARG A  38       3.365  28.504   7.563  1.00  0.00           C  
ATOM    582  NE  ARG A  38       2.692  27.722   8.588  1.00  0.00           N  
ATOM    583  CZ  ARG A  38       2.693  28.021   9.901  1.00  0.00           C  
ATOM    584  NH1 ARG A  38       3.334  29.084  10.333  1.00  0.00           N  
ATOM    585  NH2 ARG A  38       2.049  27.245  10.756  1.00  0.00           N  
ATOM    586  H   ARG A  38       2.144  27.745   3.634  1.00  0.00           H  
ATOM    587  HA  ARG A  38       5.031  28.400   3.260  1.00  0.00           H  
ATOM    588 1HB  ARG A  38       5.190  28.679   5.624  1.00  0.00           H  
ATOM    589 2HB  ARG A  38       3.760  29.560   5.107  1.00  0.00           H  
ATOM    590 1HG  ARG A  38       2.323  27.750   5.902  1.00  0.00           H  
ATOM    591 2HG  ARG A  38       3.758  26.812   6.381  1.00  0.00           H  
ATOM    592 1HD  ARG A  38       4.394  28.667   7.880  1.00  0.00           H  
ATOM    593 2HD  ARG A  38       2.855  29.463   7.476  1.00  0.00           H  
ATOM    594  HE  ARG A  38       2.188  26.896   8.294  1.00  0.00           H  
ATOM    595 1HH1 ARG A  38       3.826  29.677   9.680  1.00  0.00           H  
ATOM    596 2HH1 ARG A  38       3.335  29.308  11.318  1.00  0.00           H  
ATOM    597 1HH2 ARG A  38       1.556  26.427  10.424  1.00  0.00           H  
ATOM    598 2HH2 ARG A  38       2.050  27.469  11.740  1.00  0.00           H  
ATOM    599  N   GLN A  39       5.985  26.199   4.080  1.00  0.00           N  
ATOM    600  CA  GLN A  39       6.513  24.844   4.187  1.00  0.00           C  
ATOM    601  C   GLN A  39       7.243  24.640   5.509  1.00  0.00           C  
ATOM    602  O   GLN A  39       8.348  25.145   5.703  1.00  0.00           O  
ATOM    603  CB  GLN A  39       7.454  24.541   3.018  1.00  0.00           C  
ATOM    604  CG  GLN A  39       8.036  23.138   3.035  1.00  0.00           C  
ATOM    605  CD  GLN A  39       8.859  22.838   1.796  1.00  0.00           C  
ATOM    606  OE1 GLN A  39       9.399  23.746   1.158  1.00  0.00           O  
ATOM    607  NE2 GLN A  39       8.960  21.560   1.449  1.00  0.00           N  
ATOM    608  H   GLN A  39       6.629  26.976   4.044  1.00  0.00           H  
ATOM    609  HA  GLN A  39       5.678  24.144   4.152  1.00  0.00           H  
ATOM    610 1HB  GLN A  39       6.920  24.673   2.077  1.00  0.00           H  
ATOM    611 2HB  GLN A  39       8.283  25.249   3.026  1.00  0.00           H  
ATOM    612 1HG  GLN A  39       8.681  23.034   3.907  1.00  0.00           H  
ATOM    613 2HG  GLN A  39       7.220  22.418   3.086  1.00  0.00           H  
ATOM    614 1HE2 GLN A  39       9.490  21.301   0.641  1.00  0.00           H  
ATOM    615 2HE2 GLN A  39       8.506  20.856   1.995  1.00  0.00           H  
ATOM    616  N   ALA A  40       6.617  23.897   6.415  1.00  0.00           N  
ATOM    617  CA  ALA A  40       7.170  23.689   7.749  1.00  0.00           C  
ATOM    618  C   ALA A  40       7.835  22.324   7.863  1.00  0.00           C  
ATOM    619  O   ALA A  40       7.318  21.327   7.358  1.00  0.00           O  
ATOM    620  CB  ALA A  40       6.081  23.837   8.802  1.00  0.00           C  
ATOM    621  H   ALA A  40       5.736  23.465   6.175  1.00  0.00           H  
ATOM    622  HA  ALA A  40       7.933  24.448   7.921  1.00  0.00           H  
ATOM    623 1HB  ALA A  40       6.509  23.679   9.792  1.00  0.00           H  
ATOM    624 2HB  ALA A  40       5.655  24.839   8.747  1.00  0.00           H  
ATOM    625 3HB  ALA A  40       5.300  23.101   8.623  1.00  0.00           H  
ATOM    626  N   PRO A  41       8.983  22.284   8.529  1.00  0.00           N  
ATOM    627  CA  PRO A  41       9.721  21.040   8.712  1.00  0.00           C  
ATOM    628  C   PRO A  41       8.846  19.971   9.355  1.00  0.00           C  
ATOM    629  O   PRO A  41       8.406  20.118  10.495  1.00  0.00           O  
ATOM    630  CB  PRO A  41      10.873  21.455   9.633  1.00  0.00           C  
ATOM    631  CG  PRO A  41      11.092  22.895   9.318  1.00  0.00           C  
ATOM    632  CD  PRO A  41       9.708  23.445   9.100  1.00  0.00           C  
ATOM    633  HA  PRO A  41      10.098  20.696   7.738  1.00  0.00           H  
ATOM    634 1HB  PRO A  41      10.595  21.285  10.683  1.00  0.00           H  
ATOM    635 2HB  PRO A  41      11.758  20.834   9.430  1.00  0.00           H  
ATOM    636 1HG  PRO A  41      11.619  23.389  10.148  1.00  0.00           H  
ATOM    637 2HG  PRO A  41      11.733  22.996   8.430  1.00  0.00           H  
ATOM    638 1HD  PRO A  41       9.281  23.758  10.064  1.00  0.00           H  
ATOM    639 2HD  PRO A  41       9.757  24.295   8.403  1.00  0.00           H  
ATOM    640  N   GLY A  42       8.597  18.895   8.616  1.00  0.00           N  
ATOM    641  CA  GLY A  42       7.903  17.735   9.162  1.00  0.00           C  
ATOM    642  C   GLY A  42       6.404  17.818   8.905  1.00  0.00           C  
ATOM    643  O   GLY A  42       5.675  16.847   9.108  1.00  0.00           O  
ATOM    644  H   GLY A  42       8.896  18.881   7.651  1.00  0.00           H  
ATOM    645 1HA  GLY A  42       8.303  16.826   8.712  1.00  0.00           H  
ATOM    646 2HA  GLY A  42       8.089  17.671  10.233  1.00  0.00           H  
ATOM    647  N   GLN A  43       5.949  18.983   8.456  1.00  0.00           N  
ATOM    648  CA  GLN A  43       4.527  19.219   8.241  1.00  0.00           C  
ATOM    649  C   GLN A  43       4.227  19.469   6.768  1.00  0.00           C  
ATOM    650  O   GLN A  43       3.111  19.235   6.304  1.00  0.00           O  
ATOM    651  CB  GLN A  43       4.047  20.405   9.081  1.00  0.00           C  
ATOM    652  CG  GLN A  43       4.217  20.217  10.579  1.00  0.00           C  
ATOM    653  CD  GLN A  43       3.377  19.073  11.117  1.00  0.00           C  
ATOM    654  OE1 GLN A  43       2.171  18.999  10.867  1.00  0.00           O  
ATOM    655  NE2 GLN A  43       4.012  18.174  11.861  1.00  0.00           N  
ATOM    656  H   GLN A  43       6.606  19.724   8.259  1.00  0.00           H  
ATOM    657  HA  GLN A  43       3.978  18.329   8.549  1.00  0.00           H  
ATOM    658 1HB  GLN A  43       4.594  21.302   8.790  1.00  0.00           H  
ATOM    659 2HB  GLN A  43       2.991  20.588   8.882  1.00  0.00           H  
ATOM    660 1HG  GLN A  43       5.264  20.001  10.791  1.00  0.00           H  
ATOM    661 2HG  GLN A  43       3.913  21.132  11.086  1.00  0.00           H  
ATOM    662 1HE2 GLN A  43       3.510  17.397  12.243  1.00  0.00           H  
ATOM    663 2HE2 GLN A  43       4.991  18.273  12.039  1.00  0.00           H  
ATOM    664  N   GLY A  44       5.229  19.945   6.038  1.00  0.00           N  
ATOM    665  CA  GLY A  44       5.093  20.168   4.603  1.00  0.00           C  
ATOM    666  C   GLY A  44       4.372  21.478   4.316  1.00  0.00           C  
ATOM    667  O   GLY A  44       4.399  22.404   5.126  1.00  0.00           O  
ATOM    668  H   GLY A  44       6.108  20.158   6.488  1.00  0.00           H  
ATOM    669 1HA  GLY A  44       6.081  20.183   4.143  1.00  0.00           H  
ATOM    670 2HA  GLY A  44       4.544  19.340   4.157  1.00  0.00           H  
ATOM    671  N   LEU A  45       3.727  21.550   3.156  1.00  0.00           N  
ATOM    672  CA  LEU A  45       3.019  22.757   2.747  1.00  0.00           C  
ATOM    673  C   LEU A  45       1.777  22.984   3.599  1.00  0.00           C  
ATOM    674  O   LEU A  45       1.086  22.035   3.970  1.00  0.00           O  
ATOM    675  CB  LEU A  45       2.623  22.664   1.268  1.00  0.00           C  
ATOM    676  CG  LEU A  45       3.785  22.664   0.266  1.00  0.00           C  
ATOM    677  CD1 LEU A  45       3.240  22.482  -1.144  1.00  0.00           C  
ATOM    678  CD2 LEU A  45       4.561  23.967   0.389  1.00  0.00           C  
ATOM    679  H   LEU A  45       3.727  20.748   2.543  1.00  0.00           H  
ATOM    680  HA  LEU A  45       3.685  23.610   2.878  1.00  0.00           H  
ATOM    681 1HB  LEU A  45       2.057  21.746   1.118  1.00  0.00           H  
ATOM    682 2HB  LEU A  45       1.977  23.508   1.027  1.00  0.00           H  
ATOM    683  HG  LEU A  45       4.448  21.825   0.478  1.00  0.00           H  
ATOM    684 1HD1 LEU A  45       4.066  22.482  -1.856  1.00  0.00           H  
ATOM    685 2HD1 LEU A  45       2.707  21.534  -1.209  1.00  0.00           H  
ATOM    686 3HD1 LEU A  45       2.559  23.300  -1.379  1.00  0.00           H  
ATOM    687 1HD2 LEU A  45       5.388  23.966  -0.322  1.00  0.00           H  
ATOM    688 2HD2 LEU A  45       3.899  24.806   0.176  1.00  0.00           H  
ATOM    689 3HD2 LEU A  45       4.954  24.062   1.402  1.00  0.00           H  
ATOM    690  N   GLU A  46       1.498  24.246   3.905  1.00  0.00           N  
ATOM    691  CA  GLU A  46       0.307  24.604   4.666  1.00  0.00           C  
ATOM    692  C   GLU A  46      -0.321  25.886   4.135  1.00  0.00           C  
ATOM    693  O   GLU A  46       0.305  26.946   4.145  1.00  0.00           O  
ATOM    694  CB  GLU A  46       0.650  24.768   6.148  1.00  0.00           C  
ATOM    695  CG  GLU A  46      -0.545  25.071   7.041  1.00  0.00           C  
ATOM    696  CD  GLU A  46      -0.185  25.135   8.499  1.00  0.00           C  
ATOM    697  OE1 GLU A  46       0.911  25.540   8.804  1.00  0.00           O  
ATOM    698  OE2 GLU A  46      -1.007  24.777   9.309  1.00  0.00           O  
ATOM    699  H   GLU A  46       2.126  24.976   3.603  1.00  0.00           H  
ATOM    700  HA  GLU A  46      -0.424  23.801   4.564  1.00  0.00           H  
ATOM    701 1HB  GLU A  46       1.120  23.856   6.516  1.00  0.00           H  
ATOM    702 2HB  GLU A  46       1.370  25.578   6.267  1.00  0.00           H  
ATOM    703 1HG  GLU A  46      -0.975  26.027   6.743  1.00  0.00           H  
ATOM    704 2HG  GLU A  46      -1.301  24.301   6.891  1.00  0.00           H  
ATOM    705  N   TRP A  47      -1.562  25.784   3.672  1.00  0.00           N  
ATOM    706  CA  TRP A  47      -2.266  26.928   3.105  1.00  0.00           C  
ATOM    707  C   TRP A  47      -2.564  27.975   4.171  1.00  0.00           C  
ATOM    708  O   TRP A  47      -3.106  27.659   5.230  1.00  0.00           O  
ATOM    709  CB  TRP A  47      -3.571  26.479   2.447  1.00  0.00           C  
ATOM    710  CG  TRP A  47      -4.223  27.547   1.621  1.00  0.00           C  
ATOM    711  CD1 TRP A  47      -3.936  27.866   0.328  1.00  0.00           C  
ATOM    712  CD2 TRP A  47      -5.283  28.445   2.030  1.00  0.00           C  
ATOM    713  NE1 TRP A  47      -4.738  28.897  -0.094  1.00  0.00           N  
ATOM    714  CE2 TRP A  47      -5.570  29.263   0.934  1.00  0.00           C  
ATOM    715  CE3 TRP A  47      -6.001  28.617   3.220  1.00  0.00           C  
ATOM    716  CZ2 TRP A  47      -6.545  30.246   0.988  1.00  0.00           C  
ATOM    717  CZ3 TRP A  47      -6.980  29.602   3.274  1.00  0.00           C  
ATOM    718  CH2 TRP A  47      -7.245  30.395   2.186  1.00  0.00           C  
ATOM    719  H   TRP A  47      -2.031  24.890   3.714  1.00  0.00           H  
ATOM    720  HA  TRP A  47      -1.630  27.383   2.346  1.00  0.00           H  
ATOM    721 1HB  TRP A  47      -3.379  25.619   1.805  1.00  0.00           H  
ATOM    722 2HB  TRP A  47      -4.276  26.162   3.216  1.00  0.00           H  
ATOM    723  HD1 TRP A  47      -3.179  27.375  -0.281  1.00  0.00           H  
ATOM    724  HE1 TRP A  47      -4.720  29.320  -1.011  1.00  0.00           H  
ATOM    725  HE3 TRP A  47      -5.796  27.988   4.087  1.00  0.00           H  
ATOM    726  HZ2 TRP A  47      -6.770  30.886   0.135  1.00  0.00           H  
ATOM    727  HZ3 TRP A  47      -7.533  29.730   4.204  1.00  0.00           H  
ATOM    728  HH2 TRP A  47      -8.020  31.157   2.262  1.00  0.00           H  
ATOM    729  N   MET A  48      -2.206  29.222   3.885  1.00  0.00           N  
ATOM    730  CA  MET A  48      -2.406  30.313   4.831  1.00  0.00           C  
ATOM    731  C   MET A  48      -3.613  31.160   4.449  1.00  0.00           C  
ATOM    732  O   MET A  48      -4.583  31.252   5.201  1.00  0.00           O  
ATOM    733  CB  MET A  48      -1.151  31.179   4.912  1.00  0.00           C  
ATOM    734  CG  MET A  48       0.060  30.479   5.513  1.00  0.00           C  
ATOM    735  SD  MET A  48       1.531  31.524   5.528  1.00  0.00           S  
ATOM    736  CE  MET A  48       1.019  32.813   6.660  1.00  0.00           C  
ATOM    737  H   MET A  48      -1.785  29.420   2.989  1.00  0.00           H  
ATOM    738  HA  MET A  48      -2.601  29.886   5.815  1.00  0.00           H  
ATOM    739 1HB  MET A  48      -0.878  31.518   3.913  1.00  0.00           H  
ATOM    740 2HB  MET A  48      -1.358  32.065   5.513  1.00  0.00           H  
ATOM    741 1HG  MET A  48      -0.163  30.183   6.538  1.00  0.00           H  
ATOM    742 2HG  MET A  48       0.282  29.580   4.940  1.00  0.00           H  
ATOM    743 1HE  MET A  48       1.825  33.538   6.774  1.00  0.00           H  
ATOM    744 2HE  MET A  48       0.133  33.312   6.267  1.00  0.00           H  
ATOM    745 3HE  MET A  48       0.787  32.373   7.631  1.00  0.00           H  
ATOM    746  N   GLY A  49      -3.548  31.777   3.274  1.00  0.00           N  
ATOM    747  CA  GLY A  49      -4.590  32.696   2.832  1.00  0.00           C  
ATOM    748  C   GLY A  49      -4.345  33.160   1.402  1.00  0.00           C  
ATOM    749  O   GLY A  49      -3.524  32.587   0.685  1.00  0.00           O  
ATOM    750  H   GLY A  49      -2.756  31.605   2.671  1.00  0.00           H  
ATOM    751 1HA  GLY A  49      -5.561  32.204   2.898  1.00  0.00           H  
ATOM    752 2HA  GLY A  49      -4.621  33.558   3.497  1.00  0.00           H  
ATOM    753  N   ASN A  50      -5.062  34.201   0.992  1.00  0.00           N  
ATOM    754  CA  ASN A  50      -4.877  34.785  -0.331  1.00  0.00           C  
ATOM    755  C   ASN A  50      -5.326  36.240  -0.358  1.00  0.00           C  
ATOM    756  O   ASN A  50      -5.997  36.710   0.561  1.00  0.00           O  
ATOM    757  CB  ASN A  50      -5.620  33.978  -1.380  1.00  0.00           C  
ATOM    758  CG  ASN A  50      -7.111  34.019  -1.192  1.00  0.00           C  
ATOM    759  OD1 ASN A  50      -7.688  35.083  -0.942  1.00  0.00           O  
ATOM    760  ND2 ASN A  50      -7.746  32.880  -1.307  1.00  0.00           N  
ATOM    761  H   ASN A  50      -5.753  34.597   1.613  1.00  0.00           H  
ATOM    762  HA  ASN A  50      -3.813  34.770  -0.570  1.00  0.00           H  
ATOM    763 1HB  ASN A  50      -5.380  34.361  -2.372  1.00  0.00           H  
ATOM    764 2HB  ASN A  50      -5.289  32.939  -1.341  1.00  0.00           H  
ATOM    765 1HD2 ASN A  50      -8.739  32.847  -1.192  1.00  0.00           H  
ATOM    766 2HD2 ASN A  50      -7.238  32.043  -1.510  1.00  0.00           H  
ATOM    767  N   ILE A  51      -4.953  36.950  -1.417  1.00  0.00           N  
ATOM    768  CA  ILE A  51      -5.459  38.297  -1.655  1.00  0.00           C  
ATOM    769  C   ILE A  51      -5.651  38.558  -3.143  1.00  0.00           C  
ATOM    770  O   ILE A  51      -4.837  38.141  -3.967  1.00  0.00           O  
ATOM    771  CB  ILE A  51      -4.506  39.353  -1.066  1.00  0.00           C  
ATOM    772  CG1 ILE A  51      -5.073  40.759  -1.276  1.00  0.00           C  
ATOM    773  CG2 ILE A  51      -3.126  39.233  -1.693  1.00  0.00           C  
ATOM    774  CD1 ILE A  51      -4.333  41.836  -0.514  1.00  0.00           C  
ATOM    775  H   ILE A  51      -4.302  36.546  -2.075  1.00  0.00           H  
ATOM    776  HA  ILE A  51      -6.426  38.394  -1.164  1.00  0.00           H  
ATOM    777  HB  ILE A  51      -4.420  39.205   0.010  1.00  0.00           H  
ATOM    778 1HG1 ILE A  51      -5.043  41.009  -2.336  1.00  0.00           H  
ATOM    779 2HG1 ILE A  51      -6.118  40.781  -0.966  1.00  0.00           H  
ATOM    780 1HG2 ILE A  51      -2.465  39.987  -1.267  1.00  0.00           H  
ATOM    781 2HG2 ILE A  51      -2.721  38.242  -1.494  1.00  0.00           H  
ATOM    782 3HG2 ILE A  51      -3.201  39.384  -2.770  1.00  0.00           H  
ATOM    783 1HD1 ILE A  51      -4.794  42.804  -0.713  1.00  0.00           H  
ATOM    784 2HD1 ILE A  51      -4.381  41.624   0.554  1.00  0.00           H  
ATOM    785 3HD1 ILE A  51      -3.292  41.857  -0.834  1.00  0.00           H  
ATOM    786  N   TYR A  52      -6.733  39.252  -3.481  1.00  0.00           N  
ATOM    787  CA  TYR A  52      -6.939  39.734  -4.842  1.00  0.00           C  
ATOM    788  C   TYR A  52      -6.631  41.222  -4.951  1.00  0.00           C  
ATOM    789  O   TYR A  52      -7.376  42.059  -4.440  1.00  0.00           O  
ATOM    790  CB  TYR A  52      -8.373  39.454  -5.298  1.00  0.00           C  
ATOM    791  CG  TYR A  52      -8.618  39.754  -6.760  1.00  0.00           C  
ATOM    792  CD1 TYR A  52      -7.777  39.223  -7.727  1.00  0.00           C  
ATOM    793  CD2 TYR A  52      -9.683  40.559  -7.134  1.00  0.00           C  
ATOM    794  CE1 TYR A  52      -8.000  39.496  -9.063  1.00  0.00           C  
ATOM    795  CE2 TYR A  52      -9.907  40.832  -8.469  1.00  0.00           C  
ATOM    796  CZ  TYR A  52      -9.070  40.304  -9.431  1.00  0.00           C  
ATOM    797  OH  TYR A  52      -9.293  40.577 -10.762  1.00  0.00           O  
ATOM    798  H   TYR A  52      -7.430  39.450  -2.778  1.00  0.00           H  
ATOM    799  HA  TYR A  52      -6.253  39.206  -5.504  1.00  0.00           H  
ATOM    800 1HB  TYR A  52      -8.613  38.405  -5.120  1.00  0.00           H  
ATOM    801 2HB  TYR A  52      -9.066  40.053  -4.707  1.00  0.00           H  
ATOM    802  HD1 TYR A  52      -6.939  38.590  -7.433  1.00  0.00           H  
ATOM    803  HD2 TYR A  52     -10.343  40.977  -6.374  1.00  0.00           H  
ATOM    804  HE1 TYR A  52      -7.340  39.079  -9.822  1.00  0.00           H  
ATOM    805  HE2 TYR A  52     -10.744  41.466  -8.763  1.00  0.00           H  
ATOM    806  HH  TYR A  52      -8.548  40.264 -11.280  1.00  0.00           H  
ATOM    807  N   PRO A  53      -5.530  41.546  -5.619  1.00  0.00           N  
ATOM    808  CA  PRO A  53      -5.086  42.930  -5.740  1.00  0.00           C  
ATOM    809  C   PRO A  53      -6.190  43.816  -6.302  1.00  0.00           C  
ATOM    810  O   PRO A  53      -6.300  44.988  -5.945  1.00  0.00           O  
ATOM    811  CB  PRO A  53      -3.898  42.828  -6.702  1.00  0.00           C  
ATOM    812  CG  PRO A  53      -3.335  41.471  -6.446  1.00  0.00           C  
ATOM    813  CD  PRO A  53      -4.543  40.603  -6.215  1.00  0.00           C  
ATOM    814  HA  PRO A  53      -4.763  43.293  -4.753  1.00  0.00           H  
ATOM    815 1HB  PRO A  53      -4.241  42.959  -7.739  1.00  0.00           H  
ATOM    816 2HB  PRO A  53      -3.178  43.634  -6.498  1.00  0.00           H  
ATOM    817 1HG  PRO A  53      -2.734  41.141  -7.306  1.00  0.00           H  
ATOM    818 2HG  PRO A  53      -2.660  41.498  -5.578  1.00  0.00           H  
ATOM    819 1HD  PRO A  53      -4.897  40.203  -7.177  1.00  0.00           H  
ATOM    820 2HD  PRO A  53      -4.281  39.785  -5.527  1.00  0.00           H  
ATOM    821  N   GLY A  54      -7.005  43.248  -7.184  1.00  0.00           N  
ATOM    822  CA  GLY A  54      -7.973  44.028  -7.946  1.00  0.00           C  
ATOM    823  C   GLY A  54      -9.072  44.575  -7.045  1.00  0.00           C  
ATOM    824  O   GLY A  54      -9.774  45.519  -7.407  1.00  0.00           O  
ATOM    825  H   GLY A  54      -6.954  42.250  -7.331  1.00  0.00           H  
ATOM    826 1HA  GLY A  54      -7.463  44.853  -8.445  1.00  0.00           H  
ATOM    827 2HA  GLY A  54      -8.412  43.404  -8.724  1.00  0.00           H  
ATOM    828  N   SER A  55      -9.217  43.976  -5.868  1.00  0.00           N  
ATOM    829  CA  SER A  55     -10.276  44.356  -4.940  1.00  0.00           C  
ATOM    830  C   SER A  55      -9.703  44.758  -3.586  1.00  0.00           C  
ATOM    831  O   SER A  55     -10.218  45.661  -2.927  1.00  0.00           O  
ATOM    832  CB  SER A  55     -11.254  43.211  -4.765  1.00  0.00           C  
ATOM    833  OG  SER A  55     -10.640  42.117  -4.140  1.00  0.00           O  
ATOM    834  H   SER A  55      -8.578  43.238  -5.609  1.00  0.00           H  
ATOM    835  HA  SER A  55     -10.808  45.213  -5.354  1.00  0.00           H  
ATOM    836 1HB  SER A  55     -12.103  43.545  -4.169  1.00  0.00           H  
ATOM    837 2HB  SER A  55     -11.637  42.908  -5.739  1.00  0.00           H  
ATOM    838  HG  SER A  55     -11.203  41.360  -4.319  1.00  0.00           H  
ATOM    839  N   GLY A  56      -8.635  44.082  -3.177  1.00  0.00           N  
ATOM    840  CA  GLY A  56      -8.062  44.284  -1.852  1.00  0.00           C  
ATOM    841  C   GLY A  56      -8.640  43.297  -0.845  1.00  0.00           C  
ATOM    842  O   GLY A  56      -8.322  43.349   0.343  1.00  0.00           O  
ATOM    843  H   GLY A  56      -8.209  43.411  -3.800  1.00  0.00           H  
ATOM    844 1HA  GLY A  56      -6.979  44.165  -1.902  1.00  0.00           H  
ATOM    845 2HA  GLY A  56      -8.259  45.303  -1.522  1.00  0.00           H  
ATOM    846  N   GLY A  57      -9.492  42.398  -1.328  1.00  0.00           N  
ATOM    847  CA  GLY A  57     -10.129  41.408  -0.468  1.00  0.00           C  
ATOM    848  C   GLY A  57      -9.162  40.288  -0.108  1.00  0.00           C  
ATOM    849  O   GLY A  57      -8.386  39.830  -0.947  1.00  0.00           O  
ATOM    850  H   GLY A  57      -9.703  42.401  -2.315  1.00  0.00           H  
ATOM    851 1HA  GLY A  57     -10.487  41.891   0.441  1.00  0.00           H  
ATOM    852 2HA  GLY A  57     -10.999  40.993  -0.975  1.00  0.00           H  
ATOM    853  N   THR A  58      -9.213  39.849   1.145  1.00  0.00           N  
ATOM    854  CA  THR A  58      -8.288  38.836   1.641  1.00  0.00           C  
ATOM    855  C   THR A  58      -9.036  37.671   2.276  1.00  0.00           C  
ATOM    856  O   THR A  58     -10.163  37.827   2.746  1.00  0.00           O  
ATOM    857  CB  THR A  58      -7.303  39.436   2.661  1.00  0.00           C  
ATOM    858  OG1 THR A  58      -8.031  39.974   3.773  1.00  0.00           O  
ATOM    859  CG2 THR A  58      -6.477  40.540   2.019  1.00  0.00           C  
ATOM    860  H   THR A  58      -9.909  40.227   1.771  1.00  0.00           H  
ATOM    861  HA  THR A  58      -7.715  38.449   0.798  1.00  0.00           H  
ATOM    862  HB  THR A  58      -6.635  38.655   3.025  1.00  0.00           H  
ATOM    863  HG1 THR A  58      -8.973  39.890   3.608  1.00  0.00           H  
ATOM    864 1HG2 THR A  58      -5.786  40.952   2.755  1.00  0.00           H  
ATOM    865 2HG2 THR A  58      -5.913  40.132   1.180  1.00  0.00           H  
ATOM    866 3HG2 THR A  58      -7.139  41.329   1.662  1.00  0.00           H  
ATOM    867  N   ASN A  59      -8.403  36.503   2.286  1.00  0.00           N  
ATOM    868  CA  ASN A  59      -8.962  35.335   2.955  1.00  0.00           C  
ATOM    869  C   ASN A  59      -7.929  34.666   3.851  1.00  0.00           C  
ATOM    870  O   ASN A  59      -6.759  34.548   3.486  1.00  0.00           O  
ATOM    871  CB  ASN A  59      -9.506  34.347   1.938  1.00  0.00           C  
ATOM    872  CG  ASN A  59     -10.674  34.897   1.167  1.00  0.00           C  
ATOM    873  OD1 ASN A  59     -11.792  34.983   1.687  1.00  0.00           O  
ATOM    874  ND2 ASN A  59     -10.436  35.270  -0.065  1.00  0.00           N  
ATOM    875  H   ASN A  59      -7.511  36.423   1.819  1.00  0.00           H  
ATOM    876  HA  ASN A  59      -9.783  35.662   3.595  1.00  0.00           H  
ATOM    877 1HB  ASN A  59      -8.717  34.075   1.236  1.00  0.00           H  
ATOM    878 2HB  ASN A  59      -9.819  33.436   2.448  1.00  0.00           H  
ATOM    879 1HD2 ASN A  59     -11.175  35.643  -0.626  1.00  0.00           H  
ATOM    880 2HD2 ASN A  59      -9.516  35.182  -0.445  1.00  0.00           H  
ATOM    881  N   TYR A  60      -8.367  34.228   5.027  1.00  0.00           N  
ATOM    882  CA  TYR A  60      -7.460  33.676   6.026  1.00  0.00           C  
ATOM    883  C   TYR A  60      -7.962  32.335   6.545  1.00  0.00           C  
ATOM    884  O   TYR A  60      -9.167  32.122   6.677  1.00  0.00           O  
ATOM    885  CB  TYR A  60      -7.277  34.659   7.185  1.00  0.00           C  
ATOM    886  CG  TYR A  60      -6.906  36.058   6.745  1.00  0.00           C  
ATOM    887  CD1 TYR A  60      -7.888  37.031   6.626  1.00  0.00           C  
ATOM    888  CD2 TYR A  60      -5.584  36.369   6.462  1.00  0.00           C  
ATOM    889  CE1 TYR A  60      -7.549  38.309   6.225  1.00  0.00           C  
ATOM    890  CE2 TYR A  60      -5.246  37.647   6.061  1.00  0.00           C  
ATOM    891  CZ  TYR A  60      -6.222  38.614   5.942  1.00  0.00           C  
ATOM    892  OH  TYR A  60      -5.885  39.887   5.543  1.00  0.00           O  
ATOM    893  H   TYR A  60      -9.354  34.280   5.234  1.00  0.00           H  
ATOM    894  HA  TYR A  60      -6.490  33.507   5.557  1.00  0.00           H  
ATOM    895 1HB  TYR A  60      -8.201  34.717   7.762  1.00  0.00           H  
ATOM    896 2HB  TYR A  60      -6.497  34.294   7.852  1.00  0.00           H  
ATOM    897  HD1 TYR A  60      -8.927  36.787   6.848  1.00  0.00           H  
ATOM    898  HD2 TYR A  60      -4.813  35.605   6.556  1.00  0.00           H  
ATOM    899  HE1 TYR A  60      -8.321  39.073   6.131  1.00  0.00           H  
ATOM    900  HE2 TYR A  60      -4.207  37.891   5.838  1.00  0.00           H  
ATOM    901  HH  TYR A  60      -6.579  40.239   4.981  1.00  0.00           H  
ATOM    902  N   ALA A  61      -7.031  31.434   6.839  1.00  0.00           N  
ATOM    903  CA  ALA A  61      -7.326  30.268   7.663  1.00  0.00           C  
ATOM    904  C   ALA A  61      -7.355  30.632   9.142  1.00  0.00           C  
ATOM    905  O   ALA A  61      -6.810  31.658   9.549  1.00  0.00           O  
ATOM    906  CB  ALA A  61      -6.307  29.168   7.409  1.00  0.00           C  
ATOM    907  H   ALA A  61      -6.095  31.559   6.481  1.00  0.00           H  
ATOM    908  HA  ALA A  61      -8.316  29.902   7.390  1.00  0.00           H  
ATOM    909 1HB  ALA A  61      -6.541  28.304   8.032  1.00  0.00           H  
ATOM    910 2HB  ALA A  61      -6.339  28.877   6.359  1.00  0.00           H  
ATOM    911 3HB  ALA A  61      -5.310  29.532   7.654  1.00  0.00           H  
ATOM    912  N   GLU A  62      -7.994  29.786   9.942  1.00  0.00           N  
ATOM    913  CA  GLU A  62      -8.251  30.101  11.342  1.00  0.00           C  
ATOM    914  C   GLU A  62      -6.951  30.272  12.117  1.00  0.00           C  
ATOM    915  O   GLU A  62      -6.891  31.023  13.090  1.00  0.00           O  
ATOM    916  CB  GLU A  62      -9.101  29.005  11.989  1.00  0.00           C  
ATOM    917  CG  GLU A  62     -10.550  28.977  11.525  1.00  0.00           C  
ATOM    918  CD  GLU A  62     -11.320  30.200  11.937  1.00  0.00           C  
ATOM    919  OE1 GLU A  62     -11.289  30.535  13.097  1.00  0.00           O  
ATOM    920  OE2 GLU A  62     -11.941  30.801  11.092  1.00  0.00           O  
ATOM    921  H   GLU A  62      -8.309  28.901   9.571  1.00  0.00           H  
ATOM    922  HA  GLU A  62      -8.801  31.042  11.389  1.00  0.00           H  
ATOM    923 1HB  GLU A  62      -8.662  28.030  11.773  1.00  0.00           H  
ATOM    924 2HB  GLU A  62      -9.099  29.133  13.071  1.00  0.00           H  
ATOM    925 1HG  GLU A  62     -10.572  28.898  10.438  1.00  0.00           H  
ATOM    926 2HG  GLU A  62     -11.035  28.092  11.935  1.00  0.00           H  
ATOM    927  N   LYS A  63      -5.911  29.571  11.679  1.00  0.00           N  
ATOM    928  CA  LYS A  63      -4.616  29.623  12.347  1.00  0.00           C  
ATOM    929  C   LYS A  63      -3.972  30.995  12.194  1.00  0.00           C  
ATOM    930  O   LYS A  63      -3.139  31.395  13.007  1.00  0.00           O  
ATOM    931  CB  LYS A  63      -3.685  28.541  11.796  1.00  0.00           C  
ATOM    932  CG  LYS A  63      -4.094  27.118  12.153  1.00  0.00           C  
ATOM    933  CD  LYS A  63      -3.122  26.102  11.572  1.00  0.00           C  
ATOM    934  CE  LYS A  63      -3.549  24.678  11.897  1.00  0.00           C  
ATOM    935  NZ  LYS A  63      -2.618  23.672  11.318  1.00  0.00           N  
ATOM    936  H   LYS A  63      -6.020  28.986  10.863  1.00  0.00           H  
ATOM    937  HA  LYS A  63      -4.768  29.443  13.411  1.00  0.00           H  
ATOM    938 1HB  LYS A  63      -3.645  28.615  10.709  1.00  0.00           H  
ATOM    939 2HB  LYS A  63      -2.675  28.704  12.173  1.00  0.00           H  
ATOM    940 1HG  LYS A  63      -4.116  27.007  13.238  1.00  0.00           H  
ATOM    941 2HG  LYS A  63      -5.092  26.918  11.765  1.00  0.00           H  
ATOM    942 1HD  LYS A  63      -3.077  26.220  10.488  1.00  0.00           H  
ATOM    943 2HD  LYS A  63      -2.127  26.275  11.980  1.00  0.00           H  
ATOM    944 1HE  LYS A  63      -3.581  24.546  12.978  1.00  0.00           H  
ATOM    945 2HE  LYS A  63      -4.549  24.498  11.502  1.00  0.00           H  
ATOM    946 1HZ  LYS A  63      -2.935  22.743  11.556  1.00  0.00           H  
ATOM    947 2HZ  LYS A  63      -2.594  23.773  10.313  1.00  0.00           H  
ATOM    948 3HZ  LYS A  63      -1.691  23.816  11.693  1.00  0.00           H  
ATOM    949  N   PHE A  64      -4.363  31.713  11.147  1.00  0.00           N  
ATOM    950  CA  PHE A  64      -3.681  32.943  10.763  1.00  0.00           C  
ATOM    951  C   PHE A  64      -4.645  34.123  10.741  1.00  0.00           C  
ATOM    952  O   PHE A  64      -4.228  35.275  10.623  1.00  0.00           O  
ATOM    953  CB  PHE A  64      -3.027  32.786   9.389  1.00  0.00           C  
ATOM    954  CG  PHE A  64      -2.162  31.564   9.266  1.00  0.00           C  
ATOM    955  CD1 PHE A  64      -2.620  30.438   8.599  1.00  0.00           C  
ATOM    956  CD2 PHE A  64      -0.890  31.538   9.818  1.00  0.00           C  
ATOM    957  CE1 PHE A  64      -1.825  29.313   8.485  1.00  0.00           C  
ATOM    958  CE2 PHE A  64      -0.093  30.415   9.705  1.00  0.00           C  
ATOM    959  CZ  PHE A  64      -0.562  29.302   9.037  1.00  0.00           C  
ATOM    960  H   PHE A  64      -5.153  31.398  10.602  1.00  0.00           H  
ATOM    961  HA  PHE A  64      -2.903  33.151  11.499  1.00  0.00           H  
ATOM    962 1HB  PHE A  64      -3.799  32.735   8.623  1.00  0.00           H  
ATOM    963 2HB  PHE A  64      -2.413  33.660   9.177  1.00  0.00           H  
ATOM    964  HD1 PHE A  64      -3.618  30.447   8.160  1.00  0.00           H  
ATOM    965  HD2 PHE A  64      -0.521  32.418  10.346  1.00  0.00           H  
ATOM    966  HE1 PHE A  64      -2.197  28.435   7.957  1.00  0.00           H  
ATOM    967  HE2 PHE A  64       0.905  30.408  10.143  1.00  0.00           H  
ATOM    968  HZ  PHE A  64       0.065  28.415   8.949  1.00  0.00           H  
ATOM    969  N   LYS A  65      -5.935  33.829  10.855  1.00  0.00           N  
ATOM    970  CA  LYS A  65      -6.966  34.855  10.759  1.00  0.00           C  
ATOM    971  C   LYS A  65      -6.691  36.005  11.720  1.00  0.00           C  
ATOM    972  O   LYS A  65      -6.889  37.171  11.380  1.00  0.00           O  
ATOM    973  CB  LYS A  65      -8.346  34.256  11.038  1.00  0.00           C  
ATOM    974  CG  LYS A  65      -9.501  35.237  10.882  1.00  0.00           C  
ATOM    975  CD  LYS A  65     -10.842  34.520  10.911  1.00  0.00           C  
ATOM    976  CE  LYS A  65     -11.180  34.033  12.312  1.00  0.00           C  
ATOM    977  NZ  LYS A  65     -12.491  33.329  12.356  1.00  0.00           N  
ATOM    978  H   LYS A  65      -6.209  32.869  11.012  1.00  0.00           H  
ATOM    979  HA  LYS A  65      -6.960  35.258   9.746  1.00  0.00           H  
ATOM    980 1HB  LYS A  65      -8.523  33.420  10.360  1.00  0.00           H  
ATOM    981 2HB  LYS A  65      -8.374  33.865  12.055  1.00  0.00           H  
ATOM    982 1HG  LYS A  65      -9.470  35.966  11.692  1.00  0.00           H  
ATOM    983 2HG  LYS A  65      -9.402  35.767   9.936  1.00  0.00           H  
ATOM    984 1HD  LYS A  65     -11.626  35.199  10.573  1.00  0.00           H  
ATOM    985 2HD  LYS A  65     -10.812  33.664  10.237  1.00  0.00           H  
ATOM    986 1HE  LYS A  65     -10.404  33.352  12.658  1.00  0.00           H  
ATOM    987 2HE  LYS A  65     -11.217  34.882  12.994  1.00  0.00           H  
ATOM    988 1HZ  LYS A  65     -12.678  33.022  13.300  1.00  0.00           H  
ATOM    989 2HZ  LYS A  65     -13.222  33.958  12.055  1.00  0.00           H  
ATOM    990 3HZ  LYS A  65     -12.463  32.527  11.742  1.00  0.00           H  
ATOM    991  N   ASN A  66      -6.232  35.668  12.920  1.00  0.00           N  
ATOM    992  CA  ASN A  66      -6.028  36.661  13.968  1.00  0.00           C  
ATOM    993  C   ASN A  66      -4.545  36.878  14.241  1.00  0.00           C  
ATOM    994  O   ASN A  66      -4.150  37.200  15.361  1.00  0.00           O  
ATOM    995  CB  ASN A  66      -6.750  36.253  15.239  1.00  0.00           C  
ATOM    996  CG  ASN A  66      -8.246  36.273  15.085  1.00  0.00           C  
ATOM    997  OD1 ASN A  66      -8.812  37.223  14.532  1.00  0.00           O  
ATOM    998  ND2 ASN A  66      -8.896  35.244  15.565  1.00  0.00           N  
ATOM    999  H   ASN A  66      -6.019  34.700  13.112  1.00  0.00           H  
ATOM   1000  HA  ASN A  66      -6.436  37.614  13.627  1.00  0.00           H  
ATOM   1001 1HB  ASN A  66      -6.440  35.248  15.527  1.00  0.00           H  
ATOM   1002 2HB  ASN A  66      -6.470  36.927  16.049  1.00  0.00           H  
ATOM   1003 1HD2 ASN A  66      -9.893  35.203  15.491  1.00  0.00           H  
ATOM   1004 2HD2 ASN A  66      -8.397  34.498  16.005  1.00  0.00           H  
ATOM   1005  N   ARG A  67      -3.727  36.699  13.209  1.00  0.00           N  
ATOM   1006  CA  ARG A  67      -2.289  36.915  13.325  1.00  0.00           C  
ATOM   1007  C   ARG A  67      -1.720  37.529  12.053  1.00  0.00           C  
ATOM   1008  O   ARG A  67      -0.894  38.441  12.107  1.00  0.00           O  
ATOM   1009  CB  ARG A  67      -1.573  35.604  13.616  1.00  0.00           C  
ATOM   1010  CG  ARG A  67      -1.922  34.967  14.951  1.00  0.00           C  
ATOM   1011  CD  ARG A  67      -0.842  34.066  15.429  1.00  0.00           C  
ATOM   1012  NE  ARG A  67      -0.631  32.946  14.526  1.00  0.00           N  
ATOM   1013  CZ  ARG A  67       0.570  32.403  14.248  1.00  0.00           C  
ATOM   1014  NH1 ARG A  67       1.656  32.887  14.811  1.00  0.00           N  
ATOM   1015  NH2 ARG A  67       0.658  31.385  13.411  1.00  0.00           N  
ATOM   1016  H   ARG A  67      -4.110  36.406  12.322  1.00  0.00           H  
ATOM   1017  HA  ARG A  67      -2.108  37.601  14.153  1.00  0.00           H  
ATOM   1018 1HB  ARG A  67      -1.805  34.882  12.835  1.00  0.00           H  
ATOM   1019 2HB  ARG A  67      -0.495  35.768  13.600  1.00  0.00           H  
ATOM   1020 1HG  ARG A  67      -2.073  35.747  15.698  1.00  0.00           H  
ATOM   1021 2HG  ARG A  67      -2.837  34.382  14.847  1.00  0.00           H  
ATOM   1022 1HD  ARG A  67       0.090  34.624  15.504  1.00  0.00           H  
ATOM   1023 2HD  ARG A  67      -1.107  33.669  16.408  1.00  0.00           H  
ATOM   1024  HE  ARG A  67      -1.443  32.547  14.074  1.00  0.00           H  
ATOM   1025 1HH1 ARG A  67       1.589  33.666  15.451  1.00  0.00           H  
ATOM   1026 2HH1 ARG A  67       2.556  32.480  14.603  1.00  0.00           H  
ATOM   1027 1HH2 ARG A  67      -0.177  31.013  12.979  1.00  0.00           H  
ATOM   1028 2HH2 ARG A  67       1.557  30.978  13.203  1.00  0.00           H  
ATOM   1029  N   VAL A  68      -2.167  37.026  10.907  1.00  0.00           N  
ATOM   1030  CA  VAL A  68      -1.600  37.421   9.623  1.00  0.00           C  
ATOM   1031  C   VAL A  68      -2.589  38.252   8.816  1.00  0.00           C  
ATOM   1032  O   VAL A  68      -3.786  37.967   8.802  1.00  0.00           O  
ATOM   1033  CB  VAL A  68      -1.197  36.175   8.811  1.00  0.00           C  
ATOM   1034  CG1 VAL A  68      -0.632  36.582   7.458  1.00  0.00           C  
ATOM   1035  CG2 VAL A  68      -0.185  35.352   9.593  1.00  0.00           C  
ATOM   1036  H   VAL A  68      -2.919  36.352  10.926  1.00  0.00           H  
ATOM   1037  HA  VAL A  68      -0.708  38.021   9.809  1.00  0.00           H  
ATOM   1038  HB  VAL A  68      -2.086  35.574   8.621  1.00  0.00           H  
ATOM   1039 1HG1 VAL A  68      -0.353  35.689   6.898  1.00  0.00           H  
ATOM   1040 2HG1 VAL A  68      -1.385  37.138   6.902  1.00  0.00           H  
ATOM   1041 3HG1 VAL A  68       0.248  37.207   7.605  1.00  0.00           H  
ATOM   1042 1HG2 VAL A  68       0.094  34.473   9.013  1.00  0.00           H  
ATOM   1043 2HG2 VAL A  68       0.702  35.955   9.789  1.00  0.00           H  
ATOM   1044 3HG2 VAL A  68      -0.626  35.037  10.540  1.00  0.00           H  
ATOM   1045  N   THR A  69      -2.081  39.280   8.146  1.00  0.00           N  
ATOM   1046  CA  THR A  69      -2.900  40.094   7.256  1.00  0.00           C  
ATOM   1047  C   THR A  69      -2.160  40.412   5.963  1.00  0.00           C  
ATOM   1048  O   THR A  69      -0.948  40.625   5.966  1.00  0.00           O  
ATOM   1049  CB  THR A  69      -3.329  41.405   7.941  1.00  0.00           C  
ATOM   1050  OG1 THR A  69      -4.267  42.098   7.108  1.00  0.00           O  
ATOM   1051  CG2 THR A  69      -2.122  42.296   8.190  1.00  0.00           C  
ATOM   1052  H   THR A  69      -1.102  39.504   8.255  1.00  0.00           H  
ATOM   1053  HA  THR A  69      -3.798  39.531   7.000  1.00  0.00           H  
ATOM   1054  HB  THR A  69      -3.808  41.178   8.893  1.00  0.00           H  
ATOM   1055  HG1 THR A  69      -4.804  41.460   6.632  1.00  0.00           H  
ATOM   1056 1HG2 THR A  69      -2.444  43.218   8.675  1.00  0.00           H  
ATOM   1057 2HG2 THR A  69      -1.412  41.776   8.833  1.00  0.00           H  
ATOM   1058 3HG2 THR A  69      -1.644  42.535   7.241  1.00  0.00           H  
ATOM   1059  N   MET A  70      -2.897  40.442   4.857  1.00  0.00           N  
ATOM   1060  CA  MET A  70      -2.295  40.607   3.540  1.00  0.00           C  
ATOM   1061  C   MET A  70      -2.633  41.968   2.946  1.00  0.00           C  
ATOM   1062  O   MET A  70      -3.679  42.545   3.247  1.00  0.00           O  
ATOM   1063  CB  MET A  70      -2.755  39.489   2.606  1.00  0.00           C  
ATOM   1064  CG  MET A  70      -1.903  38.229   2.664  1.00  0.00           C  
ATOM   1065  SD  MET A  70      -2.423  37.097   3.969  1.00  0.00           S  
ATOM   1066  CE  MET A  70      -3.910  36.410   3.248  1.00  0.00           C  
ATOM   1067  H   MET A  70      -3.900  40.348   4.932  1.00  0.00           H  
ATOM   1068  HA  MET A  70      -1.212  40.552   3.645  1.00  0.00           H  
ATOM   1069 1HB  MET A  70      -3.780  39.210   2.849  1.00  0.00           H  
ATOM   1070 2HB  MET A  70      -2.750  39.849   1.576  1.00  0.00           H  
ATOM   1071 1HG  MET A  70      -1.962  37.706   1.710  1.00  0.00           H  
ATOM   1072 2HG  MET A  70      -0.862  38.501   2.839  1.00  0.00           H  
ATOM   1073 1HE  MET A  70      -4.350  35.690   3.939  1.00  0.00           H  
ATOM   1074 2HE  MET A  70      -4.625  37.211   3.055  1.00  0.00           H  
ATOM   1075 3HE  MET A  70      -3.663  35.910   2.311  1.00  0.00           H  
ATOM   1076  N   THR A  71      -1.743  42.477   2.102  1.00  0.00           N  
ATOM   1077  CA  THR A  71      -2.038  43.656   1.295  1.00  0.00           C  
ATOM   1078  C   THR A  71      -1.256  43.639  -0.012  1.00  0.00           C  
ATOM   1079  O   THR A  71      -0.658  42.627  -0.375  1.00  0.00           O  
ATOM   1080  CB  THR A  71      -1.725  44.950   2.069  1.00  0.00           C  
ATOM   1081  OG1 THR A  71      -2.225  46.078   1.341  1.00  0.00           O  
ATOM   1082  CG2 THR A  71      -0.225  45.103   2.268  1.00  0.00           C  
ATOM   1083  H   THR A  71      -0.838  42.037   2.016  1.00  0.00           H  
ATOM   1084  HA  THR A  71      -3.101  43.651   1.052  1.00  0.00           H  
ATOM   1085  HB  THR A  71      -2.213  44.918   3.043  1.00  0.00           H  
ATOM   1086  HG1 THR A  71      -2.604  46.713   1.954  1.00  0.00           H  
ATOM   1087 1HG2 THR A  71      -0.022  46.022   2.817  1.00  0.00           H  
ATOM   1088 2HG2 THR A  71       0.156  44.251   2.832  1.00  0.00           H  
ATOM   1089 3HG2 THR A  71       0.268  45.144   1.297  1.00  0.00           H  
ATOM   1090  N   ARG A  72      -1.265  44.767  -0.714  1.00  0.00           N  
ATOM   1091  CA  ARG A  72      -0.549  44.887  -1.979  1.00  0.00           C  
ATOM   1092  C   ARG A  72      -0.383  46.346  -2.382  1.00  0.00           C  
ATOM   1093  O   ARG A  72      -1.078  47.224  -1.871  1.00  0.00           O  
ATOM   1094  CB  ARG A  72      -1.283  44.139  -3.083  1.00  0.00           C  
ATOM   1095  CG  ARG A  72      -2.317  44.963  -3.834  1.00  0.00           C  
ATOM   1096  CD  ARG A  72      -3.512  45.239  -2.997  1.00  0.00           C  
ATOM   1097  NE  ARG A  72      -4.504  46.028  -3.711  1.00  0.00           N  
ATOM   1098  CZ  ARG A  72      -4.543  47.374  -3.727  1.00  0.00           C  
ATOM   1099  NH1 ARG A  72      -3.642  48.067  -3.066  1.00  0.00           N  
ATOM   1100  NH2 ARG A  72      -5.488  48.000  -4.409  1.00  0.00           N  
ATOM   1101  H   ARG A  72      -1.780  45.561  -0.364  1.00  0.00           H  
ATOM   1102  HA  ARG A  72       0.441  44.445  -1.859  1.00  0.00           H  
ATOM   1103 1HB  ARG A  72      -0.563  43.769  -3.812  1.00  0.00           H  
ATOM   1104 2HB  ARG A  72      -1.794  43.275  -2.659  1.00  0.00           H  
ATOM   1105 1HG  ARG A  72      -1.878  45.916  -4.130  1.00  0.00           H  
ATOM   1106 2HG  ARG A  72      -2.639  44.419  -4.723  1.00  0.00           H  
ATOM   1107 1HD  ARG A  72      -3.974  44.298  -2.700  1.00  0.00           H  
ATOM   1108 2HD  ARG A  72      -3.213  45.793  -2.107  1.00  0.00           H  
ATOM   1109  HE  ARG A  72      -5.214  45.530  -4.232  1.00  0.00           H  
ATOM   1110 1HH1 ARG A  72      -2.921  47.589  -2.545  1.00  0.00           H  
ATOM   1111 2HH1 ARG A  72      -3.672  49.076  -3.078  1.00  0.00           H  
ATOM   1112 1HH2 ARG A  72      -6.180  47.467  -4.917  1.00  0.00           H  
ATOM   1113 2HH2 ARG A  72      -5.517  49.008  -4.421  1.00  0.00           H  
ATOM   1114  N   ASP A  73       0.543  46.599  -3.301  1.00  0.00           N  
ATOM   1115  CA  ASP A  73       0.691  47.923  -3.895  1.00  0.00           C  
ATOM   1116  C   ASP A  73       0.776  47.839  -5.413  1.00  0.00           C  
ATOM   1117  O   ASP A  73       1.798  47.431  -5.966  1.00  0.00           O  
ATOM   1118  CB  ASP A  73       1.937  48.621  -3.346  1.00  0.00           C  
ATOM   1119  CG  ASP A  73       2.082  50.053  -3.843  1.00  0.00           C  
ATOM   1120  OD1 ASP A  73       1.389  50.413  -4.765  1.00  0.00           O  
ATOM   1121  OD2 ASP A  73       2.884  50.772  -3.297  1.00  0.00           O  
ATOM   1122  H   ASP A  73       1.160  45.856  -3.596  1.00  0.00           H  
ATOM   1123  HA  ASP A  73      -0.185  48.518  -3.635  1.00  0.00           H  
ATOM   1124 1HB  ASP A  73       1.898  48.633  -2.256  1.00  0.00           H  
ATOM   1125 2HB  ASP A  73       2.826  48.059  -3.635  1.00  0.00           H  
ATOM   1126  N   THR A  74      -0.303  48.227  -6.084  1.00  0.00           N  
ATOM   1127  CA  THR A  74      -0.463  47.948  -7.506  1.00  0.00           C  
ATOM   1128  C   THR A  74       0.384  48.891  -8.351  1.00  0.00           C  
ATOM   1129  O   THR A  74       0.573  48.668  -9.547  1.00  0.00           O  
ATOM   1130  CB  THR A  74      -1.939  48.058  -7.930  1.00  0.00           C  
ATOM   1131  OG1 THR A  74      -2.410  49.390  -7.689  1.00  0.00           O  
ATOM   1132  CG2 THR A  74      -2.794  47.073  -7.148  1.00  0.00           C  
ATOM   1133  H   THR A  74      -1.032  48.728  -5.596  1.00  0.00           H  
ATOM   1134  HA  THR A  74      -0.126  46.929  -7.699  1.00  0.00           H  
ATOM   1135  HB  THR A  74      -2.029  47.843  -8.995  1.00  0.00           H  
ATOM   1136  HG1 THR A  74      -1.869  50.014  -8.178  1.00  0.00           H  
ATOM   1137 1HG2 THR A  74      -3.834  47.164  -7.461  1.00  0.00           H  
ATOM   1138 2HG2 THR A  74      -2.445  46.058  -7.338  1.00  0.00           H  
ATOM   1139 3HG2 THR A  74      -2.716  47.289  -6.083  1.00  0.00           H  
ATOM   1140  N   SER A  75       0.891  49.946  -7.722  1.00  0.00           N  
ATOM   1141  CA  SER A  75       1.766  50.895  -8.401  1.00  0.00           C  
ATOM   1142  C   SER A  75       3.159  50.313  -8.602  1.00  0.00           C  
ATOM   1143  O   SER A  75       3.954  50.835  -9.384  1.00  0.00           O  
ATOM   1144  CB  SER A  75       1.855  52.183  -7.606  1.00  0.00           C  
ATOM   1145  OG  SER A  75       2.599  51.999  -6.433  1.00  0.00           O  
ATOM   1146  H   SER A  75       0.665  50.094  -6.749  1.00  0.00           H  
ATOM   1147  HA  SER A  75       1.342  51.115  -9.382  1.00  0.00           H  
ATOM   1148 1HB  SER A  75       2.320  52.956  -8.217  1.00  0.00           H  
ATOM   1149 2HB  SER A  75       0.852  52.525  -7.354  1.00  0.00           H  
ATOM   1150  HG  SER A  75       2.009  51.567  -5.811  1.00  0.00           H  
ATOM   1151  N   ILE A  76       3.451  49.229  -7.890  1.00  0.00           N  
ATOM   1152  CA  ILE A  76       4.715  48.522  -8.055  1.00  0.00           C  
ATOM   1153  C   ILE A  76       4.488  47.033  -8.279  1.00  0.00           C  
ATOM   1154  O   ILE A  76       5.436  46.275  -8.487  1.00  0.00           O  
ATOM   1155  CB  ILE A  76       5.621  48.725  -6.826  1.00  0.00           C  
ATOM   1156  CG1 ILE A  76       4.956  48.150  -5.572  1.00  0.00           C  
ATOM   1157  CG2 ILE A  76       5.938  50.200  -6.636  1.00  0.00           C  
ATOM   1158  CD1 ILE A  76       5.866  48.104  -4.366  1.00  0.00           C  
ATOM   1159  H   ILE A  76       2.779  48.886  -7.219  1.00  0.00           H  
ATOM   1160  HA  ILE A  76       5.225  48.925  -8.929  1.00  0.00           H  
ATOM   1161  HB  ILE A  76       6.553  48.178  -6.967  1.00  0.00           H  
ATOM   1162 1HG1 ILE A  76       4.082  48.749  -5.318  1.00  0.00           H  
ATOM   1163 2HG1 ILE A  76       4.609  47.137  -5.776  1.00  0.00           H  
ATOM   1164 1HG2 ILE A  76       6.579  50.325  -5.764  1.00  0.00           H  
ATOM   1165 2HG2 ILE A  76       6.451  50.578  -7.520  1.00  0.00           H  
ATOM   1166 3HG2 ILE A  76       5.012  50.755  -6.489  1.00  0.00           H  
ATOM   1167 1HD1 ILE A  76       5.324  47.685  -3.518  1.00  0.00           H  
ATOM   1168 2HD1 ILE A  76       6.732  47.479  -4.587  1.00  0.00           H  
ATOM   1169 3HD1 ILE A  76       6.198  49.112  -4.121  1.00  0.00           H  
ATOM   1170  N   SER A  77       3.226  46.619  -8.237  1.00  0.00           N  
ATOM   1171  CA  SER A  77       2.859  45.246  -8.565  1.00  0.00           C  
ATOM   1172  C   SER A  77       3.495  44.259  -7.595  1.00  0.00           C  
ATOM   1173  O   SER A  77       3.999  43.212  -8.001  1.00  0.00           O  
ATOM   1174  CB  SER A  77       3.282  44.918  -9.984  1.00  0.00           C  
ATOM   1175  OG  SER A  77       2.641  45.757 -10.906  1.00  0.00           O  
ATOM   1176  H   SER A  77       2.503  47.271  -7.971  1.00  0.00           H  
ATOM   1177  HA  SER A  77       1.775  45.151  -8.490  1.00  0.00           H  
ATOM   1178 1HB  SER A  77       4.362  45.029 -10.077  1.00  0.00           H  
ATOM   1179 2HB  SER A  77       3.040  43.879 -10.204  1.00  0.00           H  
ATOM   1180  HG  SER A  77       2.341  46.519 -10.406  1.00  0.00           H  
ATOM   1181  N   THR A  78       3.467  44.598  -6.311  1.00  0.00           N  
ATOM   1182  CA  THR A  78       4.064  43.755  -5.283  1.00  0.00           C  
ATOM   1183  C   THR A  78       3.047  43.392  -4.209  1.00  0.00           C  
ATOM   1184  O   THR A  78       2.331  44.255  -3.701  1.00  0.00           O  
ATOM   1185  CB  THR A  78       5.277  44.447  -4.633  1.00  0.00           C  
ATOM   1186  OG1 THR A  78       6.267  44.721  -5.634  1.00  0.00           O  
ATOM   1187  CG2 THR A  78       5.883  43.561  -3.556  1.00  0.00           C  
ATOM   1188  H   THR A  78       3.021  45.463  -6.040  1.00  0.00           H  
ATOM   1189  HA  THR A  78       4.406  42.830  -5.749  1.00  0.00           H  
ATOM   1190  HB  THR A  78       4.962  45.389  -4.186  1.00  0.00           H  
ATOM   1191  HG1 THR A  78       5.899  45.314  -6.293  1.00  0.00           H  
ATOM   1192 1HG2 THR A  78       6.738  44.066  -3.108  1.00  0.00           H  
ATOM   1193 2HG2 THR A  78       5.136  43.360  -2.787  1.00  0.00           H  
ATOM   1194 3HG2 THR A  78       6.209  42.621  -3.998  1.00  0.00           H  
ATOM   1195  N   ALA A  79       2.988  42.109  -3.866  1.00  0.00           N  
ATOM   1196  CA  ALA A  79       2.134  41.645  -2.779  1.00  0.00           C  
ATOM   1197  C   ALA A  79       2.883  41.639  -1.453  1.00  0.00           C  
ATOM   1198  O   ALA A  79       4.100  41.456  -1.418  1.00  0.00           O  
ATOM   1199  CB  ALA A  79       1.592  40.257  -3.088  1.00  0.00           C  
ATOM   1200  H   ALA A  79       3.550  41.439  -4.370  1.00  0.00           H  
ATOM   1201  HA  ALA A  79       1.297  42.338  -2.687  1.00  0.00           H  
ATOM   1202 1HB  ALA A  79       0.956  39.924  -2.267  1.00  0.00           H  
ATOM   1203 2HB  ALA A  79       1.010  40.289  -4.008  1.00  0.00           H  
ATOM   1204 3HB  ALA A  79       2.422  39.562  -3.208  1.00  0.00           H  
ATOM   1205  N   TYR A  80       2.149  41.840  -0.364  1.00  0.00           N  
ATOM   1206  CA  TYR A  80       2.739  41.828   0.970  1.00  0.00           C  
ATOM   1207  C   TYR A  80       1.917  40.974   1.927  1.00  0.00           C  
ATOM   1208  O   TYR A  80       0.694  40.894   1.809  1.00  0.00           O  
ATOM   1209  CB  TYR A  80       2.870  43.253   1.510  1.00  0.00           C  
ATOM   1210  CG  TYR A  80       3.787  44.134   0.690  1.00  0.00           C  
ATOM   1211  CD1 TYR A  80       3.259  44.965  -0.287  1.00  0.00           C  
ATOM   1212  CD2 TYR A  80       5.155  44.112   0.916  1.00  0.00           C  
ATOM   1213  CE1 TYR A  80       4.096  45.770  -1.036  1.00  0.00           C  
ATOM   1214  CE2 TYR A  80       5.992  44.917   0.168  1.00  0.00           C  
ATOM   1215  CZ  TYR A  80       5.466  45.743  -0.805  1.00  0.00           C  
ATOM   1216  OH  TYR A  80       6.300  46.545  -1.550  1.00  0.00           O  
ATOM   1217  H   TYR A  80       1.158  42.006  -0.462  1.00  0.00           H  
ATOM   1218  HA  TYR A  80       3.733  41.386   0.904  1.00  0.00           H  
ATOM   1219 1HB  TYR A  80       1.886  43.723   1.543  1.00  0.00           H  
ATOM   1220 2HB  TYR A  80       3.252  43.222   2.530  1.00  0.00           H  
ATOM   1221  HD1 TYR A  80       2.183  44.983  -0.464  1.00  0.00           H  
ATOM   1222  HD2 TYR A  80       5.570  43.458   1.683  1.00  0.00           H  
ATOM   1223  HE1 TYR A  80       3.681  46.422  -1.803  1.00  0.00           H  
ATOM   1224  HE2 TYR A  80       7.068  44.898   0.344  1.00  0.00           H  
ATOM   1225  HH  TYR A  80       7.210  46.393  -1.284  1.00  0.00           H  
ATOM   1226  N   MET A  81       2.596  40.336   2.875  1.00  0.00           N  
ATOM   1227  CA  MET A  81       1.921  39.589   3.929  1.00  0.00           C  
ATOM   1228  C   MET A  81       2.605  39.795   5.275  1.00  0.00           C  
ATOM   1229  O   MET A  81       3.748  39.382   5.471  1.00  0.00           O  
ATOM   1230  CB  MET A  81       1.875  38.104   3.577  1.00  0.00           C  
ATOM   1231  CG  MET A  81       1.218  37.226   4.633  1.00  0.00           C  
ATOM   1232  SD  MET A  81       1.070  35.505   4.113  1.00  0.00           S  
ATOM   1233  CE  MET A  81       2.782  34.983   4.179  1.00  0.00           C  
ATOM   1234  H   MET A  81       3.605  40.370   2.864  1.00  0.00           H  
ATOM   1235  HA  MET A  81       0.900  39.961   4.018  1.00  0.00           H  
ATOM   1236 1HB  MET A  81       1.330  37.968   2.644  1.00  0.00           H  
ATOM   1237 2HB  MET A  81       2.889  37.735   3.420  1.00  0.00           H  
ATOM   1238 1HG  MET A  81       1.805  37.260   5.550  1.00  0.00           H  
ATOM   1239 2HG  MET A  81       0.221  37.606   4.853  1.00  0.00           H  
ATOM   1240 1HE  MET A  81       2.855  33.936   3.883  1.00  0.00           H  
ATOM   1241 2HE  MET A  81       3.375  35.596   3.499  1.00  0.00           H  
ATOM   1242 3HE  MET A  81       3.159  35.100   5.195  1.00  0.00           H  
ATOM   1243  N   GLU A  82       1.899  40.437   6.199  1.00  0.00           N  
ATOM   1244  CA  GLU A  82       2.446  40.720   7.521  1.00  0.00           C  
ATOM   1245  C   GLU A  82       2.024  39.660   8.530  1.00  0.00           C  
ATOM   1246  O   GLU A  82       0.836  39.380   8.690  1.00  0.00           O  
ATOM   1247  CB  GLU A  82       1.996  42.102   8.000  1.00  0.00           C  
ATOM   1248  CG  GLU A  82       2.552  42.510   9.357  1.00  0.00           C  
ATOM   1249  CD  GLU A  82       2.101  43.878   9.787  1.00  0.00           C  
ATOM   1250  OE1 GLU A  82       1.372  44.500   9.053  1.00  0.00           O  
ATOM   1251  OE2 GLU A  82       2.487  44.301  10.851  1.00  0.00           O  
ATOM   1252  H   GLU A  82       0.960  40.737   5.981  1.00  0.00           H  
ATOM   1253  HA  GLU A  82       3.534  40.711   7.454  1.00  0.00           H  
ATOM   1254 1HB  GLU A  82       2.300  42.856   7.274  1.00  0.00           H  
ATOM   1255 2HB  GLU A  82       0.908  42.129   8.063  1.00  0.00           H  
ATOM   1256 1HG  GLU A  82       2.230  41.783  10.103  1.00  0.00           H  
ATOM   1257 2HG  GLU A  82       3.640  42.487   9.313  1.00  0.00           H  
ATOM   1258  N   LEU A  83       3.004  39.074   9.209  1.00  0.00           N  
ATOM   1259  CA  LEU A  83       2.737  38.034  10.195  1.00  0.00           C  
ATOM   1260  C   LEU A  83       3.045  38.520  11.606  1.00  0.00           C  
ATOM   1261  O   LEU A  83       4.195  38.498  12.043  1.00  0.00           O  
ATOM   1262  CB  LEU A  83       3.570  36.783   9.886  1.00  0.00           C  
ATOM   1263  CG  LEU A  83       3.311  36.133   8.521  1.00  0.00           C  
ATOM   1264  CD1 LEU A  83       4.088  36.881   7.446  1.00  0.00           C  
ATOM   1265  CD2 LEU A  83       3.718  34.668   8.570  1.00  0.00           C  
ATOM   1266  H   LEU A  83       3.959  39.356   9.038  1.00  0.00           H  
ATOM   1267  HA  LEU A  83       1.680  37.773  10.145  1.00  0.00           H  
ATOM   1268 1HB  LEU A  83       4.625  37.049   9.931  1.00  0.00           H  
ATOM   1269 2HB  LEU A  83       3.371  36.035  10.652  1.00  0.00           H  
ATOM   1270  HG  LEU A  83       2.250  36.207   8.277  1.00  0.00           H  
ATOM   1271 1HD1 LEU A  83       3.904  36.419   6.476  1.00  0.00           H  
ATOM   1272 2HD1 LEU A  83       3.763  37.921   7.419  1.00  0.00           H  
ATOM   1273 3HD1 LEU A  83       5.153  36.838   7.671  1.00  0.00           H  
ATOM   1274 1HD2 LEU A  83       3.533  34.206   7.600  1.00  0.00           H  
ATOM   1275 2HD2 LEU A  83       4.778  34.593   8.812  1.00  0.00           H  
ATOM   1276 3HD2 LEU A  83       3.135  34.154   9.334  1.00  0.00           H  
ATOM   1277  N   SER A  84       2.009  38.957  12.315  1.00  0.00           N  
ATOM   1278  CA  SER A  84       2.161  39.412  13.691  1.00  0.00           C  
ATOM   1279  C   SER A  84       1.964  38.266  14.675  1.00  0.00           C  
ATOM   1280  O   SER A  84       1.452  37.207  14.314  1.00  0.00           O  
ATOM   1281  CB  SER A  84       1.169  40.521  13.987  1.00  0.00           C  
ATOM   1282  OG  SER A  84      -0.142  40.027  14.013  1.00  0.00           O  
ATOM   1283  H   SER A  84       1.094  38.975  11.889  1.00  0.00           H  
ATOM   1284  HA  SER A  84       3.172  39.802  13.818  1.00  0.00           H  
ATOM   1285 1HB  SER A  84       1.408  40.976  14.948  1.00  0.00           H  
ATOM   1286 2HB  SER A  84       1.254  41.296  13.227  1.00  0.00           H  
ATOM   1287  HG  SER A  84      -0.259  39.545  13.191  1.00  0.00           H  
ATOM   1288  N   ARG A  85       2.373  38.485  15.920  1.00  0.00           N  
ATOM   1289  CA  ARG A  85       2.264  37.462  16.953  1.00  0.00           C  
ATOM   1290  C   ARG A  85       3.022  36.200  16.562  1.00  0.00           C  
ATOM   1291  O   ARG A  85       2.481  35.096  16.619  1.00  0.00           O  
ATOM   1292  CB  ARG A  85       0.805  37.114  17.211  1.00  0.00           C  
ATOM   1293  CG  ARG A  85      -0.070  38.289  17.619  1.00  0.00           C  
ATOM   1294  CD  ARG A  85      -1.495  37.891  17.753  1.00  0.00           C  
ATOM   1295  NE  ARG A  85      -1.698  36.967  18.857  1.00  0.00           N  
ATOM   1296  CZ  ARG A  85      -2.788  36.191  19.015  1.00  0.00           C  
ATOM   1297  NH1 ARG A  85      -3.762  36.239  18.133  1.00  0.00           N  
ATOM   1298  NH2 ARG A  85      -2.878  35.382  20.055  1.00  0.00           N  
ATOM   1299  H   ARG A  85       2.770  39.383  16.157  1.00  0.00           H  
ATOM   1300  HA  ARG A  85       2.696  37.854  17.875  1.00  0.00           H  
ATOM   1301 1HB  ARG A  85       0.372  36.677  16.312  1.00  0.00           H  
ATOM   1302 2HB  ARG A  85       0.744  36.366  18.001  1.00  0.00           H  
ATOM   1303 1HG  ARG A  85       0.269  38.679  18.578  1.00  0.00           H  
ATOM   1304 2HG  ARG A  85      -0.002  39.073  16.864  1.00  0.00           H  
ATOM   1305 1HD  ARG A  85      -2.104  38.776  17.933  1.00  0.00           H  
ATOM   1306 2HD  ARG A  85      -1.824  37.404  16.836  1.00  0.00           H  
ATOM   1307  HE  ARG A  85      -0.970  36.902  19.556  1.00  0.00           H  
ATOM   1308 1HH1 ARG A  85      -3.693  36.858  17.337  1.00  0.00           H  
ATOM   1309 2HH1 ARG A  85      -4.579  35.658  18.251  1.00  0.00           H  
ATOM   1310 1HH2 ARG A  85      -2.130  35.345  20.733  1.00  0.00           H  
ATOM   1311 2HH2 ARG A  85      -3.695  34.800  20.173  1.00  0.00           H  
ATOM   1312  N   LEU A  86       4.278  36.371  16.163  1.00  0.00           N  
ATOM   1313  CA  LEU A  86       5.085  35.258  15.676  1.00  0.00           C  
ATOM   1314  C   LEU A  86       5.414  34.283  16.799  1.00  0.00           C  
ATOM   1315  O   LEU A  86       5.520  34.673  17.962  1.00  0.00           O  
ATOM   1316  CB  LEU A  86       6.383  35.780  15.047  1.00  0.00           C  
ATOM   1317  CG  LEU A  86       6.219  36.578  13.748  1.00  0.00           C  
ATOM   1318  CD1 LEU A  86       7.553  37.202  13.362  1.00  0.00           C  
ATOM   1319  CD2 LEU A  86       5.707  35.659  12.648  1.00  0.00           C  
ATOM   1320  H   LEU A  86       4.685  37.295  16.198  1.00  0.00           H  
ATOM   1321  HA  LEU A  86       4.516  34.726  14.915  1.00  0.00           H  
ATOM   1322 1HB  LEU A  86       6.885  36.423  15.769  1.00  0.00           H  
ATOM   1323 2HB  LEU A  86       7.033  34.931  14.835  1.00  0.00           H  
ATOM   1324  HG  LEU A  86       5.506  37.388  13.905  1.00  0.00           H  
ATOM   1325 1HD1 LEU A  86       7.437  37.769  12.438  1.00  0.00           H  
ATOM   1326 2HD1 LEU A  86       7.886  37.869  14.157  1.00  0.00           H  
ATOM   1327 3HD1 LEU A  86       8.293  36.416  13.214  1.00  0.00           H  
ATOM   1328 1HD2 LEU A  86       5.590  36.227  11.725  1.00  0.00           H  
ATOM   1329 2HD2 LEU A  86       6.420  34.850  12.489  1.00  0.00           H  
ATOM   1330 3HD2 LEU A  86       4.744  35.241  12.943  1.00  0.00           H  
ATOM   1331  N   ARG A  87       5.574  33.013  16.445  1.00  0.00           N  
ATOM   1332  CA  ARG A  87       6.003  31.999  17.401  1.00  0.00           C  
ATOM   1333  C   ARG A  87       7.001  31.036  16.772  1.00  0.00           C  
ATOM   1334  O   ARG A  87       7.207  31.044  15.558  1.00  0.00           O  
ATOM   1335  CB  ARG A  87       4.807  31.216  17.923  1.00  0.00           C  
ATOM   1336  CG  ARG A  87       3.965  30.544  16.850  1.00  0.00           C  
ATOM   1337  CD  ARG A  87       2.734  29.936  17.418  1.00  0.00           C  
ATOM   1338  NE  ARG A  87       3.021  28.711  18.148  1.00  0.00           N  
ATOM   1339  CZ  ARG A  87       2.185  28.133  19.031  1.00  0.00           C  
ATOM   1340  NH1 ARG A  87       1.016  28.679  19.284  1.00  0.00           N  
ATOM   1341  NH2 ARG A  87       2.539  27.017  19.645  1.00  0.00           N  
ATOM   1342  H   ARG A  87       5.394  32.742  15.488  1.00  0.00           H  
ATOM   1343  HA  ARG A  87       6.485  32.498  18.242  1.00  0.00           H  
ATOM   1344 1HB  ARG A  87       5.150  30.440  18.606  1.00  0.00           H  
ATOM   1345 2HB  ARG A  87       4.153  31.882  18.486  1.00  0.00           H  
ATOM   1346 1HG  ARG A  87       3.669  31.282  16.104  1.00  0.00           H  
ATOM   1347 2HG  ARG A  87       4.547  29.756  16.371  1.00  0.00           H  
ATOM   1348 1HD  ARG A  87       2.265  30.640  18.105  1.00  0.00           H  
ATOM   1349 2HD  ARG A  87       2.041  29.698  16.613  1.00  0.00           H  
ATOM   1350  HE  ARG A  87       3.912  28.262  17.980  1.00  0.00           H  
ATOM   1351 1HH1 ARG A  87       0.745  29.532  18.815  1.00  0.00           H  
ATOM   1352 2HH1 ARG A  87       0.389  28.246  19.946  1.00  0.00           H  
ATOM   1353 1HH2 ARG A  87       3.438  26.598  19.450  1.00  0.00           H  
ATOM   1354 2HH2 ARG A  87       1.913  26.584  20.307  1.00  0.00           H  
ATOM   1355  N   SER A  88       7.620  30.206  17.605  1.00  0.00           N  
ATOM   1356  CA  SER A  88       8.677  29.311  17.149  1.00  0.00           C  
ATOM   1357  C   SER A  88       8.145  28.297  16.145  1.00  0.00           C  
ATOM   1358  O   SER A  88       8.896  27.772  15.321  1.00  0.00           O  
ATOM   1359  CB  SER A  88       9.295  28.589  18.331  1.00  0.00           C  
ATOM   1360  OG  SER A  88       8.373  27.715  18.923  1.00  0.00           O  
ATOM   1361  H   SER A  88       7.351  30.195  18.578  1.00  0.00           H  
ATOM   1362  HA  SER A  88       9.448  29.907  16.659  1.00  0.00           H  
ATOM   1363 1HB  SER A  88      10.169  28.029  17.999  1.00  0.00           H  
ATOM   1364 2HB  SER A  88       9.632  29.318  19.066  1.00  0.00           H  
ATOM   1365  HG  SER A  88       8.368  26.925  18.376  1.00  0.00           H  
ATOM   1366  N   ASP A  89       6.847  28.024  16.217  1.00  0.00           N  
ATOM   1367  CA  ASP A  89       6.229  27.007  15.374  1.00  0.00           C  
ATOM   1368  C   ASP A  89       5.865  27.571  14.007  1.00  0.00           C  
ATOM   1369  O   ASP A  89       5.268  26.883  13.180  1.00  0.00           O  
ATOM   1370  CB  ASP A  89       4.978  26.440  16.048  1.00  0.00           C  
ATOM   1371  CG  ASP A  89       5.292  25.653  17.314  1.00  0.00           C  
ATOM   1372  OD1 ASP A  89       6.305  24.995  17.345  1.00  0.00           O  
ATOM   1373  OD2 ASP A  89       4.515  25.716  18.237  1.00  0.00           O  
ATOM   1374  H   ASP A  89       6.273  28.535  16.873  1.00  0.00           H  
ATOM   1375  HA  ASP A  89       6.945  26.197  15.229  1.00  0.00           H  
ATOM   1376 1HB  ASP A  89       4.300  27.255  16.304  1.00  0.00           H  
ATOM   1377 2HB  ASP A  89       4.454  25.785  15.351  1.00  0.00           H  
ATOM   1378  N   ASP A  90       6.229  28.828  13.775  1.00  0.00           N  
ATOM   1379  CA  ASP A  90       6.055  29.447  12.467  1.00  0.00           C  
ATOM   1380  C   ASP A  90       7.291  29.255  11.598  1.00  0.00           C  
ATOM   1381  O   ASP A  90       7.305  29.639  10.428  1.00  0.00           O  
ATOM   1382  CB  ASP A  90       5.756  30.941  12.616  1.00  0.00           C  
ATOM   1383  CG  ASP A  90       4.378  31.214  13.205  1.00  0.00           C  
ATOM   1384  OD1 ASP A  90       3.457  30.511  12.862  1.00  0.00           O  
ATOM   1385  OD2 ASP A  90       4.261  32.122  13.993  1.00  0.00           O  
ATOM   1386  H   ASP A  90       6.636  29.369  14.525  1.00  0.00           H  
ATOM   1387  HA  ASP A  90       5.210  28.971  11.968  1.00  0.00           H  
ATOM   1388 1HB  ASP A  90       6.507  31.401  13.258  1.00  0.00           H  
ATOM   1389 2HB  ASP A  90       5.819  31.424  11.640  1.00  0.00           H  
ATOM   1390  N   THR A  91       8.327  28.658  12.176  1.00  0.00           N  
ATOM   1391  CA  THR A  91       9.522  28.296  11.422  1.00  0.00           C  
ATOM   1392  C   THR A  91       9.161  27.546  10.146  1.00  0.00           C  
ATOM   1393  O   THR A  91       8.868  26.350  10.179  1.00  0.00           O  
ATOM   1394  CB  THR A  91      10.477  27.440  12.273  1.00  0.00           C  
ATOM   1395  OG1 THR A  91      10.858  28.168  13.447  1.00  0.00           O  
ATOM   1396  CG2 THR A  91      11.722  27.079  11.478  1.00  0.00           C  
ATOM   1397  H   THR A  91       8.287  28.448  13.163  1.00  0.00           H  
ATOM   1398  HA  THR A  91      10.042  29.211  11.138  1.00  0.00           H  
ATOM   1399  HB  THR A  91       9.970  26.524  12.579  1.00  0.00           H  
ATOM   1400  HG1 THR A  91      10.182  28.064  14.122  1.00  0.00           H  
ATOM   1401 1HG2 THR A  91      12.386  26.474  12.096  1.00  0.00           H  
ATOM   1402 2HG2 THR A  91      11.437  26.515  10.591  1.00  0.00           H  
ATOM   1403 3HG2 THR A  91      12.238  27.990  11.178  1.00  0.00           H  
ATOM   1404  N   ALA A  92       9.185  28.254   9.022  1.00  0.00           N  
ATOM   1405  CA  ALA A  92       8.775  27.680   7.746  1.00  0.00           C  
ATOM   1406  C   ALA A  92       9.264  28.527   6.578  1.00  0.00           C  
ATOM   1407  O   ALA A  92       9.636  29.688   6.754  1.00  0.00           O  
ATOM   1408  CB  ALA A  92       7.261  27.532   7.694  1.00  0.00           C  
ATOM   1409  H   ALA A  92       9.495  29.215   9.053  1.00  0.00           H  
ATOM   1410  HA  ALA A  92       9.230  26.694   7.657  1.00  0.00           H  
ATOM   1411 1HB  ALA A  92       6.971  27.102   6.735  1.00  0.00           H  
ATOM   1412 2HB  ALA A  92       6.932  26.876   8.500  1.00  0.00           H  
ATOM   1413 3HB  ALA A  92       6.796  28.509   7.809  1.00  0.00           H  
ATOM   1414  N   VAL A  93       9.261  27.941   5.386  1.00  0.00           N  
ATOM   1415  CA  VAL A  93       9.537  28.687   4.165  1.00  0.00           C  
ATOM   1416  C   VAL A  93       8.248  29.061   3.444  1.00  0.00           C  
ATOM   1417  O   VAL A  93       7.491  28.190   3.015  1.00  0.00           O  
ATOM   1418  CB  VAL A  93      10.428  27.857   3.221  1.00  0.00           C  
ATOM   1419  CG1 VAL A  93      10.706  28.626   1.938  1.00  0.00           C  
ATOM   1420  CG2 VAL A  93      11.726  27.491   3.923  1.00  0.00           C  
ATOM   1421  H   VAL A  93       9.062  26.953   5.325  1.00  0.00           H  
ATOM   1422  HA  VAL A  93      10.067  29.603   4.431  1.00  0.00           H  
ATOM   1423  HB  VAL A  93       9.896  26.947   2.941  1.00  0.00           H  
ATOM   1424 1HG1 VAL A  93      11.336  28.024   1.283  1.00  0.00           H  
ATOM   1425 2HG1 VAL A  93       9.765  28.846   1.434  1.00  0.00           H  
ATOM   1426 3HG1 VAL A  93      11.218  29.558   2.176  1.00  0.00           H  
ATOM   1427 1HG2 VAL A  93      12.350  26.903   3.250  1.00  0.00           H  
ATOM   1428 2HG2 VAL A  93      12.255  28.400   4.208  1.00  0.00           H  
ATOM   1429 3HG2 VAL A  93      11.505  26.905   4.816  1.00  0.00           H  
ATOM   1430  N   TYR A  94       8.005  30.360   3.314  1.00  0.00           N  
ATOM   1431  CA  TYR A  94       6.706  30.856   2.872  1.00  0.00           C  
ATOM   1432  C   TYR A  94       6.709  31.153   1.378  1.00  0.00           C  
ATOM   1433  O   TYR A  94       7.523  31.939   0.894  1.00  0.00           O  
ATOM   1434  CB  TYR A  94       6.314  32.107   3.661  1.00  0.00           C  
ATOM   1435  CG  TYR A  94       6.068  31.850   5.131  1.00  0.00           C  
ATOM   1436  CD1 TYR A  94       7.119  31.478   5.956  1.00  0.00           C  
ATOM   1437  CD2 TYR A  94       4.790  31.986   5.654  1.00  0.00           C  
ATOM   1438  CE1 TYR A  94       6.893  31.243   7.299  1.00  0.00           C  
ATOM   1439  CE2 TYR A  94       4.565  31.750   6.997  1.00  0.00           C  
ATOM   1440  CZ  TYR A  94       5.611  31.380   7.817  1.00  0.00           C  
ATOM   1441  OH  TYR A  94       5.386  31.146   9.155  1.00  0.00           O  
ATOM   1442  H   TYR A  94       8.737  31.022   3.527  1.00  0.00           H  
ATOM   1443  HA  TYR A  94       5.961  30.082   3.054  1.00  0.00           H  
ATOM   1444 1HB  TYR A  94       7.104  32.855   3.575  1.00  0.00           H  
ATOM   1445 2HB  TYR A  94       5.409  32.537   3.235  1.00  0.00           H  
ATOM   1446  HD1 TYR A  94       8.123  31.371   5.545  1.00  0.00           H  
ATOM   1447  HD2 TYR A  94       3.964  32.277   5.006  1.00  0.00           H  
ATOM   1448  HE1 TYR A  94       7.719  30.951   7.947  1.00  0.00           H  
ATOM   1449  HE2 TYR A  94       3.560  31.856   7.407  1.00  0.00           H  
ATOM   1450  HH  TYR A  94       6.114  30.635   9.515  1.00  0.00           H  
ATOM   1451  N   TYR A  95       5.795  30.519   0.653  1.00  0.00           N  
ATOM   1452  CA  TYR A  95       5.752  30.637  -0.800  1.00  0.00           C  
ATOM   1453  C   TYR A  95       4.572  31.490  -1.249  1.00  0.00           C  
ATOM   1454  O   TYR A  95       3.556  31.572  -0.560  1.00  0.00           O  
ATOM   1455  CB  TYR A  95       5.684  29.253  -1.448  1.00  0.00           C  
ATOM   1456  CG  TYR A  95       6.892  28.387  -1.169  1.00  0.00           C  
ATOM   1457  CD1 TYR A  95       6.915  27.567  -0.051  1.00  0.00           C  
ATOM   1458  CD2 TYR A  95       7.979  28.415  -2.031  1.00  0.00           C  
ATOM   1459  CE1 TYR A  95       8.019  26.776   0.204  1.00  0.00           C  
ATOM   1460  CE2 TYR A  95       9.083  27.624  -1.777  1.00  0.00           C  
ATOM   1461  CZ  TYR A  95       9.105  26.808  -0.664  1.00  0.00           C  
ATOM   1462  OH  TYR A  95      10.204  26.021  -0.410  1.00  0.00           O  
ATOM   1463  H   TYR A  95       5.111  29.940   1.119  1.00  0.00           H  
ATOM   1464  HA  TYR A  95       6.664  31.134  -1.133  1.00  0.00           H  
ATOM   1465 1HB  TYR A  95       4.798  28.726  -1.090  1.00  0.00           H  
ATOM   1466 2HB  TYR A  95       5.585  29.361  -2.528  1.00  0.00           H  
ATOM   1467  HD1 TYR A  95       6.061  27.545   0.626  1.00  0.00           H  
ATOM   1468  HD2 TYR A  95       7.962  29.060  -2.909  1.00  0.00           H  
ATOM   1469  HE1 TYR A  95       8.036  26.132   1.082  1.00  0.00           H  
ATOM   1470  HE2 TYR A  95       9.937  27.646  -2.454  1.00  0.00           H  
ATOM   1471  HH  TYR A  95       9.954  25.303   0.176  1.00  0.00           H  
ATOM   1472  N   CYS A  96       4.714  32.123  -2.408  1.00  0.00           N  
ATOM   1473  CA  CYS A  96       3.586  32.766  -3.072  1.00  0.00           C  
ATOM   1474  C   CYS A  96       3.217  32.039  -4.359  1.00  0.00           C  
ATOM   1475  O   CYS A  96       4.088  31.554  -5.081  1.00  0.00           O  
ATOM   1476  CB  CYS A  96       3.912  34.225  -3.393  1.00  0.00           C  
ATOM   1477  SG  CYS A  96       2.552  35.133  -4.166  1.00  0.00           S  
ATOM   1478  H   CYS A  96       5.626  32.160  -2.841  1.00  0.00           H  
ATOM   1479  HA  CYS A  96       2.729  32.742  -2.400  1.00  0.00           H  
ATOM   1480 1HB  CYS A  96       4.188  34.747  -2.477  1.00  0.00           H  
ATOM   1481 2HB  CYS A  96       4.770  34.267  -4.064  1.00  0.00           H  
ATOM   1482  HG  CYS A  96       1.604  34.685  -3.349  1.00  0.00           H  
ATOM   1483  N   ALA A  97       1.920  31.966  -4.640  1.00  0.00           N  
ATOM   1484  CA  ALA A  97       1.428  31.233  -5.800  1.00  0.00           C  
ATOM   1485  C   ALA A  97       0.227  31.932  -6.424  1.00  0.00           C  
ATOM   1486  O   ALA A  97      -0.546  32.596  -5.733  1.00  0.00           O  
ATOM   1487  CB  ALA A  97       1.066  29.807  -5.411  1.00  0.00           C  
ATOM   1488  H   ALA A  97       1.259  32.431  -4.034  1.00  0.00           H  
ATOM   1489  HA  ALA A  97       2.222  31.205  -6.545  1.00  0.00           H  
ATOM   1490 1HB  ALA A  97       0.700  29.273  -6.288  1.00  0.00           H  
ATOM   1491 2HB  ALA A  97       1.949  29.302  -5.020  1.00  0.00           H  
ATOM   1492 3HB  ALA A  97       0.290  29.824  -4.647  1.00  0.00           H  
ATOM   1493  N   ARG A  98       0.075  31.780  -7.735  1.00  0.00           N  
ATOM   1494  CA  ARG A  98      -1.000  32.441  -8.465  1.00  0.00           C  
ATOM   1495  C   ARG A  98      -2.207  31.525  -8.618  1.00  0.00           C  
ATOM   1496  O   ARG A  98      -2.061  30.320  -8.823  1.00  0.00           O  
ATOM   1497  CB  ARG A  98      -0.522  32.881  -9.841  1.00  0.00           C  
ATOM   1498  CG  ARG A  98       0.625  33.878  -9.831  1.00  0.00           C  
ATOM   1499  CD  ARG A  98       1.069  34.218 -11.207  1.00  0.00           C  
ATOM   1500  NE  ARG A  98       1.578  33.054 -11.915  1.00  0.00           N  
ATOM   1501  CZ  ARG A  98       1.587  32.918 -13.256  1.00  0.00           C  
ATOM   1502  NH1 ARG A  98       1.114  33.879 -14.017  1.00  0.00           N  
ATOM   1503  NH2 ARG A  98       2.073  31.818 -13.805  1.00  0.00           N  
ATOM   1504  H   ARG A  98       0.722  31.190  -8.240  1.00  0.00           H  
ATOM   1505  HA  ARG A  98      -1.305  33.326  -7.904  1.00  0.00           H  
ATOM   1506 1HB  ARG A  98      -0.197  32.010 -10.408  1.00  0.00           H  
ATOM   1507 2HB  ARG A  98      -1.350  33.335 -10.385  1.00  0.00           H  
ATOM   1508 1HG  ARG A  98       0.305  34.796  -9.338  1.00  0.00           H  
ATOM   1509 2HG  ARG A  98       1.473  33.454  -9.292  1.00  0.00           H  
ATOM   1510 1HD  ARG A  98       0.229  34.620 -11.772  1.00  0.00           H  
ATOM   1511 2HD  ARG A  98       1.864  34.962 -11.160  1.00  0.00           H  
ATOM   1512  HE  ARG A  98       1.951  32.293 -11.363  1.00  0.00           H  
ATOM   1513 1HH1 ARG A  98       0.743  34.719 -13.598  1.00  0.00           H  
ATOM   1514 2HH1 ARG A  98       1.121  33.777 -15.022  1.00  0.00           H  
ATOM   1515 1HH2 ARG A  98       2.437  31.079 -13.219  1.00  0.00           H  
ATOM   1516 2HH2 ARG A  98       2.080  31.716 -14.809  1.00  0.00           H  
ATOM   1517  N   SER A  99      -3.399  32.103  -8.518  1.00  0.00           N  
ATOM   1518  CA  SER A  99      -4.627  31.390  -8.849  1.00  0.00           C  
ATOM   1519  C   SER A  99      -5.511  32.216  -9.775  1.00  0.00           C  
ATOM   1520  O   SER A  99      -5.570  33.440  -9.663  1.00  0.00           O  
ATOM   1521  CB  SER A  99      -5.388  31.044  -7.584  1.00  0.00           C  
ATOM   1522  OG  SER A  99      -6.605  30.419  -7.885  1.00  0.00           O  
ATOM   1523  H   SER A  99      -3.456  33.061  -8.203  1.00  0.00           H  
ATOM   1524  HA  SER A  99      -4.362  30.465  -9.364  1.00  0.00           H  
ATOM   1525 1HB  SER A  99      -4.781  30.385  -6.963  1.00  0.00           H  
ATOM   1526 2HB  SER A  99      -5.574  31.952  -7.012  1.00  0.00           H  
ATOM   1527  HG  SER A  99      -6.391  29.505  -8.086  1.00  0.00           H  
ATOM   1528  N   GLY A 100      -6.197  31.539 -10.689  1.00  0.00           N  
ATOM   1529  CA  GLY A 100      -7.079  32.209 -11.636  1.00  0.00           C  
ATOM   1530  C   GLY A 100      -7.829  31.202 -12.499  1.00  0.00           C  
ATOM   1531  O   GLY A 100      -7.929  30.025 -12.151  1.00  0.00           O  
ATOM   1532  H   GLY A 100      -6.105  30.534 -10.729  1.00  0.00           H  
ATOM   1533 1HA  GLY A 100      -7.792  32.830 -11.093  1.00  0.00           H  
ATOM   1534 2HA  GLY A 100      -6.494  32.873 -12.271  1.00  0.00           H  
ATOM   1535  N   GLY A 101      -8.354  31.671 -13.626  1.00  0.00           N  
ATOM   1536  CA  GLY A 101      -9.051  30.801 -14.566  1.00  0.00           C  
ATOM   1537  C   GLY A 101      -8.094  29.808 -15.212  1.00  0.00           C  
ATOM   1538  O   GLY A 101      -8.305  28.597 -15.150  1.00  0.00           O  
ATOM   1539  H   GLY A 101      -8.268  32.655 -13.837  1.00  0.00           H  
ATOM   1540 1HA  GLY A 101      -9.843  30.262 -14.045  1.00  0.00           H  
ATOM   1541 2HA  GLY A 101      -9.528  31.406 -15.336  1.00  0.00           H  
ATOM   1542  N   PRO A 102      -7.040  30.329 -15.833  1.00  0.00           N  
ATOM   1543  CA  PRO A 102      -5.996  29.488 -16.405  1.00  0.00           C  
ATOM   1544  C   PRO A 102      -5.377  28.582 -15.348  1.00  0.00           C  
ATOM   1545  O   PRO A 102      -5.288  28.950 -14.177  1.00  0.00           O  
ATOM   1546  CB  PRO A 102      -4.985  30.508 -16.938  1.00  0.00           C  
ATOM   1547  CG  PRO A 102      -5.793  31.741 -17.161  1.00  0.00           C  
ATOM   1548  CD  PRO A 102      -6.779  31.753 -16.024  1.00  0.00           C  
ATOM   1549  HA  PRO A 102      -6.421  28.890 -17.225  1.00  0.00           H  
ATOM   1550 1HB  PRO A 102      -4.177  30.654 -16.207  1.00  0.00           H  
ATOM   1551 2HB  PRO A 102      -4.520  30.130 -17.860  1.00  0.00           H  
ATOM   1552 1HG  PRO A 102      -5.141  32.627 -17.165  1.00  0.00           H  
ATOM   1553 2HG  PRO A 102      -6.282  31.702 -18.145  1.00  0.00           H  
ATOM   1554 1HD  PRO A 102      -6.315  32.214 -15.140  1.00  0.00           H  
ATOM   1555 2HD  PRO A 102      -7.680  32.308 -16.324  1.00  0.00           H  
ATOM   1556  N   TYR A 103      -4.949  27.397 -15.769  1.00  0.00           N  
ATOM   1557  CA  TYR A 103      -4.320  26.443 -14.863  1.00  0.00           C  
ATOM   1558  C   TYR A 103      -2.814  26.388 -15.080  1.00  0.00           C  
ATOM   1559  O   TYR A 103      -2.143  25.467 -14.612  1.00  0.00           O  
ATOM   1560  CB  TYR A 103      -4.934  25.052 -15.039  1.00  0.00           C  
ATOM   1561  CG  TYR A 103      -4.795  24.497 -16.440  1.00  0.00           C  
ATOM   1562  CD1 TYR A 103      -3.620  23.868 -16.823  1.00  0.00           C  
ATOM   1563  CD2 TYR A 103      -5.843  24.618 -17.340  1.00  0.00           C  
ATOM   1564  CE1 TYR A 103      -3.493  23.362 -18.102  1.00  0.00           C  
ATOM   1565  CE2 TYR A 103      -5.716  24.111 -18.619  1.00  0.00           C  
ATOM   1566  CZ  TYR A 103      -4.547  23.485 -19.000  1.00  0.00           C  
ATOM   1567  OH  TYR A 103      -4.421  22.980 -20.274  1.00  0.00           O  
ATOM   1568  H   TYR A 103      -5.062  27.149 -16.742  1.00  0.00           H  
ATOM   1569  HA  TYR A 103      -4.495  26.773 -13.838  1.00  0.00           H  
ATOM   1570 1HB  TYR A 103      -4.459  24.354 -14.348  1.00  0.00           H  
ATOM   1571 2HB  TYR A 103      -5.994  25.088 -14.791  1.00  0.00           H  
ATOM   1572  HD1 TYR A 103      -2.796  23.774 -16.115  1.00  0.00           H  
ATOM   1573  HD2 TYR A 103      -6.766  25.113 -17.039  1.00  0.00           H  
ATOM   1574  HE1 TYR A 103      -2.570  22.868 -18.404  1.00  0.00           H  
ATOM   1575  HE2 TYR A 103      -6.540  24.206 -19.327  1.00  0.00           H  
ATOM   1576  HH  TYR A 103      -5.258  23.069 -20.737  1.00  0.00           H  
ATOM   1577  N   PHE A 104      -2.287  27.378 -15.792  1.00  0.00           N  
ATOM   1578  CA  PHE A 104      -0.894  27.355 -16.223  1.00  0.00           C  
ATOM   1579  C   PHE A 104       0.012  28.018 -15.194  1.00  0.00           C  
ATOM   1580  O   PHE A 104       0.491  29.133 -15.401  1.00  0.00           O  
ATOM   1581  CB  PHE A 104      -0.741  28.058 -17.573  1.00  0.00           C  
ATOM   1582  CG  PHE A 104      -1.465  27.374 -18.698  1.00  0.00           C  
ATOM   1583  CD1 PHE A 104      -2.770  27.720 -19.013  1.00  0.00           C  
ATOM   1584  CD2 PHE A 104      -0.843  26.384 -19.443  1.00  0.00           C  
ATOM   1585  CE1 PHE A 104      -3.438  27.092 -20.048  1.00  0.00           C  
ATOM   1586  CE2 PHE A 104      -1.506  25.755 -20.478  1.00  0.00           C  
ATOM   1587  CZ  PHE A 104      -2.806  26.110 -20.780  1.00  0.00           C  
ATOM   1588  H   PHE A 104      -2.866  28.167 -16.041  1.00  0.00           H  
ATOM   1589  HA  PHE A 104      -0.583  26.315 -16.334  1.00  0.00           H  
ATOM   1590 1HB  PHE A 104      -1.116  29.077 -17.497  1.00  0.00           H  
ATOM   1591 2HB  PHE A 104       0.315  28.117 -17.834  1.00  0.00           H  
ATOM   1592  HD1 PHE A 104      -3.270  28.498 -18.434  1.00  0.00           H  
ATOM   1593  HD2 PHE A 104       0.184  26.104 -19.204  1.00  0.00           H  
ATOM   1594  HE1 PHE A 104      -4.463  27.374 -20.284  1.00  0.00           H  
ATOM   1595  HE2 PHE A 104      -1.006  24.979 -21.056  1.00  0.00           H  
ATOM   1596  HZ  PHE A 104      -3.331  25.614 -21.595  1.00  0.00           H  
ATOM   1597  N   PHE A 105       0.244  27.325 -14.084  1.00  0.00           N  
ATOM   1598  CA  PHE A 105       1.093  27.846 -13.019  1.00  0.00           C  
ATOM   1599  C   PHE A 105       2.285  26.931 -12.768  1.00  0.00           C  
ATOM   1600  O   PHE A 105       2.185  25.957 -12.022  1.00  0.00           O  
ATOM   1601  CB  PHE A 105       0.290  28.012 -11.728  1.00  0.00           C  
ATOM   1602  CG  PHE A 105      -0.946  28.851 -11.887  1.00  0.00           C  
ATOM   1603  CD1 PHE A 105      -2.205  28.295 -11.721  1.00  0.00           C  
ATOM   1604  CD2 PHE A 105      -0.852  30.198 -12.203  1.00  0.00           C  
ATOM   1605  CE1 PHE A 105      -3.343  29.066 -11.867  1.00  0.00           C  
ATOM   1606  CE2 PHE A 105      -1.987  30.972 -12.348  1.00  0.00           C  
ATOM   1607  CZ  PHE A 105      -3.234  30.404 -12.180  1.00  0.00           C  
ATOM   1608  H   PHE A 105      -0.179  26.415 -13.975  1.00  0.00           H  
ATOM   1609  HA  PHE A 105       1.470  28.823 -13.324  1.00  0.00           H  
ATOM   1610 1HB  PHE A 105      -0.009  27.033 -11.357  1.00  0.00           H  
ATOM   1611 2HB  PHE A 105       0.918  28.473 -10.966  1.00  0.00           H  
ATOM   1612  HD1 PHE A 105      -2.291  27.237 -11.472  1.00  0.00           H  
ATOM   1613  HD2 PHE A 105       0.133  30.647 -12.336  1.00  0.00           H  
ATOM   1614  HE1 PHE A 105      -4.327  28.615 -11.735  1.00  0.00           H  
ATOM   1615  HE2 PHE A 105      -1.899  32.029 -12.596  1.00  0.00           H  
ATOM   1616  HZ  PHE A 105      -4.130  31.012 -12.297  1.00  0.00           H  
ATOM   1617  N   ASP A 106       3.412  27.250 -13.394  1.00  0.00           N  
ATOM   1618  CA  ASP A 106       4.529  26.318 -13.485  1.00  0.00           C  
ATOM   1619  C   ASP A 106       5.378  26.351 -12.220  1.00  0.00           C  
ATOM   1620  O   ASP A 106       5.749  25.307 -11.682  1.00  0.00           O  
ATOM   1621  CB  ASP A 106       5.401  26.641 -14.701  1.00  0.00           C  
ATOM   1622  CG  ASP A 106       4.690  26.387 -16.023  1.00  0.00           C  
ATOM   1623  OD1 ASP A 106       4.674  25.261 -16.460  1.00  0.00           O  
ATOM   1624  OD2 ASP A 106       4.170  27.322 -16.584  1.00  0.00           O  
ATOM   1625  H   ASP A 106       3.498  28.163 -13.818  1.00  0.00           H  
ATOM   1626  HA  ASP A 106       4.130  25.310 -13.600  1.00  0.00           H  
ATOM   1627 1HB  ASP A 106       5.705  27.687 -14.663  1.00  0.00           H  
ATOM   1628 2HB  ASP A 106       6.307  26.035 -14.670  1.00  0.00           H  
ATOM   1629  N   TYR A 107       5.684  27.555 -11.751  1.00  0.00           N  
ATOM   1630  CA  TYR A 107       6.622  27.732 -10.648  1.00  0.00           C  
ATOM   1631  C   TYR A 107       6.020  28.596  -9.547  1.00  0.00           C  
ATOM   1632  O   TYR A 107       5.408  29.629  -9.819  1.00  0.00           O  
ATOM   1633  CB  TYR A 107       7.929  28.348 -11.151  1.00  0.00           C  
ATOM   1634  CG  TYR A 107       8.657  27.493 -12.164  1.00  0.00           C  
ATOM   1635  CD1 TYR A 107       8.422  27.671 -13.519  1.00  0.00           C  
ATOM   1636  CD2 TYR A 107       9.560  26.530 -11.737  1.00  0.00           C  
ATOM   1637  CE1 TYR A 107       9.087  26.889 -14.444  1.00  0.00           C  
ATOM   1638  CE2 TYR A 107      10.225  25.749 -12.662  1.00  0.00           C  
ATOM   1639  CZ  TYR A 107       9.991  25.926 -14.011  1.00  0.00           C  
ATOM   1640  OH  TYR A 107      10.653  25.148 -14.932  1.00  0.00           O  
ATOM   1641  H   TYR A 107       5.257  28.369 -12.168  1.00  0.00           H  
ATOM   1642  HA  TYR A 107       6.840  26.754 -10.219  1.00  0.00           H  
ATOM   1643 1HB  TYR A 107       7.723  29.317 -11.609  1.00  0.00           H  
ATOM   1644 2HB  TYR A 107       8.598  28.521 -10.308  1.00  0.00           H  
ATOM   1645  HD1 TYR A 107       7.713  28.428 -13.854  1.00  0.00           H  
ATOM   1646  HD2 TYR A 107       9.744  26.389 -10.672  1.00  0.00           H  
ATOM   1647  HE1 TYR A 107       8.902  27.029 -15.509  1.00  0.00           H  
ATOM   1648  HE2 TYR A 107      10.934  24.991 -12.327  1.00  0.00           H  
ATOM   1649  HH  TYR A 107      11.189  24.496 -14.473  1.00  0.00           H  
ATOM   1650  N   TRP A 108       6.199  28.168  -8.302  1.00  0.00           N  
ATOM   1651  CA  TRP A 108       6.017  29.049  -7.155  1.00  0.00           C  
ATOM   1652  C   TRP A 108       7.239  29.932  -6.940  1.00  0.00           C  
ATOM   1653  O   TRP A 108       8.294  29.705  -7.533  1.00  0.00           O  
ATOM   1654  CB  TRP A 108       5.746  28.231  -5.891  1.00  0.00           C  
ATOM   1655  CG  TRP A 108       4.430  27.513  -5.913  1.00  0.00           C  
ATOM   1656  CD1 TRP A 108       3.635  27.302  -7.000  1.00  0.00           C  
ATOM   1657  CD2 TRP A 108       3.746  26.905  -4.792  1.00  0.00           C  
ATOM   1658  NE1 TRP A 108       2.508  26.608  -6.634  1.00  0.00           N  
ATOM   1659  CE2 TRP A 108       2.560  26.355  -5.286  1.00  0.00           C  
ATOM   1660  CE3 TRP A 108       4.041  26.783  -3.428  1.00  0.00           C  
ATOM   1661  CZ2 TRP A 108       1.661  25.693  -4.467  1.00  0.00           C  
ATOM   1662  CZ3 TRP A 108       3.140  26.117  -2.606  1.00  0.00           C  
ATOM   1663  CH2 TRP A 108       1.980  25.586  -3.113  1.00  0.00           C  
ATOM   1664  H   TRP A 108       6.467  27.206  -8.146  1.00  0.00           H  
ATOM   1665  HA  TRP A 108       5.158  29.692  -7.346  1.00  0.00           H  
ATOM   1666 1HB  TRP A 108       6.537  27.492  -5.759  1.00  0.00           H  
ATOM   1667 2HB  TRP A 108       5.763  28.888  -5.022  1.00  0.00           H  
ATOM   1668  HD1 TRP A 108       3.862  27.635  -8.011  1.00  0.00           H  
ATOM   1669  HE1 TRP A 108       1.762  26.330  -7.254  1.00  0.00           H  
ATOM   1670  HE3 TRP A 108       4.961  27.201  -3.021  1.00  0.00           H  
ATOM   1671  HZ2 TRP A 108       0.734  25.264  -4.850  1.00  0.00           H  
ATOM   1672  HZ3 TRP A 108       3.376  26.028  -1.546  1.00  0.00           H  
ATOM   1673  HH2 TRP A 108       1.295  25.069  -2.440  1.00  0.00           H  
ATOM   1674  N   GLY A 109       7.091  30.941  -6.088  1.00  0.00           N  
ATOM   1675  CA  GLY A 109       8.202  31.819  -5.740  1.00  0.00           C  
ATOM   1676  C   GLY A 109       9.315  31.050  -5.041  1.00  0.00           C  
ATOM   1677  O   GLY A 109       9.142  29.889  -4.669  1.00  0.00           O  
ATOM   1678  H   GLY A 109       6.186  31.103  -5.670  1.00  0.00           H  
ATOM   1679 1HA  GLY A 109       8.591  32.289  -6.644  1.00  0.00           H  
ATOM   1680 2HA  GLY A 109       7.845  32.618  -5.092  1.00  0.00           H  
ATOM   1681  N   GLN A 110      10.459  31.703  -4.866  1.00  0.00           N  
ATOM   1682  CA  GLN A 110      11.660  31.029  -4.386  1.00  0.00           C  
ATOM   1683  C   GLN A 110      11.529  30.651  -2.916  1.00  0.00           C  
ATOM   1684  O   GLN A 110      12.275  29.811  -2.412  1.00  0.00           O  
ATOM   1685  CB  GLN A 110      12.890  31.917  -4.590  1.00  0.00           C  
ATOM   1686  CG  GLN A 110      13.102  32.948  -3.494  1.00  0.00           C  
ATOM   1687  CD  GLN A 110      12.460  34.282  -3.823  1.00  0.00           C  
ATOM   1688  OE1 GLN A 110      11.412  34.339  -4.473  1.00  0.00           O  
ATOM   1689  NE2 GLN A 110      13.084  35.365  -3.375  1.00  0.00           N  
ATOM   1690  H   GLN A 110      10.498  32.691  -5.070  1.00  0.00           H  
ATOM   1691  HA  GLN A 110      11.794  30.111  -4.958  1.00  0.00           H  
ATOM   1692 1HB  GLN A 110      13.783  31.294  -4.643  1.00  0.00           H  
ATOM   1693 2HB  GLN A 110      12.804  32.447  -5.538  1.00  0.00           H  
ATOM   1694 1HG  GLN A 110      12.663  32.576  -2.569  1.00  0.00           H  
ATOM   1695 2HG  GLN A 110      14.172  33.108  -3.362  1.00  0.00           H  
ATOM   1696 1HE2 GLN A 110      12.707  36.274  -3.561  1.00  0.00           H  
ATOM   1697 2HE2 GLN A 110      13.931  35.274  -2.852  1.00  0.00           H  
ATOM   1698  N   GLY A 111      10.577  31.277  -2.232  1.00  0.00           N  
ATOM   1699  CA  GLY A 111      10.296  30.952  -0.838  1.00  0.00           C  
ATOM   1700  C   GLY A 111      10.977  31.936   0.105  1.00  0.00           C  
ATOM   1701  O   GLY A 111      12.107  32.360  -0.135  1.00  0.00           O  
ATOM   1702  H   GLY A 111      10.034  31.996  -2.689  1.00  0.00           H  
ATOM   1703 1HA  GLY A 111       9.219  30.969  -0.671  1.00  0.00           H  
ATOM   1704 2HA  GLY A 111      10.639  29.941  -0.624  1.00  0.00           H  
ATOM   1705  N   THR A 112      10.282  32.297   1.178  1.00  0.00           N  
ATOM   1706  CA  THR A 112      10.838  33.190   2.187  1.00  0.00           C  
ATOM   1707  C   THR A 112      10.906  32.509   3.548  1.00  0.00           C  
ATOM   1708  O   THR A 112       9.882  32.285   4.192  1.00  0.00           O  
ATOM   1709  CB  THR A 112      10.013  34.485   2.297  1.00  0.00           C  
ATOM   1710  OG1 THR A 112      10.000  35.156   1.030  1.00  0.00           O  
ATOM   1711  CG2 THR A 112      10.606  35.409   3.349  1.00  0.00           C  
ATOM   1712  H   THR A 112       9.343  31.942   1.298  1.00  0.00           H  
ATOM   1713  HA  THR A 112      11.854  33.455   1.892  1.00  0.00           H  
ATOM   1714  HB  THR A 112       8.987  34.240   2.573  1.00  0.00           H  
ATOM   1715  HG1 THR A 112      10.775  35.719   0.959  1.00  0.00           H  
ATOM   1716 1HG2 THR A 112      10.010  36.318   3.413  1.00  0.00           H  
ATOM   1717 2HG2 THR A 112      10.607  34.906   4.316  1.00  0.00           H  
ATOM   1718 3HG2 THR A 112      11.629  35.664   3.074  1.00  0.00           H  
ATOM   1719  N   LEU A 113      12.120  32.184   3.981  1.00  0.00           N  
ATOM   1720  CA  LEU A 113      12.324  31.530   5.268  1.00  0.00           C  
ATOM   1721  C   LEU A 113      12.118  32.505   6.420  1.00  0.00           C  
ATOM   1722  O   LEU A 113      12.830  33.502   6.537  1.00  0.00           O  
ATOM   1723  CB  LEU A 113      13.735  30.933   5.342  1.00  0.00           C  
ATOM   1724  CG  LEU A 113      14.108  30.270   6.674  1.00  0.00           C  
ATOM   1725  CD1 LEU A 113      13.208  29.066   6.912  1.00  0.00           C  
ATOM   1726  CD2 LEU A 113      15.573  29.861   6.644  1.00  0.00           C  
ATOM   1727  H   LEU A 113      12.921  32.394   3.403  1.00  0.00           H  
ATOM   1728  HA  LEU A 113      11.597  30.724   5.366  1.00  0.00           H  
ATOM   1729 1HB  LEU A 113      13.836  30.184   4.559  1.00  0.00           H  
ATOM   1730 2HB  LEU A 113      14.458  31.727   5.152  1.00  0.00           H  
ATOM   1731  HG  LEU A 113      13.945  30.975   7.489  1.00  0.00           H  
ATOM   1732 1HD1 LEU A 113      13.473  28.594   7.858  1.00  0.00           H  
ATOM   1733 2HD1 LEU A 113      12.168  29.390   6.948  1.00  0.00           H  
ATOM   1734 3HD1 LEU A 113      13.338  28.349   6.101  1.00  0.00           H  
ATOM   1735 1HD2 LEU A 113      15.839  29.390   7.591  1.00  0.00           H  
ATOM   1736 2HD2 LEU A 113      15.737  29.155   5.830  1.00  0.00           H  
ATOM   1737 3HD2 LEU A 113      16.195  30.743   6.491  1.00  0.00           H  
ATOM   1738  N   VAL A 114      11.138  32.212   7.269  1.00  0.00           N  
ATOM   1739  CA  VAL A 114      10.877  33.028   8.449  1.00  0.00           C  
ATOM   1740  C   VAL A 114      11.078  32.227   9.728  1.00  0.00           C  
ATOM   1741  O   VAL A 114      10.471  31.172   9.913  1.00  0.00           O  
ATOM   1742  CB  VAL A 114       9.439  33.577   8.411  1.00  0.00           C  
ATOM   1743  CG1 VAL A 114       9.144  34.385   9.666  1.00  0.00           C  
ATOM   1744  CG2 VAL A 114       9.241  34.426   7.164  1.00  0.00           C  
ATOM   1745  H   VAL A 114      10.560  31.403   7.092  1.00  0.00           H  
ATOM   1746  HA  VAL A 114      11.573  33.868   8.449  1.00  0.00           H  
ATOM   1747  HB  VAL A 114       8.740  32.740   8.396  1.00  0.00           H  
ATOM   1748 1HG1 VAL A 114       8.123  34.765   9.623  1.00  0.00           H  
ATOM   1749 2HG1 VAL A 114       9.256  33.748  10.543  1.00  0.00           H  
ATOM   1750 3HG1 VAL A 114       9.839  35.221   9.732  1.00  0.00           H  
ATOM   1751 1HG2 VAL A 114       8.222  34.810   7.144  1.00  0.00           H  
ATOM   1752 2HG2 VAL A 114       9.943  35.260   7.177  1.00  0.00           H  
ATOM   1753 3HG2 VAL A 114       9.417  33.817   6.277  1.00  0.00           H  
ATOM   1754  N   THR A 115      11.934  32.733  10.609  1.00  0.00           N  
ATOM   1755  CA  THR A 115      12.183  32.088  11.893  1.00  0.00           C  
ATOM   1756  C   THR A 115      11.871  33.028  13.051  1.00  0.00           C  
ATOM   1757  O   THR A 115      10.736  33.187  13.406  1.00  0.00           O  
ATOM   1758  OXT THR A 115      12.761  33.610  13.608  1.00  0.00           O  
ATOM   1759  CB  THR A 115      13.642  31.606  11.998  1.00  0.00           C  
ATOM   1760  OG1 THR A 115      13.908  30.653  10.960  1.00  0.00           O  
ATOM   1761  CG2 THR A 115      13.894  30.959  13.351  1.00  0.00           C  
ATOM   1762  H   THR A 115      12.425  33.586  10.384  1.00  0.00           H  
ATOM   1763  HA  THR A 115      11.528  31.221  11.978  1.00  0.00           H  
ATOM   1764  HB  THR A 115      14.315  32.454  11.875  1.00  0.00           H  
ATOM   1765  HG1 THR A 115      14.170  29.817  11.353  1.00  0.00           H  
ATOM   1766 1HG2 THR A 115      14.930  30.624  13.407  1.00  0.00           H  
ATOM   1767 2HG2 THR A 115      13.703  31.684  14.142  1.00  0.00           H  
ATOM   1768 3HG2 THR A 115      13.230  30.105  13.475  1.00  0.00           H  
ATOM   1769  N   ASP C 116      -9.628  22.822   6.397  1.00  0.00           N  
ATOM   1770  CA  ASP C 116      -9.179  22.142   7.606  1.00  0.00           C  
ATOM   1771  C   ASP C 116      -9.376  20.635   7.495  1.00  0.00           C  
ATOM   1772  O   ASP C 116      -9.728  19.972   8.471  1.00  0.00           O  
ATOM   1773  CB  ASP C 116      -9.929  22.672   8.830  1.00  0.00           C  
ATOM   1774  CG  ASP C 116     -11.435  22.467   8.737  1.00  0.00           C  
ATOM   1775  OD1 ASP C 116     -11.908  22.162   7.668  1.00  0.00           O  
ATOM   1776  OD2 ASP C 116     -12.097  22.617   9.736  1.00  0.00           O  
ATOM   1777 1H   ASP C 116      -9.487  23.807   6.497  1.00  0.00           H  
ATOM   1778 2H   ASP C 116      -9.105  22.489   5.613  1.00  0.00           H  
ATOM   1779 3H   ASP C 116     -10.600  22.638   6.252  1.00  0.00           H  
ATOM   1780  HA  ASP C 116      -8.114  22.337   7.738  1.00  0.00           H  
ATOM   1781 1HB  ASP C 116      -9.563  22.170   9.727  1.00  0.00           H  
ATOM   1782 2HB  ASP C 116      -9.728  23.737   8.947  1.00  0.00           H  
ATOM   1783  N   ILE C 117      -9.146  20.100   6.301  1.00  0.00           N  
ATOM   1784  CA  ILE C 117      -9.147  18.656   6.096  1.00  0.00           C  
ATOM   1785  C   ILE C 117      -7.731  18.096   6.120  1.00  0.00           C  
ATOM   1786  O   ILE C 117      -6.864  18.540   5.368  1.00  0.00           O  
ATOM   1787  CB  ILE C 117      -9.821  18.292   4.760  1.00  0.00           C  
ATOM   1788  CG1 ILE C 117     -11.288  18.731   4.766  1.00  0.00           C  
ATOM   1789  CG2 ILE C 117      -9.711  16.798   4.499  1.00  0.00           C  
ATOM   1790  CD1 ILE C 117     -11.981  18.562   3.433  1.00  0.00           C  
ATOM   1791  H   ILE C 117      -8.966  20.709   5.515  1.00  0.00           H  
ATOM   1792  HA  ILE C 117      -9.711  18.193   6.904  1.00  0.00           H  
ATOM   1793  HB  ILE C 117      -9.334  18.831   3.948  1.00  0.00           H  
ATOM   1794 1HG1 ILE C 117     -11.837  18.157   5.511  1.00  0.00           H  
ATOM   1795 2HG1 ILE C 117     -11.353  19.781   5.051  1.00  0.00           H  
ATOM   1796 1HG2 ILE C 117     -10.193  16.558   3.552  1.00  0.00           H  
ATOM   1797 2HG2 ILE C 117      -8.660  16.514   4.453  1.00  0.00           H  
ATOM   1798 3HG2 ILE C 117     -10.200  16.250   5.304  1.00  0.00           H  
ATOM   1799 1HD1 ILE C 117     -13.016  18.895   3.516  1.00  0.00           H  
ATOM   1800 2HD1 ILE C 117     -11.468  19.158   2.678  1.00  0.00           H  
ATOM   1801 3HD1 ILE C 117     -11.960  17.512   3.143  1.00  0.00           H  
ATOM   1802  N   VAL C 118      -7.503  17.117   6.989  1.00  0.00           N  
ATOM   1803  CA  VAL C 118      -6.181  16.521   7.142  1.00  0.00           C  
ATOM   1804  C   VAL C 118      -5.865  15.577   5.989  1.00  0.00           C  
ATOM   1805  O   VAL C 118      -6.635  14.664   5.693  1.00  0.00           O  
ATOM   1806  CB  VAL C 118      -6.093  15.750   8.472  1.00  0.00           C  
ATOM   1807  CG1 VAL C 118      -4.751  15.042   8.589  1.00  0.00           C  
ATOM   1808  CG2 VAL C 118      -6.303  16.703   9.638  1.00  0.00           C  
ATOM   1809  H   VAL C 118      -8.264  16.776   7.558  1.00  0.00           H  
ATOM   1810  HA  VAL C 118      -5.440  17.321   7.151  1.00  0.00           H  
ATOM   1811  HB  VAL C 118      -6.865  14.980   8.487  1.00  0.00           H  
ATOM   1812 1HG1 VAL C 118      -4.707  14.501   9.535  1.00  0.00           H  
ATOM   1813 2HG1 VAL C 118      -4.638  14.338   7.765  1.00  0.00           H  
ATOM   1814 3HG1 VAL C 118      -3.948  15.777   8.554  1.00  0.00           H  
ATOM   1815 1HG2 VAL C 118      -6.241  16.151  10.575  1.00  0.00           H  
ATOM   1816 2HG2 VAL C 118      -5.535  17.476   9.620  1.00  0.00           H  
ATOM   1817 3HG2 VAL C 118      -7.286  17.167   9.556  1.00  0.00           H  
ATOM   1818  N   MET C 119      -4.727  15.803   5.341  1.00  0.00           N  
ATOM   1819  CA  MET C 119      -4.327  14.998   4.193  1.00  0.00           C  
ATOM   1820  C   MET C 119      -3.008  14.281   4.456  1.00  0.00           C  
ATOM   1821  O   MET C 119      -1.942  14.896   4.436  1.00  0.00           O  
ATOM   1822  CB  MET C 119      -4.218  15.873   2.946  1.00  0.00           C  
ATOM   1823  CG  MET C 119      -5.503  16.599   2.573  1.00  0.00           C  
ATOM   1824  SD  MET C 119      -5.309  17.656   1.124  1.00  0.00           S  
ATOM   1825  CE  MET C 119      -5.394  16.445  -0.192  1.00  0.00           C  
ATOM   1826  H   MET C 119      -4.124  16.551   5.651  1.00  0.00           H  
ATOM   1827  HA  MET C 119      -5.088  14.236   4.022  1.00  0.00           H  
ATOM   1828 1HB  MET C 119      -3.443  16.623   3.095  1.00  0.00           H  
ATOM   1829 2HB  MET C 119      -3.921  15.259   2.095  1.00  0.00           H  
ATOM   1830 1HG  MET C 119      -6.286  15.869   2.365  1.00  0.00           H  
ATOM   1831 2HG  MET C 119      -5.828  17.217   3.409  1.00  0.00           H  
ATOM   1832 1HE  MET C 119      -5.289  16.946  -1.155  1.00  0.00           H  
ATOM   1833 2HE  MET C 119      -4.589  15.719  -0.071  1.00  0.00           H  
ATOM   1834 3HE  MET C 119      -6.355  15.932  -0.153  1.00  0.00           H  
ATOM   1835  N   THR C 120      -3.088  12.978   4.702  1.00  0.00           N  
ATOM   1836  CA  THR C 120      -1.910  12.190   5.044  1.00  0.00           C  
ATOM   1837  C   THR C 120      -1.384  11.430   3.833  1.00  0.00           C  
ATOM   1838  O   THR C 120      -2.072  10.571   3.281  1.00  0.00           O  
ATOM   1839  CB  THR C 120      -2.217  11.199   6.182  1.00  0.00           C  
ATOM   1840  OG1 THR C 120      -2.608  11.923   7.356  1.00  0.00           O  
ATOM   1841  CG2 THR C 120      -0.993  10.353   6.498  1.00  0.00           C  
ATOM   1842  H   THR C 120      -3.987  12.522   4.651  1.00  0.00           H  
ATOM   1843  HA  THR C 120      -1.126  12.868   5.382  1.00  0.00           H  
ATOM   1844  HB  THR C 120      -3.036  10.546   5.885  1.00  0.00           H  
ATOM   1845  HG1 THR C 120      -3.558  11.850   7.474  1.00  0.00           H  
ATOM   1846 1HG2 THR C 120      -1.228   9.659   7.304  1.00  0.00           H  
ATOM   1847 2HG2 THR C 120      -0.699   9.793   5.610  1.00  0.00           H  
ATOM   1848 3HG2 THR C 120      -0.172  11.000   6.805  1.00  0.00           H  
ATOM   1849  N   GLN C 121      -0.162  11.753   3.423  1.00  0.00           N  
ATOM   1850  CA  GLN C 121       0.475  11.070   2.303  1.00  0.00           C  
ATOM   1851  C   GLN C 121       1.338   9.910   2.785  1.00  0.00           C  
ATOM   1852  O   GLN C 121       1.865   9.936   3.897  1.00  0.00           O  
ATOM   1853  CB  GLN C 121       1.324  12.051   1.490  1.00  0.00           C  
ATOM   1854  CG  GLN C 121       0.524  13.141   0.798  1.00  0.00           C  
ATOM   1855  CD  GLN C 121       1.401  14.072  -0.018  1.00  0.00           C  
ATOM   1856  OE1 GLN C 121       1.126  15.271  -0.125  1.00  0.00           O  
ATOM   1857  NE2 GLN C 121       2.463  13.526  -0.599  1.00  0.00           N  
ATOM   1858  H   GLN C 121       0.338  12.489   3.899  1.00  0.00           H  
ATOM   1859  HA  GLN C 121      -0.303  10.664   1.657  1.00  0.00           H  
ATOM   1860 1HB  GLN C 121       2.052  12.532   2.145  1.00  0.00           H  
ATOM   1861 2HB  GLN C 121       1.881  11.506   0.728  1.00  0.00           H  
ATOM   1862 1HG  GLN C 121      -0.198  12.676   0.127  1.00  0.00           H  
ATOM   1863 2HG  GLN C 121       0.006  13.732   1.552  1.00  0.00           H  
ATOM   1864 1HE2 GLN C 121       3.078  14.092  -1.150  1.00  0.00           H  
ATOM   1865 2HE2 GLN C 121       2.649  12.550  -0.486  1.00  0.00           H  
ATOM   1866  N   SER C 122       1.479   8.894   1.940  1.00  0.00           N  
ATOM   1867  CA  SER C 122       2.272   7.719   2.281  1.00  0.00           C  
ATOM   1868  C   SER C 122       2.957   7.140   1.050  1.00  0.00           C  
ATOM   1869  O   SER C 122       2.333   6.974   0.002  1.00  0.00           O  
ATOM   1870  CB  SER C 122       1.392   6.665   2.924  1.00  0.00           C  
ATOM   1871  OG  SER C 122       2.127   5.508   3.218  1.00  0.00           O  
ATOM   1872  H   SER C 122       1.026   8.937   1.039  1.00  0.00           H  
ATOM   1873  HA  SER C 122       3.043   8.016   2.994  1.00  0.00           H  
ATOM   1874 1HB  SER C 122       0.956   7.064   3.840  1.00  0.00           H  
ATOM   1875 2HB  SER C 122       0.572   6.416   2.252  1.00  0.00           H  
ATOM   1876  HG  SER C 122       2.518   5.225   2.388  1.00  0.00           H  
ATOM   1877  N   PRO C 123       4.243   6.834   1.183  1.00  0.00           N  
ATOM   1878  CA  PRO C 123       4.951   7.033   2.442  1.00  0.00           C  
ATOM   1879  C   PRO C 123       5.395   8.482   2.601  1.00  0.00           C  
ATOM   1880  O   PRO C 123       5.106   9.326   1.753  1.00  0.00           O  
ATOM   1881  CB  PRO C 123       6.149   6.086   2.317  1.00  0.00           C  
ATOM   1882  CG  PRO C 123       6.484   6.110   0.865  1.00  0.00           C  
ATOM   1883  CD  PRO C 123       5.149   6.181   0.174  1.00  0.00           C  
ATOM   1884  HA  PRO C 123       4.299   6.735   3.276  1.00  0.00           H  
ATOM   1885 1HB  PRO C 123       6.975   6.439   2.952  1.00  0.00           H  
ATOM   1886 2HB  PRO C 123       5.874   5.083   2.675  1.00  0.00           H  
ATOM   1887 1HG  PRO C 123       7.125   6.975   0.637  1.00  0.00           H  
ATOM   1888 2HG  PRO C 123       7.055   5.211   0.592  1.00  0.00           H  
ATOM   1889 1HD  PRO C 123       5.238   6.794  -0.735  1.00  0.00           H  
ATOM   1890 2HD  PRO C 123       4.810   5.165  -0.075  1.00  0.00           H  
ATOM   1891  N   LEU C 124       6.097   8.764   3.693  1.00  0.00           N  
ATOM   1892  CA  LEU C 124       6.751  10.054   3.871  1.00  0.00           C  
ATOM   1893  C   LEU C 124       7.908  10.225   2.895  1.00  0.00           C  
ATOM   1894  O   LEU C 124       8.119  11.309   2.350  1.00  0.00           O  
ATOM   1895  CB  LEU C 124       7.264  10.195   5.310  1.00  0.00           C  
ATOM   1896  CG  LEU C 124       7.928  11.535   5.652  1.00  0.00           C  
ATOM   1897  CD1 LEU C 124       6.941  12.668   5.411  1.00  0.00           C  
ATOM   1898  CD2 LEU C 124       8.396  11.515   7.100  1.00  0.00           C  
ATOM   1899  H   LEU C 124       6.180   8.066   4.419  1.00  0.00           H  
ATOM   1900  HA  LEU C 124       6.022  10.841   3.680  1.00  0.00           H  
ATOM   1901 1HB  LEU C 124       6.426  10.057   5.992  1.00  0.00           H  
ATOM   1902 2HB  LEU C 124       7.992   9.406   5.498  1.00  0.00           H  
ATOM   1903  HG  LEU C 124       8.785  11.694   4.996  1.00  0.00           H  
ATOM   1904 1HD1 LEU C 124       7.413  13.620   5.653  1.00  0.00           H  
ATOM   1905 2HD1 LEU C 124       6.638  12.671   4.363  1.00  0.00           H  
ATOM   1906 3HD1 LEU C 124       6.064  12.527   6.042  1.00  0.00           H  
ATOM   1907 1HD2 LEU C 124       8.869  12.467   7.342  1.00  0.00           H  
ATOM   1908 2HD2 LEU C 124       7.540  11.358   7.756  1.00  0.00           H  
ATOM   1909 3HD2 LEU C 124       9.114  10.707   7.239  1.00  0.00           H  
ATOM   1910  N   SER C 125       8.656   9.148   2.677  1.00  0.00           N  
ATOM   1911  CA  SER C 125       9.721   9.144   1.682  1.00  0.00           C  
ATOM   1912  C   SER C 125       9.794   7.806   0.959  1.00  0.00           C  
ATOM   1913  O   SER C 125       9.589   6.752   1.561  1.00  0.00           O  
ATOM   1914  CB  SER C 125      11.053   9.445   2.342  1.00  0.00           C  
ATOM   1915  OG  SER C 125      12.099   9.386   1.412  1.00  0.00           O  
ATOM   1916  H   SER C 125       8.481   8.311   3.215  1.00  0.00           H  
ATOM   1917  HA  SER C 125       9.511   9.920   0.946  1.00  0.00           H  
ATOM   1918 1HB  SER C 125      11.019  10.436   2.794  1.00  0.00           H  
ATOM   1919 2HB  SER C 125      11.233   8.727   3.142  1.00  0.00           H  
ATOM   1920  HG  SER C 125      11.775   9.822   0.621  1.00  0.00           H  
ATOM   1921  N   LEU C 126      10.087   7.854  -0.336  1.00  0.00           N  
ATOM   1922  CA  LEU C 126       9.927   6.692  -1.202  1.00  0.00           C  
ATOM   1923  C   LEU C 126      11.135   6.512  -2.112  1.00  0.00           C  
ATOM   1924  O   LEU C 126      11.174   7.043  -3.222  1.00  0.00           O  
ATOM   1925  CB  LEU C 126       8.657   6.835  -2.051  1.00  0.00           C  
ATOM   1926  CG  LEU C 126       8.341   5.655  -2.979  1.00  0.00           C  
ATOM   1927  CD1 LEU C 126       8.127   4.397  -2.148  1.00  0.00           C  
ATOM   1928  CD2 LEU C 126       7.108   5.978  -3.810  1.00  0.00           C  
ATOM   1929  H   LEU C 126      10.431   8.718  -0.731  1.00  0.00           H  
ATOM   1930  HA  LEU C 126       9.833   5.805  -0.577  1.00  0.00           H  
ATOM   1931 1HB  LEU C 126       7.807   6.968  -1.384  1.00  0.00           H  
ATOM   1932 2HB  LEU C 126       8.751   7.727  -2.669  1.00  0.00           H  
ATOM   1933  HG  LEU C 126       9.188   5.476  -3.642  1.00  0.00           H  
ATOM   1934 1HD1 LEU C 126       7.903   3.559  -2.808  1.00  0.00           H  
ATOM   1935 2HD1 LEU C 126       9.031   4.179  -1.579  1.00  0.00           H  
ATOM   1936 3HD1 LEU C 126       7.295   4.552  -1.462  1.00  0.00           H  
ATOM   1937 1HD2 LEU C 126       6.884   5.140  -4.470  1.00  0.00           H  
ATOM   1938 2HD2 LEU C 126       6.260   6.156  -3.148  1.00  0.00           H  
ATOM   1939 3HD2 LEU C 126       7.295   6.871  -4.407  1.00  0.00           H  
ATOM   1940  N   PRO C 127      12.121   5.760  -1.635  1.00  0.00           N  
ATOM   1941  CA  PRO C 127      13.239   5.341  -2.473  1.00  0.00           C  
ATOM   1942  C   PRO C 127      12.764   4.476  -3.633  1.00  0.00           C  
ATOM   1943  O   PRO C 127      12.055   3.489  -3.435  1.00  0.00           O  
ATOM   1944  CB  PRO C 127      14.120   4.548  -1.501  1.00  0.00           C  
ATOM   1945  CG  PRO C 127      13.669   4.994  -0.152  1.00  0.00           C  
ATOM   1946  CD  PRO C 127      12.186   5.206  -0.304  1.00  0.00           C  
ATOM   1947  HA  PRO C 127      13.766   6.232  -2.845  1.00  0.00           H  
ATOM   1948 1HB  PRO C 127      13.981   3.469  -1.662  1.00  0.00           H  
ATOM   1949 2HB  PRO C 127      15.181   4.768  -1.691  1.00  0.00           H  
ATOM   1950 1HG  PRO C 127      13.913   4.231   0.601  1.00  0.00           H  
ATOM   1951 2HG  PRO C 127      14.200   5.912   0.141  1.00  0.00           H  
ATOM   1952 1HD  PRO C 127      11.666   4.240  -0.215  1.00  0.00           H  
ATOM   1953 2HD  PRO C 127      11.835   5.908   0.466  1.00  0.00           H  
ATOM   1954  N   VAL C 128      13.159   4.852  -4.845  1.00  0.00           N  
ATOM   1955  CA  VAL C 128      12.733   4.140  -6.044  1.00  0.00           C  
ATOM   1956  C   VAL C 128      13.922   3.796  -6.932  1.00  0.00           C  
ATOM   1957  O   VAL C 128      14.804   4.626  -7.153  1.00  0.00           O  
ATOM   1958  CB  VAL C 128      11.729   4.993  -6.843  1.00  0.00           C  
ATOM   1959  CG1 VAL C 128      11.318   4.275  -8.120  1.00  0.00           C  
ATOM   1960  CG2 VAL C 128      10.513   5.303  -5.983  1.00  0.00           C  
ATOM   1961  H   VAL C 128      13.770   5.651  -4.938  1.00  0.00           H  
ATOM   1962  HA  VAL C 128      12.243   3.214  -5.742  1.00  0.00           H  
ATOM   1963  HB  VAL C 128      12.213   5.924  -7.139  1.00  0.00           H  
ATOM   1964 1HG1 VAL C 128      10.609   4.892  -8.672  1.00  0.00           H  
ATOM   1965 2HG1 VAL C 128      12.199   4.096  -8.736  1.00  0.00           H  
ATOM   1966 3HG1 VAL C 128      10.850   3.324  -7.868  1.00  0.00           H  
ATOM   1967 1HG2 VAL C 128       9.808   5.907  -6.554  1.00  0.00           H  
ATOM   1968 2HG2 VAL C 128      10.034   4.372  -5.682  1.00  0.00           H  
ATOM   1969 3HG2 VAL C 128      10.826   5.853  -5.096  1.00  0.00           H  
ATOM   1970  N   THR C 129      13.939   2.568  -7.439  1.00  0.00           N  
ATOM   1971  CA  THR C 129      14.937   2.159  -8.420  1.00  0.00           C  
ATOM   1972  C   THR C 129      14.674   2.802  -9.776  1.00  0.00           C  
ATOM   1973  O   THR C 129      13.540   2.821 -10.255  1.00  0.00           O  
ATOM   1974  CB  THR C 129      14.969   0.627  -8.572  1.00  0.00           C  
ATOM   1975  OG1 THR C 129      15.298   0.026  -7.313  1.00  0.00           O  
ATOM   1976  CG2 THR C 129      16.001   0.215  -9.611  1.00  0.00           C  
ATOM   1977  H   THR C 129      13.243   1.902  -7.138  1.00  0.00           H  
ATOM   1978  HA  THR C 129      15.917   2.490  -8.075  1.00  0.00           H  
ATOM   1979  HB  THR C 129      13.987   0.271  -8.883  1.00  0.00           H  
ATOM   1980  HG1 THR C 129      14.493  -0.269  -6.879  1.00  0.00           H  
ATOM   1981 1HG2 THR C 129      16.009  -0.871  -9.705  1.00  0.00           H  
ATOM   1982 2HG2 THR C 129      15.747   0.661 -10.572  1.00  0.00           H  
ATOM   1983 3HG2 THR C 129      16.987   0.559  -9.300  1.00  0.00           H  
ATOM   1984  N   PRO C 130      15.728   3.328 -10.390  1.00  0.00           N  
ATOM   1985  CA  PRO C 130      15.625   3.918 -11.719  1.00  0.00           C  
ATOM   1986  C   PRO C 130      14.917   2.978 -12.686  1.00  0.00           C  
ATOM   1987  O   PRO C 130      15.370   1.858 -12.921  1.00  0.00           O  
ATOM   1988  CB  PRO C 130      17.089   4.137 -12.114  1.00  0.00           C  
ATOM   1989  CG  PRO C 130      17.786   4.375 -10.818  1.00  0.00           C  
ATOM   1990  CD  PRO C 130      17.125   3.423  -9.857  1.00  0.00           C  
ATOM   1991  HA  PRO C 130      15.089   4.876 -11.649  1.00  0.00           H  
ATOM   1992 1HB  PRO C 130      17.470   3.254 -12.648  1.00  0.00           H  
ATOM   1993 2HB  PRO C 130      17.169   4.989 -12.805  1.00  0.00           H  
ATOM   1994 1HG  PRO C 130      18.864   4.187 -10.926  1.00  0.00           H  
ATOM   1995 2HG  PRO C 130      17.675   5.427 -10.515  1.00  0.00           H  
ATOM   1996 1HD  PRO C 130      17.639   2.451  -9.891  1.00  0.00           H  
ATOM   1997 2HD  PRO C 130      17.158   3.844  -8.842  1.00  0.00           H  
ATOM   1998  N   GLY C 131      13.803   3.440 -13.244  1.00  0.00           N  
ATOM   1999  CA  GLY C 131      13.034   2.644 -14.193  1.00  0.00           C  
ATOM   2000  C   GLY C 131      11.872   1.938 -13.506  1.00  0.00           C  
ATOM   2001  O   GLY C 131      11.082   1.249 -14.152  1.00  0.00           O  
ATOM   2002  H   GLY C 131      13.480   4.366 -13.004  1.00  0.00           H  
ATOM   2003 1HA  GLY C 131      12.656   3.289 -14.986  1.00  0.00           H  
ATOM   2004 2HA  GLY C 131      13.686   1.907 -14.662  1.00  0.00           H  
ATOM   2005  N   GLU C 132      11.772   2.114 -12.193  1.00  0.00           N  
ATOM   2006  CA  GLU C 132      10.698   1.504 -11.418  1.00  0.00           C  
ATOM   2007  C   GLU C 132       9.554   2.485 -11.195  1.00  0.00           C  
ATOM   2008  O   GLU C 132       9.759   3.589 -10.691  1.00  0.00           O  
ATOM   2009  CB  GLU C 132      11.228   1.009 -10.070  1.00  0.00           C  
ATOM   2010  CG  GLU C 132      10.191   0.305  -9.207  1.00  0.00           C  
ATOM   2011  CD  GLU C 132      10.721  -0.083  -7.855  1.00  0.00           C  
ATOM   2012  OE1 GLU C 132      11.798   0.346  -7.514  1.00  0.00           O  
ATOM   2013  OE2 GLU C 132      10.049  -0.808  -7.161  1.00  0.00           O  
ATOM   2014  H   GLU C 132      12.458   2.685 -11.720  1.00  0.00           H  
ATOM   2015  HA  GLU C 132      10.311   0.651 -11.975  1.00  0.00           H  
ATOM   2016 1HB  GLU C 132      12.053   0.315 -10.236  1.00  0.00           H  
ATOM   2017 2HB  GLU C 132      11.620   1.853  -9.501  1.00  0.00           H  
ATOM   2018 1HG  GLU C 132       9.336   0.967  -9.073  1.00  0.00           H  
ATOM   2019 2HG  GLU C 132       9.847  -0.588  -9.727  1.00  0.00           H  
ATOM   2020  N   PRO C 133       8.348   2.075 -11.574  1.00  0.00           N  
ATOM   2021  CA  PRO C 133       7.154   2.874 -11.326  1.00  0.00           C  
ATOM   2022  C   PRO C 133       6.983   3.162  -9.840  1.00  0.00           C  
ATOM   2023  O   PRO C 133       7.159   2.278  -9.002  1.00  0.00           O  
ATOM   2024  CB  PRO C 133       6.027   1.986 -11.863  1.00  0.00           C  
ATOM   2025  CG  PRO C 133       6.697   1.115 -12.870  1.00  0.00           C  
ATOM   2026  CD  PRO C 133       8.047   0.821 -12.273  1.00  0.00           C  
ATOM   2027  HA  PRO C 133       7.222   3.812 -11.896  1.00  0.00           H  
ATOM   2028 1HB  PRO C 133       5.574   1.415 -11.039  1.00  0.00           H  
ATOM   2029 2HB  PRO C 133       5.232   2.609 -12.298  1.00  0.00           H  
ATOM   2030 1HG  PRO C 133       6.102   0.205 -13.041  1.00  0.00           H  
ATOM   2031 2HG  PRO C 133       6.765   1.636 -13.837  1.00  0.00           H  
ATOM   2032 1HD  PRO C 133       7.966  -0.033 -11.584  1.00  0.00           H  
ATOM   2033 2HD  PRO C 133       8.765   0.604 -13.078  1.00  0.00           H  
ATOM   2034  N   ALA C 134       6.639   4.405  -9.519  1.00  0.00           N  
ATOM   2035  CA  ALA C 134       6.374   4.795  -8.139  1.00  0.00           C  
ATOM   2036  C   ALA C 134       4.883   4.993  -7.899  1.00  0.00           C  
ATOM   2037  O   ALA C 134       4.103   5.112  -8.844  1.00  0.00           O  
ATOM   2038  CB  ALA C 134       7.139   6.063  -7.791  1.00  0.00           C  
ATOM   2039  H   ALA C 134       6.558   5.097 -10.250  1.00  0.00           H  
ATOM   2040  HA  ALA C 134       6.713   3.988  -7.489  1.00  0.00           H  
ATOM   2041 1HB  ALA C 134       6.931   6.341  -6.758  1.00  0.00           H  
ATOM   2042 2HB  ALA C 134       8.208   5.888  -7.912  1.00  0.00           H  
ATOM   2043 3HB  ALA C 134       6.827   6.869  -8.453  1.00  0.00           H  
ATOM   2044  N   SER C 135       4.493   5.028  -6.630  1.00  0.00           N  
ATOM   2045  CA  SER C 135       3.094   5.215  -6.263  1.00  0.00           C  
ATOM   2046  C   SER C 135       2.966   5.974  -4.949  1.00  0.00           C  
ATOM   2047  O   SER C 135       3.409   5.502  -3.902  1.00  0.00           O  
ATOM   2048  CB  SER C 135       2.400   3.872  -6.151  1.00  0.00           C  
ATOM   2049  OG  SER C 135       1.055   4.030  -5.789  1.00  0.00           O  
ATOM   2050  H   SER C 135       5.183   4.922  -5.900  1.00  0.00           H  
ATOM   2051  HA  SER C 135       2.606   5.799  -7.045  1.00  0.00           H  
ATOM   2052 1HB  SER C 135       2.464   3.348  -7.105  1.00  0.00           H  
ATOM   2053 2HB  SER C 135       2.909   3.260  -5.408  1.00  0.00           H  
ATOM   2054  HG  SER C 135       1.041   4.714  -5.115  1.00  0.00           H  
ATOM   2055  N   ILE C 136       2.358   7.154  -5.010  1.00  0.00           N  
ATOM   2056  CA  ILE C 136       2.204   7.999  -3.832  1.00  0.00           C  
ATOM   2057  C   ILE C 136       0.741   8.109  -3.420  1.00  0.00           C  
ATOM   2058  O   ILE C 136      -0.096   8.581  -4.189  1.00  0.00           O  
ATOM   2059  CB  ILE C 136       2.773   9.406  -4.087  1.00  0.00           C  
ATOM   2060  CG1 ILE C 136       4.266   9.326  -4.416  1.00  0.00           C  
ATOM   2061  CG2 ILE C 136       2.538  10.302  -2.880  1.00  0.00           C  
ATOM   2062  CD1 ILE C 136       4.560   9.221  -5.895  1.00  0.00           C  
ATOM   2063  H   ILE C 136       1.992   7.474  -5.896  1.00  0.00           H  
ATOM   2064  HA  ILE C 136       2.756   7.547  -3.009  1.00  0.00           H  
ATOM   2065  HB  ILE C 136       2.282   9.846  -4.955  1.00  0.00           H  
ATOM   2066 1HG1 ILE C 136       4.772  10.211  -4.030  1.00  0.00           H  
ATOM   2067 2HG1 ILE C 136       4.702   8.459  -3.921  1.00  0.00           H  
ATOM   2068 1HG2 ILE C 136       2.948  11.292  -3.077  1.00  0.00           H  
ATOM   2069 2HG2 ILE C 136       1.469  10.382  -2.690  1.00  0.00           H  
ATOM   2070 3HG2 ILE C 136       3.031   9.873  -2.007  1.00  0.00           H  
ATOM   2071 1HD1 ILE C 136       5.638   9.168  -6.049  1.00  0.00           H  
ATOM   2072 2HD1 ILE C 136       4.092   8.322  -6.297  1.00  0.00           H  
ATOM   2073 3HD1 ILE C 136       4.164  10.096  -6.408  1.00  0.00           H  
ATOM   2074  N   SER C 137       0.440   7.670  -2.203  1.00  0.00           N  
ATOM   2075  CA  SER C 137      -0.929   7.683  -1.701  1.00  0.00           C  
ATOM   2076  C   SER C 137      -1.211   8.948  -0.902  1.00  0.00           C  
ATOM   2077  O   SER C 137      -0.351   9.437  -0.169  1.00  0.00           O  
ATOM   2078  CB  SER C 137      -1.179   6.462  -0.837  1.00  0.00           C  
ATOM   2079  OG  SER C 137      -2.455   6.508  -0.260  1.00  0.00           O  
ATOM   2080  H   SER C 137       1.178   7.319  -1.610  1.00  0.00           H  
ATOM   2081  HA  SER C 137      -1.610   7.656  -2.553  1.00  0.00           H  
ATOM   2082 1HB  SER C 137      -1.083   5.562  -1.443  1.00  0.00           H  
ATOM   2083 2HB  SER C 137      -0.425   6.411  -0.053  1.00  0.00           H  
ATOM   2084  HG  SER C 137      -2.461   7.282   0.308  1.00  0.00           H  
ATOM   2085  N   CYS C 138      -2.422   9.476  -1.047  1.00  0.00           N  
ATOM   2086  CA  CYS C 138      -2.867  10.607  -0.242  1.00  0.00           C  
ATOM   2087  C   CYS C 138      -4.289  10.399   0.263  1.00  0.00           C  
ATOM   2088  O   CYS C 138      -5.245  10.445  -0.511  1.00  0.00           O  
ATOM   2089  CB  CYS C 138      -2.803  11.902  -1.052  1.00  0.00           C  
ATOM   2090  SG  CYS C 138      -3.359  13.367  -0.148  1.00  0.00           S  
ATOM   2091  H   CYS C 138      -3.051   9.083  -1.733  1.00  0.00           H  
ATOM   2092  HA  CYS C 138      -2.203  10.702   0.618  1.00  0.00           H  
ATOM   2093 1HB  CYS C 138      -1.778  12.077  -1.379  1.00  0.00           H  
ATOM   2094 2HB  CYS C 138      -3.419  11.803  -1.945  1.00  0.00           H  
ATOM   2095  N   ARG C 139      -4.421  10.170   1.565  1.00  0.00           N  
ATOM   2096  CA  ARG C 139      -5.727   9.942   2.174  1.00  0.00           C  
ATOM   2097  C   ARG C 139      -6.166  11.144   3.001  1.00  0.00           C  
ATOM   2098  O   ARG C 139      -5.494  11.530   3.957  1.00  0.00           O  
ATOM   2099  CB  ARG C 139      -5.696   8.705   3.059  1.00  0.00           C  
ATOM   2100  CG  ARG C 139      -6.941   8.492   3.904  1.00  0.00           C  
ATOM   2101  CD  ARG C 139      -6.946   7.154   4.548  1.00  0.00           C  
ATOM   2102  NE  ARG C 139      -7.317   6.103   3.613  1.00  0.00           N  
ATOM   2103  CZ  ARG C 139      -7.149   4.785   3.837  1.00  0.00           C  
ATOM   2104  NH1 ARG C 139      -6.617   4.373   4.967  1.00  0.00           N  
ATOM   2105  NH2 ARG C 139      -7.520   3.907   2.922  1.00  0.00           N  
ATOM   2106  H   ARG C 139      -3.597  10.154   2.148  1.00  0.00           H  
ATOM   2107  HA  ARG C 139      -6.456   9.783   1.379  1.00  0.00           H  
ATOM   2108 1HB  ARG C 139      -5.562   7.819   2.440  1.00  0.00           H  
ATOM   2109 2HB  ARG C 139      -4.843   8.763   3.736  1.00  0.00           H  
ATOM   2110 1HG  ARG C 139      -6.984   9.250   4.687  1.00  0.00           H  
ATOM   2111 2HG  ARG C 139      -7.828   8.572   3.273  1.00  0.00           H  
ATOM   2112 1HD  ARG C 139      -5.951   6.932   4.933  1.00  0.00           H  
ATOM   2113 2HD  ARG C 139      -7.662   7.148   5.369  1.00  0.00           H  
ATOM   2114  HE  ARG C 139      -7.730   6.382   2.733  1.00  0.00           H  
ATOM   2115 1HH1 ARG C 139      -6.333   5.045   5.666  1.00  0.00           H  
ATOM   2116 2HH1 ARG C 139      -6.491   3.386   5.134  1.00  0.00           H  
ATOM   2117 1HH2 ARG C 139      -7.929   4.224   2.054  1.00  0.00           H  
ATOM   2118 2HH2 ARG C 139      -7.394   2.920   3.090  1.00  0.00           H  
ATOM   2119  N   SER C 140      -7.298  11.731   2.627  1.00  0.00           N  
ATOM   2120  CA  SER C 140      -7.861  12.852   3.369  1.00  0.00           C  
ATOM   2121  C   SER C 140      -8.733  12.367   4.520  1.00  0.00           C  
ATOM   2122  O   SER C 140      -9.219  11.237   4.510  1.00  0.00           O  
ATOM   2123  CB  SER C 140      -8.674  13.735   2.444  1.00  0.00           C  
ATOM   2124  OG  SER C 140      -9.832  13.076   2.009  1.00  0.00           O  
ATOM   2125  H   SER C 140      -7.780  11.392   1.807  1.00  0.00           H  
ATOM   2126  HA  SER C 140      -7.041  13.439   3.785  1.00  0.00           H  
ATOM   2127 1HB  SER C 140      -8.949  14.652   2.965  1.00  0.00           H  
ATOM   2128 2HB  SER C 140      -8.068  14.017   1.584  1.00  0.00           H  
ATOM   2129  HG  SER C 140     -10.561  13.674   2.188  1.00  0.00           H  
ATOM   2130  N   SER C 141      -8.928  13.230   5.512  1.00  0.00           N  
ATOM   2131  CA  SER C 141      -9.791  12.914   6.644  1.00  0.00           C  
ATOM   2132  C   SER C 141     -11.256  13.154   6.304  1.00  0.00           C  
ATOM   2133  O   SER C 141     -12.149  12.767   7.057  1.00  0.00           O  
ATOM   2134  CB  SER C 141      -9.398  13.747   7.848  1.00  0.00           C  
ATOM   2135  OG  SER C 141      -9.686  15.102   7.637  1.00  0.00           O  
ATOM   2136  H   SER C 141      -8.467  14.128   5.481  1.00  0.00           H  
ATOM   2137  HA  SER C 141      -9.665  11.858   6.891  1.00  0.00           H  
ATOM   2138 1HB  SER C 141      -9.935  13.392   8.728  1.00  0.00           H  
ATOM   2139 2HB  SER C 141      -8.334  13.625   8.044  1.00  0.00           H  
ATOM   2140  HG  SER C 141     -10.627  15.202   7.800  1.00  0.00           H  
ATOM   2141  N   GLN C 142     -11.496  13.797   5.166  1.00  0.00           N  
ATOM   2142  CA  GLN C 142     -12.852  14.131   4.747  1.00  0.00           C  
ATOM   2143  C   GLN C 142     -12.965  14.171   3.229  1.00  0.00           C  
ATOM   2144  O   GLN C 142     -12.010  14.520   2.534  1.00  0.00           O  
ATOM   2145  CB  GLN C 142     -13.279  15.478   5.339  1.00  0.00           C  
ATOM   2146  CG  GLN C 142     -14.715  15.866   5.031  1.00  0.00           C  
ATOM   2147  CD  GLN C 142     -15.139  17.132   5.750  1.00  0.00           C  
ATOM   2148  OE1 GLN C 142     -14.491  17.566   6.706  1.00  0.00           O  
ATOM   2149  NE2 GLN C 142     -16.232  17.733   5.293  1.00  0.00           N  
ATOM   2150  H   GLN C 142     -10.720  14.059   4.576  1.00  0.00           H  
ATOM   2151  HA  GLN C 142     -13.528  13.360   5.115  1.00  0.00           H  
ATOM   2152 1HB  GLN C 142     -13.162  15.453   6.422  1.00  0.00           H  
ATOM   2153 2HB  GLN C 142     -12.629  16.265   4.957  1.00  0.00           H  
ATOM   2154 1HG  GLN C 142     -14.814  16.032   3.958  1.00  0.00           H  
ATOM   2155 2HG  GLN C 142     -15.374  15.057   5.346  1.00  0.00           H  
ATOM   2156 1HE2 GLN C 142     -16.560  18.573   5.728  1.00  0.00           H  
ATOM   2157 2HE2 GLN C 142     -16.727  17.347   4.515  1.00  0.00           H  
ATOM   2158  N   ASN C 143     -14.138  13.812   2.718  1.00  0.00           N  
ATOM   2159  CA  ASN C 143     -14.384  13.823   1.281  1.00  0.00           C  
ATOM   2160  C   ASN C 143     -14.092  15.193   0.683  1.00  0.00           C  
ATOM   2161  O   ASN C 143     -14.664  16.199   1.103  1.00  0.00           O  
ATOM   2162  CB  ASN C 143     -15.811  13.402   0.980  1.00  0.00           C  
ATOM   2163  CG  ASN C 143     -16.069  13.247  -0.493  1.00  0.00           C  
ATOM   2164  OD1 ASN C 143     -15.862  14.182  -1.274  1.00  0.00           O  
ATOM   2165  ND2 ASN C 143     -16.517  12.082  -0.887  1.00  0.00           N  
ATOM   2166  H   ASN C 143     -14.879  13.524   3.342  1.00  0.00           H  
ATOM   2167  HA  ASN C 143     -13.705  13.112   0.808  1.00  0.00           H  
ATOM   2168 1HB  ASN C 143     -16.023  12.455   1.477  1.00  0.00           H  
ATOM   2169 2HB  ASN C 143     -16.501  14.144   1.382  1.00  0.00           H  
ATOM   2170 1HD2 ASN C 143     -16.707  11.921  -1.856  1.00  0.00           H  
ATOM   2171 2HD2 ASN C 143     -16.670  11.354  -0.220  1.00  0.00           H  
ATOM   2172  N   ILE C 144     -13.199  15.226  -0.300  1.00  0.00           N  
ATOM   2173  CA  ILE C 144     -12.761  16.482  -0.896  1.00  0.00           C  
ATOM   2174  C   ILE C 144     -13.366  16.675  -2.281  1.00  0.00           C  
ATOM   2175  O   ILE C 144     -12.704  17.167  -3.195  1.00  0.00           O  
ATOM   2176  CB  ILE C 144     -11.225  16.538  -0.994  1.00  0.00           C  
ATOM   2177  CG1 ILE C 144     -10.703  15.390  -1.860  1.00  0.00           C  
ATOM   2178  CG2 ILE C 144     -10.602  16.489   0.393  1.00  0.00           C  
ATOM   2179  CD1 ILE C 144      -9.244  15.522  -2.234  1.00  0.00           C  
ATOM   2180  H   ILE C 144     -12.813  14.358  -0.643  1.00  0.00           H  
ATOM   2181  HA  ILE C 144     -13.096  17.301  -0.261  1.00  0.00           H  
ATOM   2182  HB  ILE C 144     -10.926  17.464  -1.484  1.00  0.00           H  
ATOM   2183 1HG1 ILE C 144     -10.836  14.446  -1.332  1.00  0.00           H  
ATOM   2184 2HG1 ILE C 144     -11.286  15.334  -2.780  1.00  0.00           H  
ATOM   2185 1HG2 ILE C 144      -9.517  16.529   0.306  1.00  0.00           H  
ATOM   2186 2HG2 ILE C 144     -10.951  17.339   0.979  1.00  0.00           H  
ATOM   2187 3HG2 ILE C 144     -10.892  15.563   0.890  1.00  0.00           H  
ATOM   2188 1HD1 ILE C 144      -8.948  14.671  -2.848  1.00  0.00           H  
ATOM   2189 2HD1 ILE C 144      -9.094  16.444  -2.796  1.00  0.00           H  
ATOM   2190 3HD1 ILE C 144      -8.638  15.544  -1.330  1.00  0.00           H  
ATOM   2191  N   VAL C 145     -14.627  16.284  -2.430  1.00  0.00           N  
ATOM   2192  CA  VAL C 145     -15.366  16.535  -3.661  1.00  0.00           C  
ATOM   2193  C   VAL C 145     -16.352  17.683  -3.487  1.00  0.00           C  
ATOM   2194  O   VAL C 145     -17.223  17.640  -2.618  1.00  0.00           O  
ATOM   2195  CB  VAL C 145     -16.128  15.269  -4.094  1.00  0.00           C  
ATOM   2196  CG1 VAL C 145     -16.910  15.529  -5.374  1.00  0.00           C  
ATOM   2197  CG2 VAL C 145     -15.153  14.116  -4.283  1.00  0.00           C  
ATOM   2198  H   VAL C 145     -15.085  15.800  -1.671  1.00  0.00           H  
ATOM   2199  HA  VAL C 145     -14.655  16.801  -4.444  1.00  0.00           H  
ATOM   2200  HB  VAL C 145     -16.853  15.010  -3.322  1.00  0.00           H  
ATOM   2201 1HG1 VAL C 145     -17.442  14.623  -5.665  1.00  0.00           H  
ATOM   2202 2HG1 VAL C 145     -17.626  16.332  -5.205  1.00  0.00           H  
ATOM   2203 3HG1 VAL C 145     -16.221  15.815  -6.169  1.00  0.00           H  
ATOM   2204 1HG2 VAL C 145     -15.699  13.224  -4.588  1.00  0.00           H  
ATOM   2205 2HG2 VAL C 145     -14.425  14.378  -5.051  1.00  0.00           H  
ATOM   2206 3HG2 VAL C 145     -14.635  13.921  -3.343  1.00  0.00           H  
ATOM   2207  N   HIS C 146     -16.211  18.709  -4.319  1.00  0.00           N  
ATOM   2208  CA  HIS C 146     -17.039  19.904  -4.210  1.00  0.00           C  
ATOM   2209  C   HIS C 146     -18.469  19.627  -4.655  1.00  0.00           C  
ATOM   2210  O   HIS C 146     -18.711  18.754  -5.489  1.00  0.00           O  
ATOM   2211  CB  HIS C 146     -16.451  21.048  -5.042  1.00  0.00           C  
ATOM   2212  CG  HIS C 146     -17.024  22.391  -4.710  1.00  0.00           C  
ATOM   2213  ND1 HIS C 146     -18.317  22.747  -5.030  1.00  0.00           N  
ATOM   2214  CD2 HIS C 146     -16.481  23.463  -4.087  1.00  0.00           C  
ATOM   2215  CE1 HIS C 146     -18.545  23.982  -4.617  1.00  0.00           C  
ATOM   2216  NE2 HIS C 146     -17.447  24.438  -4.042  1.00  0.00           N  
ATOM   2217  H   HIS C 146     -15.512  18.660  -5.047  1.00  0.00           H  
ATOM   2218  HA  HIS C 146     -17.074  20.228  -3.170  1.00  0.00           H  
ATOM   2219 1HB  HIS C 146     -15.372  21.091  -4.892  1.00  0.00           H  
ATOM   2220 2HB  HIS C 146     -16.626  20.855  -6.100  1.00  0.00           H  
ATOM   2221  HD2 HIS C 146     -15.467  23.538  -3.694  1.00  0.00           H  
ATOM   2222  HE1 HIS C 146     -19.480  24.530  -4.731  1.00  0.00           H  
ATOM   2223  HE2 HIS C 146     -17.331  25.354  -3.633  1.00  0.00           H  
ATOM   2224  N   ASN C 147     -19.413  20.375  -4.096  1.00  0.00           N  
ATOM   2225  CA  ASN C 147     -20.830  20.121  -4.328  1.00  0.00           C  
ATOM   2226  C   ASN C 147     -21.211  20.409  -5.774  1.00  0.00           C  
ATOM   2227  O   ASN C 147     -22.248  19.953  -6.255  1.00  0.00           O  
ATOM   2228  CB  ASN C 147     -21.682  20.940  -3.377  1.00  0.00           C  
ATOM   2229  CG  ASN C 147     -21.621  20.434  -1.963  1.00  0.00           C  
ATOM   2230  OD1 ASN C 147     -21.309  19.262  -1.723  1.00  0.00           O  
ATOM   2231  ND2 ASN C 147     -21.911  21.295  -1.021  1.00  0.00           N  
ATOM   2232  H   ASN C 147     -19.143  21.139  -3.493  1.00  0.00           H  
ATOM   2233  HA  ASN C 147     -21.026  19.063  -4.147  1.00  0.00           H  
ATOM   2234 1HB  ASN C 147     -21.350  21.979  -3.393  1.00  0.00           H  
ATOM   2235 2HB  ASN C 147     -22.720  20.923  -3.711  1.00  0.00           H  
ATOM   2236 1HD2 ASN C 147     -21.887  21.014  -0.061  1.00  0.00           H  
ATOM   2237 2HD2 ASN C 147     -22.158  22.233  -1.260  1.00  0.00           H  
ATOM   2238  N   ASN C 148     -20.367  21.169  -6.463  1.00  0.00           N  
ATOM   2239  CA  ASN C 148     -20.616  21.523  -7.855  1.00  0.00           C  
ATOM   2240  C   ASN C 148     -20.202  20.396  -8.793  1.00  0.00           C  
ATOM   2241  O   ASN C 148     -20.288  20.529 -10.014  1.00  0.00           O  
ATOM   2242  CB  ASN C 148     -19.896  22.810  -8.216  1.00  0.00           C  
ATOM   2243  CG  ASN C 148     -18.401  22.653  -8.222  1.00  0.00           C  
ATOM   2244  OD1 ASN C 148     -17.880  21.543  -8.062  1.00  0.00           O  
ATOM   2245  ND2 ASN C 148     -17.700  23.743  -8.403  1.00  0.00           N  
ATOM   2246  H   ASN C 148     -19.531  21.511  -6.011  1.00  0.00           H  
ATOM   2247  HA  ASN C 148     -21.688  21.676  -7.987  1.00  0.00           H  
ATOM   2248 1HB  ASN C 148     -20.219  23.143  -9.204  1.00  0.00           H  
ATOM   2249 2HB  ASN C 148     -20.165  23.589  -7.504  1.00  0.00           H  
ATOM   2250 1HD2 ASN C 148     -16.701  23.699  -8.416  1.00  0.00           H  
ATOM   2251 2HD2 ASN C 148     -18.163  24.620  -8.528  1.00  0.00           H  
ATOM   2252  N   GLY C 149     -19.754  19.287  -8.215  1.00  0.00           N  
ATOM   2253  CA  GLY C 149     -19.489  18.076  -8.982  1.00  0.00           C  
ATOM   2254  C   GLY C 149     -18.039  18.025  -9.446  1.00  0.00           C  
ATOM   2255  O   GLY C 149     -17.647  17.127 -10.192  1.00  0.00           O  
ATOM   2256  H   GLY C 149     -19.593  19.282  -7.218  1.00  0.00           H  
ATOM   2257 1HA  GLY C 149     -19.711  17.201  -8.371  1.00  0.00           H  
ATOM   2258 2HA  GLY C 149     -20.152  18.040  -9.846  1.00  0.00           H  
ATOM   2259  N   ILE C 150     -17.246  18.993  -9.001  1.00  0.00           N  
ATOM   2260  CA  ILE C 150     -15.836  19.057  -9.366  1.00  0.00           C  
ATOM   2261  C   ILE C 150     -14.943  18.716  -8.180  1.00  0.00           C  
ATOM   2262  O   ILE C 150     -15.068  19.306  -7.107  1.00  0.00           O  
ATOM   2263  CB  ILE C 150     -15.470  20.454  -9.900  1.00  0.00           C  
ATOM   2264  CG1 ILE C 150     -16.296  20.783 -11.146  1.00  0.00           C  
ATOM   2265  CG2 ILE C 150     -13.983  20.534 -10.207  1.00  0.00           C  
ATOM   2266  CD1 ILE C 150     -16.173  22.220 -11.599  1.00  0.00           C  
ATOM   2267  H   ILE C 150     -17.629  19.702  -8.393  1.00  0.00           H  
ATOM   2268  HA  ILE C 150     -15.649  18.328 -10.154  1.00  0.00           H  
ATOM   2269  HB  ILE C 150     -15.718  21.206  -9.151  1.00  0.00           H  
ATOM   2270 1HG1 ILE C 150     -15.987  20.138 -11.968  1.00  0.00           H  
ATOM   2271 2HG1 ILE C 150     -17.349  20.577 -10.950  1.00  0.00           H  
ATOM   2272 1HG2 ILE C 150     -13.742  21.528 -10.584  1.00  0.00           H  
ATOM   2273 2HG2 ILE C 150     -13.413  20.342  -9.299  1.00  0.00           H  
ATOM   2274 3HG2 ILE C 150     -13.726  19.788 -10.960  1.00  0.00           H  
ATOM   2275 1HD1 ILE C 150     -16.787  22.376 -12.486  1.00  0.00           H  
ATOM   2276 2HD1 ILE C 150     -16.512  22.883 -10.802  1.00  0.00           H  
ATOM   2277 3HD1 ILE C 150     -15.133  22.439 -11.836  1.00  0.00           H  
ATOM   2278  N   THR C 151     -14.042  17.760  -8.380  1.00  0.00           N  
ATOM   2279  CA  THR C 151     -13.045  17.424  -7.370  1.00  0.00           C  
ATOM   2280  C   THR C 151     -11.749  18.190  -7.600  1.00  0.00           C  
ATOM   2281  O   THR C 151     -11.018  17.921  -8.554  1.00  0.00           O  
ATOM   2282  CB  THR C 151     -12.757  15.911  -7.358  1.00  0.00           C  
ATOM   2283  OG1 THR C 151     -13.973  15.193  -7.112  1.00  0.00           O  
ATOM   2284  CG2 THR C 151     -11.743  15.570  -6.276  1.00  0.00           C  
ATOM   2285  H   THR C 151     -14.048  17.253  -9.253  1.00  0.00           H  
ATOM   2286  HA  THR C 151     -13.434  17.707  -6.392  1.00  0.00           H  
ATOM   2287  HB  THR C 151     -12.362  15.608  -8.327  1.00  0.00           H  
ATOM   2288  HG1 THR C 151     -14.319  14.856  -7.942  1.00  0.00           H  
ATOM   2289 1HG2 THR C 151     -11.552  14.497  -6.283  1.00  0.00           H  
ATOM   2290 2HG2 THR C 151     -10.814  16.106  -6.467  1.00  0.00           H  
ATOM   2291 3HG2 THR C 151     -12.137  15.862  -5.304  1.00  0.00           H  
ATOM   2292  N   TYR C 152     -11.468  19.145  -6.720  1.00  0.00           N  
ATOM   2293  CA  TYR C 152     -10.329  20.039  -6.897  1.00  0.00           C  
ATOM   2294  C   TYR C 152      -9.063  19.444  -6.295  1.00  0.00           C  
ATOM   2295  O   TYR C 152      -8.564  19.922  -5.276  1.00  0.00           O  
ATOM   2296  CB  TYR C 152     -10.621  21.406  -6.275  1.00  0.00           C  
ATOM   2297  CG  TYR C 152     -11.726  22.170  -6.970  1.00  0.00           C  
ATOM   2298  CD1 TYR C 152     -13.031  22.073  -6.511  1.00  0.00           C  
ATOM   2299  CD2 TYR C 152     -11.434  22.967  -8.067  1.00  0.00           C  
ATOM   2300  CE1 TYR C 152     -14.040  22.771  -7.146  1.00  0.00           C  
ATOM   2301  CE2 TYR C 152     -12.443  23.665  -8.702  1.00  0.00           C  
ATOM   2302  CZ  TYR C 152     -13.741  23.569  -8.245  1.00  0.00           C  
ATOM   2303  OH  TYR C 152     -14.747  24.263  -8.878  1.00  0.00           O  
ATOM   2304  H   TYR C 152     -12.058  19.255  -5.908  1.00  0.00           H  
ATOM   2305  HA  TYR C 152     -10.156  20.171  -7.965  1.00  0.00           H  
ATOM   2306 1HB  TYR C 152     -10.902  21.278  -5.229  1.00  0.00           H  
ATOM   2307 2HB  TYR C 152      -9.718  22.017  -6.299  1.00  0.00           H  
ATOM   2308  HD1 TYR C 152     -13.260  21.447  -5.649  1.00  0.00           H  
ATOM   2309  HD2 TYR C 152     -10.408  23.043  -8.429  1.00  0.00           H  
ATOM   2310  HE1 TYR C 152     -15.066  22.695  -6.785  1.00  0.00           H  
ATOM   2311  HE2 TYR C 152     -12.213  24.291  -9.565  1.00  0.00           H  
ATOM   2312  HH  TYR C 152     -14.375  24.777  -9.599  1.00  0.00           H  
ATOM   2313  N   LEU C 153      -8.547  18.397  -6.930  1.00  0.00           N  
ATOM   2314  CA  LEU C 153      -7.314  17.761  -6.482  1.00  0.00           C  
ATOM   2315  C   LEU C 153      -6.142  18.137  -7.381  1.00  0.00           C  
ATOM   2316  O   LEU C 153      -6.204  17.971  -8.599  1.00  0.00           O  
ATOM   2317  CB  LEU C 153      -7.481  16.236  -6.461  1.00  0.00           C  
ATOM   2318  CG  LEU C 153      -6.228  15.434  -6.087  1.00  0.00           C  
ATOM   2319  CD1 LEU C 153      -5.856  15.719  -4.639  1.00  0.00           C  
ATOM   2320  CD2 LEU C 153      -6.491  13.951  -6.303  1.00  0.00           C  
ATOM   2321  H   LEU C 153      -9.021  18.033  -7.744  1.00  0.00           H  
ATOM   2322  HA  LEU C 153      -7.095  18.104  -5.471  1.00  0.00           H  
ATOM   2323 1HB  LEU C 153      -8.262  15.983  -5.746  1.00  0.00           H  
ATOM   2324 2HB  LEU C 153      -7.802  15.908  -7.450  1.00  0.00           H  
ATOM   2325  HG  LEU C 153      -5.394  15.750  -6.714  1.00  0.00           H  
ATOM   2326 1HD1 LEU C 153      -4.965  15.149  -4.373  1.00  0.00           H  
ATOM   2327 2HD1 LEU C 153      -5.654  16.784  -4.517  1.00  0.00           H  
ATOM   2328 3HD1 LEU C 153      -6.680  15.429  -3.987  1.00  0.00           H  
ATOM   2329 1HD2 LEU C 153      -5.600  13.381  -6.038  1.00  0.00           H  
ATOM   2330 2HD2 LEU C 153      -7.325  13.635  -5.675  1.00  0.00           H  
ATOM   2331 3HD2 LEU C 153      -6.738  13.774  -7.350  1.00  0.00           H  
ATOM   2332  N   GLU C 154      -5.075  18.643  -6.772  1.00  0.00           N  
ATOM   2333  CA  GLU C 154      -3.868  18.995  -7.510  1.00  0.00           C  
ATOM   2334  C   GLU C 154      -2.635  18.351  -6.887  1.00  0.00           C  
ATOM   2335  O   GLU C 154      -2.581  18.134  -5.677  1.00  0.00           O  
ATOM   2336  CB  GLU C 154      -3.693  20.514  -7.554  1.00  0.00           C  
ATOM   2337  CG  GLU C 154      -4.818  21.256  -8.263  1.00  0.00           C  
ATOM   2338  CD  GLU C 154      -4.613  22.745  -8.287  1.00  0.00           C  
ATOM   2339  OE1 GLU C 154      -3.665  23.205  -7.697  1.00  0.00           O  
ATOM   2340  OE2 GLU C 154      -5.406  23.424  -8.896  1.00  0.00           O  
ATOM   2341  H   GLU C 154      -5.102  18.789  -5.773  1.00  0.00           H  
ATOM   2342  HA  GLU C 154      -3.965  18.624  -8.530  1.00  0.00           H  
ATOM   2343 1HB  GLU C 154      -3.625  20.903  -6.538  1.00  0.00           H  
ATOM   2344 2HB  GLU C 154      -2.760  20.759  -8.062  1.00  0.00           H  
ATOM   2345 1HG  GLU C 154      -4.888  20.894  -9.289  1.00  0.00           H  
ATOM   2346 2HG  GLU C 154      -5.759  21.031  -7.763  1.00  0.00           H  
ATOM   2347  N   TRP C 155      -1.648  18.046  -7.722  1.00  0.00           N  
ATOM   2348  CA  TRP C 155      -0.377  17.514  -7.244  1.00  0.00           C  
ATOM   2349  C   TRP C 155       0.777  18.442  -7.600  1.00  0.00           C  
ATOM   2350  O   TRP C 155       0.799  19.036  -8.678  1.00  0.00           O  
ATOM   2351  CB  TRP C 155      -0.123  16.127  -7.838  1.00  0.00           C  
ATOM   2352  CG  TRP C 155      -1.027  15.066  -7.288  1.00  0.00           C  
ATOM   2353  CD1 TRP C 155      -2.297  14.786  -7.695  1.00  0.00           C  
ATOM   2354  CD2 TRP C 155      -0.732  14.132  -6.221  1.00  0.00           C  
ATOM   2355  NE1 TRP C 155      -2.812  13.748  -6.958  1.00  0.00           N  
ATOM   2356  CE2 TRP C 155      -1.867  13.334  -6.053  1.00  0.00           C  
ATOM   2357  CE3 TRP C 155       0.387  13.911  -5.409  1.00  0.00           C  
ATOM   2358  CZ2 TRP C 155      -1.922  12.328  -5.101  1.00  0.00           C  
ATOM   2359  CZ3 TRP C 155       0.333  12.901  -4.456  1.00  0.00           C  
ATOM   2360  CH2 TRP C 155      -0.792  12.130  -4.307  1.00  0.00           C  
ATOM   2361  H   TRP C 155      -1.781  18.187  -8.713  1.00  0.00           H  
ATOM   2362  HA  TRP C 155      -0.425  17.426  -6.159  1.00  0.00           H  
ATOM   2363 1HB  TRP C 155      -0.256  16.164  -8.919  1.00  0.00           H  
ATOM   2364 2HB  TRP C 155       0.908  15.833  -7.645  1.00  0.00           H  
ATOM   2365  HD1 TRP C 155      -2.826  15.310  -8.489  1.00  0.00           H  
ATOM   2366  HE1 TRP C 155      -3.735  13.353  -7.064  1.00  0.00           H  
ATOM   2367  HE3 TRP C 155       1.284  14.519  -5.525  1.00  0.00           H  
ATOM   2368  HZ2 TRP C 155      -2.806  11.705  -4.967  1.00  0.00           H  
ATOM   2369  HZ3 TRP C 155       1.208  12.737  -3.827  1.00  0.00           H  
ATOM   2370  HH2 TRP C 155      -0.801  11.346  -3.550  1.00  0.00           H  
ATOM   2371  N   TYR C 156       1.735  18.562  -6.687  1.00  0.00           N  
ATOM   2372  CA  TYR C 156       2.898  19.415  -6.905  1.00  0.00           C  
ATOM   2373  C   TYR C 156       4.194  18.632  -6.740  1.00  0.00           C  
ATOM   2374  O   TYR C 156       4.240  17.633  -6.021  1.00  0.00           O  
ATOM   2375  CB  TYR C 156       2.874  20.608  -5.948  1.00  0.00           C  
ATOM   2376  CG  TYR C 156       1.710  21.548  -6.173  1.00  0.00           C  
ATOM   2377  CD1 TYR C 156       0.511  21.338  -5.508  1.00  0.00           C  
ATOM   2378  CD2 TYR C 156       1.841  22.619  -7.044  1.00  0.00           C  
ATOM   2379  CE1 TYR C 156      -0.553  22.196  -5.713  1.00  0.00           C  
ATOM   2380  CE2 TYR C 156       0.778  23.477  -7.250  1.00  0.00           C  
ATOM   2381  CZ  TYR C 156      -0.415  23.268  -6.588  1.00  0.00           C  
ATOM   2382  OH  TYR C 156      -1.473  24.123  -6.793  1.00  0.00           O  
ATOM   2383  H   TYR C 156       1.656  18.050  -5.820  1.00  0.00           H  
ATOM   2384  HA  TYR C 156       2.866  19.788  -7.929  1.00  0.00           H  
ATOM   2385 1HB  TYR C 156       2.827  20.249  -4.919  1.00  0.00           H  
ATOM   2386 2HB  TYR C 156       3.796  21.179  -6.053  1.00  0.00           H  
ATOM   2387  HD1 TYR C 156       0.407  20.496  -4.823  1.00  0.00           H  
ATOM   2388  HD2 TYR C 156       2.783  22.783  -7.567  1.00  0.00           H  
ATOM   2389  HE1 TYR C 156      -1.495  22.032  -5.191  1.00  0.00           H  
ATOM   2390  HE2 TYR C 156       0.882  24.318  -7.935  1.00  0.00           H  
ATOM   2391  HH  TYR C 156      -2.226  23.625  -7.121  1.00  0.00           H  
ATOM   2392  N   LEU C 157       5.246  19.090  -7.409  1.00  0.00           N  
ATOM   2393  CA  LEU C 157       6.564  18.482  -7.275  1.00  0.00           C  
ATOM   2394  C   LEU C 157       7.619  19.524  -6.925  1.00  0.00           C  
ATOM   2395  O   LEU C 157       7.815  20.493  -7.658  1.00  0.00           O  
ATOM   2396  CB  LEU C 157       6.953  17.768  -8.575  1.00  0.00           C  
ATOM   2397  CG  LEU C 157       8.410  17.294  -8.664  1.00  0.00           C  
ATOM   2398  CD1 LEU C 157       8.703  16.334  -7.520  1.00  0.00           C  
ATOM   2399  CD2 LEU C 157       8.646  16.628 -10.011  1.00  0.00           C  
ATOM   2400  H   LEU C 157       5.130  19.881  -8.027  1.00  0.00           H  
ATOM   2401  HA  LEU C 157       6.526  17.748  -6.470  1.00  0.00           H  
ATOM   2402 1HB  LEU C 157       6.314  16.895  -8.697  1.00  0.00           H  
ATOM   2403 2HB  LEU C 157       6.773  18.444  -9.411  1.00  0.00           H  
ATOM   2404  HG  LEU C 157       9.078  18.150  -8.561  1.00  0.00           H  
ATOM   2405 1HD1 LEU C 157       9.738  15.997  -7.583  1.00  0.00           H  
ATOM   2406 2HD1 LEU C 157       8.545  16.842  -6.568  1.00  0.00           H  
ATOM   2407 3HD1 LEU C 157       8.038  15.474  -7.587  1.00  0.00           H  
ATOM   2408 1HD2 LEU C 157       9.681  16.292 -10.075  1.00  0.00           H  
ATOM   2409 2HD2 LEU C 157       7.980  15.771 -10.115  1.00  0.00           H  
ATOM   2410 3HD2 LEU C 157       8.446  17.342 -10.810  1.00  0.00           H  
ATOM   2411  N   GLN C 158       8.297  19.318  -5.801  1.00  0.00           N  
ATOM   2412  CA  GLN C 158       9.363  20.216  -5.374  1.00  0.00           C  
ATOM   2413  C   GLN C 158      10.719  19.524  -5.426  1.00  0.00           C  
ATOM   2414  O   GLN C 158      11.010  18.645  -4.614  1.00  0.00           O  
ATOM   2415  CB  GLN C 158       9.094  20.733  -3.959  1.00  0.00           C  
ATOM   2416  CG  GLN C 158      10.140  21.706  -3.442  1.00  0.00           C  
ATOM   2417  CD  GLN C 158       9.917  22.077  -1.988  1.00  0.00           C  
ATOM   2418  OE1 GLN C 158       9.344  21.304  -1.216  1.00  0.00           O  
ATOM   2419  NE2 GLN C 158      10.371  23.265  -1.605  1.00  0.00           N  
ATOM   2420  H   GLN C 158       8.067  18.519  -5.227  1.00  0.00           H  
ATOM   2421  HA  GLN C 158       9.393  21.066  -6.056  1.00  0.00           H  
ATOM   2422 1HB  GLN C 158       8.126  21.234  -3.932  1.00  0.00           H  
ATOM   2423 2HB  GLN C 158       9.046  19.892  -3.267  1.00  0.00           H  
ATOM   2424 1HG  GLN C 158      11.124  21.247  -3.531  1.00  0.00           H  
ATOM   2425 2HG  GLN C 158      10.098  22.618  -4.038  1.00  0.00           H  
ATOM   2426 1HE2 GLN C 158      10.253  23.565  -0.658  1.00  0.00           H  
ATOM   2427 2HE2 GLN C 158      10.830  23.862  -2.264  1.00  0.00           H  
ATOM   2428  N   LYS C 159      11.547  19.925  -6.385  1.00  0.00           N  
ATOM   2429  CA  LYS C 159      12.908  19.413  -6.487  1.00  0.00           C  
ATOM   2430  C   LYS C 159      13.818  20.055  -5.448  1.00  0.00           C  
ATOM   2431  O   LYS C 159      13.535  21.144  -4.949  1.00  0.00           O  
ATOM   2432  CB  LYS C 159      13.465  19.649  -7.891  1.00  0.00           C  
ATOM   2433  CG  LYS C 159      12.788  18.830  -8.983  1.00  0.00           C  
ATOM   2434  CD  LYS C 159      13.458  19.046 -10.331  1.00  0.00           C  
ATOM   2435  CE  LYS C 159      12.814  18.191 -11.413  1.00  0.00           C  
ATOM   2436  NZ  LYS C 159      13.479  18.370 -12.733  1.00  0.00           N  
ATOM   2437  H   LYS C 159      11.224  20.603  -7.060  1.00  0.00           H  
ATOM   2438  HA  LYS C 159      12.888  18.339  -6.296  1.00  0.00           H  
ATOM   2439 1HB  LYS C 159      13.363  20.703  -8.151  1.00  0.00           H  
ATOM   2440 2HB  LYS C 159      14.529  19.410  -7.906  1.00  0.00           H  
ATOM   2441 1HG  LYS C 159      12.837  17.771  -8.727  1.00  0.00           H  
ATOM   2442 2HG  LYS C 159      11.740  19.120  -9.057  1.00  0.00           H  
ATOM   2443 1HD  LYS C 159      13.378  20.096 -10.614  1.00  0.00           H  
ATOM   2444 2HD  LYS C 159      14.514  18.787 -10.258  1.00  0.00           H  
ATOM   2445 1HE  LYS C 159      12.873  17.141 -11.130  1.00  0.00           H  
ATOM   2446 2HE  LYS C 159      11.763  18.460 -11.512  1.00  0.00           H  
ATOM   2447 1HZ  LYS C 159      13.023  17.788 -13.421  1.00  0.00           H  
ATOM   2448 2HZ  LYS C 159      13.414  19.338 -13.015  1.00  0.00           H  
ATOM   2449 3HZ  LYS C 159      14.451  18.105 -12.659  1.00  0.00           H  
ATOM   2450  N   PRO C 160      14.911  19.373  -5.124  1.00  0.00           N  
ATOM   2451  CA  PRO C 160      15.858  19.868  -4.132  1.00  0.00           C  
ATOM   2452  C   PRO C 160      16.345  21.268  -4.486  1.00  0.00           C  
ATOM   2453  O   PRO C 160      16.966  21.474  -5.529  1.00  0.00           O  
ATOM   2454  CB  PRO C 160      16.993  18.842  -4.196  1.00  0.00           C  
ATOM   2455  CG  PRO C 160      16.322  17.581  -4.622  1.00  0.00           C  
ATOM   2456  CD  PRO C 160      15.289  18.026  -5.622  1.00  0.00           C  
ATOM   2457  HA  PRO C 160      15.379  19.865  -3.142  1.00  0.00           H  
ATOM   2458 1HB  PRO C 160      17.764  19.176  -4.906  1.00  0.00           H  
ATOM   2459 2HB  PRO C 160      17.478  18.756  -3.212  1.00  0.00           H  
ATOM   2460 1HG  PRO C 160      17.058  16.886  -5.054  1.00  0.00           H  
ATOM   2461 2HG  PRO C 160      15.879  17.074  -3.752  1.00  0.00           H  
ATOM   2462 1HD  PRO C 160      15.743  18.074  -6.622  1.00  0.00           H  
ATOM   2463 2HD  PRO C 160      14.443  17.323  -5.613  1.00  0.00           H  
ATOM   2464  N   GLY C 161      16.060  22.227  -3.612  1.00  0.00           N  
ATOM   2465  CA  GLY C 161      16.548  23.590  -3.784  1.00  0.00           C  
ATOM   2466  C   GLY C 161      15.605  24.407  -4.657  1.00  0.00           C  
ATOM   2467  O   GLY C 161      15.862  25.577  -4.940  1.00  0.00           O  
ATOM   2468  H   GLY C 161      15.491  22.006  -2.807  1.00  0.00           H  
ATOM   2469 1HA  GLY C 161      16.651  24.066  -2.809  1.00  0.00           H  
ATOM   2470 2HA  GLY C 161      17.539  23.567  -4.236  1.00  0.00           H  
ATOM   2471  N   GLN C 162      14.511  23.783  -5.082  1.00  0.00           N  
ATOM   2472  CA  GLN C 162      13.561  24.428  -5.980  1.00  0.00           C  
ATOM   2473  C   GLN C 162      12.230  24.682  -5.285  1.00  0.00           C  
ATOM   2474  O   GLN C 162      11.994  24.196  -4.179  1.00  0.00           O  
ATOM   2475  CB  GLN C 162      13.342  23.574  -7.232  1.00  0.00           C  
ATOM   2476  CG  GLN C 162      14.613  23.267  -8.006  1.00  0.00           C  
ATOM   2477  CD  GLN C 162      15.255  24.514  -8.583  1.00  0.00           C  
ATOM   2478  OE1 GLN C 162      14.598  25.313  -9.256  1.00  0.00           O  
ATOM   2479  NE2 GLN C 162      16.545  24.689  -8.321  1.00  0.00           N  
ATOM   2480  H   GLN C 162      14.333  22.837  -4.774  1.00  0.00           H  
ATOM   2481  HA  GLN C 162      13.971  25.391  -6.284  1.00  0.00           H  
ATOM   2482 1HB  GLN C 162      12.883  22.626  -6.950  1.00  0.00           H  
ATOM   2483 2HB  GLN C 162      12.653  24.084  -7.905  1.00  0.00           H  
ATOM   2484 1HG  GLN C 162      15.329  22.792  -7.335  1.00  0.00           H  
ATOM   2485 2HG  GLN C 162      14.370  22.595  -8.830  1.00  0.00           H  
ATOM   2486 1HE2 GLN C 162      17.023  25.494  -8.675  1.00  0.00           H  
ATOM   2487 2HE2 GLN C 162      17.040  24.017  -7.771  1.00  0.00           H  
ATOM   2488  N   SER C 163      11.362  25.446  -5.940  1.00  0.00           N  
ATOM   2489  CA  SER C 163      10.006  25.660  -5.448  1.00  0.00           C  
ATOM   2490  C   SER C 163       9.041  24.636  -6.032  1.00  0.00           C  
ATOM   2491  O   SER C 163       9.317  24.029  -7.067  1.00  0.00           O  
ATOM   2492  CB  SER C 163       9.541  27.061  -5.793  1.00  0.00           C  
ATOM   2493  OG  SER C 163       9.387  27.213  -7.177  1.00  0.00           O  
ATOM   2494  H   SER C 163      11.650  25.891  -6.800  1.00  0.00           H  
ATOM   2495  HA  SER C 163      10.010  25.547  -4.363  1.00  0.00           H  
ATOM   2496 1HB  SER C 163       8.593  27.262  -5.295  1.00  0.00           H  
ATOM   2497 2HB  SER C 163      10.265  27.786  -5.423  1.00  0.00           H  
ATOM   2498  HG  SER C 163       9.039  28.098  -7.310  1.00  0.00           H  
ATOM   2499  N   PRO C 164       7.909  24.449  -5.363  1.00  0.00           N  
ATOM   2500  CA  PRO C 164       6.893  23.510  -5.823  1.00  0.00           C  
ATOM   2501  C   PRO C 164       6.438  23.840  -7.238  1.00  0.00           C  
ATOM   2502  O   PRO C 164       6.219  25.004  -7.574  1.00  0.00           O  
ATOM   2503  CB  PRO C 164       5.763  23.699  -4.806  1.00  0.00           C  
ATOM   2504  CG  PRO C 164       6.456  24.163  -3.571  1.00  0.00           C  
ATOM   2505  CD  PRO C 164       7.547  25.072  -4.072  1.00  0.00           C  
ATOM   2506  HA  PRO C 164       7.298  22.488  -5.776  1.00  0.00           H  
ATOM   2507 1HB  PRO C 164       5.034  24.430  -5.186  1.00  0.00           H  
ATOM   2508 2HB  PRO C 164       5.223  22.752  -4.663  1.00  0.00           H  
ATOM   2509 1HG  PRO C 164       5.746  24.679  -2.908  1.00  0.00           H  
ATOM   2510 2HG  PRO C 164       6.847  23.302  -3.009  1.00  0.00           H  
ATOM   2511 1HD  PRO C 164       7.146  26.088  -4.203  1.00  0.00           H  
ATOM   2512 2HD  PRO C 164       8.382  25.072  -3.356  1.00  0.00           H  
ATOM   2513  N   GLN C 165       6.295  22.810  -8.064  1.00  0.00           N  
ATOM   2514  CA  GLN C 165       5.819  22.984  -9.431  1.00  0.00           C  
ATOM   2515  C   GLN C 165       4.527  22.212  -9.667  1.00  0.00           C  
ATOM   2516  O   GLN C 165       4.298  21.166  -9.060  1.00  0.00           O  
ATOM   2517  CB  GLN C 165       6.886  22.535 -10.433  1.00  0.00           C  
ATOM   2518  CG  GLN C 165       8.191  23.308 -10.341  1.00  0.00           C  
ATOM   2519  CD  GLN C 165       9.255  22.759 -11.272  1.00  0.00           C  
ATOM   2520  OE1 GLN C 165       8.980  22.436 -12.430  1.00  0.00           O  
ATOM   2521  NE2 GLN C 165      10.480  22.650 -10.769  1.00  0.00           N  
ATOM   2522  H   GLN C 165       6.523  21.882  -7.737  1.00  0.00           H  
ATOM   2523  HA  GLN C 165       5.613  24.042  -9.593  1.00  0.00           H  
ATOM   2524 1HB  GLN C 165       7.109  21.479 -10.277  1.00  0.00           H  
ATOM   2525 2HB  GLN C 165       6.502  22.642 -11.447  1.00  0.00           H  
ATOM   2526 1HG  GLN C 165       8.004  24.347 -10.609  1.00  0.00           H  
ATOM   2527 2HG  GLN C 165       8.566  23.247  -9.319  1.00  0.00           H  
ATOM   2528 1HE2 GLN C 165      11.224  22.294 -11.336  1.00  0.00           H  
ATOM   2529 2HE2 GLN C 165      10.660  22.923  -9.824  1.00  0.00           H  
ATOM   2530  N   LEU C 166       3.685  22.734 -10.552  1.00  0.00           N  
ATOM   2531  CA  LEU C 166       2.390  22.124 -10.830  1.00  0.00           C  
ATOM   2532  C   LEU C 166       2.548  20.843 -11.640  1.00  0.00           C  
ATOM   2533  O   LEU C 166       3.138  20.849 -12.720  1.00  0.00           O  
ATOM   2534  CB  LEU C 166       1.492  23.108 -11.589  1.00  0.00           C  
ATOM   2535  CG  LEU C 166       0.095  22.590 -11.954  1.00  0.00           C  
ATOM   2536  CD1 LEU C 166      -0.683  22.287 -10.680  1.00  0.00           C  
ATOM   2537  CD2 LEU C 166      -0.627  23.627 -12.801  1.00  0.00           C  
ATOM   2538  H   LEU C 166       3.948  23.575 -11.045  1.00  0.00           H  
ATOM   2539  HA  LEU C 166       1.915  21.874  -9.882  1.00  0.00           H  
ATOM   2540 1HB  LEU C 166       1.365  24.002 -10.981  1.00  0.00           H  
ATOM   2541 2HB  LEU C 166       1.992  23.392 -12.515  1.00  0.00           H  
ATOM   2542  HG  LEU C 166       0.187  21.661 -12.517  1.00  0.00           H  
ATOM   2543 1HD1 LEU C 166      -1.675  21.918 -10.939  1.00  0.00           H  
ATOM   2544 2HD1 LEU C 166      -0.154  21.528 -10.103  1.00  0.00           H  
ATOM   2545 3HD1 LEU C 166      -0.777  23.195 -10.087  1.00  0.00           H  
ATOM   2546 1HD2 LEU C 166      -1.619  23.258 -13.061  1.00  0.00           H  
ATOM   2547 2HD2 LEU C 166      -0.721  24.556 -12.238  1.00  0.00           H  
ATOM   2548 3HD2 LEU C 166      -0.058  23.811 -13.713  1.00  0.00           H  
ATOM   2549  N   LEU C 167       2.016  19.746 -11.111  1.00  0.00           N  
ATOM   2550  CA  LEU C 167       2.130  18.448 -11.766  1.00  0.00           C  
ATOM   2551  C   LEU C 167       0.789  17.996 -12.329  1.00  0.00           C  
ATOM   2552  O   LEU C 167       0.639  17.823 -13.538  1.00  0.00           O  
ATOM   2553  CB  LEU C 167       2.656  17.400 -10.777  1.00  0.00           C  
ATOM   2554  CG  LEU C 167       3.014  16.036 -11.380  1.00  0.00           C  
ATOM   2555  CD1 LEU C 167       4.232  16.183 -12.283  1.00  0.00           C  
ATOM   2556  CD2 LEU C 167       3.279  15.039 -10.262  1.00  0.00           C  
ATOM   2557  H   LEU C 167       1.521  19.813 -10.233  1.00  0.00           H  
ATOM   2558  HA  LEU C 167       2.836  18.537 -12.590  1.00  0.00           H  
ATOM   2559 1HB  LEU C 167       3.549  17.794 -10.296  1.00  0.00           H  
ATOM   2560 2HB  LEU C 167       1.899  17.234 -10.010  1.00  0.00           H  
ATOM   2561  HG  LEU C 167       2.185  15.681 -11.994  1.00  0.00           H  
ATOM   2562 1HD1 LEU C 167       4.486  15.214 -12.712  1.00  0.00           H  
ATOM   2563 2HD1 LEU C 167       4.007  16.887 -13.085  1.00  0.00           H  
ATOM   2564 3HD1 LEU C 167       5.074  16.554 -11.699  1.00  0.00           H  
ATOM   2565 1HD2 LEU C 167       3.533  14.069 -10.691  1.00  0.00           H  
ATOM   2566 2HD2 LEU C 167       4.109  15.393  -9.649  1.00  0.00           H  
ATOM   2567 3HD2 LEU C 167       2.387  14.940  -9.644  1.00  0.00           H  
ATOM   2568  N   ILE C 168      -0.185  17.806 -11.444  1.00  0.00           N  
ATOM   2569  CA  ILE C 168      -1.500  17.322 -11.845  1.00  0.00           C  
ATOM   2570  C   ILE C 168      -2.603  18.247 -11.347  1.00  0.00           C  
ATOM   2571  O   ILE C 168      -2.493  18.837 -10.272  1.00  0.00           O  
ATOM   2572  CB  ILE C 168      -1.747  15.897 -11.316  1.00  0.00           C  
ATOM   2573  CG1 ILE C 168      -0.636  14.954 -11.784  1.00  0.00           C  
ATOM   2574  CG2 ILE C 168      -3.107  15.389 -11.769  1.00  0.00           C  
ATOM   2575  CD1 ILE C 168      -0.602  14.746 -13.281  1.00  0.00           C  
ATOM   2576  H   ILE C 168      -0.009  18.001 -10.469  1.00  0.00           H  
ATOM   2577  HA  ILE C 168      -1.543  17.297 -12.934  1.00  0.00           H  
ATOM   2578  HB  ILE C 168      -1.716  15.904 -10.227  1.00  0.00           H  
ATOM   2579 1HG1 ILE C 168       0.331  15.348 -11.473  1.00  0.00           H  
ATOM   2580 2HG1 ILE C 168      -0.760  13.981 -11.309  1.00  0.00           H  
ATOM   2581 1HG2 ILE C 168      -3.264  14.381 -11.386  1.00  0.00           H  
ATOM   2582 2HG2 ILE C 168      -3.886  16.048 -11.388  1.00  0.00           H  
ATOM   2583 3HG2 ILE C 168      -3.145  15.374 -12.858  1.00  0.00           H  
ATOM   2584 1HD1 ILE C 168       0.211  14.066 -13.536  1.00  0.00           H  
ATOM   2585 2HD1 ILE C 168      -1.550  14.318 -13.611  1.00  0.00           H  
ATOM   2586 3HD1 ILE C 168      -0.443  15.702 -13.778  1.00  0.00           H  
ATOM   2587  N   TYR C 169      -3.666  18.370 -12.135  1.00  0.00           N  
ATOM   2588  CA  TYR C 169      -4.848  19.114 -11.715  1.00  0.00           C  
ATOM   2589  C   TYR C 169      -6.124  18.351 -12.047  1.00  0.00           C  
ATOM   2590  O   TYR C 169      -6.121  17.451 -12.887  1.00  0.00           O  
ATOM   2591  CB  TYR C 169      -4.871  20.497 -12.370  1.00  0.00           C  
ATOM   2592  CG  TYR C 169      -5.070  20.460 -13.869  1.00  0.00           C  
ATOM   2593  CD1 TYR C 169      -6.328  20.687 -14.407  1.00  0.00           C  
ATOM   2594  CD2 TYR C 169      -3.994  20.199 -14.704  1.00  0.00           C  
ATOM   2595  CE1 TYR C 169      -6.509  20.654 -15.776  1.00  0.00           C  
ATOM   2596  CE2 TYR C 169      -4.176  20.165 -16.073  1.00  0.00           C  
ATOM   2597  CZ  TYR C 169      -5.427  20.391 -16.609  1.00  0.00           C  
ATOM   2598  OH  TYR C 169      -5.608  20.357 -17.973  1.00  0.00           O  
ATOM   2599  H   TYR C 169      -3.655  17.938 -13.047  1.00  0.00           H  
ATOM   2600  HA  TYR C 169      -4.811  19.240 -10.633  1.00  0.00           H  
ATOM   2601 1HB  TYR C 169      -5.675  21.092 -11.934  1.00  0.00           H  
ATOM   2602 2HB  TYR C 169      -3.933  21.012 -12.163  1.00  0.00           H  
ATOM   2603  HD1 TYR C 169      -7.173  20.893 -13.750  1.00  0.00           H  
ATOM   2604  HD2 TYR C 169      -3.006  20.019 -14.281  1.00  0.00           H  
ATOM   2605  HE1 TYR C 169      -7.497  20.832 -16.200  1.00  0.00           H  
ATOM   2606  HE2 TYR C 169      -3.330  19.958 -16.730  1.00  0.00           H  
ATOM   2607  HH  TYR C 169      -4.769  20.172 -18.401  1.00  0.00           H  
ATOM   2608  N   LYS C 170      -7.216  18.717 -11.384  1.00  0.00           N  
ATOM   2609  CA  LYS C 170      -8.489  18.032 -11.566  1.00  0.00           C  
ATOM   2610  C   LYS C 170      -8.321  16.521 -11.469  1.00  0.00           C  
ATOM   2611  O   LYS C 170      -8.890  15.771 -12.262  1.00  0.00           O  
ATOM   2612  CB  LYS C 170      -9.111  18.406 -12.913  1.00  0.00           C  
ATOM   2613  CG  LYS C 170      -9.610  19.842 -12.998  1.00  0.00           C  
ATOM   2614  CD  LYS C 170     -10.188  20.145 -14.372  1.00  0.00           C  
ATOM   2615  CE  LYS C 170     -10.658  21.590 -14.469  1.00  0.00           C  
ATOM   2616  NZ  LYS C 170     -11.215  21.904 -15.813  1.00  0.00           N  
ATOM   2617  H   LYS C 170      -7.162  19.490 -10.736  1.00  0.00           H  
ATOM   2618  HA  LYS C 170      -9.168  18.343 -10.771  1.00  0.00           H  
ATOM   2619 1HB  LYS C 170      -8.377  18.259 -13.706  1.00  0.00           H  
ATOM   2620 2HB  LYS C 170      -9.953  17.746 -13.121  1.00  0.00           H  
ATOM   2621 1HG  LYS C 170     -10.382  20.004 -12.245  1.00  0.00           H  
ATOM   2622 2HG  LYS C 170      -8.786  20.526 -12.801  1.00  0.00           H  
ATOM   2623 1HD  LYS C 170      -9.429  19.967 -15.134  1.00  0.00           H  
ATOM   2624 2HD  LYS C 170     -11.034  19.485 -14.565  1.00  0.00           H  
ATOM   2625 1HE  LYS C 170     -11.425  21.774 -13.719  1.00  0.00           H  
ATOM   2626 2HE  LYS C 170      -9.820  22.258 -14.272  1.00  0.00           H  
ATOM   2627 1HZ  LYS C 170     -11.514  22.869 -15.836  1.00  0.00           H  
ATOM   2628 2HZ  LYS C 170     -10.505  21.755 -16.516  1.00  0.00           H  
ATOM   2629 3HZ  LYS C 170     -12.005  21.303 -15.999  1.00  0.00           H  
ATOM   2630  N   VAL C 171      -7.536  16.080 -10.492  1.00  0.00           N  
ATOM   2631  CA  VAL C 171      -7.501  14.672 -10.114  1.00  0.00           C  
ATOM   2632  C   VAL C 171      -6.645  13.864 -11.080  1.00  0.00           C  
ATOM   2633  O   VAL C 171      -5.688  13.204 -10.674  1.00  0.00           O  
ATOM   2634  CB  VAL C 171      -8.927  14.090 -10.085  1.00  0.00           C  
ATOM   2635  CG1 VAL C 171      -8.887  12.598  -9.794  1.00  0.00           C  
ATOM   2636  CG2 VAL C 171      -9.763  14.821  -9.046  1.00  0.00           C  
ATOM   2637  H   VAL C 171      -6.949  16.737  -9.998  1.00  0.00           H  
ATOM   2638  HA  VAL C 171      -7.070  14.593  -9.115  1.00  0.00           H  
ATOM   2639  HB  VAL C 171      -9.379  14.214 -11.069  1.00  0.00           H  
ATOM   2640 1HG1 VAL C 171      -9.903  12.203  -9.778  1.00  0.00           H  
ATOM   2641 2HG1 VAL C 171      -8.314  12.091 -10.570  1.00  0.00           H  
ATOM   2642 3HG1 VAL C 171      -8.418  12.428  -8.825  1.00  0.00           H  
ATOM   2643 1HG2 VAL C 171     -10.770  14.405  -9.032  1.00  0.00           H  
ATOM   2644 2HG2 VAL C 171      -9.307  14.702  -8.063  1.00  0.00           H  
ATOM   2645 3HG2 VAL C 171      -9.812  15.880  -9.297  1.00  0.00           H  
ATOM   2646  N   SER C 172      -6.994  13.919 -12.361  1.00  0.00           N  
ATOM   2647  CA  SER C 172      -6.445  12.995 -13.346  1.00  0.00           C  
ATOM   2648  C   SER C 172      -6.161  13.701 -14.665  1.00  0.00           C  
ATOM   2649  O   SER C 172      -5.951  13.056 -15.692  1.00  0.00           O  
ATOM   2650  CB  SER C 172      -7.405  11.844 -13.574  1.00  0.00           C  
ATOM   2651  OG  SER C 172      -8.624  12.302 -14.092  1.00  0.00           O  
ATOM   2652  H   SER C 172      -7.657  14.620 -12.660  1.00  0.00           H  
ATOM   2653  HA  SER C 172      -5.505  12.598 -12.961  1.00  0.00           H  
ATOM   2654 1HB  SER C 172      -6.958  11.129 -14.264  1.00  0.00           H  
ATOM   2655 2HB  SER C 172      -7.579  11.324 -12.633  1.00  0.00           H  
ATOM   2656  HG  SER C 172      -8.458  13.193 -14.409  1.00  0.00           H  
ATOM   2657  N   ASP C 173      -6.157  15.029 -14.631  1.00  0.00           N  
ATOM   2658  CA  ASP C 173      -5.796  15.825 -15.798  1.00  0.00           C  
ATOM   2659  C   ASP C 173      -4.346  16.286 -15.723  1.00  0.00           C  
ATOM   2660  O   ASP C 173      -3.977  17.067 -14.846  1.00  0.00           O  
ATOM   2661  CB  ASP C 173      -6.718  17.040 -15.926  1.00  0.00           C  
ATOM   2662  CG  ASP C 173      -8.144  16.664 -16.305  1.00  0.00           C  
ATOM   2663  OD1 ASP C 173      -8.332  15.605 -16.855  1.00  0.00           O  
ATOM   2664  OD2 ASP C 173      -9.031  17.440 -16.041  1.00  0.00           O  
ATOM   2665  H   ASP C 173      -6.411  15.500 -13.774  1.00  0.00           H  
ATOM   2666  HA  ASP C 173      -5.911  15.205 -16.688  1.00  0.00           H  
ATOM   2667 1HB  ASP C 173      -6.739  17.581 -14.980  1.00  0.00           H  
ATOM   2668 2HB  ASP C 173      -6.323  17.718 -16.683  1.00  0.00           H  
ATOM   2669  N   ARG C 174      -3.526  15.797 -16.648  1.00  0.00           N  
ATOM   2670  CA  ARG C 174      -2.093  16.064 -16.620  1.00  0.00           C  
ATOM   2671  C   ARG C 174      -1.788  17.482 -17.085  1.00  0.00           C  
ATOM   2672  O   ARG C 174      -2.293  17.930 -18.115  1.00  0.00           O  
ATOM   2673  CB  ARG C 174      -1.347  15.073 -17.501  1.00  0.00           C  
ATOM   2674  CG  ARG C 174       0.169  15.142 -17.399  1.00  0.00           C  
ATOM   2675  CD  ARG C 174       0.824  14.109 -18.241  1.00  0.00           C  
ATOM   2676  NE  ARG C 174       0.361  12.770 -17.914  1.00  0.00           N  
ATOM   2677  CZ  ARG C 174      -0.469  12.038 -18.684  1.00  0.00           C  
ATOM   2678  NH1 ARG C 174      -0.916  12.529 -19.818  1.00  0.00           N  
ATOM   2679  NH2 ARG C 174      -0.832  10.828 -18.298  1.00  0.00           N  
ATOM   2680  H   ARG C 174      -3.906  15.226 -17.390  1.00  0.00           H  
ATOM   2681  HA  ARG C 174      -1.741  15.952 -15.594  1.00  0.00           H  
ATOM   2682 1HB  ARG C 174      -1.648  14.059 -17.243  1.00  0.00           H  
ATOM   2683 2HB  ARG C 174      -1.615  15.239 -18.544  1.00  0.00           H  
ATOM   2684 1HG  ARG C 174       0.511  16.123 -17.731  1.00  0.00           H  
ATOM   2685 2HG  ARG C 174       0.472  14.984 -16.363  1.00  0.00           H  
ATOM   2686 1HD  ARG C 174       0.601  14.300 -19.290  1.00  0.00           H  
ATOM   2687 2HD  ARG C 174       1.902  14.144 -18.087  1.00  0.00           H  
ATOM   2688  HE  ARG C 174       0.684  12.359 -17.049  1.00  0.00           H  
ATOM   2689 1HH1 ARG C 174      -0.638  13.454 -20.113  1.00  0.00           H  
ATOM   2690 2HH1 ARG C 174      -1.538  11.980 -20.395  1.00  0.00           H  
ATOM   2691 1HH2 ARG C 174      -0.488  10.451 -17.425  1.00  0.00           H  
ATOM   2692 2HH2 ARG C 174      -1.454  10.280 -18.874  1.00  0.00           H  
ATOM   2693  N   PHE C 175      -0.959  18.185 -16.321  1.00  0.00           N  
ATOM   2694  CA  PHE C 175      -0.538  19.533 -16.684  1.00  0.00           C  
ATOM   2695  C   PHE C 175       0.403  19.512 -17.881  1.00  0.00           C  
ATOM   2696  O   PHE C 175       1.344  18.720 -17.930  1.00  0.00           O  
ATOM   2697  CB  PHE C 175       0.149  20.215 -15.500  1.00  0.00           C  
ATOM   2698  CG  PHE C 175       0.612  21.614 -15.792  1.00  0.00           C  
ATOM   2699  CD1 PHE C 175      -0.243  22.534 -16.381  1.00  0.00           C  
ATOM   2700  CD2 PHE C 175       1.903  22.013 -15.480  1.00  0.00           C  
ATOM   2701  CE1 PHE C 175       0.182  23.822 -16.650  1.00  0.00           C  
ATOM   2702  CE2 PHE C 175       2.330  23.299 -15.747  1.00  0.00           C  
ATOM   2703  CZ  PHE C 175       1.468  24.204 -16.333  1.00  0.00           C  
ATOM   2704  H   PHE C 175      -0.611  17.775 -15.466  1.00  0.00           H  
ATOM   2705  HA  PHE C 175      -1.423  20.111 -16.954  1.00  0.00           H  
ATOM   2706 1HB  PHE C 175      -0.536  20.254 -14.654  1.00  0.00           H  
ATOM   2707 2HB  PHE C 175       1.014  19.628 -15.194  1.00  0.00           H  
ATOM   2708  HD1 PHE C 175      -1.260  22.232 -16.630  1.00  0.00           H  
ATOM   2709  HD2 PHE C 175       2.584  21.298 -15.017  1.00  0.00           H  
ATOM   2710  HE1 PHE C 175      -0.500  24.534 -17.113  1.00  0.00           H  
ATOM   2711  HE2 PHE C 175       3.347  23.600 -15.496  1.00  0.00           H  
ATOM   2712  HZ  PHE C 175       1.804  25.218 -16.546  1.00  0.00           H  
ATOM   2713  N   SER C 176       0.144  20.388 -18.846  1.00  0.00           N  
ATOM   2714  CA  SER C 176       0.974  20.479 -20.042  1.00  0.00           C  
ATOM   2715  C   SER C 176       2.434  20.720 -19.681  1.00  0.00           C  
ATOM   2716  O   SER C 176       2.748  21.597 -18.878  1.00  0.00           O  
ATOM   2717  CB  SER C 176       0.475  21.594 -20.940  1.00  0.00           C  
ATOM   2718  OG  SER C 176       1.311  21.754 -22.053  1.00  0.00           O  
ATOM   2719  H   SER C 176      -0.649  21.006 -18.750  1.00  0.00           H  
ATOM   2720  HA  SER C 176       0.906  19.534 -20.583  1.00  0.00           H  
ATOM   2721 1HB  SER C 176      -0.538  21.367 -21.273  1.00  0.00           H  
ATOM   2722 2HB  SER C 176       0.433  22.524 -20.376  1.00  0.00           H  
ATOM   2723  HG  SER C 176       2.183  21.950 -21.702  1.00  0.00           H  
ATOM   2724  N   GLY C 177       3.323  19.935 -20.281  1.00  0.00           N  
ATOM   2725  CA  GLY C 177       4.745  20.008 -19.965  1.00  0.00           C  
ATOM   2726  C   GLY C 177       5.172  18.849 -19.075  1.00  0.00           C  
ATOM   2727  O   GLY C 177       6.360  18.548 -18.958  1.00  0.00           O  
ATOM   2728  H   GLY C 177       3.006  19.271 -20.973  1.00  0.00           H  
ATOM   2729 1HA  GLY C 177       5.324  19.995 -20.889  1.00  0.00           H  
ATOM   2730 2HA  GLY C 177       4.958  20.953 -19.466  1.00  0.00           H  
ATOM   2731  N   VAL C 178       4.196  18.200 -18.449  1.00  0.00           N  
ATOM   2732  CA  VAL C 178       4.467  17.058 -17.584  1.00  0.00           C  
ATOM   2733  C   VAL C 178       4.518  15.762 -18.382  1.00  0.00           C  
ATOM   2734  O   VAL C 178       3.626  15.479 -19.182  1.00  0.00           O  
ATOM   2735  CB  VAL C 178       3.384  16.944 -16.494  1.00  0.00           C  
ATOM   2736  CG1 VAL C 178       3.593  15.685 -15.665  1.00  0.00           C  
ATOM   2737  CG2 VAL C 178       3.407  18.181 -15.610  1.00  0.00           C  
ATOM   2738  H   VAL C 178       3.241  18.506 -18.575  1.00  0.00           H  
ATOM   2739  HA  VAL C 178       5.434  17.210 -17.102  1.00  0.00           H  
ATOM   2740  HB  VAL C 178       2.409  16.855 -16.972  1.00  0.00           H  
ATOM   2741 1HG1 VAL C 178       2.819  15.620 -14.900  1.00  0.00           H  
ATOM   2742 2HG1 VAL C 178       3.537  14.810 -16.312  1.00  0.00           H  
ATOM   2743 3HG1 VAL C 178       4.572  15.722 -15.188  1.00  0.00           H  
ATOM   2744 1HG2 VAL C 178       2.638  18.094 -14.843  1.00  0.00           H  
ATOM   2745 2HG2 VAL C 178       4.385  18.273 -15.137  1.00  0.00           H  
ATOM   2746 3HG2 VAL C 178       3.214  19.066 -16.217  1.00  0.00           H  
ATOM   2747  N   PRO C 179       5.567  14.977 -18.161  1.00  0.00           N  
ATOM   2748  CA  PRO C 179       5.734  13.707 -18.857  1.00  0.00           C  
ATOM   2749  C   PRO C 179       4.519  12.809 -18.664  1.00  0.00           C  
ATOM   2750  O   PRO C 179       3.859  12.855 -17.626  1.00  0.00           O  
ATOM   2751  CB  PRO C 179       6.984  13.114 -18.197  1.00  0.00           C  
ATOM   2752  CG  PRO C 179       7.762  14.306 -17.752  1.00  0.00           C  
ATOM   2753  CD  PRO C 179       6.716  15.281 -17.283  1.00  0.00           C  
ATOM   2754  HA  PRO C 179       5.907  13.900 -19.926  1.00  0.00           H  
ATOM   2755 1HB  PRO C 179       6.694  12.458 -17.364  1.00  0.00           H  
ATOM   2756 2HB  PRO C 179       7.532  12.493 -18.921  1.00  0.00           H  
ATOM   2757 1HG  PRO C 179       8.466  14.023 -16.956  1.00  0.00           H  
ATOM   2758 2HG  PRO C 179       8.364  14.698 -18.585  1.00  0.00           H  
ATOM   2759 1HD  PRO C 179       6.483  15.089 -16.225  1.00  0.00           H  
ATOM   2760 2HD  PRO C 179       7.085  16.309 -17.419  1.00  0.00           H  
ATOM   2761  N   ASP C 180       4.227  11.993 -19.671  1.00  0.00           N  
ATOM   2762  CA  ASP C 180       3.002  11.201 -19.686  1.00  0.00           C  
ATOM   2763  C   ASP C 180       3.078  10.050 -18.691  1.00  0.00           C  
ATOM   2764  O   ASP C 180       2.090   9.356 -18.454  1.00  0.00           O  
ATOM   2765  CB  ASP C 180       2.734  10.654 -21.090  1.00  0.00           C  
ATOM   2766  CG  ASP C 180       2.310  11.734 -22.076  1.00  0.00           C  
ATOM   2767  OD1 ASP C 180       1.857  12.765 -21.639  1.00  0.00           O  
ATOM   2768  OD2 ASP C 180       2.443  11.517 -23.256  1.00  0.00           O  
ATOM   2769  H   ASP C 180       4.870  11.918 -20.446  1.00  0.00           H  
ATOM   2770  HA  ASP C 180       2.171  11.845 -19.398  1.00  0.00           H  
ATOM   2771 1HB  ASP C 180       3.634  10.169 -21.469  1.00  0.00           H  
ATOM   2772 2HB  ASP C 180       1.950   9.897 -21.042  1.00  0.00           H  
ATOM   2773  N   ARG C 181       4.258   9.852 -18.112  1.00  0.00           N  
ATOM   2774  CA  ARG C 181       4.450   8.822 -17.098  1.00  0.00           C  
ATOM   2775  C   ARG C 181       3.647   9.129 -15.841  1.00  0.00           C  
ATOM   2776  O   ARG C 181       3.385   8.243 -15.028  1.00  0.00           O  
ATOM   2777  CB  ARG C 181       5.923   8.695 -16.737  1.00  0.00           C  
ATOM   2778  CG  ARG C 181       6.496   9.873 -15.965  1.00  0.00           C  
ATOM   2779  CD  ARG C 181       7.973   9.780 -15.839  1.00  0.00           C  
ATOM   2780  NE  ARG C 181       8.631   9.814 -17.135  1.00  0.00           N  
ATOM   2781  CZ  ARG C 181       9.958   9.962 -17.315  1.00  0.00           C  
ATOM   2782  NH1 ARG C 181      10.753  10.088 -16.276  1.00  0.00           N  
ATOM   2783  NH2 ARG C 181      10.461   9.981 -18.538  1.00  0.00           N  
ATOM   2784  H   ARG C 181       5.041  10.430 -18.381  1.00  0.00           H  
ATOM   2785  HA  ARG C 181       4.108   7.869 -17.504  1.00  0.00           H  
ATOM   2786 1HB  ARG C 181       6.073   7.801 -16.134  1.00  0.00           H  
ATOM   2787 2HB  ARG C 181       6.512   8.579 -17.647  1.00  0.00           H  
ATOM   2788 1HG  ARG C 181       6.253  10.800 -16.483  1.00  0.00           H  
ATOM   2789 2HG  ARG C 181       6.067   9.894 -14.962  1.00  0.00           H  
ATOM   2790 1HD  ARG C 181       8.341  10.618 -15.248  1.00  0.00           H  
ATOM   2791 2HD  ARG C 181       8.238   8.845 -15.346  1.00  0.00           H  
ATOM   2792  HE  ARG C 181       8.052   9.721 -17.959  1.00  0.00           H  
ATOM   2793 1HH1 ARG C 181      10.369  10.074 -15.342  1.00  0.00           H  
ATOM   2794 2HH1 ARG C 181      11.747  10.198 -16.411  1.00  0.00           H  
ATOM   2795 1HH2 ARG C 181       9.849   9.884 -19.337  1.00  0.00           H  
ATOM   2796 2HH2 ARG C 181      11.455  10.091 -18.673  1.00  0.00           H  
ATOM   2797  N   PHE C 182       3.257  10.390 -15.688  1.00  0.00           N  
ATOM   2798  CA  PHE C 182       2.504  10.822 -14.516  1.00  0.00           C  
ATOM   2799  C   PHE C 182       1.005  10.662 -14.736  1.00  0.00           C  
ATOM   2800  O   PHE C 182       0.476  11.046 -15.779  1.00  0.00           O  
ATOM   2801  CB  PHE C 182       2.823  12.281 -14.184  1.00  0.00           C  
ATOM   2802  CG  PHE C 182       4.227  12.499 -13.697  1.00  0.00           C  
ATOM   2803  CD1 PHE C 182       5.229  12.883 -14.575  1.00  0.00           C  
ATOM   2804  CD2 PHE C 182       4.549  12.318 -12.360  1.00  0.00           C  
ATOM   2805  CE1 PHE C 182       6.522  13.083 -14.128  1.00  0.00           C  
ATOM   2806  CE2 PHE C 182       5.839  12.519 -11.910  1.00  0.00           C  
ATOM   2807  CZ  PHE C 182       6.827  12.902 -12.796  1.00  0.00           C  
ATOM   2808  H   PHE C 182       3.489  11.067 -16.400  1.00  0.00           H  
ATOM   2809  HA  PHE C 182       2.794  10.200 -13.669  1.00  0.00           H  
ATOM   2810 1HB  PHE C 182       2.671  12.897 -15.069  1.00  0.00           H  
ATOM   2811 2HB  PHE C 182       2.137  12.637 -13.416  1.00  0.00           H  
ATOM   2812  HD1 PHE C 182       4.988  13.028 -15.628  1.00  0.00           H  
ATOM   2813  HD2 PHE C 182       3.769  12.016 -11.661  1.00  0.00           H  
ATOM   2814  HE1 PHE C 182       7.300  13.385 -14.829  1.00  0.00           H  
ATOM   2815  HE2 PHE C 182       6.079  12.375 -10.857  1.00  0.00           H  
ATOM   2816  HZ  PHE C 182       7.845  13.058 -12.442  1.00  0.00           H  
ATOM   2817  N   SER C 183       0.325  10.093 -13.747  1.00  0.00           N  
ATOM   2818  CA  SER C 183      -1.122   9.921 -13.811  1.00  0.00           C  
ATOM   2819  C   SER C 183      -1.716   9.728 -12.422  1.00  0.00           C  
ATOM   2820  O   SER C 183      -1.309   8.834 -11.680  1.00  0.00           O  
ATOM   2821  CB  SER C 183      -1.467   8.733 -14.688  1.00  0.00           C  
ATOM   2822  OG  SER C 183      -2.852   8.528 -14.733  1.00  0.00           O  
ATOM   2823  H   SER C 183       0.822   9.772 -12.928  1.00  0.00           H  
ATOM   2824  HA  SER C 183      -1.558  10.820 -14.249  1.00  0.00           H  
ATOM   2825 1HB  SER C 183      -1.088   8.902 -15.696  1.00  0.00           H  
ATOM   2826 2HB  SER C 183      -0.977   7.840 -14.300  1.00  0.00           H  
ATOM   2827  HG  SER C 183      -3.212   8.985 -13.969  1.00  0.00           H  
ATOM   2828  N   GLY C 184      -2.682  10.572 -12.075  1.00  0.00           N  
ATOM   2829  CA  GLY C 184      -3.342  10.490 -10.778  1.00  0.00           C  
ATOM   2830  C   GLY C 184      -4.740   9.900 -10.907  1.00  0.00           C  
ATOM   2831  O   GLY C 184      -5.372  10.001 -11.959  1.00  0.00           O  
ATOM   2832  H   GLY C 184      -2.966  11.289 -12.727  1.00  0.00           H  
ATOM   2833 1HA  GLY C 184      -2.745   9.875 -10.104  1.00  0.00           H  
ATOM   2834 2HA  GLY C 184      -3.402  11.484 -10.337  1.00  0.00           H  
ATOM   2835  N   SER C 185      -5.219   9.284  -9.832  1.00  0.00           N  
ATOM   2836  CA  SER C 185      -6.574   8.747  -9.796  1.00  0.00           C  
ATOM   2837  C   SER C 185      -7.067   8.591  -8.364  1.00  0.00           C  
ATOM   2838  O   SER C 185      -6.405   9.019  -7.419  1.00  0.00           O  
ATOM   2839  CB  SER C 185      -6.624   7.409 -10.506  1.00  0.00           C  
ATOM   2840  OG  SER C 185      -7.946   6.966 -10.652  1.00  0.00           O  
ATOM   2841  H   SER C 185      -4.629   9.186  -9.018  1.00  0.00           H  
ATOM   2842  HA  SER C 185      -7.236   9.444 -10.312  1.00  0.00           H  
ATOM   2843 1HB  SER C 185      -6.158   7.499 -11.487  1.00  0.00           H  
ATOM   2844 2HB  SER C 185      -6.052   6.675  -9.939  1.00  0.00           H  
ATOM   2845  HG  SER C 185      -8.004   6.592 -11.534  1.00  0.00           H  
ATOM   2846  N   GLY C 186      -8.235   7.976  -8.209  1.00  0.00           N  
ATOM   2847  CA  GLY C 186      -8.824   7.772  -6.891  1.00  0.00           C  
ATOM   2848  C   GLY C 186     -10.241   8.327  -6.829  1.00  0.00           C  
ATOM   2849  O   GLY C 186     -10.849   8.621  -7.859  1.00  0.00           O  
ATOM   2850  H   GLY C 186      -8.727   7.641  -9.025  1.00  0.00           H  
ATOM   2851 1HA  GLY C 186      -8.837   6.707  -6.659  1.00  0.00           H  
ATOM   2852 2HA  GLY C 186      -8.206   8.257  -6.137  1.00  0.00           H  
ATOM   2853  N   SER C 187     -10.763   8.469  -5.616  1.00  0.00           N  
ATOM   2854  CA  SER C 187     -12.121   8.964  -5.419  1.00  0.00           C  
ATOM   2855  C   SER C 187     -12.396   9.246  -3.947  1.00  0.00           C  
ATOM   2856  O   SER C 187     -11.958   8.501  -3.070  1.00  0.00           O  
ATOM   2857  CB  SER C 187     -13.125   7.959  -5.947  1.00  0.00           C  
ATOM   2858  OG  SER C 187     -14.437   8.398  -5.730  1.00  0.00           O  
ATOM   2859  H   SER C 187     -10.206   8.228  -4.809  1.00  0.00           H  
ATOM   2860  HA  SER C 187     -12.233   9.898  -5.973  1.00  0.00           H  
ATOM   2861 1HB  SER C 187     -12.961   7.807  -7.013  1.00  0.00           H  
ATOM   2862 2HB  SER C 187     -12.973   7.000  -5.453  1.00  0.00           H  
ATOM   2863  HG  SER C 187     -14.928   8.170  -6.523  1.00  0.00           H  
ATOM   2864  N   GLY C 188     -13.125  10.325  -3.683  1.00  0.00           N  
ATOM   2865  CA  GLY C 188     -13.621  10.604  -2.340  1.00  0.00           C  
ATOM   2866  C   GLY C 188     -12.501  11.090  -1.429  1.00  0.00           C  
ATOM   2867  O   GLY C 188     -12.269  12.292  -1.301  1.00  0.00           O  
ATOM   2868  H   GLY C 188     -13.340  10.968  -4.431  1.00  0.00           H  
ATOM   2869 1HA  GLY C 188     -14.406  11.359  -2.392  1.00  0.00           H  
ATOM   2870 2HA  GLY C 188     -14.069   9.703  -1.923  1.00  0.00           H  
ATOM   2871  N   THR C 189     -11.808  10.148  -0.798  1.00  0.00           N  
ATOM   2872  CA  THR C 189     -10.780  10.480   0.181  1.00  0.00           C  
ATOM   2873  C   THR C 189      -9.442   9.852  -0.191  1.00  0.00           C  
ATOM   2874  O   THR C 189      -8.387  10.315   0.242  1.00  0.00           O  
ATOM   2875  CB  THR C 189     -11.191  10.023   1.593  1.00  0.00           C  
ATOM   2876  OG1 THR C 189     -11.351   8.598   1.610  1.00  0.00           O  
ATOM   2877  CG2 THR C 189     -12.498  10.681   2.007  1.00  0.00           C  
ATOM   2878  H   THR C 189     -11.999   9.177  -1.002  1.00  0.00           H  
ATOM   2879  HA  THR C 189     -10.651  11.562   0.194  1.00  0.00           H  
ATOM   2880  HB  THR C 189     -10.412  10.296   2.305  1.00  0.00           H  
ATOM   2881  HG1 THR C 189     -10.502   8.180   1.444  1.00  0.00           H  
ATOM   2882 1HG2 THR C 189     -12.772  10.347   3.007  1.00  0.00           H  
ATOM   2883 2HG2 THR C 189     -12.376  11.764   2.006  1.00  0.00           H  
ATOM   2884 3HG2 THR C 189     -13.283  10.404   1.304  1.00  0.00           H  
ATOM   2885  N   ASP C 190      -9.493   8.796  -0.995  1.00  0.00           N  
ATOM   2886  CA  ASP C 190      -8.296   8.041  -1.346  1.00  0.00           C  
ATOM   2887  C   ASP C 190      -7.865   8.327  -2.778  1.00  0.00           C  
ATOM   2888  O   ASP C 190      -8.551   7.955  -3.730  1.00  0.00           O  
ATOM   2889  CB  ASP C 190      -8.538   6.540  -1.169  1.00  0.00           C  
ATOM   2890  CG  ASP C 190      -8.635   6.123   0.292  1.00  0.00           C  
ATOM   2891  OD1 ASP C 190      -8.357   6.936   1.141  1.00  0.00           O  
ATOM   2892  OD2 ASP C 190      -8.987   4.996   0.545  1.00  0.00           O  
ATOM   2893  H   ASP C 190     -10.385   8.508  -1.374  1.00  0.00           H  
ATOM   2894  HA  ASP C 190      -7.488   8.345  -0.679  1.00  0.00           H  
ATOM   2895 1HB  ASP C 190      -9.462   6.258  -1.675  1.00  0.00           H  
ATOM   2896 2HB  ASP C 190      -7.725   5.983  -1.638  1.00  0.00           H  
ATOM   2897  N   PHE C 191      -6.723   8.990  -2.926  1.00  0.00           N  
ATOM   2898  CA  PHE C 191      -6.172   9.284  -4.243  1.00  0.00           C  
ATOM   2899  C   PHE C 191      -4.709   8.869  -4.334  1.00  0.00           C  
ATOM   2900  O   PHE C 191      -3.985   8.890  -3.339  1.00  0.00           O  
ATOM   2901  CB  PHE C 191      -6.304  10.776  -4.557  1.00  0.00           C  
ATOM   2902  CG  PHE C 191      -7.725  11.259  -4.614  1.00  0.00           C  
ATOM   2903  CD1 PHE C 191      -8.361  11.721  -3.471  1.00  0.00           C  
ATOM   2904  CD2 PHE C 191      -8.428  11.253  -5.809  1.00  0.00           C  
ATOM   2905  CE1 PHE C 191      -9.669  12.166  -3.522  1.00  0.00           C  
ATOM   2906  CE2 PHE C 191      -9.735  11.699  -5.863  1.00  0.00           C  
ATOM   2907  CZ  PHE C 191     -10.355  12.155  -4.718  1.00  0.00           C  
ATOM   2908  H   PHE C 191      -6.223   9.299  -2.104  1.00  0.00           H  
ATOM   2909  HA  PHE C 191      -6.735   8.720  -4.988  1.00  0.00           H  
ATOM   2910 1HB  PHE C 191      -5.778  11.355  -3.799  1.00  0.00           H  
ATOM   2911 2HB  PHE C 191      -5.834  10.988  -5.516  1.00  0.00           H  
ATOM   2912  HD1 PHE C 191      -7.818  11.731  -2.526  1.00  0.00           H  
ATOM   2913  HD2 PHE C 191      -7.938  10.892  -6.713  1.00  0.00           H  
ATOM   2914  HE1 PHE C 191     -10.157  12.527  -2.617  1.00  0.00           H  
ATOM   2915  HE2 PHE C 191     -10.276  11.689  -6.809  1.00  0.00           H  
ATOM   2916  HZ  PHE C 191     -11.386  12.505  -4.759  1.00  0.00           H  
ATOM   2917  N   THR C 192      -4.280   8.491  -5.533  1.00  0.00           N  
ATOM   2918  CA  THR C 192      -2.937   7.960  -5.734  1.00  0.00           C  
ATOM   2919  C   THR C 192      -2.278   8.578  -6.960  1.00  0.00           C  
ATOM   2920  O   THR C 192      -2.912   8.741  -8.002  1.00  0.00           O  
ATOM   2921  CB  THR C 192      -2.963   6.427  -5.879  1.00  0.00           C  
ATOM   2922  OG1 THR C 192      -3.545   5.843  -4.706  1.00  0.00           O  
ATOM   2923  CG2 THR C 192      -1.554   5.884  -6.065  1.00  0.00           C  
ATOM   2924  H   THR C 192      -4.900   8.574  -6.326  1.00  0.00           H  
ATOM   2925  HA  THR C 192      -2.331   8.212  -4.863  1.00  0.00           H  
ATOM   2926  HB  THR C 192      -3.569   6.153  -6.743  1.00  0.00           H  
ATOM   2927  HG1 THR C 192      -3.223   6.303  -3.927  1.00  0.00           H  
ATOM   2928 1HG2 THR C 192      -1.593   4.800  -6.166  1.00  0.00           H  
ATOM   2929 2HG2 THR C 192      -1.113   6.317  -6.962  1.00  0.00           H  
ATOM   2930 3HG2 THR C 192      -0.947   6.146  -5.199  1.00  0.00           H  
ATOM   2931  N   LEU C 193      -1.001   8.922  -6.829  1.00  0.00           N  
ATOM   2932  CA  LEU C 193      -0.214   9.393  -7.962  1.00  0.00           C  
ATOM   2933  C   LEU C 193       0.716   8.302  -8.478  1.00  0.00           C  
ATOM   2934  O   LEU C 193       1.549   7.781  -7.737  1.00  0.00           O  
ATOM   2935  CB  LEU C 193       0.607  10.625  -7.562  1.00  0.00           C  
ATOM   2936  CG  LEU C 193       1.574  11.156  -8.628  1.00  0.00           C  
ATOM   2937  CD1 LEU C 193       0.780  11.680  -9.817  1.00  0.00           C  
ATOM   2938  CD2 LEU C 193       2.444  12.249  -8.026  1.00  0.00           C  
ATOM   2939  H   LEU C 193      -0.564   8.856  -5.920  1.00  0.00           H  
ATOM   2940  HA  LEU C 193      -0.896   9.671  -8.765  1.00  0.00           H  
ATOM   2941 1HB  LEU C 193      -0.079  11.431  -7.306  1.00  0.00           H  
ATOM   2942 2HB  LEU C 193       1.193  10.380  -6.676  1.00  0.00           H  
ATOM   2943  HG  LEU C 193       2.207  10.342  -8.983  1.00  0.00           H  
ATOM   2944 1HD1 LEU C 193       1.467  12.057 -10.575  1.00  0.00           H  
ATOM   2945 2HD1 LEU C 193       0.182  10.873 -10.240  1.00  0.00           H  
ATOM   2946 3HD1 LEU C 193       0.124  12.486  -9.490  1.00  0.00           H  
ATOM   2947 1HD2 LEU C 193       3.132  12.626  -8.784  1.00  0.00           H  
ATOM   2948 2HD2 LEU C 193       1.812  13.064  -7.673  1.00  0.00           H  
ATOM   2949 3HD2 LEU C 193       3.013  11.842  -7.190  1.00  0.00           H  
ATOM   2950  N   LYS C 194       0.567   7.960  -9.753  1.00  0.00           N  
ATOM   2951  CA  LYS C 194       1.421   6.960 -10.383  1.00  0.00           C  
ATOM   2952  C   LYS C 194       2.518   7.616 -11.212  1.00  0.00           C  
ATOM   2953  O   LYS C 194       2.267   8.571 -11.947  1.00  0.00           O  
ATOM   2954  CB  LYS C 194       0.591   6.021 -11.259  1.00  0.00           C  
ATOM   2955  CG  LYS C 194      -0.510   5.276 -10.515  1.00  0.00           C  
ATOM   2956  CD  LYS C 194       0.069   4.324  -9.479  1.00  0.00           C  
ATOM   2957  CE  LYS C 194      -1.017   3.468  -8.844  1.00  0.00           C  
ATOM   2958  NZ  LYS C 194      -0.469   2.558  -7.801  1.00  0.00           N  
ATOM   2959  H   LYS C 194      -0.156   8.404 -10.301  1.00  0.00           H  
ATOM   2960  HA  LYS C 194       1.901   6.372  -9.600  1.00  0.00           H  
ATOM   2961 1HB  LYS C 194       0.125   6.590 -12.063  1.00  0.00           H  
ATOM   2962 2HB  LYS C 194       1.244   5.279 -11.719  1.00  0.00           H  
ATOM   2963 1HG  LYS C 194      -1.160   5.994 -10.013  1.00  0.00           H  
ATOM   2964 2HG  LYS C 194      -1.108   4.706 -11.226  1.00  0.00           H  
ATOM   2965 1HD  LYS C 194       0.803   3.672  -9.954  1.00  0.00           H  
ATOM   2966 2HD  LYS C 194       0.570   4.897  -8.699  1.00  0.00           H  
ATOM   2967 1HE  LYS C 194      -1.768   4.112  -8.389  1.00  0.00           H  
ATOM   2968 2HE  LYS C 194      -1.503   2.868  -9.613  1.00  0.00           H  
ATOM   2969 1HZ  LYS C 194      -1.219   2.009  -7.406  1.00  0.00           H  
ATOM   2970 2HZ  LYS C 194       0.216   1.943  -8.217  1.00  0.00           H  
ATOM   2971 3HZ  LYS C 194      -0.033   3.105  -7.073  1.00  0.00           H  
ATOM   2972  N   ILE C 195       3.736   7.097 -11.089  1.00  0.00           N  
ATOM   2973  CA  ILE C 195       4.873   7.629 -11.831  1.00  0.00           C  
ATOM   2974  C   ILE C 195       5.643   6.516 -12.530  1.00  0.00           C  
ATOM   2975  O   ILE C 195       6.547   5.914 -11.950  1.00  0.00           O  
ATOM   2976  CB  ILE C 195       5.822   8.404 -10.899  1.00  0.00           C  
ATOM   2977  CG1 ILE C 195       5.045   9.448 -10.094  1.00  0.00           C  
ATOM   2978  CG2 ILE C 195       6.933   9.064 -11.702  1.00  0.00           C  
ATOM   2979  CD1 ILE C 195       5.868  10.131  -9.025  1.00  0.00           C  
ATOM   2980  H   ILE C 195       3.877   6.315 -10.466  1.00  0.00           H  
ATOM   2981  HA  ILE C 195       4.500   8.314 -12.591  1.00  0.00           H  
ATOM   2982  HB  ILE C 195       6.266   7.717 -10.179  1.00  0.00           H  
ATOM   2983 1HG1 ILE C 195       4.658  10.212 -10.767  1.00  0.00           H  
ATOM   2984 2HG1 ILE C 195       4.189   8.974  -9.613  1.00  0.00           H  
ATOM   2985 1HG2 ILE C 195       7.594   9.608 -11.028  1.00  0.00           H  
ATOM   2986 2HG2 ILE C 195       7.502   8.301 -12.231  1.00  0.00           H  
ATOM   2987 3HG2 ILE C 195       6.498   9.758 -12.422  1.00  0.00           H  
ATOM   2988 1HD1 ILE C 195       5.248  10.857  -8.497  1.00  0.00           H  
ATOM   2989 2HD1 ILE C 195       6.237   9.387  -8.318  1.00  0.00           H  
ATOM   2990 3HD1 ILE C 195       6.711  10.643  -9.487  1.00  0.00           H  
ATOM   2991  N   SER C 196       5.279   6.246 -13.779  1.00  0.00           N  
ATOM   2992  CA  SER C 196       5.862   5.136 -14.524  1.00  0.00           C  
ATOM   2993  C   SER C 196       7.336   5.384 -14.817  1.00  0.00           C  
ATOM   2994  O   SER C 196       7.699   6.399 -15.410  1.00  0.00           O  
ATOM   2995  CB  SER C 196       5.108   4.926 -15.822  1.00  0.00           C  
ATOM   2996  OG  SER C 196       5.715   3.930 -16.600  1.00  0.00           O  
ATOM   2997  H   SER C 196       4.581   6.824 -14.224  1.00  0.00           H  
ATOM   2998  HA  SER C 196       5.780   4.232 -13.919  1.00  0.00           H  
ATOM   2999 1HB  SER C 196       4.079   4.643 -15.603  1.00  0.00           H  
ATOM   3000 2HB  SER C 196       5.078   5.860 -16.381  1.00  0.00           H  
ATOM   3001  HG  SER C 196       5.404   4.070 -17.497  1.00  0.00           H  
ATOM   3002  N   ARG C 197       8.183   4.449 -14.397  1.00  0.00           N  
ATOM   3003  CA  ARG C 197       9.606   4.510 -14.706  1.00  0.00           C  
ATOM   3004  C   ARG C 197      10.232   5.792 -14.171  1.00  0.00           C  
ATOM   3005  O   ARG C 197      10.555   6.702 -14.934  1.00  0.00           O  
ATOM   3006  CB  ARG C 197       9.831   4.428 -16.209  1.00  0.00           C  
ATOM   3007  CG  ARG C 197       9.353   3.139 -16.858  1.00  0.00           C  
ATOM   3008  CD  ARG C 197       9.670   3.104 -18.309  1.00  0.00           C  
ATOM   3009  NE  ARG C 197       9.219   1.871 -18.933  1.00  0.00           N  
ATOM   3010  CZ  ARG C 197       9.319   1.599 -20.249  1.00  0.00           C  
ATOM   3011  NH1 ARG C 197       9.855   2.480 -21.064  1.00  0.00           N  
ATOM   3012  NH2 ARG C 197       8.878   0.445 -20.720  1.00  0.00           N  
ATOM   3013  H   ARG C 197       7.831   3.677 -13.849  1.00  0.00           H  
ATOM   3014  HA  ARG C 197      10.099   3.660 -14.234  1.00  0.00           H  
ATOM   3015 1HB  ARG C 197       9.318   5.254 -16.699  1.00  0.00           H  
ATOM   3016 2HB  ARG C 197      10.895   4.531 -16.424  1.00  0.00           H  
ATOM   3017 1HG  ARG C 197       9.840   2.289 -16.380  1.00  0.00           H  
ATOM   3018 2HG  ARG C 197       8.272   3.052 -16.741  1.00  0.00           H  
ATOM   3019 1HD  ARG C 197       9.180   3.939 -18.809  1.00  0.00           H  
ATOM   3020 2HD  ARG C 197      10.748   3.182 -18.447  1.00  0.00           H  
ATOM   3021  HE  ARG C 197       8.801   1.168 -18.338  1.00  0.00           H  
ATOM   3022 1HH1 ARG C 197      10.192   3.362 -20.704  1.00  0.00           H  
ATOM   3023 2HH1 ARG C 197       9.929   2.276 -22.050  1.00  0.00           H  
ATOM   3024 1HH2 ARG C 197       8.466  -0.232 -20.094  1.00  0.00           H  
ATOM   3025 2HH2 ARG C 197       8.953   0.241 -21.706  1.00  0.00           H  
ATOM   3026  N   VAL C 198      10.401   5.857 -12.855  1.00  0.00           N  
ATOM   3027  CA  VAL C 198      10.982   7.030 -12.214  1.00  0.00           C  
ATOM   3028  C   VAL C 198      12.417   7.255 -12.674  1.00  0.00           C  
ATOM   3029  O   VAL C 198      13.242   6.343 -12.633  1.00  0.00           O  
ATOM   3030  CB  VAL C 198      10.956   6.871 -10.682  1.00  0.00           C  
ATOM   3031  CG1 VAL C 198      11.727   8.000 -10.016  1.00  0.00           C  
ATOM   3032  CG2 VAL C 198       9.517   6.836 -10.190  1.00  0.00           C  
ATOM   3033  H   VAL C 198      10.120   5.073 -12.284  1.00  0.00           H  
ATOM   3034  HA  VAL C 198      10.387   7.903 -12.486  1.00  0.00           H  
ATOM   3035  HB  VAL C 198      11.455   5.939 -10.415  1.00  0.00           H  
ATOM   3036 1HG1 VAL C 198      11.699   7.872  -8.934  1.00  0.00           H  
ATOM   3037 2HG1 VAL C 198      12.763   7.984 -10.356  1.00  0.00           H  
ATOM   3038 3HG1 VAL C 198      11.273   8.955 -10.279  1.00  0.00           H  
ATOM   3039 1HG2 VAL C 198       9.507   6.722  -9.106  1.00  0.00           H  
ATOM   3040 2HG2 VAL C 198       9.017   7.765 -10.463  1.00  0.00           H  
ATOM   3041 3HG2 VAL C 198       8.996   5.995 -10.648  1.00  0.00           H  
ATOM   3042  N   GLU C 199      12.708   8.475 -13.112  1.00  0.00           N  
ATOM   3043  CA  GLU C 199      14.065   8.850 -13.490  1.00  0.00           C  
ATOM   3044  C   GLU C 199      14.628   9.906 -12.548  1.00  0.00           C  
ATOM   3045  O   GLU C 199      13.960  10.330 -11.604  1.00  0.00           O  
ATOM   3046  CB  GLU C 199      14.094   9.370 -14.929  1.00  0.00           C  
ATOM   3047  CG  GLU C 199      13.763   8.322 -15.983  1.00  0.00           C  
ATOM   3048  CD  GLU C 199      13.833   8.860 -17.385  1.00  0.00           C  
ATOM   3049  OE1 GLU C 199      13.235   9.878 -17.641  1.00  0.00           O  
ATOM   3050  OE2 GLU C 199      14.484   8.253 -18.202  1.00  0.00           O  
ATOM   3051  H   GLU C 199      11.970   9.161 -13.185  1.00  0.00           H  
ATOM   3052  HA  GLU C 199      14.699   7.965 -13.426  1.00  0.00           H  
ATOM   3053 1HB  GLU C 199      13.381  10.187 -15.035  1.00  0.00           H  
ATOM   3054 2HB  GLU C 199      15.084   9.768 -15.153  1.00  0.00           H  
ATOM   3055 1HG  GLU C 199      14.465   7.494 -15.889  1.00  0.00           H  
ATOM   3056 2HG  GLU C 199      12.762   7.937 -15.795  1.00  0.00           H  
ATOM   3057  N   ALA C 200      15.861  10.328 -12.808  1.00  0.00           N  
ATOM   3058  CA  ALA C 200      16.539  11.290 -11.948  1.00  0.00           C  
ATOM   3059  C   ALA C 200      15.759  12.595 -11.859  1.00  0.00           C  
ATOM   3060  O   ALA C 200      15.748  13.254 -10.819  1.00  0.00           O  
ATOM   3061  CB  ALA C 200      17.950  11.551 -12.454  1.00  0.00           C  
ATOM   3062  H   ALA C 200      16.340   9.973 -13.623  1.00  0.00           H  
ATOM   3063  HA  ALA C 200      16.596  10.866 -10.945  1.00  0.00           H  
ATOM   3064 1HB  ALA C 200      18.444  12.271 -11.801  1.00  0.00           H  
ATOM   3065 2HB  ALA C 200      18.514  10.618 -12.456  1.00  0.00           H  
ATOM   3066 3HB  ALA C 200      17.905  11.950 -13.466  1.00  0.00           H  
ATOM   3067  N   GLU C 201      15.107  12.965 -12.956  1.00  0.00           N  
ATOM   3068  CA  GLU C 201      14.393  14.234 -13.032  1.00  0.00           C  
ATOM   3069  C   GLU C 201      13.030  14.140 -12.359  1.00  0.00           C  
ATOM   3070  O   GLU C 201      12.279  15.115 -12.317  1.00  0.00           O  
ATOM   3071  CB  GLU C 201      14.223  14.663 -14.491  1.00  0.00           C  
ATOM   3072  CG  GLU C 201      15.523  15.021 -15.197  1.00  0.00           C  
ATOM   3073  CD  GLU C 201      16.197  16.227 -14.606  1.00  0.00           C  
ATOM   3074  OE1 GLU C 201      15.507  17.095 -14.127  1.00  0.00           O  
ATOM   3075  OE2 GLU C 201      17.404  16.281 -14.633  1.00  0.00           O  
ATOM   3076  H   GLU C 201      15.106  12.351 -13.758  1.00  0.00           H  
ATOM   3077  HA  GLU C 201      14.978  14.992 -12.511  1.00  0.00           H  
ATOM   3078 1HB  GLU C 201      13.746  13.860 -15.054  1.00  0.00           H  
ATOM   3079 2HB  GLU C 201      13.566  15.532 -14.541  1.00  0.00           H  
ATOM   3080 1HG  GLU C 201      16.203  14.172 -15.134  1.00  0.00           H  
ATOM   3081 2HG  GLU C 201      15.314  15.206 -16.249  1.00  0.00           H  
ATOM   3082  N   ASP C 202      12.715  12.961 -11.832  1.00  0.00           N  
ATOM   3083  CA  ASP C 202      11.474  12.758 -11.094  1.00  0.00           C  
ATOM   3084  C   ASP C 202      11.716  12.789  -9.590  1.00  0.00           C  
ATOM   3085  O   ASP C 202      10.782  12.665  -8.799  1.00  0.00           O  
ATOM   3086  CB  ASP C 202      10.829  11.427 -11.486  1.00  0.00           C  
ATOM   3087  CG  ASP C 202      10.418  11.376 -12.951  1.00  0.00           C  
ATOM   3088  OD1 ASP C 202      10.001  12.386 -13.466  1.00  0.00           O  
ATOM   3089  OD2 ASP C 202      10.526  10.328 -13.542  1.00  0.00           O  
ATOM   3090  H   ASP C 202      13.353  12.186 -11.946  1.00  0.00           H  
ATOM   3091  HA  ASP C 202      10.786  13.566 -11.345  1.00  0.00           H  
ATOM   3092 1HB  ASP C 202      11.527  10.613 -11.291  1.00  0.00           H  
ATOM   3093 2HB  ASP C 202       9.946  11.255 -10.870  1.00  0.00           H  
ATOM   3094  N   VAL C 203      12.976  12.955  -9.202  1.00  0.00           N  
ATOM   3095  CA  VAL C 203      13.344  12.999  -7.792  1.00  0.00           C  
ATOM   3096  C   VAL C 203      12.914  14.312  -7.151  1.00  0.00           C  
ATOM   3097  O   VAL C 203      13.176  15.390  -7.686  1.00  0.00           O  
ATOM   3098  CB  VAL C 203      14.866  12.827  -7.631  1.00  0.00           C  
ATOM   3099  CG1 VAL C 203      15.272  13.013  -6.176  1.00  0.00           C  
ATOM   3100  CG2 VAL C 203      15.288  11.456  -8.138  1.00  0.00           C  
ATOM   3101  H   VAL C 203      13.698  13.053  -9.902  1.00  0.00           H  
ATOM   3102  HA  VAL C 203      12.842  12.178  -7.278  1.00  0.00           H  
ATOM   3103  HB  VAL C 203      15.373  13.600  -8.207  1.00  0.00           H  
ATOM   3104 1HG1 VAL C 203      16.351  12.888  -6.081  1.00  0.00           H  
ATOM   3105 2HG1 VAL C 203      14.992  14.013  -5.846  1.00  0.00           H  
ATOM   3106 3HG1 VAL C 203      14.766  12.270  -5.560  1.00  0.00           H  
ATOM   3107 1HG2 VAL C 203      16.365  11.341  -8.022  1.00  0.00           H  
ATOM   3108 2HG2 VAL C 203      14.776  10.683  -7.565  1.00  0.00           H  
ATOM   3109 3HG2 VAL C 203      15.025  11.361  -9.191  1.00  0.00           H  
ATOM   3110  N   GLY C 204      12.253  14.216  -6.003  1.00  0.00           N  
ATOM   3111  CA  GLY C 204      11.730  15.393  -5.319  1.00  0.00           C  
ATOM   3112  C   GLY C 204      10.553  15.031  -4.422  1.00  0.00           C  
ATOM   3113  O   GLY C 204      10.192  13.861  -4.297  1.00  0.00           O  
ATOM   3114  H   GLY C 204      12.108  13.304  -5.593  1.00  0.00           H  
ATOM   3115 1HA  GLY C 204      12.520  15.848  -4.722  1.00  0.00           H  
ATOM   3116 2HA  GLY C 204      11.417  16.132  -6.055  1.00  0.00           H  
ATOM   3117  N   VAL C 205       9.957  16.043  -3.800  1.00  0.00           N  
ATOM   3118  CA  VAL C 205       8.840  15.830  -2.887  1.00  0.00           C  
ATOM   3119  C   VAL C 205       7.508  16.102  -3.574  1.00  0.00           C  
ATOM   3120  O   VAL C 205       7.285  17.189  -4.109  1.00  0.00           O  
ATOM   3121  CB  VAL C 205       8.975  16.743  -1.655  1.00  0.00           C  
ATOM   3122  CG1 VAL C 205       7.826  16.505  -0.686  1.00  0.00           C  
ATOM   3123  CG2 VAL C 205      10.313  16.500  -0.974  1.00  0.00           C  
ATOM   3124  H   VAL C 205      10.287  16.983  -3.963  1.00  0.00           H  
ATOM   3125  HA  VAL C 205       8.856  14.791  -2.557  1.00  0.00           H  
ATOM   3126  HB  VAL C 205       8.914  17.783  -1.976  1.00  0.00           H  
ATOM   3127 1HG1 VAL C 205       7.937  17.159   0.179  1.00  0.00           H  
ATOM   3128 2HG1 VAL C 205       6.880  16.720  -1.184  1.00  0.00           H  
ATOM   3129 3HG1 VAL C 205       7.837  15.466  -0.358  1.00  0.00           H  
ATOM   3130 1HG2 VAL C 205      10.402  17.150  -0.104  1.00  0.00           H  
ATOM   3131 2HG2 VAL C 205      10.377  15.459  -0.658  1.00  0.00           H  
ATOM   3132 3HG2 VAL C 205      11.122  16.717  -1.672  1.00  0.00           H  
ATOM   3133  N   TYR C 206       6.625  15.110  -3.557  1.00  0.00           N  
ATOM   3134  CA  TYR C 206       5.321  15.233  -4.197  1.00  0.00           C  
ATOM   3135  C   TYR C 206       4.244  15.608  -3.186  1.00  0.00           C  
ATOM   3136  O   TYR C 206       4.139  14.997  -2.122  1.00  0.00           O  
ATOM   3137  CB  TYR C 206       4.949  13.931  -4.910  1.00  0.00           C  
ATOM   3138  CG  TYR C 206       5.813  13.626  -6.113  1.00  0.00           C  
ATOM   3139  CD1 TYR C 206       7.004  12.934  -5.954  1.00  0.00           C  
ATOM   3140  CD2 TYR C 206       5.414  14.038  -7.376  1.00  0.00           C  
ATOM   3141  CE1 TYR C 206       7.794  12.655  -7.053  1.00  0.00           C  
ATOM   3142  CE2 TYR C 206       6.203  13.759  -8.475  1.00  0.00           C  
ATOM   3143  CZ  TYR C 206       7.388  13.070  -8.316  1.00  0.00           C  
ATOM   3144  OH  TYR C 206       8.174  12.793  -9.411  1.00  0.00           O  
ATOM   3145  H   TYR C 206       6.863  14.247  -3.089  1.00  0.00           H  
ATOM   3146  HA  TYR C 206       5.372  16.033  -4.936  1.00  0.00           H  
ATOM   3147 1HB  TYR C 206       5.031  13.097  -4.211  1.00  0.00           H  
ATOM   3148 2HB  TYR C 206       3.912  13.981  -5.240  1.00  0.00           H  
ATOM   3149  HD1 TYR C 206       7.318  12.610  -4.961  1.00  0.00           H  
ATOM   3150  HD2 TYR C 206       4.478  14.583  -7.501  1.00  0.00           H  
ATOM   3151  HE1 TYR C 206       8.730  12.111  -6.928  1.00  0.00           H  
ATOM   3152  HE2 TYR C 206       5.890  14.084  -9.468  1.00  0.00           H  
ATOM   3153  HH  TYR C 206       9.092  12.725  -9.136  1.00  0.00           H  
ATOM   3154  N   TYR C 207       3.447  16.615  -3.525  1.00  0.00           N  
ATOM   3155  CA  TYR C 207       2.384  17.080  -2.642  1.00  0.00           C  
ATOM   3156  C   TYR C 207       1.011  16.832  -3.255  1.00  0.00           C  
ATOM   3157  O   TYR C 207       0.823  16.983  -4.462  1.00  0.00           O  
ATOM   3158  CB  TYR C 207       2.563  18.567  -2.326  1.00  0.00           C  
ATOM   3159  CG  TYR C 207       3.883  18.896  -1.665  1.00  0.00           C  
ATOM   3160  CD1 TYR C 207       4.977  19.253  -2.439  1.00  0.00           C  
ATOM   3161  CD2 TYR C 207       3.999  18.840  -0.284  1.00  0.00           C  
ATOM   3162  CE1 TYR C 207       6.182  19.554  -1.835  1.00  0.00           C  
ATOM   3163  CE2 TYR C 207       5.204  19.141   0.320  1.00  0.00           C  
ATOM   3164  CZ  TYR C 207       6.293  19.496  -0.450  1.00  0.00           C  
ATOM   3165  OH  TYR C 207       7.493  19.795   0.152  1.00  0.00           O  
ATOM   3166  H   TYR C 207       3.581  17.070  -4.416  1.00  0.00           H  
ATOM   3167  HA  TYR C 207       2.436  16.517  -1.710  1.00  0.00           H  
ATOM   3168 1HB  TYR C 207       2.490  19.147  -3.248  1.00  0.00           H  
ATOM   3169 2HB  TYR C 207       1.760  18.898  -1.667  1.00  0.00           H  
ATOM   3170  HD1 TYR C 207       4.885  19.297  -3.525  1.00  0.00           H  
ATOM   3171  HD2 TYR C 207       3.140  18.559   0.325  1.00  0.00           H  
ATOM   3172  HE1 TYR C 207       7.041  19.834  -2.443  1.00  0.00           H  
ATOM   3173  HE2 TYR C 207       5.296  19.096   1.406  1.00  0.00           H  
ATOM   3174  HH  TYR C 207       8.051  20.271  -0.468  1.00  0.00           H  
ATOM   3175  N   CYS C 208       0.055  16.450  -2.415  1.00  0.00           N  
ATOM   3176  CA  CYS C 208      -1.354  16.490  -2.789  1.00  0.00           C  
ATOM   3177  C   CYS C 208      -2.045  17.714  -2.202  1.00  0.00           C  
ATOM   3178  O   CYS C 208      -1.661  18.206  -1.141  1.00  0.00           O  
ATOM   3179  CB  CYS C 208      -2.073  15.228  -2.315  1.00  0.00           C  
ATOM   3180  SG  CYS C 208      -2.020  14.977  -0.524  1.00  0.00           S  
ATOM   3181  H   CYS C 208       0.310  16.124  -1.494  1.00  0.00           H  
ATOM   3182  HA  CYS C 208      -1.422  16.541  -3.876  1.00  0.00           H  
ATOM   3183 1HB  CYS C 208      -3.119  15.268  -2.619  1.00  0.00           H  
ATOM   3184 2HB  CYS C 208      -1.627  14.354  -2.790  1.00  0.00           H  
ATOM   3185  N   PHE C 209      -3.068  18.200  -2.897  1.00  0.00           N  
ATOM   3186  CA  PHE C 209      -3.739  19.435  -2.509  1.00  0.00           C  
ATOM   3187  C   PHE C 209      -5.223  19.386  -2.852  1.00  0.00           C  
ATOM   3188  O   PHE C 209      -5.601  19.027  -3.967  1.00  0.00           O  
ATOM   3189  CB  PHE C 209      -3.090  20.636  -3.200  1.00  0.00           C  
ATOM   3190  CG  PHE C 209      -3.849  21.920  -3.022  1.00  0.00           C  
ATOM   3191  CD1 PHE C 209      -3.978  22.498  -1.768  1.00  0.00           C  
ATOM   3192  CD2 PHE C 209      -4.435  22.554  -4.108  1.00  0.00           C  
ATOM   3193  CE1 PHE C 209      -4.675  23.679  -1.602  1.00  0.00           C  
ATOM   3194  CE2 PHE C 209      -5.131  23.735  -3.946  1.00  0.00           C  
ATOM   3195  CZ  PHE C 209      -5.252  24.298  -2.691  1.00  0.00           C  
ATOM   3196  H   PHE C 209      -3.388  17.702  -3.715  1.00  0.00           H  
ATOM   3197  HA  PHE C 209      -3.641  19.559  -1.430  1.00  0.00           H  
ATOM   3198 1HB  PHE C 209      -2.083  20.779  -2.811  1.00  0.00           H  
ATOM   3199 2HB  PHE C 209      -3.004  20.438  -4.268  1.00  0.00           H  
ATOM   3200  HD1 PHE C 209      -3.521  22.009  -0.907  1.00  0.00           H  
ATOM   3201  HD2 PHE C 209      -4.340  22.109  -5.099  1.00  0.00           H  
ATOM   3202  HE1 PHE C 209      -4.769  24.122  -0.611  1.00  0.00           H  
ATOM   3203  HE2 PHE C 209      -5.587  24.223  -4.807  1.00  0.00           H  
ATOM   3204  HZ  PHE C 209      -5.802  25.229  -2.561  1.00  0.00           H  
ATOM   3205  N   GLN C 210      -6.060  19.750  -1.886  1.00  0.00           N  
ATOM   3206  CA  GLN C 210      -7.497  19.848  -2.115  1.00  0.00           C  
ATOM   3207  C   GLN C 210      -7.978  21.287  -1.989  1.00  0.00           C  
ATOM   3208  O   GLN C 210      -7.717  21.954  -0.987  1.00  0.00           O  
ATOM   3209  CB  GLN C 210      -8.258  18.954  -1.131  1.00  0.00           C  
ATOM   3210  CG  GLN C 210      -8.250  19.459   0.302  1.00  0.00           C  
ATOM   3211  CD  GLN C 210      -9.312  20.514   0.550  1.00  0.00           C  
ATOM   3212  OE1 GLN C 210     -10.239  20.680  -0.247  1.00  0.00           O  
ATOM   3213  NE2 GLN C 210      -9.182  21.233   1.658  1.00  0.00           N  
ATOM   3214  H   GLN C 210      -5.692  19.964  -0.970  1.00  0.00           H  
ATOM   3215  HA  GLN C 210      -7.710  19.510  -3.129  1.00  0.00           H  
ATOM   3216 1HB  GLN C 210      -9.296  18.864  -1.450  1.00  0.00           H  
ATOM   3217 2HB  GLN C 210      -7.825  17.954  -1.138  1.00  0.00           H  
ATOM   3218 1HG  GLN C 210      -8.439  18.620   0.972  1.00  0.00           H  
ATOM   3219 2HG  GLN C 210      -7.276  19.897   0.517  1.00  0.00           H  
ATOM   3220 1HE2 GLN C 210      -9.852  21.945   1.875  1.00  0.00           H  
ATOM   3221 2HE2 GLN C 210      -8.414  21.066   2.277  1.00  0.00           H  
ATOM   3222  N   GLY C 211      -8.681  21.763  -3.011  1.00  0.00           N  
ATOM   3223  CA  GLY C 211      -9.245  23.107  -2.994  1.00  0.00           C  
ATOM   3224  C   GLY C 211     -10.767  23.066  -2.977  1.00  0.00           C  
ATOM   3225  O   GLY C 211     -11.428  24.083  -3.188  1.00  0.00           O  
ATOM   3226  H   GLY C 211      -8.829  21.177  -3.821  1.00  0.00           H  
ATOM   3227 1HA  GLY C 211      -8.882  23.643  -2.117  1.00  0.00           H  
ATOM   3228 2HA  GLY C 211      -8.902  23.656  -3.870  1.00  0.00           H  
ATOM   3229  N   SER C 212     -11.319  21.884  -2.724  1.00  0.00           N  
ATOM   3230  CA  SER C 212     -12.766  21.706  -2.684  1.00  0.00           C  
ATOM   3231  C   SER C 212     -13.359  22.303  -1.414  1.00  0.00           C  
ATOM   3232  O   SER C 212     -14.469  22.835  -1.427  1.00  0.00           O  
ATOM   3233  CB  SER C 212     -13.114  20.233  -2.771  1.00  0.00           C  
ATOM   3234  OG  SER C 212     -12.734  19.700  -4.010  1.00  0.00           O  
ATOM   3235  H   SER C 212     -10.721  21.087  -2.555  1.00  0.00           H  
ATOM   3236  HA  SER C 212     -13.202  22.222  -3.541  1.00  0.00           H  
ATOM   3237 1HB  SER C 212     -12.611  19.693  -1.970  1.00  0.00           H  
ATOM   3238 2HB  SER C 212     -14.186  20.104  -2.630  1.00  0.00           H  
ATOM   3239  HG  SER C 212     -12.675  18.750  -3.883  1.00  0.00           H  
ATOM   3240  N   HIS C 213     -12.613  22.212  -0.319  1.00  0.00           N  
ATOM   3241  CA  HIS C 213     -13.088  22.688   0.974  1.00  0.00           C  
ATOM   3242  C   HIS C 213     -12.231  23.838   1.487  1.00  0.00           C  
ATOM   3243  O   HIS C 213     -11.007  23.726   1.563  1.00  0.00           O  
ATOM   3244  CB  HIS C 213     -13.095  21.551   2.001  1.00  0.00           C  
ATOM   3245  CG  HIS C 213     -13.473  21.989   3.382  1.00  0.00           C  
ATOM   3246  ND1 HIS C 213     -14.761  22.348   3.722  1.00  0.00           N  
ATOM   3247  CD2 HIS C 213     -12.734  22.128   4.507  1.00  0.00           C  
ATOM   3248  CE1 HIS C 213     -14.796  22.688   4.999  1.00  0.00           C  
ATOM   3249  NE2 HIS C 213     -13.580  22.563   5.497  1.00  0.00           N  
ATOM   3250  H   HIS C 213     -11.692  21.801  -0.384  1.00  0.00           H  
ATOM   3251  HA  HIS C 213     -14.108  23.057   0.873  1.00  0.00           H  
ATOM   3252 1HB  HIS C 213     -13.797  20.779   1.684  1.00  0.00           H  
ATOM   3253 2HB  HIS C 213     -12.106  21.096   2.046  1.00  0.00           H  
ATOM   3254  HD2 HIS C 213     -11.666  21.932   4.609  1.00  0.00           H  
ATOM   3255  HE1 HIS C 213     -15.680  23.014   5.547  1.00  0.00           H  
ATOM   3256  HE2 HIS C 213     -13.310  22.755   6.451  1.00  0.00           H  
ATOM   3257  N   ILE C 214     -12.880  24.943   1.839  1.00  0.00           N  
ATOM   3258  CA  ILE C 214     -12.187  26.084   2.424  1.00  0.00           C  
ATOM   3259  C   ILE C 214     -12.141  25.981   3.943  1.00  0.00           C  
ATOM   3260  O   ILE C 214     -13.165  25.764   4.591  1.00  0.00           O  
ATOM   3261  CB  ILE C 214     -12.867  27.405   2.019  1.00  0.00           C  
ATOM   3262  CG1 ILE C 214     -12.767  27.615   0.506  1.00  0.00           C  
ATOM   3263  CG2 ILE C 214     -12.243  28.575   2.764  1.00  0.00           C  
ATOM   3264  CD1 ILE C 214     -13.616  28.755  -0.010  1.00  0.00           C  
ATOM   3265  H   ILE C 214     -13.878  24.993   1.697  1.00  0.00           H  
ATOM   3266  HA  ILE C 214     -11.164  26.096   2.052  1.00  0.00           H  
ATOM   3267  HB  ILE C 214     -13.928  27.357   2.260  1.00  0.00           H  
ATOM   3268 1HG1 ILE C 214     -11.730  27.811   0.233  1.00  0.00           H  
ATOM   3269 2HG1 ILE C 214     -13.072  26.704  -0.009  1.00  0.00           H  
ATOM   3270 1HG2 ILE C 214     -12.735  29.501   2.465  1.00  0.00           H  
ATOM   3271 2HG2 ILE C 214     -12.365  28.429   3.836  1.00  0.00           H  
ATOM   3272 3HG2 ILE C 214     -11.181  28.634   2.524  1.00  0.00           H  
ATOM   3273 1HD1 ILE C 214     -13.492  28.841  -1.090  1.00  0.00           H  
ATOM   3274 2HD1 ILE C 214     -14.664  28.561   0.220  1.00  0.00           H  
ATOM   3275 3HD1 ILE C 214     -13.304  29.684   0.465  1.00  0.00           H  
ATOM   3276  N   PRO C 215     -10.948  26.138   4.506  1.00  0.00           N  
ATOM   3277  CA  PRO C 215      -9.779  26.527   3.726  1.00  0.00           C  
ATOM   3278  C   PRO C 215      -9.107  25.312   3.098  1.00  0.00           C  
ATOM   3279  O   PRO C 215      -9.088  24.229   3.682  1.00  0.00           O  
ATOM   3280  CB  PRO C 215      -8.876  27.194   4.769  1.00  0.00           C  
ATOM   3281  CG  PRO C 215      -9.171  26.460   6.032  1.00  0.00           C  
ATOM   3282  CD  PRO C 215     -10.647  26.173   5.963  1.00  0.00           C  
ATOM   3283  HA  PRO C 215     -10.083  27.245   2.951  1.00  0.00           H  
ATOM   3284 1HB  PRO C 215      -7.823  27.112   4.463  1.00  0.00           H  
ATOM   3285 2HB  PRO C 215      -9.108  28.268   4.835  1.00  0.00           H  
ATOM   3286 1HG  PRO C 215      -8.564  25.544   6.089  1.00  0.00           H  
ATOM   3287 2HG  PRO C 215      -8.899  27.076   6.902  1.00  0.00           H  
ATOM   3288 1HD  PRO C 215     -10.855  25.201   6.433  1.00  0.00           H  
ATOM   3289 2HD  PRO C 215     -11.201  26.976   6.471  1.00  0.00           H  
ATOM   3290  N   PRO C 216      -8.557  25.500   1.903  1.00  0.00           N  
ATOM   3291  CA  PRO C 216      -7.809  24.444   1.230  1.00  0.00           C  
ATOM   3292  C   PRO C 216      -6.639  23.969   2.081  1.00  0.00           C  
ATOM   3293  O   PRO C 216      -6.095  24.727   2.884  1.00  0.00           O  
ATOM   3294  CB  PRO C 216      -7.332  25.126  -0.056  1.00  0.00           C  
ATOM   3295  CG  PRO C 216      -8.313  26.228  -0.272  1.00  0.00           C  
ATOM   3296  CD  PRO C 216      -8.624  26.728   1.114  1.00  0.00           C  
ATOM   3297  HA  PRO C 216      -8.488  23.608   1.004  1.00  0.00           H  
ATOM   3298 1HB  PRO C 216      -6.302  25.490   0.071  1.00  0.00           H  
ATOM   3299 2HB  PRO C 216      -7.316  24.401  -0.883  1.00  0.00           H  
ATOM   3300 1HG  PRO C 216      -7.875  27.006  -0.914  1.00  0.00           H  
ATOM   3301 2HG  PRO C 216      -9.203  25.847  -0.794  1.00  0.00           H  
ATOM   3302 1HD  PRO C 216      -7.863  27.461   1.419  1.00  0.00           H  
ATOM   3303 2HD  PRO C 216      -9.626  27.182   1.124  1.00  0.00           H  
ATOM   3304  N   THR C 217      -6.256  22.710   1.902  1.00  0.00           N  
ATOM   3305  CA  THR C 217      -5.182  22.116   2.689  1.00  0.00           C  
ATOM   3306  C   THR C 217      -4.261  21.273   1.816  1.00  0.00           C  
ATOM   3307  O   THR C 217      -4.674  20.758   0.777  1.00  0.00           O  
ATOM   3308  CB  THR C 217      -5.745  21.252   3.833  1.00  0.00           C  
ATOM   3309  OG1 THR C 217      -6.601  20.238   3.292  1.00  0.00           O  
ATOM   3310  CG2 THR C 217      -6.535  22.110   4.809  1.00  0.00           C  
ATOM   3311  H   THR C 217      -6.721  22.149   1.202  1.00  0.00           H  
ATOM   3312  HA  THR C 217      -4.588  22.919   3.126  1.00  0.00           H  
ATOM   3313  HB  THR C 217      -4.924  20.771   4.363  1.00  0.00           H  
ATOM   3314  HG1 THR C 217      -6.754  19.561   3.956  1.00  0.00           H  
ATOM   3315 1HG2 THR C 217      -6.925  21.483   5.611  1.00  0.00           H  
ATOM   3316 2HG2 THR C 217      -5.884  22.875   5.231  1.00  0.00           H  
ATOM   3317 3HG2 THR C 217      -7.364  22.586   4.286  1.00  0.00           H  
ATOM   3318  N   PHE C 218      -3.011  21.134   2.245  1.00  0.00           N  
ATOM   3319  CA  PHE C 218      -2.043  20.309   1.532  1.00  0.00           C  
ATOM   3320  C   PHE C 218      -1.733  19.033   2.303  1.00  0.00           C  
ATOM   3321  O   PHE C 218      -2.130  18.882   3.458  1.00  0.00           O  
ATOM   3322  CB  PHE C 218      -0.751  21.091   1.289  1.00  0.00           C  
ATOM   3323  CG  PHE C 218      -0.905  22.234   0.327  1.00  0.00           C  
ATOM   3324  CD1 PHE C 218      -1.442  23.443   0.744  1.00  0.00           C  
ATOM   3325  CD2 PHE C 218      -0.516  22.102  -0.997  1.00  0.00           C  
ATOM   3326  CE1 PHE C 218      -1.584  24.495  -0.141  1.00  0.00           C  
ATOM   3327  CE2 PHE C 218      -0.656  23.153  -1.883  1.00  0.00           C  
ATOM   3328  CZ  PHE C 218      -1.192  24.350  -1.454  1.00  0.00           C  
ATOM   3329  H   PHE C 218      -2.724  21.613   3.087  1.00  0.00           H  
ATOM   3330  HA  PHE C 218      -2.470  20.032   0.567  1.00  0.00           H  
ATOM   3331 1HB  PHE C 218      -0.384  21.489   2.234  1.00  0.00           H  
ATOM   3332 2HB  PHE C 218       0.013  20.419   0.900  1.00  0.00           H  
ATOM   3333  HD1 PHE C 218      -1.751  23.558   1.783  1.00  0.00           H  
ATOM   3334  HD2 PHE C 218      -0.093  21.156  -1.336  1.00  0.00           H  
ATOM   3335  HE1 PHE C 218      -2.008  25.440   0.201  1.00  0.00           H  
ATOM   3336  HE2 PHE C 218      -0.345  23.036  -2.922  1.00  0.00           H  
ATOM   3337  HZ  PHE C 218      -1.305  25.179  -2.152  1.00  0.00           H  
ATOM   3338  N   GLY C 219      -1.022  18.115   1.657  1.00  0.00           N  
ATOM   3339  CA  GLY C 219      -0.384  17.007   2.357  1.00  0.00           C  
ATOM   3340  C   GLY C 219       1.021  17.381   2.815  1.00  0.00           C  
ATOM   3341  O   GLY C 219       1.523  18.457   2.491  1.00  0.00           O  
ATOM   3342  H   GLY C 219      -0.921  18.187   0.654  1.00  0.00           H  
ATOM   3343 1HA  GLY C 219      -0.988  16.725   3.219  1.00  0.00           H  
ATOM   3344 2HA  GLY C 219      -0.337  16.140   1.700  1.00  0.00           H  
ATOM   3345  N   GLN C 220       1.650  16.486   3.568  1.00  0.00           N  
ATOM   3346  CA  GLN C 220       2.962  16.756   4.144  1.00  0.00           C  
ATOM   3347  C   GLN C 220       4.069  16.527   3.122  1.00  0.00           C  
ATOM   3348  O   GLN C 220       5.191  17.004   3.291  1.00  0.00           O  
ATOM   3349  CB  GLN C 220       3.198  15.877   5.375  1.00  0.00           C  
ATOM   3350  CG  GLN C 220       3.708  14.482   5.057  1.00  0.00           C  
ATOM   3351  CD  GLN C 220       2.581  13.497   4.808  1.00  0.00           C  
ATOM   3352  OE1 GLN C 220       1.500  13.873   4.347  1.00  0.00           O  
ATOM   3353  NE2 GLN C 220       2.829  12.228   5.111  1.00  0.00           N  
ATOM   3354  H   GLN C 220       1.207  15.596   3.748  1.00  0.00           H  
ATOM   3355  HA  GLN C 220       2.997  17.801   4.449  1.00  0.00           H  
ATOM   3356 1HB  GLN C 220       3.923  16.359   6.032  1.00  0.00           H  
ATOM   3357 2HB  GLN C 220       2.267  15.776   5.934  1.00  0.00           H  
ATOM   3358 1HG  GLN C 220       4.326  14.528   4.160  1.00  0.00           H  
ATOM   3359 2HG  GLN C 220       4.298  14.121   5.899  1.00  0.00           H  
ATOM   3360 1HE2 GLN C 220       2.123  11.532   4.969  1.00  0.00           H  
ATOM   3361 2HE2 GLN C 220       3.720  11.967   5.483  1.00  0.00           H  
ATOM   3362  N   GLY C 221       3.746  15.794   2.062  1.00  0.00           N  
ATOM   3363  CA  GLY C 221       4.678  15.588   0.960  1.00  0.00           C  
ATOM   3364  C   GLY C 221       5.301  14.199   1.017  1.00  0.00           C  
ATOM   3365  O   GLY C 221       5.505  13.644   2.097  1.00  0.00           O  
ATOM   3366  H   GLY C 221       2.831  15.368   2.018  1.00  0.00           H  
ATOM   3367 1HA  GLY C 221       4.156  15.719   0.012  1.00  0.00           H  
ATOM   3368 2HA  GLY C 221       5.462  16.344   1.001  1.00  0.00           H  
ATOM   3369  N   THR C 222       5.601  13.642  -0.151  1.00  0.00           N  
ATOM   3370  CA  THR C 222       6.307  12.370  -0.235  1.00  0.00           C  
ATOM   3371  C   THR C 222       7.626  12.520  -0.982  1.00  0.00           C  
ATOM   3372  O   THR C 222       7.643  12.786  -2.183  1.00  0.00           O  
ATOM   3373  CB  THR C 222       5.441  11.299  -0.924  1.00  0.00           C  
ATOM   3374  OG1 THR C 222       4.265  11.056  -0.142  1.00  0.00           O  
ATOM   3375  CG2 THR C 222       6.220  10.002  -1.079  1.00  0.00           C  
ATOM   3376  H   THR C 222       5.332  14.113  -1.004  1.00  0.00           H  
ATOM   3377  HA  THR C 222       6.530  12.031   0.777  1.00  0.00           H  
ATOM   3378  HB  THR C 222       5.139  11.655  -1.909  1.00  0.00           H  
ATOM   3379  HG1 THR C 222       4.467  10.422   0.550  1.00  0.00           H  
ATOM   3380 1HG2 THR C 222       5.592   9.257  -1.569  1.00  0.00           H  
ATOM   3381 2HG2 THR C 222       7.109  10.181  -1.683  1.00  0.00           H  
ATOM   3382 3HG2 THR C 222       6.517   9.636  -0.097  1.00  0.00           H  
ATOM   3383  N   LYS C 223       8.730  12.347  -0.263  1.00  0.00           N  
ATOM   3384  CA  LYS C 223      10.055  12.582  -0.825  1.00  0.00           C  
ATOM   3385  C   LYS C 223      10.555  11.361  -1.586  1.00  0.00           C  
ATOM   3386  O   LYS C 223      11.156  10.458  -1.004  1.00  0.00           O  
ATOM   3387  CB  LYS C 223      11.046  12.957   0.278  1.00  0.00           C  
ATOM   3388  CG  LYS C 223      12.407  13.416  -0.228  1.00  0.00           C  
ATOM   3389  CD  LYS C 223      13.304  13.857   0.919  1.00  0.00           C  
ATOM   3390  CE  LYS C 223      14.590  14.487   0.406  1.00  0.00           C  
ATOM   3391  NZ  LYS C 223      15.521  14.832   1.515  1.00  0.00           N  
ATOM   3392  H   LYS C 223       8.650  12.046   0.698  1.00  0.00           H  
ATOM   3393  HA  LYS C 223       9.989  13.411  -1.531  1.00  0.00           H  
ATOM   3394 1HB  LYS C 223      10.627  13.759   0.886  1.00  0.00           H  
ATOM   3395 2HB  LYS C 223      11.204  12.099   0.932  1.00  0.00           H  
ATOM   3396 1HG  LYS C 223      12.891  12.598  -0.763  1.00  0.00           H  
ATOM   3397 2HG  LYS C 223      12.276  14.249  -0.918  1.00  0.00           H  
ATOM   3398 1HD  LYS C 223      12.774  14.583   1.536  1.00  0.00           H  
ATOM   3399 2HD  LYS C 223      13.554  12.995   1.537  1.00  0.00           H  
ATOM   3400 1HE  LYS C 223      15.090  13.794  -0.270  1.00  0.00           H  
ATOM   3401 2HE  LYS C 223      14.355  15.395  -0.149  1.00  0.00           H  
ATOM   3402 1HZ  LYS C 223      16.360  15.247   1.134  1.00  0.00           H  
ATOM   3403 2HZ  LYS C 223      15.074  15.489   2.138  1.00  0.00           H  
ATOM   3404 3HZ  LYS C 223      15.762  13.995   2.025  1.00  0.00           H  
ATOM   3405  N   VAL C 224      10.303  11.339  -2.890  1.00  0.00           N  
ATOM   3406  CA  VAL C 224      10.785  10.261  -3.745  1.00  0.00           C  
ATOM   3407  C   VAL C 224      12.268  10.423  -4.054  1.00  0.00           C  
ATOM   3408  O   VAL C 224      12.697  11.462  -4.554  1.00  0.00           O  
ATOM   3409  CB  VAL C 224       9.990  10.229  -5.064  1.00  0.00           C  
ATOM   3410  CG1 VAL C 224      10.565   9.183  -6.008  1.00  0.00           C  
ATOM   3411  CG2 VAL C 224       8.522   9.948  -4.777  1.00  0.00           C  
ATOM   3412  H   VAL C 224       9.764  12.088  -3.300  1.00  0.00           H  
ATOM   3413  HA  VAL C 224      10.637   9.314  -3.225  1.00  0.00           H  
ATOM   3414  HB  VAL C 224      10.085  11.195  -5.559  1.00  0.00           H  
ATOM   3415 1HG1 VAL C 224       9.991   9.174  -6.935  1.00  0.00           H  
ATOM   3416 2HG1 VAL C 224      11.605   9.424  -6.227  1.00  0.00           H  
ATOM   3417 3HG1 VAL C 224      10.510   8.201  -5.539  1.00  0.00           H  
ATOM   3418 1HG2 VAL C 224       7.966   9.928  -5.714  1.00  0.00           H  
ATOM   3419 2HG2 VAL C 224       8.427   8.984  -4.277  1.00  0.00           H  
ATOM   3420 3HG2 VAL C 224       8.121  10.731  -4.134  1.00  0.00           H  
ATOM   3421  N   GLU C 225      13.046   9.389  -3.751  1.00  0.00           N  
ATOM   3422  CA  GLU C 225      14.497   9.462  -3.873  1.00  0.00           C  
ATOM   3423  C   GLU C 225      15.033   8.341  -4.754  1.00  0.00           C  
ATOM   3424  O   GLU C 225      14.351   7.344  -4.990  1.00  0.00           O  
ATOM   3425  CB  GLU C 225      15.152   9.396  -2.491  1.00  0.00           C  
ATOM   3426  CG  GLU C 225      14.826  10.574  -1.584  1.00  0.00           C  
ATOM   3427  CD  GLU C 225      15.559  10.522  -0.272  1.00  0.00           C  
ATOM   3428  OE1 GLU C 225      16.216   9.541  -0.019  1.00  0.00           O  
ATOM   3429  OE2 GLU C 225      15.462  11.465   0.477  1.00  0.00           O  
ATOM   3430  H   GLU C 225      12.622   8.531  -3.429  1.00  0.00           H  
ATOM   3431  HA  GLU C 225      14.758  10.413  -4.338  1.00  0.00           H  
ATOM   3432 1HB  GLU C 225      14.837   8.485  -1.983  1.00  0.00           H  
ATOM   3433 2HB  GLU C 225      16.235   9.350  -2.604  1.00  0.00           H  
ATOM   3434 1HG  GLU C 225      15.090  11.498  -2.098  1.00  0.00           H  
ATOM   3435 2HG  GLU C 225      13.754  10.588  -1.395  1.00  0.00           H  
ATOM   3436  N   ILE C 226      16.259   8.510  -5.238  1.00  0.00           N  
ATOM   3437  CA  ILE C 226      16.969   7.434  -5.918  1.00  0.00           C  
ATOM   3438  C   ILE C 226      18.342   7.203  -5.300  1.00  0.00           C  
ATOM   3439  O   ILE C 226      18.445   6.565  -4.288  1.00  0.00           O  
ATOM   3440  OXT ILE C 226      19.321   7.658  -5.824  1.00  0.00           O  
ATOM   3441  CB  ILE C 226      17.126   7.742  -7.418  1.00  0.00           C  
ATOM   3442  CG1 ILE C 226      15.756   7.804  -8.097  1.00  0.00           C  
ATOM   3443  CG2 ILE C 226      18.008   6.698  -8.086  1.00  0.00           C  
ATOM   3444  CD1 ILE C 226      15.812   8.216  -9.551  1.00  0.00           C  
ATOM   3445  H   ILE C 226      16.710   9.407  -5.132  1.00  0.00           H  
ATOM   3446  HA  ILE C 226      16.390   6.517  -5.814  1.00  0.00           H  
ATOM   3447  HB  ILE C 226      17.584   8.723  -7.542  1.00  0.00           H  
ATOM   3448 1HG1 ILE C 226      15.275   6.828  -8.037  1.00  0.00           H  
ATOM   3449 2HG1 ILE C 226      15.119   8.514  -7.568  1.00  0.00           H  
ATOM   3450 1HG2 ILE C 226      18.108   6.930  -9.146  1.00  0.00           H  
ATOM   3451 2HG2 ILE C 226      18.992   6.701  -7.620  1.00  0.00           H  
ATOM   3452 3HG2 ILE C 226      17.555   5.713  -7.972  1.00  0.00           H  
ATOM   3453 1HD1 ILE C 226      14.803   8.237  -9.962  1.00  0.00           H  
ATOM   3454 2HD1 ILE C 226      16.259   9.208  -9.631  1.00  0.00           H  
ATOM   3455 3HD1 ILE C 226      16.415   7.500 -10.108  1.00  0.00           H  
TER                                                                             
# All scores below are weighted scores, not raw scores.
#BEGIN_POSE_ENERGIES_TABLE ex2_wcons/ex2-11wt5_renum_0006.pdb
label fa_atr fa_rep fa_sol fa_intra_rep fa_elec pro_close hbond_sr_bb hbond_lr_bb hbond_bb_sc hbond_sc dslf_fa13 atom_pair_constraint coordinate_constraint angle_constraint dihedral_constraint rama omega fa_dun p_aa_pp ref res_type_constraint total
weights 0.8 0.44 0.75 0.004 0.7 1 1.17 1.17 1.17 1.1 1 1 1 1 1 0.2 0.5 0.56 0.32 1 1 NA
pose -843.971 97.2715 454.694 2.07007 -95.9363 1.32674 -22.6154 -83.1308 -30.3758 -26.5326 -0.25847 0 0 0 2.12204 -10.784 31.9316 205.965 -38.3502 5.37176 0 -351.202
GLN_p:NtermProteinFull_1 -1.68905 0.03792 1.33528 0.00955 -0.08088 0 0 0 -0.32569 0 0 0 0 0 0 0 0.04704 2.12133 0 -1.17797 0 0.27753
VAL_2 -2.91245 0.13839 1.76297 0.01546 -0.14409 0 0 0 -0.32569 0 0 0 0 0 0 -0.06398 0.00675 0.4908 0.30203 0.74484 0 0.01504
GLN_3 -2.79249 0.10196 1.76697 0.00843 -0.47631 0 0 0 -0.26759 0 0 0 0 0 0 0.12975 0.25331 2.13496 -0.06948 -1.17797 0 -0.38846
LEU_4 -3.78795 0.12367 1.96575 0.01631 -0.26683 0 0 0 -0.26759 0 0 0 0 0 0 -0.1014 0.07659 1.85736 -0.10442 0.60233 0 0.11383
VAL_5 -2.8672 0.12553 1.65371 0.01345 -0.39864 0 0 0 0 0 0 0 0 0 0 0.03984 0.04685 0.00514 -0.19967 0.74484 0 -0.83616
GLN_6 -6.26985 0.52538 4.96105 0.0112 -1.07754 0 0 0 -1.38752 -0.65187 0 0 0 0 0 -0.12486 0.01165 3.25043 -0.04682 -1.17797 0 -1.97674
SER_7 -2.49934 0.27858 2.61161 0.0013 -0.44308 0 0 0 -0.95589 0 0 0 0 0 0 -0.26579 0.24843 0.26337 -0.26668 0.17658 0 -0.85091
GLY_8 -1.02219 0.10987 0.85184 0.00012 0.06495 0 0 0 0 0 0 0 0 0 0 -0.08596 0.12028 0 -0.30141 0.14053 0 -0.12197
ALA_9 -1.31955 0.25335 0.62095 0.00077 0.0549 0 0 0 0 0 0 0 0 0 0 -0.32605 0.01795 0 -0.1246 0.59294 0 -0.22933
GLU_10 -2.42265 0.12106 2.02011 0.00471 -0.52391 0 0 0 0 0 0 0 0 0 0 -0.01698 0.02646 2.40165 -0.02667 -1.55374 0 0.03005
VAL_11 -1.7257 0.10323 1.06641 0.01268 -0.20264 0 0 0 0 0 0 0 0 0 0 -0.22056 0.19504 0.02426 -0.3678 0.74484 0 -0.37025
LYS_12 -3.07684 0.23846 1.79153 0.0051 -0.4739 0 0 0 0 0 0 0 0 0 0 -0.04606 0.11895 1.13153 -0.01157 -0.28737 0 -0.61018
LYS_13 -1.56096 0.37826 0.9501 0.00316 -0.10018 0.00027 0 0 0 0 0 0 0 0 0 -0.12537 0.00866 0.71763 -0.05556 -0.28737 0 -0.07138
PRO_14 -1.3585 0.42086 0.57727 0.00121 0.01356 0.00666 0 0 0 0 0 0 0 0 0 -0.21898 0.01597 0.06485 -0.54002 -0.21929 0 -1.2364
GLY_15 -1.58568 0.12398 0.92985 0 -0.06119 0 0 0 0 0 0 0 0 0 0 -0.35691 0.02774 0 -0.79894 0.14053 0 -1.58062
ALA_16 -2.9227 0.46768 1.54211 0.00073 -0.12299 0 0 0 0 0 0 0 0 0 0 0.17023 0.02372 0 0.17921 0.59294 0 -0.06906
SER_17 -2.13512 0.28585 1.64513 0.00144 -0.51803 0 0 0 0 -0.27399 0 0 0 0 0 -0.00406 0.00467 0.50054 0.05429 0.17658 0 -0.26268
VAL_18 -3.88335 0.40384 1.47608 0.01926 -0.59365 0 0 0 0 0 0 0 0 0 0 -0.12525 0.00212 0.97346 -0.32363 0.74484 0 -1.30628
LYS_19 -2.30615 0.16039 0.91256 0.00868 -0.1677 0 0 0 0 0 0 0 0 0 0 0.03285 0.03812 1.66996 0.08596 -0.28737 0 0.14729
VAL_20 -3.98639 0.12709 1.77108 0.01276 -0.46808 0 0 0 0 0 0 0 0 0 0 -0.21625 0.07204 0.01502 -0.2832 0.74484 0 -2.2111
SER_21 -3.15579 0.46809 2.02007 0.00241 -0.58554 0 0 0 -0.3995 0 0 0 0 0 0 -0.04506 0.20455 0.38142 -0.1637 0.17658 0 -1.09647
CYS_22 -3.88434 0.19074 2.23563 0.008 -0.51198 0 0 0 0 0 0 0 0 0 0 0.21041 0.04542 0.02703 -0.35561 0.35499 0 -1.67971
LYS_23 -3.0719 0.10737 1.97084 0.005 -0.5435 0 0 0 0 0 0 0 0 0 0 -0.13622 0.02917 0.95997 -0.03831 -0.28737 0 -1.00495
ALA_24 -2.45799 0.23112 1.03591 0.00075 -0.33152 0 0 0 0 0 0 0 0 0 0 -0.28477 0.10211 0 -0.10886 0.59294 0 -1.22031
SER_25 -2.32383 0.18949 1.54108 0.00414 -0.36882 0 0 0 0 0 0 0 0 0 0 0.28 0.01214 0.03902 -0.34839 0.17658 0 -0.79858
GLY_26 -0.93605 0.08642 0.47668 0 -0.1384 0 0 0 0 0 0 0 0 0 0 -0.38532 0.00064 0 -0.80187 0.14053 0 -1.55738
TYR_27 -6.26166 0.5311 2.58554 0.02938 0.14286 0 0 0 0 0 0 0 0 0 0 -0.12784 0.00117 1.04842 -0.31196 0.1317 0 -2.2313
THR_28 -2.70203 0.33118 1.81719 0.0086 -0.29604 0 0 0 0 0 0 0 0 0 0 0.03627 0.3657 0.02996 0.12766 0.16454 0 -0.11696
PHE_29 -6.61346 0.86968 1.75282 0.02612 0.11723 0 0 0 0 0 0 0 0 0 0 -0.02173 0.82673 1.78838 -0.06511 0.43057 0 -0.88878
THR_30 -2.82116 0.31675 1.2479 0.00434 0.09496 0 0 0 0 0 0 0 0 0 0 -0.12703 0.03275 0.02839 0.04544 0.16454 0 -1.01314
SER_31 -2.78545 0.57818 2.15702 0.00266 -0.35003 0 0 0 0 0 0 0 0 0 0 -0.17718 0.02359 0.21577 -0.07368 0.17658 0 -0.23253
TYR_32 -6.25927 0.38959 2.76583 0.02281 -0.03251 0 0 0 0 0 0 0 0 0 0 -0.13559 0.30252 1.48899 -0.25058 0.1317 0 -1.57652
TRP_33 -6.48974 0.45802 2.85049 0.02316 -0.37906 0 0 0 0 0 0 0 0 0 0 -0.15472 0.00629 2.04695 -0.21196 0.92933 0 -0.92125
MET_34 -4.93649 0.45237 2.18591 0.00418 -0.40063 0 0 0 0 0 0 0 0 0 0 0.08003 0.01299 1.99675 -0.13756 0.15868 0 -0.58377
HIS_35 -5.80842 0.31511 3.35764 0.00269 -0.7947 0 0 0 0 -0.77584 0 0 0 0 0 -0.1173 0.00341 2.59082 -0.0994 0.3575 0 -0.96848
TRP_36 -8.2589 0.43914 3.49283 0.02164 -0.44648 0 0 0 0 0 0 0 0 0 0 0.04235 0.00444 1.37465 0.00283 0.92933 0 -2.39817
VAL_37 -4.87353 0.54976 1.57069 0.01239 -0.32233 0 0 0 0 0 0 0 0 0 0 -0.12277 0.3173 0.05199 -0.35488 0.74484 0 -2.42654
ARG_38 -7.40081 0.68236 4.76302 0.01344 -2.02723 0 0 0 0 -2.07171 0 0 0 0 0 -0.09813 0.03671 2.80056 -0.01696 -0.14916 0 -3.46792
GLN_39 -4.85937 0.44257 3.27105 0.00627 -1.09036 0 0 0 0 -1.54498 0 0 0 0 0 0.08571 0.06653 2.24478 0.02497 -1.17797 0 -2.5308
ALA_40 -2.8023 0.3709 1.43722 0.00069 -0.60251 5e-05 0 0 0 0 0 0 0 0 0 0.01771 5e-05 0 0.07875 0.59294 0 -0.9065
PRO_41 -1.27517 0.4645 0.56324 0.00165 -0.00982 0.00843 0 0 0 0 0 0 0 0 0 0.06468 0.24953 0.12711 -0.42784 -0.21929 0 -0.45298
GLY_42 -1.0604 0.06504 0.71719 0 0.053 0 0 0 0 0 0 0 0 0 0 -0.34723 0.06007 0 -0.80922 0.14053 0 -1.18102
GLN_43 -2.37771 0.40706 1.36269 0.00486 0.1613 0 0 0 0 0 0 0 0 0 0 0.10194 0.04376 1.62591 -0.08202 -1.17797 0 0.06982
GLY_44 -2.55093 0.13919 1.49954 7e-05 -0.05505 0 0 0 0 0 0 0 0 0 0 0.00966 0.00826 0 -0.80924 0.14053 0 -1.61797
LEU_45 -4.99179 0.3561 0.9153 0.0077 0.01822 0 0 0 0 0 0 0 0 0 0 -0.28761 0.03479 0.16902 -0.0129 0.60233 0 -3.18887
GLU_46 -4.35759 0.21156 3.45896 0.00583 -2.14167 0 0 0 0 -0.86632 0 0 0 0 0 0.2019 0.0124 2.41627 0.01172 -1.55374 0 -2.60067
TRP_47 -8.37017 0.69168 2.73546 0.02303 -0.23211 0 0 0 0 -0.77584 0 0 0 0 0 -0.2808 0.01062 2.05631 -0.01555 0.92933 0 -3.22805
MET_48 -5.91428 0.62639 1.98492 0.00424 -0.34848 0 0 0 0 0 0 0 0 0 0 0.36019 0.10696 0.91343 -0.17253 0.15868 0 -2.28048
GLY_49 -3.22515 0.35847 1.70319 0.00028 -0.30487 0 0 0 0 0 0 0 0 0 0 0.18123 0.04711 0 -0.73125 0.14053 0 -1.83046
ASN_50 -5.50527 0.34686 3.63458 0.01629 -0.67276 0 0 0 0 -0.72994 0 0 0 0 0 0.04538 0.33577 1.54936 -0.03737 -0.94198 0 -1.95908
ILE_51 -5.35006 0.76949 1.85009 0.01939 -0.39381 0 0 0 0 0 0 0 0 0 0 0.02457 0.39354 0.55647 -0.10438 0.8318 0 -1.4029
TYR_52 -7.03954 0.86572 3.05165 0.02591 -0.67616 0.00874 0 0 0 0 0 0 0 0 0 -0.02427 0.04852 2.25739 -0.0088 0.1317 0 -1.35914
PRO_53 -4.56658 0.93779 1.2154 0.00092 -0.20908 0.04365 0 0 -0.68564 0 0 0 0 0 0 -0.04386 0.43478 0.1765 -0.3537 -0.21929 0 -3.2691
GLY_54 -1.69951 0.37271 0.89112 1e-05 0.03572 0 0 0 0 0 0 0 0 0 0 -0.03656 0.05048 0 0.19788 0.14053 0 -0.04763
SER_55 -2.15904 0.44305 1.63287 0.00121 -0.13663 0 0 0 -0.34012 0 0 0 0 0 0 0.33817 0.15447 0.38704 -0.19182 0.17658 0 0.30578
GLY_56 -1.59253 0.10812 1.03299 0 -0.18715 0 0 0 0 0 0 0 0 0 0 -0.40294 0.0028 0 -0.80252 0.14053 0 -1.7007
GLY_57 -1.72881 0.21893 1.41289 3e-05 -0.06257 0 0 0 -0.34012 0 0 0 0 0 0 0.10859 0.06694 0 0.4112 0.14053 0 0.2276
THR_58 -3.13442 0.53284 1.93768 0.00508 -0.56246 0 0 0 0 -0.41484 0 0 0 0 0 -0.18178 0.11728 0.09389 -0.19361 0.16454 0 -1.63579
ASN_59 -3.73213 0.2409 2.60788 0.00273 -0.63166 0 0 0 0 -0.72994 0 0 0 0 0 0.11782 0.14863 1.5171 0.26143 -0.94198 0 -1.13922
TYR_60 -5.31682 0.82305 2.78887 0.02409 -0.54494 0 0 0 -0.65391 -0.84563 0 0 0 0 0 -0.15206 1.38447 1.79273 -0.21144 0.1317 0 -0.7799
ALA_61 -3.10109 0.33951 1.50315 0.00073 -0.32556 0 0 0 0 0 0 0 0 0 0 -0.18827 0.35254 0 -0.04498 0.59294 0 -0.87102
GLU_62 -1.98531 0.32941 1.70837 0.00439 -0.89352 0 0 0 0 -0.27571 0 0 0 0 0 -0.28676 0.00785 2.5325 -0.13603 -1.55374 0 -0.54856
LYS_63 -2.68965 0.29614 1.70292 0.00316 -0.81134 0 0 0 -0.22362 0 0 0 0 0 0 -0.27548 0.48474 0.69625 -0.03869 -0.28737 0 -1.14295
PHE_64 -7.2507 1.06956 2.8265 0.02403 -0.26596 0 0 0 0 0 0 0 0 0 0 0.0749 0.08563 1.79013 -0.15024 0.43057 0 -1.36558
LYS_65 -3.68635 0.42209 2.66687 0.0069 -0.99255 0 0 0 0 -0.27571 0 0 0 0 0 -0.11327 0.12122 1.90515 -0.04437 -0.28737 0 -0.2774
ASN_66 -2.01959 0.27714 1.54261 0.00445 -0.25871 0 0 0 -0.11587 0 0 0 0 0 0 -0.13269 0.0187 1.565 -0.43106 -0.94198 0 -0.492
ARG_67 -5.70293 0.27628 4.54559 0.01223 -1.90663 0 0 0 -0.39943 -1.20535 0 0 0 0 0 0.36889 0.22962 2.59872 -0.54605 -0.14916 0 -1.87821
VAL_68 -4.20598 0.54029 1.44337 0.01251 0.06428 0 0 0 0 0 0 0 0 0 0 -0.13682 0.10954 0.176 -0.20844 0.74484 0 -1.4604
THR_69 -2.78559 0.32074 1.89237 0.01233 -0.75571 0 0 0 0 -0.43079 0 0 0 0 0 -0.0851 0.17637 0.80148 -0.15258 0.16454 0 -0.84195
MET_70 -4.85577 0.41731 2.09772 0.0033 -0.31405 0 0 0 -0.65391 0 0 0 0 0 0 -0.0872 0.54202 3.09319 -0.08996 0.15868 0 0.31133
THR_71 -2.72234 0.51096 1.51726 0.01035 -0.86084 0 0 0 -0.19403 0 0 0 0 0 0 0.2091 0.0008 0.09738 -0.46824 0.16454 0 -1.73507
ARG_72 -4.11134 0.29207 2.1258 0.03011 -0.91679 0 0 0 -0.87968 0 0 0 0 0 0 0.00281 0.29804 2.73162 -0.03939 -0.14916 0 -0.61592
ASP_73 -4.21954 0.40303 3.35949 0.0149 -1.3587 0 0 0 -0.09018 -0.21984 0 0 0 0 0 0.03234 0.80259 1.39759 -0.1996 -1.28682 0 -1.36474
THR_74 -2.53626 0.26807 1.55391 0.00507 0.18525 0 0 0 0 0 0 0 0 0 0 -0.18906 0.03553 0.01762 0.00263 0.16454 0 -0.49271
SER_75 -1.84895 0.40069 1.74099 0.0018 -0.82451 0 0 0 -0.09018 -0.21984 0 0 0 0 0 -0.2904 0.08754 0.1624 -0.16636 0.17658 0 -0.87023
ILE_76 -3.48526 0.67857 2.52511 0.01633 0.09371 0 0 0 0 0 0 0 0 0 0 0.26325 0.18834 0.06632 -0.22872 0.8318 0 0.94945
SER_77 -3.3009 0.34565 1.90445 0.00419 0.16913 0 0 0 0 0 0 0 0 0 0 0.16505 0.00789 0.10039 0.04012 0.17658 0 -0.38746
THR_78 -5.20786 0.27002 2.93828 0.0083 -0.25735 0 0 0 0 0 0 0 0 0 0 -0.01221 0.11794 0.06543 -0.11899 0.16454 0 -2.03189
ALA_79 -3.85107 0.31428 1.61948 0.00068 -0.53813 0 0 0 0 0 0 0 0 0 0 -0.13478 0.01021 0 -0.0137 0.59294 0 -2.00007
TYR_80 -5.9421 0.50801 2.37329 0.02329 -0.37187 0 0 0 0 0 0 0 0 0 0 -0.15458 0.17207 1.30992 -0.21013 0.1317 0 -2.16042
MET_81 -5.95419 0.51197 2.14394 0.0058 -0.43262 0 0 0 0 0 0 0 0 0 0 0.1987 0.00595 0.99428 -0.14131 0.15868 0 -2.50881
GLU_82 -3.72407 0.31618 2.31369 0.00701 -0.93637 0 0 0 0 -0.27399 0 0 0 0 0 -0.06627 0.00193 2.0163 0.05627 -1.55374 0 -1.84305
LEU_83 -5.21985 0.82828 1.61446 0.01839 -0.31602 0 0 0 0 0 0 0 0 0 0 0.12671 0.01708 2.27299 -0.09276 0.60233 0 -0.14838
SER_84 -2.92494 0.24983 2.23046 0.00192 -0.47967 0 0 0 0 0 0 0 0 0 0 -0.15884 0.00631 0.15153 -0.25861 0.17658 0 -1.00542
ARG_85 -3.31309 0.26241 2.27573 0.01198 -0.4108 0 0 0 -0.29167 0 0 0 0 0 0 -0.04059 0.08678 1.53824 -0.14947 -0.14916 0 -0.17965
LEU_86 -5.00472 0.47772 2.33184 0.00649 -0.38658 0 0 0 0 0 0 0 0 0 0 -0.25047 0.14186 0.16793 0.07099 0.60233 0 -1.84262
ARG_87 -3.97084 0.46031 3.12005 0.01153 -0.88252 0 0 0 -0.38359 -0.13264 0 0 0 0 0 0.00226 0.13086 2.12538 -0.06161 -0.14916 0 0.27002
SER_88 -1.56359 0.34465 1.43094 0.00197 -0.55657 0 0 0 0 0 0 0 0 0 0 -0.26439 0.08754 0.11816 -0.09711 0.17658 0 -0.32182
ASP_89 -2.69599 0.46755 2.37026 0.00326 -1.01198 0 0 0 0 -0.13264 0 0 0 0 0 -0.24225 0.17287 1.88959 -0.2755 -1.28682 0 -0.74166
ASP_90 -5.0521 0.77872 4.87186 0.00293 -2.5902 0 0 0 -1.11889 -1.83408 0 0 0 0 0 -0.25981 0.18294 1.75467 -0.15848 -1.28682 0 -4.70928
THR_91 -2.19775 0.27735 1.8016 0.00865 -0.33503 0 0 0 0 0 0 0 0 0 0 0.54702 0.0867 0.03952 -0.63552 0.16454 0 -0.24292
ALA_92 -4.01964 0.30084 1.84721 0.00071 -0.36017 0 0 0 0 0 0 0 0 0 0 0.03638 0.32797 0 -0.17523 0.59294 0 -1.44898
VAL_93 -4.80054 0.30258 1.99204 0.01259 -0.36386 0 0 0 0 0 0 0 0 0 0 -0.19015 0.66144 0.01144 -0.27569 0.74484 0 -1.90532
TYR_94 -7.87906 1.13417 3.58213 0.02979 -1.18229 0 0 0 -0.7353 -0.57665 0 0 0 0 0 -0.0809 0.10548 2.21624 -0.04162 0.1317 0 -3.29631
TYR_95 -7.56379 0.64599 3.55817 0.02373 -0.72686 0 0 0 0 -0.35483 0 0 0 0 0 -0.15642 0.66149 1.3271 -0.15687 0.1317 0 -2.61059
CYS_96 -3.53312 0.18988 2.0636 0.00125 -0.60559 0 0 0 -0.31747 0 0 0 0 0 0.00245 -0.09347 0.06193 0.96202 -0.12915 0.35499 0 -1.04267
ALA_97 -2.74943 0.11548 1.36154 0.00065 -0.38225 0 0 0 0 0 0 0 0 0 0.04977 0.04564 0.03376 0 -0.12252 0.59294 0 -1.05443
ARG_98 -6.10587 0.44575 3.21299 0.01127 0.04593 0 0 0 0 0 0 0 0 0 0.32979 -0.1218 0.47394 1.62184 -0.04503 -0.14916 0 -0.28035
SER_99 -3.03426 0.24303 1.75063 0.00148 -0.57747 0 0 0 0 0 0 0 0 0 0.30737 -0.02634 0 0.61413 -0.00022 0.17658 0 -0.54507
GLY_100 -1.26333 0.08717 0.68218 0.00026 -0.0845 0 0 0 0 0 0 0 0 0 0.0249 0.22491 0.02876 0 -0.77839 0.14053 0 -0.93752
GLY_101 -0.58393 0.31956 0.50038 3e-05 0.20206 0.00866 0 0 0 0 0 0 0 0 0 0.30294 0.10937 0 0.25875 0.14053 0 1.25834
PRO_102 -1.99161 0.48872 0.83233 0.00117 0.16757 0.0646 0 0 0 0 0 0 0 0 0 -0.28073 0.00351 0.13312 -0.71227 -0.21929 0 -1.51288
TYR_103 -5.37735 0.29882 1.47658 0.03312 -0.05222 0 0 0 0 0 0 0 0 0 0.19679 -0.19904 0.33885 2.56691 -0.15615 0.1317 0 -0.74199
PHE_104 -4.16966 0.33004 1.21406 0.0251 -0.05325 0 0 0 0 0 0 0 0 0 0.46586 0.15037 0 1.49343 -0.07356 0.43057 0 -0.18704
PHE_105 -6.28603 0.6569 2.68693 0.0245 -0.09678 0 0 0 0 0 0 0 0 0 0.30448 0.03619 0.95518 2.34065 -0.22754 0.43057 0 0.82503
ASP_106 -2.85607 0.32463 1.85359 0.00188 -0.1689 0 0 0 0 0 0 0 0 0 0.22605 0.00088 0.2895 2.49493 0.0683 -1.28682 0 0.94798
TYR_107 -3.2173 0.29676 1.79349 0.02369 -0.07875 0 0 0 0 0 0 0 0 0 0.20262 -0.08073 1.50141 1.3485 -0.09959 0.1317 0 1.82179
TRP_108 -6.92961 0.65944 1.9341 0.03072 -0.30528 0 0 0 -0.49059 0 0 0 0 0 0.01198 -0.03408 0.05131 2.0612 0.12285 0.92933 0 -1.95863
GLY_109 -2.34916 0.67846 1.62797 0.00011 -0.15651 0 0 0 0 0 0 0 0 0 0 0.03248 0.38935 0 -0.07566 0.14053 0 0.28757
GLN_110 -3.15767 0.24544 2.49076 0.02513 -0.3562 0 0 0 -1.07005 0 0 0 0 0 0 -0.24342 0.06466 3.14633 -0.06632 -1.17797 0 -0.0993
GLY_111 -2.54633 0.46434 1.48351 4e-05 0.1442 0 0 0 0 0 0 0 0 0 0 0.19401 0.03085 0 -0.76128 0.14053 0 -0.85014
THR_112 -4.67837 0.2208 3.34206 0.00878 -0.76927 0 0 0 -0.55639 -0.65187 0 0 0 0 0 0.11828 7e-05 0.04534 0.07616 0.16454 0 -2.67987
LEU_113 -3.19933 0.28172 1.41663 0.00908 -0.20197 0 0 0 0 0 0 0 0 0 0 -0.12598 0.0437 0.3003 -0.06944 0.60233 0 -0.94296
VAL_114 -3.60863 0.29102 1.76514 0.01286 -0.21275 0 0 0 0 0 0 0 0 0 0 -0.21951 0.02229 0.02026 -0.39245 0.74484 0 -1.57692
THR_p:CtermProteinFull_115 -2.69797 0.07227 2.61071 0.01755 -0.3231 0 0 0 0 0 0 0 0 0 0 0 0 0.05286 0 0.16454 0 -0.10314
ASP_p:NtermProteinFull_116 -2.12326 0.16036 2.90565 0.01184 0.14114 0 0 0 0 -0.15684 0 0 0 0 0 0 0.25826 1.7332 0 -1.28682 0 1.64353
ILE_117 -4.63496 0.36117 2.48327 0.01859 0.14522 0 0 0 -0.65449 0 0 0 0 0 0 -0.26698 0.01872 0.28168 -0.33362 0.8318 0 -1.74959
VAL_118 -2.26349 0.21177 1.57593 0.01355 -0.45597 0 0 0 -0.1683 0 0 0 0 0 0 -0.27595 0.01768 0.00897 -0.16885 0.74484 0 -0.75981
MET_119 -4.73559 0.22553 2.43502 0.00356 -0.07028 0 0 0 0 0 0 0 0 0 0 0.07607 0.06264 1.36399 -0.01974 0.15868 0 -0.50012
THR_120 -2.31836 0.02011 1.76021 0.00884 -0.40204 0 0 0 0 0 0 0 0 0 0 0.01065 0.02208 0.0263 -0.04215 0.16454 0 -0.74981
GLN_121 -6.66885 0.59778 5.15491 0.01008 -1.21677 0 0 0 -1.7491 -0.4721 0 0 0 0 0 -0.15197 0.0008 3.19084 -0.01459 -1.17797 0 -2.49695
SER_122 -2.10172 0.78606 1.64696 0.00475 -0.44904 0.01073 0 0 0 0 0 0 0 0 0 0.05094 0.00102 0.15476 -0.0579 0.17658 0 0.22314
PRO_123 -2.97799 1.06774 1.52316 0.00223 -0.47162 0.26383 0 0 -0.31932 0 0 0 0 0 0 0.20531 0.43725 0.03742 -0.36492 -0.21929 0 -0.81621
LEU_124 -2.09859 0.09521 1.31316 0.00924 -0.16387 0 0 0 0 0 0 0 0 0 0 -0.11603 0.14009 0.69524 -0.11706 0.60233 0 0.3597
SER_125 -2.67161 0.15687 1.71035 0.0018 -0.35368 0 0 0 0 0 0 0 0 0 0 -0.03485 0.78804 0.40087 -0.07766 0.17658 0 0.09669
LEU_126 -4.23918 0.48948 1.33325 0.01012 -0.45683 0.04923 0 0 0 0 0 0 0 0 0 0.38776 0.44368 0.47594 -0.03624 0.60233 0 -0.94045
PRO_127 -1.70437 0.20561 0.77795 0.00153 -0.04902 0.34619 0 0 0 0 0 0 0 0 0 -0.16414 0.02749 0.47406 -0.39491 -0.21929 0 -0.6989
VAL_128 -3.93991 0.67935 1.52405 0.01272 -0.29433 0 0 0 0 0 0 0 0 0 0 -0.16574 0.23913 0.10142 -0.36642 0.74484 0 -1.46488
THR_129 -2.53138 0.76774 1.77877 0.00823 -0.63934 7e-05 0 0 -0.10679 0 0 0 0 0 0 -0.16524 0.04142 0.09379 0.05682 0.16454 0 -0.53137
PRO_130 -1.79996 0.6226 0.50405 0.00143 -0.06977 0.0538 0 0 0 0 0 0 0 0 0 -0.02128 0.0008 0.09116 -0.48016 -0.21929 0 -1.31662
GLY_131 -1.83276 0.20999 0.95196 0 -0.19213 0 0 0 0 0 0 0 0 0 0 -0.36913 0.0016 0 -0.80249 0.14053 0 -1.89242
GLU_132 -4.00762 0.83636 2.76071 0.00734 -0.73118 0.02624 0 0 -0.10679 0 0 0 0 0 0 -0.05932 0.10814 2.12372 0.05876 -1.55374 0 -0.53737
PRO_133 -2.4684 0.51827 0.92037 0.00122 -0.05732 0.07507 0 0 0 0 0 0 0 0 0 -0.28144 0.05424 0.12185 -0.56598 -0.21929 0 -1.9014
ALA_134 -2.80252 0.31657 0.97885 0.00062 -0.30228 0 0 0 0 0 0 0 0 0 0 0.10714 8e-05 0 0.15436 0.59294 0 -0.95424
SER_135 -1.93804 0.1322 1.61892 0.0069 -0.52745 0 0 0 0 -0.45308 0 0 0 0 0 0.20861 0.01584 0.06881 -0.06741 0.17658 0 -0.7581
ILE_136 -4.76857 0.23881 1.60236 0.01819 -0.60732 0 0 0 0 0 0 0 0 0 0 -0.21208 0.01664 1.90269 -0.40287 0.8318 0 -1.38033
SER_137 -2.49925 0.22084 1.78531 0.00417 -0.7692 0 0 0 0 0 0 0 0 0 0 -0.06412 0.19079 0.48274 0.00631 0.17658 0 -0.46581
CYD_138 -3.07833 0.17382 1.85738 0.00179 -0.63678 0 0 0 0 0 -0.12923 0 0 0 0 0.10618 0.00169 0.16413 -0.14438 0.35499 0 -1.32874
ARG_139 -3.24606 0.15752 2.81351 0.01266 -1.75936 0 0 0 0 -0.70309 0 0 0 0 0 -0.01741 0.03994 1.90487 0.0387 -0.14916 0 -0.90789
SER_140 -3.25269 0.35776 2.48189 0.00146 -0.53558 0 0 0 -0.35593 0 0 0 0 0 0 -0.211 0.03881 0.22585 -0.17275 0.17658 0 -1.24559
SER_141 -1.91781 0.1236 1.53748 0.0022 -0.44432 0 0 0 -0.1683 0 0 0 0 0 0 -0.26663 0.02368 0.13738 -0.1719 0.17658 0 -0.96803
GLN_142 -3.13829 0.58409 1.8809 0.00554 -0.43662 0 0 0 -0.35593 0 0 0 0 0 0 -0.04326 0.00346 2.42116 -0.0843 -1.17797 0 -0.34121
ASN_143 -2.92367 0.4258 2.07683 0.00902 -0.07734 0 0 0 -0.26975 0 0 0 0 0 0 -0.06026 0.09087 1.67922 -0.00415 -0.94198 0 0.00459
ILE_144 -4.05951 0.39201 1.7015 0.01905 -0.30465 0 0 0 -0.39686 0 0 0 0 0 0 0.40999 0.19821 0.06895 0.38181 0.8318 0 -0.75768
VAL_145 -2.96278 0.44537 2.03794 0.01244 -0.15963 0 0 0 -0.26975 0 0 0 0 0 0 -0.21142 0.0651 0.0261 -0.31124 0.74484 0 -0.58304
HIS_146 -5.54565 0.7205 3.11386 0.00522 -0.71689 0 0 0 -0.3241 0 0 0 0 0 0 -0.22664 0.20886 1.88852 0.13503 0.3575 0 -0.3838
ASN_147 -1.58498 0.44359 0.92303 0.00346 0.07629 0 0 0 0 0 0 0 0 0 0 -0.12932 0.00015 1.13824 0.03592 -0.94198 0 -0.0356
ASN_148 -4.22075 0.6502 3.12243 0.01709 -0.36756 0 0 0 -0.45872 -0.38398 0 0 0 0 0 -0.19847 0.32137 1.82528 -0.20834 -0.94198 0 -0.84343
GLY_149 -1.38607 0.45873 0.91124 0 0.04012 0 0 0 0 0 0 0 0 0 0 -0.40537 0.00016 0 -0.80234 0.14053 0 -1.043
ILE_150 -4.17817 0.3415 2.448 0.01721 -0.2454 0 0 0 -0.13462 0 0 0 0 0 0 -0.23338 0.16811 0.21034 -0.36994 0.8318 0 -1.14455
THR_151 -3.01085 0.37964 1.50913 0.00766 -0.33035 0 0 0 0 0 0 0 0 0 0 0.08137 0.18853 0.09481 0.10809 0.16454 0 -0.80742
TYR_152 -5.13522 0.28458 2.55454 0.02474 -0.52273 0 0 0 -0.29658 -0.38398 0 0 0 0 0 0.03586 0.01981 1.57704 -0.08665 0.1317 0 -1.79691
LEU_153 -4.96386 0.82265 1.80546 0.00881 -0.34976 0 0 0 0 0 0 0 0 0 0 -0.04439 0.03023 0.38496 -0.15445 0.60233 0 -1.85802
GLU_154 -4.71587 0.26263 2.82655 0.00474 -1.04954 0 0 0 0 -0.36976 0 0 0 0 0 -0.05248 0.09805 2.02858 0.02575 -1.55374 0 -2.49509
TRP_155 -8.85351 0.64729 3.14452 0.02176 -0.57953 0 0 0 0 0 0 0 0 0 0 -0.1085 0.00029 1.15167 -0.14848 0.92933 0 -3.79515
TYR_156 -7.08995 0.46307 2.94116 0.0232 -1.07954 0 0 0 0 -0.36976 0 0 0 0 0 -0.14254 0.07066 1.26495 -0.25728 0.1317 0 -4.04435
LEU_157 -4.69235 0.35067 1.81915 0.01151 -0.44554 0 0 0 0 0 0 0 0 0 0 0.06524 0.02073 0.73311 -0.05804 0.60233 0 -1.59319
GLN_158 -5.39651 0.22239 3.54436 0.00728 -1.2039 0 0 0 -0.23097 -1.55126 0 0 0 0 0 0.06845 0.0959 2.32146 0.06435 -1.17797 0 -3.23643
LYS_159 -3.4043 0.32498 2.51081 0.00312 -1.03593 0.0006 0 0 0 0 0 0 0 0 0 -0.16046 0.00252 0.75198 0.03154 -0.28737 0 -1.26251
PRO_160 -1.29564 0.37253 0.55046 0.00155 0.00096 0.0113 0 0 0 0 0 0 0 0 0 0.00942 0.09381 0.12639 -0.43742 -0.21929 0 -0.78593
GLY_161 -0.95286 0.06721 0.68434 0 0.08734 0 0 0 0 0 0 0 0 0 0 -0.40975 0.05258 0 -0.79499 0.14053 0 -1.12562
GLN_162 -2.95302 0.32686 1.81541 0.00504 -0.15894 0 0 0 -0.23097 0 0 0 0 0 0 0.03917 0.18673 1.54657 -0.07746 -1.17797 0 -0.67858
SER_163 -2.75922 0.40965 2.0189 0.00138 -0.35198 0.00426 0 0 -0.49059 0 0 0 0 0 0 -0.14452 0.00274 0.23501 -0.19052 0.17658 0 -1.0883
PRO_164 -4.74802 0.39282 1.23474 0.00115 -0.07508 0.01275 0 0 0 0 0 0 0 0 0 -0.28091 0.02538 0.09454 -0.58275 -0.21929 0 -4.14467
GLN_165 -4.23851 0.35175 2.74596 0.00369 -0.44943 0 0 0 0 0 0 0 0 0 0 -0.13004 0.03132 2.27886 -0.02903 -1.17797 0 -0.61341
LEU_166 -4.4912 0.3794 1.48631 0.00876 -0.21726 0 0 0 0 0 0 0 0 0 0 -0.19649 0.0156 0.3059 -0.06163 0.60233 0 -2.16828
LEU_167 -5.08441 0.71831 1.11918 0.00697 -0.22342 0 0 0 0 0 0 0 0 0 0 0.44967 0.03084 1.07628 -0.2007 0.60233 0 -1.50496
ILE_168 -5.35575 0.65549 1.94452 0.02085 -0.28609 0 0 0 0 0 0 0 0 0 0 -0.04506 0.20443 1.5543 -0.10833 0.8318 0 -0.58383
TYR_169 -7.17029 1.32006 2.9477 0.02879 -0.26282 0 0 0 0 0 0 0 0 0 0 -0.13742 0.03373 1.56514 -0.2021 0.1317 0 -1.74552
LYS_170 -3.24183 1.56998 1.9785 0.00505 -0.17234 0 0 0 0 0 0 0 0 0 0 -0.03953 0.80056 1.03924 -0.27228 -0.28737 0 1.37998
VAL_171 -3.7002 1.28639 1.49367 0.01339 -0.11744 0 0 0 0 0 0 0 0 0 0 0.72855 0.80786 0.076 -0.12971 0.74484 0 1.20336
SER_172 -1.94462 0.60143 1.48389 0.00596 -0.53842 0 0 0 0 0 0 0 0 0 0 0.31809 0.12234 0.21871 -0.31616 0.17658 0 0.1278
ASP_173 -4.2914 0.60978 3.00765 0.00341 -0.41296 0 0 0 0 0 0 0 0 0 0 -0.1535 0.14873 2.42914 -0.09366 -1.28682 0 -0.03963
ARG_174 -4.94768 0.34324 3.50183 0.01983 -0.94714 0 0 0 -0.5704 0 0 0 0 0 0 -0.23151 0.03791 2.54596 -0.00175 -0.14916 0 -0.39887
PHE_175 -7.12011 0.91027 2.61173 0.02691 -0.28735 0 0 0 0 0 0 0 0 0 0 -0.28452 0.00112 2.3936 0.02535 0.43057 0 -1.29243
SER_176 -1.79147 0.2281 0.99107 0.00488 -0.00109 0 0 0 0 0 0 0 0 0 0 -0.17174 0.06828 0.26064 0.04758 0.17658 0 -0.18716
GLY_177 -0.83294 0.04295 0.52029 1e-05 -0.13195 0 0 0 0 0 0 0 0 0 0 -0.25871 0.00494 0 -0.80311 0.14053 0 -1.31799
VAL_178 -3.90549 1.10082 1.32482 0.01373 0.05312 0.00113 0 0 0 0 0 0 0 0 0 -0.23441 0.00017 0.03563 -0.17192 0.74484 0 -1.03756
PRO_179 -3.37605 1.14399 1.57989 0.00107 -0.22828 0.00243 0 0 0 0 0 0 0 0 0 -0.2496 0.28757 0.13464 -0.72108 -0.21929 0 -1.6447
ASP_180 -2.53163 0.52037 2.12139 0.00345 -0.04089 0 0 0 0 0 0 0 0 0 0 -0.19856 0.03762 1.57645 -0.14308 -1.28682 0 0.0583
ARG_181 -5.80365 0.91741 3.99091 0.01431 -1.67936 0 0 0 0 -0.95663 0 0 0 0 0 -0.2223 0.00671 2.38873 -0.05175 -0.14916 0 -1.54479
PHE_182 -6.90648 1.11487 2.06832 0.02299 -0.70184 0 0 0 -0.5704 0 0 0 0 0 0 -0.17517 0.0208 1.47712 -0.06522 0.43057 0 -3.28443
SER_183 -2.09591 0.03811 1.51957 0.00823 -0.46809 0 0 0 0 0 0 0 0 0 0 0.24345 0.00114 0.04188 -0.30495 0.17658 0 -0.83998
GLY_184 -1.51542 0.10333 1.11658 8e-05 -0.33496 0 0 0 0 0 0 0 0 0 0 0.26853 0.07011 0 0.23887 0.14053 0 0.08764
SER_185 -1.84665 0.08452 1.33651 0.00117 -0.756 0 0 0 -0.12266 0 0 0 0 0 0 0.1358 0.00117 0.72524 -0.31082 0.17658 0 -0.57513
GLY_186 -1.29842 0.26035 0.66557 0.00013 -0.57972 0 0 0 -0.12266 0 0 0 0 0 0 0.23132 0.00821 0 -0.80969 0.14053 0 -1.50438
SER_187 -2.04046 0.1723 1.23064 0.00152 -0.48854 0 0 0 0 0 0 0 0 0 0 0.14421 0.39471 0.13877 -0.33751 0.17658 0 -0.6078
GLY_188 -2.20326 0.10724 1.44868 2e-05 -0.1484 0 0 0 0 0 0 0 0 0 0 0.49386 0.1161 0 -0.66768 0.14053 0 -0.71291
THR_189 -3.5986 0.36978 2.69225 0.00471 -0.55139 0 0 0 0 0 0 0 0 0 0 0.04029 0.11182 0.02448 -0.43111 0.16454 0 -1.17322
ASP_190 -3.57922 0.22024 3.14689 0.00363 -1.91697 0 0 0 0 -0.70309 0 0 0 0 0 -0.08613 0.02676 2.67374 -0.1062 -1.28682 0 -1.60718
PHE_191 -6.93722 0.88436 2.37105 0.02384 -0.32155 0 0 0 0 0 0 0 0 0 0 -0.14404 0.14713 1.25647 -0.17054 0.43057 0 -2.45993
THR_192 -3.1525 0.21577 2.15956 0.00773 -0.26058 0 0 0 0 0 0 0 0 0 0 -0.04633 0.21354 0.19463 -0.14822 0.16454 0 -0.65187
LEU_193 -5.71661 0.30458 1.41641 0.0092 -0.54951 0 0 0 0 0 0 0 0 0 0 -0.04572 0.01977 0.36201 -0.12763 0.60233 0 -3.72518
LYS_194 -3.59398 0.22722 2.64556 0.00542 -0.73087 0 0 0 0 -0.45308 0 0 0 0 0 -0.09955 0.00029 1.31356 -0.02101 -0.28737 0 -0.99381
ILE_195 -5.35871 0.79602 1.46996 0.01758 -0.34384 0 0 0 0 0 0 0 0 0 0 0.16935 0.11995 0.33708 -0.20799 0.8318 0 -2.1688
SER_196 -2.53262 0.49667 1.51584 0.00182 -0.22978 0 0 0 0 0 0 0 0 0 0 -0.09872 0.12559 0.21602 0.12081 0.17658 0 -0.20778
ARG_197 -3.17862 0.51703 1.93838 0.00947 0.02369 0 0 0 0 0 0 0 0 0 0 0.36187 0.00057 0.95214 -0.44514 -0.14916 0 0.03024
VAL_198 -4.37598 0.60803 1.71765 0.01494 -0.33547 0 0 0 0 0 0 0 0 0 0 -0.24639 0.1007 0.09099 0.0007 0.74484 0 -1.67998
GLU_199 -3.76371 0.40514 2.89367 0.00298 -1.13417 0 0 0 -0.51502 -0.45996 0 0 0 0 0 0.33738 0.04111 2.37355 0.07004 -1.55374 0 -1.30272
ALA_200 -1.74017 0.44915 0.91037 0.00077 0.09971 0 0 0 0 0 0 0 0 0 0 -0.22617 0.07896 0 -0.19337 0.59294 0 -0.02781
GLU_201 -2.14286 0.33735 2.08964 0.0058 -0.84699 0 0 0 0 0 0 0 0 0 0 -0.15676 0.06039 2.34039 -0.04247 -1.55374 0 0.09076
ASP_202 -4.94512 0.69753 4.2589 0.00305 -1.57597 0 0 0 -1.31296 -0.49668 0 0 0 0 0 -0.2043 0.00011 1.70868 -0.14394 -1.28682 0 -3.29751
VAL_203 -2.9689 0.25943 1.41816 0.01407 -0.09911 0 0 0 0 0 0 0 0 0 0 -0.28265 0.04369 0.03249 -0.08931 0.74484 0 -0.92729
GLY_204 -2.5755 0.05839 1.4353 0.00024 -0.27673 0 0 0 0 0 0 0 0 0 0 0.16101 0.0115 0 -0.79133 0.14053 0 -1.8366
VAL_205 -4.92154 0.35789 2.0869 0.01212 -0.39537 0 0 0 0 0 0 0 0 0 0 -0.21787 0.00492 0.09625 -0.27918 0.74484 0 -2.51104
TYR_206 -7.70013 1.03496 3.01391 0.02343 -1.13263 0 0 0 -0.79794 0 0 0 0 0 0 -0.11041 0.00136 1.48693 -0.07268 0.1317 0 -4.1215
TYR_207 -7.82001 0.72452 3.59319 0.02391 -0.79102 0 0 0 0 -0.3611 0 0 0 0 0 -0.15365 1.13433 1.45349 -0.17534 0.1317 0 -2.23998
CYD_208 -3.82968 0.18924 2.064 0.00138 -0.49506 0 0 0 -0.40374 0 -0.12923 0 0 0 0 -0.14856 0.1546 1.49574 -0.11061 0.35499 0 -0.85693
PHE_209 -7.36869 1.00376 2.51581 0.02684 -0.44344 0 0 0 0 0 0 0 0 0 0 0.04564 0.11645 1.93502 -0.06119 0.43057 0 -1.79923
GLN_210 -6.92748 0.27902 4.43632 0.04049 -0.88787 0 0 0 -1.14973 -0.68221 0 0 0 0 0 0.02089 0.03038 4.7097 0.07855 -1.17797 0 -1.22991
GLY_211 -2.25817 0.13816 1.16474 2e-05 -0.00058 0 0 0 0 0 0 0 0 0 0 0.2024 0.00029 0 0.25473 0.14053 0 -0.3579
SER_212 -3.3536 0.22755 2.58197 0.00077 -0.37267 0 0 0 -0.69344 0 0 0 0 0 0 -0.14326 0.03983 0.48043 0.0425 0.17658 0 -1.01334
HIS_213 -4.91423 0.66596 3.28974 0.005 -0.4172 0 0 0 -1.14973 -0.15684 0 0 0 0 0 -0.03377 0.07706 1.81414 0.0539 0.3575 0 -0.40847
ILE_214 -2.26859 1.29207 0.83728 0.01838 0.04974 0.02964 0 0 0 0 0 0 0 0 0 -0.25771 0.19734 0.27352 -0.2454 0.8318 0 0.75807
PRO_215 -3.27276 2.22349 1.74431 0.00249 -0.22709 0.23682 0 0 0 0 0 0 0 0 0 0.0667 0.08007 0.06886 -0.14726 -0.21929 0 0.55635
PRO_216 -4.62487 0.98833 1.52045 0.00116 0.05134 0.06159 0 0 0 0 0 0 0 0 0 -0.25323 0.02723 0.15444 -0.70375 -0.21929 0 -2.99659
THR_217 -4.35971 0.30433 3.59111 0.00326 -0.51389 0 0 0 -0.65449 -0.68221 0 0 0 0 0 -0.17155 0.03059 0.35761 -0.19965 0.16454 0 -2.13005
PHE_218 -6.58331 0.77174 1.26489 0.02446 -0.11087 0 0 0 0 0 0 0 0 0 0 0.09464 1.13865 1.5688 -0.25637 0.43057 0 -1.65681
GLY_219 -2.42379 0.15173 1.67185 0.00012 -0.25258 0 0 0 0 0 0 0 0 0 0 -0.03798 0.08166 0 -0.22335 0.14053 0 -0.89182
GLN_220 -4.18717 0.28283 2.98467 0.02541 -0.42232 0 0 0 -1.34536 0 0 0 0 0 0 -0.23067 0.12225 3.1944 -0.04282 -1.17797 0 -0.79675
GLY_221 -2.91748 0.46971 1.8321 6e-05 0.04881 0 0 0 0 0 0 0 0 0 0 0.11008 0.15137 0 -0.79936 0.14053 0 -0.96419
THR_222 -5.11191 0.33678 3.28952 0.01021 -0.87034 0 0 0 -0.31932 -0.4721 0 0 0 0 0 0.08111 0.16184 0.13469 0.0109 0.16454 0 -2.58407
LYS_223 -4.14359 0.22181 2.4352 0.00551 -1.02313 0 0 0 0 0 0 0 0 0 0 0.12907 0.04814 1.08913 -0.02619 -0.28737 0 -1.55143
VAL_224 -4.26994 0.27951 1.59023 0.01377 -0.31719 0 0 0 0 0 0 0 0 0 0 -0.26554 0.1868 0.01816 -0.18343 0.74484 0 -2.20279
GLU_225 -3.44081 0.2045 2.39367 0.00449 -0.62129 0 0 0 0 0 0 0 0 0 0 0.00311 0.46524 2.0372 0.08677 -1.55374 0 -0.42088
ILE_p:CtermProteinFull_226 -2.28475 0.32121 0.65157 0.03751 0.06411 0 0 0 0 0 0 0 0 0 0 0 0 0.32042 0 0.8318 0 -0.05812
#END_POSE_ENERGIES_TABLE ex2_wcons/ex2-11wt5_renum_0006.pdb
chainbreak  0.281443
loop_cenrms  0
loop_rms  0
total_energy  -351.202
