# Supplementary material for: Improving Loop Modeling of the Antibody Complementarity-Determining Region 3 Using Knowledge-Based Restraints
Source: PLoS One. 2016 May 16;11(5):e0154811. doi: 10.1371/journal.pone.0154811 (PMC4868311; doi:10.1371/journal.pone.0154811)
Supplement: S4 File — This archive contains example input and output files needed to run the Rosetta protocol described in S3 File. (ZIP) [file pone.0154811.s007.zip › HCDR3_prot_capture/output/ex2-11wt5_renum_0007.pdb]

ATOM      1  N   GLN A   1       8.867  33.828 -19.569  1.00  0.00           N  
ATOM      2  CA  GLN A   1       8.814  33.079 -18.319  1.00  0.00           C  
ATOM      3  C   GLN A   1       8.481  33.989 -17.144  1.00  0.00           C  
ATOM      4  O   GLN A   1       9.149  34.998 -16.920  1.00  0.00           O  
ATOM      5  CB  GLN A   1      10.144  32.364 -18.066  1.00  0.00           C  
ATOM      6  CG  GLN A   1      10.217  31.639 -16.733  1.00  0.00           C  
ATOM      7  CD  GLN A   1       9.274  30.453 -16.667  1.00  0.00           C  
ATOM      8  OE1 GLN A   1       9.342  29.541 -17.496  1.00  0.00           O  
ATOM      9  NE2 GLN A   1       8.388  30.457 -15.678  1.00  0.00           N  
ATOM     10 1H   GLN A   1       9.087  33.207 -20.321  1.00  0.00           H  
ATOM     11 2H   GLN A   1       7.980  34.257 -19.739  1.00  0.00           H  
ATOM     12 3H   GLN A   1       9.571  34.535 -19.504  1.00  0.00           H  
ATOM     13  HA  GLN A   1       8.026  32.330 -18.399  1.00  0.00           H  
ATOM     14 1HB  GLN A   1      10.321  31.634 -18.856  1.00  0.00           H  
ATOM     15 2HB  GLN A   1      10.958  33.087 -18.101  1.00  0.00           H  
ATOM     16 1HG  GLN A   1      11.234  31.277 -16.583  1.00  0.00           H  
ATOM     17 2HG  GLN A   1       9.948  32.334 -15.938  1.00  0.00           H  
ATOM     18 1HE2 GLN A   1       7.740  29.700 -15.583  1.00  0.00           H  
ATOM     19 2HE2 GLN A   1       8.368  31.216 -15.027  1.00  0.00           H  
ATOM     20  N   VAL A   2       7.444  33.627 -16.397  1.00  0.00           N  
ATOM     21  CA  VAL A   2       7.042  34.391 -15.222  1.00  0.00           C  
ATOM     22  C   VAL A   2       7.989  34.145 -14.055  1.00  0.00           C  
ATOM     23  O   VAL A   2       8.596  33.079 -13.949  1.00  0.00           O  
ATOM     24  CB  VAL A   2       5.608  34.013 -14.804  1.00  0.00           C  
ATOM     25  CG1 VAL A   2       4.632  34.290 -15.938  1.00  0.00           C  
ATOM     26  CG2 VAL A   2       5.557  32.549 -14.394  1.00  0.00           C  
ATOM     27  H   VAL A   2       6.920  32.800 -16.649  1.00  0.00           H  
ATOM     28  HA  VAL A   2       7.065  35.451 -15.474  1.00  0.00           H  
ATOM     29  HB  VAL A   2       5.309  34.638 -13.962  1.00  0.00           H  
ATOM     30 1HG1 VAL A   2       3.624  34.018 -15.624  1.00  0.00           H  
ATOM     31 2HG1 VAL A   2       4.660  35.350 -16.190  1.00  0.00           H  
ATOM     32 3HG1 VAL A   2       4.912  33.701 -16.810  1.00  0.00           H  
ATOM     33 1HG2 VAL A   2       4.541  32.290 -14.098  1.00  0.00           H  
ATOM     34 2HG2 VAL A   2       5.862  31.925 -15.234  1.00  0.00           H  
ATOM     35 3HG2 VAL A   2       6.232  32.383 -13.554  1.00  0.00           H  
ATOM     36  N   GLN A   3       8.113  35.138 -13.181  1.00  0.00           N  
ATOM     37  CA  GLN A   3       9.055  35.069 -12.070  1.00  0.00           C  
ATOM     38  C   GLN A   3       8.461  35.676 -10.805  1.00  0.00           C  
ATOM     39  O   GLN A   3       7.813  36.721 -10.852  1.00  0.00           O  
ATOM     40  CB  GLN A   3      10.361  35.783 -12.429  1.00  0.00           C  
ATOM     41  CG  GLN A   3      11.436  35.690 -11.360  1.00  0.00           C  
ATOM     42  CD  GLN A   3      12.741  36.330 -11.794  1.00  0.00           C  
ATOM     43  OE1 GLN A   3      12.754  37.249 -12.617  1.00  0.00           O  
ATOM     44  NE2 GLN A   3      13.848  35.846 -11.242  1.00  0.00           N  
ATOM     45  H   GLN A   3       7.539  35.963 -13.288  1.00  0.00           H  
ATOM     46  HA  GLN A   3       9.275  34.021 -11.869  1.00  0.00           H  
ATOM     47 1HB  GLN A   3      10.764  35.362 -13.350  1.00  0.00           H  
ATOM     48 2HB  GLN A   3      10.159  36.838 -12.613  1.00  0.00           H  
ATOM     49 1HG  GLN A   3      11.086  36.200 -10.463  1.00  0.00           H  
ATOM     50 2HG  GLN A   3      11.626  34.639 -11.142  1.00  0.00           H  
ATOM     51 1HE2 GLN A   3      14.739  36.229 -11.490  1.00  0.00           H  
ATOM     52 2HE2 GLN A   3      13.792  35.100 -10.579  1.00  0.00           H  
ATOM     53  N   LEU A   4       8.686  35.014  -9.675  1.00  0.00           N  
ATOM     54  CA  LEU A   4       8.272  35.543  -8.382  1.00  0.00           C  
ATOM     55  C   LEU A   4       9.460  35.680  -7.437  1.00  0.00           C  
ATOM     56  O   LEU A   4       9.951  34.690  -6.895  1.00  0.00           O  
ATOM     57  CB  LEU A   4       7.212  34.632  -7.751  1.00  0.00           C  
ATOM     58  CG  LEU A   4       5.899  34.500  -8.533  1.00  0.00           C  
ATOM     59  CD1 LEU A   4       5.001  33.478  -7.849  1.00  0.00           C  
ATOM     60  CD2 LEU A   4       5.217  35.857  -8.616  1.00  0.00           C  
ATOM     61  H   LEU A   4       9.156  34.120  -9.714  1.00  0.00           H  
ATOM     62  HA  LEU A   4       7.840  36.531  -8.535  1.00  0.00           H  
ATOM     63 1HB  LEU A   4       7.633  33.634  -7.639  1.00  0.00           H  
ATOM     64 2HB  LEU A   4       6.970  35.015  -6.760  1.00  0.00           H  
ATOM     65  HG  LEU A   4       6.109  34.137  -9.540  1.00  0.00           H  
ATOM     66 1HD1 LEU A   4       4.068  33.383  -8.405  1.00  0.00           H  
ATOM     67 2HD1 LEU A   4       5.505  32.511  -7.821  1.00  0.00           H  
ATOM     68 3HD1 LEU A   4       4.785  33.805  -6.833  1.00  0.00           H  
ATOM     69 1HD2 LEU A   4       4.284  35.763  -9.172  1.00  0.00           H  
ATOM     70 2HD2 LEU A   4       5.005  36.220  -7.610  1.00  0.00           H  
ATOM     71 3HD2 LEU A   4       5.874  36.563  -9.125  1.00  0.00           H  
ATOM     72  N   VAL A   5       9.917  36.913  -7.244  1.00  0.00           N  
ATOM     73  CA  VAL A   5      11.092  37.174  -6.422  1.00  0.00           C  
ATOM     74  C   VAL A   5      10.700  37.472  -4.980  1.00  0.00           C  
ATOM     75  O   VAL A   5      10.238  38.570  -4.667  1.00  0.00           O  
ATOM     76  CB  VAL A   5      11.889  38.363  -6.991  1.00  0.00           C  
ATOM     77  CG1 VAL A   5      13.115  38.641  -6.134  1.00  0.00           C  
ATOM     78  CG2 VAL A   5      12.289  38.076  -8.430  1.00  0.00           C  
ATOM     79  H   VAL A   5       9.438  37.689  -7.679  1.00  0.00           H  
ATOM     80  HA  VAL A   5      11.728  36.288  -6.435  1.00  0.00           H  
ATOM     81  HB  VAL A   5      11.264  39.256  -6.957  1.00  0.00           H  
ATOM     82 1HG1 VAL A   5      13.666  39.485  -6.550  1.00  0.00           H  
ATOM     83 2HG1 VAL A   5      12.802  38.879  -5.118  1.00  0.00           H  
ATOM     84 3HG1 VAL A   5      13.757  37.760  -6.121  1.00  0.00           H  
ATOM     85 1HG2 VAL A   5      12.852  38.922  -8.826  1.00  0.00           H  
ATOM     86 2HG2 VAL A   5      12.909  37.180  -8.463  1.00  0.00           H  
ATOM     87 3HG2 VAL A   5      11.395  37.922  -9.033  1.00  0.00           H  
ATOM     88  N   GLN A   6      10.887  36.489  -4.106  1.00  0.00           N  
ATOM     89  CA  GLN A   6      10.478  36.615  -2.712  1.00  0.00           C  
ATOM     90  C   GLN A   6      11.627  37.110  -1.844  1.00  0.00           C  
ATOM     91  O   GLN A   6      12.791  37.037  -2.237  1.00  0.00           O  
ATOM     92  CB  GLN A   6       9.961  35.275  -2.182  1.00  0.00           C  
ATOM     93  CG  GLN A   6       8.722  34.760  -2.893  1.00  0.00           C  
ATOM     94  CD  GLN A   6       8.272  33.410  -2.368  1.00  0.00           C  
ATOM     95  OE1 GLN A   6       7.608  32.644  -3.072  1.00  0.00           O  
ATOM     96  NE2 GLN A   6       8.630  33.111  -1.125  1.00  0.00           N  
ATOM     97  H   GLN A   6      11.323  35.632  -4.415  1.00  0.00           H  
ATOM     98  HA  GLN A   6       9.672  37.347  -2.653  1.00  0.00           H  
ATOM     99 1HB  GLN A   6      10.742  34.521  -2.277  1.00  0.00           H  
ATOM    100 2HB  GLN A   6       9.726  35.370  -1.122  1.00  0.00           H  
ATOM    101 1HG  GLN A   6       7.909  35.472  -2.747  1.00  0.00           H  
ATOM    102 2HG  GLN A   6       8.942  34.657  -3.956  1.00  0.00           H  
ATOM    103 1HE2 GLN A   6       8.362  32.234  -0.724  1.00  0.00           H  
ATOM    104 2HE2 GLN A   6       9.169  33.761  -0.589  1.00  0.00           H  
ATOM    105  N   SER A   7      11.293  37.614  -0.660  1.00  0.00           N  
ATOM    106  CA  SER A   7      12.301  38.038   0.304  1.00  0.00           C  
ATOM    107  C   SER A   7      13.244  36.894   0.653  1.00  0.00           C  
ATOM    108  O   SER A   7      12.876  35.723   0.561  1.00  0.00           O  
ATOM    109  CB  SER A   7      11.634  38.557   1.562  1.00  0.00           C  
ATOM    110  OG  SER A   7      10.935  39.745   1.307  1.00  0.00           O  
ATOM    111  H   SER A   7      10.316  37.707  -0.423  1.00  0.00           H  
ATOM    112  HA  SER A   7      12.889  38.842  -0.140  1.00  0.00           H  
ATOM    113 1HB  SER A   7      10.947  37.804   1.948  1.00  0.00           H  
ATOM    114 2HB  SER A   7      12.389  38.734   2.328  1.00  0.00           H  
ATOM    115  HG  SER A   7      11.322  40.408   1.883  1.00  0.00           H  
ATOM    116  N   GLY A   8      14.463  37.239   1.055  1.00  0.00           N  
ATOM    117  CA  GLY A   8      15.463  36.241   1.414  1.00  0.00           C  
ATOM    118  C   GLY A   8      15.228  35.708   2.822  1.00  0.00           C  
ATOM    119  O   GLY A   8      14.250  36.069   3.477  1.00  0.00           O  
ATOM    120  H   GLY A   8      14.702  38.219   1.112  1.00  0.00           H  
ATOM    121 1HA  GLY A   8      15.430  35.419   0.699  1.00  0.00           H  
ATOM    122 2HA  GLY A   8      16.457  36.683   1.350  1.00  0.00           H  
ATOM    123  N   ALA A   9      16.130  34.848   3.281  1.00  0.00           N  
ATOM    124  CA  ALA A   9      15.959  34.169   4.560  1.00  0.00           C  
ATOM    125  C   ALA A   9      16.128  35.136   5.725  1.00  0.00           C  
ATOM    126  O   ALA A   9      16.962  36.040   5.677  1.00  0.00           O  
ATOM    127  CB  ALA A   9      16.944  33.015   4.683  1.00  0.00           C  
ATOM    128  H   ALA A   9      16.955  34.659   2.731  1.00  0.00           H  
ATOM    129  HA  ALA A   9      14.944  33.772   4.600  1.00  0.00           H  
ATOM    130 1HB  ALA A   9      16.804  32.518   5.643  1.00  0.00           H  
ATOM    131 2HB  ALA A   9      16.772  32.302   3.877  1.00  0.00           H  
ATOM    132 3HB  ALA A   9      17.961  33.398   4.618  1.00  0.00           H  
ATOM    133  N   GLU A  10      15.332  34.941   6.770  1.00  0.00           N  
ATOM    134  CA  GLU A  10      15.392  35.796   7.950  1.00  0.00           C  
ATOM    135  C   GLU A  10      15.250  34.981   9.228  1.00  0.00           C  
ATOM    136  O   GLU A  10      14.649  33.906   9.227  1.00  0.00           O  
ATOM    137  CB  GLU A  10      14.299  36.865   7.890  1.00  0.00           C  
ATOM    138  CG  GLU A  10      14.441  37.845   6.734  1.00  0.00           C  
ATOM    139  CD  GLU A  10      13.437  38.963   6.789  1.00  0.00           C  
ATOM    140  OE1 GLU A  10      12.688  39.018   7.734  1.00  0.00           O  
ATOM    141  OE2 GLU A  10      13.419  39.763   5.883  1.00  0.00           O  
ATOM    142  H   GLU A  10      14.667  34.181   6.747  1.00  0.00           H  
ATOM    143  HA  GLU A  10      16.364  36.290   7.969  1.00  0.00           H  
ATOM    144 1HB  GLU A  10      13.325  36.385   7.804  1.00  0.00           H  
ATOM    145 2HB  GLU A  10      14.301  37.439   8.817  1.00  0.00           H  
ATOM    146 1HG  GLU A  10      15.444  38.272   6.754  1.00  0.00           H  
ATOM    147 2HG  GLU A  10      14.324  37.304   5.796  1.00  0.00           H  
ATOM    148  N   VAL A  11      15.805  35.498  10.319  1.00  0.00           N  
ATOM    149  CA  VAL A  11      15.678  34.856  11.622  1.00  0.00           C  
ATOM    150  C   VAL A  11      14.916  35.741  12.600  1.00  0.00           C  
ATOM    151  O   VAL A  11      15.228  36.921  12.757  1.00  0.00           O  
ATOM    152  CB  VAL A  11      17.071  34.539  12.199  1.00  0.00           C  
ATOM    153  CG1 VAL A  11      16.945  33.919  13.583  1.00  0.00           C  
ATOM    154  CG2 VAL A  11      17.822  33.610  11.258  1.00  0.00           C  
ATOM    155  H   VAL A  11      16.329  36.358  10.243  1.00  0.00           H  
ATOM    156  HA  VAL A  11      15.130  33.922  11.495  1.00  0.00           H  
ATOM    157  HB  VAL A  11      17.627  35.469  12.313  1.00  0.00           H  
ATOM    158 1HG1 VAL A  11      17.938  33.701  13.976  1.00  0.00           H  
ATOM    159 2HG1 VAL A  11      16.436  34.615  14.249  1.00  0.00           H  
ATOM    160 3HG1 VAL A  11      16.371  32.994  13.516  1.00  0.00           H  
ATOM    161 1HG2 VAL A  11      18.805  33.390  11.672  1.00  0.00           H  
ATOM    162 2HG2 VAL A  11      17.262  32.682  11.139  1.00  0.00           H  
ATOM    163 3HG2 VAL A  11      17.937  34.091  10.286  1.00  0.00           H  
ATOM    164  N   LYS A  12      13.915  35.163  13.255  1.00  0.00           N  
ATOM    165  CA  LYS A  12      13.019  35.928  14.115  1.00  0.00           C  
ATOM    166  C   LYS A  12      12.909  35.297  15.497  1.00  0.00           C  
ATOM    167  O   LYS A  12      13.195  34.112  15.673  1.00  0.00           O  
ATOM    168  CB  LYS A  12      11.634  36.043  13.477  1.00  0.00           C  
ATOM    169  CG  LYS A  12      11.618  36.752  12.129  1.00  0.00           C  
ATOM    170  CD  LYS A  12      11.919  38.235  12.281  1.00  0.00           C  
ATOM    171  CE  LYS A  12      11.850  38.955  10.943  1.00  0.00           C  
ATOM    172  NZ  LYS A  12      12.188  40.399  11.069  1.00  0.00           N  
ATOM    173  H   LYS A  12      13.771  34.168  13.156  1.00  0.00           H  
ATOM    174  HA  LYS A  12      13.430  36.930  14.238  1.00  0.00           H  
ATOM    175 1HB  LYS A  12      11.214  35.047  13.336  1.00  0.00           H  
ATOM    176 2HB  LYS A  12      10.968  36.586  14.149  1.00  0.00           H  
ATOM    177 1HG  LYS A  12      12.366  36.303  11.474  1.00  0.00           H  
ATOM    178 2HG  LYS A  12      10.638  36.634  11.668  1.00  0.00           H  
ATOM    179 1HD  LYS A  12      11.197  38.685  12.964  1.00  0.00           H  
ATOM    180 2HD  LYS A  12      12.917  38.363  12.700  1.00  0.00           H  
ATOM    181 1HE  LYS A  12      12.546  38.492  10.245  1.00  0.00           H  
ATOM    182 2HE  LYS A  12      10.844  38.865  10.533  1.00  0.00           H  
ATOM    183 1HZ  LYS A  12      12.130  40.839  10.162  1.00  0.00           H  
ATOM    184 2HZ  LYS A  12      11.537  40.843  11.701  1.00  0.00           H  
ATOM    185 3HZ  LYS A  12      13.126  40.495  11.430  1.00  0.00           H  
ATOM    186  N   LYS A  13      12.493  36.094  16.475  1.00  0.00           N  
ATOM    187  CA  LYS A  13      12.258  35.594  17.824  1.00  0.00           C  
ATOM    188  C   LYS A  13      10.768  35.491  18.121  1.00  0.00           C  
ATOM    189  O   LYS A  13       9.949  36.141  17.471  1.00  0.00           O  
ATOM    190  CB  LYS A  13      12.939  36.495  18.855  1.00  0.00           C  
ATOM    191  CG  LYS A  13      14.460  36.509  18.772  1.00  0.00           C  
ATOM    192  CD  LYS A  13      15.064  37.392  19.853  1.00  0.00           C  
ATOM    193  CE  LYS A  13      16.583  37.408  19.771  1.00  0.00           C  
ATOM    194  NZ  LYS A  13      17.188  38.277  20.817  1.00  0.00           N  
ATOM    195  H   LYS A  13      12.336  37.072  16.278  1.00  0.00           H  
ATOM    196  HA  LYS A  13      12.684  34.593  17.901  1.00  0.00           H  
ATOM    197 1HB  LYS A  13      12.588  37.519  18.732  1.00  0.00           H  
ATOM    198 2HB  LYS A  13      12.662  36.172  19.859  1.00  0.00           H  
ATOM    199 1HG  LYS A  13      14.840  35.494  18.889  1.00  0.00           H  
ATOM    200 2HG  LYS A  13      14.767  36.883  17.796  1.00  0.00           H  
ATOM    201 1HD  LYS A  13      14.691  38.411  19.742  1.00  0.00           H  
ATOM    202 2HD  LYS A  13      14.768  37.021  20.834  1.00  0.00           H  
ATOM    203 1HE  LYS A  13      16.965  36.396  19.891  1.00  0.00           H  
ATOM    204 2HE  LYS A  13      16.891  37.774  18.791  1.00  0.00           H  
ATOM    205 1HZ  LYS A  13      18.195  38.261  20.728  1.00  0.00           H  
ATOM    206 2HZ  LYS A  13      16.856  39.224  20.702  1.00  0.00           H  
ATOM    207 3HZ  LYS A  13      16.927  37.936  21.731  1.00  0.00           H  
ATOM    208  N   PRO A  14      10.422  34.670  19.107  1.00  0.00           N  
ATOM    209  CA  PRO A  14       9.031  34.505  19.514  1.00  0.00           C  
ATOM    210  C   PRO A  14       8.396  35.846  19.859  1.00  0.00           C  
ATOM    211  O   PRO A  14       8.926  36.604  20.671  1.00  0.00           O  
ATOM    212  CB  PRO A  14       9.138  33.597  20.743  1.00  0.00           C  
ATOM    213  CG  PRO A  14      10.383  32.811  20.511  1.00  0.00           C  
ATOM    214  CD  PRO A  14      11.333  33.793  19.880  1.00  0.00           C  
ATOM    215  HA  PRO A  14       8.474  34.010  18.706  1.00  0.00           H  
ATOM    216 1HB  PRO A  14       9.182  34.206  21.658  1.00  0.00           H  
ATOM    217 2HB  PRO A  14       8.242  32.964  20.822  1.00  0.00           H  
ATOM    218 1HG  PRO A  14      10.760  32.407  21.462  1.00  0.00           H  
ATOM    219 2HG  PRO A  14      10.172  31.949  19.861  1.00  0.00           H  
ATOM    220 1HD  PRO A  14      11.865  34.347  20.667  1.00  0.00           H  
ATOM    221 2HD  PRO A  14      12.045  33.254  19.237  1.00  0.00           H  
ATOM    222  N   GLY A  15       7.257  36.133  19.237  1.00  0.00           N  
ATOM    223  CA  GLY A  15       6.534  37.372  19.495  1.00  0.00           C  
ATOM    224  C   GLY A  15       6.828  38.414  18.424  1.00  0.00           C  
ATOM    225  O   GLY A  15       6.210  39.479  18.394  1.00  0.00           O  
ATOM    226  H   GLY A  15       6.883  35.475  18.569  1.00  0.00           H  
ATOM    227 1HA  GLY A  15       5.464  37.169  19.528  1.00  0.00           H  
ATOM    228 2HA  GLY A  15       6.817  37.761  20.473  1.00  0.00           H  
ATOM    229  N   ALA A  16       7.773  38.101  17.544  1.00  0.00           N  
ATOM    230  CA  ALA A  16       8.172  39.023  16.488  1.00  0.00           C  
ATOM    231  C   ALA A  16       7.211  38.959  15.308  1.00  0.00           C  
ATOM    232  O   ALA A  16       6.217  38.233  15.344  1.00  0.00           O  
ATOM    233  CB  ALA A  16       9.592  38.722  16.030  1.00  0.00           C  
ATOM    234  H   ALA A  16       8.227  37.201  17.609  1.00  0.00           H  
ATOM    235  HA  ALA A  16       8.139  40.035  16.891  1.00  0.00           H  
ATOM    236 1HB  ALA A  16       9.876  39.419  15.241  1.00  0.00           H  
ATOM    237 2HB  ALA A  16      10.276  38.829  16.872  1.00  0.00           H  
ATOM    238 3HB  ALA A  16       9.643  37.703  15.649  1.00  0.00           H  
ATOM    239  N   SER A  17       7.512  39.722  14.263  1.00  0.00           N  
ATOM    240  CA  SER A  17       6.700  39.720  13.053  1.00  0.00           C  
ATOM    241  C   SER A  17       7.572  39.769  11.804  1.00  0.00           C  
ATOM    242  O   SER A  17       8.519  40.551  11.728  1.00  0.00           O  
ATOM    243  CB  SER A  17       5.746  40.898  13.061  1.00  0.00           C  
ATOM    244  OG  SER A  17       4.987  40.939  11.884  1.00  0.00           O  
ATOM    245  H   SER A  17       8.325  40.320  14.309  1.00  0.00           H  
ATOM    246  HA  SER A  17       6.118  38.797  13.028  1.00  0.00           H  
ATOM    247 1HB  SER A  17       5.083  40.824  13.923  1.00  0.00           H  
ATOM    248 2HB  SER A  17       6.313  41.823  13.164  1.00  0.00           H  
ATOM    249  HG  SER A  17       4.788  41.865  11.729  1.00  0.00           H  
ATOM    250  N   VAL A  18       7.245  38.929  10.828  1.00  0.00           N  
ATOM    251  CA  VAL A  18       8.018  38.851   9.594  1.00  0.00           C  
ATOM    252  C   VAL A  18       7.171  39.234   8.387  1.00  0.00           C  
ATOM    253  O   VAL A  18       6.041  38.768   8.238  1.00  0.00           O  
ATOM    254  CB  VAL A  18       8.571  37.427   9.398  1.00  0.00           C  
ATOM    255  CG1 VAL A  18       7.432  36.424   9.291  1.00  0.00           C  
ATOM    256  CG2 VAL A  18       9.451  37.379   8.159  1.00  0.00           C  
ATOM    257  H   VAL A  18       6.441  38.329  10.943  1.00  0.00           H  
ATOM    258  HA  VAL A  18       8.857  39.546   9.666  1.00  0.00           H  
ATOM    259  HB  VAL A  18       9.160  37.153  10.274  1.00  0.00           H  
ATOM    260 1HG1 VAL A  18       7.841  35.423   9.154  1.00  0.00           H  
ATOM    261 2HG1 VAL A  18       6.837  36.450  10.204  1.00  0.00           H  
ATOM    262 3HG1 VAL A  18       6.803  36.678   8.439  1.00  0.00           H  
ATOM    263 1HG2 VAL A  18       9.839  36.369   8.027  1.00  0.00           H  
ATOM    264 2HG2 VAL A  18       8.864  37.659   7.284  1.00  0.00           H  
ATOM    265 3HG2 VAL A  18      10.283  38.074   8.275  1.00  0.00           H  
ATOM    266  N   LYS A  19       7.722  40.085   7.529  1.00  0.00           N  
ATOM    267  CA  LYS A  19       6.998  40.573   6.362  1.00  0.00           C  
ATOM    268  C   LYS A  19       7.684  40.147   5.070  1.00  0.00           C  
ATOM    269  O   LYS A  19       8.719  40.698   4.695  1.00  0.00           O  
ATOM    270  CB  LYS A  19       6.867  42.096   6.410  1.00  0.00           C  
ATOM    271  CG  LYS A  19       6.026  42.692   5.289  1.00  0.00           C  
ATOM    272  CD  LYS A  19       5.851  44.192   5.467  1.00  0.00           C  
ATOM    273  CE  LYS A  19       5.011  44.789   4.347  1.00  0.00           C  
ATOM    274  NZ  LYS A  19       4.801  46.251   4.527  1.00  0.00           N  
ATOM    275  H   LYS A  19       8.668  40.402   7.689  1.00  0.00           H  
ATOM    276  HA  LYS A  19       5.998  40.137   6.368  1.00  0.00           H  
ATOM    277 1HB  LYS A  19       6.419  42.393   7.359  1.00  0.00           H  
ATOM    278 2HB  LYS A  19       7.858  42.548   6.361  1.00  0.00           H  
ATOM    279 1HG  LYS A  19       6.511  42.502   4.330  1.00  0.00           H  
ATOM    280 2HG  LYS A  19       5.045  42.219   5.280  1.00  0.00           H  
ATOM    281 1HD  LYS A  19       5.364  44.392   6.422  1.00  0.00           H  
ATOM    282 2HD  LYS A  19       6.829  44.675   5.470  1.00  0.00           H  
ATOM    283 1HE  LYS A  19       5.505  44.620   3.392  1.00  0.00           H  
ATOM    284 2HE  LYS A  19       4.039  44.296   4.320  1.00  0.00           H  
ATOM    285 1HZ  LYS A  19       4.240  46.607   3.767  1.00  0.00           H  
ATOM    286 2HZ  LYS A  19       4.325  46.418   5.403  1.00  0.00           H  
ATOM    287 3HZ  LYS A  19       5.694  46.721   4.535  1.00  0.00           H  
ATOM    288  N   VAL A  20       7.102  39.163   4.393  1.00  0.00           N  
ATOM    289  CA  VAL A  20       7.709  38.591   3.198  1.00  0.00           C  
ATOM    290  C   VAL A  20       7.155  39.237   1.935  1.00  0.00           C  
ATOM    291  O   VAL A  20       5.942  39.285   1.731  1.00  0.00           O  
ATOM    292  CB  VAL A  20       7.459  37.072   3.146  1.00  0.00           C  
ATOM    293  CG1 VAL A  20       8.058  36.477   1.880  1.00  0.00           C  
ATOM    294  CG2 VAL A  20       8.044  36.409   4.383  1.00  0.00           C  
ATOM    295  H   VAL A  20       6.215  38.802   4.715  1.00  0.00           H  
ATOM    296  HA  VAL A  20       8.785  38.768   3.238  1.00  0.00           H  
ATOM    297  HB  VAL A  20       6.385  36.891   3.109  1.00  0.00           H  
ATOM    298 1HG1 VAL A  20       7.872  35.403   1.860  1.00  0.00           H  
ATOM    299 2HG1 VAL A  20       7.599  36.941   1.008  1.00  0.00           H  
ATOM    300 3HG1 VAL A  20       9.133  36.658   1.866  1.00  0.00           H  
ATOM    301 1HG2 VAL A  20       7.863  35.335   4.340  1.00  0.00           H  
ATOM    302 2HG2 VAL A  20       9.118  36.595   4.423  1.00  0.00           H  
ATOM    303 3HG2 VAL A  20       7.571  36.821   5.275  1.00  0.00           H  
ATOM    304  N   SER A  21       8.051  39.734   1.088  1.00  0.00           N  
ATOM    305  CA  SER A  21       7.655  40.343  -0.176  1.00  0.00           C  
ATOM    306  C   SER A  21       7.676  39.325  -1.308  1.00  0.00           C  
ATOM    307  O   SER A  21       8.261  38.250  -1.178  1.00  0.00           O  
ATOM    308  CB  SER A  21       8.575  41.502  -0.508  1.00  0.00           C  
ATOM    309  OG  SER A  21       9.861  41.046  -0.828  1.00  0.00           O  
ATOM    310  H   SER A  21       9.031  39.689   1.327  1.00  0.00           H  
ATOM    311  HA  SER A  21       6.636  40.721  -0.074  1.00  0.00           H  
ATOM    312 1HB  SER A  21       8.165  42.062  -1.348  1.00  0.00           H  
ATOM    313 2HB  SER A  21       8.628  42.179   0.343  1.00  0.00           H  
ATOM    314  HG  SER A  21      10.143  40.506  -0.086  1.00  0.00           H  
ATOM    315  N   CYS A  22       7.035  39.670  -2.420  1.00  0.00           N  
ATOM    316  CA  CYS A  22       7.093  38.850  -3.624  1.00  0.00           C  
ATOM    317  C   CYS A  22       6.866  39.690  -4.874  1.00  0.00           C  
ATOM    318  O   CYS A  22       5.744  40.113  -5.154  1.00  0.00           O  
ATOM    319  CB  CYS A  22       6.047  37.736  -3.568  1.00  0.00           C  
ATOM    320  SG  CYS A  22       6.061  36.636  -5.004  1.00  0.00           S  
ATOM    321  H   CYS A  22       6.493  40.522  -2.431  1.00  0.00           H  
ATOM    322  HA  CYS A  22       8.082  38.395  -3.685  1.00  0.00           H  
ATOM    323 1HB  CYS A  22       6.210  37.129  -2.676  1.00  0.00           H  
ATOM    324 2HB  CYS A  22       5.053  38.175  -3.488  1.00  0.00           H  
ATOM    325  HG  CYS A  22       6.380  37.573  -5.892  1.00  0.00           H  
ATOM    326  N   LYS A  23       7.937  39.928  -5.623  1.00  0.00           N  
ATOM    327  CA  LYS A  23       7.866  40.760  -6.819  1.00  0.00           C  
ATOM    328  C   LYS A  23       7.462  39.940  -8.037  1.00  0.00           C  
ATOM    329  O   LYS A  23       8.120  38.958  -8.382  1.00  0.00           O  
ATOM    330  CB  LYS A  23       9.207  41.451  -7.071  1.00  0.00           C  
ATOM    331  CG  LYS A  23       9.206  42.415  -8.250  1.00  0.00           C  
ATOM    332  CD  LYS A  23      10.559  43.090  -8.413  1.00  0.00           C  
ATOM    333  CE  LYS A  23      10.566  44.040  -9.602  1.00  0.00           C  
ATOM    334  NZ  LYS A  23      11.885  44.706  -9.775  1.00  0.00           N  
ATOM    335  H   LYS A  23       8.823  39.523  -5.358  1.00  0.00           H  
ATOM    336  HA  LYS A  23       7.104  41.524  -6.664  1.00  0.00           H  
ATOM    337 1HB  LYS A  23       9.501  42.010  -6.182  1.00  0.00           H  
ATOM    338 2HB  LYS A  23       9.975  40.700  -7.254  1.00  0.00           H  
ATOM    339 1HG  LYS A  23       8.968  41.871  -9.165  1.00  0.00           H  
ATOM    340 2HG  LYS A  23       8.445  43.179  -8.094  1.00  0.00           H  
ATOM    341 1HD  LYS A  23      10.798  43.652  -7.509  1.00  0.00           H  
ATOM    342 2HD  LYS A  23      11.328  42.332  -8.562  1.00  0.00           H  
ATOM    343 1HE  LYS A  23      10.329  43.487 -10.510  1.00  0.00           H  
ATOM    344 2HE  LYS A  23       9.803  44.805  -9.460  1.00  0.00           H  
ATOM    345 1HZ  LYS A  23      11.847  45.327 -10.572  1.00  0.00           H  
ATOM    346 2HZ  LYS A  23      12.106  45.238  -8.945  1.00  0.00           H  
ATOM    347 3HZ  LYS A  23      12.598  44.008  -9.927  1.00  0.00           H  
ATOM    348  N   ALA A  24       6.378  40.348  -8.686  1.00  0.00           N  
ATOM    349  CA  ALA A  24       5.884  39.652  -9.869  1.00  0.00           C  
ATOM    350  C   ALA A  24       6.529  40.196 -11.137  1.00  0.00           C  
ATOM    351  O   ALA A  24       6.754  41.399 -11.264  1.00  0.00           O  
ATOM    352  CB  ALA A  24       4.369  39.764  -9.956  1.00  0.00           C  
ATOM    353  H   ALA A  24       5.882  41.163  -8.352  1.00  0.00           H  
ATOM    354  HA  ALA A  24       6.156  38.600  -9.780  1.00  0.00           H  
ATOM    355 1HB  ALA A  24       4.016  39.239 -10.843  1.00  0.00           H  
ATOM    356 2HB  ALA A  24       3.920  39.318  -9.068  1.00  0.00           H  
ATOM    357 3HB  ALA A  24       4.085  40.813 -10.018  1.00  0.00           H  
ATOM    358  N   SER A  25       6.825  39.301 -12.074  1.00  0.00           N  
ATOM    359  CA  SER A  25       7.345  39.700 -13.377  1.00  0.00           C  
ATOM    360  C   SER A  25       6.971  38.688 -14.452  1.00  0.00           C  
ATOM    361  O   SER A  25       6.906  37.487 -14.192  1.00  0.00           O  
ATOM    362  CB  SER A  25       8.852  39.851 -13.313  1.00  0.00           C  
ATOM    363  OG  SER A  25       9.375  40.204 -14.564  1.00  0.00           O  
ATOM    364  H   SER A  25       6.685  38.320 -11.880  1.00  0.00           H  
ATOM    365  HA  SER A  25       6.906  40.662 -13.645  1.00  0.00           H  
ATOM    366 1HB  SER A  25       9.111  40.613 -12.579  1.00  0.00           H  
ATOM    367 2HB  SER A  25       9.297  38.913 -12.981  1.00  0.00           H  
ATOM    368  HG  SER A  25       9.745  39.398 -14.933  1.00  0.00           H  
ATOM    369  N   GLY A  26       6.727  39.181 -15.662  1.00  0.00           N  
ATOM    370  CA  GLY A  26       6.477  38.313 -16.807  1.00  0.00           C  
ATOM    371  C   GLY A  26       4.985  38.183 -17.083  1.00  0.00           C  
ATOM    372  O   GLY A  26       4.577  37.543 -18.053  1.00  0.00           O  
ATOM    373  H   GLY A  26       6.714  40.183 -15.792  1.00  0.00           H  
ATOM    374 1HA  GLY A  26       6.980  38.717 -17.686  1.00  0.00           H  
ATOM    375 2HA  GLY A  26       6.903  37.329 -16.616  1.00  0.00           H  
ATOM    376  N   TYR A  27       4.173  38.793 -16.226  1.00  0.00           N  
ATOM    377  CA  TYR A  27       2.724  38.731 -16.366  1.00  0.00           C  
ATOM    378  C   TYR A  27       2.053  39.920 -15.691  1.00  0.00           C  
ATOM    379  O   TYR A  27       2.693  40.669 -14.953  1.00  0.00           O  
ATOM    380  CB  TYR A  27       2.186  37.420 -15.786  1.00  0.00           C  
ATOM    381  CG  TYR A  27       2.289  37.331 -14.280  1.00  0.00           C  
ATOM    382  CD1 TYR A  27       1.202  37.675 -13.489  1.00  0.00           C  
ATOM    383  CD2 TYR A  27       3.470  36.907 -13.689  1.00  0.00           C  
ATOM    384  CE1 TYR A  27       1.296  37.594 -12.113  1.00  0.00           C  
ATOM    385  CE2 TYR A  27       3.563  36.826 -12.313  1.00  0.00           C  
ATOM    386  CZ  TYR A  27       2.482  37.167 -11.527  1.00  0.00           C  
ATOM    387  OH  TYR A  27       2.576  37.087 -10.156  1.00  0.00           O  
ATOM    388  H   TYR A  27       4.572  39.314 -15.458  1.00  0.00           H  
ATOM    389  HA  TYR A  27       2.476  38.770 -17.427  1.00  0.00           H  
ATOM    390 1HB  TYR A  27       1.138  37.302 -16.064  1.00  0.00           H  
ATOM    391 2HB  TYR A  27       2.734  36.581 -16.215  1.00  0.00           H  
ATOM    392  HD1 TYR A  27       0.274  38.009 -13.954  1.00  0.00           H  
ATOM    393  HD2 TYR A  27       4.324  36.638 -14.310  1.00  0.00           H  
ATOM    394  HE1 TYR A  27       0.442  37.864 -11.492  1.00  0.00           H  
ATOM    395  HE2 TYR A  27       4.492  36.493 -11.849  1.00  0.00           H  
ATOM    396  HH  TYR A  27       1.771  37.431  -9.761  1.00  0.00           H  
ATOM    397  N   THR A  28       0.761  40.090 -15.950  1.00  0.00           N  
ATOM    398  CA  THR A  28      -0.008  41.167 -15.339  1.00  0.00           C  
ATOM    399  C   THR A  28      -0.353  40.845 -13.890  1.00  0.00           C  
ATOM    400  O   THR A  28      -1.102  39.908 -13.614  1.00  0.00           O  
ATOM    401  CB  THR A  28      -1.301  41.443 -16.129  1.00  0.00           C  
ATOM    402  OG1 THR A  28      -0.971  41.828 -17.470  1.00  0.00           O  
ATOM    403  CG2 THR A  28      -2.102  42.555 -15.469  1.00  0.00           C  
ATOM    404  H   THR A  28       0.299  39.456 -16.586  1.00  0.00           H  
ATOM    405  HA  THR A  28       0.599  42.073 -15.346  1.00  0.00           H  
ATOM    406  HB  THR A  28      -1.906  40.538 -16.164  1.00  0.00           H  
ATOM    407  HG1 THR A  28      -1.778  42.005 -17.959  1.00  0.00           H  
ATOM    408 1HG2 THR A  28      -3.012  42.736 -16.041  1.00  0.00           H  
ATOM    409 2HG2 THR A  28      -2.364  42.260 -14.453  1.00  0.00           H  
ATOM    410 3HG2 THR A  28      -1.505  43.466 -15.439  1.00  0.00           H  
ATOM    411  N   PHE A  29       0.198  41.626 -12.968  1.00  0.00           N  
ATOM    412  CA  PHE A  29       0.125  41.304 -11.548  1.00  0.00           C  
ATOM    413  C   PHE A  29      -1.321  41.190 -11.083  1.00  0.00           C  
ATOM    414  O   PHE A  29      -1.673  40.275 -10.338  1.00  0.00           O  
ATOM    415  CB  PHE A  29       0.849  42.369 -10.721  1.00  0.00           C  
ATOM    416  CG  PHE A  29       0.845  42.094  -9.244  1.00  0.00           C  
ATOM    417  CD1 PHE A  29       1.302  40.882  -8.748  1.00  0.00           C  
ATOM    418  CD2 PHE A  29       0.385  43.047  -8.348  1.00  0.00           C  
ATOM    419  CE1 PHE A  29       1.299  40.629  -7.389  1.00  0.00           C  
ATOM    420  CE2 PHE A  29       0.381  42.797  -6.989  1.00  0.00           C  
ATOM    421  CZ  PHE A  29       0.839  41.586  -6.510  1.00  0.00           C  
ATOM    422  H   PHE A  29       0.681  42.465 -13.258  1.00  0.00           H  
ATOM    423  HA  PHE A  29       0.615  40.343 -11.385  1.00  0.00           H  
ATOM    424 1HB  PHE A  29       1.884  42.443 -11.050  1.00  0.00           H  
ATOM    425 2HB  PHE A  29       0.382  43.338 -10.888  1.00  0.00           H  
ATOM    426  HD1 PHE A  29       1.666  40.126  -9.443  1.00  0.00           H  
ATOM    427  HD2 PHE A  29       0.023  44.004  -8.727  1.00  0.00           H  
ATOM    428  HE1 PHE A  29       1.660  39.672  -7.013  1.00  0.00           H  
ATOM    429  HE2 PHE A  29       0.017  43.555  -6.295  1.00  0.00           H  
ATOM    430  HZ  PHE A  29       0.835  41.387  -5.439  1.00  0.00           H  
ATOM    431  N   THR A  30      -2.156  42.123 -11.527  1.00  0.00           N  
ATOM    432  CA  THR A  30      -3.488  42.291 -10.960  1.00  0.00           C  
ATOM    433  C   THR A  30      -4.499  41.382 -11.647  1.00  0.00           C  
ATOM    434  O   THR A  30      -5.693  41.430 -11.353  1.00  0.00           O  
ATOM    435  CB  THR A  30      -3.955  43.755 -11.066  1.00  0.00           C  
ATOM    436  OG1 THR A  30      -4.035  44.136 -12.445  1.00  0.00           O  
ATOM    437  CG2 THR A  30      -2.984  44.678 -10.345  1.00  0.00           C  
ATOM    438  H   THR A  30      -1.860  42.731 -12.277  1.00  0.00           H  
ATOM    439  HA  THR A  30      -3.452  42.018  -9.905  1.00  0.00           H  
ATOM    440  HB  THR A  30      -4.943  43.855 -10.618  1.00  0.00           H  
ATOM    441  HG1 THR A  30      -4.812  44.683 -12.581  1.00  0.00           H  
ATOM    442 1HG2 THR A  30      -3.330  45.708 -10.429  1.00  0.00           H  
ATOM    443 2HG2 THR A  30      -2.930  44.398  -9.293  1.00  0.00           H  
ATOM    444 3HG2 THR A  30      -1.996  44.589 -10.794  1.00  0.00           H  
ATOM    445  N   SER A  31      -4.013  40.552 -12.564  1.00  0.00           N  
ATOM    446  CA  SER A  31      -4.877  39.655 -13.321  1.00  0.00           C  
ATOM    447  C   SER A  31      -4.871  38.252 -12.726  1.00  0.00           C  
ATOM    448  O   SER A  31      -5.633  37.384 -13.151  1.00  0.00           O  
ATOM    449  CB  SER A  31      -4.434  39.601 -14.770  1.00  0.00           C  
ATOM    450  OG  SER A  31      -3.166  39.017 -14.886  1.00  0.00           O  
ATOM    451  H   SER A  31      -3.018  40.543 -12.741  1.00  0.00           H  
ATOM    452  HA  SER A  31      -5.897  40.040 -13.279  1.00  0.00           H  
ATOM    453 1HB  SER A  31      -5.156  39.027 -15.350  1.00  0.00           H  
ATOM    454 2HB  SER A  31      -4.412  40.610 -15.181  1.00  0.00           H  
ATOM    455  HG  SER A  31      -2.658  39.336 -14.136  1.00  0.00           H  
ATOM    456  N   TYR A  32      -4.006  38.037 -11.741  1.00  0.00           N  
ATOM    457  CA  TYR A  32      -3.884  36.733 -11.100  1.00  0.00           C  
ATOM    458  C   TYR A  32      -4.136  36.830  -9.601  1.00  0.00           C  
ATOM    459  O   TYR A  32      -3.835  37.848  -8.976  1.00  0.00           O  
ATOM    460  CB  TYR A  32      -2.503  36.131 -11.368  1.00  0.00           C  
ATOM    461  CG  TYR A  32      -2.330  35.601 -12.774  1.00  0.00           C  
ATOM    462  CD1 TYR A  32      -1.934  36.455 -13.793  1.00  0.00           C  
ATOM    463  CD2 TYR A  32      -2.568  34.262 -13.044  1.00  0.00           C  
ATOM    464  CE1 TYR A  32      -1.777  35.970 -15.078  1.00  0.00           C  
ATOM    465  CE2 TYR A  32      -2.411  33.778 -14.328  1.00  0.00           C  
ATOM    466  CZ  TYR A  32      -2.017  34.627 -15.342  1.00  0.00           C  
ATOM    467  OH  TYR A  32      -1.860  34.144 -16.621  1.00  0.00           O  
ATOM    468  H   TYR A  32      -3.418  38.796 -11.428  1.00  0.00           H  
ATOM    469  HA  TYR A  32      -4.641  36.069 -11.519  1.00  0.00           H  
ATOM    470 1HB  TYR A  32      -1.736  36.888 -11.193  1.00  0.00           H  
ATOM    471 2HB  TYR A  32      -2.321  35.314 -10.671  1.00  0.00           H  
ATOM    472  HD1 TYR A  32      -1.747  37.507 -13.581  1.00  0.00           H  
ATOM    473  HD2 TYR A  32      -2.881  33.592 -12.243  1.00  0.00           H  
ATOM    474  HE1 TYR A  32      -1.465  36.641 -15.878  1.00  0.00           H  
ATOM    475  HE2 TYR A  32      -2.599  32.725 -14.541  1.00  0.00           H  
ATOM    476  HH  TYR A  32      -2.270  33.279 -16.689  1.00  0.00           H  
ATOM    477  N   TRP A  33      -4.689  35.767  -9.028  1.00  0.00           N  
ATOM    478  CA  TRP A  33      -4.778  35.636  -7.579  1.00  0.00           C  
ATOM    479  C   TRP A  33      -3.490  35.069  -6.997  1.00  0.00           C  
ATOM    480  O   TRP A  33      -2.982  34.050  -7.464  1.00  0.00           O  
ATOM    481  CB  TRP A  33      -5.954  34.736  -7.196  1.00  0.00           C  
ATOM    482  CG  TRP A  33      -7.292  35.375  -7.411  1.00  0.00           C  
ATOM    483  CD1 TRP A  33      -7.875  35.663  -8.609  1.00  0.00           C  
ATOM    484  CD2 TRP A  33      -8.228  35.812  -6.395  1.00  0.00           C  
ATOM    485  NE1 TRP A  33      -9.102  36.247  -8.410  1.00  0.00           N  
ATOM    486  CE2 TRP A  33      -9.334  36.344  -7.062  1.00  0.00           C  
ATOM    487  CE3 TRP A  33      -8.215  35.793  -4.995  1.00  0.00           C  
ATOM    488  CZ2 TRP A  33     -10.425  36.859  -6.378  1.00  0.00           C  
ATOM    489  CZ3 TRP A  33      -9.309  36.307  -4.310  1.00  0.00           C  
ATOM    490  CH2 TRP A  33     -10.385  36.826  -4.984  1.00  0.00           C  
ATOM    491  H   TRP A  33      -5.058  35.030  -9.612  1.00  0.00           H  
ATOM    492  HA  TRP A  33      -4.942  36.625  -7.152  1.00  0.00           H  
ATOM    493 1HB  TRP A  33      -5.915  33.817  -7.781  1.00  0.00           H  
ATOM    494 2HB  TRP A  33      -5.872  34.458  -6.145  1.00  0.00           H  
ATOM    495  HD1 TRP A  33      -7.432  35.459  -9.582  1.00  0.00           H  
ATOM    496  HE1 TRP A  33      -9.731  36.555  -9.137  1.00  0.00           H  
ATOM    497  HE3 TRP A  33      -7.363  35.380  -4.455  1.00  0.00           H  
ATOM    498  HZ2 TRP A  33     -11.289  37.275  -6.896  1.00  0.00           H  
ATOM    499  HZ3 TRP A  33      -9.290  36.290  -3.220  1.00  0.00           H  
ATOM    500  HH2 TRP A  33     -11.227  37.221  -4.415  1.00  0.00           H  
ATOM    501  N   MET A  34      -2.965  35.736  -5.974  1.00  0.00           N  
ATOM    502  CA  MET A  34      -1.703  35.333  -5.364  1.00  0.00           C  
ATOM    503  C   MET A  34      -1.937  34.606  -4.046  1.00  0.00           C  
ATOM    504  O   MET A  34      -2.595  35.128  -3.146  1.00  0.00           O  
ATOM    505  CB  MET A  34      -0.808  36.552  -5.149  1.00  0.00           C  
ATOM    506  CG  MET A  34      -0.618  37.419  -6.386  1.00  0.00           C  
ATOM    507  SD  MET A  34      -0.012  36.484  -7.804  1.00  0.00           S  
ATOM    508  CE  MET A  34       1.614  36.008  -7.226  1.00  0.00           C  
ATOM    509  H   MET A  34      -3.452  36.542  -5.611  1.00  0.00           H  
ATOM    510  HA  MET A  34      -1.198  34.642  -6.038  1.00  0.00           H  
ATOM    511 1HB  MET A  34      -1.229  37.179  -4.364  1.00  0.00           H  
ATOM    512 2HB  MET A  34       0.177  36.226  -4.814  1.00  0.00           H  
ATOM    513 1HG  MET A  34      -1.567  37.880  -6.656  1.00  0.00           H  
ATOM    514 2HG  MET A  34       0.096  38.213  -6.167  1.00  0.00           H  
ATOM    515 1HE  MET A  34       2.116  35.421  -7.996  1.00  0.00           H  
ATOM    516 2HE  MET A  34       2.200  36.903  -7.011  1.00  0.00           H  
ATOM    517 3HE  MET A  34       1.518  35.410  -6.319  1.00  0.00           H  
ATOM    518  N   HIS A  35      -1.394  33.398  -3.938  1.00  0.00           N  
ATOM    519  CA  HIS A  35      -1.579  32.579  -2.747  1.00  0.00           C  
ATOM    520  C   HIS A  35      -0.266  32.387  -2.000  1.00  0.00           C  
ATOM    521  O   HIS A  35       0.809  32.413  -2.598  1.00  0.00           O  
ATOM    522  CB  HIS A  35      -2.168  31.213  -3.116  1.00  0.00           C  
ATOM    523  CG  HIS A  35      -3.592  31.275  -3.572  1.00  0.00           C  
ATOM    524  ND1 HIS A  35      -4.605  30.581  -2.944  1.00  0.00           N  
ATOM    525  CD2 HIS A  35      -4.173  31.946  -4.593  1.00  0.00           C  
ATOM    526  CE1 HIS A  35      -5.749  30.824  -3.560  1.00  0.00           C  
ATOM    527  NE2 HIS A  35      -5.513  31.649  -4.564  1.00  0.00           N  
ATOM    528  H   HIS A  35      -0.838  33.039  -4.701  1.00  0.00           H  
ATOM    529  HA  HIS A  35      -2.275  33.073  -2.069  1.00  0.00           H  
ATOM    530 1HB  HIS A  35      -1.573  30.764  -3.912  1.00  0.00           H  
ATOM    531 2HB  HIS A  35      -2.114  30.549  -2.253  1.00  0.00           H  
ATOM    532  HD2 HIS A  35      -3.671  32.600  -5.307  1.00  0.00           H  
ATOM    533  HE1 HIS A  35      -6.721  30.414  -3.286  1.00  0.00           H  
ATOM    534  HE2 HIS A  35      -6.204  32.007  -5.209  1.00  0.00           H  
ATOM    535  N   TRP A  36      -0.359  32.194  -0.688  1.00  0.00           N  
ATOM    536  CA  TRP A  36       0.819  31.953   0.137  1.00  0.00           C  
ATOM    537  C   TRP A  36       0.739  30.599   0.829  1.00  0.00           C  
ATOM    538  O   TRP A  36      -0.254  30.283   1.484  1.00  0.00           O  
ATOM    539  CB  TRP A  36       0.970  33.058   1.184  1.00  0.00           C  
ATOM    540  CG  TRP A  36       1.360  34.384   0.604  1.00  0.00           C  
ATOM    541  CD1 TRP A  36       0.518  35.364   0.172  1.00  0.00           C  
ATOM    542  CD2 TRP A  36       2.702  34.884   0.389  1.00  0.00           C  
ATOM    543  NE1 TRP A  36       1.238  36.434  -0.296  1.00  0.00           N  
ATOM    544  CE2 TRP A  36       2.577  36.159  -0.169  1.00  0.00           C  
ATOM    545  CE3 TRP A  36       3.980  34.361   0.623  1.00  0.00           C  
ATOM    546  CZ2 TRP A  36       3.682  36.926  -0.503  1.00  0.00           C  
ATOM    547  CZ3 TRP A  36       5.088  35.130   0.290  1.00  0.00           C  
ATOM    548  CH2 TRP A  36       4.942  36.380  -0.258  1.00  0.00           C  
ATOM    549  H   TRP A  36      -1.270  32.214  -0.252  1.00  0.00           H  
ATOM    550  HA  TRP A  36       1.698  31.959  -0.507  1.00  0.00           H  
ATOM    551 1HB  TRP A  36       0.030  33.182   1.721  1.00  0.00           H  
ATOM    552 2HB  TRP A  36       1.727  32.767   1.913  1.00  0.00           H  
ATOM    553  HD1 TRP A  36      -0.569  35.306   0.195  1.00  0.00           H  
ATOM    554  HE1 TRP A  36       0.848  37.286  -0.673  1.00  0.00           H  
ATOM    555  HE3 TRP A  36       4.101  33.371   1.060  1.00  0.00           H  
ATOM    556  HZ2 TRP A  36       3.587  37.920  -0.939  1.00  0.00           H  
ATOM    557  HZ3 TRP A  36       6.079  34.715   0.474  1.00  0.00           H  
ATOM    558  HH2 TRP A  36       5.833  36.957  -0.508  1.00  0.00           H  
ATOM    559  N   VAL A  37       1.791  29.801   0.680  1.00  0.00           N  
ATOM    560  CA  VAL A  37       1.855  28.491   1.316  1.00  0.00           C  
ATOM    561  C   VAL A  37       3.219  28.253   1.952  1.00  0.00           C  
ATOM    562  O   VAL A  37       4.253  28.405   1.302  1.00  0.00           O  
ATOM    563  CB  VAL A  37       1.573  27.382   0.285  1.00  0.00           C  
ATOM    564  CG1 VAL A  37       1.637  26.013   0.945  1.00  0.00           C  
ATOM    565  CG2 VAL A  37       0.213  27.607  -0.358  1.00  0.00           C  
ATOM    566  H   VAL A  37       2.566  30.111   0.112  1.00  0.00           H  
ATOM    567  HA  VAL A  37       1.093  28.447   2.096  1.00  0.00           H  
ATOM    568  HB  VAL A  37       2.347  27.406  -0.482  1.00  0.00           H  
ATOM    569 1HG1 VAL A  37       1.435  25.241   0.202  1.00  0.00           H  
ATOM    570 2HG1 VAL A  37       2.630  25.858   1.367  1.00  0.00           H  
ATOM    571 3HG1 VAL A  37       0.892  25.955   1.738  1.00  0.00           H  
ATOM    572 1HG2 VAL A  37       0.020  26.820  -1.086  1.00  0.00           H  
ATOM    573 2HG2 VAL A  37      -0.561  27.589   0.410  1.00  0.00           H  
ATOM    574 3HG2 VAL A  37       0.203  28.575  -0.859  1.00  0.00           H  
ATOM    575  N   ARG A  38       3.214  27.880   3.228  1.00  0.00           N  
ATOM    576  CA  ARG A  38       4.452  27.697   3.976  1.00  0.00           C  
ATOM    577  C   ARG A  38       4.803  26.220   4.106  1.00  0.00           C  
ATOM    578  O   ARG A  38       3.920  25.363   4.142  1.00  0.00           O  
ATOM    579  CB  ARG A  38       4.334  28.311   5.364  1.00  0.00           C  
ATOM    580  CG  ARG A  38       3.558  27.476   6.369  1.00  0.00           C  
ATOM    581  CD  ARG A  38       3.612  28.066   7.731  1.00  0.00           C  
ATOM    582  NE  ARG A  38       3.131  27.139   8.743  1.00  0.00           N  
ATOM    583  CZ  ARG A  38       3.196  27.355  10.072  1.00  0.00           C  
ATOM    584  NH1 ARG A  38       3.724  28.468  10.531  1.00  0.00           N  
ATOM    585  NH2 ARG A  38       2.729  26.449  10.912  1.00  0.00           N  
ATOM    586  H   ARG A  38       2.331  27.720   3.690  1.00  0.00           H  
ATOM    587  HA  ARG A  38       5.258  28.199   3.441  1.00  0.00           H  
ATOM    588 1HB  ARG A  38       5.330  28.478   5.772  1.00  0.00           H  
ATOM    589 2HB  ARG A  38       3.843  29.281   5.291  1.00  0.00           H  
ATOM    590 1HG  ARG A  38       2.514  27.415   6.063  1.00  0.00           H  
ATOM    591 2HG  ARG A  38       3.983  26.472   6.413  1.00  0.00           H  
ATOM    592 1HD  ARG A  38       4.641  28.330   7.973  1.00  0.00           H  
ATOM    593 2HD  ARG A  38       2.991  28.960   7.765  1.00  0.00           H  
ATOM    594  HE  ARG A  38       2.718  26.272   8.428  1.00  0.00           H  
ATOM    595 1HH1 ARG A  38       4.081  29.161   9.889  1.00  0.00           H  
ATOM    596 2HH1 ARG A  38       3.773  28.630  11.527  1.00  0.00           H  
ATOM    597 1HH2 ARG A  38       2.323  25.593  10.559  1.00  0.00           H  
ATOM    598 2HH2 ARG A  38       2.779  26.611  11.907  1.00  0.00           H  
ATOM    599  N   GLN A  39       6.097  25.929   4.177  1.00  0.00           N  
ATOM    600  CA  GLN A  39       6.567  24.557   4.324  1.00  0.00           C  
ATOM    601  C   GLN A  39       7.254  24.351   5.668  1.00  0.00           C  
ATOM    602  O   GLN A  39       8.372  24.817   5.883  1.00  0.00           O  
ATOM    603  CB  GLN A  39       7.526  24.193   3.186  1.00  0.00           C  
ATOM    604  CG  GLN A  39       8.056  22.771   3.250  1.00  0.00           C  
ATOM    605  CD  GLN A  39       8.847  22.393   2.012  1.00  0.00           C  
ATOM    606  OE1 GLN A  39       9.381  23.257   1.311  1.00  0.00           O  
ATOM    607  NE2 GLN A  39       8.926  21.096   1.735  1.00  0.00           N  
ATOM    608  H   GLN A  39       6.773  26.678   4.127  1.00  0.00           H  
ATOM    609  HA  GLN A  39       5.706  23.890   4.280  1.00  0.00           H  
ATOM    610 1HB  GLN A  39       7.020  24.322   2.229  1.00  0.00           H  
ATOM    611 2HB  GLN A  39       8.379  24.871   3.199  1.00  0.00           H  
ATOM    612 1HG  GLN A  39       8.710  22.676   4.116  1.00  0.00           H  
ATOM    613 2HG  GLN A  39       7.214  22.084   3.341  1.00  0.00           H  
ATOM    614 1HE2 GLN A  39       9.435  20.786   0.931  1.00  0.00           H  
ATOM    615 2HE2 GLN A  39       8.478  20.429   2.330  1.00  0.00           H  
ATOM    616  N   ALA A  40       6.577  23.649   6.571  1.00  0.00           N  
ATOM    617  CA  ALA A  40       7.106  23.408   7.908  1.00  0.00           C  
ATOM    618  C   ALA A  40       7.658  21.994   8.035  1.00  0.00           C  
ATOM    619  O   ALA A  40       6.969  21.019   7.735  1.00  0.00           O  
ATOM    620  CB  ALA A  40       6.030  23.652   8.955  1.00  0.00           C  
ATOM    621  H   ALA A  40       5.673  23.272   6.324  1.00  0.00           H  
ATOM    622  HA  ALA A  40       7.928  24.104   8.077  1.00  0.00           H  
ATOM    623 1HB  ALA A  40       6.440  23.468   9.948  1.00  0.00           H  
ATOM    624 2HB  ALA A  40       5.686  24.685   8.890  1.00  0.00           H  
ATOM    625 3HB  ALA A  40       5.192  22.980   8.779  1.00  0.00           H  
ATOM    626  N   PRO A  41       8.905  21.889   8.483  1.00  0.00           N  
ATOM    627  CA  PRO A  41       9.545  20.592   8.668  1.00  0.00           C  
ATOM    628  C   PRO A  41       8.717  19.694   9.578  1.00  0.00           C  
ATOM    629  O   PRO A  41       8.436  20.045  10.724  1.00  0.00           O  
ATOM    630  CB  PRO A  41      10.888  20.960   9.308  1.00  0.00           C  
ATOM    631  CG  PRO A  41      11.169  22.334   8.803  1.00  0.00           C  
ATOM    632  CD  PRO A  41       9.824  23.010   8.788  1.00  0.00           C  
ATOM    633  HA  PRO A  41       9.693  20.118   7.687  1.00  0.00           H  
ATOM    634 1HB  PRO A  41      10.807  20.916  10.404  1.00  0.00           H  
ATOM    635 2HB  PRO A  41      11.657  20.231   9.013  1.00  0.00           H  
ATOM    636 1HG  PRO A  41      11.890  22.840   9.461  1.00  0.00           H  
ATOM    637 2HG  PRO A  41      11.630  22.285   7.805  1.00  0.00           H  
ATOM    638 1HD  PRO A  41       9.622  23.447   9.776  1.00  0.00           H  
ATOM    639 2HD  PRO A  41       9.813  23.788   8.010  1.00  0.00           H  
ATOM    640  N   GLY A  42       8.328  18.534   9.061  1.00  0.00           N  
ATOM    641  CA  GLY A  42       7.617  17.540   9.856  1.00  0.00           C  
ATOM    642  C   GLY A  42       6.111  17.657   9.665  1.00  0.00           C  
ATOM    643  O   GLY A  42       5.350  16.799  10.114  1.00  0.00           O  
ATOM    644  H   GLY A  42       8.531  18.335   8.091  1.00  0.00           H  
ATOM    645 1HA  GLY A  42       7.948  16.541   9.571  1.00  0.00           H  
ATOM    646 2HA  GLY A  42       7.865  17.671  10.909  1.00  0.00           H  
ATOM    647  N   GLN A  43       5.685  18.723   8.997  1.00  0.00           N  
ATOM    648  CA  GLN A  43       4.265  18.992   8.806  1.00  0.00           C  
ATOM    649  C   GLN A  43       3.909  19.051   7.326  1.00  0.00           C  
ATOM    650  O   GLN A  43       2.902  18.488   6.897  1.00  0.00           O  
ATOM    651  CB  GLN A  43       3.870  20.303   9.491  1.00  0.00           C  
ATOM    652  CG  GLN A  43       4.074  20.304  10.997  1.00  0.00           C  
ATOM    653  CD  GLN A  43       3.210  19.275  11.699  1.00  0.00           C  
ATOM    654  OE1 GLN A  43       1.998  19.206  11.477  1.00  0.00           O  
ATOM    655  NE2 GLN A  43       3.829  18.466  12.552  1.00  0.00           N  
ATOM    656  H   GLN A  43       6.363  19.365   8.611  1.00  0.00           H  
ATOM    657  HA  GLN A  43       3.696  18.178   9.256  1.00  0.00           H  
ATOM    658 1HB  GLN A  43       4.453  21.122   9.072  1.00  0.00           H  
ATOM    659 2HB  GLN A  43       2.819  20.515   9.294  1.00  0.00           H  
ATOM    660 1HG  GLN A  43       5.119  20.078  11.212  1.00  0.00           H  
ATOM    661 2HG  GLN A  43       3.818  21.289  11.387  1.00  0.00           H  
ATOM    662 1HE2 GLN A  43       3.310  17.767  13.045  1.00  0.00           H  
ATOM    663 2HE2 GLN A  43       4.814  18.556  12.702  1.00  0.00           H  
ATOM    664  N   GLY A  44       4.742  19.736   6.550  1.00  0.00           N  
ATOM    665  CA  GLY A  44       4.536  19.840   5.110  1.00  0.00           C  
ATOM    666  C   GLY A  44       4.007  21.216   4.727  1.00  0.00           C  
ATOM    667  O   GLY A  44       4.185  22.187   5.462  1.00  0.00           O  
ATOM    668  H   GLY A  44       5.537  20.197   6.968  1.00  0.00           H  
ATOM    669 1HA  GLY A  44       5.478  19.651   4.594  1.00  0.00           H  
ATOM    670 2HA  GLY A  44       3.833  19.073   4.787  1.00  0.00           H  
ATOM    671  N   LEU A  45       3.356  21.294   3.571  1.00  0.00           N  
ATOM    672  CA  LEU A  45       2.820  22.556   3.077  1.00  0.00           C  
ATOM    673  C   LEU A  45       1.549  22.944   3.821  1.00  0.00           C  
ATOM    674  O   LEU A  45       0.684  22.105   4.071  1.00  0.00           O  
ATOM    675  CB  LEU A  45       2.530  22.456   1.574  1.00  0.00           C  
ATOM    676  CG  LEU A  45       3.757  22.293   0.669  1.00  0.00           C  
ATOM    677  CD1 LEU A  45       3.304  22.072  -0.768  1.00  0.00           C  
ATOM    678  CD2 LEU A  45       4.638  23.529   0.780  1.00  0.00           C  
ATOM    679  H   LEU A  45       3.229  20.456   3.021  1.00  0.00           H  
ATOM    680  HA  LEU A  45       3.564  23.335   3.239  1.00  0.00           H  
ATOM    681 1HB  LEU A  45       1.876  21.603   1.403  1.00  0.00           H  
ATOM    682 2HB  LEU A  45       2.005  23.359   1.261  1.00  0.00           H  
ATOM    683  HG  LEU A  45       4.324  21.414   0.978  1.00  0.00           H  
ATOM    684 1HD1 LEU A  45       4.176  21.956  -1.411  1.00  0.00           H  
ATOM    685 2HD1 LEU A  45       2.692  21.172  -0.822  1.00  0.00           H  
ATOM    686 3HD1 LEU A  45       2.719  22.929  -1.101  1.00  0.00           H  
ATOM    687 1HD2 LEU A  45       5.511  23.412   0.137  1.00  0.00           H  
ATOM    688 2HD2 LEU A  45       4.073  24.408   0.469  1.00  0.00           H  
ATOM    689 3HD2 LEU A  45       4.963  23.652   1.814  1.00  0.00           H  
ATOM    690  N   GLU A  46       1.442  24.221   4.174  1.00  0.00           N  
ATOM    691  CA  GLU A  46       0.245  24.737   4.827  1.00  0.00           C  
ATOM    692  C   GLU A  46      -0.242  26.014   4.153  1.00  0.00           C  
ATOM    693  O   GLU A  46       0.443  27.036   4.169  1.00  0.00           O  
ATOM    694  CB  GLU A  46       0.519  25.004   6.309  1.00  0.00           C  
ATOM    695  CG  GLU A  46       0.736  23.749   7.143  1.00  0.00           C  
ATOM    696  CD  GLU A  46       0.917  24.044   8.606  1.00  0.00           C  
ATOM    697  OE1 GLU A  46       1.897  24.659   8.952  1.00  0.00           O  
ATOM    698  OE2 GLU A  46       0.074  23.654   9.379  1.00  0.00           O  
ATOM    699  H   GLU A  46       2.209  24.849   3.984  1.00  0.00           H  
ATOM    700  HA  GLU A  46      -0.544  23.989   4.746  1.00  0.00           H  
ATOM    701 1HB  GLU A  46       1.406  25.629   6.408  1.00  0.00           H  
ATOM    702 2HB  GLU A  46      -0.319  25.552   6.741  1.00  0.00           H  
ATOM    703 1HG  GLU A  46      -0.123  23.090   7.021  1.00  0.00           H  
ATOM    704 2HG  GLU A  46       1.616  23.226   6.771  1.00  0.00           H  
ATOM    705  N   TRP A  47      -1.431  25.948   3.562  1.00  0.00           N  
ATOM    706  CA  TRP A  47      -2.039  27.114   2.934  1.00  0.00           C  
ATOM    707  C   TRP A  47      -2.324  28.206   3.958  1.00  0.00           C  
ATOM    708  O   TRP A  47      -2.995  27.968   4.962  1.00  0.00           O  
ATOM    709  CB  TRP A  47      -3.338  26.722   2.227  1.00  0.00           C  
ATOM    710  CG  TRP A  47      -3.912  27.817   1.379  1.00  0.00           C  
ATOM    711  CD1 TRP A  47      -3.531  28.154   0.115  1.00  0.00           C  
ATOM    712  CD2 TRP A  47      -4.979  28.730   1.733  1.00  0.00           C  
ATOM    713  NE1 TRP A  47      -4.283  29.208  -0.341  1.00  0.00           N  
ATOM    714  CE2 TRP A  47      -5.175  29.573   0.636  1.00  0.00           C  
ATOM    715  CE3 TRP A  47      -5.772  28.896   2.875  1.00  0.00           C  
ATOM    716  CZ2 TRP A  47      -6.133  30.575   0.642  1.00  0.00           C  
ATOM    717  CZ3 TRP A  47      -6.733  29.900   2.881  1.00  0.00           C  
ATOM    718  CH2 TRP A  47      -6.909  30.716   1.793  1.00  0.00           C  
ATOM    719  H   TRP A  47      -1.925  25.067   3.548  1.00  0.00           H  
ATOM    720  HA  TRP A  47      -1.344  27.511   2.194  1.00  0.00           H  
ATOM    721 1HB  TRP A  47      -3.158  25.855   1.591  1.00  0.00           H  
ATOM    722 2HB  TRP A  47      -4.084  26.436   2.968  1.00  0.00           H  
ATOM    723  HD1 TRP A  47      -2.745  27.658  -0.452  1.00  0.00           H  
ATOM    724  HE1 TRP A  47      -4.195  29.646  -1.247  1.00  0.00           H  
ATOM    725  HE3 TRP A  47      -5.638  28.248   3.741  1.00  0.00           H  
ATOM    726  HZ2 TRP A  47      -6.287  31.234  -0.212  1.00  0.00           H  
ATOM    727  HZ3 TRP A  47      -7.346  30.023   3.775  1.00  0.00           H  
ATOM    728  HH2 TRP A  47      -7.672  31.494   1.831  1.00  0.00           H  
ATOM    729  N   MET A  48      -1.810  29.403   3.698  1.00  0.00           N  
ATOM    730  CA  MET A  48      -1.891  30.497   4.658  1.00  0.00           C  
ATOM    731  C   MET A  48      -3.018  31.458   4.304  1.00  0.00           C  
ATOM    732  O   MET A  48      -3.795  31.865   5.168  1.00  0.00           O  
ATOM    733  CB  MET A  48      -0.558  31.240   4.725  1.00  0.00           C  
ATOM    734  CG  MET A  48       0.591  30.421   5.295  1.00  0.00           C  
ATOM    735  SD  MET A  48       2.131  31.356   5.389  1.00  0.00           S  
ATOM    736  CE  MET A  48       1.772  32.464   6.748  1.00  0.00           C  
ATOM    737  H   MET A  48      -1.350  29.559   2.812  1.00  0.00           H  
ATOM    738  HA  MET A  48      -2.110  30.079   5.640  1.00  0.00           H  
ATOM    739 1HB  MET A  48      -0.273  31.566   3.726  1.00  0.00           H  
ATOM    740 2HB  MET A  48      -0.670  32.133   5.342  1.00  0.00           H  
ATOM    741 1HG  MET A  48       0.333  30.080   6.297  1.00  0.00           H  
ATOM    742 2HG  MET A  48       0.758  29.544   4.669  1.00  0.00           H  
ATOM    743 1HE  MET A  48       2.632  33.110   6.929  1.00  0.00           H  
ATOM    744 2HE  MET A  48       0.904  33.076   6.499  1.00  0.00           H  
ATOM    745 3HE  MET A  48       1.559  31.883   7.646  1.00  0.00           H  
ATOM    746  N   GLY A  49      -3.103  31.819   3.028  1.00  0.00           N  
ATOM    747  CA  GLY A  49      -4.108  32.767   2.564  1.00  0.00           C  
ATOM    748  C   GLY A  49      -3.870  33.156   1.111  1.00  0.00           C  
ATOM    749  O   GLY A  49      -3.060  32.540   0.418  1.00  0.00           O  
ATOM    750  H   GLY A  49      -2.453  31.426   2.361  1.00  0.00           H  
ATOM    751 1HA  GLY A  49      -5.100  32.326   2.669  1.00  0.00           H  
ATOM    752 2HA  GLY A  49      -4.085  33.657   3.191  1.00  0.00           H  
ATOM    753  N   ASN A  50      -4.581  34.182   0.654  1.00  0.00           N  
ATOM    754  CA  ASN A  50      -4.427  34.674  -0.710  1.00  0.00           C  
ATOM    755  C   ASN A  50      -4.759  36.158  -0.801  1.00  0.00           C  
ATOM    756  O   ASN A  50      -5.223  36.760   0.167  1.00  0.00           O  
ATOM    757  CB  ASN A  50      -5.291  33.873  -1.667  1.00  0.00           C  
ATOM    758  CG  ASN A  50      -6.761  34.089  -1.436  1.00  0.00           C  
ATOM    759  OD1 ASN A  50      -7.200  35.210  -1.156  1.00  0.00           O  
ATOM    760  ND2 ASN A  50      -7.530  33.036  -1.548  1.00  0.00           N  
ATOM    761  H   ASN A  50      -5.245  34.633   1.268  1.00  0.00           H  
ATOM    762  HA  ASN A  50      -3.383  34.558  -1.004  1.00  0.00           H  
ATOM    763 1HB  ASN A  50      -5.051  34.152  -2.694  1.00  0.00           H  
ATOM    764 2HB  ASN A  50      -5.070  32.812  -1.556  1.00  0.00           H  
ATOM    765 1HD2 ASN A  50      -8.517  33.120  -1.405  1.00  0.00           H  
ATOM    766 2HD2 ASN A  50      -7.132  32.148  -1.777  1.00  0.00           H  
ATOM    767  N   ILE A  51      -4.519  36.742  -1.969  1.00  0.00           N  
ATOM    768  CA  ILE A  51      -4.880  38.132  -2.220  1.00  0.00           C  
ATOM    769  C   ILE A  51      -5.196  38.363  -3.692  1.00  0.00           C  
ATOM    770  O   ILE A  51      -4.564  37.778  -4.572  1.00  0.00           O  
ATOM    771  CB  ILE A  51      -3.749  39.081  -1.783  1.00  0.00           C  
ATOM    772  CG1 ILE A  51      -4.181  40.540  -1.951  1.00  0.00           C  
ATOM    773  CG2 ILE A  51      -2.483  38.802  -2.579  1.00  0.00           C  
ATOM    774  CD1 ILE A  51      -3.265  41.531  -1.269  1.00  0.00           C  
ATOM    775  H   ILE A  51      -4.074  36.209  -2.703  1.00  0.00           H  
ATOM    776  HA  ILE A  51      -5.771  38.368  -1.639  1.00  0.00           H  
ATOM    777  HB  ILE A  51      -3.540  38.934  -0.723  1.00  0.00           H  
ATOM    778 1HG1 ILE A  51      -4.223  40.787  -3.011  1.00  0.00           H  
ATOM    779 2HG1 ILE A  51      -5.185  40.671  -1.546  1.00  0.00           H  
ATOM    780 1HG2 ILE A  51      -1.694  39.482  -2.257  1.00  0.00           H  
ATOM    781 2HG2 ILE A  51      -2.167  37.774  -2.410  1.00  0.00           H  
ATOM    782 3HG2 ILE A  51      -2.681  38.951  -3.640  1.00  0.00           H  
ATOM    783 1HD1 ILE A  51      -3.637  42.542  -1.433  1.00  0.00           H  
ATOM    784 2HD1 ILE A  51      -3.236  41.323  -0.199  1.00  0.00           H  
ATOM    785 3HD1 ILE A  51      -2.261  41.442  -1.684  1.00  0.00           H  
ATOM    786  N   TYR A  52      -6.179  39.218  -3.954  1.00  0.00           N  
ATOM    787  CA  TYR A  52      -6.422  39.715  -5.303  1.00  0.00           C  
ATOM    788  C   TYR A  52      -6.028  41.181  -5.429  1.00  0.00           C  
ATOM    789  O   TYR A  52      -6.747  42.069  -4.970  1.00  0.00           O  
ATOM    790  CB  TYR A  52      -7.891  39.526  -5.686  1.00  0.00           C  
ATOM    791  CG  TYR A  52      -8.195  39.869  -7.128  1.00  0.00           C  
ATOM    792  CD1 TYR A  52      -7.386  39.380  -8.142  1.00  0.00           C  
ATOM    793  CD2 TYR A  52      -9.283  40.673  -7.435  1.00  0.00           C  
ATOM    794  CE1 TYR A  52      -7.663  39.693  -9.459  1.00  0.00           C  
ATOM    795  CE2 TYR A  52      -9.560  40.986  -8.751  1.00  0.00           C  
ATOM    796  CZ  TYR A  52      -8.755  40.499  -9.761  1.00  0.00           C  
ATOM    797  OH  TYR A  52      -9.032  40.811 -11.072  1.00  0.00           O  
ATOM    798  H   TYR A  52      -6.772  39.532  -3.199  1.00  0.00           H  
ATOM    799  HA  TYR A  52      -5.804  39.146  -5.998  1.00  0.00           H  
ATOM    800 1HB  TYR A  52      -8.182  38.489  -5.514  1.00  0.00           H  
ATOM    801 2HB  TYR A  52      -8.517  40.151  -5.049  1.00  0.00           H  
ATOM    802  HD1 TYR A  52      -6.531  38.748  -7.901  1.00  0.00           H  
ATOM    803  HD2 TYR A  52      -9.918  41.059  -6.637  1.00  0.00           H  
ATOM    804  HE1 TYR A  52      -7.028  39.308 -10.256  1.00  0.00           H  
ATOM    805  HE2 TYR A  52     -10.415  41.619  -8.993  1.00  0.00           H  
ATOM    806  HH  TYR A  52      -9.821  41.356 -11.111  1.00  0.00           H  
ATOM    807  N   PRO A  53      -4.881  41.429  -6.052  1.00  0.00           N  
ATOM    808  CA  PRO A  53      -4.348  42.781  -6.168  1.00  0.00           C  
ATOM    809  C   PRO A  53      -5.367  43.723  -6.798  1.00  0.00           C  
ATOM    810  O   PRO A  53      -5.406  44.912  -6.481  1.00  0.00           O  
ATOM    811  CB  PRO A  53      -3.122  42.593  -7.066  1.00  0.00           C  
ATOM    812  CG  PRO A  53      -2.657  41.209  -6.765  1.00  0.00           C  
ATOM    813  CD  PRO A  53      -3.925  40.419  -6.582  1.00  0.00           C  
ATOM    814  HA  PRO A  53      -4.055  43.141  -5.170  1.00  0.00           H  
ATOM    815 1HB  PRO A  53      -3.403  42.728  -8.121  1.00  0.00           H  
ATOM    816 2HB  PRO A  53      -2.365  43.357  -6.835  1.00  0.00           H  
ATOM    817 1HG  PRO A  53      -2.036  40.829  -7.589  1.00  0.00           H  
ATOM    818 2HG  PRO A  53      -2.024  41.208  -5.865  1.00  0.00           H  
ATOM    819 1HD  PRO A  53      -4.255  40.023  -7.554  1.00  0.00           H  
ATOM    820 2HD  PRO A  53      -3.749  39.601  -5.869  1.00  0.00           H  
ATOM    821  N   GLY A  54      -6.189  43.184  -7.691  1.00  0.00           N  
ATOM    822  CA  GLY A  54      -7.096  44.002  -8.489  1.00  0.00           C  
ATOM    823  C   GLY A  54      -8.155  44.661  -7.615  1.00  0.00           C  
ATOM    824  O   GLY A  54      -8.790  45.635  -8.021  1.00  0.00           O  
ATOM    825  H   GLY A  54      -6.187  42.183  -7.821  1.00  0.00           H  
ATOM    826 1HA  GLY A  54      -6.527  44.766  -9.017  1.00  0.00           H  
ATOM    827 2HA  GLY A  54      -7.577  43.380  -9.243  1.00  0.00           H  
ATOM    828  N   SER A  55      -8.341  44.126  -6.414  1.00  0.00           N  
ATOM    829  CA  SER A  55      -9.338  44.650  -5.487  1.00  0.00           C  
ATOM    830  C   SER A  55      -8.704  45.043  -4.160  1.00  0.00           C  
ATOM    831  O   SER A  55      -9.121  46.010  -3.523  1.00  0.00           O  
ATOM    832  CB  SER A  55     -10.426  43.620  -5.253  1.00  0.00           C  
ATOM    833  OG  SER A  55      -9.919  42.497  -4.587  1.00  0.00           O  
ATOM    834  H   SER A  55      -7.778  43.336  -6.134  1.00  0.00           H  
ATOM    835  HA  SER A  55      -9.787  45.541  -5.929  1.00  0.00           H  
ATOM    836 1HB  SER A  55     -11.227  44.065  -4.664  1.00  0.00           H  
ATOM    837 2HB  SER A  55     -10.852  43.317  -6.209  1.00  0.00           H  
ATOM    838  HG  SER A  55     -10.578  41.807  -4.691  1.00  0.00           H  
ATOM    839  N   GLY A  56      -7.692  44.287  -3.746  1.00  0.00           N  
ATOM    840  CA  GLY A  56      -7.072  44.483  -2.441  1.00  0.00           C  
ATOM    841  C   GLY A  56      -7.658  43.533  -1.405  1.00  0.00           C  
ATOM    842  O   GLY A  56      -7.249  43.536  -0.244  1.00  0.00           O  
ATOM    843  H   GLY A  56      -7.344  43.557  -4.352  1.00  0.00           H  
ATOM    844 1HA  GLY A  56      -5.997  44.322  -2.521  1.00  0.00           H  
ATOM    845 2HA  GLY A  56      -7.220  45.513  -2.120  1.00  0.00           H  
ATOM    846  N   GLY A  57      -8.618  42.719  -1.831  1.00  0.00           N  
ATOM    847  CA  GLY A  57      -9.270  41.769  -0.937  1.00  0.00           C  
ATOM    848  C   GLY A  57      -8.341  40.613  -0.589  1.00  0.00           C  
ATOM    849  O   GLY A  57      -7.580  40.140  -1.433  1.00  0.00           O  
ATOM    850  H   GLY A  57      -8.904  42.760  -2.799  1.00  0.00           H  
ATOM    851 1HA  GLY A  57      -9.579  42.280  -0.025  1.00  0.00           H  
ATOM    852 2HA  GLY A  57     -10.172  41.384  -1.411  1.00  0.00           H  
ATOM    853  N   THR A  58      -8.406  40.164   0.659  1.00  0.00           N  
ATOM    854  CA  THR A  58      -7.534  39.098   1.136  1.00  0.00           C  
ATOM    855  C   THR A  58      -8.333  37.994   1.817  1.00  0.00           C  
ATOM    856  O   THR A  58      -9.437  38.228   2.309  1.00  0.00           O  
ATOM    857  CB  THR A  58      -6.473  39.643   2.110  1.00  0.00           C  
ATOM    858  OG1 THR A  58      -7.120  40.231   3.246  1.00  0.00           O  
ATOM    859  CG2 THR A  58      -5.609  40.691   1.425  1.00  0.00           C  
ATOM    860  H   THR A  58      -9.078  40.571   1.294  1.00  0.00           H  
ATOM    861  HA  THR A  58      -7.020  38.661   0.279  1.00  0.00           H  
ATOM    862  HB  THR A  58      -5.839  38.826   2.453  1.00  0.00           H  
ATOM    863  HG1 THR A  58      -6.468  40.411   3.928  1.00  0.00           H  
ATOM    864 1HG2 THR A  58      -4.865  41.065   2.128  1.00  0.00           H  
ATOM    865 2HG2 THR A  58      -5.106  40.244   0.568  1.00  0.00           H  
ATOM    866 3HG2 THR A  58      -6.236  41.516   1.088  1.00  0.00           H  
ATOM    867  N   ASN A  59      -7.770  36.791   1.842  1.00  0.00           N  
ATOM    868  CA  ASN A  59      -8.369  35.680   2.572  1.00  0.00           C  
ATOM    869  C   ASN A  59      -7.331  34.954   3.418  1.00  0.00           C  
ATOM    870  O   ASN A  59      -6.187  34.779   3.000  1.00  0.00           O  
ATOM    871  CB  ASN A  59      -9.046  34.716   1.615  1.00  0.00           C  
ATOM    872  CG  ASN A  59     -10.188  35.350   0.869  1.00  0.00           C  
ATOM    873  OD1 ASN A  59     -11.281  35.529   1.418  1.00  0.00           O  
ATOM    874  ND2 ASN A  59      -9.955  35.692  -0.373  1.00  0.00           N  
ATOM    875  H   ASN A  59      -6.905  36.643   1.343  1.00  0.00           H  
ATOM    876  HA  ASN A  59      -9.121  36.079   3.254  1.00  0.00           H  
ATOM    877 1HB  ASN A  59      -8.317  34.346   0.893  1.00  0.00           H  
ATOM    878 2HB  ASN A  59      -9.423  33.857   2.170  1.00  0.00           H  
ATOM    879 1HD2 ASN A  59     -10.678  36.118  -0.918  1.00  0.00           H  
ATOM    880 2HD2 ASN A  59      -9.056  35.528  -0.776  1.00  0.00           H  
ATOM    881  N   TYR A  60      -7.738  34.533   4.611  1.00  0.00           N  
ATOM    882  CA  TYR A  60      -6.817  33.920   5.562  1.00  0.00           C  
ATOM    883  C   TYR A  60      -7.340  32.574   6.045  1.00  0.00           C  
ATOM    884  O   TYR A  60      -8.547  32.381   6.189  1.00  0.00           O  
ATOM    885  CB  TYR A  60      -6.577  34.854   6.751  1.00  0.00           C  
ATOM    886  CG  TYR A  60      -6.181  36.259   6.354  1.00  0.00           C  
ATOM    887  CD1 TYR A  60      -7.061  37.311   6.560  1.00  0.00           C  
ATOM    888  CD2 TYR A  60      -4.939  36.494   5.784  1.00  0.00           C  
ATOM    889  CE1 TYR A  60      -6.699  38.594   6.197  1.00  0.00           C  
ATOM    890  CE2 TYR A  60      -4.578  37.777   5.422  1.00  0.00           C  
ATOM    891  CZ  TYR A  60      -5.453  38.824   5.627  1.00  0.00           C  
ATOM    892  OH  TYR A  60      -5.093  40.103   5.265  1.00  0.00           O  
ATOM    893  H   TYR A  60      -8.709  34.640   4.866  1.00  0.00           H  
ATOM    894  HA  TYR A  60      -5.866  33.745   5.059  1.00  0.00           H  
ATOM    895 1HB  TYR A  60      -7.483  34.913   7.356  1.00  0.00           H  
ATOM    896 2HB  TYR A  60      -5.788  34.443   7.381  1.00  0.00           H  
ATOM    897  HD1 TYR A  60      -8.037  37.126   7.008  1.00  0.00           H  
ATOM    898  HD2 TYR A  60      -4.248  35.667   5.621  1.00  0.00           H  
ATOM    899  HE1 TYR A  60      -7.390  39.421   6.359  1.00  0.00           H  
ATOM    900  HE2 TYR A  60      -3.601  37.962   4.973  1.00  0.00           H  
ATOM    901  HH  TYR A  60      -5.652  40.733   5.725  1.00  0.00           H  
ATOM    902  N   ALA A  61      -6.424  31.644   6.294  1.00  0.00           N  
ATOM    903  CA  ALA A  61      -6.766  30.388   6.951  1.00  0.00           C  
ATOM    904  C   ALA A  61      -6.935  30.579   8.452  1.00  0.00           C  
ATOM    905  O   ALA A  61      -6.362  31.498   9.039  1.00  0.00           O  
ATOM    906  CB  ALA A  61      -5.704  29.336   6.668  1.00  0.00           C  
ATOM    907  H   ALA A  61      -5.466  31.812   6.022  1.00  0.00           H  
ATOM    908  HA  ALA A  61      -7.719  30.044   6.549  1.00  0.00           H  
ATOM    909 1HB  ALA A  61      -5.973  28.404   7.164  1.00  0.00           H  
ATOM    910 2HB  ALA A  61      -5.636  29.168   5.593  1.00  0.00           H  
ATOM    911 3HB  ALA A  61      -4.742  29.681   7.042  1.00  0.00           H  
ATOM    912  N   GLU A  62      -7.724  29.707   9.070  1.00  0.00           N  
ATOM    913  CA  GLU A  62      -8.023  29.818  10.493  1.00  0.00           C  
ATOM    914  C   GLU A  62      -6.756  29.713  11.332  1.00  0.00           C  
ATOM    915  O   GLU A  62      -6.681  30.261  12.432  1.00  0.00           O  
ATOM    916  CB  GLU A  62      -9.016  28.733  10.915  1.00  0.00           C  
ATOM    917  CG  GLU A  62     -10.432  28.939  10.394  1.00  0.00           C  
ATOM    918  CD  GLU A  62     -11.103  30.146  10.987  1.00  0.00           C  
ATOM    919  OE1 GLU A  62     -11.042  30.309  12.182  1.00  0.00           O  
ATOM    920  OE2 GLU A  62     -11.679  30.906  10.244  1.00  0.00           O  
ATOM    921  H   GLU A  62      -8.127  28.947   8.540  1.00  0.00           H  
ATOM    922  HA  GLU A  62      -8.472  30.794  10.677  1.00  0.00           H  
ATOM    923 1HB  GLU A  62      -8.668  27.762  10.561  1.00  0.00           H  
ATOM    924 2HB  GLU A  62      -9.064  28.687  12.003  1.00  0.00           H  
ATOM    925 1HG  GLU A  62     -10.395  29.054   9.311  1.00  0.00           H  
ATOM    926 2HG  GLU A  62     -11.023  28.053  10.618  1.00  0.00           H  
ATOM    927  N   LYS A  63      -5.761  29.007  10.806  1.00  0.00           N  
ATOM    928  CA  LYS A  63      -4.487  28.844  11.498  1.00  0.00           C  
ATOM    929  C   LYS A  63      -3.776  30.181  11.664  1.00  0.00           C  
ATOM    930  O   LYS A  63      -3.052  30.393  12.636  1.00  0.00           O  
ATOM    931  CB  LYS A  63      -3.590  27.861  10.744  1.00  0.00           C  
ATOM    932  CG  LYS A  63      -4.041  26.409  10.825  1.00  0.00           C  
ATOM    933  CD  LYS A  63      -3.150  25.506   9.984  1.00  0.00           C  
ATOM    934  CE  LYS A  63      -3.528  24.042  10.153  1.00  0.00           C  
ATOM    935  NZ  LYS A  63      -2.761  23.160   9.232  1.00  0.00           N  
ATOM    936  H   LYS A  63      -5.889  28.571   9.904  1.00  0.00           H  
ATOM    937  HA  LYS A  63      -4.683  28.445  12.493  1.00  0.00           H  
ATOM    938 1HB  LYS A  63      -3.548  28.141   9.691  1.00  0.00           H  
ATOM    939 2HB  LYS A  63      -2.575  27.919  11.139  1.00  0.00           H  
ATOM    940 1HG  LYS A  63      -4.008  26.075  11.862  1.00  0.00           H  
ATOM    941 2HG  LYS A  63      -5.067  26.327  10.468  1.00  0.00           H  
ATOM    942 1HD  LYS A  63      -3.245  25.779   8.932  1.00  0.00           H  
ATOM    943 2HD  LYS A  63      -2.111  25.640  10.284  1.00  0.00           H  
ATOM    944 1HE  LYS A  63      -3.334  23.732  11.179  1.00  0.00           H  
ATOM    945 2HE  LYS A  63      -4.592  23.916   9.954  1.00  0.00           H  
ATOM    946 1HZ  LYS A  63      -3.041  22.200   9.375  1.00  0.00           H  
ATOM    947 2HZ  LYS A  63      -2.948  23.426   8.276  1.00  0.00           H  
ATOM    948 3HZ  LYS A  63      -1.773  23.254   9.420  1.00  0.00           H  
ATOM    949  N   PHE A  64      -3.988  31.081  10.709  1.00  0.00           N  
ATOM    950  CA  PHE A  64      -3.198  32.303  10.620  1.00  0.00           C  
ATOM    951  C   PHE A  64      -4.089  33.538  10.654  1.00  0.00           C  
ATOM    952  O   PHE A  64      -3.600  34.667  10.700  1.00  0.00           O  
ATOM    953  CB  PHE A  64      -2.362  32.307   9.339  1.00  0.00           C  
ATOM    954  CG  PHE A  64      -1.522  31.074   9.161  1.00  0.00           C  
ATOM    955  CD1 PHE A  64      -1.949  30.038   8.343  1.00  0.00           C  
ATOM    956  CD2 PHE A  64      -0.303  30.947   9.810  1.00  0.00           C  
ATOM    957  CE1 PHE A  64      -1.178  28.904   8.179  1.00  0.00           C  
ATOM    958  CE2 PHE A  64       0.471  29.815   9.646  1.00  0.00           C  
ATOM    959  CZ  PHE A  64       0.032  28.792   8.830  1.00  0.00           C  
ATOM    960  H   PHE A  64      -4.714  30.914  10.028  1.00  0.00           H  
ATOM    961  HA  PHE A  64      -2.524  32.344  11.477  1.00  0.00           H  
ATOM    962 1HB  PHE A  64      -3.019  32.398   8.476  1.00  0.00           H  
ATOM    963 2HB  PHE A  64      -1.700  33.172   9.340  1.00  0.00           H  
ATOM    964  HD1 PHE A  64      -2.906  30.127   7.828  1.00  0.00           H  
ATOM    965  HD2 PHE A  64       0.043  31.755  10.456  1.00  0.00           H  
ATOM    966  HE1 PHE A  64      -1.526  28.097   7.534  1.00  0.00           H  
ATOM    967  HE2 PHE A  64       1.427  29.728  10.162  1.00  0.00           H  
ATOM    968  HZ  PHE A  64       0.641  27.898   8.701  1.00  0.00           H  
ATOM    969  N   LYS A  65      -5.399  33.318  10.630  1.00  0.00           N  
ATOM    970  CA  LYS A  65      -6.355  34.401  10.439  1.00  0.00           C  
ATOM    971  C   LYS A  65      -6.069  35.562  11.382  1.00  0.00           C  
ATOM    972  O   LYS A  65      -6.162  36.727  10.995  1.00  0.00           O  
ATOM    973  CB  LYS A  65      -7.785  33.897  10.644  1.00  0.00           C  
ATOM    974  CG  LYS A  65      -8.862  34.947  10.409  1.00  0.00           C  
ATOM    975  CD  LYS A  65     -10.248  34.320  10.378  1.00  0.00           C  
ATOM    976  CE  LYS A  65     -10.691  33.886  11.768  1.00  0.00           C  
ATOM    977  NZ  LYS A  65     -12.067  33.320  11.762  1.00  0.00           N  
ATOM    978  H   LYS A  65      -5.741  32.375  10.748  1.00  0.00           H  
ATOM    979  HA  LYS A  65      -6.260  34.771   9.417  1.00  0.00           H  
ATOM    980 1HB  LYS A  65      -7.977  33.063   9.968  1.00  0.00           H  
ATOM    981 2HB  LYS A  65      -7.897  33.525  11.663  1.00  0.00           H  
ATOM    982 1HG  LYS A  65      -8.826  35.690  11.207  1.00  0.00           H  
ATOM    983 2HG  LYS A  65      -8.679  35.450   9.460  1.00  0.00           H  
ATOM    984 1HD  LYS A  65     -10.966  35.042   9.986  1.00  0.00           H  
ATOM    985 2HD  LYS A  65     -10.239  33.450   9.722  1.00  0.00           H  
ATOM    986 1HE  LYS A  65     -10.003  33.133  12.149  1.00  0.00           H  
ATOM    987 2HE  LYS A  65     -10.667  34.742  12.441  1.00  0.00           H  
ATOM    988 1HZ  LYS A  65     -12.323  33.045  12.700  1.00  0.00           H  
ATOM    989 2HZ  LYS A  65     -12.717  34.017  11.427  1.00  0.00           H  
ATOM    990 3HZ  LYS A  65     -12.097  32.513  11.155  1.00  0.00           H  
ATOM    991  N   ASN A  66      -5.719  35.237  12.622  1.00  0.00           N  
ATOM    992  CA  ASN A  66      -5.604  36.241  13.674  1.00  0.00           C  
ATOM    993  C   ASN A  66      -4.150  36.631  13.906  1.00  0.00           C  
ATOM    994  O   ASN A  66      -3.818  37.259  14.911  1.00  0.00           O  
ATOM    995  CB  ASN A  66      -6.235  35.742  14.960  1.00  0.00           C  
ATOM    996  CG  ASN A  66      -7.728  35.599  14.855  1.00  0.00           C  
ATOM    997  OD1 ASN A  66      -8.404  36.445  14.257  1.00  0.00           O  
ATOM    998  ND2 ASN A  66      -8.255  34.545  15.424  1.00  0.00           N  
ATOM    999  H   ASN A  66      -5.529  34.270  12.843  1.00  0.00           H  
ATOM   1000  HA  ASN A  66      -6.133  37.140  13.353  1.00  0.00           H  
ATOM   1001 1HB  ASN A  66      -5.807  34.773  15.224  1.00  0.00           H  
ATOM   1002 2HB  ASN A  66      -6.004  36.433  15.771  1.00  0.00           H  
ATOM   1003 1HD2 ASN A  66      -9.244  34.399  15.385  1.00  0.00           H  
ATOM   1004 2HD2 ASN A  66      -7.671  33.887  15.896  1.00  0.00           H  
ATOM   1005  N   ARG A  67      -3.285  36.256  12.969  1.00  0.00           N  
ATOM   1006  CA  ARG A  67      -1.862  36.551  13.078  1.00  0.00           C  
ATOM   1007  C   ARG A  67      -1.334  37.196  11.803  1.00  0.00           C  
ATOM   1008  O   ARG A  67      -0.659  38.225  11.850  1.00  0.00           O  
ATOM   1009  CB  ARG A  67      -1.072  35.283  13.366  1.00  0.00           C  
ATOM   1010  CG  ARG A  67      -1.323  34.670  14.735  1.00  0.00           C  
ATOM   1011  CD  ARG A  67      -0.189  33.815  15.170  1.00  0.00           C  
ATOM   1012  NE  ARG A  67      -0.054  32.629  14.338  1.00  0.00           N  
ATOM   1013  CZ  ARG A  67       1.075  31.905  14.217  1.00  0.00           C  
ATOM   1014  NH1 ARG A  67       2.156  32.256  14.878  1.00  0.00           N  
ATOM   1015  NH2 ARG A  67       1.096  30.840  13.434  1.00  0.00           N  
ATOM   1016  H   ARG A  67      -3.623  35.753  12.161  1.00  0.00           H  
ATOM   1017  HA  ARG A  67      -1.715  37.247  13.905  1.00  0.00           H  
ATOM   1018 1HB  ARG A  67      -1.311  34.528  12.618  1.00  0.00           H  
ATOM   1019 2HB  ARG A  67      -0.005  35.493  13.289  1.00  0.00           H  
ATOM   1020 1HG  ARG A  67      -1.455  35.464  15.470  1.00  0.00           H  
ATOM   1021 2HG  ARG A  67      -2.223  34.055  14.699  1.00  0.00           H  
ATOM   1022 1HD  ARG A  67       0.739  34.382  15.108  1.00  0.00           H  
ATOM   1023 2HD  ARG A  67      -0.350  33.493  16.198  1.00  0.00           H  
ATOM   1024  HE  ARG A  67      -0.865  32.328  13.814  1.00  0.00           H  
ATOM   1025 1HH1 ARG A  67       2.140  33.069  15.477  1.00  0.00           H  
ATOM   1026 2HH1 ARG A  67       3.002  31.713  14.787  1.00  0.00           H  
ATOM   1027 1HH2 ARG A  67       0.265  30.570  12.925  1.00  0.00           H  
ATOM   1028 2HH2 ARG A  67       1.942  30.297  13.343  1.00  0.00           H  
ATOM   1029  N   VAL A  68      -1.645  36.585  10.665  1.00  0.00           N  
ATOM   1030  CA  VAL A  68      -1.107  37.031   9.385  1.00  0.00           C  
ATOM   1031  C   VAL A  68      -2.014  38.070   8.738  1.00  0.00           C  
ATOM   1032  O   VAL A  68      -3.234  38.023   8.890  1.00  0.00           O  
ATOM   1033  CB  VAL A  68      -0.940  35.833   8.430  1.00  0.00           C  
ATOM   1034  CG1 VAL A  68      -2.277  35.454   7.812  1.00  0.00           C  
ATOM   1035  CG2 VAL A  68       0.077  36.170   7.350  1.00  0.00           C  
ATOM   1036  H   VAL A  68      -2.270  35.793  10.687  1.00  0.00           H  
ATOM   1037  HA  VAL A  68      -0.128  37.480   9.558  1.00  0.00           H  
ATOM   1038  HB  VAL A  68      -0.594  34.971   9.000  1.00  0.00           H  
ATOM   1039 1HG1 VAL A  68      -2.141  34.607   7.140  1.00  0.00           H  
ATOM   1040 2HG1 VAL A  68      -2.979  35.183   8.601  1.00  0.00           H  
ATOM   1041 3HG1 VAL A  68      -2.672  36.301   7.250  1.00  0.00           H  
ATOM   1042 1HG2 VAL A  68       0.191  35.319   6.680  1.00  0.00           H  
ATOM   1043 2HG2 VAL A  68      -0.266  37.036   6.784  1.00  0.00           H  
ATOM   1044 3HG2 VAL A  68       1.038  36.398   7.813  1.00  0.00           H  
ATOM   1045  N   THR A  69      -1.409  39.007   8.015  1.00  0.00           N  
ATOM   1046  CA  THR A  69      -2.159  39.910   7.150  1.00  0.00           C  
ATOM   1047  C   THR A  69      -1.395  40.204   5.866  1.00  0.00           C  
ATOM   1048  O   THR A  69      -0.166  40.274   5.866  1.00  0.00           O  
ATOM   1049  CB  THR A  69      -2.482  41.230   7.874  1.00  0.00           C  
ATOM   1050  OG1 THR A  69      -3.354  42.024   7.058  1.00  0.00           O  
ATOM   1051  CG2 THR A  69      -1.207  42.010   8.156  1.00  0.00           C  
ATOM   1052  H   THR A  69      -0.405  39.096   8.066  1.00  0.00           H  
ATOM   1053  HA  THR A  69      -3.099  39.428   6.879  1.00  0.00           H  
ATOM   1054  HB  THR A  69      -2.986  41.014   8.816  1.00  0.00           H  
ATOM   1055  HG1 THR A  69      -3.885  41.448   6.503  1.00  0.00           H  
ATOM   1056 1HG2 THR A  69      -1.455  42.939   8.668  1.00  0.00           H  
ATOM   1057 2HG2 THR A  69      -0.547  41.413   8.785  1.00  0.00           H  
ATOM   1058 3HG2 THR A  69      -0.705  42.236   7.216  1.00  0.00           H  
ATOM   1059  N   MET A  70      -2.130  40.376   4.772  1.00  0.00           N  
ATOM   1060  CA  MET A  70      -1.526  40.442   3.446  1.00  0.00           C  
ATOM   1061  C   MET A  70      -1.898  41.737   2.736  1.00  0.00           C  
ATOM   1062  O   MET A  70      -2.955  42.315   2.990  1.00  0.00           O  
ATOM   1063  CB  MET A  70      -1.952  39.235   2.613  1.00  0.00           C  
ATOM   1064  CG  MET A  70      -1.452  37.897   3.139  1.00  0.00           C  
ATOM   1065  SD  MET A  70      -2.131  36.494   2.231  1.00  0.00           S  
ATOM   1066  CE  MET A  70      -1.500  35.127   3.199  1.00  0.00           C  
ATOM   1067  H   MET A  70      -3.132  40.463   4.861  1.00  0.00           H  
ATOM   1068  HA  MET A  70      -0.442  40.425   3.559  1.00  0.00           H  
ATOM   1069 1HB  MET A  70      -3.039  39.190   2.567  1.00  0.00           H  
ATOM   1070 2HB  MET A  70      -1.586  39.350   1.592  1.00  0.00           H  
ATOM   1071 1HG  MET A  70      -0.365  37.861   3.067  1.00  0.00           H  
ATOM   1072 2HG  MET A  70      -1.727  37.793   4.188  1.00  0.00           H  
ATOM   1073 1HE  MET A  70      -1.836  34.186   2.762  1.00  0.00           H  
ATOM   1074 2HE  MET A  70      -0.410  35.157   3.205  1.00  0.00           H  
ATOM   1075 3HE  MET A  70      -1.870  35.204   4.222  1.00  0.00           H  
ATOM   1076  N   THR A  71      -1.023  42.188   1.844  1.00  0.00           N  
ATOM   1077  CA  THR A  71      -1.313  43.342   1.002  1.00  0.00           C  
ATOM   1078  C   THR A  71      -0.512  43.295  -0.293  1.00  0.00           C  
ATOM   1079  O   THR A  71       0.099  42.278  -0.619  1.00  0.00           O  
ATOM   1080  CB  THR A  71      -1.019  44.659   1.745  1.00  0.00           C  
ATOM   1081  OG1 THR A  71      -1.513  45.764   0.978  1.00  0.00           O  
ATOM   1082  CG2 THR A  71       0.478  44.826   1.961  1.00  0.00           C  
ATOM   1083  H   THR A  71      -0.133  41.720   1.747  1.00  0.00           H  
ATOM   1084  HA  THR A  71      -2.372  43.324   0.743  1.00  0.00           H  
ATOM   1085  HB  THR A  71      -1.521  44.651   2.712  1.00  0.00           H  
ATOM   1086  HG1 THR A  71      -1.901  46.414   1.568  1.00  0.00           H  
ATOM   1087 1HG2 THR A  71       0.667  45.761   2.488  1.00  0.00           H  
ATOM   1088 2HG2 THR A  71       0.855  43.993   2.554  1.00  0.00           H  
ATOM   1089 3HG2 THR A  71       0.985  44.844   0.997  1.00  0.00           H  
ATOM   1090  N   ARG A  72      -0.518  44.403  -1.027  1.00  0.00           N  
ATOM   1091  CA  ARG A  72       0.215  44.493  -2.284  1.00  0.00           C  
ATOM   1092  C   ARG A  72       0.425  45.944  -2.697  1.00  0.00           C  
ATOM   1093  O   ARG A  72      -0.253  46.844  -2.202  1.00  0.00           O  
ATOM   1094  CB  ARG A  72      -0.526  43.756  -3.390  1.00  0.00           C  
ATOM   1095  CG  ARG A  72      -1.504  44.609  -4.183  1.00  0.00           C  
ATOM   1096  CD  ARG A  72      -2.701  44.963  -3.378  1.00  0.00           C  
ATOM   1097  NE  ARG A  72      -3.629  45.798  -4.124  1.00  0.00           N  
ATOM   1098  CZ  ARG A  72      -3.592  47.145  -4.152  1.00  0.00           C  
ATOM   1099  NH1 ARG A  72      -2.672  47.792  -3.472  1.00  0.00           N  
ATOM   1100  NH2 ARG A  72      -4.482  47.815  -4.863  1.00  0.00           N  
ATOM   1101  H   ARG A  72      -1.045  45.203  -0.707  1.00  0.00           H  
ATOM   1102  HA  ARG A  72       1.191  44.026  -2.150  1.00  0.00           H  
ATOM   1103 1HB  ARG A  72       0.193  43.339  -4.094  1.00  0.00           H  
ATOM   1104 2HB  ARG A  72      -1.086  42.924  -2.962  1.00  0.00           H  
ATOM   1105 1HG  ARG A  72      -1.014  45.532  -4.493  1.00  0.00           H  
ATOM   1106 2HG  ARG A  72      -1.834  44.059  -5.065  1.00  0.00           H  
ATOM   1107 1HD  ARG A  72      -3.224  44.053  -3.083  1.00  0.00           H  
ATOM   1108 2HD  ARG A  72      -2.392  45.508  -2.487  1.00  0.00           H  
ATOM   1109  HE  ARG A  72      -4.351  45.336  -4.660  1.00  0.00           H  
ATOM   1110 1HH1 ARG A  72      -1.991  47.280  -2.929  1.00  0.00           H  
ATOM   1111 2HH1 ARG A  72      -2.645  48.801  -3.493  1.00  0.00           H  
ATOM   1112 1HH2 ARG A  72      -5.190  47.318  -5.385  1.00  0.00           H  
ATOM   1113 2HH2 ARG A  72      -4.455  48.824  -4.884  1.00  0.00           H  
ATOM   1114  N   ASP A  73       1.368  46.164  -3.607  1.00  0.00           N  
ATOM   1115  CA  ASP A  73       1.559  47.478  -4.209  1.00  0.00           C  
ATOM   1116  C   ASP A  73       1.664  47.379  -5.725  1.00  0.00           C  
ATOM   1117  O   ASP A  73       2.684  46.943  -6.259  1.00  0.00           O  
ATOM   1118  CB  ASP A  73       2.815  48.149  -3.647  1.00  0.00           C  
ATOM   1119  CG  ASP A  73       3.002  49.574  -4.151  1.00  0.00           C  
ATOM   1120  OD1 ASP A  73       2.339  49.942  -5.092  1.00  0.00           O  
ATOM   1121  OD2 ASP A  73       3.805  50.280  -3.590  1.00  0.00           O  
ATOM   1122  H   ASP A  73       1.968  45.402  -3.888  1.00  0.00           H  
ATOM   1123  HA  ASP A  73       0.695  48.099  -3.967  1.00  0.00           H  
ATOM   1124 1HB  ASP A  73       2.761  48.168  -2.558  1.00  0.00           H  
ATOM   1125 2HB  ASP A  73       3.693  47.564  -3.921  1.00  0.00           H  
ATOM   1126  N   THR A  74       0.604  47.787  -6.415  1.00  0.00           N  
ATOM   1127  CA  THR A  74       0.451  47.487  -7.834  1.00  0.00           C  
ATOM   1128  C   THR A  74       1.314  48.407  -8.687  1.00  0.00           C  
ATOM   1129  O   THR A  74       1.489  48.177  -9.884  1.00  0.00           O  
ATOM   1130  CB  THR A  74      -1.021  47.607  -8.270  1.00  0.00           C  
ATOM   1131  OG1 THR A  74      -1.480  48.946  -8.049  1.00  0.00           O  
ATOM   1132  CG2 THR A  74      -1.891  46.640  -7.482  1.00  0.00           C  
ATOM   1133  H   THR A  74      -0.115  48.318  -5.944  1.00  0.00           H  
ATOM   1134  HA  THR A  74       0.778  46.462  -8.008  1.00  0.00           H  
ATOM   1135  HB  THR A  74      -1.105  47.379  -9.333  1.00  0.00           H  
ATOM   1136  HG1 THR A  74      -1.771  49.326  -8.882  1.00  0.00           H  
ATOM   1137 1HG2 THR A  74      -2.928  46.738  -7.804  1.00  0.00           H  
ATOM   1138 2HG2 THR A  74      -1.552  45.619  -7.657  1.00  0.00           H  
ATOM   1139 3HG2 THR A  74      -1.819  46.869  -6.419  1.00  0.00           H  
ATOM   1140  N   SER A  75       1.852  49.451  -8.065  1.00  0.00           N  
ATOM   1141  CA  SER A  75       2.768  50.359  -8.744  1.00  0.00           C  
ATOM   1142  C   SER A  75       4.137  49.719  -8.937  1.00  0.00           C  
ATOM   1143  O   SER A  75       4.945  50.188  -9.739  1.00  0.00           O  
ATOM   1144  CB  SER A  75       2.908  51.646  -7.955  1.00  0.00           C  
ATOM   1145  OG  SER A  75       3.641  51.437  -6.779  1.00  0.00           O  
ATOM   1146  H   SER A  75       1.620  49.619  -7.096  1.00  0.00           H  
ATOM   1147  HA  SER A  75       2.358  50.593  -9.728  1.00  0.00           H  
ATOM   1148 1HB  SER A  75       3.406  52.397  -8.568  1.00  0.00           H  
ATOM   1149 2HB  SER A  75       1.919  52.030  -7.707  1.00  0.00           H  
ATOM   1150  HG  SER A  75       3.029  51.042  -6.153  1.00  0.00           H  
ATOM   1151  N   ILE A  76       4.392  48.646  -8.196  1.00  0.00           N  
ATOM   1152  CA  ILE A  76       5.629  47.889  -8.345  1.00  0.00           C  
ATOM   1153  C   ILE A  76       5.348  46.401  -8.510  1.00  0.00           C  
ATOM   1154  O   ILE A  76       6.266  45.602  -8.691  1.00  0.00           O  
ATOM   1155  CB  ILE A  76       6.555  48.106  -7.134  1.00  0.00           C  
ATOM   1156  CG1 ILE A  76       5.880  47.614  -5.851  1.00  0.00           C  
ATOM   1157  CG2 ILE A  76       6.934  49.574  -7.011  1.00  0.00           C  
ATOM   1158  CD1 ILE A  76       6.798  47.585  -4.651  1.00  0.00           C  
ATOM   1159  H   ILE A  76       3.711  48.347  -7.513  1.00  0.00           H  
ATOM   1160  HA  ILE A  76       6.143  48.239  -9.239  1.00  0.00           H  
ATOM   1161  HB  ILE A  76       7.462  47.515  -7.259  1.00  0.00           H  
ATOM   1162 1HG1 ILE A  76       5.032  48.257  -5.617  1.00  0.00           H  
ATOM   1163 2HG1 ILE A  76       5.492  46.607  -6.007  1.00  0.00           H  
ATOM   1164 1HG2 ILE A  76       7.588  49.709  -6.150  1.00  0.00           H  
ATOM   1165 2HG2 ILE A  76       7.453  49.892  -7.914  1.00  0.00           H  
ATOM   1166 3HG2 ILE A  76       6.033  50.173  -6.880  1.00  0.00           H  
ATOM   1167 1HD1 ILE A  76       6.249  47.225  -3.781  1.00  0.00           H  
ATOM   1168 2HD1 ILE A  76       7.638  46.918  -4.851  1.00  0.00           H  
ATOM   1169 3HD1 ILE A  76       7.172  48.589  -4.454  1.00  0.00           H  
ATOM   1170  N   SER A  77       4.072  46.034  -8.445  1.00  0.00           N  
ATOM   1171  CA  SER A  77       3.655  44.661  -8.705  1.00  0.00           C  
ATOM   1172  C   SER A  77       4.256  43.702  -7.686  1.00  0.00           C  
ATOM   1173  O   SER A  77       4.716  42.615  -8.038  1.00  0.00           O  
ATOM   1174  CB  SER A  77       4.064  44.248 -10.105  1.00  0.00           C  
ATOM   1175  OG  SER A  77       3.467  45.074 -11.067  1.00  0.00           O  
ATOM   1176  H   SER A  77       3.373  46.725  -8.210  1.00  0.00           H  
ATOM   1177  HA  SER A  77       2.569  44.609  -8.625  1.00  0.00           H  
ATOM   1178 1HB  SER A  77       5.148  44.301 -10.198  1.00  0.00           H  
ATOM   1179 2HB  SER A  77       3.771  43.213 -10.279  1.00  0.00           H  
ATOM   1180  HG  SER A  77       4.150  45.261 -11.715  1.00  0.00           H  
ATOM   1181  N   THR A  78       4.250  44.109  -6.421  1.00  0.00           N  
ATOM   1182  CA  THR A  78       4.824  43.299  -5.353  1.00  0.00           C  
ATOM   1183  C   THR A  78       3.773  42.935  -4.312  1.00  0.00           C  
ATOM   1184  O   THR A  78       3.036  43.796  -3.832  1.00  0.00           O  
ATOM   1185  CB  THR A  78       5.995  44.031  -4.671  1.00  0.00           C  
ATOM   1186  OG1 THR A  78       7.024  44.293  -5.634  1.00  0.00           O  
ATOM   1187  CG2 THR A  78       6.566  43.188  -3.541  1.00  0.00           C  
ATOM   1188  H   THR A  78       3.837  45.002  -6.194  1.00  0.00           H  
ATOM   1189  HA  THR A  78       5.204  42.374  -5.786  1.00  0.00           H  
ATOM   1190  HB  THR A  78       5.644  44.981  -4.267  1.00  0.00           H  
ATOM   1191  HG1 THR A  78       6.638  44.705  -6.411  1.00  0.00           H  
ATOM   1192 1HG2 THR A  78       7.392  43.721  -3.071  1.00  0.00           H  
ATOM   1193 2HG2 THR A  78       5.788  42.997  -2.801  1.00  0.00           H  
ATOM   1194 3HG2 THR A  78       6.926  42.241  -3.941  1.00  0.00           H  
ATOM   1195  N   ALA A  79       3.709  41.653  -3.967  1.00  0.00           N  
ATOM   1196  CA  ALA A  79       2.825  41.189  -2.905  1.00  0.00           C  
ATOM   1197  C   ALA A  79       3.554  41.130  -1.569  1.00  0.00           C  
ATOM   1198  O   ALA A  79       4.768  40.931  -1.521  1.00  0.00           O  
ATOM   1199  CB  ALA A  79       2.248  39.825  -3.253  1.00  0.00           C  
ATOM   1200  H   ALA A  79       4.287  40.983  -4.454  1.00  0.00           H  
ATOM   1201  HA  ALA A  79       2.007  41.904  -2.808  1.00  0.00           H  
ATOM   1202 1HB  ALA A  79       1.590  39.492  -2.450  1.00  0.00           H  
ATOM   1203 2HB  ALA A  79       1.681  39.896  -4.181  1.00  0.00           H  
ATOM   1204 3HB  ALA A  79       3.059  39.109  -3.378  1.00  0.00           H  
ATOM   1205  N   TYR A  80       2.806  41.305  -0.484  1.00  0.00           N  
ATOM   1206  CA  TYR A  80       3.381  41.279   0.855  1.00  0.00           C  
ATOM   1207  C   TYR A  80       2.572  40.384   1.785  1.00  0.00           C  
ATOM   1208  O   TYR A  80       1.347  40.319   1.689  1.00  0.00           O  
ATOM   1209  CB  TYR A  80       3.470  42.696   1.427  1.00  0.00           C  
ATOM   1210  CG  TYR A  80       4.348  43.626   0.619  1.00  0.00           C  
ATOM   1211  CD1 TYR A  80       3.784  44.455  -0.339  1.00  0.00           C  
ATOM   1212  CD2 TYR A  80       5.718  43.650   0.838  1.00  0.00           C  
ATOM   1213  CE1 TYR A  80       4.586  45.304  -1.077  1.00  0.00           C  
ATOM   1214  CE2 TYR A  80       6.520  44.499   0.100  1.00  0.00           C  
ATOM   1215  CZ  TYR A  80       5.958  45.324  -0.853  1.00  0.00           C  
ATOM   1216  OH  TYR A  80       6.757  46.170  -1.588  1.00  0.00           O  
ATOM   1217  H   TYR A  80       1.814  41.459  -0.591  1.00  0.00           H  
ATOM   1218  HA  TYR A  80       4.388  40.865   0.792  1.00  0.00           H  
ATOM   1219 1HB  TYR A  80       2.471  43.131   1.479  1.00  0.00           H  
ATOM   1220 2HB  TYR A  80       3.862  42.655   2.443  1.00  0.00           H  
ATOM   1221  HD1 TYR A  80       2.707  44.436  -0.511  1.00  0.00           H  
ATOM   1222  HD2 TYR A  80       6.161  42.998   1.590  1.00  0.00           H  
ATOM   1223  HE1 TYR A  80       4.143  45.955  -1.830  1.00  0.00           H  
ATOM   1224  HE2 TYR A  80       7.596  44.518   0.271  1.00  0.00           H  
ATOM   1225  HH  TYR A  80       7.673  46.054  -1.323  1.00  0.00           H  
ATOM   1226  N   MET A  81       3.265  39.696   2.686  1.00  0.00           N  
ATOM   1227  CA  MET A  81       2.605  38.906   3.720  1.00  0.00           C  
ATOM   1228  C   MET A  81       3.324  39.039   5.056  1.00  0.00           C  
ATOM   1229  O   MET A  81       4.457  38.582   5.211  1.00  0.00           O  
ATOM   1230  CB  MET A  81       2.531  37.440   3.297  1.00  0.00           C  
ATOM   1231  CG  MET A  81       1.932  36.513   4.345  1.00  0.00           C  
ATOM   1232  SD  MET A  81       2.133  34.770   3.927  1.00  0.00           S  
ATOM   1233  CE  MET A  81       3.899  34.571   4.143  1.00  0.00           C  
ATOM   1234  H   MET A  81       4.274  39.719   2.654  1.00  0.00           H  
ATOM   1235  HA  MET A  81       1.592  39.285   3.850  1.00  0.00           H  
ATOM   1236 1HB  MET A  81       1.932  37.353   2.392  1.00  0.00           H  
ATOM   1237 2HB  MET A  81       3.533  37.078   3.063  1.00  0.00           H  
ATOM   1238 1HG  MET A  81       2.411  36.694   5.307  1.00  0.00           H  
ATOM   1239 2HG  MET A  81       0.868  36.721   4.450  1.00  0.00           H  
ATOM   1240 1HE  MET A  81       4.180  33.541   3.921  1.00  0.00           H  
ATOM   1241 2HE  MET A  81       4.427  35.246   3.468  1.00  0.00           H  
ATOM   1242 3HE  MET A  81       4.168  34.805   5.174  1.00  0.00           H  
ATOM   1243  N   GLU A  82       2.659  39.667   6.020  1.00  0.00           N  
ATOM   1244  CA  GLU A  82       3.227  39.848   7.350  1.00  0.00           C  
ATOM   1245  C   GLU A  82       2.576  38.912   8.360  1.00  0.00           C  
ATOM   1246  O   GLU A  82       1.363  38.951   8.566  1.00  0.00           O  
ATOM   1247  CB  GLU A  82       3.064  41.300   7.807  1.00  0.00           C  
ATOM   1248  CG  GLU A  82       3.661  41.600   9.174  1.00  0.00           C  
ATOM   1249  CD  GLU A  82       3.509  43.041   9.575  1.00  0.00           C  
ATOM   1250  OE1 GLU A  82       2.964  43.797   8.808  1.00  0.00           O  
ATOM   1251  OE2 GLU A  82       3.939  43.385  10.651  1.00  0.00           O  
ATOM   1252  H   GLU A  82       1.735  40.027   5.826  1.00  0.00           H  
ATOM   1253  HA  GLU A  82       4.291  39.614   7.307  1.00  0.00           H  
ATOM   1254 1HB  GLU A  82       3.536  41.964   7.083  1.00  0.00           H  
ATOM   1255 2HB  GLU A  82       2.004  41.553   7.841  1.00  0.00           H  
ATOM   1256 1HG  GLU A  82       3.170  40.974   9.919  1.00  0.00           H  
ATOM   1257 2HG  GLU A  82       4.718  41.340   9.162  1.00  0.00           H  
ATOM   1258  N   LEU A  83       3.390  38.070   8.989  1.00  0.00           N  
ATOM   1259  CA  LEU A  83       2.906  37.169  10.028  1.00  0.00           C  
ATOM   1260  C   LEU A  83       3.380  37.613  11.406  1.00  0.00           C  
ATOM   1261  O   LEU A  83       4.571  37.555  11.711  1.00  0.00           O  
ATOM   1262  CB  LEU A  83       3.382  35.737   9.753  1.00  0.00           C  
ATOM   1263  CG  LEU A  83       2.982  34.690  10.799  1.00  0.00           C  
ATOM   1264  CD1 LEU A  83       1.464  34.590  10.863  1.00  0.00           C  
ATOM   1265  CD2 LEU A  83       3.603  33.349  10.440  1.00  0.00           C  
ATOM   1266  H   LEU A  83       4.368  38.053   8.740  1.00  0.00           H  
ATOM   1267  HA  LEU A  83       1.816  37.184  10.018  1.00  0.00           H  
ATOM   1268 1HB  LEU A  83       2.981  35.416   8.793  1.00  0.00           H  
ATOM   1269 2HB  LEU A  83       4.470  35.740   9.686  1.00  0.00           H  
ATOM   1270  HG  LEU A  83       3.337  35.003  11.782  1.00  0.00           H  
ATOM   1271 1HD1 LEU A  83       1.179  33.846  11.607  1.00  0.00           H  
ATOM   1272 2HD1 LEU A  83       1.047  35.558  11.141  1.00  0.00           H  
ATOM   1273 3HD1 LEU A  83       1.077  34.294   9.888  1.00  0.00           H  
ATOM   1274 1HD2 LEU A  83       3.319  32.605  11.184  1.00  0.00           H  
ATOM   1275 2HD2 LEU A  83       3.248  33.035   9.458  1.00  0.00           H  
ATOM   1276 3HD2 LEU A  83       4.689  33.445  10.419  1.00  0.00           H  
ATOM   1277  N   SER A  84       2.441  38.055  12.235  1.00  0.00           N  
ATOM   1278  CA  SER A  84       2.765  38.540  13.571  1.00  0.00           C  
ATOM   1279  C   SER A  84       2.632  37.431  14.607  1.00  0.00           C  
ATOM   1280  O   SER A  84       2.082  36.367  14.324  1.00  0.00           O  
ATOM   1281  CB  SER A  84       1.859  39.699  13.940  1.00  0.00           C  
ATOM   1282  OG  SER A  84       0.535  39.271  14.098  1.00  0.00           O  
ATOM   1283  H   SER A  84       1.477  38.056  11.932  1.00  0.00           H  
ATOM   1284  HA  SER A  84       3.799  38.888  13.572  1.00  0.00           H  
ATOM   1285 1HB  SER A  84       2.210  40.155  14.865  1.00  0.00           H  
ATOM   1286 2HB  SER A  84       1.908  40.460  13.162  1.00  0.00           H  
ATOM   1287  HG  SER A  84       0.233  39.014  13.224  1.00  0.00           H  
ATOM   1288  N   ARG A  85       3.140  37.686  15.808  1.00  0.00           N  
ATOM   1289  CA  ARG A  85       3.069  36.714  16.892  1.00  0.00           C  
ATOM   1290  C   ARG A  85       3.761  35.412  16.510  1.00  0.00           C  
ATOM   1291  O   ARG A  85       3.169  34.336  16.590  1.00  0.00           O  
ATOM   1292  CB  ARG A  85       1.621  36.426  17.260  1.00  0.00           C  
ATOM   1293  CG  ARG A  85       0.837  37.629  17.761  1.00  0.00           C  
ATOM   1294  CD  ARG A  85      -0.540  37.254  18.172  1.00  0.00           C  
ATOM   1295  NE  ARG A  85      -1.282  38.395  18.684  1.00  0.00           N  
ATOM   1296  CZ  ARG A  85      -2.568  38.354  19.085  1.00  0.00           C  
ATOM   1297  NH1 ARG A  85      -3.238  37.224  19.027  1.00  0.00           N  
ATOM   1298  NH2 ARG A  85      -3.155  39.449  19.535  1.00  0.00           N  
ATOM   1299  H   ARG A  85       3.586  38.577  15.974  1.00  0.00           H  
ATOM   1300  HA  ARG A  85       3.573  37.131  17.765  1.00  0.00           H  
ATOM   1301 1HB  ARG A  85       1.097  36.030  16.391  1.00  0.00           H  
ATOM   1302 2HB  ARG A  85       1.588  35.663  18.038  1.00  0.00           H  
ATOM   1303 1HG  ARG A  85       1.347  38.062  18.622  1.00  0.00           H  
ATOM   1304 2HG  ARG A  85       0.768  38.374  16.968  1.00  0.00           H  
ATOM   1305 1HD  ARG A  85      -1.079  36.853  17.315  1.00  0.00           H  
ATOM   1306 2HD  ARG A  85      -0.493  36.499  18.956  1.00  0.00           H  
ATOM   1307  HE  ARG A  85      -0.800  39.282  18.743  1.00  0.00           H  
ATOM   1308 1HH1 ARG A  85      -2.789  36.387  18.683  1.00  0.00           H  
ATOM   1309 2HH1 ARG A  85      -4.202  37.193  19.328  1.00  0.00           H  
ATOM   1310 1HH2 ARG A  85      -2.640  40.317  19.579  1.00  0.00           H  
ATOM   1311 2HH2 ARG A  85      -4.118  39.418  19.836  1.00  0.00           H  
ATOM   1312  N   LEU A  86       5.019  35.516  16.095  1.00  0.00           N  
ATOM   1313  CA  LEU A  86       5.768  34.358  15.622  1.00  0.00           C  
ATOM   1314  C   LEU A  86       6.145  33.437  16.775  1.00  0.00           C  
ATOM   1315  O   LEU A  86       6.333  33.886  17.905  1.00  0.00           O  
ATOM   1316  CB  LEU A  86       7.036  34.811  14.886  1.00  0.00           C  
ATOM   1317  CG  LEU A  86       6.807  35.581  13.579  1.00  0.00           C  
ATOM   1318  CD1 LEU A  86       8.140  36.093  13.051  1.00  0.00           C  
ATOM   1319  CD2 LEU A  86       6.131  34.670  12.565  1.00  0.00           C  
ATOM   1320  H   LEU A  86       5.468  36.421  16.108  1.00  0.00           H  
ATOM   1321  HA  LEU A  86       5.140  33.801  14.927  1.00  0.00           H  
ATOM   1322 1HB  LEU A  86       7.613  35.452  15.551  1.00  0.00           H  
ATOM   1323 2HB  LEU A  86       7.635  33.931  14.652  1.00  0.00           H  
ATOM   1324  HG  LEU A  86       6.171  36.445  13.772  1.00  0.00           H  
ATOM   1325 1HD1 LEU A  86       7.978  36.640  12.122  1.00  0.00           H  
ATOM   1326 2HD1 LEU A  86       8.593  36.757  13.788  1.00  0.00           H  
ATOM   1327 3HD1 LEU A  86       8.805  35.251  12.864  1.00  0.00           H  
ATOM   1328 1HD2 LEU A  86       5.968  35.218  11.636  1.00  0.00           H  
ATOM   1329 2HD2 LEU A  86       6.767  33.807  12.370  1.00  0.00           H  
ATOM   1330 3HD2 LEU A  86       5.173  34.333  12.961  1.00  0.00           H  
ATOM   1331  N   ARG A  87       6.253  32.145  16.482  1.00  0.00           N  
ATOM   1332  CA  ARG A  87       6.773  31.182  17.446  1.00  0.00           C  
ATOM   1333  C   ARG A  87       7.803  30.262  16.804  1.00  0.00           C  
ATOM   1334  O   ARG A  87       8.007  30.294  15.590  1.00  0.00           O  
ATOM   1335  CB  ARG A  87       5.644  30.345  18.029  1.00  0.00           C  
ATOM   1336  CG  ARG A  87       4.615  31.128  18.830  1.00  0.00           C  
ATOM   1337  CD  ARG A  87       5.180  31.627  20.110  1.00  0.00           C  
ATOM   1338  NE  ARG A  87       4.169  32.271  20.934  1.00  0.00           N  
ATOM   1339  CZ  ARG A  87       3.836  33.574  20.856  1.00  0.00           C  
ATOM   1340  NH1 ARG A  87       4.440  34.356  19.990  1.00  0.00           N  
ATOM   1341  NH2 ARG A  87       2.902  34.066  21.651  1.00  0.00           N  
ATOM   1342  H   ARG A  87       5.967  31.822  15.569  1.00  0.00           H  
ATOM   1343  HA  ARG A  87       7.254  31.730  18.257  1.00  0.00           H  
ATOM   1344 1HB  ARG A  87       5.116  29.836  17.224  1.00  0.00           H  
ATOM   1345 2HB  ARG A  87       6.059  29.580  18.685  1.00  0.00           H  
ATOM   1346 1HG  ARG A  87       4.277  31.986  18.248  1.00  0.00           H  
ATOM   1347 2HG  ARG A  87       3.764  30.485  19.057  1.00  0.00           H  
ATOM   1348 1HD  ARG A  87       5.597  30.792  20.673  1.00  0.00           H  
ATOM   1349 2HD  ARG A  87       5.965  32.353  19.904  1.00  0.00           H  
ATOM   1350  HE  ARG A  87       3.683  31.701  21.613  1.00  0.00           H  
ATOM   1351 1HH1 ARG A  87       5.154  33.981  19.382  1.00  0.00           H  
ATOM   1352 2HH1 ARG A  87       4.190  35.333  19.931  1.00  0.00           H  
ATOM   1353 1HH2 ARG A  87       2.438  33.464  22.318  1.00  0.00           H  
ATOM   1354 2HH2 ARG A  87       2.652  35.042  21.593  1.00  0.00           H  
ATOM   1355  N   SER A  88       8.451  29.443  17.626  1.00  0.00           N  
ATOM   1356  CA  SER A  88       9.483  28.533  17.144  1.00  0.00           C  
ATOM   1357  C   SER A  88       8.907  27.514  16.169  1.00  0.00           C  
ATOM   1358  O   SER A  88       9.616  26.998  15.304  1.00  0.00           O  
ATOM   1359  CB  SER A  88      10.134  27.817  18.311  1.00  0.00           C  
ATOM   1360  OG  SER A  88       9.222  26.969  18.952  1.00  0.00           O  
ATOM   1361  H   SER A  88       8.223  29.452  18.609  1.00  0.00           H  
ATOM   1362  HA  SER A  88      10.242  29.116  16.621  1.00  0.00           H  
ATOM   1363 1HB  SER A  88      10.984  27.237  17.953  1.00  0.00           H  
ATOM   1364 2HB  SER A  88      10.514  28.551  19.021  1.00  0.00           H  
ATOM   1365  HG  SER A  88       9.000  26.287  18.313  1.00  0.00           H  
ATOM   1366  N   ASP A  89       7.617  27.228  16.312  1.00  0.00           N  
ATOM   1367  CA  ASP A  89       6.962  26.213  15.497  1.00  0.00           C  
ATOM   1368  C   ASP A  89       6.550  26.776  14.143  1.00  0.00           C  
ATOM   1369  O   ASP A  89       5.980  26.067  13.313  1.00  0.00           O  
ATOM   1370  CB  ASP A  89       5.734  25.655  16.220  1.00  0.00           C  
ATOM   1371  CG  ASP A  89       6.092  24.853  17.464  1.00  0.00           C  
ATOM   1372  OD1 ASP A  89       7.211  24.407  17.558  1.00  0.00           O  
ATOM   1373  OD2 ASP A  89       5.243  24.693  18.308  1.00  0.00           O  
ATOM   1374  H   ASP A  89       7.077  27.727  17.005  1.00  0.00           H  
ATOM   1375  HA  ASP A  89       7.666  25.398  15.327  1.00  0.00           H  
ATOM   1376 1HB  ASP A  89       5.078  26.476  16.511  1.00  0.00           H  
ATOM   1377 2HB  ASP A  89       5.172  25.013  15.540  1.00  0.00           H  
ATOM   1378  N   ASP A  90       6.841  28.054  13.925  1.00  0.00           N  
ATOM   1379  CA  ASP A  90       6.553  28.699  12.650  1.00  0.00           C  
ATOM   1380  C   ASP A  90       7.752  28.625  11.713  1.00  0.00           C  
ATOM   1381  O   ASP A  90       7.696  29.102  10.579  1.00  0.00           O  
ATOM   1382  CB  ASP A  90       6.156  30.161  12.866  1.00  0.00           C  
ATOM   1383  CG  ASP A  90       4.791  30.313  13.524  1.00  0.00           C  
ATOM   1384  OD1 ASP A  90       3.876  29.641  13.111  1.00  0.00           O  
ATOM   1385  OD2 ASP A  90       4.678  31.100  14.434  1.00  0.00           O  
ATOM   1386  H   ASP A  90       7.273  28.592  14.662  1.00  0.00           H  
ATOM   1387  HA  ASP A  90       5.720  28.177  12.179  1.00  0.00           H  
ATOM   1388 1HB  ASP A  90       6.902  30.652  13.491  1.00  0.00           H  
ATOM   1389 2HB  ASP A  90       6.140  30.679  11.907  1.00  0.00           H  
ATOM   1390  N   THR A  91       8.836  28.025  12.192  1.00  0.00           N  
ATOM   1391  CA  THR A  91       9.986  27.729  11.346  1.00  0.00           C  
ATOM   1392  C   THR A  91       9.557  27.040  10.057  1.00  0.00           C  
ATOM   1393  O   THR A  91       9.284  25.840  10.045  1.00  0.00           O  
ATOM   1394  CB  THR A  91      11.008  26.849  12.088  1.00  0.00           C  
ATOM   1395  OG1 THR A  91      11.441  27.517  13.280  1.00  0.00           O  
ATOM   1396  CG2 THR A  91      12.213  26.568  11.203  1.00  0.00           C  
ATOM   1397  H   THR A  91       8.864  27.768  13.169  1.00  0.00           H  
ATOM   1398  HA  THR A  91      10.471  28.668  11.080  1.00  0.00           H  
ATOM   1399  HB  THR A  91      10.541  25.904  12.367  1.00  0.00           H  
ATOM   1400  HG1 THR A  91      10.819  27.339  13.990  1.00  0.00           H  
ATOM   1401 1HG2 THR A  91      12.924  25.944  11.744  1.00  0.00           H  
ATOM   1402 2HG2 THR A  91      11.888  26.050  10.301  1.00  0.00           H  
ATOM   1403 3HG2 THR A  91      12.690  27.508  10.929  1.00  0.00           H  
ATOM   1404  N   ALA A  92       9.502  27.806   8.973  1.00  0.00           N  
ATOM   1405  CA  ALA A  92       8.938  27.319   7.719  1.00  0.00           C  
ATOM   1406  C   ALA A  92       9.432  28.143   6.537  1.00  0.00           C  
ATOM   1407  O   ALA A  92       9.853  29.288   6.698  1.00  0.00           O  
ATOM   1408  CB  ALA A  92       7.417  27.339   7.779  1.00  0.00           C  
ATOM   1409  H   ALA A  92       9.859  28.749   9.018  1.00  0.00           H  
ATOM   1410  HA  ALA A  92       9.272  26.292   7.574  1.00  0.00           H  
ATOM   1411 1HB  ALA A  92       7.011  26.973   6.836  1.00  0.00           H  
ATOM   1412 2HB  ALA A  92       7.077  26.699   8.593  1.00  0.00           H  
ATOM   1413 3HB  ALA A  92       7.074  28.358   7.951  1.00  0.00           H  
ATOM   1414  N   VAL A  93       9.378  27.553   5.347  1.00  0.00           N  
ATOM   1415  CA  VAL A  93       9.688  28.275   4.119  1.00  0.00           C  
ATOM   1416  C   VAL A  93       8.419  28.748   3.422  1.00  0.00           C  
ATOM   1417  O   VAL A  93       7.552  27.944   3.078  1.00  0.00           O  
ATOM   1418  CB  VAL A  93      10.493  27.377   3.161  1.00  0.00           C  
ATOM   1419  CG1 VAL A  93      10.800  28.118   1.868  1.00  0.00           C  
ATOM   1420  CG2 VAL A  93      11.776  26.917   3.837  1.00  0.00           C  
ATOM   1421  H   VAL A  93       9.114  26.580   5.293  1.00  0.00           H  
ATOM   1422  HA  VAL A  93      10.293  29.146   4.374  1.00  0.00           H  
ATOM   1423  HB  VAL A  93       9.889  26.509   2.898  1.00  0.00           H  
ATOM   1424 1HG1 VAL A  93      11.369  27.469   1.203  1.00  0.00           H  
ATOM   1425 2HG1 VAL A  93       9.868  28.406   1.384  1.00  0.00           H  
ATOM   1426 3HG1 VAL A  93      11.386  29.010   2.091  1.00  0.00           H  
ATOM   1427 1HG2 VAL A  93      12.339  26.282   3.154  1.00  0.00           H  
ATOM   1428 2HG2 VAL A  93      12.377  27.785   4.105  1.00  0.00           H  
ATOM   1429 3HG2 VAL A  93      11.531  26.353   4.737  1.00  0.00           H  
ATOM   1430  N   TYR A  94       8.316  30.056   3.216  1.00  0.00           N  
ATOM   1431  CA  TYR A  94       7.114  30.649   2.643  1.00  0.00           C  
ATOM   1432  C   TYR A  94       7.182  30.673   1.121  1.00  0.00           C  
ATOM   1433  O   TYR A  94       8.175  31.114   0.542  1.00  0.00           O  
ATOM   1434  CB  TYR A  94       6.904  32.064   3.186  1.00  0.00           C  
ATOM   1435  CG  TYR A  94       6.688  32.118   4.683  1.00  0.00           C  
ATOM   1436  CD1 TYR A  94       7.613  32.758   5.494  1.00  0.00           C  
ATOM   1437  CD2 TYR A  94       5.566  31.527   5.243  1.00  0.00           C  
ATOM   1438  CE1 TYR A  94       7.417  32.807   6.861  1.00  0.00           C  
ATOM   1439  CE2 TYR A  94       5.369  31.575   6.610  1.00  0.00           C  
ATOM   1440  CZ  TYR A  94       6.290  32.212   7.417  1.00  0.00           C  
ATOM   1441  OH  TYR A  94       6.094  32.261   8.778  1.00  0.00           O  
ATOM   1442  H   TYR A  94       9.091  30.656   3.462  1.00  0.00           H  
ATOM   1443  HA  TYR A  94       6.258  30.036   2.926  1.00  0.00           H  
ATOM   1444 1HB  TYR A  94       7.771  32.680   2.945  1.00  0.00           H  
ATOM   1445 2HB  TYR A  94       6.038  32.515   2.702  1.00  0.00           H  
ATOM   1446  HD1 TYR A  94       8.496  33.222   5.054  1.00  0.00           H  
ATOM   1447  HD2 TYR A  94       4.839  31.023   4.606  1.00  0.00           H  
ATOM   1448  HE1 TYR A  94       8.144  33.310   7.498  1.00  0.00           H  
ATOM   1449  HE2 TYR A  94       4.487  31.110   7.051  1.00  0.00           H  
ATOM   1450  HH  TYR A  94       6.886  32.600   9.202  1.00  0.00           H  
ATOM   1451  N   TYR A  95       6.122  30.195   0.479  1.00  0.00           N  
ATOM   1452  CA  TYR A  95       6.042  30.199  -0.977  1.00  0.00           C  
ATOM   1453  C   TYR A  95       4.898  31.079  -1.463  1.00  0.00           C  
ATOM   1454  O   TYR A  95       3.830  31.119  -0.854  1.00  0.00           O  
ATOM   1455  CB  TYR A  95       5.877  28.773  -1.508  1.00  0.00           C  
ATOM   1456  CG  TYR A  95       7.053  27.870  -1.207  1.00  0.00           C  
ATOM   1457  CD1 TYR A  95       7.063  27.108  -0.048  1.00  0.00           C  
ATOM   1458  CD2 TYR A  95       8.120  27.804  -2.091  1.00  0.00           C  
ATOM   1459  CE1 TYR A  95       8.137  26.283   0.226  1.00  0.00           C  
ATOM   1460  CE2 TYR A  95       9.193  26.979  -1.816  1.00  0.00           C  
ATOM   1461  CZ  TYR A  95       9.204  26.221  -0.663  1.00  0.00           C  
ATOM   1462  OH  TYR A  95      10.273  25.399  -0.390  1.00  0.00           O  
ATOM   1463  H   TYR A  95       5.351  29.820   1.013  1.00  0.00           H  
ATOM   1464  HA  TYR A  95       6.970  30.613  -1.373  1.00  0.00           H  
ATOM   1465 1HB  TYR A  95       4.983  28.324  -1.073  1.00  0.00           H  
ATOM   1466 2HB  TYR A  95       5.737  28.801  -2.588  1.00  0.00           H  
ATOM   1467  HD1 TYR A  95       6.224  27.160   0.646  1.00  0.00           H  
ATOM   1468  HD2 TYR A  95       8.112  28.404  -3.001  1.00  0.00           H  
ATOM   1469  HE1 TYR A  95       8.145  25.684   1.136  1.00  0.00           H  
ATOM   1470  HE2 TYR A  95      10.033  26.928  -2.510  1.00  0.00           H  
ATOM   1471  HH  TYR A  95      10.001  24.716   0.227  1.00  0.00           H  
ATOM   1472  N   CYS A  96       5.129  31.785  -2.565  1.00  0.00           N  
ATOM   1473  CA  CYS A  96       4.057  32.479  -3.269  1.00  0.00           C  
ATOM   1474  C   CYS A  96       3.773  31.831  -4.618  1.00  0.00           C  
ATOM   1475  O   CYS A  96       4.695  31.478  -5.354  1.00  0.00           O  
ATOM   1476  CB  CYS A  96       4.418  33.950  -3.482  1.00  0.00           C  
ATOM   1477  SG  CYS A  96       3.109  34.926  -4.260  1.00  0.00           S  
ATOM   1478  H   CYS A  96       6.071  31.842  -2.925  1.00  0.00           H  
ATOM   1479  HA  CYS A  96       3.154  32.428  -2.661  1.00  0.00           H  
ATOM   1480 1HB  CYS A  96       4.655  34.409  -2.522  1.00  0.00           H  
ATOM   1481 2HB  CYS A  96       5.307  34.020  -4.107  1.00  0.00           H  
ATOM   1482  HG  CYS A  96       2.152  34.583  -3.403  1.00  0.00           H  
ATOM   1483  N   ALA A  97       2.493  31.677  -4.937  1.00  0.00           N  
ATOM   1484  CA  ALA A  97       2.082  30.936  -6.123  1.00  0.00           C  
ATOM   1485  C   ALA A  97       0.845  31.556  -6.759  1.00  0.00           C  
ATOM   1486  O   ALA A  97       0.025  32.170  -6.076  1.00  0.00           O  
ATOM   1487  CB  ALA A  97       1.823  29.478  -5.774  1.00  0.00           C  
ATOM   1488  H   ALA A  97       1.785  32.084  -4.342  1.00  0.00           H  
ATOM   1489  HA  ALA A  97       2.893  30.986  -6.851  1.00  0.00           H  
ATOM   1490 1HB  ALA A  97       1.518  28.937  -6.670  1.00  0.00           H  
ATOM   1491 2HB  ALA A  97       2.734  29.032  -5.374  1.00  0.00           H  
ATOM   1492 3HB  ALA A  97       1.033  29.418  -5.027  1.00  0.00           H  
ATOM   1493  N   ARG A  98       0.714  31.391  -8.071  1.00  0.00           N  
ATOM   1494  CA  ARG A  98      -0.436  31.912  -8.799  1.00  0.00           C  
ATOM   1495  C   ARG A  98      -1.557  30.883  -8.869  1.00  0.00           C  
ATOM   1496  O   ARG A  98      -1.306  29.688  -9.023  1.00  0.00           O  
ATOM   1497  CB  ARG A  98      -0.038  32.321 -10.209  1.00  0.00           C  
ATOM   1498  CG  ARG A  98       1.132  33.289 -10.288  1.00  0.00           C  
ATOM   1499  CD  ARG A  98       1.349  33.776 -11.675  1.00  0.00           C  
ATOM   1500  NE  ARG A  98       1.332  32.689 -12.640  1.00  0.00           N  
ATOM   1501  CZ  ARG A  98       1.322  32.853 -13.978  1.00  0.00           C  
ATOM   1502  NH1 ARG A  98       1.327  34.063 -14.491  1.00  0.00           N  
ATOM   1503  NH2 ARG A  98       1.307  31.798 -14.773  1.00  0.00           N  
ATOM   1504  H   ARG A  98       1.431  30.891  -8.578  1.00  0.00           H  
ATOM   1505  HA  ARG A  98      -0.807  32.793  -8.273  1.00  0.00           H  
ATOM   1506 1HB  ARG A  98       0.228  31.434 -10.783  1.00  0.00           H  
ATOM   1507 2HB  ARG A  98      -0.888  32.789 -10.706  1.00  0.00           H  
ATOM   1508 1HG  ARG A  98       0.936  34.150  -9.649  1.00  0.00           H  
ATOM   1509 2HG  ARG A  98       2.041  32.788  -9.955  1.00  0.00           H  
ATOM   1510 1HD  ARG A  98       0.560  34.480 -11.940  1.00  0.00           H  
ATOM   1511 2HD  ARG A  98       2.316  34.273 -11.738  1.00  0.00           H  
ATOM   1512  HE  ARG A  98       1.328  31.743 -12.283  1.00  0.00           H  
ATOM   1513 1HH1 ARG A  98       1.339  34.870 -13.883  1.00  0.00           H  
ATOM   1514 2HH1 ARG A  98       1.320  34.187 -15.493  1.00  0.00           H  
ATOM   1515 1HH2 ARG A  98       1.304  30.867 -14.378  1.00  0.00           H  
ATOM   1516 2HH2 ARG A  98       1.300  31.921 -15.775  1.00  0.00           H  
ATOM   1517  N   SER A  99      -2.794  31.353  -8.754  1.00  0.00           N  
ATOM   1518  CA  SER A  99      -3.959  30.492  -8.915  1.00  0.00           C  
ATOM   1519  C   SER A  99      -4.532  30.599 -10.323  1.00  0.00           C  
ATOM   1520  O   SER A  99      -4.726  31.697 -10.843  1.00  0.00           O  
ATOM   1521  CB  SER A  99      -5.023  30.857  -7.898  1.00  0.00           C  
ATOM   1522  OG  SER A  99      -6.213  30.160  -8.145  1.00  0.00           O  
ATOM   1523  H   SER A  99      -2.931  32.333  -8.550  1.00  0.00           H  
ATOM   1524  HA  SER A  99      -3.652  29.459  -8.748  1.00  0.00           H  
ATOM   1525 1HB  SER A  99      -4.663  30.624  -6.896  1.00  0.00           H  
ATOM   1526 2HB  SER A  99      -5.211  31.929  -7.937  1.00  0.00           H  
ATOM   1527  HG  SER A  99      -6.363  30.219  -9.091  1.00  0.00           H  
ATOM   1528  N   GLY A 100      -4.801  29.450 -10.935  1.00  0.00           N  
ATOM   1529  CA  GLY A 100      -5.419  29.412 -12.255  1.00  0.00           C  
ATOM   1530  C   GLY A 100      -6.350  28.215 -12.393  1.00  0.00           C  
ATOM   1531  O   GLY A 100      -6.293  27.277 -11.597  1.00  0.00           O  
ATOM   1532  H   GLY A 100      -4.571  28.582 -10.474  1.00  0.00           H  
ATOM   1533 1HA  GLY A 100      -5.978  30.333 -12.422  1.00  0.00           H  
ATOM   1534 2HA  GLY A 100      -4.643  29.365 -13.019  1.00  0.00           H  
ATOM   1535  N   GLY A 101      -7.206  28.251 -13.409  1.00  0.00           N  
ATOM   1536  CA  GLY A 101      -8.191  27.197 -13.618  1.00  0.00           C  
ATOM   1537  C   GLY A 101      -8.887  26.826 -12.315  1.00  0.00           C  
ATOM   1538  O   GLY A 101      -9.357  27.696 -11.582  1.00  0.00           O  
ATOM   1539  H   GLY A 101      -7.174  29.029 -14.051  1.00  0.00           H  
ATOM   1540 1HA  GLY A 101      -8.930  27.529 -14.348  1.00  0.00           H  
ATOM   1541 2HA  GLY A 101      -7.700  26.318 -14.035  1.00  0.00           H  
ATOM   1542  N   PRO A 102      -8.950  25.530 -12.032  1.00  0.00           N  
ATOM   1543  CA  PRO A 102      -9.518  25.046 -10.779  1.00  0.00           C  
ATOM   1544  C   PRO A 102      -8.554  25.257  -9.619  1.00  0.00           C  
ATOM   1545  O   PRO A 102      -8.124  24.300  -8.975  1.00  0.00           O  
ATOM   1546  CB  PRO A 102      -9.750  23.557 -11.058  1.00  0.00           C  
ATOM   1547  CG  PRO A 102      -8.656  23.187 -12.000  1.00  0.00           C  
ATOM   1548  CD  PRO A 102      -8.510  24.390 -12.895  1.00  0.00           C  
ATOM   1549  HA  PRO A 102     -10.470  25.564 -10.590  1.00  0.00           H  
ATOM   1550 1HB  PRO A 102      -9.713  22.988 -10.117  1.00  0.00           H  
ATOM   1551 2HB  PRO A 102     -10.751  23.406 -11.486  1.00  0.00           H  
ATOM   1552 1HG  PRO A 102      -7.735  22.960 -11.443  1.00  0.00           H  
ATOM   1553 2HG  PRO A 102      -8.924  22.277 -12.555  1.00  0.00           H  
ATOM   1554 1HD  PRO A 102      -7.457  24.497 -13.196  1.00  0.00           H  
ATOM   1555 2HD  PRO A 102      -9.156  24.271 -13.777  1.00  0.00           H  
ATOM   1556  N   TYR A 103      -8.219  26.516  -9.357  1.00  0.00           N  
ATOM   1557  CA  TYR A 103      -7.398  26.865  -8.203  1.00  0.00           C  
ATOM   1558  C   TYR A 103      -6.189  25.945  -8.088  1.00  0.00           C  
ATOM   1559  O   TYR A 103      -5.960  25.333  -7.045  1.00  0.00           O  
ATOM   1560  CB  TYR A 103      -8.229  26.812  -6.919  1.00  0.00           C  
ATOM   1561  CG  TYR A 103      -9.443  27.714  -6.940  1.00  0.00           C  
ATOM   1562  CD1 TYR A 103     -10.706  27.172  -7.124  1.00  0.00           C  
ATOM   1563  CD2 TYR A 103      -9.293  29.083  -6.776  1.00  0.00           C  
ATOM   1564  CE1 TYR A 103     -11.815  27.996  -7.143  1.00  0.00           C  
ATOM   1565  CE2 TYR A 103     -10.401  29.907  -6.796  1.00  0.00           C  
ATOM   1566  CZ  TYR A 103     -11.658  29.368  -6.978  1.00  0.00           C  
ATOM   1567  OH  TYR A 103     -12.763  30.188  -6.997  1.00  0.00           O  
ATOM   1568  H   TYR A 103      -8.540  27.249  -9.972  1.00  0.00           H  
ATOM   1569  HA  TYR A 103      -7.028  27.882  -8.338  1.00  0.00           H  
ATOM   1570 1HB  TYR A 103      -8.567  25.790  -6.746  1.00  0.00           H  
ATOM   1571 2HB  TYR A 103      -7.607  27.099  -6.072  1.00  0.00           H  
ATOM   1572  HD1 TYR A 103     -10.825  26.096  -7.253  1.00  0.00           H  
ATOM   1573  HD2 TYR A 103      -8.300  29.509  -6.633  1.00  0.00           H  
ATOM   1574  HE1 TYR A 103     -12.808  27.570  -7.287  1.00  0.00           H  
ATOM   1575  HE2 TYR A 103     -10.283  30.983  -6.668  1.00  0.00           H  
ATOM   1576  HH  TYR A 103     -12.486  31.099  -6.871  1.00  0.00           H  
ATOM   1577  N   PHE A 104      -5.418  25.852  -9.166  1.00  0.00           N  
ATOM   1578  CA  PHE A 104      -4.142  25.148  -9.137  1.00  0.00           C  
ATOM   1579  C   PHE A 104      -2.973  26.125  -9.150  1.00  0.00           C  
ATOM   1580  O   PHE A 104      -3.106  27.261  -9.605  1.00  0.00           O  
ATOM   1581  CB  PHE A 104      -4.030  24.195 -10.329  1.00  0.00           C  
ATOM   1582  CG  PHE A 104      -4.015  24.890 -11.661  1.00  0.00           C  
ATOM   1583  CD1 PHE A 104      -3.066  25.862 -11.941  1.00  0.00           C  
ATOM   1584  CD2 PHE A 104      -4.949  24.573 -12.635  1.00  0.00           C  
ATOM   1585  CE1 PHE A 104      -3.051  26.501 -13.166  1.00  0.00           C  
ATOM   1586  CE2 PHE A 104      -4.936  25.210 -13.861  1.00  0.00           C  
ATOM   1587  CZ  PHE A 104      -3.985  26.176 -14.126  1.00  0.00           C  
ATOM   1588  H   PHE A 104      -5.724  26.281 -10.028  1.00  0.00           H  
ATOM   1589  HA  PHE A 104      -4.090  24.564  -8.217  1.00  0.00           H  
ATOM   1590 1HB  PHE A 104      -3.116  23.609 -10.241  1.00  0.00           H  
ATOM   1591 2HB  PHE A 104      -4.868  23.499 -10.318  1.00  0.00           H  
ATOM   1592  HD1 PHE A 104      -2.326  26.118 -11.183  1.00  0.00           H  
ATOM   1593  HD2 PHE A 104      -5.700  23.811 -12.425  1.00  0.00           H  
ATOM   1594  HE1 PHE A 104      -2.300  27.263 -13.374  1.00  0.00           H  
ATOM   1595  HE2 PHE A 104      -5.675  24.952 -14.618  1.00  0.00           H  
ATOM   1596  HZ  PHE A 104      -3.975  26.680 -15.091  1.00  0.00           H  
ATOM   1597  N   PHE A 105      -1.828  25.676  -8.648  1.00  0.00           N  
ATOM   1598  CA  PHE A 105      -0.660  26.539  -8.512  1.00  0.00           C  
ATOM   1599  C   PHE A 105       0.420  26.165  -9.519  1.00  0.00           C  
ATOM   1600  O   PHE A 105       1.209  25.249  -9.287  1.00  0.00           O  
ATOM   1601  CB  PHE A 105      -0.094  26.453  -7.094  1.00  0.00           C  
ATOM   1602  CG  PHE A 105      -1.094  26.778  -6.021  1.00  0.00           C  
ATOM   1603  CD1 PHE A 105      -1.798  27.973  -6.048  1.00  0.00           C  
ATOM   1604  CD2 PHE A 105      -1.334  25.890  -4.983  1.00  0.00           C  
ATOM   1605  CE1 PHE A 105      -2.718  28.273  -5.062  1.00  0.00           C  
ATOM   1606  CE2 PHE A 105      -2.254  26.187  -3.997  1.00  0.00           C  
ATOM   1607  CZ  PHE A 105      -2.947  27.380  -4.037  1.00  0.00           C  
ATOM   1608  H   PHE A 105      -1.764  24.712  -8.353  1.00  0.00           H  
ATOM   1609  HA  PHE A 105      -0.966  27.568  -8.704  1.00  0.00           H  
ATOM   1610 1HB  PHE A 105       0.283  25.447  -6.913  1.00  0.00           H  
ATOM   1611 2HB  PHE A 105       0.746  27.139  -6.995  1.00  0.00           H  
ATOM   1612  HD1 PHE A 105      -1.618  28.678  -6.860  1.00  0.00           H  
ATOM   1613  HD2 PHE A 105      -0.786  24.948  -4.952  1.00  0.00           H  
ATOM   1614  HE1 PHE A 105      -3.264  29.216  -5.095  1.00  0.00           H  
ATOM   1615  HE2 PHE A 105      -2.433  25.480  -3.187  1.00  0.00           H  
ATOM   1616  HZ  PHE A 105      -3.671  27.617  -3.258  1.00  0.00           H  
ATOM   1617  N   ASP A 106       0.452  26.881 -10.638  1.00  0.00           N  
ATOM   1618  CA  ASP A 106       1.267  26.482 -11.780  1.00  0.00           C  
ATOM   1619  C   ASP A 106       2.720  26.898 -11.591  1.00  0.00           C  
ATOM   1620  O   ASP A 106       3.637  26.197 -12.019  1.00  0.00           O  
ATOM   1621  CB  ASP A 106       0.718  27.095 -13.071  1.00  0.00           C  
ATOM   1622  CG  ASP A 106       0.752  28.618 -13.065  1.00  0.00           C  
ATOM   1623  OD1 ASP A 106       0.851  29.186 -12.004  1.00  0.00           O  
ATOM   1624  OD2 ASP A 106       0.678  29.197 -14.122  1.00  0.00           O  
ATOM   1625  H   ASP A 106      -0.103  27.722 -10.700  1.00  0.00           H  
ATOM   1626  HA  ASP A 106       1.231  25.396 -11.868  1.00  0.00           H  
ATOM   1627 1HB  ASP A 106       1.300  26.736 -13.920  1.00  0.00           H  
ATOM   1628 2HB  ASP A 106      -0.312  26.770 -13.219  1.00  0.00           H  
ATOM   1629  N   TYR A 107       2.924  28.042 -10.948  1.00  0.00           N  
ATOM   1630  CA  TYR A 107       4.267  28.553 -10.700  1.00  0.00           C  
ATOM   1631  C   TYR A 107       4.451  28.929  -9.235  1.00  0.00           C  
ATOM   1632  O   TYR A 107       3.610  29.611  -8.649  1.00  0.00           O  
ATOM   1633  CB  TYR A 107       4.556  29.758 -11.598  1.00  0.00           C  
ATOM   1634  CG  TYR A 107       5.967  30.288 -11.473  1.00  0.00           C  
ATOM   1635  CD1 TYR A 107       7.000  29.678 -12.169  1.00  0.00           C  
ATOM   1636  CD2 TYR A 107       6.228  31.383 -10.663  1.00  0.00           C  
ATOM   1637  CE1 TYR A 107       8.290  30.162 -12.056  1.00  0.00           C  
ATOM   1638  CE2 TYR A 107       7.517  31.866 -10.550  1.00  0.00           C  
ATOM   1639  CZ  TYR A 107       8.545  31.260 -11.242  1.00  0.00           C  
ATOM   1640  OH  TYR A 107       9.829  31.741 -11.129  1.00  0.00           O  
ATOM   1641  H   TYR A 107       2.128  28.572 -10.622  1.00  0.00           H  
ATOM   1642  HA  TYR A 107       4.985  27.766 -10.932  1.00  0.00           H  
ATOM   1643 1HB  TYR A 107       4.385  29.485 -12.640  1.00  0.00           H  
ATOM   1644 2HB  TYR A 107       3.867  30.567 -11.354  1.00  0.00           H  
ATOM   1645  HD1 TYR A 107       6.795  28.817 -12.806  1.00  0.00           H  
ATOM   1646  HD2 TYR A 107       5.416  31.861 -10.115  1.00  0.00           H  
ATOM   1647  HE1 TYR A 107       9.101  29.683 -12.603  1.00  0.00           H  
ATOM   1648  HE2 TYR A 107       7.722  32.727  -9.912  1.00  0.00           H  
ATOM   1649  HH  TYR A 107      10.426  31.179 -11.629  1.00  0.00           H  
ATOM   1650  N   TRP A 108       5.556  28.481  -8.649  1.00  0.00           N  
ATOM   1651  CA  TRP A 108       5.881  28.817  -7.268  1.00  0.00           C  
ATOM   1652  C   TRP A 108       7.145  29.664  -7.190  1.00  0.00           C  
ATOM   1653  O   TRP A 108       8.039  29.541  -8.027  1.00  0.00           O  
ATOM   1654  CB  TRP A 108       6.064  27.545  -6.439  1.00  0.00           C  
ATOM   1655  CG  TRP A 108       4.821  26.712  -6.339  1.00  0.00           C  
ATOM   1656  CD1 TRP A 108       4.079  26.228  -7.374  1.00  0.00           C  
ATOM   1657  CD2 TRP A 108       4.167  26.258  -5.129  1.00  0.00           C  
ATOM   1658  NE1 TRP A 108       3.012  25.509  -6.896  1.00  0.00           N  
ATOM   1659  CE2 TRP A 108       3.051  25.516  -5.524  1.00  0.00           C  
ATOM   1660  CE3 TRP A 108       4.435  26.420  -3.765  1.00  0.00           C  
ATOM   1661  CZ2 TRP A 108       2.195  24.932  -4.603  1.00  0.00           C  
ATOM   1662  CZ3 TRP A 108       3.577  25.834  -2.841  1.00  0.00           C  
ATOM   1663  CH2 TRP A 108       2.487  25.109  -3.251  1.00  0.00           C  
ATOM   1664  H   TRP A 108       6.188  27.893  -9.174  1.00  0.00           H  
ATOM   1665  HA  TRP A 108       5.056  29.392  -6.849  1.00  0.00           H  
ATOM   1666 1HB  TRP A 108       6.852  26.934  -6.879  1.00  0.00           H  
ATOM   1667 2HB  TRP A 108       6.380  27.810  -5.430  1.00  0.00           H  
ATOM   1668  HD1 TRP A 108       4.301  26.389  -8.428  1.00  0.00           H  
ATOM   1669  HE1 TRP A 108       2.312  25.050  -7.460  1.00  0.00           H  
ATOM   1670  HE3 TRP A 108       5.301  26.992  -3.434  1.00  0.00           H  
ATOM   1671  HZ2 TRP A 108       1.323  24.353  -4.909  1.00  0.00           H  
ATOM   1672  HZ3 TRP A 108       3.793  25.965  -1.781  1.00  0.00           H  
ATOM   1673  HH2 TRP A 108       1.835  24.662  -2.500  1.00  0.00           H  
ATOM   1674  N   GLY A 109       7.213  30.525  -6.180  1.00  0.00           N  
ATOM   1675  CA  GLY A 109       8.407  31.323  -5.932  1.00  0.00           C  
ATOM   1676  C   GLY A 109       9.535  30.467  -5.369  1.00  0.00           C  
ATOM   1677  O   GLY A 109       9.369  29.266  -5.158  1.00  0.00           O  
ATOM   1678  H   GLY A 109       6.416  30.628  -5.567  1.00  0.00           H  
ATOM   1679 1HA  GLY A 109       8.731  31.792  -6.862  1.00  0.00           H  
ATOM   1680 2HA  GLY A 109       8.171  32.125  -5.233  1.00  0.00           H  
ATOM   1681  N   GLN A 110      10.682  31.093  -5.128  1.00  0.00           N  
ATOM   1682  CA  GLN A 110      11.889  30.364  -4.756  1.00  0.00           C  
ATOM   1683  C   GLN A 110      11.839  29.923  -3.299  1.00  0.00           C  
ATOM   1684  O   GLN A 110      12.583  29.035  -2.884  1.00  0.00           O  
ATOM   1685  CB  GLN A 110      13.131  31.225  -4.999  1.00  0.00           C  
ATOM   1686  CG  GLN A 110      13.507  32.119  -3.830  1.00  0.00           C  
ATOM   1687  CD  GLN A 110      12.915  33.510  -3.950  1.00  0.00           C  
ATOM   1688  OE1 GLN A 110      11.858  33.699  -4.559  1.00  0.00           O  
ATOM   1689  NE2 GLN A 110      13.593  34.494  -3.370  1.00  0.00           N  
ATOM   1690  H   GLN A 110      10.719  32.099  -5.205  1.00  0.00           H  
ATOM   1691  HA  GLN A 110      11.958  29.470  -5.376  1.00  0.00           H  
ATOM   1692 1HB  GLN A 110      13.983  30.581  -5.218  1.00  0.00           H  
ATOM   1693 2HB  GLN A 110      12.969  31.861  -5.870  1.00  0.00           H  
ATOM   1694 1HG  GLN A 110      13.138  31.669  -2.908  1.00  0.00           H  
ATOM   1695 2HG  GLN A 110      14.593  32.212  -3.791  1.00  0.00           H  
ATOM   1696 1HE2 GLN A 110      13.251  35.433  -3.417  1.00  0.00           H  
ATOM   1697 2HE2 GLN A 110      14.446  34.296  -2.887  1.00  0.00           H  
ATOM   1698  N   GLY A 111      10.957  30.548  -2.527  1.00  0.00           N  
ATOM   1699  CA  GLY A 111      10.775  30.188  -1.126  1.00  0.00           C  
ATOM   1700  C   GLY A 111      11.495  31.167  -0.208  1.00  0.00           C  
ATOM   1701  O   GLY A 111      12.593  31.631  -0.518  1.00  0.00           O  
ATOM   1702  H   GLY A 111      10.397  31.291  -2.921  1.00  0.00           H  
ATOM   1703 1HA  GLY A 111       9.711  30.177  -0.888  1.00  0.00           H  
ATOM   1704 2HA  GLY A 111      11.152  29.180  -0.957  1.00  0.00           H  
ATOM   1705  N   THR A 112      10.872  31.478   0.924  1.00  0.00           N  
ATOM   1706  CA  THR A 112      11.480  32.355   1.917  1.00  0.00           C  
ATOM   1707  C   THR A 112      11.610  31.656   3.264  1.00  0.00           C  
ATOM   1708  O   THR A 112      10.627  31.489   3.985  1.00  0.00           O  
ATOM   1709  CB  THR A 112      10.665  33.651   2.084  1.00  0.00           C  
ATOM   1710  OG1 THR A 112      10.598  34.342   0.830  1.00  0.00           O  
ATOM   1711  CG2 THR A 112      11.309  34.556   3.123  1.00  0.00           C  
ATOM   1712  H   THR A 112       9.954  31.096   1.100  1.00  0.00           H  
ATOM   1713  HA  THR A 112      12.481  32.621   1.578  1.00  0.00           H  
ATOM   1714  HB  THR A 112       9.652  33.406   2.403  1.00  0.00           H  
ATOM   1715  HG1 THR A 112      11.388  34.876   0.716  1.00  0.00           H  
ATOM   1716 1HG2 THR A 112      10.720  35.467   3.228  1.00  0.00           H  
ATOM   1717 2HG2 THR A 112      11.351  34.038   4.081  1.00  0.00           H  
ATOM   1718 3HG2 THR A 112      12.319  34.813   2.805  1.00  0.00           H  
ATOM   1719  N   LEU A 113      12.830  31.248   3.597  1.00  0.00           N  
ATOM   1720  CA  LEU A 113      13.090  30.557   4.855  1.00  0.00           C  
ATOM   1721  C   LEU A 113      13.102  31.531   6.026  1.00  0.00           C  
ATOM   1722  O   LEU A 113      13.966  32.404   6.111  1.00  0.00           O  
ATOM   1723  CB  LEU A 113      14.430  29.815   4.785  1.00  0.00           C  
ATOM   1724  CG  LEU A 113      14.883  29.136   6.083  1.00  0.00           C  
ATOM   1725  CD1 LEU A 113      13.884  28.052   6.465  1.00  0.00           C  
ATOM   1726  CD2 LEU A 113      16.275  28.552   5.892  1.00  0.00           C  
ATOM   1727  H   LEU A 113      13.597  31.421   2.964  1.00  0.00           H  
ATOM   1728  HA  LEU A 113      12.295  29.831   5.021  1.00  0.00           H  
ATOM   1729 1HB  LEU A 113      14.362  29.048   4.016  1.00  0.00           H  
ATOM   1730 2HB  LEU A 113      15.205  30.524   4.494  1.00  0.00           H  
ATOM   1731  HG  LEU A 113      14.904  29.869   6.890  1.00  0.00           H  
ATOM   1732 1HD1 LEU A 113      14.205  27.570   7.388  1.00  0.00           H  
ATOM   1733 2HD1 LEU A 113      12.901  28.500   6.615  1.00  0.00           H  
ATOM   1734 3HD1 LEU A 113      13.828  27.311   5.669  1.00  0.00           H  
ATOM   1735 1HD2 LEU A 113      16.598  28.070   6.816  1.00  0.00           H  
ATOM   1736 2HD2 LEU A 113      16.255  27.818   5.087  1.00  0.00           H  
ATOM   1737 3HD2 LEU A 113      16.973  29.351   5.638  1.00  0.00           H  
ATOM   1738  N   VAL A 114      12.139  31.377   6.928  1.00  0.00           N  
ATOM   1739  CA  VAL A 114      12.077  32.197   8.132  1.00  0.00           C  
ATOM   1740  C   VAL A 114      12.099  31.335   9.387  1.00  0.00           C  
ATOM   1741  O   VAL A 114      11.274  30.436   9.549  1.00  0.00           O  
ATOM   1742  CB  VAL A 114      10.801  33.059   8.127  1.00  0.00           C  
ATOM   1743  CG1 VAL A 114      10.709  33.882   9.403  1.00  0.00           C  
ATOM   1744  CG2 VAL A 114      10.789  33.960   6.901  1.00  0.00           C  
ATOM   1745  H   VAL A 114      11.430  30.673   6.775  1.00  0.00           H  
ATOM   1746  HA  VAL A 114      12.945  32.857   8.145  1.00  0.00           H  
ATOM   1747  HB  VAL A 114       9.930  32.402   8.104  1.00  0.00           H  
ATOM   1748 1HG1 VAL A 114       9.800  34.484   9.383  1.00  0.00           H  
ATOM   1749 2HG1 VAL A 114      10.682  33.215  10.264  1.00  0.00           H  
ATOM   1750 3HG1 VAL A 114      11.576  34.537   9.477  1.00  0.00           H  
ATOM   1751 1HG2 VAL A 114       9.884  34.566   6.904  1.00  0.00           H  
ATOM   1752 2HG2 VAL A 114      11.663  34.612   6.921  1.00  0.00           H  
ATOM   1753 3HG2 VAL A 114      10.814  33.348   5.999  1.00  0.00           H  
ATOM   1754  N   THR A 115      13.049  31.614  10.274  1.00  0.00           N  
ATOM   1755  CA  THR A 115      13.165  30.880  11.528  1.00  0.00           C  
ATOM   1756  C   THR A 115      12.882  31.782  12.722  1.00  0.00           C  
ATOM   1757  O   THR A 115      11.749  32.032  13.030  1.00  0.00           O  
ATOM   1758  OXT THR A 115      13.791  32.243  13.355  1.00  0.00           O  
ATOM   1759  CB  THR A 115      14.563  30.251  11.675  1.00  0.00           C  
ATOM   1760  OG1 THR A 115      14.791  29.329  10.602  1.00  0.00           O  
ATOM   1761  CG2 THR A 115      14.682  29.518  13.002  1.00  0.00           C  
ATOM   1762  H   THR A 115      13.707  32.353  10.073  1.00  0.00           H  
ATOM   1763  HA  THR A 115      12.427  30.078  11.530  1.00  0.00           H  
ATOM   1764  HB  THR A 115      15.321  31.034  11.630  1.00  0.00           H  
ATOM   1765  HG1 THR A 115      14.946  28.452  10.962  1.00  0.00           H  
ATOM   1766 1HG2 THR A 115      15.676  29.081  13.089  1.00  0.00           H  
ATOM   1767 2HG2 THR A 115      14.521  30.219  13.821  1.00  0.00           H  
ATOM   1768 3HG2 THR A 115      13.933  28.728  13.050  1.00  0.00           H  
ATOM   1769  N   ASP C 116      -9.606  22.729   6.419  1.00  0.00           N  
ATOM   1770  CA  ASP C 116      -9.152  22.047   7.625  1.00  0.00           C  
ATOM   1771  C   ASP C 116      -9.344  20.540   7.510  1.00  0.00           C  
ATOM   1772  O   ASP C 116     -10.038  19.929   8.323  1.00  0.00           O  
ATOM   1773  CB  ASP C 116      -9.902  22.570   8.852  1.00  0.00           C  
ATOM   1774  CG  ASP C 116      -9.312  22.072  10.164  1.00  0.00           C  
ATOM   1775  OD1 ASP C 116      -8.211  21.575  10.147  1.00  0.00           O  
ATOM   1776  OD2 ASP C 116      -9.968  22.193  11.171  1.00  0.00           O  
ATOM   1777 1H   ASP C 116      -9.469  23.715   6.521  1.00  0.00           H  
ATOM   1778 2H   ASP C 116      -9.083  22.400   5.632  1.00  0.00           H  
ATOM   1779 3H   ASP C 116     -10.578  22.542   6.275  1.00  0.00           H  
ATOM   1780  HA  ASP C 116      -8.088  22.245   7.755  1.00  0.00           H  
ATOM   1781 1HB  ASP C 116      -9.883  23.661   8.853  1.00  0.00           H  
ATOM   1782 2HB  ASP C 116     -10.947  22.262   8.800  1.00  0.00           H  
ATOM   1783  N   ILE C 117      -8.726  19.945   6.495  1.00  0.00           N  
ATOM   1784  CA  ILE C 117      -8.797  18.503   6.294  1.00  0.00           C  
ATOM   1785  C   ILE C 117      -7.412  17.870   6.349  1.00  0.00           C  
ATOM   1786  O   ILE C 117      -6.500  18.287   5.635  1.00  0.00           O  
ATOM   1787  CB  ILE C 117      -9.461  18.168   4.946  1.00  0.00           C  
ATOM   1788  CG1 ILE C 117     -10.896  18.700   4.912  1.00  0.00           C  
ATOM   1789  CG2 ILE C 117      -9.440  16.668   4.701  1.00  0.00           C  
ATOM   1790  CD1 ILE C 117     -11.574  18.543   3.570  1.00  0.00           C  
ATOM   1791  H   ILE C 117      -8.193  20.507   5.847  1.00  0.00           H  
ATOM   1792  HA  ILE C 117      -9.400  18.072   7.092  1.00  0.00           H  
ATOM   1793  HB  ILE C 117      -8.922  18.666   4.141  1.00  0.00           H  
ATOM   1794 1HG1 ILE C 117     -11.495  18.181   5.660  1.00  0.00           H  
ATOM   1795 2HG1 ILE C 117     -10.898  19.759   5.172  1.00  0.00           H  
ATOM   1796 1HG2 ILE C 117      -9.915  16.449   3.744  1.00  0.00           H  
ATOM   1797 2HG2 ILE C 117      -8.410  16.316   4.683  1.00  0.00           H  
ATOM   1798 3HG2 ILE C 117      -9.983  16.161   5.499  1.00  0.00           H  
ATOM   1799 1HD1 ILE C 117     -12.587  18.943   3.625  1.00  0.00           H  
ATOM   1800 2HD1 ILE C 117     -11.010  19.087   2.811  1.00  0.00           H  
ATOM   1801 3HD1 ILE C 117     -11.616  17.488   3.305  1.00  0.00           H  
ATOM   1802  N   VAL C 118      -7.261  16.862   7.202  1.00  0.00           N  
ATOM   1803  CA  VAL C 118      -5.987  16.170   7.351  1.00  0.00           C  
ATOM   1804  C   VAL C 118      -5.774  15.160   6.231  1.00  0.00           C  
ATOM   1805  O   VAL C 118      -6.621  14.300   5.988  1.00  0.00           O  
ATOM   1806  CB  VAL C 118      -5.928  15.446   8.709  1.00  0.00           C  
ATOM   1807  CG1 VAL C 118      -4.641  14.644   8.830  1.00  0.00           C  
ATOM   1808  CG2 VAL C 118      -6.042  16.456   9.840  1.00  0.00           C  
ATOM   1809  H   VAL C 118      -8.049  16.568   7.760  1.00  0.00           H  
ATOM   1810  HA  VAL C 118      -5.185  16.908   7.313  1.00  0.00           H  
ATOM   1811  HB  VAL C 118      -6.755  14.738   8.769  1.00  0.00           H  
ATOM   1812 1HG1 VAL C 118      -4.616  14.138   9.796  1.00  0.00           H  
ATOM   1813 2HG1 VAL C 118      -4.598  13.903   8.032  1.00  0.00           H  
ATOM   1814 3HG1 VAL C 118      -3.786  15.314   8.751  1.00  0.00           H  
ATOM   1815 1HG2 VAL C 118      -6.001  15.937  10.797  1.00  0.00           H  
ATOM   1816 2HG2 VAL C 118      -5.219  17.168   9.777  1.00  0.00           H  
ATOM   1817 3HG2 VAL C 118      -6.989  16.990   9.758  1.00  0.00           H  
ATOM   1818  N   MET C 119      -4.638  15.269   5.550  1.00  0.00           N  
ATOM   1819  CA  MET C 119      -4.330  14.391   4.428  1.00  0.00           C  
ATOM   1820  C   MET C 119      -3.074  13.572   4.699  1.00  0.00           C  
ATOM   1821  O   MET C 119      -1.958  14.089   4.633  1.00  0.00           O  
ATOM   1822  CB  MET C 119      -4.168  15.207   3.147  1.00  0.00           C  
ATOM   1823  CG  MET C 119      -5.383  16.048   2.780  1.00  0.00           C  
ATOM   1824  SD  MET C 119      -5.139  16.995   1.264  1.00  0.00           S  
ATOM   1825  CE  MET C 119      -5.418  15.731   0.027  1.00  0.00           C  
ATOM   1826  H   MET C 119      -3.971  15.979   5.817  1.00  0.00           H  
ATOM   1827  HA  MET C 119      -5.157  13.693   4.298  1.00  0.00           H  
ATOM   1828 1HB  MET C 119      -3.316  15.877   3.248  1.00  0.00           H  
ATOM   1829 2HB  MET C 119      -3.961  14.537   2.312  1.00  0.00           H  
ATOM   1830 1HG  MET C 119      -6.247  15.400   2.646  1.00  0.00           H  
ATOM   1831 2HG  MET C 119      -5.601  16.745   3.589  1.00  0.00           H  
ATOM   1832 1HE  MET C 119      -5.302  16.163  -0.967  1.00  0.00           H  
ATOM   1833 2HE  MET C 119      -4.694  14.926   0.160  1.00  0.00           H  
ATOM   1834 3HE  MET C 119      -6.427  15.333   0.135  1.00  0.00           H  
ATOM   1835  N   THR C 120      -3.262  12.293   5.003  1.00  0.00           N  
ATOM   1836  CA  THR C 120      -2.150  11.419   5.362  1.00  0.00           C  
ATOM   1837  C   THR C 120      -1.594  10.705   4.137  1.00  0.00           C  
ATOM   1838  O   THR C 120      -2.297   9.936   3.482  1.00  0.00           O  
ATOM   1839  CB  THR C 120      -2.579  10.381   6.415  1.00  0.00           C  
ATOM   1840  OG1 THR C 120      -3.003  11.054   7.608  1.00  0.00           O  
ATOM   1841  CG2 THR C 120      -1.423   9.450   6.747  1.00  0.00           C  
ATOM   1842  H   THR C 120      -4.198  11.915   4.986  1.00  0.00           H  
ATOM   1843  HA  THR C 120      -1.353  12.030   5.786  1.00  0.00           H  
ATOM   1844  HB  THR C 120      -3.412   9.794   6.030  1.00  0.00           H  
ATOM   1845  HG1 THR C 120      -3.962  11.069   7.642  1.00  0.00           H  
ATOM   1846 1HG2 THR C 120      -1.744   8.723   7.493  1.00  0.00           H  
ATOM   1847 2HG2 THR C 120      -1.106   8.928   5.844  1.00  0.00           H  
ATOM   1848 3HG2 THR C 120      -0.590  10.030   7.142  1.00  0.00           H  
ATOM   1849  N   GLN C 121      -0.327  10.964   3.832  1.00  0.00           N  
ATOM   1850  CA  GLN C 121       0.320  10.364   2.671  1.00  0.00           C  
ATOM   1851  C   GLN C 121       1.143   9.146   3.067  1.00  0.00           C  
ATOM   1852  O   GLN C 121       1.755   9.119   4.135  1.00  0.00           O  
ATOM   1853  CB  GLN C 121       1.210  11.390   1.964  1.00  0.00           C  
ATOM   1854  CG  GLN C 121       0.494  12.671   1.571  1.00  0.00           C  
ATOM   1855  CD  GLN C 121       1.286  13.495   0.575  1.00  0.00           C  
ATOM   1856  OE1 GLN C 121       1.023  14.686   0.384  1.00  0.00           O  
ATOM   1857  NE2 GLN C 121       2.264  12.866  -0.067  1.00  0.00           N  
ATOM   1858  H   GLN C 121       0.202  11.593   4.419  1.00  0.00           H  
ATOM   1859  HA  GLN C 121      -0.453  10.036   1.975  1.00  0.00           H  
ATOM   1860 1HB  GLN C 121       2.044  11.656   2.613  1.00  0.00           H  
ATOM   1861 2HB  GLN C 121       1.627  10.947   1.059  1.00  0.00           H  
ATOM   1862 1HG  GLN C 121      -0.464  12.415   1.119  1.00  0.00           H  
ATOM   1863 2HG  GLN C 121       0.335  13.275   2.465  1.00  0.00           H  
ATOM   1864 1HE2 GLN C 121       2.821  13.359  -0.737  1.00  0.00           H  
ATOM   1865 2HE2 GLN C 121       2.444  11.900   0.118  1.00  0.00           H  
ATOM   1866  N   SER C 122       1.155   8.139   2.200  1.00  0.00           N  
ATOM   1867  CA  SER C 122       1.865   6.896   2.480  1.00  0.00           C  
ATOM   1868  C   SER C 122       2.488   6.322   1.214  1.00  0.00           C  
ATOM   1869  O   SER C 122       1.835   6.230   0.175  1.00  0.00           O  
ATOM   1870  CB  SER C 122       0.920   5.882   3.094  1.00  0.00           C  
ATOM   1871  OG  SER C 122       1.571   4.663   3.322  1.00  0.00           O  
ATOM   1872  H   SER C 122       0.660   8.237   1.326  1.00  0.00           H  
ATOM   1873  HA  SER C 122       2.665   7.107   3.190  1.00  0.00           H  
ATOM   1874 1HB  SER C 122       0.530   6.271   4.034  1.00  0.00           H  
ATOM   1875 2HB  SER C 122       0.072   5.725   2.428  1.00  0.00           H  
ATOM   1876  HG  SER C 122       1.967   4.413   2.484  1.00  0.00           H  
ATOM   1877  N   PRO C 123       3.756   5.936   1.308  1.00  0.00           N  
ATOM   1878  CA  PRO C 123       4.499   6.042   2.558  1.00  0.00           C  
ATOM   1879  C   PRO C 123       5.017   7.458   2.773  1.00  0.00           C  
ATOM   1880  O   PRO C 123       4.757   8.353   1.967  1.00  0.00           O  
ATOM   1881  CB  PRO C 123       5.646   5.045   2.363  1.00  0.00           C  
ATOM   1882  CG  PRO C 123       5.945   5.112   0.904  1.00  0.00           C  
ATOM   1883  CD  PRO C 123       4.597   5.272   0.253  1.00  0.00           C  
ATOM   1884  HA  PRO C 123       3.849   5.737   3.392  1.00  0.00           H  
ATOM   1885 1HB  PRO C 123       6.504   5.332   2.989  1.00  0.00           H  
ATOM   1886 2HB  PRO C 123       5.332   4.042   2.689  1.00  0.00           H  
ATOM   1887 1HG  PRO C 123       6.620   5.955   0.693  1.00  0.00           H  
ATOM   1888 2HG  PRO C 123       6.466   4.199   0.581  1.00  0.00           H  
ATOM   1889 1HD  PRO C 123       4.694   5.909  -0.639  1.00  0.00           H  
ATOM   1890 2HD  PRO C 123       4.201   4.282  -0.018  1.00  0.00           H  
ATOM   1891  N   LEU C 124       5.749   7.656   3.863  1.00  0.00           N  
ATOM   1892  CA  LEU C 124       6.462   8.908   4.090  1.00  0.00           C  
ATOM   1893  C   LEU C 124       7.604   9.080   3.097  1.00  0.00           C  
ATOM   1894  O   LEU C 124       7.852  10.181   2.606  1.00  0.00           O  
ATOM   1895  CB  LEU C 124       7.011   8.953   5.522  1.00  0.00           C  
ATOM   1896  CG  LEU C 124       7.731  10.248   5.918  1.00  0.00           C  
ATOM   1897  CD1 LEU C 124       6.779  11.426   5.764  1.00  0.00           C  
ATOM   1898  CD2 LEU C 124       8.231  10.133   7.351  1.00  0.00           C  
ATOM   1899  H   LEU C 124       5.814   6.921   4.552  1.00  0.00           H  
ATOM   1900  HA  LEU C 124       5.763   9.733   3.957  1.00  0.00           H  
ATOM   1901 1HB  LEU C 124       6.184   8.808   6.216  1.00  0.00           H  
ATOM   1902 2HB  LEU C 124       7.714   8.130   5.651  1.00  0.00           H  
ATOM   1903  HG  LEU C 124       8.577  10.413   5.250  1.00  0.00           H  
ATOM   1904 1HD1 LEU C 124       7.291  12.347   6.045  1.00  0.00           H  
ATOM   1905 2HD1 LEU C 124       6.452  11.496   4.726  1.00  0.00           H  
ATOM   1906 3HD1 LEU C 124       5.913  11.281   6.409  1.00  0.00           H  
ATOM   1907 1HD2 LEU C 124       8.744  11.054   7.632  1.00  0.00           H  
ATOM   1908 2HD2 LEU C 124       7.386   9.970   8.019  1.00  0.00           H  
ATOM   1909 3HD2 LEU C 124       8.923   9.294   7.428  1.00  0.00           H  
ATOM   1910  N   SER C 125       8.297   7.984   2.804  1.00  0.00           N  
ATOM   1911  CA  SER C 125       9.355   7.992   1.801  1.00  0.00           C  
ATOM   1912  C   SER C 125       9.393   6.679   1.031  1.00  0.00           C  
ATOM   1913  O   SER C 125       9.147   5.611   1.593  1.00  0.00           O  
ATOM   1914  CB  SER C 125      10.697   8.242   2.460  1.00  0.00           C  
ATOM   1915  OG  SER C 125      11.733   8.209   1.517  1.00  0.00           O  
ATOM   1916  H   SER C 125       8.085   7.124   3.289  1.00  0.00           H  
ATOM   1917  HA  SER C 125       9.155   8.798   1.093  1.00  0.00           H  
ATOM   1918 1HB  SER C 125      10.684   9.212   2.956  1.00  0.00           H  
ATOM   1919 2HB  SER C 125      10.873   7.486   3.224  1.00  0.00           H  
ATOM   1920  HG  SER C 125      11.400   8.668   0.742  1.00  0.00           H  
ATOM   1921  N   LEU C 126       9.703   6.763  -0.258  1.00  0.00           N  
ATOM   1922  CA  LEU C 126       9.550   5.627  -1.159  1.00  0.00           C  
ATOM   1923  C   LEU C 126      10.739   5.510  -2.105  1.00  0.00           C  
ATOM   1924  O   LEU C 126      10.754   6.119  -3.176  1.00  0.00           O  
ATOM   1925  CB  LEU C 126       8.255   5.764  -1.970  1.00  0.00           C  
ATOM   1926  CG  LEU C 126       7.950   4.611  -2.935  1.00  0.00           C  
ATOM   1927  CD1 LEU C 126       7.770   3.321  -2.146  1.00  0.00           C  
ATOM   1928  CD2 LEU C 126       6.700   4.939  -3.738  1.00  0.00           C  
ATOM   1929  H   LEU C 126      10.054   7.637  -0.624  1.00  0.00           H  
ATOM   1930  HA  LEU C 126       9.496   4.717  -0.562  1.00  0.00           H  
ATOM   1931 1HB  LEU C 126       7.419   5.846  -1.277  1.00  0.00           H  
ATOM   1932 2HB  LEU C 126       8.307   6.682  -2.555  1.00  0.00           H  
ATOM   1933  HG  LEU C 126       8.791   4.473  -3.614  1.00  0.00           H  
ATOM   1934 1HD1 LEU C 126       7.553   2.502  -2.832  1.00  0.00           H  
ATOM   1935 2HD1 LEU C 126       8.686   3.101  -1.597  1.00  0.00           H  
ATOM   1936 3HD1 LEU C 126       6.944   3.436  -1.445  1.00  0.00           H  
ATOM   1937 1HD2 LEU C 126       6.483   4.121  -4.424  1.00  0.00           H  
ATOM   1938 2HD2 LEU C 126       5.857   5.077  -3.060  1.00  0.00           H  
ATOM   1939 3HD2 LEU C 126       6.862   5.856  -4.305  1.00  0.00           H  
ATOM   1940  N   PRO C 127      11.733   4.725  -1.705  1.00  0.00           N  
ATOM   1941  CA  PRO C 127      12.828   4.361  -2.595  1.00  0.00           C  
ATOM   1942  C   PRO C 127      12.321   3.580  -3.801  1.00  0.00           C  
ATOM   1943  O   PRO C 127      11.602   2.591  -3.654  1.00  0.00           O  
ATOM   1944  CB  PRO C 127      13.727   3.500  -1.702  1.00  0.00           C  
ATOM   1945  CG  PRO C 127      13.309   3.853  -0.315  1.00  0.00           C  
ATOM   1946  CD  PRO C 127      11.825   4.080  -0.418  1.00  0.00           C  
ATOM   1947  HA  PRO C 127      13.351   5.273  -2.918  1.00  0.00           H  
ATOM   1948 1HB  PRO C 127      13.580   2.435  -1.934  1.00  0.00           H  
ATOM   1949 2HB  PRO C 127      14.784   3.729  -1.901  1.00  0.00           H  
ATOM   1950 1HG  PRO C 127      13.567   3.038   0.378  1.00  0.00           H  
ATOM   1951 2HG  PRO C 127      13.852   4.746   0.029  1.00  0.00           H  
ATOM   1952 1HD  PRO C 127      11.302   3.113  -0.385  1.00  0.00           H  
ATOM   1953 2HD  PRO C 127      11.494   4.728   0.408  1.00  0.00           H  
ATOM   1954  N   VAL C 128      12.699   4.029  -4.993  1.00  0.00           N  
ATOM   1955  CA  VAL C 128      12.244   3.402  -6.228  1.00  0.00           C  
ATOM   1956  C   VAL C 128      13.414   3.103  -7.157  1.00  0.00           C  
ATOM   1957  O   VAL C 128      14.302   3.935  -7.340  1.00  0.00           O  
ATOM   1958  CB  VAL C 128      11.238   4.316  -6.952  1.00  0.00           C  
ATOM   1959  CG1 VAL C 128      10.812   3.697  -8.275  1.00  0.00           C  
ATOM   1960  CG2 VAL C 128      10.032   4.567  -6.060  1.00  0.00           C  
ATOM   1961  H   VAL C 128      13.318   4.826  -5.044  1.00  0.00           H  
ATOM   1962  HA  VAL C 128      11.748   2.464  -5.977  1.00  0.00           H  
ATOM   1963  HB  VAL C 128      11.724   5.265  -7.183  1.00  0.00           H  
ATOM   1964 1HG1 VAL C 128      10.102   4.356  -8.773  1.00  0.00           H  
ATOM   1965 2HG1 VAL C 128      11.687   3.559  -8.910  1.00  0.00           H  
ATOM   1966 3HG1 VAL C 128      10.342   2.731  -8.089  1.00  0.00           H  
ATOM   1967 1HG2 VAL C 128       9.325   5.215  -6.579  1.00  0.00           H  
ATOM   1968 2HG2 VAL C 128       9.550   3.619  -5.825  1.00  0.00           H  
ATOM   1969 3HG2 VAL C 128      10.355   5.049  -5.138  1.00  0.00           H  
ATOM   1970  N   THR C 129      13.408   1.909  -7.741  1.00  0.00           N  
ATOM   1971  CA  THR C 129      14.386   1.551  -8.762  1.00  0.00           C  
ATOM   1972  C   THR C 129      14.093   2.261 -10.077  1.00  0.00           C  
ATOM   1973  O   THR C 129      12.948   2.313 -10.525  1.00  0.00           O  
ATOM   1974  CB  THR C 129      14.416   0.029  -8.991  1.00  0.00           C  
ATOM   1975  OG1 THR C 129      14.774  -0.634  -7.771  1.00  0.00           O  
ATOM   1976  CG2 THR C 129      15.424  -0.328 -10.072  1.00  0.00           C  
ATOM   1977  H   THR C 129      12.709   1.232  -7.470  1.00  0.00           H  
ATOM   1978  HA  THR C 129      15.373   1.866  -8.421  1.00  0.00           H  
ATOM   1979  HB  THR C 129      13.427  -0.312  -9.297  1.00  0.00           H  
ATOM   1980  HG1 THR C 129      13.977  -0.930  -7.323  1.00  0.00           H  
ATOM   1981 1HG2 THR C 129      15.431  -1.408 -10.221  1.00  0.00           H  
ATOM   1982 2HG2 THR C 129      15.148   0.165 -11.004  1.00  0.00           H  
ATOM   1983 3HG2 THR C 129      16.416   0.002  -9.767  1.00  0.00           H  
ATOM   1984  N   PRO C 130      15.136   2.808 -10.693  1.00  0.00           N  
ATOM   1985  CA  PRO C 130      15.002   3.470 -11.985  1.00  0.00           C  
ATOM   1986  C   PRO C 130      14.264   2.586 -12.983  1.00  0.00           C  
ATOM   1987  O   PRO C 130      14.695   1.470 -13.276  1.00  0.00           O  
ATOM   1988  CB  PRO C 130      16.456   3.703 -12.406  1.00  0.00           C  
ATOM   1989  CG  PRO C 130      17.188   3.867 -11.117  1.00  0.00           C  
ATOM   1990  CD  PRO C 130      16.546   2.866 -10.193  1.00  0.00           C  
ATOM   1991  HA  PRO C 130      14.473   4.425 -11.850  1.00  0.00           H  
ATOM   1992 1HB  PRO C 130      16.819   2.849 -12.997  1.00  0.00           H  
ATOM   1993 2HB  PRO C 130      16.524   4.592 -13.050  1.00  0.00           H  
ATOM   1994 1HG  PRO C 130      18.262   3.680 -11.263  1.00  0.00           H  
ATOM   1995 2HG  PRO C 130      17.091   4.901 -10.754  1.00  0.00           H  
ATOM   1996 1HD  PRO C 130      17.052   1.895 -10.294  1.00  0.00           H  
ATOM   1997 2HD  PRO C 130      16.609   3.230  -9.157  1.00  0.00           H  
ATOM   1998  N   GLY C 131      13.150   3.090 -13.502  1.00  0.00           N  
ATOM   1999  CA  GLY C 131      12.351   2.348 -14.469  1.00  0.00           C  
ATOM   2000  C   GLY C 131      11.179   1.647 -13.794  1.00  0.00           C  
ATOM   2001  O   GLY C 131      10.307   1.091 -14.461  1.00  0.00           O  
ATOM   2002  H   GLY C 131      12.849   4.012 -13.219  1.00  0.00           H  
ATOM   2003 1HA  GLY C 131      11.979   3.030 -15.234  1.00  0.00           H  
ATOM   2004 2HA  GLY C 131      12.978   1.613 -14.972  1.00  0.00           H  
ATOM   2005  N   GLU C 132      11.165   1.675 -12.465  1.00  0.00           N  
ATOM   2006  CA  GLU C 132      10.096   1.049 -11.697  1.00  0.00           C  
ATOM   2007  C   GLU C 132       8.971   2.036 -11.413  1.00  0.00           C  
ATOM   2008  O   GLU C 132       9.209   3.136 -10.912  1.00  0.00           O  
ATOM   2009  CB  GLU C 132      10.642   0.491 -10.381  1.00  0.00           C  
ATOM   2010  CG  GLU C 132       9.615  -0.254  -9.539  1.00  0.00           C  
ATOM   2011  CD  GLU C 132      10.167  -0.721  -8.221  1.00  0.00           C  
ATOM   2012  OE1 GLU C 132      11.246  -0.308  -7.870  1.00  0.00           O  
ATOM   2013  OE2 GLU C 132       9.507  -1.491  -7.563  1.00  0.00           O  
ATOM   2014  H   GLU C 132      11.915   2.143 -11.975  1.00  0.00           H  
ATOM   2015  HA  GLU C 132       9.686   0.226 -12.282  1.00  0.00           H  
ATOM   2016 1HB  GLU C 132      11.464  -0.194 -10.589  1.00  0.00           H  
ATOM   2017 2HB  GLU C 132      11.041   1.306  -9.777  1.00  0.00           H  
ATOM   2018 1HG  GLU C 132       8.767   0.405  -9.353  1.00  0.00           H  
ATOM   2019 2HG  GLU C 132       9.255  -1.114 -10.102  1.00  0.00           H  
ATOM   2020  N   PRO C 133       7.746   1.637 -11.735  1.00  0.00           N  
ATOM   2021  CA  PRO C 133       6.571   2.444 -11.427  1.00  0.00           C  
ATOM   2022  C   PRO C 133       6.464   2.713  -9.931  1.00  0.00           C  
ATOM   2023  O   PRO C 133       6.680   1.819  -9.113  1.00  0.00           O  
ATOM   2024  CB  PRO C 133       5.414   1.575 -11.928  1.00  0.00           C  
ATOM   2025  CG  PRO C 133       6.034   0.705 -12.968  1.00  0.00           C  
ATOM   2026  CD  PRO C 133       7.403   0.392 -12.426  1.00  0.00           C  
ATOM   2027  HA  PRO C 133       6.625   3.389 -11.987  1.00  0.00           H  
ATOM   2028 1HB  PRO C 133       4.985   1.001 -11.093  1.00  0.00           H  
ATOM   2029 2HB  PRO C 133       4.611   2.211 -12.328  1.00  0.00           H  
ATOM   2030 1HG  PRO C 133       5.423  -0.197 -13.123  1.00  0.00           H  
ATOM   2031 2HG  PRO C 133       6.071   1.233 -13.932  1.00  0.00           H  
ATOM   2032 1HD  PRO C 133       7.339  -0.465 -11.739  1.00  0.00           H  
ATOM   2033 2HD  PRO C 133       8.086   0.170 -13.260  1.00  0.00           H  
ATOM   2034  N   ALA C 134       6.130   3.950  -9.580  1.00  0.00           N  
ATOM   2035  CA  ALA C 134       5.903   4.316  -8.187  1.00  0.00           C  
ATOM   2036  C   ALA C 134       4.418   4.485  -7.897  1.00  0.00           C  
ATOM   2037  O   ALA C 134       3.606   4.607  -8.814  1.00  0.00           O  
ATOM   2038  CB  ALA C 134       6.658   5.593  -7.845  1.00  0.00           C  
ATOM   2039  H   ALA C 134       6.030   4.655 -10.296  1.00  0.00           H  
ATOM   2040  HA  ALA C 134       6.277   3.507  -7.559  1.00  0.00           H  
ATOM   2041 1HB  ALA C 134       6.478   5.853  -6.802  1.00  0.00           H  
ATOM   2042 2HB  ALA C 134       7.725   5.438  -8.003  1.00  0.00           H  
ATOM   2043 3HB  ALA C 134       6.311   6.402  -8.486  1.00  0.00           H  
ATOM   2044  N   SER C 135       4.068   4.491  -6.615  1.00  0.00           N  
ATOM   2045  CA  SER C 135       2.676   4.631  -6.201  1.00  0.00           C  
ATOM   2046  C   SER C 135       2.569   5.349  -4.862  1.00  0.00           C  
ATOM   2047  O   SER C 135       3.062   4.862  -3.845  1.00  0.00           O  
ATOM   2048  CB  SER C 135       2.020   3.267  -6.107  1.00  0.00           C  
ATOM   2049  OG  SER C 135       0.681   3.380  -5.711  1.00  0.00           O  
ATOM   2050  H   SER C 135       4.784   4.396  -5.909  1.00  0.00           H  
ATOM   2051  HA  SER C 135       2.150   5.223  -6.951  1.00  0.00           H  
ATOM   2052 1HB  SER C 135       2.075   2.769  -7.075  1.00  0.00           H  
ATOM   2053 2HB  SER C 135       2.563   2.651  -5.392  1.00  0.00           H  
ATOM   2054  HG  SER C 135       0.664   4.053  -5.027  1.00  0.00           H  
ATOM   2055  N   ILE C 136       1.923   6.510  -4.870  1.00  0.00           N  
ATOM   2056  CA  ILE C 136       1.769   7.309  -3.660  1.00  0.00           C  
ATOM   2057  C   ILE C 136       0.305   7.419  -3.255  1.00  0.00           C  
ATOM   2058  O   ILE C 136      -0.526   7.909  -4.020  1.00  0.00           O  
ATOM   2059  CB  ILE C 136       2.356   8.719  -3.855  1.00  0.00           C  
ATOM   2060  CG1 ILE C 136       3.840   8.634  -4.218  1.00  0.00           C  
ATOM   2061  CG2 ILE C 136       2.158   9.555  -2.600  1.00  0.00           C  
ATOM   2062  CD1 ILE C 136       4.106   8.639  -5.706  1.00  0.00           C  
ATOM   2063  H   ILE C 136       1.527   6.847  -5.736  1.00  0.00           H  
ATOM   2064  HA  ILE C 136       2.310   6.819  -2.851  1.00  0.00           H  
ATOM   2065  HB  ILE C 136       1.855   9.209  -4.689  1.00  0.00           H  
ATOM   2066 1HG1 ILE C 136       4.372   9.474  -3.773  1.00  0.00           H  
ATOM   2067 2HG1 ILE C 136       4.266   7.721  -3.800  1.00  0.00           H  
ATOM   2068 1HG2 ILE C 136       2.579  10.548  -2.754  1.00  0.00           H  
ATOM   2069 2HG2 ILE C 136       1.094   9.642  -2.384  1.00  0.00           H  
ATOM   2070 3HG2 ILE C 136       2.661   9.075  -1.760  1.00  0.00           H  
ATOM   2071 1HD1 ILE C 136       5.180   8.576  -5.884  1.00  0.00           H  
ATOM   2072 2HD1 ILE C 136       3.611   7.784  -6.167  1.00  0.00           H  
ATOM   2073 3HD1 ILE C 136       3.721   9.560  -6.141  1.00  0.00           H  
ATOM   2074  N   SER C 137      -0.006   6.960  -2.047  1.00  0.00           N  
ATOM   2075  CA  SER C 137      -1.381   6.944  -1.564  1.00  0.00           C  
ATOM   2076  C   SER C 137      -1.638   8.091  -0.595  1.00  0.00           C  
ATOM   2077  O   SER C 137      -0.776   8.440   0.211  1.00  0.00           O  
ATOM   2078  CB  SER C 137      -1.681   5.621  -0.886  1.00  0.00           C  
ATOM   2079  OG  SER C 137      -2.964   5.626  -0.322  1.00  0.00           O  
ATOM   2080  H   SER C 137       0.730   6.613  -1.448  1.00  0.00           H  
ATOM   2081  HA  SER C 137      -2.050   7.061  -2.418  1.00  0.00           H  
ATOM   2082 1HB  SER C 137      -1.604   4.814  -1.614  1.00  0.00           H  
ATOM   2083 2HB  SER C 137      -0.940   5.434  -0.110  1.00  0.00           H  
ATOM   2084  HG  SER C 137      -2.967   6.337   0.323  1.00  0.00           H  
ATOM   2085  N   CYS C 138      -2.829   8.674  -0.679  1.00  0.00           N  
ATOM   2086  CA  CYS C 138      -3.245   9.706   0.263  1.00  0.00           C  
ATOM   2087  C   CYS C 138      -4.635   9.418   0.816  1.00  0.00           C  
ATOM   2088  O   CYS C 138      -5.538   9.022   0.078  1.00  0.00           O  
ATOM   2089  CB  CYS C 138      -3.243  11.080  -0.407  1.00  0.00           C  
ATOM   2090  SG  CYS C 138      -1.604  11.649  -0.919  1.00  0.00           S  
ATOM   2091  H   CYS C 138      -3.462   8.396  -1.415  1.00  0.00           H  
ATOM   2092  HA  CYS C 138      -2.538   9.722   1.092  1.00  0.00           H  
ATOM   2093 1HB  CYS C 138      -3.883  11.055  -1.289  1.00  0.00           H  
ATOM   2094 2HB  CYS C 138      -3.658  11.819   0.278  1.00  0.00           H  
ATOM   2095  N   ARG C 139      -4.802   9.620   2.119  1.00  0.00           N  
ATOM   2096  CA  ARG C 139      -6.101   9.455   2.760  1.00  0.00           C  
ATOM   2097  C   ARG C 139      -6.527  10.730   3.477  1.00  0.00           C  
ATOM   2098  O   ARG C 139      -5.907  11.137   4.460  1.00  0.00           O  
ATOM   2099  CB  ARG C 139      -6.066   8.304   3.754  1.00  0.00           C  
ATOM   2100  CG  ARG C 139      -7.322   8.147   4.595  1.00  0.00           C  
ATOM   2101  CD  ARG C 139      -7.397   6.804   5.225  1.00  0.00           C  
ATOM   2102  NE  ARG C 139      -7.785   5.778   4.271  1.00  0.00           N  
ATOM   2103  CZ  ARG C 139      -7.732   4.453   4.509  1.00  0.00           C  
ATOM   2104  NH1 ARG C 139      -7.306   4.010   5.671  1.00  0.00           N  
ATOM   2105  NH2 ARG C 139      -8.109   3.598   3.573  1.00  0.00           N  
ATOM   2106  H   ARG C 139      -4.008   9.895   2.680  1.00  0.00           H  
ATOM   2107  HA  ARG C 139      -6.840   9.227   1.990  1.00  0.00           H  
ATOM   2108 1HB  ARG C 139      -5.906   7.368   3.221  1.00  0.00           H  
ATOM   2109 2HB  ARG C 139      -5.226   8.439   4.437  1.00  0.00           H  
ATOM   2110 1HG  ARG C 139      -7.327   8.898   5.386  1.00  0.00           H  
ATOM   2111 2HG  ARG C 139      -8.202   8.279   3.964  1.00  0.00           H  
ATOM   2112 1HD  ARG C 139      -6.422   6.539   5.633  1.00  0.00           H  
ATOM   2113 2HD  ARG C 139      -8.133   6.819   6.028  1.00  0.00           H  
ATOM   2114  HE  ARG C 139      -8.118   6.080   3.365  1.00  0.00           H  
ATOM   2115 1HH1 ARG C 139      -7.019   4.663   6.386  1.00  0.00           H  
ATOM   2116 2HH1 ARG C 139      -7.267   3.017   5.849  1.00  0.00           H  
ATOM   2117 1HH2 ARG C 139      -8.436   3.939   2.680  1.00  0.00           H  
ATOM   2118 2HH2 ARG C 139      -8.069   2.606   3.751  1.00  0.00           H  
ATOM   2119  N   SER C 140      -7.588  11.356   2.980  1.00  0.00           N  
ATOM   2120  CA  SER C 140      -8.132  12.556   3.606  1.00  0.00           C  
ATOM   2121  C   SER C 140      -9.024  12.204   4.789  1.00  0.00           C  
ATOM   2122  O   SER C 140      -9.665  11.153   4.805  1.00  0.00           O  
ATOM   2123  CB  SER C 140      -8.918  13.363   2.591  1.00  0.00           C  
ATOM   2124  OG  SER C 140      -8.087  13.815   1.557  1.00  0.00           O  
ATOM   2125  H   SER C 140      -8.029  10.992   2.148  1.00  0.00           H  
ATOM   2126  HA  SER C 140      -7.302  13.162   3.971  1.00  0.00           H  
ATOM   2127 1HB  SER C 140      -9.717  12.748   2.177  1.00  0.00           H  
ATOM   2128 2HB  SER C 140      -9.383  14.215   3.085  1.00  0.00           H  
ATOM   2129  HG  SER C 140      -8.046  13.099   0.919  1.00  0.00           H  
ATOM   2130  N   SER C 141      -9.061  13.090   5.779  1.00  0.00           N  
ATOM   2131  CA  SER C 141      -9.931  12.910   6.935  1.00  0.00           C  
ATOM   2132  C   SER C 141     -11.372  13.275   6.603  1.00  0.00           C  
ATOM   2133  O   SER C 141     -12.284  13.024   7.390  1.00  0.00           O  
ATOM   2134  CB  SER C 141      -9.441  13.755   8.094  1.00  0.00           C  
ATOM   2135  OG  SER C 141      -9.611  15.120   7.828  1.00  0.00           O  
ATOM   2136  H   SER C 141      -8.472  13.908   5.730  1.00  0.00           H  
ATOM   2137  HA  SER C 141      -9.903  11.860   7.230  1.00  0.00           H  
ATOM   2138 1HB  SER C 141      -9.988  13.488   8.998  1.00  0.00           H  
ATOM   2139 2HB  SER C 141      -8.387  13.546   8.277  1.00  0.00           H  
ATOM   2140  HG  SER C 141     -10.543  15.303   7.968  1.00  0.00           H  
ATOM   2141  N   GLN C 142     -11.571  13.869   5.431  1.00  0.00           N  
ATOM   2142  CA  GLN C 142     -12.900  14.287   4.999  1.00  0.00           C  
ATOM   2143  C   GLN C 142     -13.025  14.243   3.482  1.00  0.00           C  
ATOM   2144  O   GLN C 142     -12.075  14.552   2.762  1.00  0.00           O  
ATOM   2145  CB  GLN C 142     -13.210  15.697   5.509  1.00  0.00           C  
ATOM   2146  CG  GLN C 142     -14.593  16.203   5.137  1.00  0.00           C  
ATOM   2147  CD  GLN C 142     -14.891  17.565   5.734  1.00  0.00           C  
ATOM   2148  OE1 GLN C 142     -14.231  18.001   6.681  1.00  0.00           O  
ATOM   2149  NE2 GLN C 142     -15.889  18.246   5.182  1.00  0.00           N  
ATOM   2150  H   GLN C 142     -10.781  14.036   4.823  1.00  0.00           H  
ATOM   2151  HA  GLN C 142     -13.632  13.596   5.417  1.00  0.00           H  
ATOM   2152 1HB  GLN C 142     -13.126  15.718   6.596  1.00  0.00           H  
ATOM   2153 2HB  GLN C 142     -12.477  16.398   5.110  1.00  0.00           H  
ATOM   2154 1HG  GLN C 142     -14.660  16.283   4.052  1.00  0.00           H  
ATOM   2155 2HG  GLN C 142     -15.338  15.498   5.505  1.00  0.00           H  
ATOM   2156 1HE2 GLN C 142     -16.132  19.152   5.534  1.00  0.00           H  
ATOM   2157 2HE2 GLN C 142     -16.398  17.856   4.415  1.00  0.00           H  
ATOM   2158  N   ASN C 143     -14.202  13.858   3.001  1.00  0.00           N  
ATOM   2159  CA  ASN C 143     -14.468  13.816   1.568  1.00  0.00           C  
ATOM   2160  C   ASN C 143     -14.200  15.167   0.918  1.00  0.00           C  
ATOM   2161  O   ASN C 143     -14.801  16.175   1.289  1.00  0.00           O  
ATOM   2162  CB  ASN C 143     -15.894  13.368   1.303  1.00  0.00           C  
ATOM   2163  CG  ASN C 143     -16.190  13.222  -0.164  1.00  0.00           C  
ATOM   2164  OD1 ASN C 143     -15.976  14.153  -0.949  1.00  0.00           O  
ATOM   2165  ND2 ASN C 143     -16.678  12.071  -0.549  1.00  0.00           N  
ATOM   2166  H   ASN C 143     -14.932  13.588   3.645  1.00  0.00           H  
ATOM   2167  HA  ASN C 143     -13.787  13.096   1.111  1.00  0.00           H  
ATOM   2168 1HB  ASN C 143     -16.073  12.412   1.795  1.00  0.00           H  
ATOM   2169 2HB  ASN C 143     -16.588  14.092   1.731  1.00  0.00           H  
ATOM   2170 1HD2 ASN C 143     -16.894  11.916  -1.514  1.00  0.00           H  
ATOM   2171 2HD2 ASN C 143     -16.835  11.345   0.120  1.00  0.00           H  
ATOM   2172  N   ILE C 144     -13.295  15.181  -0.054  1.00  0.00           N  
ATOM   2173  CA  ILE C 144     -12.839  16.427  -0.658  1.00  0.00           C  
ATOM   2174  C   ILE C 144     -13.491  16.652  -2.016  1.00  0.00           C  
ATOM   2175  O   ILE C 144     -12.840  17.093  -2.963  1.00  0.00           O  
ATOM   2176  CB  ILE C 144     -11.307  16.432  -0.817  1.00  0.00           C  
ATOM   2177  CG1 ILE C 144     -10.864  15.307  -1.756  1.00  0.00           C  
ATOM   2178  CG2 ILE C 144     -10.631  16.296   0.539  1.00  0.00           C  
ATOM   2179  CD1 ILE C 144      -9.426  15.419  -2.206  1.00  0.00           C  
ATOM   2180  H   ILE C 144     -12.913  14.306  -0.383  1.00  0.00           H  
ATOM   2181  HA  ILE C 144     -13.120  17.252  -0.004  1.00  0.00           H  
ATOM   2182  HB  ILE C 144     -10.992  17.368  -1.277  1.00  0.00           H  
ATOM   2183 1HG1 ILE C 144     -10.992  14.346  -1.258  1.00  0.00           H  
ATOM   2184 2HG1 ILE C 144     -11.499  15.302  -2.642  1.00  0.00           H  
ATOM   2185 1HG2 ILE C 144      -9.550  16.301   0.408  1.00  0.00           H  
ATOM   2186 2HG2 ILE C 144     -10.923  17.129   1.176  1.00  0.00           H  
ATOM   2187 3HG2 ILE C 144     -10.937  15.359   1.005  1.00  0.00           H  
ATOM   2188 1HD1 ILE C 144      -9.186  14.587  -2.869  1.00  0.00           H  
ATOM   2189 2HD1 ILE C 144      -9.283  16.359  -2.739  1.00  0.00           H  
ATOM   2190 3HD1 ILE C 144      -8.769  15.390  -1.338  1.00  0.00           H  
ATOM   2191  N   VAL C 145     -14.782  16.347  -2.104  1.00  0.00           N  
ATOM   2192  CA  VAL C 145     -15.575  16.705  -3.274  1.00  0.00           C  
ATOM   2193  C   VAL C 145     -16.408  17.953  -3.013  1.00  0.00           C  
ATOM   2194  O   VAL C 145     -17.212  17.991  -2.082  1.00  0.00           O  
ATOM   2195  CB  VAL C 145     -16.506  15.542  -3.664  1.00  0.00           C  
ATOM   2196  CG1 VAL C 145     -17.369  15.928  -4.857  1.00  0.00           C  
ATOM   2197  CG2 VAL C 145     -15.683  14.301  -3.973  1.00  0.00           C  
ATOM   2198  H   VAL C 145     -15.224  15.854  -1.342  1.00  0.00           H  
ATOM   2199  HA  VAL C 145     -14.897  16.905  -4.105  1.00  0.00           H  
ATOM   2200  HB  VAL C 145     -17.181  15.334  -2.834  1.00  0.00           H  
ATOM   2201 1HG1 VAL C 145     -18.021  15.094  -5.119  1.00  0.00           H  
ATOM   2202 2HG1 VAL C 145     -17.976  16.796  -4.601  1.00  0.00           H  
ATOM   2203 3HG1 VAL C 145     -16.729  16.168  -5.706  1.00  0.00           H  
ATOM   2204 1HG2 VAL C 145     -16.348  13.482  -4.247  1.00  0.00           H  
ATOM   2205 2HG2 VAL C 145     -15.005  14.511  -4.800  1.00  0.00           H  
ATOM   2206 3HG2 VAL C 145     -15.106  14.019  -3.092  1.00  0.00           H  
ATOM   2207  N   HIS C 146     -16.211  18.974  -3.841  1.00  0.00           N  
ATOM   2208  CA  HIS C 146     -16.897  20.248  -3.663  1.00  0.00           C  
ATOM   2209  C   HIS C 146     -18.368  20.140  -4.045  1.00  0.00           C  
ATOM   2210  O   HIS C 146     -18.742  19.325  -4.888  1.00  0.00           O  
ATOM   2211  CB  HIS C 146     -16.226  21.345  -4.498  1.00  0.00           C  
ATOM   2212  CG  HIS C 146     -16.635  22.731  -4.109  1.00  0.00           C  
ATOM   2213  ND1 HIS C 146     -17.914  23.211  -4.301  1.00  0.00           N  
ATOM   2214  CD2 HIS C 146     -15.936  23.741  -3.540  1.00  0.00           C  
ATOM   2215  CE1 HIS C 146     -17.983  24.457  -3.866  1.00  0.00           C  
ATOM   2216  NE2 HIS C 146     -16.797  24.802  -3.400  1.00  0.00           N  
ATOM   2217  H   HIS C 146     -15.570  18.864  -4.614  1.00  0.00           H  
ATOM   2218  HA  HIS C 146     -16.848  20.544  -2.616  1.00  0.00           H  
ATOM   2219 1HB  HIS C 146     -15.143  21.267  -4.397  1.00  0.00           H  
ATOM   2220 2HB  HIS C 146     -16.468  21.200  -5.550  1.00  0.00           H  
ATOM   2221  HD2 HIS C 146     -14.886  23.717  -3.248  1.00  0.00           H  
ATOM   2222  HE1 HIS C 146     -18.869  25.092  -3.888  1.00  0.00           H  
ATOM   2223  HE2 HIS C 146     -16.555  25.699  -3.004  1.00  0.00           H  
ATOM   2224  N   ASN C 147     -19.198  20.967  -3.419  1.00  0.00           N  
ATOM   2225  CA  ASN C 147     -20.642  20.889  -3.605  1.00  0.00           C  
ATOM   2226  C   ASN C 147     -21.036  21.272  -5.026  1.00  0.00           C  
ATOM   2227  O   ASN C 147     -22.130  20.946  -5.486  1.00  0.00           O  
ATOM   2228  CB  ASN C 147     -21.359  21.768  -2.597  1.00  0.00           C  
ATOM   2229  CG  ASN C 147     -21.309  21.208  -1.203  1.00  0.00           C  
ATOM   2230  OD1 ASN C 147     -21.120  20.001  -1.012  1.00  0.00           O  
ATOM   2231  ND2 ASN C 147     -21.474  22.062  -0.224  1.00  0.00           N  
ATOM   2232  H   ASN C 147     -18.819  21.668  -2.798  1.00  0.00           H  
ATOM   2233  HA  ASN C 147     -20.956  19.855  -3.450  1.00  0.00           H  
ATOM   2234 1HB  ASN C 147     -20.907  22.761  -2.594  1.00  0.00           H  
ATOM   2235 2HB  ASN C 147     -22.402  21.885  -2.892  1.00  0.00           H  
ATOM   2236 1HD2 ASN C 147     -21.450  21.745   0.725  1.00  0.00           H  
ATOM   2237 2HD2 ASN C 147     -21.623  23.029  -0.425  1.00  0.00           H  
ATOM   2238  N   ASN C 148     -20.137  21.964  -5.717  1.00  0.00           N  
ATOM   2239  CA  ASN C 148     -20.391  22.398  -7.085  1.00  0.00           C  
ATOM   2240  C   ASN C 148     -20.135  21.271  -8.077  1.00  0.00           C  
ATOM   2241  O   ASN C 148     -20.246  21.460  -9.289  1.00  0.00           O  
ATOM   2242  CB  ASN C 148     -19.546  23.612  -7.427  1.00  0.00           C  
ATOM   2243  CG  ASN C 148     -18.078  23.294  -7.493  1.00  0.00           C  
ATOM   2244  OD1 ASN C 148     -17.679  22.127  -7.408  1.00  0.00           O  
ATOM   2245  ND2 ASN C 148     -17.267  24.310  -7.642  1.00  0.00           N  
ATOM   2246  H   ASN C 148     -19.255  22.196  -5.283  1.00  0.00           H  
ATOM   2247  HA  ASN C 148     -21.444  22.672  -7.172  1.00  0.00           H  
ATOM   2248 1HB  ASN C 148     -19.862  24.017  -8.389  1.00  0.00           H  
ATOM   2249 2HB  ASN C 148     -19.705  24.388  -6.677  1.00  0.00           H  
ATOM   2250 1HD2 ASN C 148     -16.280  24.159  -7.693  1.00  0.00           H  
ATOM   2251 2HD2 ASN C 148     -17.634  25.238  -7.706  1.00  0.00           H  
ATOM   2252  N   GLY C 149     -19.791  20.098  -7.556  1.00  0.00           N  
ATOM   2253  CA  GLY C 149     -19.684  18.897  -8.377  1.00  0.00           C  
ATOM   2254  C   GLY C 149     -18.264  18.709  -8.895  1.00  0.00           C  
ATOM   2255  O   GLY C 149     -17.994  17.796  -9.675  1.00  0.00           O  
ATOM   2256  H   GLY C 149     -19.599  20.037  -6.567  1.00  0.00           H  
ATOM   2257 1HA  GLY C 149     -19.979  18.028  -7.789  1.00  0.00           H  
ATOM   2258 2HA  GLY C 149     -20.376  18.967  -9.215  1.00  0.00           H  
ATOM   2259  N   ILE C 150     -17.360  19.579  -8.459  1.00  0.00           N  
ATOM   2260  CA  ILE C 150     -15.965  19.509  -8.876  1.00  0.00           C  
ATOM   2261  C   ILE C 150     -15.075  19.012  -7.744  1.00  0.00           C  
ATOM   2262  O   ILE C 150     -15.092  19.560  -6.643  1.00  0.00           O  
ATOM   2263  CB  ILE C 150     -15.465  20.884  -9.357  1.00  0.00           C  
ATOM   2264  CG1 ILE C 150     -16.291  21.364 -10.553  1.00  0.00           C  
ATOM   2265  CG2 ILE C 150     -13.989  20.817  -9.717  1.00  0.00           C  
ATOM   2266  CD1 ILE C 150     -16.024  22.799 -10.943  1.00  0.00           C  
ATOM   2267  H   ILE C 150     -17.646  20.308  -7.821  1.00  0.00           H  
ATOM   2268  HA  ILE C 150     -15.887  18.805  -9.705  1.00  0.00           H  
ATOM   2269  HB  ILE C 150     -15.603  21.618  -8.564  1.00  0.00           H  
ATOM   2270 1HG1 ILE C 150     -16.084  20.731 -11.416  1.00  0.00           H  
ATOM   2271 2HG1 ILE C 150     -17.353  21.266 -10.325  1.00  0.00           H  
ATOM   2272 1HG2 ILE C 150     -13.653  21.797 -10.055  1.00  0.00           H  
ATOM   2273 2HG2 ILE C 150     -13.414  20.518  -8.842  1.00  0.00           H  
ATOM   2274 3HG2 ILE C 150     -13.842  20.088 -10.514  1.00  0.00           H  
ATOM   2275 1HD1 ILE C 150     -16.646  23.066 -11.798  1.00  0.00           H  
ATOM   2276 2HD1 ILE C 150     -16.259  23.455 -10.104  1.00  0.00           H  
ATOM   2277 3HD1 ILE C 150     -14.974  22.914 -11.210  1.00  0.00           H  
ATOM   2278  N   THR C 151     -14.299  17.970  -8.023  1.00  0.00           N  
ATOM   2279  CA  THR C 151     -13.301  17.484  -7.077  1.00  0.00           C  
ATOM   2280  C   THR C 151     -11.937  18.106  -7.349  1.00  0.00           C  
ATOM   2281  O   THR C 151     -11.312  17.831  -8.373  1.00  0.00           O  
ATOM   2282  CB  THR C 151     -13.189  15.949  -7.129  1.00  0.00           C  
ATOM   2283  OG1 THR C 151     -14.462  15.364  -6.825  1.00  0.00           O  
ATOM   2284  CG2 THR C 151     -12.156  15.455  -6.128  1.00  0.00           C  
ATOM   2285  H   THR C 151     -14.404  17.502  -8.912  1.00  0.00           H  
ATOM   2286  HA  THR C 151     -13.608  17.772  -6.072  1.00  0.00           H  
ATOM   2287  HB  THR C 151     -12.893  15.639  -8.131  1.00  0.00           H  
ATOM   2288  HG1 THR C 151     -14.863  15.033  -7.632  1.00  0.00           H  
ATOM   2289 1HG2 THR C 151     -12.090  14.369  -6.178  1.00  0.00           H  
ATOM   2290 2HG2 THR C 151     -11.185  15.889  -6.363  1.00  0.00           H  
ATOM   2291 3HG2 THR C 151     -12.452  15.754  -5.123  1.00  0.00           H  
ATOM   2292  N   TYR C 152     -11.481  18.945  -6.425  1.00  0.00           N  
ATOM   2293  CA  TYR C 152     -10.242  19.691  -6.613  1.00  0.00           C  
ATOM   2294  C   TYR C 152      -9.041  18.901  -6.107  1.00  0.00           C  
ATOM   2295  O   TYR C 152      -8.418  19.271  -5.113  1.00  0.00           O  
ATOM   2296  CB  TYR C 152     -10.321  21.046  -5.907  1.00  0.00           C  
ATOM   2297  CG  TYR C 152     -11.352  21.982  -6.498  1.00  0.00           C  
ATOM   2298  CD1 TYR C 152     -12.659  21.957  -6.032  1.00  0.00           C  
ATOM   2299  CD2 TYR C 152     -10.991  22.866  -7.504  1.00  0.00           C  
ATOM   2300  CE1 TYR C 152     -13.601  22.812  -6.572  1.00  0.00           C  
ATOM   2301  CE2 TYR C 152     -11.933  23.721  -8.043  1.00  0.00           C  
ATOM   2302  CZ  TYR C 152     -13.233  23.696  -7.580  1.00  0.00           C  
ATOM   2303  OH  TYR C 152     -14.171  24.547  -8.117  1.00  0.00           O  
ATOM   2304  H   TYR C 152     -12.005  19.069  -5.571  1.00  0.00           H  
ATOM   2305  HA  TYR C 152     -10.099  19.861  -7.681  1.00  0.00           H  
ATOM   2306 1HB  TYR C 152     -10.562  20.895  -4.854  1.00  0.00           H  
ATOM   2307 2HB  TYR C 152      -9.350  21.538  -5.954  1.00  0.00           H  
ATOM   2308  HD1 TYR C 152     -12.943  21.263  -5.241  1.00  0.00           H  
ATOM   2309  HD2 TYR C 152      -9.965  22.885  -7.870  1.00  0.00           H  
ATOM   2310  HE1 TYR C 152     -14.627  22.792  -6.206  1.00  0.00           H  
ATOM   2311  HE2 TYR C 152     -11.650  24.415  -8.835  1.00  0.00           H  
ATOM   2312  HH  TYR C 152     -13.761  25.082  -8.801  1.00  0.00           H  
ATOM   2313  N   LEU C 153      -8.723  17.812  -6.798  1.00  0.00           N  
ATOM   2314  CA  LEU C 153      -7.575  16.986  -6.440  1.00  0.00           C  
ATOM   2315  C   LEU C 153      -6.349  17.361  -7.262  1.00  0.00           C  
ATOM   2316  O   LEU C 153      -6.385  17.340  -8.492  1.00  0.00           O  
ATOM   2317  CB  LEU C 153      -7.904  15.503  -6.647  1.00  0.00           C  
ATOM   2318  CG  LEU C 153      -6.753  14.523  -6.388  1.00  0.00           C  
ATOM   2319  CD1 LEU C 153      -6.428  14.502  -4.901  1.00  0.00           C  
ATOM   2320  CD2 LEU C 153      -7.143  13.138  -6.882  1.00  0.00           C  
ATOM   2321  H   LEU C 153      -9.289  17.549  -7.591  1.00  0.00           H  
ATOM   2322  HA  LEU C 153      -7.346  17.150  -5.387  1.00  0.00           H  
ATOM   2323 1HB  LEU C 153      -8.725  15.233  -5.984  1.00  0.00           H  
ATOM   2324 2HB  LEU C 153      -8.235  15.361  -7.676  1.00  0.00           H  
ATOM   2325  HG  LEU C 153      -5.862  14.860  -6.919  1.00  0.00           H  
ATOM   2326 1HD1 LEU C 153      -5.610  13.806  -4.716  1.00  0.00           H  
ATOM   2327 2HD1 LEU C 153      -6.133  15.501  -4.579  1.00  0.00           H  
ATOM   2328 3HD1 LEU C 153      -7.307  14.185  -4.341  1.00  0.00           H  
ATOM   2329 1HD2 LEU C 153      -6.324  12.442  -6.698  1.00  0.00           H  
ATOM   2330 2HD2 LEU C 153      -8.033  12.800  -6.350  1.00  0.00           H  
ATOM   2331 3HD2 LEU C 153      -7.352  13.178  -7.951  1.00  0.00           H  
ATOM   2332  N   GLU C 154      -5.264  17.702  -6.575  1.00  0.00           N  
ATOM   2333  CA  GLU C 154      -4.050  18.162  -7.240  1.00  0.00           C  
ATOM   2334  C   GLU C 154      -2.816  17.475  -6.668  1.00  0.00           C  
ATOM   2335  O   GLU C 154      -2.769  17.150  -5.482  1.00  0.00           O  
ATOM   2336  CB  GLU C 154      -3.910  19.679  -7.105  1.00  0.00           C  
ATOM   2337  CG  GLU C 154      -5.107  20.469  -7.615  1.00  0.00           C  
ATOM   2338  CD  GLU C 154      -4.889  21.956  -7.570  1.00  0.00           C  
ATOM   2339  OE1 GLU C 154      -3.836  22.371  -7.148  1.00  0.00           O  
ATOM   2340  OE2 GLU C 154      -5.777  22.678  -7.958  1.00  0.00           O  
ATOM   2341  H   GLU C 154      -5.281  17.643  -5.567  1.00  0.00           H  
ATOM   2342  HA  GLU C 154      -4.119  17.910  -8.298  1.00  0.00           H  
ATOM   2343 1HB  GLU C 154      -3.760  19.939  -6.057  1.00  0.00           H  
ATOM   2344 2HB  GLU C 154      -3.030  20.014  -7.654  1.00  0.00           H  
ATOM   2345 1HG  GLU C 154      -5.311  20.175  -8.645  1.00  0.00           H  
ATOM   2346 2HG  GLU C 154      -5.979  20.216  -7.014  1.00  0.00           H  
ATOM   2347  N   TRP C 155      -1.819  17.258  -7.518  1.00  0.00           N  
ATOM   2348  CA  TRP C 155      -0.565  16.649  -7.089  1.00  0.00           C  
ATOM   2349  C   TRP C 155       0.623  17.541  -7.425  1.00  0.00           C  
ATOM   2350  O   TRP C 155       0.716  18.079  -8.528  1.00  0.00           O  
ATOM   2351  CB  TRP C 155      -0.384  15.281  -7.750  1.00  0.00           C  
ATOM   2352  CG  TRP C 155      -1.415  14.275  -7.336  1.00  0.00           C  
ATOM   2353  CD1 TRP C 155      -2.694  14.183  -7.796  1.00  0.00           C  
ATOM   2354  CD2 TRP C 155      -1.258  13.207  -6.370  1.00  0.00           C  
ATOM   2355  NE1 TRP C 155      -3.342  13.137  -7.186  1.00  0.00           N  
ATOM   2356  CE2 TRP C 155      -2.477  12.528  -6.312  1.00  0.00           C  
ATOM   2357  CE3 TRP C 155      -0.195  12.780  -5.564  1.00  0.00           C  
ATOM   2358  CZ2 TRP C 155      -2.672  11.440  -5.476  1.00  0.00           C  
ATOM   2359  CZ3 TRP C 155      -0.390  11.688  -4.727  1.00  0.00           C  
ATOM   2360  CH2 TRP C 155      -1.596  11.035  -4.685  1.00  0.00           C  
ATOM   2361  H   TRP C 155      -1.932  17.522  -8.487  1.00  0.00           H  
ATOM   2362  HA  TRP C 155      -0.599  16.513  -6.008  1.00  0.00           H  
ATOM   2363 1HB  TRP C 155      -0.428  15.391  -8.833  1.00  0.00           H  
ATOM   2364 2HB  TRP C 155       0.601  14.885  -7.501  1.00  0.00           H  
ATOM   2365  HD1 TRP C 155      -3.138  14.843  -8.539  1.00  0.00           H  
ATOM   2366  HE1 TRP C 155      -4.299  12.860  -7.352  1.00  0.00           H  
ATOM   2367  HE3 TRP C 155       0.765  13.292  -5.596  1.00  0.00           H  
ATOM   2368  HZ2 TRP C 155      -3.623  10.909  -5.428  1.00  0.00           H  
ATOM   2369  HZ3 TRP C 155       0.442  11.362  -4.102  1.00  0.00           H  
ATOM   2370  HH2 TRP C 155      -1.714  10.182  -4.016  1.00  0.00           H  
ATOM   2371  N   TYR C 156       1.532  17.693  -6.467  1.00  0.00           N  
ATOM   2372  CA  TYR C 156       2.712  18.527  -6.656  1.00  0.00           C  
ATOM   2373  C   TYR C 156       3.991  17.736  -6.412  1.00  0.00           C  
ATOM   2374  O   TYR C 156       3.996  16.764  -5.657  1.00  0.00           O  
ATOM   2375  CB  TYR C 156       2.658  19.747  -5.733  1.00  0.00           C  
ATOM   2376  CG  TYR C 156       1.532  20.705  -6.052  1.00  0.00           C  
ATOM   2377  CD1 TYR C 156       0.274  20.503  -5.504  1.00  0.00           C  
ATOM   2378  CD2 TYR C 156       1.757  21.785  -6.893  1.00  0.00           C  
ATOM   2379  CE1 TYR C 156      -0.755  21.377  -5.796  1.00  0.00           C  
ATOM   2380  CE2 TYR C 156       0.728  22.659  -7.184  1.00  0.00           C  
ATOM   2381  CZ  TYR C 156      -0.524  22.458  -6.639  1.00  0.00           C  
ATOM   2382  OH  TYR C 156      -1.549  23.329  -6.929  1.00  0.00           O  
ATOM   2383  H   TYR C 156       1.401  17.218  -5.585  1.00  0.00           H  
ATOM   2384  HA  TYR C 156       2.730  18.873  -7.690  1.00  0.00           H  
ATOM   2385 1HB  TYR C 156       2.542  19.417  -4.700  1.00  0.00           H  
ATOM   2386 2HB  TYR C 156       3.598  20.294  -5.799  1.00  0.00           H  
ATOM   2387  HD1 TYR C 156       0.097  19.654  -4.843  1.00  0.00           H  
ATOM   2388  HD2 TYR C 156       2.745  21.943  -7.325  1.00  0.00           H  
ATOM   2389  HE1 TYR C 156      -1.744  21.219  -5.365  1.00  0.00           H  
ATOM   2390  HE2 TYR C 156       0.905  23.508  -7.846  1.00  0.00           H  
ATOM   2391  HH  TYR C 156      -2.384  22.856  -6.912  1.00  0.00           H  
ATOM   2392  N   LEU C 157       5.074  18.159  -7.055  1.00  0.00           N  
ATOM   2393  CA  LEU C 157       6.376  17.534  -6.856  1.00  0.00           C  
ATOM   2394  C   LEU C 157       7.449  18.575  -6.567  1.00  0.00           C  
ATOM   2395  O   LEU C 157       7.699  19.465  -7.380  1.00  0.00           O  
ATOM   2396  CB  LEU C 157       6.766  16.718  -8.095  1.00  0.00           C  
ATOM   2397  CG  LEU C 157       8.218  16.226  -8.137  1.00  0.00           C  
ATOM   2398  CD1 LEU C 157       8.489  15.340  -6.928  1.00  0.00           C  
ATOM   2399  CD2 LEU C 157       8.461  15.469  -9.434  1.00  0.00           C  
ATOM   2400  H   LEU C 157       4.993  18.934  -7.697  1.00  0.00           H  
ATOM   2401  HA  LEU C 157       6.310  16.862  -6.001  1.00  0.00           H  
ATOM   2402 1HB  LEU C 157       6.119  15.845  -8.155  1.00  0.00           H  
ATOM   2403 2HB  LEU C 157       6.599  17.331  -8.981  1.00  0.00           H  
ATOM   2404  HG  LEU C 157       8.894  17.079  -8.083  1.00  0.00           H  
ATOM   2405 1HD1 LEU C 157       9.521  14.990  -6.958  1.00  0.00           H  
ATOM   2406 2HD1 LEU C 157       8.327  15.912  -6.015  1.00  0.00           H  
ATOM   2407 3HD1 LEU C 157       7.816  14.484  -6.946  1.00  0.00           H  
ATOM   2408 1HD2 LEU C 157       9.494  15.119  -9.464  1.00  0.00           H  
ATOM   2409 2HD2 LEU C 157       7.787  14.614  -9.489  1.00  0.00           H  
ATOM   2410 3HD2 LEU C 157       8.277  16.131 -10.281  1.00  0.00           H  
ATOM   2411  N   GLN C 158       8.082  18.458  -5.404  1.00  0.00           N  
ATOM   2412  CA  GLN C 158       9.165  19.358  -5.028  1.00  0.00           C  
ATOM   2413  C   GLN C 158      10.521  18.681  -5.178  1.00  0.00           C  
ATOM   2414  O   GLN C 158      10.848  17.754  -4.437  1.00  0.00           O  
ATOM   2415  CB  GLN C 158       8.981  19.846  -3.588  1.00  0.00           C  
ATOM   2416  CG  GLN C 158      10.047  20.822  -3.120  1.00  0.00           C  
ATOM   2417  CD  GLN C 158       9.833  21.269  -1.687  1.00  0.00           C  
ATOM   2418  OE1 GLN C 158       9.263  20.537  -0.872  1.00  0.00           O  
ATOM   2419  NE2 GLN C 158      10.290  22.475  -1.369  1.00  0.00           N  
ATOM   2420  H   GLN C 158       7.805  17.727  -4.765  1.00  0.00           H  
ATOM   2421  HA  GLN C 158       9.145  20.221  -5.693  1.00  0.00           H  
ATOM   2422 1HB  GLN C 158       8.011  20.334  -3.491  1.00  0.00           H  
ATOM   2423 2HB  GLN C 158       8.987  18.992  -2.911  1.00  0.00           H  
ATOM   2424 1HG  GLN C 158      11.021  20.339  -3.187  1.00  0.00           H  
ATOM   2425 2HG  GLN C 158      10.023  21.704  -3.760  1.00  0.00           H  
ATOM   2426 1HE2 GLN C 158      10.178  22.824  -0.438  1.00  0.00           H  
ATOM   2427 2HE2 GLN C 158      10.746  23.035  -2.061  1.00  0.00           H  
ATOM   2428  N   LYS C 159      11.307  19.149  -6.141  1.00  0.00           N  
ATOM   2429  CA  LYS C 159      12.650  18.625  -6.357  1.00  0.00           C  
ATOM   2430  C   LYS C 159      13.630  19.179  -5.331  1.00  0.00           C  
ATOM   2431  O   LYS C 159      13.388  20.226  -4.730  1.00  0.00           O  
ATOM   2432  CB  LYS C 159      13.131  18.949  -7.772  1.00  0.00           C  
ATOM   2433  CG  LYS C 159      12.331  18.275  -8.878  1.00  0.00           C  
ATOM   2434  CD  LYS C 159      12.909  18.589 -10.250  1.00  0.00           C  
ATOM   2435  CE  LYS C 159      12.048  18.009 -11.361  1.00  0.00           C  
ATOM   2436  NZ  LYS C 159      12.644  18.240 -12.705  1.00  0.00           N  
ATOM   2437  H   LYS C 159      10.966  19.888  -6.739  1.00  0.00           H  
ATOM   2438  HA  LYS C 159      12.622  17.541  -6.238  1.00  0.00           H  
ATOM   2439 1HB  LYS C 159      13.085  20.026  -7.934  1.00  0.00           H  
ATOM   2440 2HB  LYS C 159      14.173  18.646  -7.881  1.00  0.00           H  
ATOM   2441 1HG  LYS C 159      12.340  17.194  -8.728  1.00  0.00           H  
ATOM   2442 2HG  LYS C 159      11.298  18.619  -8.841  1.00  0.00           H  
ATOM   2443 1HD  LYS C 159      12.974  19.671 -10.378  1.00  0.00           H  
ATOM   2444 2HD  LYS C 159      13.913  18.172 -10.325  1.00  0.00           H  
ATOM   2445 1HE  LYS C 159      11.932  16.937 -11.209  1.00  0.00           H  
ATOM   2446 2HE  LYS C 159      11.059  18.467 -11.333  1.00  0.00           H  
ATOM   2447 1HZ  LYS C 159      12.043  17.841 -13.413  1.00  0.00           H  
ATOM   2448 2HZ  LYS C 159      12.739  19.233 -12.866  1.00  0.00           H  
ATOM   2449 3HZ  LYS C 159      13.553  17.803 -12.751  1.00  0.00           H  
ATOM   2450  N   PRO C 160      14.737  18.472  -5.134  1.00  0.00           N  
ATOM   2451  CA  PRO C 160      15.757  18.892  -4.181  1.00  0.00           C  
ATOM   2452  C   PRO C 160      16.225  20.314  -4.466  1.00  0.00           C  
ATOM   2453  O   PRO C 160      16.806  20.587  -5.516  1.00  0.00           O  
ATOM   2454  CB  PRO C 160      16.879  17.873  -4.403  1.00  0.00           C  
ATOM   2455  CG  PRO C 160      16.172  16.648  -4.873  1.00  0.00           C  
ATOM   2456  CD  PRO C 160      15.071  17.168  -5.759  1.00  0.00           C  
ATOM   2457  HA  PRO C 160      15.352  18.816  -3.161  1.00  0.00           H  
ATOM   2458 1HB  PRO C 160      17.598  18.260  -5.140  1.00  0.00           H  
ATOM   2459 2HB  PRO C 160      17.433  17.713  -3.466  1.00  0.00           H  
ATOM   2460 1HG  PRO C 160      16.870  15.988  -5.408  1.00  0.00           H  
ATOM   2461 2HG  PRO C 160      15.790  16.077  -4.014  1.00  0.00           H  
ATOM   2462 1HD  PRO C 160      15.452  17.293  -6.783  1.00  0.00           H  
ATOM   2463 2HD  PRO C 160      14.224  16.465  -5.743  1.00  0.00           H  
ATOM   2464  N   GLY C 161      15.968  21.216  -3.525  1.00  0.00           N  
ATOM   2465  CA  GLY C 161      16.434  22.593  -3.636  1.00  0.00           C  
ATOM   2466  C   GLY C 161      15.459  23.441  -4.443  1.00  0.00           C  
ATOM   2467  O   GLY C 161      15.709  24.620  -4.695  1.00  0.00           O  
ATOM   2468  H   GLY C 161      15.436  20.941  -2.711  1.00  0.00           H  
ATOM   2469 1HA  GLY C 161      16.553  23.018  -2.639  1.00  0.00           H  
ATOM   2470 2HA  GLY C 161      17.414  22.608  -4.111  1.00  0.00           H  
ATOM   2471  N   GLN C 162      14.348  22.834  -4.846  1.00  0.00           N  
ATOM   2472  CA  GLN C 162      13.369  23.509  -5.689  1.00  0.00           C  
ATOM   2473  C   GLN C 162      12.048  23.700  -4.954  1.00  0.00           C  
ATOM   2474  O   GLN C 162      11.875  23.220  -3.834  1.00  0.00           O  
ATOM   2475  CB  GLN C 162      13.140  22.721  -6.981  1.00  0.00           C  
ATOM   2476  CG  GLN C 162      14.398  22.487  -7.799  1.00  0.00           C  
ATOM   2477  CD  GLN C 162      14.990  23.778  -8.333  1.00  0.00           C  
ATOM   2478  OE1 GLN C 162      14.290  24.593  -8.941  1.00  0.00           O  
ATOM   2479  NE2 GLN C 162      16.284  23.972  -8.108  1.00  0.00           N  
ATOM   2480  H   GLN C 162      14.177  21.880  -4.560  1.00  0.00           H  
ATOM   2481  HA  GLN C 162      13.756  24.495  -5.946  1.00  0.00           H  
ATOM   2482 1HB  GLN C 162      12.708  21.749  -6.742  1.00  0.00           H  
ATOM   2483 2HB  GLN C 162      12.424  23.251  -7.609  1.00  0.00           H  
ATOM   2484 1HG  GLN C 162      15.144  22.004  -7.169  1.00  0.00           H  
ATOM   2485 2HG  GLN C 162      14.154  21.847  -8.647  1.00  0.00           H  
ATOM   2486 1HE2 GLN C 162      16.730  24.805  -8.436  1.00  0.00           H  
ATOM   2487 2HE2 GLN C 162      16.814  23.285  -7.611  1.00  0.00           H  
ATOM   2488  N   SER C 163      11.118  24.403  -5.592  1.00  0.00           N  
ATOM   2489  CA  SER C 163       9.769  24.550  -5.060  1.00  0.00           C  
ATOM   2490  C   SER C 163       8.820  23.528  -5.673  1.00  0.00           C  
ATOM   2491  O   SER C 163       9.101  22.962  -6.729  1.00  0.00           O  
ATOM   2492  CB  SER C 163       9.254  25.952  -5.322  1.00  0.00           C  
ATOM   2493  OG  SER C 163       9.132  26.193  -6.697  1.00  0.00           O  
ATOM   2494  H   SER C 163      11.352  24.847  -6.469  1.00  0.00           H  
ATOM   2495  HA  SER C 163       9.802  24.384  -3.982  1.00  0.00           H  
ATOM   2496 1HB  SER C 163       8.286  26.080  -4.840  1.00  0.00           H  
ATOM   2497 2HB  SER C 163       9.937  26.678  -4.883  1.00  0.00           H  
ATOM   2498  HG  SER C 163       9.113  27.148  -6.798  1.00  0.00           H  
ATOM   2499  N   PRO C 164       7.697  23.296  -5.003  1.00  0.00           N  
ATOM   2500  CA  PRO C 164       6.694  22.357  -5.492  1.00  0.00           C  
ATOM   2501  C   PRO C 164       6.234  22.724  -6.897  1.00  0.00           C  
ATOM   2502  O   PRO C 164       5.867  23.869  -7.161  1.00  0.00           O  
ATOM   2503  CB  PRO C 164       5.561  22.500  -4.471  1.00  0.00           C  
ATOM   2504  CG  PRO C 164       6.247  22.932  -3.221  1.00  0.00           C  
ATOM   2505  CD  PRO C 164       7.327  23.870  -3.691  1.00  0.00           C  
ATOM   2506  HA  PRO C 164       7.112  21.339  -5.475  1.00  0.00           H  
ATOM   2507 1HB  PRO C 164       4.823  23.234  -4.828  1.00  0.00           H  
ATOM   2508 2HB  PRO C 164       5.032  21.542  -4.358  1.00  0.00           H  
ATOM   2509 1HG  PRO C 164       5.531  23.419  -2.542  1.00  0.00           H  
ATOM   2510 2HG  PRO C 164       6.648  22.059  -2.686  1.00  0.00           H  
ATOM   2511 1HD  PRO C 164       6.916  24.885  -3.789  1.00  0.00           H  
ATOM   2512 2HD  PRO C 164       8.163  23.857  -2.976  1.00  0.00           H  
ATOM   2513  N   GLN C 165       6.256  21.745  -7.796  1.00  0.00           N  
ATOM   2514  CA  GLN C 165       5.796  21.952  -9.164  1.00  0.00           C  
ATOM   2515  C   GLN C 165       4.447  21.284  -9.398  1.00  0.00           C  
ATOM   2516  O   GLN C 165       4.150  20.242  -8.814  1.00  0.00           O  
ATOM   2517  CB  GLN C 165       6.826  21.414 -10.162  1.00  0.00           C  
ATOM   2518  CG  GLN C 165       8.215  22.008 -10.003  1.00  0.00           C  
ATOM   2519  CD  GLN C 165       8.249  23.493 -10.310  1.00  0.00           C  
ATOM   2520  OE1 GLN C 165       7.895  23.922 -11.412  1.00  0.00           O  
ATOM   2521  NE2 GLN C 165       8.675  24.288  -9.335  1.00  0.00           N  
ATOM   2522  H   GLN C 165       6.600  20.836  -7.524  1.00  0.00           H  
ATOM   2523  HA  GLN C 165       5.675  23.022  -9.330  1.00  0.00           H  
ATOM   2524 1HB  GLN C 165       6.907  20.333 -10.054  1.00  0.00           H  
ATOM   2525 2HB  GLN C 165       6.488  21.617 -11.178  1.00  0.00           H  
ATOM   2526 1HG  GLN C 165       8.545  21.863  -8.974  1.00  0.00           H  
ATOM   2527 2HG  GLN C 165       8.896  21.502 -10.688  1.00  0.00           H  
ATOM   2528 1HE2 GLN C 165       8.719  25.277  -9.479  1.00  0.00           H  
ATOM   2529 2HE2 GLN C 165       8.952  23.898  -8.456  1.00  0.00           H  
ATOM   2530  N   LEU C 166       3.634  21.891 -10.256  1.00  0.00           N  
ATOM   2531  CA  LEU C 166       2.308  21.364 -10.558  1.00  0.00           C  
ATOM   2532  C   LEU C 166       2.386  20.216 -11.556  1.00  0.00           C  
ATOM   2533  O   LEU C 166       2.849  20.391 -12.683  1.00  0.00           O  
ATOM   2534  CB  LEU C 166       1.411  22.475 -11.116  1.00  0.00           C  
ATOM   2535  CG  LEU C 166      -0.005  22.046 -11.521  1.00  0.00           C  
ATOM   2536  CD1 LEU C 166      -0.757  21.550 -10.294  1.00  0.00           C  
ATOM   2537  CD2 LEU C 166      -0.726  23.220 -12.167  1.00  0.00           C  
ATOM   2538  H   LEU C 166       3.941  22.738 -10.710  1.00  0.00           H  
ATOM   2539  HA  LEU C 166       1.867  20.987  -9.635  1.00  0.00           H  
ATOM   2540 1HB  LEU C 166       1.317  23.257 -10.364  1.00  0.00           H  
ATOM   2541 2HB  LEU C 166       1.892  22.902 -11.996  1.00  0.00           H  
ATOM   2542  HG  LEU C 166       0.054  21.221 -12.232  1.00  0.00           H  
ATOM   2543 1HD1 LEU C 166      -1.763  21.245 -10.582  1.00  0.00           H  
ATOM   2544 2HD1 LEU C 166      -0.230  20.698  -9.864  1.00  0.00           H  
ATOM   2545 3HD1 LEU C 166      -0.818  22.350  -9.557  1.00  0.00           H  
ATOM   2546 1HD2 LEU C 166      -1.732  22.915 -12.456  1.00  0.00           H  
ATOM   2547 2HD2 LEU C 166      -0.787  24.045 -11.457  1.00  0.00           H  
ATOM   2548 3HD2 LEU C 166      -0.177  23.542 -13.052  1.00  0.00           H  
ATOM   2549  N   LEU C 167       1.930  19.041 -11.135  1.00  0.00           N  
ATOM   2550  CA  LEU C 167       1.853  17.887 -12.023  1.00  0.00           C  
ATOM   2551  C   LEU C 167       0.418  17.625 -12.462  1.00  0.00           C  
ATOM   2552  O   LEU C 167       0.102  17.680 -13.650  1.00  0.00           O  
ATOM   2553  CB  LEU C 167       2.416  16.642 -11.325  1.00  0.00           C  
ATOM   2554  CG  LEU C 167       3.908  16.696 -10.972  1.00  0.00           C  
ATOM   2555  CD1 LEU C 167       4.303  15.421 -10.239  1.00  0.00           C  
ATOM   2556  CD2 LEU C 167       4.725  16.871 -12.244  1.00  0.00           C  
ATOM   2557  H   LEU C 167       1.630  18.944 -10.176  1.00  0.00           H  
ATOM   2558  HA  LEU C 167       2.451  18.092 -12.910  1.00  0.00           H  
ATOM   2559 1HB  LEU C 167       1.863  16.482 -10.401  1.00  0.00           H  
ATOM   2560 2HB  LEU C 167       2.260  15.780 -11.973  1.00  0.00           H  
ATOM   2561  HG  LEU C 167       4.094  17.536 -10.303  1.00  0.00           H  
ATOM   2562 1HD1 LEU C 167       5.363  15.459  -9.988  1.00  0.00           H  
ATOM   2563 2HD1 LEU C 167       3.717  15.331  -9.325  1.00  0.00           H  
ATOM   2564 3HD1 LEU C 167       4.113  14.560 -10.879  1.00  0.00           H  
ATOM   2565 1HD2 LEU C 167       5.785  16.910 -11.993  1.00  0.00           H  
ATOM   2566 2HD2 LEU C 167       4.541  16.031 -12.913  1.00  0.00           H  
ATOM   2567 3HD2 LEU C 167       4.435  17.799 -12.738  1.00  0.00           H  
ATOM   2568  N   ILE C 168      -0.448  17.339 -11.495  1.00  0.00           N  
ATOM   2569  CA  ILE C 168      -1.829  16.975 -11.787  1.00  0.00           C  
ATOM   2570  C   ILE C 168      -2.806  17.904 -11.078  1.00  0.00           C  
ATOM   2571  O   ILE C 168      -2.581  18.302  -9.935  1.00  0.00           O  
ATOM   2572  CB  ILE C 168      -2.113  15.519 -11.373  1.00  0.00           C  
ATOM   2573  CG1 ILE C 168      -1.133  14.567 -12.064  1.00  0.00           C  
ATOM   2574  CG2 ILE C 168      -3.549  15.142 -11.702  1.00  0.00           C  
ATOM   2575  CD1 ILE C 168      -1.285  14.521 -13.567  1.00  0.00           C  
ATOM   2576  H   ILE C 168      -0.141  17.375 -10.533  1.00  0.00           H  
ATOM   2577  HA  ILE C 168      -1.991  17.065 -12.860  1.00  0.00           H  
ATOM   2578  HB  ILE C 168      -1.955  15.409 -10.300  1.00  0.00           H  
ATOM   2579 1HG1 ILE C 168      -0.112  14.865 -11.833  1.00  0.00           H  
ATOM   2580 2HG1 ILE C 168      -1.274  13.557 -11.678  1.00  0.00           H  
ATOM   2581 1HG2 ILE C 168      -3.732  14.111 -11.404  1.00  0.00           H  
ATOM   2582 2HG2 ILE C 168      -4.230  15.802 -11.166  1.00  0.00           H  
ATOM   2583 3HG2 ILE C 168      -3.715  15.245 -12.775  1.00  0.00           H  
ATOM   2584 1HD1 ILE C 168      -0.557  13.825 -13.985  1.00  0.00           H  
ATOM   2585 2HD1 ILE C 168      -2.292  14.190 -13.822  1.00  0.00           H  
ATOM   2586 3HD1 ILE C 168      -1.113  15.515 -13.980  1.00  0.00           H  
ATOM   2587  N   TYR C 169      -3.891  18.248 -11.763  1.00  0.00           N  
ATOM   2588  CA  TYR C 169      -5.003  18.950 -11.134  1.00  0.00           C  
ATOM   2589  C   TYR C 169      -6.340  18.460 -11.675  1.00  0.00           C  
ATOM   2590  O   TYR C 169      -6.392  17.752 -12.681  1.00  0.00           O  
ATOM   2591  CB  TYR C 169      -4.869  20.461 -11.342  1.00  0.00           C  
ATOM   2592  CG  TYR C 169      -4.939  20.887 -12.791  1.00  0.00           C  
ATOM   2593  CD1 TYR C 169      -6.167  21.165 -13.374  1.00  0.00           C  
ATOM   2594  CD2 TYR C 169      -3.776  20.999 -13.538  1.00  0.00           C  
ATOM   2595  CE1 TYR C 169      -6.232  21.554 -14.698  1.00  0.00           C  
ATOM   2596  CE2 TYR C 169      -3.841  21.388 -14.862  1.00  0.00           C  
ATOM   2597  CZ  TYR C 169      -5.062  21.665 -15.442  1.00  0.00           C  
ATOM   2598  OH  TYR C 169      -5.127  22.052 -16.760  1.00  0.00           O  
ATOM   2599  H   TYR C 169      -3.947  18.017 -12.745  1.00  0.00           H  
ATOM   2600  HA  TYR C 169      -4.983  18.742 -10.064  1.00  0.00           H  
ATOM   2601 1HB  TYR C 169      -5.662  20.975 -10.797  1.00  0.00           H  
ATOM   2602 2HB  TYR C 169      -3.917  20.801 -10.933  1.00  0.00           H  
ATOM   2603  HD1 TYR C 169      -7.082  21.076 -12.786  1.00  0.00           H  
ATOM   2604  HD2 TYR C 169      -2.811  20.779 -13.081  1.00  0.00           H  
ATOM   2605  HE1 TYR C 169      -7.196  21.772 -15.155  1.00  0.00           H  
ATOM   2606  HE2 TYR C 169      -2.927  21.475 -15.450  1.00  0.00           H  
ATOM   2607  HH  TYR C 169      -5.751  21.492 -17.227  1.00  0.00           H  
ATOM   2608  N   LYS C 170      -7.421  18.841 -11.002  1.00  0.00           N  
ATOM   2609  CA  LYS C 170      -8.754  18.376 -11.366  1.00  0.00           C  
ATOM   2610  C   LYS C 170      -8.784  16.861 -11.523  1.00  0.00           C  
ATOM   2611  O   LYS C 170      -9.401  16.336 -12.450  1.00  0.00           O  
ATOM   2612  CB  LYS C 170      -9.222  19.048 -12.657  1.00  0.00           C  
ATOM   2613  CG  LYS C 170     -10.641  18.686 -13.076  1.00  0.00           C  
ATOM   2614  CD  LYS C 170     -11.062  19.451 -14.322  1.00  0.00           C  
ATOM   2615  CE  LYS C 170     -12.472  19.076 -14.752  1.00  0.00           C  
ATOM   2616  NZ  LYS C 170     -12.897  19.817 -15.971  1.00  0.00           N  
ATOM   2617  H   LYS C 170      -7.316  19.470 -10.218  1.00  0.00           H  
ATOM   2618  HA  LYS C 170      -9.444  18.642 -10.564  1.00  0.00           H  
ATOM   2619 1HB  LYS C 170      -9.174  20.131 -12.541  1.00  0.00           H  
ATOM   2620 2HB  LYS C 170      -8.552  18.776 -13.473  1.00  0.00           H  
ATOM   2621 1HG  LYS C 170     -10.698  17.616 -13.280  1.00  0.00           H  
ATOM   2622 2HG  LYS C 170     -11.331  18.920 -12.266  1.00  0.00           H  
ATOM   2623 1HD  LYS C 170     -11.024  20.522 -14.121  1.00  0.00           H  
ATOM   2624 2HD  LYS C 170     -10.372  19.227 -15.136  1.00  0.00           H  
ATOM   2625 1HE  LYS C 170     -12.518  18.008 -14.957  1.00  0.00           H  
ATOM   2626 2HE  LYS C 170     -13.170  19.299 -13.946  1.00  0.00           H  
ATOM   2627 1HZ  LYS C 170     -13.836  19.541 -16.223  1.00  0.00           H  
ATOM   2628 2HZ  LYS C 170     -12.876  20.810 -15.786  1.00  0.00           H  
ATOM   2629 3HZ  LYS C 170     -12.269  19.603 -16.732  1.00  0.00           H  
ATOM   2630  N   VAL C 171      -8.115  16.163 -10.612  1.00  0.00           N  
ATOM   2631  CA  VAL C 171      -8.252  14.716 -10.503  1.00  0.00           C  
ATOM   2632  C   VAL C 171      -7.433  14.003 -11.571  1.00  0.00           C  
ATOM   2633  O   VAL C 171      -6.578  13.174 -11.261  1.00  0.00           O  
ATOM   2634  CB  VAL C 171      -9.731  14.307 -10.636  1.00  0.00           C  
ATOM   2635  CG1 VAL C 171      -9.869  12.792 -10.625  1.00  0.00           C  
ATOM   2636  CG2 VAL C 171     -10.544  14.931  -9.511  1.00  0.00           C  
ATOM   2637  H   VAL C 171      -7.495  16.647  -9.978  1.00  0.00           H  
ATOM   2638  HA  VAL C 171      -7.891  14.407  -9.521  1.00  0.00           H  
ATOM   2639  HB  VAL C 171     -10.110  14.658 -11.596  1.00  0.00           H  
ATOM   2640 1HG1 VAL C 171     -10.921  12.522 -10.721  1.00  0.00           H  
ATOM   2641 2HG1 VAL C 171      -9.309  12.370 -11.460  1.00  0.00           H  
ATOM   2642 3HG1 VAL C 171      -9.477  12.398  -9.688  1.00  0.00           H  
ATOM   2643 1HG2 VAL C 171     -11.589  14.638  -9.612  1.00  0.00           H  
ATOM   2644 2HG2 VAL C 171     -10.161  14.585  -8.551  1.00  0.00           H  
ATOM   2645 3HG2 VAL C 171     -10.464  16.017  -9.563  1.00  0.00           H  
ATOM   2646  N   SER C 172      -7.701  14.330 -12.831  1.00  0.00           N  
ATOM   2647  CA  SER C 172      -7.147  13.579 -13.952  1.00  0.00           C  
ATOM   2648  C   SER C 172      -6.775  14.504 -15.103  1.00  0.00           C  
ATOM   2649  O   SER C 172      -6.555  14.054 -16.228  1.00  0.00           O  
ATOM   2650  CB  SER C 172      -8.143  12.540 -14.427  1.00  0.00           C  
ATOM   2651  OG  SER C 172      -9.318  13.146 -14.891  1.00  0.00           O  
ATOM   2652  H   SER C 172      -8.304  15.118 -13.017  1.00  0.00           H  
ATOM   2653  HA  SER C 172      -6.242  13.071 -13.615  1.00  0.00           H  
ATOM   2654 1HB  SER C 172      -7.697  11.947 -15.226  1.00  0.00           H  
ATOM   2655 2HB  SER C 172      -8.379  11.861 -13.609  1.00  0.00           H  
ATOM   2656  HG  SER C 172      -9.207  14.088 -14.741  1.00  0.00           H  
ATOM   2657  N   ASP C 173      -6.706  15.800 -14.817  1.00  0.00           N  
ATOM   2658  CA  ASP C 173      -6.314  16.786 -15.817  1.00  0.00           C  
ATOM   2659  C   ASP C 173      -4.845  17.161 -15.674  1.00  0.00           C  
ATOM   2660  O   ASP C 173      -4.475  17.942 -14.797  1.00  0.00           O  
ATOM   2661  CB  ASP C 173      -7.181  18.042 -15.700  1.00  0.00           C  
ATOM   2662  CG  ASP C 173      -6.965  19.020 -16.847  1.00  0.00           C  
ATOM   2663  OD1 ASP C 173      -6.021  18.845 -17.581  1.00  0.00           O  
ATOM   2664  OD2 ASP C 173      -7.745  19.932 -16.978  1.00  0.00           O  
ATOM   2665  H   ASP C 173      -6.930  16.109 -13.882  1.00  0.00           H  
ATOM   2666  HA  ASP C 173      -6.461  16.352 -16.806  1.00  0.00           H  
ATOM   2667 1HB  ASP C 173      -8.233  17.757 -15.678  1.00  0.00           H  
ATOM   2668 2HB  ASP C 173      -6.960  18.551 -14.761  1.00  0.00           H  
ATOM   2669  N   ARG C 174      -4.009  16.600 -16.542  1.00  0.00           N  
ATOM   2670  CA  ARG C 174      -2.565  16.765 -16.431  1.00  0.00           C  
ATOM   2671  C   ARG C 174      -2.129  18.142 -16.915  1.00  0.00           C  
ATOM   2672  O   ARG C 174      -2.568  18.609 -17.965  1.00  0.00           O  
ATOM   2673  CB  ARG C 174      -1.841  15.695 -17.236  1.00  0.00           C  
ATOM   2674  CG  ARG C 174      -0.332  15.668 -17.051  1.00  0.00           C  
ATOM   2675  CD  ARG C 174       0.290  14.530 -17.776  1.00  0.00           C  
ATOM   2676  NE  ARG C 174      -0.257  13.252 -17.350  1.00  0.00           N  
ATOM   2677  CZ  ARG C 174      -1.118  12.509 -18.073  1.00  0.00           C  
ATOM   2678  NH1 ARG C 174      -1.520  12.929 -19.252  1.00  0.00           N  
ATOM   2679  NH2 ARG C 174      -1.558  11.358 -17.596  1.00  0.00           N  
ATOM   2680  H   ARG C 174      -4.385  16.045 -17.298  1.00  0.00           H  
ATOM   2681  HA  ARG C 174      -2.284  16.660 -15.383  1.00  0.00           H  
ATOM   2682 1HB  ARG C 174      -2.224  14.713 -16.962  1.00  0.00           H  
ATOM   2683 2HB  ARG C 174      -2.041  15.840 -18.297  1.00  0.00           H  
ATOM   2684 1HG  ARG C 174       0.098  16.594 -17.433  1.00  0.00           H  
ATOM   2685 2HG  ARG C 174      -0.096  15.568 -15.991  1.00  0.00           H  
ATOM   2686 1HD  ARG C 174       0.110  14.639 -18.845  1.00  0.00           H  
ATOM   2687 2HD  ARG C 174       1.363  14.522 -17.588  1.00  0.00           H  
ATOM   2688  HE  ARG C 174       0.030  12.895 -16.448  1.00  0.00           H  
ATOM   2689 1HH1 ARG C 174      -1.183  13.809 -19.616  1.00  0.00           H  
ATOM   2690 2HH1 ARG C 174      -2.165  12.372 -19.793  1.00  0.00           H  
ATOM   2691 1HH2 ARG C 174      -1.249  11.034 -16.690  1.00  0.00           H  
ATOM   2692 2HH2 ARG C 174      -2.203  10.801 -18.137  1.00  0.00           H  
ATOM   2693  N   PHE C 175      -1.261  18.787 -16.143  1.00  0.00           N  
ATOM   2694  CA  PHE C 175      -0.757  20.109 -16.496  1.00  0.00           C  
ATOM   2695  C   PHE C 175       0.182  20.038 -17.693  1.00  0.00           C  
ATOM   2696  O   PHE C 175       0.987  19.114 -17.809  1.00  0.00           O  
ATOM   2697  CB  PHE C 175      -0.028  20.738 -15.306  1.00  0.00           C  
ATOM   2698  CG  PHE C 175       0.467  22.132 -15.567  1.00  0.00           C  
ATOM   2699  CD1 PHE C 175      -0.426  23.173 -15.772  1.00  0.00           C  
ATOM   2700  CD2 PHE C 175       1.825  22.405 -15.610  1.00  0.00           C  
ATOM   2701  CE1 PHE C 175       0.028  24.456 -16.012  1.00  0.00           C  
ATOM   2702  CE2 PHE C 175       2.282  23.686 -15.849  1.00  0.00           C  
ATOM   2703  CZ  PHE C 175       1.382  24.713 -16.051  1.00  0.00           C  
ATOM   2704  H   PHE C 175      -0.943  18.351 -15.289  1.00  0.00           H  
ATOM   2705  HA  PHE C 175      -1.604  20.743 -16.761  1.00  0.00           H  
ATOM   2706 1HB  PHE C 175      -0.696  20.769 -14.446  1.00  0.00           H  
ATOM   2707 2HB  PHE C 175       0.826  20.119 -15.035  1.00  0.00           H  
ATOM   2708  HD1 PHE C 175      -1.497  22.970 -15.741  1.00  0.00           H  
ATOM   2709  HD2 PHE C 175       2.537  21.593 -15.451  1.00  0.00           H  
ATOM   2710  HE1 PHE C 175      -0.685  25.265 -16.172  1.00  0.00           H  
ATOM   2711  HE2 PHE C 175       3.353  23.887 -15.879  1.00  0.00           H  
ATOM   2712  HZ  PHE C 175       1.741  25.723 -16.241  1.00  0.00           H  
ATOM   2713  N   SER C 176       0.074  21.020 -18.582  1.00  0.00           N  
ATOM   2714  CA  SER C 176       0.879  21.045 -19.797  1.00  0.00           C  
ATOM   2715  C   SER C 176       2.367  21.073 -19.472  1.00  0.00           C  
ATOM   2716  O   SER C 176       2.817  21.867 -18.646  1.00  0.00           O  
ATOM   2717  CB  SER C 176       0.513  22.251 -20.641  1.00  0.00           C  
ATOM   2718  OG  SER C 176       1.335  22.340 -21.772  1.00  0.00           O  
ATOM   2719  H   SER C 176      -0.582  21.768 -18.411  1.00  0.00           H  
ATOM   2720  HA  SER C 176       0.671  20.139 -20.369  1.00  0.00           H  
ATOM   2721 1HB  SER C 176      -0.529  22.176 -20.950  1.00  0.00           H  
ATOM   2722 2HB  SER C 176       0.613  23.156 -20.043  1.00  0.00           H  
ATOM   2723  HG  SER C 176       2.159  22.731 -21.471  1.00  0.00           H  
ATOM   2724  N   GLY C 177       3.127  20.202 -20.127  1.00  0.00           N  
ATOM   2725  CA  GLY C 177       4.565  20.116 -19.899  1.00  0.00           C  
ATOM   2726  C   GLY C 177       4.907  18.953 -18.976  1.00  0.00           C  
ATOM   2727  O   GLY C 177       6.074  18.587 -18.831  1.00  0.00           O  
ATOM   2728  H   GLY C 177       2.698  19.583 -20.800  1.00  0.00           H  
ATOM   2729 1HA  GLY C 177       5.078  19.992 -20.853  1.00  0.00           H  
ATOM   2730 2HA  GLY C 177       4.920  21.049 -19.462  1.00  0.00           H  
ATOM   2731  N   VAL C 178       3.885  18.377 -18.354  1.00  0.00           N  
ATOM   2732  CA  VAL C 178       4.078  17.267 -17.428  1.00  0.00           C  
ATOM   2733  C   VAL C 178       4.067  15.931 -18.160  1.00  0.00           C  
ATOM   2734  O   VAL C 178       3.166  15.654 -18.952  1.00  0.00           O  
ATOM   2735  CB  VAL C 178       2.976  17.270 -16.353  1.00  0.00           C  
ATOM   2736  CG1 VAL C 178       3.114  16.057 -15.445  1.00  0.00           C  
ATOM   2737  CG2 VAL C 178       3.043  18.558 -15.546  1.00  0.00           C  
ATOM   2738  H   VAL C 178       2.949  18.716 -18.528  1.00  0.00           H  
ATOM   2739  HA  VAL C 178       5.045  17.390 -16.939  1.00  0.00           H  
ATOM   2740  HB  VAL C 178       2.004  17.197 -16.842  1.00  0.00           H  
ATOM   2741 1HG1 VAL C 178       2.326  16.075 -14.691  1.00  0.00           H  
ATOM   2742 2HG1 VAL C 178       3.026  15.147 -16.039  1.00  0.00           H  
ATOM   2743 3HG1 VAL C 178       4.086  16.079 -14.954  1.00  0.00           H  
ATOM   2744 1HG2 VAL C 178       2.260  18.554 -14.788  1.00  0.00           H  
ATOM   2745 2HG2 VAL C 178       4.017  18.634 -15.062  1.00  0.00           H  
ATOM   2746 3HG2 VAL C 178       2.900  19.411 -16.210  1.00  0.00           H  
ATOM   2747  N   PRO C 179       5.072  15.105 -17.889  1.00  0.00           N  
ATOM   2748  CA  PRO C 179       5.171  13.790 -18.510  1.00  0.00           C  
ATOM   2749  C   PRO C 179       3.909  12.972 -18.273  1.00  0.00           C  
ATOM   2750  O   PRO C 179       3.287  13.065 -17.214  1.00  0.00           O  
ATOM   2751  CB  PRO C 179       6.386  13.170 -17.812  1.00  0.00           C  
ATOM   2752  CG  PRO C 179       7.224  14.341 -17.427  1.00  0.00           C  
ATOM   2753  CD  PRO C 179       6.230  15.395 -17.016  1.00  0.00           C  
ATOM   2754  HA  PRO C 179       5.356  13.912 -19.587  1.00  0.00           H  
ATOM   2755 1HB  PRO C 179       6.059  12.576 -16.945  1.00  0.00           H  
ATOM   2756 2HB  PRO C 179       6.903  12.482 -18.496  1.00  0.00           H  
ATOM   2757 1HG  PRO C 179       7.911  14.067 -16.613  1.00  0.00           H  
ATOM   2758 2HG  PRO C 179       7.848  14.657 -18.276  1.00  0.00           H  
ATOM   2759 1HD  PRO C 179       5.981  15.269 -15.952  1.00  0.00           H  
ATOM   2760 2HD  PRO C 179       6.654  16.392 -17.201  1.00  0.00           H  
ATOM   2761  N   ASP C 180       3.535  12.169 -19.263  1.00  0.00           N  
ATOM   2762  CA  ASP C 180       2.277  11.433 -19.220  1.00  0.00           C  
ATOM   2763  C   ASP C 180       2.388  10.205 -18.325  1.00  0.00           C  
ATOM   2764  O   ASP C 180       1.422   9.462 -18.152  1.00  0.00           O  
ATOM   2765  CB  ASP C 180       1.855  11.008 -20.629  1.00  0.00           C  
ATOM   2766  CG  ASP C 180       1.426  12.183 -21.497  1.00  0.00           C  
ATOM   2767  OD1 ASP C 180       1.036  13.189 -20.953  1.00  0.00           O  
ATOM   2768  OD2 ASP C 180       1.491  12.063 -22.697  1.00  0.00           O  
ATOM   2769  H   ASP C 180       4.138  12.066 -20.067  1.00  0.00           H  
ATOM   2770  HA  ASP C 180       1.508  12.086 -18.808  1.00  0.00           H  
ATOM   2771 1HB  ASP C 180       2.684  10.497 -21.118  1.00  0.00           H  
ATOM   2772 2HB  ASP C 180       1.027  10.302 -20.563  1.00  0.00           H  
ATOM   2773  N   ARG C 181       3.572   9.997 -17.758  1.00  0.00           N  
ATOM   2774  CA  ARG C 181       3.783   8.920 -16.798  1.00  0.00           C  
ATOM   2775  C   ARG C 181       3.004   9.167 -15.513  1.00  0.00           C  
ATOM   2776  O   ARG C 181       2.760   8.244 -14.736  1.00  0.00           O  
ATOM   2777  CB  ARG C 181       5.263   8.777 -16.472  1.00  0.00           C  
ATOM   2778  CG  ARG C 181       5.850   9.915 -15.652  1.00  0.00           C  
ATOM   2779  CD  ARG C 181       7.329   9.821 -15.562  1.00  0.00           C  
ATOM   2780  NE  ARG C 181       7.961   9.949 -16.865  1.00  0.00           N  
ATOM   2781  CZ  ARG C 181       9.290  10.049 -17.064  1.00  0.00           C  
ATOM   2782  NH1 ARG C 181      10.111  10.034 -16.038  1.00  0.00           N  
ATOM   2783  NH2 ARG C 181       9.767  10.163 -18.291  1.00  0.00           N  
ATOM   2784  H   ARG C 181       4.345  10.601 -17.999  1.00  0.00           H  
ATOM   2785  HA  ARG C 181       3.434   7.988 -17.242  1.00  0.00           H  
ATOM   2786 1HB  ARG C 181       5.425   7.854 -15.917  1.00  0.00           H  
ATOM   2787 2HB  ARG C 181       5.835   8.708 -17.397  1.00  0.00           H  
ATOM   2788 1HG  ARG C 181       5.594  10.868 -16.116  1.00  0.00           H  
ATOM   2789 2HG  ARG C 181       5.442   9.883 -14.641  1.00  0.00           H  
ATOM   2790 1HD  ARG C 181       7.706  10.617 -14.920  1.00  0.00           H  
ATOM   2791 2HD  ARG C 181       7.607   8.855 -15.142  1.00  0.00           H  
ATOM   2792  HE  ARG C 181       7.361   9.965 -17.679  1.00  0.00           H  
ATOM   2793 1HH1 ARG C 181       9.747   9.948 -15.100  1.00  0.00           H  
ATOM   2794 2HH1 ARG C 181      11.107  10.109 -16.187  1.00  0.00           H  
ATOM   2795 1HH2 ARG C 181       9.135  10.174 -19.080  1.00  0.00           H  
ATOM   2796 2HH2 ARG C 181      10.762  10.238 -18.441  1.00  0.00           H  
ATOM   2797  N   PHE C 182       2.616  10.419 -15.294  1.00  0.00           N  
ATOM   2798  CA  PHE C 182       1.881  10.794 -14.092  1.00  0.00           C  
ATOM   2799  C   PHE C 182       0.378  10.654 -14.299  1.00  0.00           C  
ATOM   2800  O   PHE C 182      -0.208  11.334 -15.141  1.00  0.00           O  
ATOM   2801  CB  PHE C 182       2.213  12.231 -13.688  1.00  0.00           C  
ATOM   2802  CG  PHE C 182       3.639  12.426 -13.259  1.00  0.00           C  
ATOM   2803  CD1 PHE C 182       4.556  13.034 -14.105  1.00  0.00           C  
ATOM   2804  CD2 PHE C 182       4.068  12.002 -12.011  1.00  0.00           C  
ATOM   2805  CE1 PHE C 182       5.869  13.214 -13.711  1.00  0.00           C  
ATOM   2806  CE2 PHE C 182       5.379  12.181 -11.614  1.00  0.00           C  
ATOM   2807  CZ  PHE C 182       6.280  12.788 -12.466  1.00  0.00           C  
ATOM   2808  H   PHE C 182       2.836  11.129 -15.977  1.00  0.00           H  
ATOM   2809  HA  PHE C 182       2.178  10.126 -13.282  1.00  0.00           H  
ATOM   2810 1HB  PHE C 182       2.016  12.899 -14.526  1.00  0.00           H  
ATOM   2811 2HB  PHE C 182       1.566  12.537 -12.867  1.00  0.00           H  
ATOM   2812  HD1 PHE C 182       4.230  13.372 -15.089  1.00  0.00           H  
ATOM   2813  HD2 PHE C 182       3.356  11.522 -11.338  1.00  0.00           H  
ATOM   2814  HE1 PHE C 182       6.578  13.692 -14.385  1.00  0.00           H  
ATOM   2815  HE2 PHE C 182       5.703  11.843 -10.630  1.00  0.00           H  
ATOM   2816  HZ  PHE C 182       7.315  12.928 -12.156  1.00  0.00           H  
ATOM   2817  N   SER C 183      -0.241   9.767 -13.527  1.00  0.00           N  
ATOM   2818  CA  SER C 183      -1.684   9.571 -13.590  1.00  0.00           C  
ATOM   2819  C   SER C 183      -2.259   9.269 -12.212  1.00  0.00           C  
ATOM   2820  O   SER C 183      -1.863   8.301 -11.562  1.00  0.00           O  
ATOM   2821  CB  SER C 183      -2.017   8.442 -14.545  1.00  0.00           C  
ATOM   2822  OG  SER C 183      -3.398   8.208 -14.585  1.00  0.00           O  
ATOM   2823  H   SER C 183       0.303   9.214 -12.880  1.00  0.00           H  
ATOM   2824  HA  SER C 183      -2.142  10.490 -13.958  1.00  0.00           H  
ATOM   2825 1HB  SER C 183      -1.658   8.692 -15.543  1.00  0.00           H  
ATOM   2826 2HB  SER C 183      -1.501   7.535 -14.231  1.00  0.00           H  
ATOM   2827  HG  SER C 183      -3.721   8.381 -13.698  1.00  0.00           H  
ATOM   2828  N   GLY C 184      -3.196  10.102 -11.772  1.00  0.00           N  
ATOM   2829  CA  GLY C 184      -3.788   9.959 -10.447  1.00  0.00           C  
ATOM   2830  C   GLY C 184      -5.224   9.459 -10.536  1.00  0.00           C  
ATOM   2831  O   GLY C 184      -5.903   9.669 -11.541  1.00  0.00           O  
ATOM   2832  H   GLY C 184      -3.506  10.854 -12.370  1.00  0.00           H  
ATOM   2833 1HA  GLY C 184      -3.192   9.262  -9.856  1.00  0.00           H  
ATOM   2834 2HA  GLY C 184      -3.764  10.918  -9.932  1.00  0.00           H  
ATOM   2835  N   SER C 185      -5.681   8.796  -9.480  1.00  0.00           N  
ATOM   2836  CA  SER C 185      -7.060   8.327  -9.407  1.00  0.00           C  
ATOM   2837  C   SER C 185      -7.522   8.198  -7.961  1.00  0.00           C  
ATOM   2838  O   SER C 185      -6.835   8.636  -7.038  1.00  0.00           O  
ATOM   2839  CB  SER C 185      -7.196   6.992 -10.112  1.00  0.00           C  
ATOM   2840  OG  SER C 185      -8.542   6.625 -10.238  1.00  0.00           O  
ATOM   2841  H   SER C 185      -5.058   8.611  -8.707  1.00  0.00           H  
ATOM   2842  HA  SER C 185      -7.700   9.056  -9.907  1.00  0.00           H  
ATOM   2843 1HB  SER C 185      -6.739   7.054 -11.099  1.00  0.00           H  
ATOM   2844 2HB  SER C 185      -6.659   6.228  -9.550  1.00  0.00           H  
ATOM   2845  HG  SER C 185      -8.671   6.406 -11.164  1.00  0.00           H  
ATOM   2846  N   GLY C 186      -8.691   7.595  -7.771  1.00  0.00           N  
ATOM   2847  CA  GLY C 186      -9.251   7.413  -6.437  1.00  0.00           C  
ATOM   2848  C   GLY C 186     -10.651   8.004  -6.342  1.00  0.00           C  
ATOM   2849  O   GLY C 186     -11.282   8.295  -7.359  1.00  0.00           O  
ATOM   2850  H   GLY C 186      -9.204   7.253  -8.570  1.00  0.00           H  
ATOM   2851 1HA  GLY C 186      -9.283   6.350  -6.197  1.00  0.00           H  
ATOM   2852 2HA  GLY C 186      -8.601   7.888  -5.702  1.00  0.00           H  
ATOM   2853  N   SER C 187     -11.133   8.179  -5.117  1.00  0.00           N  
ATOM   2854  CA  SER C 187     -12.471   8.711  -4.888  1.00  0.00           C  
ATOM   2855  C   SER C 187     -12.687   9.046  -3.418  1.00  0.00           C  
ATOM   2856  O   SER C 187     -12.255   8.308  -2.533  1.00  0.00           O  
ATOM   2857  CB  SER C 187     -13.515   7.711  -5.346  1.00  0.00           C  
ATOM   2858  OG  SER C 187     -14.809   8.187  -5.098  1.00  0.00           O  
ATOM   2859  H   SER C 187     -10.557   7.938  -4.323  1.00  0.00           H  
ATOM   2860  HA  SER C 187     -12.584   9.627  -5.468  1.00  0.00           H  
ATOM   2861 1HB  SER C 187     -13.393   7.520  -6.411  1.00  0.00           H  
ATOM   2862 2HB  SER C 187     -13.367   6.766  -4.825  1.00  0.00           H  
ATOM   2863  HG  SER C 187     -15.245   8.227  -5.953  1.00  0.00           H  
ATOM   2864  N   GLY C 188     -13.357  10.165  -3.164  1.00  0.00           N  
ATOM   2865  CA  GLY C 188     -13.791  10.509  -1.815  1.00  0.00           C  
ATOM   2866  C   GLY C 188     -12.617  10.968  -0.959  1.00  0.00           C  
ATOM   2867  O   GLY C 188     -12.333  12.162  -0.867  1.00  0.00           O  
ATOM   2868  H   GLY C 188     -13.572  10.793  -3.925  1.00  0.00           H  
ATOM   2869 1HA  GLY C 188     -14.541  11.298  -1.864  1.00  0.00           H  
ATOM   2870 2HA  GLY C 188     -14.265   9.643  -1.353  1.00  0.00           H  
ATOM   2871  N   THR C 189     -11.938  10.012  -0.334  1.00  0.00           N  
ATOM   2872  CA  THR C 189     -10.866  10.323   0.604  1.00  0.00           C  
ATOM   2873  C   THR C 189      -9.573   9.615   0.218  1.00  0.00           C  
ATOM   2874  O   THR C 189      -8.482  10.049   0.587  1.00  0.00           O  
ATOM   2875  CB  THR C 189     -11.258   9.935   2.042  1.00  0.00           C  
ATOM   2876  OG1 THR C 189     -11.516   8.526   2.106  1.00  0.00           O  
ATOM   2877  CG2 THR C 189     -12.501  10.695   2.479  1.00  0.00           C  
ATOM   2878  H   THR C 189     -12.170   9.046  -0.513  1.00  0.00           H  
ATOM   2879  HA  THR C 189     -10.682  11.397   0.577  1.00  0.00           H  
ATOM   2880  HB  THR C 189     -10.437  10.171   2.719  1.00  0.00           H  
ATOM   2881  HG1 THR C 189     -10.707   8.044   1.918  1.00  0.00           H  
ATOM   2882 1HG2 THR C 189     -12.763  10.409   3.498  1.00  0.00           H  
ATOM   2883 2HG2 THR C 189     -12.304  11.766   2.443  1.00  0.00           H  
ATOM   2884 3HG2 THR C 189     -13.327  10.455   1.812  1.00  0.00           H  
ATOM   2885  N   ASP C 190      -9.703   8.523  -0.527  1.00  0.00           N  
ATOM   2886  CA  ASP C 190      -8.555   7.695  -0.879  1.00  0.00           C  
ATOM   2887  C   ASP C 190      -8.137   7.920  -2.326  1.00  0.00           C  
ATOM   2888  O   ASP C 190      -8.900   7.645  -3.253  1.00  0.00           O  
ATOM   2889  CB  ASP C 190      -8.874   6.214  -0.658  1.00  0.00           C  
ATOM   2890  CG  ASP C 190      -8.944   5.836   0.816  1.00  0.00           C  
ATOM   2891  OD1 ASP C 190      -8.566   6.641   1.634  1.00  0.00           O  
ATOM   2892  OD2 ASP C 190      -9.375   4.747   1.109  1.00  0.00           O  
ATOM   2893  H   ASP C 190     -10.620   8.259  -0.858  1.00  0.00           H  
ATOM   2894  HA  ASP C 190      -7.719   7.971  -0.236  1.00  0.00           H  
ATOM   2895 1HB  ASP C 190      -9.829   5.974  -1.125  1.00  0.00           H  
ATOM   2896 2HB  ASP C 190      -8.111   5.602  -1.139  1.00  0.00           H  
ATOM   2897  N   PHE C 191      -6.921   8.420  -2.514  1.00  0.00           N  
ATOM   2898  CA  PHE C 191      -6.416   8.726  -3.847  1.00  0.00           C  
ATOM   2899  C   PHE C 191      -4.989   8.224  -4.024  1.00  0.00           C  
ATOM   2900  O   PHE C 191      -4.222   8.152  -3.064  1.00  0.00           O  
ATOM   2901  CB  PHE C 191      -6.467  10.233  -4.106  1.00  0.00           C  
ATOM   2902  CG  PHE C 191      -7.838  10.828  -3.951  1.00  0.00           C  
ATOM   2903  CD1 PHE C 191      -8.222  11.423  -2.759  1.00  0.00           C  
ATOM   2904  CD2 PHE C 191      -8.747  10.793  -4.998  1.00  0.00           C  
ATOM   2905  CE1 PHE C 191      -9.483  11.970  -2.616  1.00  0.00           C  
ATOM   2906  CE2 PHE C 191     -10.008  11.340  -4.858  1.00  0.00           C  
ATOM   2907  CZ  PHE C 191     -10.376  11.929  -3.665  1.00  0.00           C  
ATOM   2908  H   PHE C 191      -6.331   8.593  -1.713  1.00  0.00           H  
ATOM   2909  HA  PHE C 191      -7.049   8.224  -4.581  1.00  0.00           H  
ATOM   2910 1HB  PHE C 191      -5.796  10.743  -3.416  1.00  0.00           H  
ATOM   2911 2HB  PHE C 191      -6.118  10.441  -5.116  1.00  0.00           H  
ATOM   2912  HD1 PHE C 191      -7.515  11.456  -1.929  1.00  0.00           H  
ATOM   2913  HD2 PHE C 191      -8.457  10.328  -5.940  1.00  0.00           H  
ATOM   2914  HE1 PHE C 191      -9.771  12.434  -1.673  1.00  0.00           H  
ATOM   2915  HE2 PHE C 191     -10.713  11.307  -5.689  1.00  0.00           H  
ATOM   2916  HZ  PHE C 191     -11.370  12.359  -3.553  1.00  0.00           H  
ATOM   2917  N   THR C 192      -4.637   7.878  -5.258  1.00  0.00           N  
ATOM   2918  CA  THR C 192      -3.331   7.299  -5.549  1.00  0.00           C  
ATOM   2919  C   THR C 192      -2.727   7.907  -6.808  1.00  0.00           C  
ATOM   2920  O   THR C 192      -3.413   8.084  -7.814  1.00  0.00           O  
ATOM   2921  CB  THR C 192      -3.425   5.770  -5.707  1.00  0.00           C  
ATOM   2922  OG1 THR C 192      -3.952   5.194  -4.504  1.00  0.00           O  
ATOM   2923  CG2 THR C 192      -2.053   5.177  -5.990  1.00  0.00           C  
ATOM   2924  H   THR C 192      -5.292   8.019  -6.014  1.00  0.00           H  
ATOM   2925  HA  THR C 192      -2.663   7.517  -4.716  1.00  0.00           H  
ATOM   2926  HB  THR C 192      -4.096   5.530  -6.532  1.00  0.00           H  
ATOM   2927  HG1 THR C 192      -3.568   5.637  -3.743  1.00  0.00           H  
ATOM   2928 1HG2 THR C 192      -2.139   4.096  -6.099  1.00  0.00           H  
ATOM   2929 2HG2 THR C 192      -1.655   5.605  -6.910  1.00  0.00           H  
ATOM   2930 3HG2 THR C 192      -1.381   5.406  -5.163  1.00  0.00           H  
ATOM   2931  N   LEU C 193      -1.438   8.226  -6.745  1.00  0.00           N  
ATOM   2932  CA  LEU C 193      -0.701   8.669  -7.922  1.00  0.00           C  
ATOM   2933  C   LEU C 193       0.209   7.567  -8.450  1.00  0.00           C  
ATOM   2934  O   LEU C 193       1.044   7.035  -7.718  1.00  0.00           O  
ATOM   2935  CB  LEU C 193       0.133   9.912  -7.587  1.00  0.00           C  
ATOM   2936  CG  LEU C 193       1.060  10.411  -8.703  1.00  0.00           C  
ATOM   2937  CD1 LEU C 193       0.224  10.913  -9.873  1.00  0.00           C  
ATOM   2938  CD2 LEU C 193       1.959  11.513  -8.161  1.00  0.00           C  
ATOM   2939  H   LEU C 193      -0.958   8.159  -5.859  1.00  0.00           H  
ATOM   2940  HA  LEU C 193      -1.416   8.927  -8.702  1.00  0.00           H  
ATOM   2941 1HB  LEU C 193      -0.543  10.726  -7.331  1.00  0.00           H  
ATOM   2942 2HB  LEU C 193       0.751   9.692  -6.717  1.00  0.00           H  
ATOM   2943  HG  LEU C 193       1.675   9.585  -9.062  1.00  0.00           H  
ATOM   2944 1HD1 LEU C 193       0.883  11.267 -10.665  1.00  0.00           H  
ATOM   2945 2HD1 LEU C 193      -0.394  10.100 -10.253  1.00  0.00           H  
ATOM   2946 3HD1 LEU C 193      -0.414  11.730  -9.539  1.00  0.00           H  
ATOM   2947 1HD2 LEU C 193       2.619  11.867  -8.954  1.00  0.00           H  
ATOM   2948 2HD2 LEU C 193       1.346  12.340  -7.803  1.00  0.00           H  
ATOM   2949 3HD2 LEU C 193       2.558  11.122  -7.339  1.00  0.00           H  
ATOM   2950  N   LYS C 194       0.042   7.228  -9.724  1.00  0.00           N  
ATOM   2951  CA  LYS C 194       0.927   6.278 -10.386  1.00  0.00           C  
ATOM   2952  C   LYS C 194       1.975   6.995 -11.228  1.00  0.00           C  
ATOM   2953  O   LYS C 194       1.666   7.953 -11.936  1.00  0.00           O  
ATOM   2954  CB  LYS C 194       0.121   5.314 -11.258  1.00  0.00           C  
ATOM   2955  CG  LYS C 194      -0.944   4.527 -10.507  1.00  0.00           C  
ATOM   2956  CD  LYS C 194      -0.322   3.609  -9.466  1.00  0.00           C  
ATOM   2957  CE  LYS C 194      -1.371   2.723  -8.810  1.00  0.00           C  
ATOM   2958  NZ  LYS C 194      -0.783   1.848  -7.759  1.00  0.00           N  
ATOM   2959  H   LYS C 194      -0.718   7.640 -10.247  1.00  0.00           H  
ATOM   2960  HA  LYS C 194       1.450   5.702  -9.622  1.00  0.00           H  
ATOM   2961 1HB  LYS C 194      -0.374   5.871 -12.055  1.00  0.00           H  
ATOM   2962 2HB  LYS C 194       0.796   4.599 -11.729  1.00  0.00           H  
ATOM   2963 1HG  LYS C 194      -1.625   5.218 -10.009  1.00  0.00           H  
ATOM   2964 2HG  LYS C 194      -1.518   3.926 -11.213  1.00  0.00           H  
ATOM   2965 1HD  LYS C 194       0.430   2.977  -9.940  1.00  0.00           H  
ATOM   2966 2HD  LYS C 194       0.165   4.208  -8.697  1.00  0.00           H  
ATOM   2967 1HE  LYS C 194      -2.141   3.345  -8.358  1.00  0.00           H  
ATOM   2968 2HE  LYS C 194      -1.840   2.094  -9.566  1.00  0.00           H  
ATOM   2969 1HZ  LYS C 194      -1.509   1.278  -7.350  1.00  0.00           H  
ATOM   2970 2HZ  LYS C 194      -0.078   1.252  -8.171  1.00  0.00           H  
ATOM   2971 3HZ  LYS C 194      -0.361   2.421  -7.042  1.00  0.00           H  
ATOM   2972  N   ILE C 195       3.215   6.525 -11.145  1.00  0.00           N  
ATOM   2973  CA  ILE C 195       4.318   7.145 -11.870  1.00  0.00           C  
ATOM   2974  C   ILE C 195       5.099   6.112 -12.673  1.00  0.00           C  
ATOM   2975  O   ILE C 195       6.010   5.468 -12.154  1.00  0.00           O  
ATOM   2976  CB  ILE C 195       5.271   7.871 -10.902  1.00  0.00           C  
ATOM   2977  CG1 ILE C 195       4.491   8.847 -10.018  1.00  0.00           C  
ATOM   2978  CG2 ILE C 195       6.359   8.601 -11.675  1.00  0.00           C  
ATOM   2979  CD1 ILE C 195       5.313   9.448  -8.900  1.00  0.00           C  
ATOM   2980  H   ILE C 195       3.398   5.718 -10.566  1.00  0.00           H  
ATOM   2981  HA  ILE C 195       3.908   7.877 -12.564  1.00  0.00           H  
ATOM   2982  HB  ILE C 195       5.736   7.145 -10.236  1.00  0.00           H  
ATOM   2983 1HG1 ILE C 195       4.101   9.660 -10.629  1.00  0.00           H  
ATOM   2984 2HG1 ILE C 195       3.637   8.335  -9.575  1.00  0.00           H  
ATOM   2985 1HG2 ILE C 195       7.023   9.109 -10.977  1.00  0.00           H  
ATOM   2986 2HG2 ILE C 195       6.931   7.883 -12.263  1.00  0.00           H  
ATOM   2987 3HG2 ILE C 195       5.903   9.333 -12.341  1.00  0.00           H  
ATOM   2988 1HD1 ILE C 195       4.692  10.128  -8.317  1.00  0.00           H  
ATOM   2989 2HD1 ILE C 195       5.684   8.652  -8.253  1.00  0.00           H  
ATOM   2990 3HD1 ILE C 195       6.154   9.996  -9.321  1.00  0.00           H  
ATOM   2991  N   SER C 196       4.736   5.960 -13.942  1.00  0.00           N  
ATOM   2992  CA  SER C 196       5.333   4.936 -14.792  1.00  0.00           C  
ATOM   2993  C   SER C 196       6.801   5.236 -15.067  1.00  0.00           C  
ATOM   2994  O   SER C 196       7.143   6.312 -15.558  1.00  0.00           O  
ATOM   2995  CB  SER C 196       4.574   4.836 -16.100  1.00  0.00           C  
ATOM   2996  OG  SER C 196       5.189   3.926 -16.969  1.00  0.00           O  
ATOM   2997  H   SER C 196       4.029   6.568 -14.328  1.00  0.00           H  
ATOM   2998  HA  SER C 196       5.271   3.978 -14.275  1.00  0.00           H  
ATOM   2999 1HB  SER C 196       3.550   4.520 -15.903  1.00  0.00           H  
ATOM   3000 2HB  SER C 196       4.529   5.818 -16.570  1.00  0.00           H  
ATOM   3001  HG  SER C 196       4.867   4.139 -17.848  1.00  0.00           H  
ATOM   3002  N   ARG C 197       7.665   4.279 -14.748  1.00  0.00           N  
ATOM   3003  CA  ARG C 197       9.084   4.391 -15.066  1.00  0.00           C  
ATOM   3004  C   ARG C 197       9.700   5.620 -14.410  1.00  0.00           C  
ATOM   3005  O   ARG C 197      10.005   6.606 -15.081  1.00  0.00           O  
ATOM   3006  CB  ARG C 197       9.291   4.465 -16.571  1.00  0.00           C  
ATOM   3007  CG  ARG C 197       8.823   3.242 -17.343  1.00  0.00           C  
ATOM   3008  CD  ARG C 197       9.127   3.357 -18.792  1.00  0.00           C  
ATOM   3009  NE  ARG C 197       8.688   2.185 -19.533  1.00  0.00           N  
ATOM   3010  CZ  ARG C 197       8.782   2.046 -20.870  1.00  0.00           C  
ATOM   3011  NH1 ARG C 197       9.300   3.011 -21.597  1.00  0.00           N  
ATOM   3012  NH2 ARG C 197       8.353   0.939 -21.450  1.00  0.00           N  
ATOM   3013  H   ARG C 197       7.331   3.452 -14.274  1.00  0.00           H  
ATOM   3014  HA  ARG C 197       9.594   3.504 -14.688  1.00  0.00           H  
ATOM   3015 1HB  ARG C 197       8.760   5.329 -16.969  1.00  0.00           H  
ATOM   3016 2HB  ARG C 197      10.351   4.605 -16.786  1.00  0.00           H  
ATOM   3017 1HG  ARG C 197       9.325   2.354 -16.957  1.00  0.00           H  
ATOM   3018 2HG  ARG C 197       7.744   3.129 -17.227  1.00  0.00           H  
ATOM   3019 1HD  ARG C 197       8.619   4.229 -19.202  1.00  0.00           H  
ATOM   3020 2HD  ARG C 197      10.202   3.465 -18.931  1.00  0.00           H  
ATOM   3021  HE  ARG C 197       8.284   1.421 -19.008  1.00  0.00           H  
ATOM   3022 1HH1 ARG C 197       9.628   3.857 -21.153  1.00  0.00           H  
ATOM   3023 2HH1 ARG C 197       9.371   2.906 -22.598  1.00  0.00           H  
ATOM   3024 1HH2 ARG C 197       7.955   0.196 -20.892  1.00  0.00           H  
ATOM   3025 2HH2 ARG C 197       8.424   0.834 -22.452  1.00  0.00           H  
ATOM   3026  N   VAL C 198       9.880   5.555 -13.095  1.00  0.00           N  
ATOM   3027  CA  VAL C 198      10.466   6.661 -12.347  1.00  0.00           C  
ATOM   3028  C   VAL C 198      11.898   6.930 -12.791  1.00  0.00           C  
ATOM   3029  O   VAL C 198      12.723   6.018 -12.845  1.00  0.00           O  
ATOM   3030  CB  VAL C 198      10.449   6.353 -10.838  1.00  0.00           C  
ATOM   3031  CG1 VAL C 198      11.234   7.407 -10.070  1.00  0.00           C  
ATOM   3032  CG2 VAL C 198       9.014   6.281 -10.340  1.00  0.00           C  
ATOM   3033  H   VAL C 198       9.605   4.718 -12.602  1.00  0.00           H  
ATOM   3034  HA  VAL C 198       9.870   7.556 -12.528  1.00  0.00           H  
ATOM   3035  HB  VAL C 198      10.943   5.396 -10.666  1.00  0.00           H  
ATOM   3036 1HG1 VAL C 198      11.212   7.173  -9.006  1.00  0.00           H  
ATOM   3037 2HG1 VAL C 198      12.267   7.416 -10.418  1.00  0.00           H  
ATOM   3038 3HG1 VAL C 198      10.786   8.386 -10.236  1.00  0.00           H  
ATOM   3039 1HG2 VAL C 198       9.009   6.062  -9.273  1.00  0.00           H  
ATOM   3040 2HG2 VAL C 198       8.519   7.236 -10.517  1.00  0.00           H  
ATOM   3041 3HG2 VAL C 198       8.483   5.492 -10.874  1.00  0.00           H  
ATOM   3042  N   GLU C 199      12.187   8.187 -13.109  1.00  0.00           N  
ATOM   3043  CA  GLU C 199      13.540   8.594 -13.471  1.00  0.00           C  
ATOM   3044  C   GLU C 199      14.114   9.566 -12.449  1.00  0.00           C  
ATOM   3045  O   GLU C 199      13.460   9.903 -11.462  1.00  0.00           O  
ATOM   3046  CB  GLU C 199      13.550   9.235 -14.861  1.00  0.00           C  
ATOM   3047  CG  GLU C 199      13.203   8.281 -15.995  1.00  0.00           C  
ATOM   3048  CD  GLU C 199      13.239   8.941 -17.346  1.00  0.00           C  
ATOM   3049  OE1 GLU C 199      12.564   9.927 -17.522  1.00  0.00           O  
ATOM   3050  OE2 GLU C 199      13.943   8.459 -18.202  1.00  0.00           O  
ATOM   3051  H   GLU C 199      11.451   8.878 -13.101  1.00  0.00           H  
ATOM   3052  HA  GLU C 199      14.174   7.707 -13.490  1.00  0.00           H  
ATOM   3053 1HB  GLU C 199      12.838  10.059 -14.887  1.00  0.00           H  
ATOM   3054 2HB  GLU C 199      14.538   9.649 -15.063  1.00  0.00           H  
ATOM   3055 1HG  GLU C 199      13.911   7.453 -15.990  1.00  0.00           H  
ATOM   3056 2HG  GLU C 199      12.208   7.874 -15.822  1.00  0.00           H  
ATOM   3057  N   ALA C 200      15.342  10.014 -12.691  1.00  0.00           N  
ATOM   3058  CA  ALA C 200      16.029  10.903 -11.762  1.00  0.00           C  
ATOM   3059  C   ALA C 200      15.246  12.192 -11.551  1.00  0.00           C  
ATOM   3060  O   ALA C 200      15.248  12.759 -10.458  1.00  0.00           O  
ATOM   3061  CB  ALA C 200      17.432  11.213 -12.265  1.00  0.00           C  
ATOM   3062  H   ALA C 200      15.810   9.732 -13.540  1.00  0.00           H  
ATOM   3063  HA  ALA C 200      16.104  10.396 -10.800  1.00  0.00           H  
ATOM   3064 1HB  ALA C 200      17.933  11.877 -11.561  1.00  0.00           H  
ATOM   3065 2HB  ALA C 200      17.999  10.286 -12.355  1.00  0.00           H  
ATOM   3066 3HB  ALA C 200      17.370  11.696 -13.239  1.00  0.00           H  
ATOM   3067  N   GLU C 201      14.577  12.651 -12.603  1.00  0.00           N  
ATOM   3068  CA  GLU C 201      13.859  13.919 -12.561  1.00  0.00           C  
ATOM   3069  C   GLU C 201      12.500  13.761 -11.891  1.00  0.00           C  
ATOM   3070  O   GLU C 201      11.739  14.721 -11.775  1.00  0.00           O  
ATOM   3071  CB  GLU C 201      13.679  14.478 -13.975  1.00  0.00           C  
ATOM   3072  CG  GLU C 201      14.975  14.889 -14.658  1.00  0.00           C  
ATOM   3073  CD  GLU C 201      15.669  16.026 -13.960  1.00  0.00           C  
ATOM   3074  OE1 GLU C 201      14.993  16.875 -13.432  1.00  0.00           O  
ATOM   3075  OE2 GLU C 201      16.877  16.044 -13.955  1.00  0.00           O  
ATOM   3076  H   GLU C 201      14.566  12.108 -13.455  1.00  0.00           H  
ATOM   3077  HA  GLU C 201      14.445  14.630 -11.977  1.00  0.00           H  
ATOM   3078 1HB  GLU C 201      13.193  13.730 -14.602  1.00  0.00           H  
ATOM   3079 2HB  GLU C 201      13.027  15.350 -13.941  1.00  0.00           H  
ATOM   3080 1HG  GLU C 201      15.647  14.031 -14.687  1.00  0.00           H  
ATOM   3081 2HG  GLU C 201      14.756  15.179 -15.685  1.00  0.00           H  
ATOM   3082  N   ASP C 202      12.202  12.543 -11.450  1.00  0.00           N  
ATOM   3083  CA  ASP C 202      10.983  12.278 -10.696  1.00  0.00           C  
ATOM   3084  C   ASP C 202      11.264  12.209  -9.201  1.00  0.00           C  
ATOM   3085  O   ASP C 202      10.353  12.008  -8.397  1.00  0.00           O  
ATOM   3086  CB  ASP C 202      10.337  10.971 -11.161  1.00  0.00           C  
ATOM   3087  CG  ASP C 202       9.875  11.021 -12.612  1.00  0.00           C  
ATOM   3088  OD1 ASP C 202       9.429  12.060 -13.037  1.00  0.00           O  
ATOM   3089  OD2 ASP C 202       9.974  10.020 -13.280  1.00  0.00           O  
ATOM   3090  H   ASP C 202      12.836  11.781 -11.643  1.00  0.00           H  
ATOM   3091  HA  ASP C 202      10.282  13.095 -10.874  1.00  0.00           H  
ATOM   3092 1HB  ASP C 202      11.050  10.153 -11.051  1.00  0.00           H  
ATOM   3093 2HB  ASP C 202       9.478  10.743 -10.529  1.00  0.00           H  
ATOM   3094  N   VAL C 203      12.530  12.376  -8.834  1.00  0.00           N  
ATOM   3095  CA  VAL C 203      12.931  12.349  -7.432  1.00  0.00           C  
ATOM   3096  C   VAL C 203      12.554  13.646  -6.727  1.00  0.00           C  
ATOM   3097  O   VAL C 203      12.816  14.737  -7.232  1.00  0.00           O  
ATOM   3098  CB  VAL C 203      14.450  12.128  -7.315  1.00  0.00           C  
ATOM   3099  CG1 VAL C 203      14.896  12.246  -5.865  1.00  0.00           C  
ATOM   3100  CG2 VAL C 203      14.820  10.766  -7.884  1.00  0.00           C  
ATOM   3101  H   VAL C 203      13.232  12.525  -9.544  1.00  0.00           H  
ATOM   3102  HA  VAL C 203      12.417  11.522  -6.941  1.00  0.00           H  
ATOM   3103  HB  VAL C 203      14.966  12.908  -7.875  1.00  0.00           H  
ATOM   3104 1HG1 VAL C 203      15.973  12.087  -5.801  1.00  0.00           H  
ATOM   3105 2HG1 VAL C 203      14.654  13.241  -5.490  1.00  0.00           H  
ATOM   3106 3HG1 VAL C 203      14.383  11.496  -5.264  1.00  0.00           H  
ATOM   3107 1HG2 VAL C 203      15.896  10.617  -7.798  1.00  0.00           H  
ATOM   3108 2HG2 VAL C 203      14.300   9.986  -7.328  1.00  0.00           H  
ATOM   3109 3HG2 VAL C 203      14.530  10.719  -8.933  1.00  0.00           H  
ATOM   3110  N   GLY C 204      11.937  13.519  -5.557  1.00  0.00           N  
ATOM   3111  CA  GLY C 204      11.486  14.680  -4.799  1.00  0.00           C  
ATOM   3112  C   GLY C 204      10.296  14.331  -3.913  1.00  0.00           C  
ATOM   3113  O   GLY C 204       9.944  13.161  -3.762  1.00  0.00           O  
ATOM   3114  H   GLY C 204      11.777  12.595  -5.182  1.00  0.00           H  
ATOM   3115 1HA  GLY C 204      12.304  15.055  -4.184  1.00  0.00           H  
ATOM   3116 2HA  GLY C 204      11.210  15.478  -5.487  1.00  0.00           H  
ATOM   3117  N   VAL C 205       9.680  15.354  -3.329  1.00  0.00           N  
ATOM   3118  CA  VAL C 205       8.556  15.154  -2.423  1.00  0.00           C  
ATOM   3119  C   VAL C 205       7.228  15.399  -3.129  1.00  0.00           C  
ATOM   3120  O   VAL C 205       7.001  16.472  -3.687  1.00  0.00           O  
ATOM   3121  CB  VAL C 205       8.672  16.098  -1.211  1.00  0.00           C  
ATOM   3122  CG1 VAL C 205       7.500  15.893  -0.263  1.00  0.00           C  
ATOM   3123  CG2 VAL C 205       9.993  15.861  -0.496  1.00  0.00           C  
ATOM   3124  H   VAL C 205       9.999  16.293  -3.518  1.00  0.00           H  
ATOM   3125  HA  VAL C 205       8.577  14.123  -2.067  1.00  0.00           H  
ATOM   3126  HB  VAL C 205       8.626  17.129  -1.561  1.00  0.00           H  
ATOM   3127 1HG1 VAL C 205       7.598  16.569   0.588  1.00  0.00           H  
ATOM   3128 2HG1 VAL C 205       6.567  16.103  -0.786  1.00  0.00           H  
ATOM   3129 3HG1 VAL C 205       7.495  14.863   0.092  1.00  0.00           H  
ATOM   3130 1HG2 VAL C 205      10.068  16.533   0.359  1.00  0.00           H  
ATOM   3131 2HG2 VAL C 205      10.041  14.828  -0.152  1.00  0.00           H  
ATOM   3132 3HG2 VAL C 205      10.818  16.054  -1.182  1.00  0.00           H  
ATOM   3133  N   TYR C 206       6.355  14.398  -3.101  1.00  0.00           N  
ATOM   3134  CA  TYR C 206       5.046  14.506  -3.734  1.00  0.00           C  
ATOM   3135  C   TYR C 206       3.983  14.939  -2.732  1.00  0.00           C  
ATOM   3136  O   TYR C 206       3.868  14.366  -1.649  1.00  0.00           O  
ATOM   3137  CB  TYR C 206       4.654  13.176  -4.382  1.00  0.00           C  
ATOM   3138  CG  TYR C 206       5.473  12.828  -5.605  1.00  0.00           C  
ATOM   3139  CD1 TYR C 206       6.668  12.138  -5.466  1.00  0.00           C  
ATOM   3140  CD2 TYR C 206       5.029  13.199  -6.865  1.00  0.00           C  
ATOM   3141  CE1 TYR C 206       7.417  11.820  -6.583  1.00  0.00           C  
ATOM   3142  CE2 TYR C 206       5.777  12.882  -7.982  1.00  0.00           C  
ATOM   3143  CZ  TYR C 206       6.966  12.195  -7.844  1.00  0.00           C  
ATOM   3144  OH  TYR C 206       7.711  11.879  -8.957  1.00  0.00           O  
ATOM   3145  H   TYR C 206       6.604  13.541  -2.628  1.00  0.00           H  
ATOM   3146  HA  TYR C 206       5.099  15.270  -4.510  1.00  0.00           H  
ATOM   3147 1HB  TYR C 206       4.767  12.370  -3.656  1.00  0.00           H  
ATOM   3148 2HB  TYR C 206       3.605  13.209  -4.673  1.00  0.00           H  
ATOM   3149  HD1 TYR C 206       7.017  11.846  -4.475  1.00  0.00           H  
ATOM   3150  HD2 TYR C 206       4.091  13.743  -6.975  1.00  0.00           H  
ATOM   3151  HE1 TYR C 206       8.355  11.278  -6.474  1.00  0.00           H  
ATOM   3152  HE2 TYR C 206       5.429  13.174  -8.973  1.00  0.00           H  
ATOM   3153  HH  TYR C 206       8.645  11.916  -8.736  1.00  0.00           H  
ATOM   3154  N   TYR C 207       3.208  15.953  -3.100  1.00  0.00           N  
ATOM   3155  CA  TYR C 207       2.184  16.495  -2.216  1.00  0.00           C  
ATOM   3156  C   TYR C 207       0.787  16.230  -2.763  1.00  0.00           C  
ATOM   3157  O   TYR C 207       0.542  16.373  -3.961  1.00  0.00           O  
ATOM   3158  CB  TYR C 207       2.396  17.996  -2.008  1.00  0.00           C  
ATOM   3159  CG  TYR C 207       3.697  18.339  -1.317  1.00  0.00           C  
ATOM   3160  CD1 TYR C 207       4.819  18.655  -2.070  1.00  0.00           C  
ATOM   3161  CD2 TYR C 207       3.769  18.336   0.068  1.00  0.00           C  
ATOM   3162  CE1 TYR C 207       6.008  18.968  -1.439  1.00  0.00           C  
ATOM   3163  CE2 TYR C 207       4.958  18.649   0.698  1.00  0.00           C  
ATOM   3164  CZ  TYR C 207       6.074  18.964  -0.050  1.00  0.00           C  
ATOM   3165  OH  TYR C 207       7.258  19.276   0.577  1.00  0.00           O  
ATOM   3166  H   TYR C 207       3.332  16.359  -4.017  1.00  0.00           H  
ATOM   3167  HA  TYR C 207       2.260  15.995  -1.250  1.00  0.00           H  
ATOM   3168 1HB  TYR C 207       2.378  18.504  -2.973  1.00  0.00           H  
ATOM   3169 2HB  TYR C 207       1.578  18.400  -1.411  1.00  0.00           H  
ATOM   3170  HD1 TYR C 207       4.762  18.657  -3.158  1.00  0.00           H  
ATOM   3171  HD2 TYR C 207       2.888  18.086   0.659  1.00  0.00           H  
ATOM   3172  HE1 TYR C 207       6.889  19.217  -2.030  1.00  0.00           H  
ATOM   3173  HE2 TYR C 207       5.015  18.646   1.787  1.00  0.00           H  
ATOM   3174  HH  TYR C 207       7.859  19.676  -0.055  1.00  0.00           H  
ATOM   3175  N   CYS C 208      -0.126  15.842  -1.879  1.00  0.00           N  
ATOM   3176  CA  CYS C 208      -1.550  15.863  -2.189  1.00  0.00           C  
ATOM   3177  C   CYS C 208      -2.198  17.158  -1.715  1.00  0.00           C  
ATOM   3178  O   CYS C 208      -1.932  17.628  -0.609  1.00  0.00           O  
ATOM   3179  CB  CYS C 208      -2.260  14.676  -1.538  1.00  0.00           C  
ATOM   3180  SG  CYS C 208      -1.902  13.083  -2.318  1.00  0.00           S  
ATOM   3181  H   CYS C 208       0.175  15.525  -0.968  1.00  0.00           H  
ATOM   3182  HA  CYS C 208      -1.670  15.789  -3.270  1.00  0.00           H  
ATOM   3183 1HB  CYS C 208      -1.971  14.610  -0.489  1.00  0.00           H  
ATOM   3184 2HB  CYS C 208      -3.338  14.833  -1.572  1.00  0.00           H  
ATOM   3185  N   PHE C 209      -3.051  17.730  -2.559  1.00  0.00           N  
ATOM   3186  CA  PHE C 209      -3.702  18.997  -2.248  1.00  0.00           C  
ATOM   3187  C   PHE C 209      -5.188  18.949  -2.582  1.00  0.00           C  
ATOM   3188  O   PHE C 209      -5.576  18.510  -3.664  1.00  0.00           O  
ATOM   3189  CB  PHE C 209      -3.038  20.141  -3.015  1.00  0.00           C  
ATOM   3190  CG  PHE C 209      -3.728  21.465  -2.845  1.00  0.00           C  
ATOM   3191  CD1 PHE C 209      -3.767  22.089  -1.607  1.00  0.00           C  
ATOM   3192  CD2 PHE C 209      -4.340  22.089  -3.922  1.00  0.00           C  
ATOM   3193  CE1 PHE C 209      -4.401  23.307  -1.449  1.00  0.00           C  
ATOM   3194  CE2 PHE C 209      -4.974  23.306  -3.767  1.00  0.00           C  
ATOM   3195  CZ  PHE C 209      -5.004  23.916  -2.529  1.00  0.00           C  
ATOM   3196  H   PHE C 209      -3.253  17.276  -3.438  1.00  0.00           H  
ATOM   3197  HA  PHE C 209      -3.598  19.186  -1.178  1.00  0.00           H  
ATOM   3198 1HB  PHE C 209      -2.006  20.251  -2.684  1.00  0.00           H  
ATOM   3199 2HB  PHE C 209      -3.018  19.903  -4.078  1.00  0.00           H  
ATOM   3200  HD1 PHE C 209      -3.289  21.608  -0.753  1.00  0.00           H  
ATOM   3201  HD2 PHE C 209      -4.316  21.607  -4.900  1.00  0.00           H  
ATOM   3202  HE1 PHE C 209      -4.424  23.786  -0.471  1.00  0.00           H  
ATOM   3203  HE2 PHE C 209      -5.450  23.786  -4.622  1.00  0.00           H  
ATOM   3204  HZ  PHE C 209      -5.505  24.875  -2.406  1.00  0.00           H  
ATOM   3205  N   GLN C 210      -6.014  19.403  -1.646  1.00  0.00           N  
ATOM   3206  CA  GLN C 210      -7.444  19.552  -1.893  1.00  0.00           C  
ATOM   3207  C   GLN C 210      -7.861  21.016  -1.846  1.00  0.00           C  
ATOM   3208  O   GLN C 210      -7.605  21.713  -0.865  1.00  0.00           O  
ATOM   3209  CB  GLN C 210      -8.251  18.745  -0.872  1.00  0.00           C  
ATOM   3210  CG  GLN C 210      -8.190  19.294   0.543  1.00  0.00           C  
ATOM   3211  CD  GLN C 210      -9.147  20.452   0.757  1.00  0.00           C  
ATOM   3212  OE1 GLN C 210     -10.026  20.710  -0.070  1.00  0.00           O  
ATOM   3213  NE2 GLN C 210      -8.981  21.158   1.870  1.00  0.00           N  
ATOM   3214  H   GLN C 210      -5.643  19.652  -0.740  1.00  0.00           H  
ATOM   3215  HA  GLN C 210      -7.664  19.171  -2.890  1.00  0.00           H  
ATOM   3216 1HB  GLN C 210      -9.297  18.716  -1.177  1.00  0.00           H  
ATOM   3217 2HB  GLN C 210      -7.887  17.718  -0.850  1.00  0.00           H  
ATOM   3218 1HG  GLN C 210      -8.453  18.500   1.242  1.00  0.00           H  
ATOM   3219 2HG  GLN C 210      -7.178  19.646   0.742  1.00  0.00           H  
ATOM   3220 1HE2 GLN C 210      -9.583  21.934   2.065  1.00  0.00           H  
ATOM   3221 2HE2 GLN C 210      -8.256  20.914   2.513  1.00  0.00           H  
ATOM   3222  N   GLY C 211      -8.505  21.476  -2.913  1.00  0.00           N  
ATOM   3223  CA  GLY C 211      -9.014  22.842  -2.971  1.00  0.00           C  
ATOM   3224  C   GLY C 211     -10.535  22.866  -2.898  1.00  0.00           C  
ATOM   3225  O   GLY C 211     -11.172  23.822  -3.340  1.00  0.00           O  
ATOM   3226  H   GLY C 211      -8.646  20.865  -3.705  1.00  0.00           H  
ATOM   3227 1HA  GLY C 211      -8.597  23.420  -2.147  1.00  0.00           H  
ATOM   3228 2HA  GLY C 211      -8.683  23.314  -3.895  1.00  0.00           H  
ATOM   3229  N   SER C 212     -11.113  21.809  -2.338  1.00  0.00           N  
ATOM   3230  CA  SER C 212     -12.562  21.649  -2.317  1.00  0.00           C  
ATOM   3231  C   SER C 212     -13.167  22.269  -1.065  1.00  0.00           C  
ATOM   3232  O   SER C 212     -14.336  22.655  -1.054  1.00  0.00           O  
ATOM   3233  CB  SER C 212     -12.925  20.178  -2.390  1.00  0.00           C  
ATOM   3234  OG  SER C 212     -12.537  19.625  -3.617  1.00  0.00           O  
ATOM   3235  H   SER C 212     -10.533  21.098  -1.916  1.00  0.00           H  
ATOM   3236  HA  SER C 212     -12.979  22.158  -3.187  1.00  0.00           H  
ATOM   3237 1HB  SER C 212     -12.438  19.642  -1.576  1.00  0.00           H  
ATOM   3238 2HB  SER C 212     -14.001  20.063  -2.260  1.00  0.00           H  
ATOM   3239  HG  SER C 212     -12.551  18.673  -3.494  1.00  0.00           H  
ATOM   3240  N   HIS C 213     -12.364  22.363  -0.010  1.00  0.00           N  
ATOM   3241  CA  HIS C 213     -12.826  22.914   1.258  1.00  0.00           C  
ATOM   3242  C   HIS C 213     -11.875  23.986   1.773  1.00  0.00           C  
ATOM   3243  O   HIS C 213     -10.663  23.902   1.576  1.00  0.00           O  
ATOM   3244  CB  HIS C 213     -12.972  21.807   2.308  1.00  0.00           C  
ATOM   3245  CG  HIS C 213     -13.963  20.749   1.932  1.00  0.00           C  
ATOM   3246  ND1 HIS C 213     -15.307  20.853   2.220  1.00  0.00           N  
ATOM   3247  CD2 HIS C 213     -13.805  19.566   1.292  1.00  0.00           C  
ATOM   3248  CE1 HIS C 213     -15.934  19.778   1.772  1.00  0.00           C  
ATOM   3249  NE2 HIS C 213     -15.045  18.983   1.206  1.00  0.00           N  
ATOM   3250  H   HIS C 213     -11.408  22.046  -0.089  1.00  0.00           H  
ATOM   3251  HA  HIS C 213     -13.802  23.378   1.119  1.00  0.00           H  
ATOM   3252 1HB  HIS C 213     -12.006  21.328   2.468  1.00  0.00           H  
ATOM   3253 2HB  HIS C 213     -13.283  22.243   3.256  1.00  0.00           H  
ATOM   3254  HD2 HIS C 213     -12.868  19.153   0.916  1.00  0.00           H  
ATOM   3255  HE1 HIS C 213     -17.003  19.583   1.856  1.00  0.00           H  
ATOM   3256  HE2 HIS C 213     -15.240  18.090   0.777  1.00  0.00           H  
ATOM   3257  N   ILE C 214     -12.432  24.996   2.434  1.00  0.00           N  
ATOM   3258  CA  ILE C 214     -11.647  26.136   2.894  1.00  0.00           C  
ATOM   3259  C   ILE C 214     -11.461  26.102   4.405  1.00  0.00           C  
ATOM   3260  O   ILE C 214     -12.424  25.943   5.156  1.00  0.00           O  
ATOM   3261  CB  ILE C 214     -12.316  27.462   2.488  1.00  0.00           C  
ATOM   3262  CG1 ILE C 214     -12.363  27.590   0.963  1.00  0.00           C  
ATOM   3263  CG2 ILE C 214     -11.576  28.640   3.102  1.00  0.00           C  
ATOM   3264  CD1 ILE C 214     -13.213  28.740   0.473  1.00  0.00           C  
ATOM   3265  H   ILE C 214     -13.423  24.972   2.623  1.00  0.00           H  
ATOM   3266  HA  ILE C 214     -10.664  26.089   2.429  1.00  0.00           H  
ATOM   3267  HB  ILE C 214     -13.348  27.471   2.837  1.00  0.00           H  
ATOM   3268 1HG1 ILE C 214     -11.353  27.724   0.578  1.00  0.00           H  
ATOM   3269 2HG1 ILE C 214     -12.757  26.669   0.532  1.00  0.00           H  
ATOM   3270 1HG2 ILE C 214     -12.061  29.569   2.804  1.00  0.00           H  
ATOM   3271 2HG2 ILE C 214     -11.593  28.554   4.187  1.00  0.00           H  
ATOM   3272 3HG2 ILE C 214     -10.543  28.643   2.754  1.00  0.00           H  
ATOM   3273 1HD1 ILE C 214     -13.198  28.766  -0.617  1.00  0.00           H  
ATOM   3274 2HD1 ILE C 214     -14.239  28.608   0.818  1.00  0.00           H  
ATOM   3275 3HD1 ILE C 214     -12.817  29.677   0.863  1.00  0.00           H  
ATOM   3276  N   PRO C 215     -10.217  26.254   4.847  1.00  0.00           N  
ATOM   3277  CA  PRO C 215      -9.111  26.533   3.938  1.00  0.00           C  
ATOM   3278  C   PRO C 215      -8.581  25.252   3.307  1.00  0.00           C  
ATOM   3279  O   PRO C 215      -8.594  24.190   3.929  1.00  0.00           O  
ATOM   3280  CB  PRO C 215      -8.069  27.184   4.854  1.00  0.00           C  
ATOM   3281  CG  PRO C 215      -8.287  26.533   6.177  1.00  0.00           C  
ATOM   3282  CD  PRO C 215      -9.779  26.356   6.266  1.00  0.00           C  
ATOM   3283  HA  PRO C 215      -9.448  27.236   3.163  1.00  0.00           H  
ATOM   3284 1HB  PRO C 215      -7.058  27.013   4.455  1.00  0.00           H  
ATOM   3285 2HB  PRO C 215      -8.223  28.273   4.884  1.00  0.00           H  
ATOM   3286 1HG  PRO C 215      -7.743  25.577   6.224  1.00  0.00           H  
ATOM   3287 2HG  PRO C 215      -7.886  27.166   6.982  1.00  0.00           H  
ATOM   3288 1HD  PRO C 215     -10.007  25.433   6.820  1.00  0.00           H  
ATOM   3289 2HD  PRO C 215     -10.223  27.229   6.766  1.00  0.00           H  
ATOM   3290  N   PRO C 216      -8.115  25.358   2.067  1.00  0.00           N  
ATOM   3291  CA  PRO C 216      -7.456  24.243   1.398  1.00  0.00           C  
ATOM   3292  C   PRO C 216      -6.249  23.760   2.192  1.00  0.00           C  
ATOM   3293  O   PRO C 216      -5.599  24.540   2.888  1.00  0.00           O  
ATOM   3294  CB  PRO C 216      -7.041  24.846   0.052  1.00  0.00           C  
ATOM   3295  CG  PRO C 216      -7.979  25.988  -0.143  1.00  0.00           C  
ATOM   3296  CD  PRO C 216      -8.165  26.559   1.238  1.00  0.00           C  
ATOM   3297  HA  PRO C 216      -8.179  23.427   1.258  1.00  0.00           H  
ATOM   3298 1HB  PRO C 216      -5.987  25.161   0.089  1.00  0.00           H  
ATOM   3299 2HB  PRO C 216      -7.122  24.087  -0.741  1.00  0.00           H  
ATOM   3300 1HG  PRO C 216      -7.551  26.715  -0.848  1.00  0.00           H  
ATOM   3301 2HG  PRO C 216      -8.922  25.633  -0.585  1.00  0.00           H  
ATOM   3302 1HD  PRO C 216      -7.344  27.256   1.460  1.00  0.00           H  
ATOM   3303 2HD  PRO C 216      -9.136  27.072   1.296  1.00  0.00           H  
ATOM   3304  N   THR C 217      -5.955  22.469   2.085  1.00  0.00           N  
ATOM   3305  CA  THR C 217      -4.892  21.857   2.873  1.00  0.00           C  
ATOM   3306  C   THR C 217      -4.054  20.909   2.025  1.00  0.00           C  
ATOM   3307  O   THR C 217      -4.521  20.390   1.010  1.00  0.00           O  
ATOM   3308  CB  THR C 217      -5.466  21.098   4.084  1.00  0.00           C  
ATOM   3309  OG1 THR C 217      -6.393  20.102   3.631  1.00  0.00           O  
ATOM   3310  CG2 THR C 217      -6.177  22.056   5.026  1.00  0.00           C  
ATOM   3311  H   THR C 217      -6.482  21.896   1.441  1.00  0.00           H  
ATOM   3312  HA  THR C 217      -4.237  22.646   3.242  1.00  0.00           H  
ATOM   3313  HB  THR C 217      -4.656  20.603   4.620  1.00  0.00           H  
ATOM   3314  HG1 THR C 217      -6.461  19.407   4.290  1.00  0.00           H  
ATOM   3315 1HG2 THR C 217      -6.575  21.503   5.876  1.00  0.00           H  
ATOM   3316 2HG2 THR C 217      -5.471  22.808   5.381  1.00  0.00           H  
ATOM   3317 3HG2 THR C 217      -6.993  22.547   4.498  1.00  0.00           H  
ATOM   3318  N   PHE C 218      -2.814  20.685   2.446  1.00  0.00           N  
ATOM   3319  CA  PHE C 218      -1.932  19.743   1.768  1.00  0.00           C  
ATOM   3320  C   PHE C 218      -1.712  18.492   2.608  1.00  0.00           C  
ATOM   3321  O   PHE C 218      -2.122  18.431   3.767  1.00  0.00           O  
ATOM   3322  CB  PHE C 218      -0.585  20.399   1.458  1.00  0.00           C  
ATOM   3323  CG  PHE C 218      -0.685  21.581   0.537  1.00  0.00           C  
ATOM   3324  CD1 PHE C 218      -1.104  22.815   1.011  1.00  0.00           C  
ATOM   3325  CD2 PHE C 218      -0.360  21.462  -0.806  1.00  0.00           C  
ATOM   3326  CE1 PHE C 218      -1.196  23.904   0.164  1.00  0.00           C  
ATOM   3327  CE2 PHE C 218      -0.450  22.548  -1.655  1.00  0.00           C  
ATOM   3328  CZ  PHE C 218      -0.869  23.770  -1.169  1.00  0.00           C  
ATOM   3329  H   PHE C 218      -2.473  21.181   3.257  1.00  0.00           H  
ATOM   3330  HA  PHE C 218      -2.400  19.446   0.828  1.00  0.00           H  
ATOM   3331 1HB  PHE C 218      -0.120  20.730   2.386  1.00  0.00           H  
ATOM   3332 2HB  PHE C 218       0.079  19.667   1.002  1.00  0.00           H  
ATOM   3333  HD1 PHE C 218      -1.362  22.921   2.065  1.00  0.00           H  
ATOM   3334  HD2 PHE C 218      -0.030  20.496  -1.190  1.00  0.00           H  
ATOM   3335  HE1 PHE C 218      -1.527  24.867   0.550  1.00  0.00           H  
ATOM   3336  HE2 PHE C 218      -0.191  22.441  -2.708  1.00  0.00           H  
ATOM   3337  HZ  PHE C 218      -0.942  24.627  -1.837  1.00  0.00           H  
ATOM   3338  N   GLY C 219      -1.062  17.495   2.017  1.00  0.00           N  
ATOM   3339  CA  GLY C 219      -0.499  16.388   2.780  1.00  0.00           C  
ATOM   3340  C   GLY C 219       0.904  16.716   3.274  1.00  0.00           C  
ATOM   3341  O   GLY C 219       1.441  17.784   2.981  1.00  0.00           O  
ATOM   3342  H   GLY C 219      -0.955  17.505   1.012  1.00  0.00           H  
ATOM   3343 1HA  GLY C 219      -1.145  16.166   3.630  1.00  0.00           H  
ATOM   3344 2HA  GLY C 219      -0.470  15.494   2.158  1.00  0.00           H  
ATOM   3345  N   GLN C 220       1.493  15.791   4.024  1.00  0.00           N  
ATOM   3346  CA  GLN C 220       2.795  16.019   4.640  1.00  0.00           C  
ATOM   3347  C   GLN C 220       3.922  15.810   3.637  1.00  0.00           C  
ATOM   3348  O   GLN C 220       5.041  16.282   3.839  1.00  0.00           O  
ATOM   3349  CB  GLN C 220       2.988  15.093   5.844  1.00  0.00           C  
ATOM   3350  CG  GLN C 220       3.548  13.725   5.493  1.00  0.00           C  
ATOM   3351  CD  GLN C 220       2.457  12.705   5.227  1.00  0.00           C  
ATOM   3352  OE1 GLN C 220       1.331  13.058   4.866  1.00  0.00           O  
ATOM   3353  NE2 GLN C 220       2.785  11.430   5.403  1.00  0.00           N  
ATOM   3354  H   GLN C 220       1.027  14.907   4.172  1.00  0.00           H  
ATOM   3355  HA  GLN C 220       2.839  17.052   4.984  1.00  0.00           H  
ATOM   3356 1HB  GLN C 220       3.666  15.561   6.558  1.00  0.00           H  
ATOM   3357 2HB  GLN C 220       2.033  14.947   6.347  1.00  0.00           H  
ATOM   3358 1HG  GLN C 220       4.160  13.813   4.596  1.00  0.00           H  
ATOM   3359 2HG  GLN C 220       4.154  13.368   6.326  1.00  0.00           H  
ATOM   3360 1HE2 GLN C 220       2.107  10.711   5.242  1.00  0.00           H  
ATOM   3361 2HE2 GLN C 220       3.710  11.187   5.697  1.00  0.00           H  
ATOM   3362  N   GLY C 221       3.621  15.099   2.555  1.00  0.00           N  
ATOM   3363  CA  GLY C 221       4.577  14.915   1.470  1.00  0.00           C  
ATOM   3364  C   GLY C 221       5.181  13.517   1.500  1.00  0.00           C  
ATOM   3365  O   GLY C 221       5.466  12.976   2.568  1.00  0.00           O  
ATOM   3366  H   GLY C 221       2.707  14.676   2.484  1.00  0.00           H  
ATOM   3367 1HA  GLY C 221       4.078  15.079   0.514  1.00  0.00           H  
ATOM   3368 2HA  GLY C 221       5.368  15.659   1.551  1.00  0.00           H  
ATOM   3369  N   THR C 222       5.375  12.936   0.320  1.00  0.00           N  
ATOM   3370  CA  THR C 222       6.059  11.654   0.201  1.00  0.00           C  
ATOM   3371  C   THR C 222       7.367  11.796  -0.567  1.00  0.00           C  
ATOM   3372  O   THR C 222       7.376  12.217  -1.723  1.00  0.00           O  
ATOM   3373  CB  THR C 222       5.163  10.610  -0.492  1.00  0.00           C  
ATOM   3374  OG1 THR C 222       4.006  10.357   0.316  1.00  0.00           O  
ATOM   3375  CG2 THR C 222       5.923   9.310  -0.704  1.00  0.00           C  
ATOM   3376  H   THR C 222       5.041  13.395  -0.515  1.00  0.00           H  
ATOM   3377  HA  THR C 222       6.294  11.293   1.203  1.00  0.00           H  
ATOM   3378  HB  THR C 222       4.837  10.995  -1.458  1.00  0.00           H  
ATOM   3379  HG1 THR C 222       4.199   9.651   0.937  1.00  0.00           H  
ATOM   3380 1HG2 THR C 222       5.275   8.585  -1.195  1.00  0.00           H  
ATOM   3381 2HG2 THR C 222       6.797   9.497  -1.328  1.00  0.00           H  
ATOM   3382 3HG2 THR C 222       6.244   8.916   0.260  1.00  0.00           H  
ATOM   3383  N   LYS C 223       8.470  11.442   0.084  1.00  0.00           N  
ATOM   3384  CA  LYS C 223       9.794  11.619  -0.501  1.00  0.00           C  
ATOM   3385  C   LYS C 223      10.210  10.393  -1.304  1.00  0.00           C  
ATOM   3386  O   LYS C 223      10.645   9.388  -0.742  1.00  0.00           O  
ATOM   3387  CB  LYS C 223      10.826  11.908   0.590  1.00  0.00           C  
ATOM   3388  CG  LYS C 223      12.251  12.075   0.078  1.00  0.00           C  
ATOM   3389  CD  LYS C 223      12.427  13.401  -0.646  1.00  0.00           C  
ATOM   3390  CE  LYS C 223      13.810  13.514  -1.269  1.00  0.00           C  
ATOM   3391  NZ  LYS C 223      14.891  13.332  -0.262  1.00  0.00           N  
ATOM   3392  H   LYS C 223       8.389  11.039   1.007  1.00  0.00           H  
ATOM   3393  HA  LYS C 223       9.760  12.469  -1.183  1.00  0.00           H  
ATOM   3394 1HB  LYS C 223      10.552  12.821   1.118  1.00  0.00           H  
ATOM   3395 2HB  LYS C 223      10.825  11.095   1.317  1.00  0.00           H  
ATOM   3396 1HG  LYS C 223      12.946  12.034   0.918  1.00  0.00           H  
ATOM   3397 2HG  LYS C 223      12.489  11.262  -0.607  1.00  0.00           H  
ATOM   3398 1HD  LYS C 223      11.675  13.490  -1.431  1.00  0.00           H  
ATOM   3399 2HD  LYS C 223      12.288  14.221   0.059  1.00  0.00           H  
ATOM   3400 1HE  LYS C 223      13.922  12.757  -2.044  1.00  0.00           H  
ATOM   3401 2HE  LYS C 223      13.922  14.495  -1.731  1.00  0.00           H  
ATOM   3402 1HZ  LYS C 223      15.790  13.415  -0.715  1.00  0.00           H  
ATOM   3403 2HZ  LYS C 223      14.808  14.041   0.453  1.00  0.00           H  
ATOM   3404 3HZ  LYS C 223      14.809  12.418   0.159  1.00  0.00           H  
ATOM   3405  N   VAL C 224      10.073  10.482  -2.623  1.00  0.00           N  
ATOM   3406  CA  VAL C 224      10.499   9.408  -3.512  1.00  0.00           C  
ATOM   3407  C   VAL C 224      11.960   9.571  -3.912  1.00  0.00           C  
ATOM   3408  O   VAL C 224      12.361  10.617  -4.421  1.00  0.00           O  
ATOM   3409  CB  VAL C 224       9.623   9.382  -4.778  1.00  0.00           C  
ATOM   3410  CG1 VAL C 224      10.125   8.326  -5.751  1.00  0.00           C  
ATOM   3411  CG2 VAL C 224       8.173   9.121  -4.399  1.00  0.00           C  
ATOM   3412  H   VAL C 224       9.663  11.315  -3.020  1.00  0.00           H  
ATOM   3413  HA  VAL C 224      10.385   8.458  -2.987  1.00  0.00           H  
ATOM   3414  HB  VAL C 224       9.700  10.346  -5.281  1.00  0.00           H  
ATOM   3415 1HG1 VAL C 224       9.494   8.322  -6.641  1.00  0.00           H  
ATOM   3416 2HG1 VAL C 224      11.152   8.553  -6.037  1.00  0.00           H  
ATOM   3417 3HG1 VAL C 224      10.087   7.346  -5.276  1.00  0.00           H  
ATOM   3418 1HG2 VAL C 224       7.559   9.105  -5.299  1.00  0.00           H  
ATOM   3419 2HG2 VAL C 224       8.097   8.160  -3.890  1.00  0.00           H  
ATOM   3420 3HG2 VAL C 224       7.823   9.911  -3.735  1.00  0.00           H  
ATOM   3421  N   GLU C 225      12.752   8.530  -3.679  1.00  0.00           N  
ATOM   3422  CA  GLU C 225      14.197   8.612  -3.856  1.00  0.00           C  
ATOM   3423  C   GLU C 225      14.707   7.487  -4.747  1.00  0.00           C  
ATOM   3424  O   GLU C 225      14.030   6.477  -4.938  1.00  0.00           O  
ATOM   3425  CB  GLU C 225      14.904   8.562  -2.499  1.00  0.00           C  
ATOM   3426  CG  GLU C 225      14.583   9.731  -1.579  1.00  0.00           C  
ATOM   3427  CD  GLU C 225      15.350   9.687  -0.288  1.00  0.00           C  
ATOM   3428  OE1 GLU C 225      15.968   8.685  -0.019  1.00  0.00           O  
ATOM   3429  OE2 GLU C 225      15.319  10.658   0.432  1.00  0.00           O  
ATOM   3430  H   GLU C 225      12.343   7.659  -3.371  1.00  0.00           H  
ATOM   3431  HA  GLU C 225      14.433   9.561  -4.338  1.00  0.00           H  
ATOM   3432 1HB  GLU C 225      14.631   7.643  -1.980  1.00  0.00           H  
ATOM   3433 2HB  GLU C 225      15.983   8.543  -2.652  1.00  0.00           H  
ATOM   3434 1HG  GLU C 225      14.817  10.662  -2.096  1.00  0.00           H  
ATOM   3435 2HG  GLU C 225      13.515   9.727  -1.363  1.00  0.00           H  
ATOM   3436  N   ILE C 226      15.906   7.667  -5.290  1.00  0.00           N  
ATOM   3437  CA  ILE C 226      16.579   6.607  -6.032  1.00  0.00           C  
ATOM   3438  C   ILE C 226      17.952   6.309  -5.445  1.00  0.00           C  
ATOM   3439  O   ILE C 226      18.050   5.620  -4.467  1.00  0.00           O  
ATOM   3440  OXT ILE C 226      18.936   6.764  -5.960  1.00  0.00           O  
ATOM   3441  CB  ILE C 226      16.725   6.984  -7.517  1.00  0.00           C  
ATOM   3442  CG1 ILE C 226      15.348   7.111  -8.175  1.00  0.00           C  
ATOM   3443  CG2 ILE C 226      17.573   5.953  -8.247  1.00  0.00           C  
ATOM   3444  CD1 ILE C 226      15.395   7.622  -9.596  1.00  0.00           C  
ATOM   3445  H   ILE C 226      16.364   8.561  -5.187  1.00  0.00           H  
ATOM   3446  HA  ILE C 226      15.976   5.702  -5.964  1.00  0.00           H  
ATOM   3447  HB  ILE C 226      17.205   7.959  -7.600  1.00  0.00           H  
ATOM   3448 1HG1 ILE C 226      14.855   6.140  -8.177  1.00  0.00           H  
ATOM   3449 2HG1 ILE C 226      14.728   7.790  -7.590  1.00  0.00           H  
ATOM   3450 1HG2 ILE C 226      17.666   6.235  -9.295  1.00  0.00           H  
ATOM   3451 2HG2 ILE C 226      18.563   5.910  -7.793  1.00  0.00           H  
ATOM   3452 3HG2 ILE C 226      17.098   4.974  -8.174  1.00  0.00           H  
ATOM   3453 1HD1 ILE C 226      14.382   7.686  -9.994  1.00  0.00           H  
ATOM   3454 2HD1 ILE C 226      15.854   8.611  -9.613  1.00  0.00           H  
ATOM   3455 3HD1 ILE C 226      15.982   6.939 -10.209  1.00  0.00           H  
TER                                                                             
# All scores below are weighted scores, not raw scores.
#BEGIN_POSE_ENERGIES_TABLE ex2_wcons/ex2-11wt5_renum_0007.pdb
label fa_atr fa_rep fa_sol fa_intra_rep fa_elec pro_close hbond_sr_bb hbond_lr_bb hbond_bb_sc hbond_sc dslf_fa13 atom_pair_constraint coordinate_constraint angle_constraint dihedral_constraint rama omega fa_dun p_aa_pp ref res_type_constraint total
weights 0.8 0.44 0.75 0.004 0.7 1 1.17 1.17 1.17 1.1 1 1 1 1 1 0.2 0.5 0.56 0.32 1 1 NA
pose -853.204 100.386 463.021 2.20809 -97.2595 1.41807 -24.2303 -85.8532 -30.824 -29.5125 -0.49562 0 0 0 0.93113 -9.88491 29.2525 207.766 -37.4294 5.37176 0 -358.339
GLN_p:NtermProteinFull_1 -1.54676 0.0266 1.21997 0.00946 -0.0872 0 0 0 -0.25181 0 0 0 0 0 0 0 0.01403 2.11891 0 -1.17797 0 0.32524
VAL_2 -3.84728 0.21891 1.93569 0.01541 -0.10533 0 0 0 -0.25181 0 0 0 0 0 0 -0.04341 0.09123 0.38964 0.31001 0.74484 0 -0.54209
GLN_3 -3.12737 0.11956 1.79028 0.00541 -0.51749 0 0 0 0 0 0 0 0 0 0 -0.0099 0.13957 2.18727 0.00269 -1.17797 0 -0.58794
LEU_4 -4.47938 0.45647 1.82449 0.00743 -0.14635 0 0 0 0 0 0 0 0 0 0 0.17231 0.05631 0.58648 -0.07451 0.60233 0 -0.99442
VAL_5 -2.9316 0.14569 1.72352 0.01316 -0.37337 0 0 0 0 0 0 0 0 0 0 -0.02426 0.07256 0.00606 -0.1336 0.74484 0 -0.75699
GLN_6 -6.46117 0.64374 5.00921 0.01258 -1.05581 0 0 0 -1.494 -0.67569 0 0 0 0 0 -0.11413 0.09193 3.28708 -0.05861 -1.17797 0 -1.99283
SER_7 -2.68295 0.29332 2.51462 0.00087 -0.72986 0 0 0 -1.28389 -0.51936 0 0 0 0 0 -0.17369 0.00023 0.73854 -0.11139 0.17658 0 -1.77699
GLY_8 -1.11551 0.13311 0.87493 0.00012 0.10205 0 0 0 0 0 0 0 0 0 0 -0.07028 0.16729 0 -0.43091 0.14053 0 -0.19868
ALA_9 -1.22845 0.22311 0.61647 0.00079 0.0557 0 0 0 0 0 0 0 0 0 0 -0.33473 0 0 -0.10963 0.59294 0 -0.18378
GLU_10 -2.7682 0.20243 2.16971 0.00467 -0.61837 0 0 0 0 0 0 0 0 0 0 -0.02258 0.05844 2.25906 0.04754 -1.55374 0 -0.22102
VAL_11 -1.57819 0.08317 1.02034 0.01282 -0.21861 0 0 0 0 0 0 0 0 0 0 -0.21606 0.207 0.03707 -0.38182 0.74484 0 -0.28944
LYS_12 -3.50649 0.23472 2.08615 0.00497 -0.51518 0 0 0 0 0 0 0 0 0 0 -0.07778 0.08885 1.15452 -0.0152 -0.28737 0 -0.83282
LYS_13 -1.61367 0.39895 0.97918 0.00314 -0.13258 0.00116 0 0 0 0 0 0 0 0 0 -0.11485 0.01184 0.7195 -0.04084 -0.28737 0 -0.07554
PRO_14 -1.56585 0.41314 0.69932 0.00129 0.08384 0.00987 0 0 0 0 0 0 0 0 0 -0.1673 0.00623 0.06889 -0.50898 -0.21929 0 -1.17883
GLY_15 -1.67765 0.12571 1.08848 0 0.01729 0 0 0 0 0 0 0 0 0 0 -0.35223 0.01117 0 -0.80017 0.14053 0 -1.44688
ALA_16 -2.90274 0.42528 1.50687 0.00072 -0.15899 0 0 0 0 0 0 0 0 0 0 0.22944 0.02199 0 0.18645 0.59294 0 -0.09803
SER_17 -2.33067 0.16212 1.82153 0.00147 -0.60879 0 0 0 0 -0.32627 0 0 0 0 0 0.02921 0.01264 0.25626 0.04522 0.17658 0 -0.7607
VAL_18 -3.96932 0.47017 1.53968 0.02146 -0.58881 0 0 0 0 0 0 0 0 0 0 -0.20482 0.03049 1.60213 -0.36715 0.74484 0 -0.72132
LYS_19 -2.49615 0.15279 1.27784 0.00522 -0.17398 0 0 0 0 0 0 0 0 0 0 0.13638 0.11699 0.95614 0.00411 -0.28737 0 -0.30804
VAL_20 -4.23659 0.14156 1.6207 0.0127 -0.32349 0 0 0 0 0 0 0 0 0 0 -0.22275 0.0174 0.01922 -0.2568 0.74484 0 -2.48321
SER_21 -3.16633 0.25166 2.14785 0.00185 -0.82162 0 0 0 -0.64199 -0.51936 0 0 0 0 0 -0.13286 0.2047 0.18076 -0.25219 0.17658 0 -2.57096
CYS_22 -4.11908 0.39046 2.35831 0.00916 -0.54332 0 0 0 0 0 0 0 0 0 0 0.20226 0.02682 0.03959 -0.32528 0.35499 0 -1.60609
LYS_23 -3.07343 0.14328 1.89376 0.00515 -0.55394 0 0 0 0 0 0 0 0 0 0 -0.09255 0 0.80951 -0.00433 -0.28737 0 -1.15991
ALA_24 -2.43232 0.2589 1.04396 0.00073 -0.31419 0 0 0 0 0 0 0 0 0 0 -0.15033 0.12477 0 -0.00804 0.59294 0 -0.88358
SER_25 -2.26732 0.12342 1.51409 0.00145 -0.56008 0 0 0 0 0 0 0 0 0 0 -0.03739 0.15553 0.31923 -0.23291 0.17658 0 -0.8074
GLY_26 -0.96282 0.06899 0.50118 0 -0.19175 0 0 0 0 0 0 0 0 0 0 -0.35194 0.00396 0 -0.80279 0.14053 0 -1.59463
TYR_27 -6.04042 0.77316 2.63253 0.02901 -0.02676 0 0 0 0 0 0 0 0 0 0 -0.05324 0.01552 1.15247 -0.29477 0.1317 0 -1.68079
THR_28 -2.70256 0.36929 1.84227 0.00867 -0.34021 0 0 0 0 0 0 0 0 0 0 0.06333 0.48371 0.03424 0.15317 0.16454 0 0.07645
PHE_29 -6.19575 0.76264 1.65661 0.026 0.08747 0 0 0 0 0 0 0 0 0 0 -0.04955 0.76813 2.09073 0.01652 0.43057 0 -0.40662
THR_30 -2.84439 0.36545 1.29623 0.00422 0.17411 0 0 0 0 0 0 0 0 0 0 -0.12169 0.01418 0.0168 0.03537 0.16454 0 -0.89519
SER_31 -2.56808 0.5454 2.00751 0.0026 -0.42175 0 0 0 0 0 0 0 0 0 0 -0.13083 0.0048 0.22346 -0.08462 0.17658 0 -0.24492
TYR_32 -5.22094 0.40615 2.78155 0.02299 -0.05404 0 0 0 0 0 0 0 0 0 0 -0.15962 0.54736 1.69257 -0.23141 0.1317 0 -0.0837
TRP_33 -5.26625 0.26394 2.30413 0.02293 -0.18349 0 0 0 0 0 0 0 0 0 0 -0.16844 0.03689 2.03618 -0.21038 0.92933 0 -0.23517
MET_34 -4.75252 0.35338 2.39207 0.00527 -0.50765 0 0 0 0 0 0 0 0 0 0 -0.06933 0.02194 1.54935 0.01359 0.15868 0 -0.83521
HIS_35 -6.51126 0.59999 3.56459 0.00396 -0.77683 0 0 0 0 -0.74451 0 0 0 0 0 -0.09256 0.02119 2.31214 -0.01008 0.3575 0 -1.27586
TRP_36 -8.63519 0.54248 3.44098 0.0215 -0.48835 0 0 0 0 0 0 0 0 0 0 0.00592 0.01026 1.21692 0.04909 0.92933 0 -2.90706
VAL_37 -4.88733 0.54409 1.65016 0.01231 -0.3439 0 0 0 0 0 0 0 0 0 0 -0.11266 0.06606 0.06756 -0.34365 0.74484 0 -2.6025
ARG_38 -7.0112 0.67601 4.53478 0.01685 -2.11541 0 0 0 0 -1.46752 0 0 0 0 0 -0.11068 0.00478 3.77197 -0.03342 -0.14916 0 -1.88301
GLN_39 -4.77325 0.39741 3.20028 0.00617 -1.14114 0 0 0 0 -1.59013 0 0 0 0 0 0.0789 0.01235 2.27576 0.02015 -1.17797 0 -2.69148
ALA_40 -2.95018 0.34304 1.61207 0.00081 -0.64573 0.0005 0 0 0 0 0 0 0 0 0 0.12286 0.00368 0 0.29606 0.59294 0 -0.62394
PRO_41 -1.27157 0.46755 0.58455 0.00144 -0.00997 0.00869 0 0 0 0 0 0 0 0 0 -0.07161 0.10819 0.08751 -0.46243 -0.21929 0 -0.77692
GLY_42 -1.00427 0.06894 0.68633 0 0.0645 0 0 0 0 0 0 0 0 0 0 -0.36022 0.05449 0 -0.79998 0.14053 0 -1.14968
GLN_43 -2.24273 0.2818 1.37288 0.00483 0.07406 0 0 0 0 0 0 0 0 0 0 0.21731 0.01427 1.73137 -0.38688 -1.17797 0 -0.11106
GLY_44 -2.28401 0.04073 1.37958 9e-05 -0.1276 0 0 0 0 0 0 0 0 0 0 0.17296 0.00597 0 -0.81235 0.14053 0 -1.48412
LEU_45 -4.96998 0.54714 0.86444 0.00713 0.01626 0 0 0 0 0 0 0 0 0 0 -0.26554 0.05586 0.2835 -0.09282 0.60233 0 -2.95168
GLU_46 -4.6188 0.25897 3.73137 0.00282 -2.12341 0 0 0 0 -1.29414 0 0 0 0 0 0.16406 0.03955 2.86577 0.07095 -1.55374 0 -2.45659
TRP_47 -8.30911 0.78701 2.88732 0.02305 -0.18436 0 0 0 0 -0.74451 0 0 0 0 0 -0.25589 0.20058 1.98637 -0.02779 0.92933 0 -2.708
MET_48 -6.13218 0.33194 1.97081 0.00309 -0.38053 0 0 0 0 0 0 0 0 0 0 0.15158 0.02052 0.96777 -0.16023 0.15868 0 -3.06855
GLY_49 -3.58653 0.48923 1.92236 0.00028 -0.32632 0 0 0 0 0 0 0 0 0 0 0.13021 0.00924 0 -0.7953 0.14053 0 -2.01631
ASN_50 -5.54988 0.3531 3.78674 0.01977 -0.64149 0 0 0 0 -0.67083 0 0 0 0 0 -0.00581 0.0996 1.58108 -0.19101 -0.94198 0 -2.16072
ILE_51 -5.04161 0.51882 1.80648 0.01829 -0.37662 0 0 0 0 0 0 0 0 0 0 0.07046 0.65268 0.26119 0.02887 0.8318 0 -1.22963
TYR_52 -7.01506 0.82694 3.03979 0.02703 -0.62659 0.00961 0 0 0 0 0 0 0 0 0 0.01204 0.07361 2.36516 -0.09162 0.1317 0 -1.24739
PRO_53 -4.70689 1.02084 1.22336 0.00092 -0.18795 0.04379 0 0 -0.6044 0 0 0 0 0 0 -0.05944 0.30265 0.21458 -0.364 -0.21929 0 -3.33582
GLY_54 -1.84855 0.3931 0.94986 1e-05 0.02546 0 0 0 0 0 0 0 0 0 0 -0.02032 0.0041 0 0.17992 0.14053 0 -0.17589
SER_55 -2.22818 0.49731 1.68575 0.00123 -0.14942 0 0 0 -0.32313 0 0 0 0 0 0 0.33105 0.142 0.38134 -0.18508 0.17658 0 0.32945
GLY_56 -1.66179 0.11383 1.10636 0 -0.12969 0 0 0 0 0 0 0 0 0 0 -0.37858 0.00134 0 -0.80265 0.14053 0 -1.61066
GLY_57 -1.67884 0.21222 1.38752 4e-05 -0.13136 0 0 0 -0.32313 0 0 0 0 0 0 0.04158 0.02997 0 0.38273 0.14053 0 0.06126
THR_58 -2.92674 0.32426 1.91506 0.00376 -0.33053 0 0 0 0 -0.42629 0 0 0 0 0 -0.19353 0.1758 0.08933 -0.21189 0.16454 0 -1.41623
ASN_59 -3.64031 0.26031 2.61217 0.00287 -0.59545 0 0 0 0 -0.67083 0 0 0 0 0 0.12892 0.12492 1.53382 0.26031 -0.94198 0 -0.92525
TYR_60 -5.23985 0.48983 2.56058 0.02361 -0.2478 0 0 0 -0.72063 -0.85609 0 0 0 0 0 -0.1604 0.44817 2.27505 -0.22408 0.1317 0 -1.51993
ALA_61 -3.50784 0.54485 1.57514 0.00074 -0.30599 0 0 0 0 0 0 0 0 0 0 -0.2608 0.04865 0 -0.08077 0.59294 0 -1.39307
GLU_62 -2.13077 0.28607 1.74318 0.00448 -0.85474 0 0 0 0 -0.29744 0 0 0 0 0 -0.27596 0.0035 2.5909 -0.13716 -1.55374 0 -0.62168
LYS_63 -2.61317 0.37951 1.59615 0.00313 -0.65585 0 0 0 0 -0.4585 0 0 0 0 0 -0.25988 0.58119 0.83637 -0.03916 -0.28737 0 -0.91759
PHE_64 -7.11473 1.25405 2.66386 0.02419 -0.32613 0 0 0 0 0 0 0 0 0 0 0.06123 0.51672 1.70472 -0.07484 0.43057 0 -0.86035
LYS_65 -3.78836 0.58819 2.7106 0.00695 -0.98515 0 0 0 0 -0.29744 0 0 0 0 0 -0.04246 0.39655 1.80484 -0.04051 -0.28737 0 0.06583
ASN_66 -1.62712 0.29851 1.20307 0.00388 -0.05701 0 0 0 0 0 0 0 0 0 0 -0.26716 0.00305 1.42609 -0.3585 -0.94198 0 -0.31717
ARG_67 -5.48707 0.34379 4.25321 0.00952 -1.75455 0 0 0 -0.16163 -1.10675 0 0 0 0 0 0.3561 0.14799 2.16263 -0.12055 -0.14916 0 -1.50648
VAL_68 -4.33556 0.69412 1.36838 0.02243 -0.03553 0 0 0 0 0 0 0 0 0 0 -0.04159 0.63907 2.28499 0.09011 0.74484 0 1.43125
THR_69 -2.69506 0.23874 1.81123 0.01174 -0.63366 0 0 0 0 -0.4298 0 0 0 0 0 -0.07077 0.53653 0.46877 -0.12736 0.16454 0 -0.7251
MET_70 -4.71132 0.37995 1.99346 0.00212 -0.26208 0 0 0 -0.72063 0 0 0 0 0 0 -0.07709 0.18345 1.32451 -0.05527 0.15868 0 -1.78422
THR_71 -2.73303 0.41296 1.5115 0.01035 -0.82417 0 0 0 -0.18845 0 0 0 0 0 0 0.22693 0.0008 0.07091 -0.49932 0.16454 0 -1.847
ARG_72 -4.43537 0.32442 2.32815 0.03104 -0.92866 0 0 0 -0.79286 0 0 0 0 0 0 -0.01478 0.29516 2.85527 -0.04894 -0.14916 0 -0.53573
ASP_73 -4.28587 0.40008 3.4079 0.0149 -1.33314 0 0 0 -0.09097 -0.23107 0 0 0 0 0 0.03361 0.891 1.40518 -0.20389 -1.28682 0 -1.27909
THR_74 -2.67309 0.2864 1.61876 0.00385 0.20593 0 0 0 0 0 0 0 0 0 0 -0.18669 0.0827 0.01459 0.0012 0.16454 0 -0.48183
SER_75 -1.84765 0.39915 1.73775 0.00179 -0.82446 0 0 0 -0.09097 -0.23107 0 0 0 0 0 -0.29477 0.08039 0.16251 -0.1528 0.17658 0 -0.88355
ILE_76 -3.42657 0.6481 2.52879 0.01616 0.04201 0 0 0 0 0 0 0 0 0 0 0.27146 0.15358 0.07373 -0.2478 0.8318 0 0.89127
SER_77 -3.44526 0.35895 2.01695 0.00241 0.13956 0 0 0 0 0 0 0 0 0 0 0.16373 0.01157 0.09861 0.03371 0.17658 0 -0.44319
THR_78 -5.10439 0.33515 2.97894 0.00887 -0.27192 0 0 0 0 0 0 0 0 0 0 -0.01913 0.13215 0.05517 -0.11925 0.16454 0 -1.83988
ALA_79 -3.71518 0.2007 1.63617 0.00067 -0.48948 0 0 0 0 0 0 0 0 0 0 -0.10272 0.00064 0 0.02078 0.59294 0 -1.85548
TYR_80 -6.00502 0.40614 2.62004 0.02343 -0.3644 0 0 0 0 0 0 0 0 0 0 -0.14236 0.19044 1.30633 -0.20113 0.1317 0 -2.03483
MET_81 -5.54066 0.41837 1.92443 0.00883 -0.45198 0 0 0 0 0 0 0 0 0 0 0.21347 0.00212 1.35916 -0.15761 0.15868 0 -2.06517
GLU_82 -3.84708 0.49542 2.43512 0.00706 -1.05719 0 0 0 0 -0.32627 0 0 0 0 0 -0.00433 0.05142 2.01984 0.08207 -1.55374 0 -1.69768
LEU_83 -5.19251 0.37708 2.29692 0.00927 -0.26776 0 0 0 0 0 0 0 0 0 0 0.02779 0.01157 0.37449 -0.09671 0.60233 0 -1.85753
SER_84 -3.08612 0.27267 2.31756 0.00154 -0.4544 0 0 0 0 0 0 0 0 0 0 -0.10003 0.00132 0.13343 -0.2657 0.17658 0 -1.00315
ARG_85 -2.89394 0.25336 2.09765 0.00978 -0.15385 0 0 0 -0.16163 0 0 0 0 0 0 0.01992 0.07368 0.96112 -0.21347 -0.14916 0 -0.15654
LEU_86 -5.68334 0.53395 2.78395 0.00685 -0.75546 0 0 0 0 0 0 0 0 0 0 -0.25984 0.32527 0.09204 0.00938 0.60233 0 -2.34488
ARG_87 -3.85279 0.40126 2.98959 0.01136 -0.26467 0 0 0 -0.44432 0 0 0 0 0 0 0.04838 0.00934 1.1293 -0.01708 -0.14916 0 -0.1388
SER_88 -1.53452 0.33425 1.42812 0.0031 -0.54246 0 0 0 0 0 0 0 0 0 0 -0.25312 0.06784 0.13953 -0.06797 0.17658 0 -0.24865
ASP_89 -1.71161 0.39705 1.49418 0.00352 -0.41243 0 0 0 0 0 0 0 0 0 0 -0.25068 0.03643 1.74737 -0.2333 -1.28682 0 -0.21628
ASP_90 -4.49327 0.66535 4.29117 0.00281 -2.25038 0 0 0 -0.44432 -1.73863 0 0 0 0 0 -0.26575 0.34561 1.89563 -0.1892 -1.28682 0 -3.46781
THR_91 -2.3722 0.26841 1.92183 0.00836 -0.33607 0 0 0 0 0 0 0 0 0 0 0.54571 0.35002 0.04612 -0.63746 0.16454 0 -0.04074
ALA_92 -3.4954 0.20511 1.68316 0.00069 -0.28751 0 0 0 0 0 0 0 0 0 0 -0.03159 0.2057 0 -0.23107 0.59294 0 -1.35795
VAL_93 -4.87411 0.43061 2.02699 0.01258 -0.38035 0 0 0 0 0 0 0 0 0 0 -0.21391 0.09283 0.01572 -0.27545 0.74484 0 -2.42024
TYR_94 -6.63053 0.78172 2.74277 0.02327 -0.74504 0 0 0 0 0 0 0 0 0 0 -0.16005 0.0192 2.133 -0.05349 0.1317 0 -1.75744
TYR_95 -7.43699 0.57932 3.53309 0.02343 -0.76158 0 0 0 0 -0.35292 0 0 0 0 0 -0.15524 0.60357 1.29988 -0.18124 0.1317 0 -2.71698
CYS_96 -3.81438 0.31605 2.25263 0.00122 -0.62967 0 0 0 -0.40397 0 0 0 0 0 0 -0.07024 0.25461 0.7257 0.01341 0.35499 0 -0.99967
ALA_97 -3.43285 0.15457 1.4082 0.00065 -0.46173 0 0 0 0 0 0 0 0 0 0.14895 0.0323 0.00665 0 -0.12567 0.59294 0 -1.67599
ARG_98 -6.38117 0.5681 4.60982 0.01341 -1.19787 0 0 0 0 -0.76907 0 0 0 0 0.19644 -0.14306 0.13619 2.77751 -0.04278 -0.14916 0 -0.38165
SER_99 -2.43831 0.2187 1.77856 0.00971 -0.5432 0 0 0 0 0 0 0 0 0 0.05841 0.00895 0.05668 0.36888 0.16126 0.17658 0 -0.14377
GLY_100 -2.82028 0.32004 1.61286 0.00019 -0.36809 0 0 0 0 0 0 0 0 0 0.01092 0.26734 0.03857 0 0.15982 0.14053 0 -0.6381
GLY_101 -1.20213 0.7463 0.71821 1e-05 -0.08965 0.02806 0 0 0 0 0 0 0 0 0 0.26553 0.06802 0 -0.59964 0.14053 0 0.07524
PRO_102 -3.19938 0.83715 0.97691 0.00446 0.20502 0.14074 0 0 0 0 0 0 0 0 0 0.24812 0.14612 0.03659 -0.58939 -0.21929 0 -1.41294
TYR_103 -3.08331 0.77072 1.92741 0.02492 0.01243 0 0 0 0 0 0 0 0 0 0.04853 0.21681 0.32537 1.32506 0.14403 0.1317 0 1.84367
PHE_104 -7.78432 0.91618 2.9156 0.10436 -0.40497 0 0 0 0 0 0 0 0 0 0.13006 -0.12528 0.10064 4.19328 -0.21818 0.43057 0 0.25795
PHE_105 -7.18547 0.9852 2.88193 0.02511 -0.51759 0 0 0 -0.942 0 0 0 0 0 0.14053 0.11036 0.62846 2.75359 -0.08591 0.43057 0 -0.7752
ASP_106 -3.36689 0.29669 2.60601 0.00812 -1.08741 0 0 0 -0.09634 -0.76907 0 0 0 0 0.11515 -0.14869 3e-05 3.25664 -0.07847 -1.28682 0 -0.55107
TYR_107 -5.75233 0.70748 3.07797 0.02524 -0.06986 0 0 0 -0.09634 0 0 0 0 0 0.06915 -0.04995 0.03476 1.94748 -0.09528 0.1317 0 -0.06999
TRP_108 -8.63395 0.82513 2.87757 0.02935 -0.02717 0 0 0 -0.35577 0 0 0 0 0 0.01299 -0.08949 0.10721 2.05367 -0.13632 0.92933 0 -2.40745
GLY_109 -2.27 0.34481 1.57189 0.00012 -0.27623 0 0 0 0 0 0 0 0 0 0 -0.05501 0.33125 0 -0.29776 0.14053 0 -0.51038
GLN_110 -3.0341 0.198 2.43903 0.03162 -0.31122 0 0 0 -1.09002 0 0 0 0 0 0 -0.24013 0.02398 3.62502 -0.03784 -1.17797 0 0.42638
GLY_111 -2.48283 0.42378 1.49305 4e-05 0.10848 0 0 0 0 0 0 0 0 0 0 0.18283 0.03964 0 -0.76762 0.14053 0 -0.8621
THR_112 -4.83556 0.34361 3.275 0.00904 -0.80857 0 0 0 -0.64191 -0.67569 0 0 0 0 0 0.17484 0.00089 0.07215 0.06876 0.16454 0 -2.85291
LEU_113 -3.00526 0.31638 1.32648 0.00962 -0.25875 0 0 0 0 0 0 0 0 0 0 -0.06347 0.05273 0.38666 -0.07402 0.60233 0 -0.70729
VAL_114 -3.91483 0.44304 1.73464 0.01278 -0.14549 0 0 0 0 0 0 0 0 0 0 -0.20783 0.00644 0.02178 -0.40204 0.74484 0 -1.70666
THR_p:CtermProteinFull_115 -2.80259 0.06349 2.71574 0.01802 -0.33283 0 0 0 0 0 0 0 0 0 0 0 0 0.0491 0 0.16454 0 -0.12452
ASP_p:NtermProteinFull_116 -1.35289 0.10082 1.96151 0.01023 0.20966 0 0 0 0 0 0 0 0 0 0 0 0.01558 1.50596 0 -1.28682 0 1.16405
ILE_117 -4.53211 0.46742 2.434 0.0185 0.02131 0 0 0 -0.70812 0 0 0 0 0 0 -0.19713 0 0.19119 -0.37444 0.8318 0 -1.84756
VAL_118 -2.18608 0.13418 1.53766 0.01343 -0.43444 0 0 0 -0.21769 0 0 0 0 0 0 -0.26677 0.01702 0.00861 -0.18038 0.74484 0 -0.82961
MET_119 -4.43552 0.14163 2.32141 0.00364 -0.05346 0 0 0 0 0 0 0 0 0 0 0.07984 0.06807 1.41282 -0.0029 0.15868 0 -0.3058
THR_120 -2.27654 0.05246 1.69193 0.00881 -0.41657 0 0 0 0 0 0 0 0 0 0 -0.02214 0.00601 0.03099 -0.04095 0.16454 0 -0.80145
GLN_121 -6.60281 0.6048 5.13362 0.02619 -1.26344 0 0 0 -1.70882 -0.51582 0 0 0 0 0 -0.14863 0.02488 4.1139 -0.05771 -1.17797 0 -1.57182
SER_122 -2.08955 0.8312 1.64216 0.00536 -0.51437 0.00587 0 0 0 0 0 0 0 0 0 0.04646 0.00306 0.16984 -0.02802 0.17658 0 0.2486
PRO_123 -2.87689 1.08142 1.49845 0.00218 -0.47555 0.22057 0 0 -0.32422 0 0 0 0 0 0 0.19528 0.39639 0.03569 -0.37723 -0.21929 0 -0.84319
LEU_124 -2.03738 0.07037 1.31414 0.0092 -0.1694 0 0 0 0 0 0 0 0 0 0 -0.11802 0.09083 0.70457 -0.11825 0.60233 0 0.34839
SER_125 -2.55427 0.14731 1.6375 0.00179 -0.4097 0 0 0 0 0 0 0 0 0 0 -0.04425 0.58892 0.395 -0.12988 0.17658 0 -0.191
LEU_126 -3.98361 0.43798 1.33703 0.00976 -0.46502 0.05148 0 0 0 0 0 0 0 0 0 0.43363 0.46968 0.37331 -0.0176 0.60233 0 -0.75103
PRO_127 -1.62365 0.19642 0.74804 0.00152 -0.04485 0.35171 0 0 0 0 0 0 0 0 0 -0.17567 0.02544 0.48422 -0.40337 -0.21929 0 -0.65948
VAL_128 -3.86742 0.57599 1.49327 0.01295 -0.29445 0 0 0 0 0 0 0 0 0 0 -0.16638 0.23346 0.1043 -0.36757 0.74484 0 -1.53101
THR_129 -2.52646 0.79636 1.76789 0.00826 -0.64595 4e-05 0 0 -0.10738 0 0 0 0 0 0 -0.15752 0.0319 0.10145 0.05963 0.16454 0 -0.50725
PRO_130 -1.82766 0.69987 0.50293 0.00139 -0.07144 0.05205 0 0 0 0 0 0 0 0 0 -0.04415 4e-05 0.08916 -0.48338 -0.21929 0 -1.30048
GLY_131 -1.81662 0.18763 0.95144 0 -0.17828 0 0 0 0 0 0 0 0 0 0 -0.35859 0.00072 0 -0.79919 0.14053 0 -1.87236
GLU_132 -3.86864 0.87049 2.69968 0.00703 -0.7431 0.02741 0 0 -0.10738 0 0 0 0 0 0 -0.09628 0.10238 2.13584 0.02393 -1.55374 0 -0.50238
PRO_133 -2.19436 0.56506 0.87386 0.00122 -0.03263 0.08607 0 0 0 0 0 0 0 0 0 -0.28789 0.09341 0.13823 -0.57107 -0.21929 0 -1.54738
ALA_134 -2.81305 0.3168 0.96307 0.00062 -0.25634 0 0 0 0 0 0 0 0 0 0 0.08984 0.00217 0 0.14483 0.59294 0 -0.95911
SER_135 -1.93087 0.18258 1.6179 0.00678 -0.52914 0 0 0 0 -0.44966 0 0 0 0 0 0.20334 0.00543 0.0711 -0.07891 0.17658 0 -0.72487
ILE_136 -4.57265 0.23382 1.56473 0.017 -0.56874 0 0 0 0 0 0 0 0 0 0 -0.20564 0.04903 1.8756 -0.40011 0.8318 0 -1.17515
SER_137 -2.49367 0.10869 1.85948 0.00461 -0.70556 0 0 0 0 0 0 0 0 0 0 -0.01632 0.14331 0.53693 0.07043 0.17658 0 -0.31549
CYD_138 -3.18663 0.41466 2.13618 0.0009 -0.60243 0 0 0 0 0 -0.24781 0 0 0 0 -0.06283 0.06166 0.38406 0.0156 0.35499 0 -0.73164
ARG_139 -3.21839 0.1292 2.73007 0.01203 -1.57507 0 0 0 0 -0.73453 0 0 0 0 0 0.07517 0.03246 2.05213 0.07475 -0.14916 0 -0.57134
SER_140 -3.22925 0.3232 2.17316 0.00078 -0.20345 0 0 0 0 0 0 0 0 0 0 -0.2305 0.05951 0.66936 -0.08622 0.17658 0 -0.34682
SER_141 -1.92778 0.10943 1.52514 0.00241 -0.41935 0 0 0 -0.21769 0 0 0 0 0 0 -0.26884 0.00361 0.12046 -0.20692 0.17658 0 -1.10293
GLN_142 -3.42301 0.64123 1.93831 0.00601 -0.19112 0 0 0 0 0 0 0 0 0 0 -0.02598 0.02095 2.27444 -0.0999 -1.17797 0 -0.03705
ASN_143 -3.19831 0.44752 2.30103 0.01125 -0.28896 0 0 0 -0.51749 0 0 0 0 0 0 -0.04826 0.23281 1.68208 -0.02861 -0.94198 0 -0.34892
ILE_144 -4.44152 0.52576 1.96322 0.02166 -0.28597 0 0 0 -0.40971 0 0 0 0 0 0 0.49106 0.46734 0.17191 0.39856 0.8318 0 -0.2659
VAL_145 -2.98777 0.46049 2.1391 0.01281 -0.2124 0 0 0 -0.27233 0 0 0 0 0 0 -0.21337 0.04463 0.00922 -0.28768 0.74484 0 -0.56245
HIS_146 -5.78732 0.7822 3.27143 0.00577 -0.73206 0 0 0 -0.36064 0 0 0 0 0 0 -0.22855 0.14414 1.99009 0.12728 0.3575 0 -0.43017
ASN_147 -1.59586 0.45606 0.93093 0.00346 0.05731 0 0 0 0 0 0 0 0 0 0 -0.12408 0.00043 1.13183 0.03865 -0.94198 0 -0.04325
ASN_148 -4.23509 0.67378 3.12597 0.0174 -0.37394 0 0 0 -0.51531 -0.42227 0 0 0 0 0 -0.19794 0.31606 1.82871 -0.20691 -0.94198 0 -0.93153
GLY_149 -1.38893 0.46128 0.91646 0 0.0457 0 0 0 0 0 0 0 0 0 0 -0.40689 7e-05 0 -0.80222 0.14053 0 -1.034
ILE_150 -4.12605 0.36045 2.42812 0.01726 -0.25434 0 0 0 -0.15468 0 0 0 0 0 0 -0.23611 0.21564 0.21364 -0.37099 0.8318 0 -1.07526
THR_151 -2.8973 0.34529 1.52154 0.0079 -0.31433 0 0 0 0 0 0 0 0 0 0 0.04441 0.12982 0.06037 0.03795 0.16454 0 -0.8998
TYR_152 -6.42943 0.46646 2.88093 0.0252 -0.44444 0 0 0 -0.3165 -0.42227 0 0 0 0 0 0.05796 0.01242 1.60883 -0.11423 0.1317 0 -2.54338
LEU_153 -4.79054 0.47609 1.79046 0.00878 -0.34518 0 0 0 0 0 0 0 0 0 0 -0.07513 0.07432 0.44016 -0.12915 0.60233 0 -1.94786
GLU_154 -6.47562 0.66903 4.65354 0.00518 -0.98138 0 0 0 0 -0.3804 0 0 0 0 0 -0.03777 0.02046 2.28841 0.02365 -1.55374 0 -1.76864
TRP_155 -8.29 1.04223 3.23886 0.02283 -0.54901 0 0 0 0 0 0 0 0 0 0 -0.05762 0.001 1.23329 -0.08897 0.92933 0 -2.51804
TYR_156 -8.36516 0.80682 3.80955 0.02363 -1.28149 0 0 0 -0.58623 -0.3804 0 0 0 0 0 -0.14344 0.05044 1.28399 -0.25141 0.1317 0 -4.90201
LEU_157 -5.56005 0.58854 1.96649 0.01171 -0.49139 0 0 0 0 0 0 0 0 0 0 0.09475 0.02895 0.74207 -0.06448 0.60233 0 -2.08108
GLN_158 -5.84103 0.33641 3.72722 0.00647 -1.23289 0 0 0 -0.32835 -1.57708 0 0 0 0 0 0.04309 0.02908 2.17196 0.07458 -1.17797 0 -3.76851
LYS_159 -3.40472 0.41513 2.40396 0.00324 -1.08457 0.00021 0 0 0 -0.16709 0 0 0 0 0 -0.15519 0 0.77241 0.02888 -0.28737 0 -1.47512
PRO_160 -1.39247 0.37908 0.57095 0.00165 0.00478 0.00928 0 0 0 0 0 0 0 0 0 0.06849 0.0732 0.13145 -0.42959 -0.21929 0 -0.80246
GLY_161 -0.96817 0.06946 0.69877 0 0.0871 0 0 0 0 0 0 0 0 0 0 -0.41064 0.06217 0 -0.79291 0.14053 0 -1.11369
GLN_162 -3.03839 0.42123 1.81636 0.00501 -0.13419 0 0 0 -0.32835 0 0 0 0 0 0 0.13145 0.18051 1.60573 -0.08504 -1.17797 0 -0.60365
SER_163 -3.02282 0.35799 2.18809 0.00122 -0.27202 0.00133 0 0 -0.37434 0 0 0 0 0 0 -0.10435 0.00512 0.24149 -0.20572 0.17658 0 -1.00743
PRO_164 -5.23672 0.46201 1.42905 0.00126 0.09995 0.00882 0 0 0 0 0 0 0 0 0 -0.20666 0.02496 0.07808 -0.50968 -0.21929 0 -4.06823
GLN_165 -3.70642 0.26257 2.64551 0.00499 -0.56561 0 0 0 -0.37434 0 0 0 0 0 0 -0.11634 0.00236 1.72306 -0.06829 -1.17797 0 -1.37048
LEU_166 -5.39674 0.34242 1.27737 0.00902 -0.13062 0 0 0 0 0 0 0 0 0 0 -0.11921 0.11333 0.28191 -0.08225 0.60233 0 -3.10244
LEU_167 -5.06445 0.56417 1.25801 0.00751 -0.19773 0 0 0 0 0 0 0 0 0 0 0.42063 0.09799 0.30494 -0.24251 0.60233 0 -2.24911
ILE_168 -4.99364 0.39639 1.97232 0.02092 -0.33924 0 0 0 0 0 0 0 0 0 0 -0.07426 0.50505 1.16091 -0.19913 0.8318 0 -0.71887
TYR_169 -7.73242 1.3131 3.11659 0.02918 -0.58759 0 0 0 0 0 0 0 0 0 0 -0.09278 0.07125 1.22409 -0.29551 0.1317 0 -2.8224
LYS_170 -2.93626 1.50077 1.53976 0.02591 -0.2313 0 0 0 0 0 0 0 0 0 0 -0.05671 0.60442 2.55449 -0.30231 -0.28737 0 2.4114
VAL_171 -3.03295 1.1831 1.40662 0.01335 -0.12634 0 0 0 0 0 0 0 0 0 0 0.73313 0.47966 0.08014 -0.11616 0.74484 0 1.3654
SER_172 -1.39295 0.56752 0.99137 0.00455 -0.34404 0 0 0 0 0 0 0 0 0 0 0.35201 0.02426 0.21669 -0.31438 0.17658 0 0.28161
ASP_173 -4.32725 0.65203 3.09307 0.01118 -0.27263 0 0 0 0 0 0 0 0 0 0 -0.13812 0.20541 1.59103 -0.34015 -1.28682 0 -0.81226
ARG_174 -5.27122 0.27194 3.83145 0.01974 -0.7236 0 0 0 -0.67029 0 0 0 0 0 0 -0.24715 0.0009 2.5394 -0.03641 -0.14916 0 -0.43439
PHE_175 -5.2144 0.49509 1.94255 0.02476 -0.23012 0 0 0 0 0 0 0 0 0 0 -0.27564 0.02648 1.92054 0.01225 0.43057 0 -0.86791
SER_176 -1.61506 0.18563 0.90366 0.00233 -0.05965 0 0 0 0 0 0 0 0 0 0 -0.20646 0.00205 0.25706 0.04477 0.17658 0 -0.30909
GLY_177 -0.83201 0.05124 0.52067 1e-05 -0.10443 0 0 0 0 0 0 0 0 0 0 -0.32562 0.00473 0 -0.79958 0.14053 0 -1.34447
VAL_178 -4.08544 1.10658 1.39979 0.01343 0.09646 0.00101 0 0 0 0 0 0 0 0 0 -0.23101 0.00219 0.02147 -0.1849 0.74484 0 -1.11557
PRO_179 -3.28225 1.0098 1.54375 0.00109 -0.20455 0.00224 0 0 0 0 0 0 0 0 0 -0.27195 0.19069 0.10309 -0.70536 -0.21929 0 -1.83274
ASP_180 -2.53933 0.44494 2.17791 0.00352 -0.13373 0 0 0 0 0 0 0 0 0 0 -0.21146 0.12012 1.73533 -0.22641 -1.28682 0 0.08407
ARG_181 -5.85312 0.8973 3.98163 0.01382 -1.63813 0 0 0 0 -1.03489 0 0 0 0 0 -0.23589 0.00439 2.32293 -0.06454 -0.14916 0 -1.75566
PHE_182 -6.64867 0.73128 1.87587 0.02311 -0.69591 0 0 0 -0.67029 0 0 0 0 0 0 -0.08972 0.02688 1.76714 -0.10673 0.43057 0 -3.35646
SER_183 -2.10749 0.04986 1.51037 0.00849 -0.4898 0 0 0 0 0 0 0 0 0 0 0.14993 0.03436 0.09071 -0.04805 0.17658 0 -0.62503
GLY_184 -1.15083 0.07843 0.87999 8e-05 -0.25086 0 0 0 0 0 0 0 0 0 0 0.28544 0.05738 0 0.23809 0.14053 0 0.27824
SER_185 -1.67925 0.06432 1.28318 0.00114 -0.78476 0 0 0 -0.12467 0 0 0 0 0 0 0.20809 0.00064 0.60904 -0.27096 0.17658 0 -0.51666
GLY_186 -1.11499 0.20178 0.60138 0.00013 -0.57751 0 0 0 -0.12467 0 0 0 0 0 0 0.23215 0.00822 0 -0.81085 0.14053 0 -1.44382
SER_187 -1.92964 0.17754 1.20959 0.00153 -0.49598 0 0 0 0 0 0 0 0 0 0 0.14548 0.36382 0.11968 -0.31848 0.17658 0 -0.54989
GLY_188 -2.15521 0.12947 1.4055 2e-05 -0.16443 0 0 0 0 0 0 0 0 0 0 0.50414 0.14077 0 -0.6681 0.14053 0 -0.66733
THR_189 -3.83121 0.40912 2.52109 0.00445 -0.51881 0 0 0 0 0 0 0 0 0 0 0.06709 0.11543 0.03506 -0.42052 0.16454 0 -1.45376
ASP_190 -3.78069 0.20678 3.25149 0.00356 -1.84171 0 0 0 0 -0.73453 0 0 0 0 0 -0.07283 0.02298 2.44663 0.01781 -1.28682 0 -1.76733
PHE_191 -7.10536 0.80614 2.55474 0.02376 -0.29357 0 0 0 0 0 0 0 0 0 0 -0.12883 0.08567 1.47343 -0.15913 0.43057 0 -2.31258
THR_192 -3.31065 0.24505 2.19581 0.00779 -0.2687 0 0 0 0 0 0 0 0 0 0 -0.0215 0.26108 0.17379 -0.14124 0.16454 0 -0.69401
LEU_193 -5.83019 0.59389 1.58289 0.00923 -0.50548 0 0 0 0 0 0 0 0 0 0 -0.03892 0.16451 0.39826 -0.14305 0.60233 0 -3.16653
LYS_194 -3.47458 0.29248 2.58547 0.00559 -0.70826 0 0 0 0 -0.44966 0 0 0 0 0 -0.10304 0.01632 1.29869 -0.02199 -0.28737 0 -0.84635
ILE_195 -5.3134 0.77208 1.50741 0.01731 -0.31331 0 0 0 0 0 0 0 0 0 0 0.1319 0.10914 0.28262 -0.23874 0.8318 0 -2.21319
SER_196 -2.30929 0.42386 1.44083 0.0018 -0.2016 0 0 0 0 0 0 0 0 0 0 -0.10321 0.14456 0.21756 0.11872 0.17658 0 -0.09018
ARG_197 -2.86441 0.48125 1.8541 0.00947 0.03955 0 0 0 0 0 0 0 0 0 0 0.36645 0.00036 0.95281 -0.45429 -0.14916 0 0.23612
VAL_198 -4.27093 0.5898 1.73623 0.01512 -0.31133 0 0 0 0 0 0 0 0 0 0 -0.24817 0.07318 0.11419 -0.00115 0.74484 0 -1.5582
GLU_199 -3.71529 0.38417 2.83924 0.00286 -1.11877 0 0 0 -0.52177 -0.5041 0 0 0 0 0 0.34587 0.03685 2.40092 0.07963 -1.55374 0 -1.32412
ALA_200 -1.75183 0.44053 0.92684 0.00077 0.09655 0 0 0 0 0 0 0 0 0 0 -0.22556 0.08168 0 -0.19384 0.59294 0 -0.03193
GLU_201 -2.24748 0.37596 2.10407 0.00572 -0.89194 0 0 0 0 -0.16709 0 0 0 0 0 -0.14576 0.12422 2.28271 -0.02489 -1.55374 0 -0.13821
ASP_202 -5.05244 0.70176 4.28728 0.00306 -1.57318 0 0 0 -1.35535 -0.53079 0 0 0 0 0 -0.21646 0.00311 1.70699 -0.15832 -1.28682 0 -3.47116
VAL_203 -3.19537 0.26966 1.49228 0.01414 -0.08532 0 0 0 0 0 0 0 0 0 0 -0.27234 0.01906 0.04161 -0.09263 0.74484 0 -1.06406
GLY_204 -2.77581 0.12155 1.4923 0.00023 -0.30794 0 0 0 0 0 0 0 0 0 0 0.18263 0.02058 0 -0.79003 0.14053 0 -1.91596
VAL_205 -5.01565 0.46089 2.16162 0.01235 -0.43388 0 0 0 0 0 0 0 0 0 0 -0.21685 0.00027 0.04221 -0.28262 0.74484 0 -2.52683
TYR_206 -7.60895 1.07744 3.06224 0.02317 -1.13988 0 0 0 -0.83358 0 0 0 0 0 0 -0.12138 0.02365 1.53206 -0.08344 0.1317 0 -3.93699
TYR_207 -7.23924 0.43452 3.29214 0.02326 -0.68702 0 0 0 0 -0.33987 0 0 0 0 0 -0.14526 1.10935 1.39784 -0.12412 0.1317 0 -2.1467
CYD_208 -3.30604 0.59338 1.98094 0.00098 -0.46779 0 0 0 -0.41934 0 -0.24781 0 0 0 0 -0.12373 0.02536 0.59927 -0.04121 0.35499 0 -1.051
PHE_209 -7.67127 0.85877 2.52073 0.02598 -0.46324 0 0 0 0 0 0 0 0 0 0 -0.04272 0.23952 2.01511 -0.03119 0.43057 0 -2.11774
GLN_210 -6.75631 0.33212 4.28384 0.0506 -0.93317 0 0 0 -1.13217 -0.65856 0 0 0 0 0 0.03068 0.0415 4.80356 0.09656 -1.17797 0 -1.01933
GLY_211 -2.42188 0.15569 1.23944 2e-05 -0.00995 0 0 0 0 0 0 0 0 0 0 0.15016 0.16794 0 0.31801 0.14053 0 -0.26005
SER_212 -4.15955 0.3683 3.01953 0.00075 -0.46201 0 0 0 -0.92356 0 0 0 0 0 0 -0.09704 0.0076 0.72616 -0.09351 0.17658 0 -1.43675
HIS_213 -5.0115 0.57518 3.20168 0.00269 -0.36359 0 0 0 -1.17998 0 0 0 0 0 0 -0.10878 0.10381 1.30772 -0.07634 0.3575 0 -1.19162
ILE_214 -1.47801 1.30225 0.42433 0.01821 -0.0294 0.04311 0 0 0 0 0 0 0 0 0 -0.22015 0.09071 0.26899 -0.34101 0.8318 0 0.91084
PRO_215 -3.09195 1.99553 1.48599 0.00237 -0.24512 0.21097 0 0 0 0 0 0 0 0 0 -0.01303 0.20376 0.07428 -0.2673 -0.21929 0 0.13623
PRO_216 -4.26349 0.95946 1.42126 0.00118 0.0425 0.10348 0 0 0 0 0 0 0 0 0 -0.26977 0.11841 0.15999 -0.71307 -0.21929 0 -2.65932
THR_217 -4.15874 0.30046 3.41434 0.00328 -0.55316 0 0 0 -0.70812 -0.65856 0 0 0 0 0 -0.18591 0.05784 0.3052 -0.21518 0.16454 0 -2.23399
PHE_218 -6.5336 0.74383 1.31437 0.02608 -0.08544 0 0 0 0 0 0 0 0 0 0 0.12663 1.1596 1.62515 -0.24375 0.43057 0 -1.43655
GLY_219 -2.32152 0.17738 1.56551 0.00012 -0.2243 0 0 0 0 0 0 0 0 0 0 -0.07053 0.10067 0 -0.28519 0.14053 0 -0.91733
GLN_220 -3.91353 0.25941 2.85828 0.02951 -0.35595 0 0 0 -1.28948 0 0 0 0 0 0 -0.23039 0.12004 3.53716 -0.03882 -1.17797 0 -0.20175
GLY_221 -2.78672 0.47308 1.73944 4e-05 0.05104 0 0 0 0 0 0 0 0 0 0 0.1971 0.16578 0 -0.77143 0.14053 0 -0.79114
THR_222 -4.98913 0.39629 3.27955 0.01049 -0.91939 0 0 0 -0.32422 -0.51582 0 0 0 0 0 0.00184 0.10009 0.15016 -0.04515 0.16454 0 -2.69075
LYS_223 -4.63417 0.29823 2.83636 0.0119 -1.5171 0 0 0 0 -0.33991 0 0 0 0 0 0.07757 0.0535 2.35615 0.0714 -0.28737 0 -1.07342
VAL_224 -4.26026 0.36491 1.63721 0.01342 -0.34609 0 0 0 0 0 0 0 0 0 0 -0.2365 0.31062 0.01937 -0.21144 0.74484 0 -1.96392
GLU_225 -3.35898 0.23354 2.45223 0.00448 -1.02314 0 0 0 0 -0.33991 0 0 0 0 0 0.00332 0.27121 2.05449 0.07409 -1.55374 0 -1.18242
ILE_p:CtermProteinFull_226 -2.24094 0.28679 0.62706 0.03759 0.07672 0 0 0 0 0 0 0 0 0 0 0 0 0.29182 0 0.8318 0 -0.08915
#END_POSE_ENERGIES_TABLE ex2_wcons/ex2-11wt5_renum_0007.pdb
chainbreak  0.024656
loop_cenrms  0
loop_rms  0
total_energy  -358.339
