# Supplementary material for: Improving Loop Modeling of the Antibody Complementarity-Determining Region 3 Using Knowledge-Based Restraints
Source: PLoS One. 2016 May 16;11(5):e0154811. doi: 10.1371/journal.pone.0154811 (PMC4868311; doi:10.1371/journal.pone.0154811)
Supplement: S4 File — This archive contains example input and output files needed to run the Rosetta protocol described in S3 File. (ZIP) [file pone.0154811.s007.zip › HCDR3_prot_capture/output/ex2-11wt5_renum_0008.pdb]

ATOM      1  N   GLN A   1       8.844  33.761 -19.657  1.00  0.00           N  
ATOM      2  CA  GLN A   1       8.805  33.020 -18.401  1.00  0.00           C  
ATOM      3  C   GLN A   1       8.482  33.938 -17.230  1.00  0.00           C  
ATOM      4  O   GLN A   1       9.182  34.922 -16.987  1.00  0.00           O  
ATOM      5  CB  GLN A   1      10.140  32.311 -18.157  1.00  0.00           C  
ATOM      6  CG  GLN A   1      10.229  31.596 -16.819  1.00  0.00           C  
ATOM      7  CD  GLN A   1       9.288  30.410 -16.733  1.00  0.00           C  
ATOM      8  OE1 GLN A   1       9.347  29.492 -17.556  1.00  0.00           O  
ATOM      9  NE2 GLN A   1       8.412  30.421 -15.735  1.00  0.00           N  
ATOM     10 1H   GLN A   1       9.057  33.136 -20.407  1.00  0.00           H  
ATOM     11 2H   GLN A   1       7.953  34.186 -19.821  1.00  0.00           H  
ATOM     12 3H   GLN A   1       9.546  34.471 -19.604  1.00  0.00           H  
ATOM     13  HA  GLN A   1       8.019  32.269 -18.467  1.00  0.00           H  
ATOM     14 1HB  GLN A   1      10.311  31.576 -18.943  1.00  0.00           H  
ATOM     15 2HB  GLN A   1      10.952  33.037 -18.205  1.00  0.00           H  
ATOM     16 1HG  GLN A   1      11.248  31.235 -16.679  1.00  0.00           H  
ATOM     17 2HG  GLN A   1       9.969  32.297 -16.026  1.00  0.00           H  
ATOM     18 1HE2 GLN A   1       7.765  29.665 -15.627  1.00  0.00           H  
ATOM     19 2HE2 GLN A   1       8.399  31.185 -15.090  1.00  0.00           H  
ATOM     20  N   VAL A   2       7.417  33.611 -16.505  1.00  0.00           N  
ATOM     21  CA  VAL A   2       7.038  34.367 -15.317  1.00  0.00           C  
ATOM     22  C   VAL A   2       7.983  34.080 -14.157  1.00  0.00           C  
ATOM     23  O   VAL A   2       8.523  32.980 -14.041  1.00  0.00           O  
ATOM     24  CB  VAL A   2       5.597  34.019 -14.900  1.00  0.00           C  
ATOM     25  CG1 VAL A   2       4.623  34.353 -16.020  1.00  0.00           C  
ATOM     26  CG2 VAL A   2       5.507  32.547 -14.528  1.00  0.00           C  
ATOM     27  H   VAL A   2       6.857  32.819 -16.784  1.00  0.00           H  
ATOM     28  HA  VAL A   2       7.087  35.431 -15.553  1.00  0.00           H  
ATOM     29  HB  VAL A   2       5.320  34.629 -14.040  1.00  0.00           H  
ATOM     30 1HG1 VAL A   2       3.609  34.101 -15.708  1.00  0.00           H  
ATOM     31 2HG1 VAL A   2       4.679  35.418 -16.244  1.00  0.00           H  
ATOM     32 3HG1 VAL A   2       4.881  33.779 -16.910  1.00  0.00           H  
ATOM     33 1HG2 VAL A   2       4.485  32.308 -14.234  1.00  0.00           H  
ATOM     34 2HG2 VAL A   2       5.789  31.937 -15.386  1.00  0.00           H  
ATOM     35 3HG2 VAL A   2       6.181  32.339 -13.697  1.00  0.00           H  
ATOM     36  N   GLN A   3       8.177  35.075 -13.298  1.00  0.00           N  
ATOM     37  CA  GLN A   3       9.096  34.949 -12.174  1.00  0.00           C  
ATOM     38  C   GLN A   3       8.557  35.660 -10.939  1.00  0.00           C  
ATOM     39  O   GLN A   3       8.349  36.873 -10.951  1.00  0.00           O  
ATOM     40  CB  GLN A   3      10.473  35.510 -12.541  1.00  0.00           C  
ATOM     41  CG  GLN A   3      11.490  35.450 -11.415  1.00  0.00           C  
ATOM     42  CD  GLN A   3      11.877  34.026 -11.060  1.00  0.00           C  
ATOM     43  OE1 GLN A   3      12.352  33.267 -11.909  1.00  0.00           O  
ATOM     44  NE2 GLN A   3      11.675  33.656  -9.801  1.00  0.00           N  
ATOM     45  H   GLN A   3       7.675  35.942 -13.428  1.00  0.00           H  
ATOM     46  HA  GLN A   3       9.204  33.891 -11.933  1.00  0.00           H  
ATOM     47 1HB  GLN A   3      10.877  34.958 -13.389  1.00  0.00           H  
ATOM     48 2HB  GLN A   3      10.371  36.551 -12.847  1.00  0.00           H  
ATOM     49 1HG  GLN A   3      12.390  35.982 -11.723  1.00  0.00           H  
ATOM     50 2HG  GLN A   3      11.064  35.919 -10.528  1.00  0.00           H  
ATOM     51 1HE2 GLN A   3      11.910  32.728  -9.508  1.00  0.00           H  
ATOM     52 2HE2 GLN A   3      11.287  34.303  -9.144  1.00  0.00           H  
ATOM     53  N   LEU A   4       8.334  34.897  -9.874  1.00  0.00           N  
ATOM     54  CA  LEU A   4       7.912  35.466  -8.600  1.00  0.00           C  
ATOM     55  C   LEU A   4       9.100  35.680  -7.671  1.00  0.00           C  
ATOM     56  O   LEU A   4       9.687  34.722  -7.167  1.00  0.00           O  
ATOM     57  CB  LEU A   4       6.885  34.548  -7.924  1.00  0.00           C  
ATOM     58  CG  LEU A   4       5.461  34.613  -8.488  1.00  0.00           C  
ATOM     59  CD1 LEU A   4       5.446  34.037  -9.898  1.00  0.00           C  
ATOM     60  CD2 LEU A   4       4.517  33.846  -7.575  1.00  0.00           C  
ATOM     61  H   LEU A   4       8.459  33.898  -9.950  1.00  0.00           H  
ATOM     62  HA  LEU A   4       7.446  36.432  -8.790  1.00  0.00           H  
ATOM     63 1HB  LEU A   4       7.230  33.519  -8.011  1.00  0.00           H  
ATOM     64 2HB  LEU A   4       6.834  34.803  -6.865  1.00  0.00           H  
ATOM     65  HG  LEU A   4       5.141  35.653  -8.550  1.00  0.00           H  
ATOM     66 1HD1 LEU A   4       4.434  34.084 -10.299  1.00  0.00           H  
ATOM     67 2HD1 LEU A   4       6.115  34.617 -10.535  1.00  0.00           H  
ATOM     68 3HD1 LEU A   4       5.778  33.000  -9.871  1.00  0.00           H  
ATOM     69 1HD2 LEU A   4       3.504  33.892  -7.976  1.00  0.00           H  
ATOM     70 2HD2 LEU A   4       4.835  32.805  -7.514  1.00  0.00           H  
ATOM     71 3HD2 LEU A   4       4.534  34.289  -6.579  1.00  0.00           H  
ATOM     72  N   VAL A   5       9.451  36.942  -7.449  1.00  0.00           N  
ATOM     73  CA  VAL A   5      10.647  37.281  -6.687  1.00  0.00           C  
ATOM     74  C   VAL A   5      10.302  37.623  -5.244  1.00  0.00           C  
ATOM     75  O   VAL A   5       9.808  38.712  -4.955  1.00  0.00           O  
ATOM     76  CB  VAL A   5      11.372  38.476  -7.335  1.00  0.00           C  
ATOM     77  CG1 VAL A   5      12.621  38.835  -6.543  1.00  0.00           C  
ATOM     78  CG2 VAL A   5      11.724  38.147  -8.778  1.00  0.00           C  
ATOM     79  H   VAL A   5       8.875  37.685  -7.817  1.00  0.00           H  
ATOM     80  HA  VAL A   5      11.317  36.420  -6.693  1.00  0.00           H  
ATOM     81  HB  VAL A   5      10.715  39.345  -7.310  1.00  0.00           H  
ATOM     82 1HG1 VAL A   5      13.120  39.681  -7.015  1.00  0.00           H  
ATOM     83 2HG1 VAL A   5      12.341  39.101  -5.524  1.00  0.00           H  
ATOM     84 3HG1 VAL A   5      13.297  37.980  -6.524  1.00  0.00           H  
ATOM     85 1HG2 VAL A   5      12.236  38.996  -9.230  1.00  0.00           H  
ATOM     86 2HG2 VAL A   5      12.377  37.274  -8.804  1.00  0.00           H  
ATOM     87 3HG2 VAL A   5      10.812  37.934  -9.336  1.00  0.00           H  
ATOM     88  N   GLN A   6      10.566  36.685  -4.340  1.00  0.00           N  
ATOM     89  CA  GLN A   6      10.275  36.882  -2.925  1.00  0.00           C  
ATOM     90  C   GLN A   6      11.462  37.502  -2.199  1.00  0.00           C  
ATOM     91  O   GLN A   6      12.596  37.432  -2.672  1.00  0.00           O  
ATOM     92  CB  GLN A   6       9.897  35.552  -2.266  1.00  0.00           C  
ATOM     93  CG  GLN A   6       8.609  34.941  -2.791  1.00  0.00           C  
ATOM     94  CD  GLN A   6       8.240  33.659  -2.070  1.00  0.00           C  
ATOM     95  OE1 GLN A   6       7.638  32.753  -2.653  1.00  0.00           O  
ATOM     96  NE2 GLN A   6       8.601  33.574  -0.794  1.00  0.00           N  
ATOM     97  H   GLN A   6      10.978  35.814  -4.641  1.00  0.00           H  
ATOM     98  HA  GLN A   6       9.432  37.566  -2.837  1.00  0.00           H  
ATOM     99 1HB  GLN A   6      10.698  34.830  -2.418  1.00  0.00           H  
ATOM    100 2HB  GLN A   6       9.786  35.697  -1.191  1.00  0.00           H  
ATOM    101 1HG  GLN A   6       7.797  35.656  -2.654  1.00  0.00           H  
ATOM    102 2HG  GLN A   6       8.732  34.715  -3.850  1.00  0.00           H  
ATOM    103 1HE2 GLN A   6       8.385  32.751  -0.267  1.00  0.00           H  
ATOM    104 2HE2 GLN A   6       9.088  34.332  -0.360  1.00  0.00           H  
ATOM    105  N   SER A   7      11.193  38.111  -1.049  1.00  0.00           N  
ATOM    106  CA  SER A   7      12.244  38.714  -0.238  1.00  0.00           C  
ATOM    107  C   SER A   7      13.169  37.652   0.344  1.00  0.00           C  
ATOM    108  O   SER A   7      12.815  36.474   0.407  1.00  0.00           O  
ATOM    109  CB  SER A   7      11.634  39.533   0.882  1.00  0.00           C  
ATOM    110  OG  SER A   7      10.873  38.726   1.738  1.00  0.00           O  
ATOM    111  H   SER A   7      10.237  38.156  -0.728  1.00  0.00           H  
ATOM    112  HA  SER A   7      12.837  39.373  -0.874  1.00  0.00           H  
ATOM    113 1HB  SER A   7      12.426  40.023   1.448  1.00  0.00           H  
ATOM    114 2HB  SER A   7      11.003  40.314   0.459  1.00  0.00           H  
ATOM    115  HG  SER A   7      11.463  38.465   2.449  1.00  0.00           H  
ATOM    116  N   GLY A   8      14.355  38.075   0.768  1.00  0.00           N  
ATOM    117  CA  GLY A   8      15.389  37.145   1.205  1.00  0.00           C  
ATOM    118  C   GLY A   8      15.142  36.678   2.633  1.00  0.00           C  
ATOM    119  O   GLY A   8      14.192  37.114   3.284  1.00  0.00           O  
ATOM    120  H   GLY A   8      14.545  39.067   0.788  1.00  0.00           H  
ATOM    121 1HA  GLY A   8      15.411  36.285   0.535  1.00  0.00           H  
ATOM    122 2HA  GLY A   8      16.363  37.628   1.140  1.00  0.00           H  
ATOM    123  N   ALA A   9      16.002  35.788   3.117  1.00  0.00           N  
ATOM    124  CA  ALA A   9      15.825  35.189   4.435  1.00  0.00           C  
ATOM    125  C   ALA A   9      16.088  36.204   5.540  1.00  0.00           C  
ATOM    126  O   ALA A   9      16.949  37.074   5.405  1.00  0.00           O  
ATOM    127  CB  ALA A   9      16.740  33.984   4.596  1.00  0.00           C  
ATOM    128  H   ALA A   9      16.798  35.518   2.557  1.00  0.00           H  
ATOM    129  HA  ALA A   9      14.790  34.861   4.522  1.00  0.00           H  
ATOM    130 1HB  ALA A   9      16.597  33.548   5.585  1.00  0.00           H  
ATOM    131 2HB  ALA A   9      16.501  33.241   3.834  1.00  0.00           H  
ATOM    132 3HB  ALA A   9      17.777  34.297   4.484  1.00  0.00           H  
ATOM    133  N   GLU A  10      15.341  36.088   6.632  1.00  0.00           N  
ATOM    134  CA  GLU A  10      15.495  36.992   7.766  1.00  0.00           C  
ATOM    135  C   GLU A  10      15.412  36.239   9.087  1.00  0.00           C  
ATOM    136  O   GLU A  10      14.694  35.246   9.202  1.00  0.00           O  
ATOM    137  CB  GLU A  10      14.427  38.088   7.724  1.00  0.00           C  
ATOM    138  CG  GLU A  10      14.538  39.028   6.532  1.00  0.00           C  
ATOM    139  CD  GLU A  10      13.565  40.173   6.598  1.00  0.00           C  
ATOM    140  OE1 GLU A  10      12.825  40.244   7.549  1.00  0.00           O  
ATOM    141  OE2 GLU A  10      13.562  40.977   5.696  1.00  0.00           O  
ATOM    142  H   GLU A  10      14.648  35.355   6.679  1.00  0.00           H  
ATOM    143  HA  GLU A  10      16.478  37.461   7.703  1.00  0.00           H  
ATOM    144 1HB  GLU A  10      13.438  37.630   7.698  1.00  0.00           H  
ATOM    145 2HB  GLU A  10      14.486  38.689   8.631  1.00  0.00           H  
ATOM    146 1HG  GLU A  10      15.550  39.429   6.492  1.00  0.00           H  
ATOM    147 2HG  GLU A  10      14.364  38.462   5.618  1.00  0.00           H  
ATOM    148  N   VAL A  11      16.151  36.717  10.082  1.00  0.00           N  
ATOM    149  CA  VAL A  11      16.110  36.131  11.417  1.00  0.00           C  
ATOM    150  C   VAL A  11      15.476  37.086  12.419  1.00  0.00           C  
ATOM    151  O   VAL A  11      15.889  38.239  12.539  1.00  0.00           O  
ATOM    152  CB  VAL A  11      17.533  35.770  11.885  1.00  0.00           C  
ATOM    153  CG1 VAL A  11      17.500  35.196  13.294  1.00  0.00           C  
ATOM    154  CG2 VAL A  11      18.162  34.782  10.915  1.00  0.00           C  
ATOM    155  H   VAL A  11      16.756  37.507   9.910  1.00  0.00           H  
ATOM    156  HA  VAL A  11      15.513  35.219  11.376  1.00  0.00           H  
ATOM    157  HB  VAL A  11      18.135  36.678  11.922  1.00  0.00           H  
ATOM    158 1HG1 VAL A  11      18.513  34.947  13.609  1.00  0.00           H  
ATOM    159 2HG1 VAL A  11      17.079  35.934  13.977  1.00  0.00           H  
ATOM    160 3HG1 VAL A  11      16.885  34.296  13.306  1.00  0.00           H  
ATOM    161 1HG2 VAL A  11      19.168  34.532  11.252  1.00  0.00           H  
ATOM    162 2HG2 VAL A  11      17.557  33.876  10.874  1.00  0.00           H  
ATOM    163 3HG2 VAL A  11      18.213  35.229   9.922  1.00  0.00           H  
ATOM    164  N   LYS A  12      14.470  36.599  13.137  1.00  0.00           N  
ATOM    165  CA  LYS A  12      13.681  37.447  14.024  1.00  0.00           C  
ATOM    166  C   LYS A  12      13.638  36.877  15.436  1.00  0.00           C  
ATOM    167  O   LYS A  12      13.967  35.712  15.656  1.00  0.00           O  
ATOM    168  CB  LYS A  12      12.261  37.614  13.481  1.00  0.00           C  
ATOM    169  CG  LYS A  12      12.186  38.254  12.102  1.00  0.00           C  
ATOM    170  CD  LYS A  12      12.604  39.716  12.148  1.00  0.00           C  
ATOM    171  CE  LYS A  12      12.459  40.378  10.785  1.00  0.00           C  
ATOM    172  NZ  LYS A  12      12.935  41.788  10.797  1.00  0.00           N  
ATOM    173  H   LYS A  12      14.245  35.617  13.068  1.00  0.00           H  
ATOM    174  HA  LYS A  12      14.152  38.429  14.074  1.00  0.00           H  
ATOM    175 1HB  LYS A  12      11.776  36.639  13.424  1.00  0.00           H  
ATOM    176 2HB  LYS A  12      11.679  38.229  14.168  1.00  0.00           H  
ATOM    177 1HG  LYS A  12      12.842  37.719  11.415  1.00  0.00           H  
ATOM    178 2HG  LYS A  12      11.165  38.189  11.725  1.00  0.00           H  
ATOM    179 1HD  LYS A  12      11.984  40.250  12.870  1.00  0.00           H  
ATOM    180 2HD  LYS A  12      13.644  39.787  12.466  1.00  0.00           H  
ATOM    181 1HE  LYS A  12      13.033  39.820  10.047  1.00  0.00           H  
ATOM    182 2HE  LYS A  12      11.411  40.365  10.484  1.00  0.00           H  
ATOM    183 1HZ  LYS A  12      12.822  42.190   9.878  1.00  0.00           H  
ATOM    184 2HZ  LYS A  12      12.396  42.320  11.466  1.00  0.00           H  
ATOM    185 3HZ  LYS A  12      13.911  41.812  11.057  1.00  0.00           H  
ATOM    186  N   LYS A  13      13.232  37.707  16.391  1.00  0.00           N  
ATOM    187  CA  LYS A  13      13.081  37.269  17.773  1.00  0.00           C  
ATOM    188  C   LYS A  13      11.615  37.050  18.125  1.00  0.00           C  
ATOM    189  O   LYS A  13      10.722  37.582  17.465  1.00  0.00           O  
ATOM    190  CB  LYS A  13      13.704  38.288  18.729  1.00  0.00           C  
ATOM    191  CG  LYS A  13      15.214  38.433  18.595  1.00  0.00           C  
ATOM    192  CD  LYS A  13      15.765  39.432  19.603  1.00  0.00           C  
ATOM    193  CE  LYS A  13      17.273  39.579  19.470  1.00  0.00           C  
ATOM    194  NZ  LYS A  13      17.824  40.562  20.442  1.00  0.00           N  
ATOM    195  H   LYS A  13      13.021  38.666  16.153  1.00  0.00           H  
ATOM    196  HA  LYS A  13      13.599  36.317  17.893  1.00  0.00           H  
ATOM    197 1HB  LYS A  13      13.257  39.268  18.559  1.00  0.00           H  
ATOM    198 2HB  LYS A  13      13.485  38.003  19.758  1.00  0.00           H  
ATOM    199 1HG  LYS A  13      15.689  37.465  18.760  1.00  0.00           H  
ATOM    200 2HG  LYS A  13      15.460  38.772  17.589  1.00  0.00           H  
ATOM    201 1HD  LYS A  13      15.297  40.405  19.443  1.00  0.00           H  
ATOM    202 2HD  LYS A  13      15.529  39.097  20.613  1.00  0.00           H  
ATOM    203 1HE  LYS A  13      17.749  38.614  19.639  1.00  0.00           H  
ATOM    204 2HE  LYS A  13      17.519  39.909  18.461  1.00  0.00           H  
ATOM    205 1HZ  LYS A  13      18.825  40.631  20.322  1.00  0.00           H  
ATOM    206 2HZ  LYS A  13      17.403  41.467  20.282  1.00  0.00           H  
ATOM    207 3HZ  LYS A  13      17.619  40.257  21.383  1.00  0.00           H  
ATOM    208  N   PRO A  14      11.373  36.264  19.169  1.00  0.00           N  
ATOM    209  CA  PRO A  14      10.016  35.995  19.627  1.00  0.00           C  
ATOM    210  C   PRO A  14       9.266  37.289  19.918  1.00  0.00           C  
ATOM    211  O   PRO A  14       9.758  38.153  20.645  1.00  0.00           O  
ATOM    212  CB  PRO A  14      10.239  35.173  20.901  1.00  0.00           C  
ATOM    213  CG  PRO A  14      11.547  34.495  20.674  1.00  0.00           C  
ATOM    214  CD  PRO A  14      12.383  35.524  19.961  1.00  0.00           C  
ATOM    215  HA  PRO A  14       9.487  35.405  18.865  1.00  0.00           H  
ATOM    216 1HB  PRO A  14      10.248  35.835  21.779  1.00  0.00           H  
ATOM    217 2HB  PRO A  14       9.409  34.465  21.041  1.00  0.00           H  
ATOM    218 1HG  PRO A  14      11.985  34.185  21.634  1.00  0.00           H  
ATOM    219 2HG  PRO A  14      11.402  33.581  20.080  1.00  0.00           H  
ATOM    220 1HD  PRO A  14      12.879  36.170  20.699  1.00  0.00           H  
ATOM    221 2HD  PRO A  14      13.126  35.017  19.327  1.00  0.00           H  
ATOM    222  N   GLY A  15       8.074  37.418  19.346  1.00  0.00           N  
ATOM    223  CA  GLY A  15       7.235  38.587  19.579  1.00  0.00           C  
ATOM    224  C   GLY A  15       7.397  39.612  18.464  1.00  0.00           C  
ATOM    225  O   GLY A  15       6.671  40.605  18.409  1.00  0.00           O  
ATOM    226  H   GLY A  15       7.740  36.686  18.735  1.00  0.00           H  
ATOM    227 1HA  GLY A  15       6.191  38.279  19.645  1.00  0.00           H  
ATOM    228 2HA  GLY A  15       7.497  39.039  20.534  1.00  0.00           H  
ATOM    229  N   ALA A  16       8.354  39.366  17.576  1.00  0.00           N  
ATOM    230  CA  ALA A  16       8.629  40.279  16.472  1.00  0.00           C  
ATOM    231  C   ALA A  16       7.653  40.063  15.323  1.00  0.00           C  
ATOM    232  O   ALA A  16       6.740  39.242  15.417  1.00  0.00           O  
ATOM    233  CB  ALA A  16      10.061  40.109  15.988  1.00  0.00           C  
ATOM    234  H   ALA A  16       8.906  38.525  17.667  1.00  0.00           H  
ATOM    235  HA  ALA A  16       8.497  41.298  16.835  1.00  0.00           H  
ATOM    236 1HB  ALA A  16      10.251  40.797  15.164  1.00  0.00           H  
ATOM    237 2HB  ALA A  16      10.750  40.324  16.806  1.00  0.00           H  
ATOM    238 3HB  ALA A  16      10.211  39.086  15.647  1.00  0.00           H  
ATOM    239  N   SER A  17       7.850  40.805  14.239  1.00  0.00           N  
ATOM    240  CA  SER A  17       7.015  40.664  13.052  1.00  0.00           C  
ATOM    241  C   SER A  17       7.858  40.658  11.783  1.00  0.00           C  
ATOM    242  O   SER A  17       8.855  41.373  11.685  1.00  0.00           O  
ATOM    243  CB  SER A  17       6.001  41.790  12.990  1.00  0.00           C  
ATOM    244  OG  SER A  17       5.213  41.694  11.836  1.00  0.00           O  
ATOM    245  H   SER A  17       8.597  41.484  14.237  1.00  0.00           H  
ATOM    246  HA  SER A  17       6.482  39.714  13.114  1.00  0.00           H  
ATOM    247 1HB  SER A  17       5.363  41.754  13.873  1.00  0.00           H  
ATOM    248 2HB  SER A  17       6.520  42.748  13.001  1.00  0.00           H  
ATOM    249  HG  SER A  17       4.845  42.569  11.693  1.00  0.00           H  
ATOM    250  N   VAL A  18       7.451  39.847  10.813  1.00  0.00           N  
ATOM    251  CA  VAL A  18       8.177  39.734   9.553  1.00  0.00           C  
ATOM    252  C   VAL A  18       7.242  39.897   8.362  1.00  0.00           C  
ATOM    253  O   VAL A  18       6.137  39.355   8.349  1.00  0.00           O  
ATOM    254  CB  VAL A  18       8.884  38.369   9.464  1.00  0.00           C  
ATOM    255  CG1 VAL A  18       7.863  37.240   9.451  1.00  0.00           C  
ATOM    256  CG2 VAL A  18       9.759  38.319   8.221  1.00  0.00           C  
ATOM    257  H   VAL A  18       6.617  39.293  10.951  1.00  0.00           H  
ATOM    258  HA  VAL A  18       8.930  40.522   9.517  1.00  0.00           H  
ATOM    259  HB  VAL A  18       9.503  38.232  10.351  1.00  0.00           H  
ATOM    260 1HG1 VAL A  18       8.381  36.282   9.388  1.00  0.00           H  
ATOM    261 2HG1 VAL A  18       7.273  37.274  10.367  1.00  0.00           H  
ATOM    262 3HG1 VAL A  18       7.206  37.354   8.590  1.00  0.00           H  
ATOM    263 1HG2 VAL A  18      10.256  37.351   8.165  1.00  0.00           H  
ATOM    264 2HG2 VAL A  18       9.140  38.461   7.335  1.00  0.00           H  
ATOM    265 3HG2 VAL A  18      10.508  39.109   8.271  1.00  0.00           H  
ATOM    266  N   LYS A  19       7.691  40.647   7.361  1.00  0.00           N  
ATOM    267  CA  LYS A  19       6.888  40.897   6.171  1.00  0.00           C  
ATOM    268  C   LYS A  19       7.557  40.328   4.926  1.00  0.00           C  
ATOM    269  O   LYS A  19       8.567  40.852   4.457  1.00  0.00           O  
ATOM    270  CB  LYS A  19       6.642  42.397   5.996  1.00  0.00           C  
ATOM    271  CG  LYS A  19       5.718  42.752   4.839  1.00  0.00           C  
ATOM    272  CD  LYS A  19       5.467  44.251   4.772  1.00  0.00           C  
ATOM    273  CE  LYS A  19       4.621  44.725   5.944  1.00  0.00           C  
ATOM    274  NZ  LYS A  19       4.319  46.180   5.860  1.00  0.00           N  
ATOM    275  H   LYS A  19       8.613  41.054   7.428  1.00  0.00           H  
ATOM    276  HA  LYS A  19       5.926  40.398   6.291  1.00  0.00           H  
ATOM    277 1HB  LYS A  19       6.206  42.803   6.909  1.00  0.00           H  
ATOM    278 2HB  LYS A  19       7.593  42.905   5.833  1.00  0.00           H  
ATOM    279 1HG  LYS A  19       6.167  42.424   3.900  1.00  0.00           H  
ATOM    280 2HG  LYS A  19       4.765  42.238   4.964  1.00  0.00           H  
ATOM    281 1HD  LYS A  19       6.421  44.780   4.785  1.00  0.00           H  
ATOM    282 2HD  LYS A  19       4.951  44.492   3.842  1.00  0.00           H  
ATOM    283 1HE  LYS A  19       3.683  44.172   5.962  1.00  0.00           H  
ATOM    284 2HE  LYS A  19       5.149  44.530   6.877  1.00  0.00           H  
ATOM    285 1HZ  LYS A  19       3.758  46.454   6.654  1.00  0.00           H  
ATOM    286 2HZ  LYS A  19       5.183  46.704   5.862  1.00  0.00           H  
ATOM    287 3HZ  LYS A  19       3.812  46.370   5.008  1.00  0.00           H  
ATOM    288  N   VAL A  20       6.986  39.252   4.394  1.00  0.00           N  
ATOM    289  CA  VAL A  20       7.527  38.608   3.203  1.00  0.00           C  
ATOM    290  C   VAL A  20       6.919  39.195   1.935  1.00  0.00           C  
ATOM    291  O   VAL A  20       5.698  39.256   1.792  1.00  0.00           O  
ATOM    292  CB  VAL A  20       7.255  37.092   3.245  1.00  0.00           C  
ATOM    293  CG1 VAL A  20       7.757  36.426   1.973  1.00  0.00           C  
ATOM    294  CG2 VAL A  20       7.916  36.481   4.471  1.00  0.00           C  
ATOM    295  H   VAL A  20       6.157  38.870   4.826  1.00  0.00           H  
ATOM    296  HA  VAL A  20       8.605  38.770   3.181  1.00  0.00           H  
ATOM    297  HB  VAL A  20       6.178  36.927   3.291  1.00  0.00           H  
ATOM    298 1HG1 VAL A  20       7.556  35.355   2.019  1.00  0.00           H  
ATOM    299 2HG1 VAL A  20       7.244  36.853   1.111  1.00  0.00           H  
ATOM    300 3HG1 VAL A  20       8.830  36.589   1.875  1.00  0.00           H  
ATOM    301 1HG2 VAL A  20       7.719  35.410   4.494  1.00  0.00           H  
ATOM    302 2HG2 VAL A  20       8.992  36.652   4.427  1.00  0.00           H  
ATOM    303 3HG2 VAL A  20       7.511  36.944   5.371  1.00  0.00           H  
ATOM    304  N   SER A  21       7.778  39.626   1.018  1.00  0.00           N  
ATOM    305  CA  SER A  21       7.329  40.264  -0.213  1.00  0.00           C  
ATOM    306  C   SER A  21       7.338  39.283  -1.378  1.00  0.00           C  
ATOM    307  O   SER A  21       7.953  38.219  -1.301  1.00  0.00           O  
ATOM    308  CB  SER A  21       8.210  41.455  -0.536  1.00  0.00           C  
ATOM    309  OG  SER A  21       9.465  41.039  -1.001  1.00  0.00           O  
ATOM    310  H   SER A  21       8.769  39.509   1.178  1.00  0.00           H  
ATOM    311  HA  SER A  21       6.305  40.614  -0.068  1.00  0.00           H  
ATOM    312 1HB  SER A  21       7.726  42.072  -1.293  1.00  0.00           H  
ATOM    313 2HB  SER A  21       8.335  42.068   0.355  1.00  0.00           H  
ATOM    314  HG  SER A  21       9.340  40.797  -1.922  1.00  0.00           H  
ATOM    315  N   CYS A  22       6.653  39.646  -2.457  1.00  0.00           N  
ATOM    316  CA  CYS A  22       6.690  38.864  -3.687  1.00  0.00           C  
ATOM    317  C   CYS A  22       6.405  39.736  -4.902  1.00  0.00           C  
ATOM    318  O   CYS A  22       5.270  40.159  -5.123  1.00  0.00           O  
ATOM    319  CB  CYS A  22       5.670  37.726  -3.632  1.00  0.00           C  
ATOM    320  SG  CYS A  22       5.684  36.652  -5.087  1.00  0.00           S  
ATOM    321  H   CYS A  22       6.091  40.485  -2.423  1.00  0.00           H  
ATOM    322  HA  CYS A  22       7.686  38.433  -3.793  1.00  0.00           H  
ATOM    323 1HB  CYS A  22       5.862  37.108  -2.755  1.00  0.00           H  
ATOM    324 2HB  CYS A  22       4.668  38.140  -3.528  1.00  0.00           H  
ATOM    325  HG  CYS A  22       6.003  37.603  -5.959  1.00  0.00           H  
ATOM    326  N   LYS A  23       7.442  40.004  -5.689  1.00  0.00           N  
ATOM    327  CA  LYS A  23       7.322  40.891  -6.840  1.00  0.00           C  
ATOM    328  C   LYS A  23       6.900  40.123  -8.086  1.00  0.00           C  
ATOM    329  O   LYS A  23       7.480  39.089  -8.416  1.00  0.00           O  
ATOM    330  CB  LYS A  23       8.643  41.619  -7.094  1.00  0.00           C  
ATOM    331  CG  LYS A  23       8.592  42.638  -8.225  1.00  0.00           C  
ATOM    332  CD  LYS A  23       9.924  43.357  -8.382  1.00  0.00           C  
ATOM    333  CE  LYS A  23       9.880  44.361  -9.524  1.00  0.00           C  
ATOM    334  NZ  LYS A  23      11.178  45.069  -9.693  1.00  0.00           N  
ATOM    335  H   LYS A  23       8.336  39.581  -5.484  1.00  0.00           H  
ATOM    336  HA  LYS A  23       6.551  41.632  -6.627  1.00  0.00           H  
ATOM    337 1HB  LYS A  23       8.951  42.141  -6.187  1.00  0.00           H  
ATOM    338 2HB  LYS A  23       9.420  40.893  -7.333  1.00  0.00           H  
ATOM    339 1HG  LYS A  23       8.349  42.132  -9.160  1.00  0.00           H  
ATOM    340 2HG  LYS A  23       7.814  43.373  -8.018  1.00  0.00           H  
ATOM    341 1HD  LYS A  23      10.166  43.881  -7.457  1.00  0.00           H  
ATOM    342 2HD  LYS A  23      10.709  42.628  -8.582  1.00  0.00           H  
ATOM    343 1HE  LYS A  23       9.638  43.846 -10.452  1.00  0.00           H  
ATOM    344 2HE  LYS A  23       9.102  45.099  -9.330  1.00  0.00           H  
ATOM    345 1HZ  LYS A  23      11.108  45.724 -10.458  1.00  0.00           H  
ATOM    346 2HZ  LYS A  23      11.404  45.566  -8.843  1.00  0.00           H  
ATOM    347 3HZ  LYS A  23      11.905  44.396  -9.892  1.00  0.00           H  
ATOM    348  N   ALA A  24       5.886  40.635  -8.774  1.00  0.00           N  
ATOM    349  CA  ALA A  24       5.422  40.032 -10.018  1.00  0.00           C  
ATOM    350  C   ALA A  24       6.347  40.381 -11.177  1.00  0.00           C  
ATOM    351  O   ALA A  24       6.926  41.466 -11.217  1.00  0.00           O  
ATOM    352  CB  ALA A  24       3.999  40.477 -10.325  1.00  0.00           C  
ATOM    353  H   ALA A  24       5.424  41.463  -8.427  1.00  0.00           H  
ATOM    354  HA  ALA A  24       5.435  38.949  -9.895  1.00  0.00           H  
ATOM    355 1HB  ALA A  24       3.668  40.018 -11.256  1.00  0.00           H  
ATOM    356 2HB  ALA A  24       3.339  40.169  -9.514  1.00  0.00           H  
ATOM    357 3HB  ALA A  24       3.971  41.560 -10.424  1.00  0.00           H  
ATOM    358  N   SER A  25       6.482  39.453 -12.119  1.00  0.00           N  
ATOM    359  CA  SER A  25       7.282  39.687 -13.316  1.00  0.00           C  
ATOM    360  C   SER A  25       6.909  38.714 -14.427  1.00  0.00           C  
ATOM    361  O   SER A  25       6.959  37.498 -14.243  1.00  0.00           O  
ATOM    362  CB  SER A  25       8.757  39.557 -12.991  1.00  0.00           C  
ATOM    363  OG  SER A  25       9.542  39.749 -14.136  1.00  0.00           O  
ATOM    364  H   SER A  25       6.018  38.564 -12.004  1.00  0.00           H  
ATOM    365  HA  SER A  25       7.087  40.701 -13.669  1.00  0.00           H  
ATOM    366 1HB  SER A  25       9.029  40.291 -12.233  1.00  0.00           H  
ATOM    367 2HB  SER A  25       8.952  38.570 -12.574  1.00  0.00           H  
ATOM    368  HG  SER A  25       9.143  39.209 -14.823  1.00  0.00           H  
ATOM    369  N   GLY A  26       6.534  39.256 -15.580  1.00  0.00           N  
ATOM    370  CA  GLY A  26       6.193  38.437 -16.737  1.00  0.00           C  
ATOM    371  C   GLY A  26       4.691  38.195 -16.816  1.00  0.00           C  
ATOM    372  O   GLY A  26       4.205  37.545 -17.742  1.00  0.00           O  
ATOM    373  H   GLY A  26       6.485  40.262 -15.658  1.00  0.00           H  
ATOM    374 1HA  GLY A  26       6.534  38.931 -17.647  1.00  0.00           H  
ATOM    375 2HA  GLY A  26       6.715  37.483 -16.674  1.00  0.00           H  
ATOM    376  N   TYR A  27       3.959  38.722 -15.840  1.00  0.00           N  
ATOM    377  CA  TYR A  27       2.511  38.563 -15.797  1.00  0.00           C  
ATOM    378  C   TYR A  27       1.847  39.743 -15.100  1.00  0.00           C  
ATOM    379  O   TYR A  27       2.505  40.512 -14.398  1.00  0.00           O  
ATOM    380  CB  TYR A  27       2.137  37.254 -15.096  1.00  0.00           C  
ATOM    381  CG  TYR A  27       2.491  37.228 -13.625  1.00  0.00           C  
ATOM    382  CD1 TYR A  27       1.544  37.588 -12.677  1.00  0.00           C  
ATOM    383  CD2 TYR A  27       3.761  36.843 -13.224  1.00  0.00           C  
ATOM    384  CE1 TYR A  27       1.866  37.563 -11.334  1.00  0.00           C  
ATOM    385  CE2 TYR A  27       4.084  36.818 -11.881  1.00  0.00           C  
ATOM    386  CZ  TYR A  27       3.142  37.176 -10.938  1.00  0.00           C  
ATOM    387  OH  TYR A  27       3.463  37.152  -9.601  1.00  0.00           O  
ATOM    388  H   TYR A  27       4.419  39.247 -15.110  1.00  0.00           H  
ATOM    389  HA  TYR A  27       2.135  38.529 -16.820  1.00  0.00           H  
ATOM    390 1HB  TYR A  27       1.064  37.084 -15.191  1.00  0.00           H  
ATOM    391 2HB  TYR A  27       2.646  36.423 -15.583  1.00  0.00           H  
ATOM    392  HD1 TYR A  27       0.545  37.891 -12.993  1.00  0.00           H  
ATOM    393  HD2 TYR A  27       4.506  36.560 -13.969  1.00  0.00           H  
ATOM    394  HE1 TYR A  27       1.122  37.846 -10.590  1.00  0.00           H  
ATOM    395  HE2 TYR A  27       5.083  36.516 -11.566  1.00  0.00           H  
ATOM    396  HH  TYR A  27       2.677  37.334  -9.080  1.00  0.00           H  
ATOM    397  N   THR A  28       0.541  39.882 -15.297  1.00  0.00           N  
ATOM    398  CA  THR A  28      -0.207  40.995 -14.724  1.00  0.00           C  
ATOM    399  C   THR A  28      -0.477  40.772 -13.241  1.00  0.00           C  
ATOM    400  O   THR A  28      -1.121  39.796 -12.858  1.00  0.00           O  
ATOM    401  CB  THR A  28      -1.539  41.209 -15.466  1.00  0.00           C  
ATOM    402  OG1 THR A  28      -1.280  41.468 -16.852  1.00  0.00           O  
ATOM    403  CG2 THR A  28      -2.300  42.382 -14.868  1.00  0.00           C  
ATOM    404  H   THR A  28       0.052  39.199 -15.858  1.00  0.00           H  
ATOM    405  HA  THR A  28       0.391  41.901 -14.824  1.00  0.00           H  
ATOM    406  HB  THR A  28      -2.148  40.309 -15.386  1.00  0.00           H  
ATOM    407  HG1 THR A  28      -2.044  41.898 -17.245  1.00  0.00           H  
ATOM    408 1HG2 THR A  28      -3.239  42.518 -15.405  1.00  0.00           H  
ATOM    409 2HG2 THR A  28      -2.508  42.183 -13.817  1.00  0.00           H  
ATOM    410 3HG2 THR A  28      -1.700  43.287 -14.954  1.00  0.00           H  
ATOM    411  N   PHE A  29       0.019  41.684 -12.411  1.00  0.00           N  
ATOM    412  CA  PHE A  29       0.026  41.481 -10.967  1.00  0.00           C  
ATOM    413  C   PHE A  29      -1.381  41.234 -10.438  1.00  0.00           C  
ATOM    414  O   PHE A  29      -1.584  40.406  -9.551  1.00  0.00           O  
ATOM    415  CB  PHE A  29       0.637  42.693 -10.261  1.00  0.00           C  
ATOM    416  CG  PHE A  29       0.613  42.596  -8.762  1.00  0.00           C  
ATOM    417  CD1 PHE A  29       1.139  41.487  -8.116  1.00  0.00           C  
ATOM    418  CD2 PHE A  29       0.066  43.613  -7.995  1.00  0.00           C  
ATOM    419  CE1 PHE A  29       1.118  41.397  -6.737  1.00  0.00           C  
ATOM    420  CE2 PHE A  29       0.044  43.526  -6.617  1.00  0.00           C  
ATOM    421  CZ  PHE A  29       0.571  42.416  -5.987  1.00  0.00           C  
ATOM    422  H   PHE A  29       0.400  42.539 -12.790  1.00  0.00           H  
ATOM    423  HA  PHE A  29       0.635  40.604 -10.744  1.00  0.00           H  
ATOM    424 1HB  PHE A  29       1.672  42.816 -10.578  1.00  0.00           H  
ATOM    425 2HB  PHE A  29       0.097  43.593 -10.552  1.00  0.00           H  
ATOM    426  HD1 PHE A  29       1.573  40.681  -8.709  1.00  0.00           H  
ATOM    427  HD2 PHE A  29      -0.351  44.490  -8.492  1.00  0.00           H  
ATOM    428  HE1 PHE A  29       1.535  40.519  -6.243  1.00  0.00           H  
ATOM    429  HE2 PHE A  29      -0.389  44.333  -6.025  1.00  0.00           H  
ATOM    430  HZ  PHE A  29       0.553  42.345  -4.901  1.00  0.00           H  
ATOM    431  N   THR A  30      -2.350  41.958 -10.988  1.00  0.00           N  
ATOM    432  CA  THR A  30      -3.662  42.082 -10.364  1.00  0.00           C  
ATOM    433  C   THR A  30      -4.701  41.243 -11.096  1.00  0.00           C  
ATOM    434  O   THR A  30      -5.904  41.427 -10.912  1.00  0.00           O  
ATOM    435  CB  THR A  30      -4.119  43.552 -10.323  1.00  0.00           C  
ATOM    436  OG1 THR A  30      -4.201  44.067 -11.658  1.00  0.00           O  
ATOM    437  CG2 THR A  30      -3.141  44.392  -9.517  1.00  0.00           C  
ATOM    438  H   THR A  30      -2.173  42.435 -11.861  1.00  0.00           H  
ATOM    439  HA  THR A  30      -3.594  41.715  -9.340  1.00  0.00           H  
ATOM    440  HB  THR A  30      -5.106  43.613  -9.864  1.00  0.00           H  
ATOM    441  HG1 THR A  30      -4.593  43.405 -12.233  1.00  0.00           H  
ATOM    442 1HG2 THR A  30      -3.480  45.428  -9.499  1.00  0.00           H  
ATOM    443 2HG2 THR A  30      -3.085  44.010  -8.498  1.00  0.00           H  
ATOM    444 3HG2 THR A  30      -2.154  44.343  -9.977  1.00  0.00           H  
ATOM    445  N   SER A  31      -4.230  40.320 -11.928  1.00  0.00           N  
ATOM    446  CA  SER A  31      -5.116  39.510 -12.755  1.00  0.00           C  
ATOM    447  C   SER A  31      -5.031  38.037 -12.374  1.00  0.00           C  
ATOM    448  O   SER A  31      -5.643  37.184 -13.017  1.00  0.00           O  
ATOM    449  CB  SER A  31      -4.767  39.683 -14.220  1.00  0.00           C  
ATOM    450  OG  SER A  31      -5.022  40.994 -14.645  1.00  0.00           O  
ATOM    451  H   SER A  31      -3.232  40.176 -11.989  1.00  0.00           H  
ATOM    452  HA  SER A  31      -6.142  39.846 -12.596  1.00  0.00           H  
ATOM    453 1HB  SER A  31      -3.715  39.446 -14.374  1.00  0.00           H  
ATOM    454 2HB  SER A  31      -5.350  38.984 -14.818  1.00  0.00           H  
ATOM    455  HG  SER A  31      -5.961  41.138 -14.509  1.00  0.00           H  
ATOM    456  N   TYR A  32      -4.269  37.745 -11.326  1.00  0.00           N  
ATOM    457  CA  TYR A  32      -4.064  36.370 -10.886  1.00  0.00           C  
ATOM    458  C   TYR A  32      -4.141  36.259  -9.369  1.00  0.00           C  
ATOM    459  O   TYR A  32      -3.870  37.223  -8.652  1.00  0.00           O  
ATOM    460  CB  TYR A  32      -2.718  35.842 -11.389  1.00  0.00           C  
ATOM    461  CG  TYR A  32      -2.603  35.804 -12.897  1.00  0.00           C  
ATOM    462  CD1 TYR A  32      -1.918  36.808 -13.566  1.00  0.00           C  
ATOM    463  CD2 TYR A  32      -3.181  34.765 -13.611  1.00  0.00           C  
ATOM    464  CE1 TYR A  32      -1.812  36.773 -14.943  1.00  0.00           C  
ATOM    465  CE2 TYR A  32      -3.075  34.730 -14.988  1.00  0.00           C  
ATOM    466  CZ  TYR A  32      -2.394  35.729 -15.653  1.00  0.00           C  
ATOM    467  OH  TYR A  32      -2.289  35.694 -17.024  1.00  0.00           O  
ATOM    468  H   TYR A  32      -3.820  38.495 -10.820  1.00  0.00           H  
ATOM    469  HA  TYR A  32      -4.859  35.752 -11.304  1.00  0.00           H  
ATOM    470 1HB  TYR A  32      -1.914  36.469 -11.002  1.00  0.00           H  
ATOM    471 2HB  TYR A  32      -2.559  34.834 -11.010  1.00  0.00           H  
ATOM    472  HD1 TYR A  32      -1.463  37.625 -13.005  1.00  0.00           H  
ATOM    473  HD2 TYR A  32      -3.720  33.977 -13.085  1.00  0.00           H  
ATOM    474  HE1 TYR A  32      -1.274  37.561 -15.468  1.00  0.00           H  
ATOM    475  HE2 TYR A  32      -3.531  33.914 -15.549  1.00  0.00           H  
ATOM    476  HH  TYR A  32      -2.736  34.913 -17.359  1.00  0.00           H  
ATOM    477  N   TRP A  33      -4.512  35.079  -8.885  1.00  0.00           N  
ATOM    478  CA  TRP A  33      -4.569  34.822  -7.451  1.00  0.00           C  
ATOM    479  C   TRP A  33      -3.278  34.184  -6.954  1.00  0.00           C  
ATOM    480  O   TRP A  33      -2.649  33.399  -7.664  1.00  0.00           O  
ATOM    481  CB  TRP A  33      -5.753  33.912  -7.119  1.00  0.00           C  
ATOM    482  CG  TRP A  33      -7.086  34.551  -7.365  1.00  0.00           C  
ATOM    483  CD1 TRP A  33      -8.001  34.915  -6.423  1.00  0.00           C  
ATOM    484  CD2 TRP A  33      -7.663  34.907  -8.644  1.00  0.00           C  
ATOM    485  NE1 TRP A  33      -9.104  35.469  -7.025  1.00  0.00           N  
ATOM    486  CE2 TRP A  33      -8.914  35.473  -8.384  1.00  0.00           C  
ATOM    487  CE3 TRP A  33      -7.225  34.792  -9.969  1.00  0.00           C  
ATOM    488  CZ2 TRP A  33      -9.740  35.926  -9.400  1.00  0.00           C  
ATOM    489  CZ3 TRP A  33      -8.053  35.247 -10.989  1.00  0.00           C  
ATOM    490  CH2 TRP A  33      -9.278  35.800 -10.711  1.00  0.00           C  
ATOM    491  H   TRP A  33      -4.761  34.340  -9.528  1.00  0.00           H  
ATOM    492  HA  TRP A  33      -4.703  35.773  -6.935  1.00  0.00           H  
ATOM    493 1HB  TRP A  33      -5.692  33.003  -7.718  1.00  0.00           H  
ATOM    494 2HB  TRP A  33      -5.702  33.618  -6.071  1.00  0.00           H  
ATOM    495  HD1 TRP A  33      -7.876  34.786  -5.350  1.00  0.00           H  
ATOM    496  HE1 TRP A  33      -9.923  35.817  -6.547  1.00  0.00           H  
ATOM    497  HE3 TRP A  33      -6.253  34.356 -10.196  1.00  0.00           H  
ATOM    498  HZ2 TRP A  33     -10.716  36.368  -9.200  1.00  0.00           H  
ATOM    499  HZ3 TRP A  33      -7.705  35.153 -12.018  1.00  0.00           H  
ATOM    500  HH2 TRP A  33      -9.902  36.147 -11.534  1.00  0.00           H  
ATOM    501  N   MET A  34      -2.888  34.526  -5.731  1.00  0.00           N  
ATOM    502  CA  MET A  34      -1.689  33.961  -5.124  1.00  0.00           C  
ATOM    503  C   MET A  34      -1.983  33.406  -3.736  1.00  0.00           C  
ATOM    504  O   MET A  34      -2.665  34.044  -2.934  1.00  0.00           O  
ATOM    505  CB  MET A  34      -0.586  35.016  -5.053  1.00  0.00           C  
ATOM    506  CG  MET A  34      -0.105  35.515  -6.408  1.00  0.00           C  
ATOM    507  SD  MET A  34       0.780  34.250  -7.341  1.00  0.00           S  
ATOM    508  CE  MET A  34       0.589  34.865  -9.011  1.00  0.00           C  
ATOM    509  H   MET A  34      -3.436  35.194  -5.208  1.00  0.00           H  
ATOM    510  HA  MET A  34      -1.343  33.134  -5.744  1.00  0.00           H  
ATOM    511 1HB  MET A  34      -0.942  35.877  -4.488  1.00  0.00           H  
ATOM    512 2HB  MET A  34       0.275  34.608  -4.522  1.00  0.00           H  
ATOM    513 1HG  MET A  34      -0.959  35.845  -6.999  1.00  0.00           H  
ATOM    514 2HG  MET A  34       0.561  36.367  -6.267  1.00  0.00           H  
ATOM    515 1HE  MET A  34       1.085  34.188  -9.708  1.00  0.00           H  
ATOM    516 2HE  MET A  34      -0.472  34.928  -9.258  1.00  0.00           H  
ATOM    517 3HE  MET A  34       1.038  35.856  -9.088  1.00  0.00           H  
ATOM    518  N   HIS A  35      -1.465  32.215  -3.459  1.00  0.00           N  
ATOM    519  CA  HIS A  35      -1.628  31.594  -2.150  1.00  0.00           C  
ATOM    520  C   HIS A  35      -0.321  31.606  -1.367  1.00  0.00           C  
ATOM    521  O   HIS A  35       0.761  31.501  -1.945  1.00  0.00           O  
ATOM    522  CB  HIS A  35      -2.131  30.154  -2.293  1.00  0.00           C  
ATOM    523  CG  HIS A  35      -3.522  30.054  -2.838  1.00  0.00           C  
ATOM    524  ND1 HIS A  35      -4.581  29.582  -2.092  1.00  0.00           N  
ATOM    525  CD2 HIS A  35      -4.026  30.363  -4.056  1.00  0.00           C  
ATOM    526  CE1 HIS A  35      -5.679  29.607  -2.828  1.00  0.00           C  
ATOM    527  NE2 HIS A  35      -5.369  30.076  -4.023  1.00  0.00           N  
ATOM    528  H   HIS A  35      -0.944  31.726  -4.173  1.00  0.00           H  
ATOM    529  HA  HIS A  35      -2.364  32.152  -1.572  1.00  0.00           H  
ATOM    530 1HB  HIS A  35      -1.464  29.599  -2.954  1.00  0.00           H  
ATOM    531 2HB  HIS A  35      -2.110  29.663  -1.320  1.00  0.00           H  
ATOM    532  HD2 HIS A  35      -3.471  30.765  -4.904  1.00  0.00           H  
ATOM    533  HE1 HIS A  35      -6.671  29.294  -2.504  1.00  0.00           H  
ATOM    534  HE2 HIS A  35      -6.011  30.206  -4.792  1.00  0.00           H  
ATOM    535  N   TRP A  36      -0.428  31.734  -0.049  1.00  0.00           N  
ATOM    536  CA  TRP A  36       0.746  31.759   0.816  1.00  0.00           C  
ATOM    537  C   TRP A  36       0.883  30.457   1.595  1.00  0.00           C  
ATOM    538  O   TRP A  36      -0.006  30.084   2.361  1.00  0.00           O  
ATOM    539  CB  TRP A  36       0.665  32.935   1.791  1.00  0.00           C  
ATOM    540  CG  TRP A  36       0.756  34.273   1.123  1.00  0.00           C  
ATOM    541  CD1 TRP A  36      -0.284  35.044   0.696  1.00  0.00           C  
ATOM    542  CD2 TRP A  36       1.960  35.010   0.799  1.00  0.00           C  
ATOM    543  NE1 TRP A  36       0.186  36.203   0.132  1.00  0.00           N  
ATOM    544  CE2 TRP A  36       1.557  36.200   0.187  1.00  0.00           C  
ATOM    545  CE3 TRP A  36       3.326  34.759   0.978  1.00  0.00           C  
ATOM    546  CZ2 TRP A  36       2.471  37.145  -0.252  1.00  0.00           C  
ATOM    547  CZ3 TRP A  36       4.243  35.707   0.538  1.00  0.00           C  
ATOM    548  CH2 TRP A  36       3.825  36.869  -0.060  1.00  0.00           C  
ATOM    549  H   TRP A  36      -1.346  31.817   0.365  1.00  0.00           H  
ATOM    550  HA  TRP A  36       1.632  31.881   0.193  1.00  0.00           H  
ATOM    551 1HB  TRP A  36      -0.276  32.889   2.340  1.00  0.00           H  
ATOM    552 2HB  TRP A  36       1.473  32.860   2.519  1.00  0.00           H  
ATOM    553  HD1 TRP A  36      -1.336  34.778   0.790  1.00  0.00           H  
ATOM    554  HE1 TRP A  36      -0.382  36.939  -0.262  1.00  0.00           H  
ATOM    555  HE3 TRP A  36       3.662  33.840   1.456  1.00  0.00           H  
ATOM    556  HZ2 TRP A  36       2.160  38.074  -0.730  1.00  0.00           H  
ATOM    557  HZ3 TRP A  36       5.304  35.504   0.681  1.00  0.00           H  
ATOM    558  HH2 TRP A  36       4.571  37.591  -0.393  1.00  0.00           H  
ATOM    559  N   VAL A  37       2.002  29.769   1.395  1.00  0.00           N  
ATOM    560  CA  VAL A  37       2.229  28.475   2.027  1.00  0.00           C  
ATOM    561  C   VAL A  37       3.645  28.372   2.579  1.00  0.00           C  
ATOM    562  O   VAL A  37       4.606  28.781   1.929  1.00  0.00           O  
ATOM    563  CB  VAL A  37       1.991  27.337   1.016  1.00  0.00           C  
ATOM    564  CG1 VAL A  37       2.262  25.986   1.661  1.00  0.00           C  
ATOM    565  CG2 VAL A  37       0.568  27.406   0.484  1.00  0.00           C  
ATOM    566  H   VAL A  37       2.714  30.152   0.789  1.00  0.00           H  
ATOM    567  HA  VAL A  37       1.523  28.364   2.851  1.00  0.00           H  
ATOM    568  HB  VAL A  37       2.694  27.445   0.190  1.00  0.00           H  
ATOM    569 1HG1 VAL A  37       2.089  25.194   0.932  1.00  0.00           H  
ATOM    570 2HG1 VAL A  37       3.296  25.946   2.002  1.00  0.00           H  
ATOM    571 3HG1 VAL A  37       1.593  25.848   2.511  1.00  0.00           H  
ATOM    572 1HG2 VAL A  37       0.408  26.599  -0.231  1.00  0.00           H  
ATOM    573 2HG2 VAL A  37      -0.135  27.304   1.311  1.00  0.00           H  
ATOM    574 3HG2 VAL A  37       0.410  28.365  -0.010  1.00  0.00           H  
ATOM    575  N   ARG A  38       3.766  27.823   3.783  1.00  0.00           N  
ATOM    576  CA  ARG A  38       5.059  27.712   4.447  1.00  0.00           C  
ATOM    577  C   ARG A  38       5.414  26.257   4.723  1.00  0.00           C  
ATOM    578  O   ARG A  38       4.536  25.430   4.970  1.00  0.00           O  
ATOM    579  CB  ARG A  38       5.057  28.488   5.757  1.00  0.00           C  
ATOM    580  CG  ARG A  38       4.240  27.856   6.872  1.00  0.00           C  
ATOM    581  CD  ARG A  38       4.366  28.616   8.143  1.00  0.00           C  
ATOM    582  NE  ARG A  38       3.711  27.935   9.249  1.00  0.00           N  
ATOM    583  CZ  ARG A  38       3.813  28.302  10.541  1.00  0.00           C  
ATOM    584  NH1 ARG A  38       4.546  29.342  10.873  1.00  0.00           N  
ATOM    585  NH2 ARG A  38       3.178  27.616  11.475  1.00  0.00           N  
ATOM    586  H   ARG A  38       2.942  27.474   4.250  1.00  0.00           H  
ATOM    587  HA  ARG A  38       5.822  28.137   3.794  1.00  0.00           H  
ATOM    588 1HB  ARG A  38       6.079  28.595   6.117  1.00  0.00           H  
ATOM    589 2HB  ARG A  38       4.663  29.490   5.586  1.00  0.00           H  
ATOM    590 1HG  ARG A  38       3.188  27.838   6.587  1.00  0.00           H  
ATOM    591 2HG  ARG A  38       4.587  26.837   7.046  1.00  0.00           H  
ATOM    592 1HD  ARG A  38       5.420  28.735   8.392  1.00  0.00           H  
ATOM    593 2HD  ARG A  38       3.907  29.597   8.027  1.00  0.00           H  
ATOM    594  HE  ARG A  38       3.138  27.130   9.032  1.00  0.00           H  
ATOM    595 1HH1 ARG A  38       5.032  29.866  10.159  1.00  0.00           H  
ATOM    596 2HH1 ARG A  38       4.623  29.616  11.842  1.00  0.00           H  
ATOM    597 1HH2 ARG A  38       2.614  26.817  11.219  1.00  0.00           H  
ATOM    598 2HH2 ARG A  38       3.254  27.891  12.443  1.00  0.00           H  
ATOM    599  N   GLN A  39       6.706  25.949   4.681  1.00  0.00           N  
ATOM    600  CA  GLN A  39       7.187  24.615   5.016  1.00  0.00           C  
ATOM    601  C   GLN A  39       7.898  24.608   6.364  1.00  0.00           C  
ATOM    602  O   GLN A  39       8.954  25.220   6.522  1.00  0.00           O  
ATOM    603  CB  GLN A  39       8.128  24.094   3.927  1.00  0.00           C  
ATOM    604  CG  GLN A  39       8.687  22.708   4.196  1.00  0.00           C  
ATOM    605  CD  GLN A  39       9.610  22.231   3.091  1.00  0.00           C  
ATOM    606  OE1 GLN A  39      10.019  23.009   2.225  1.00  0.00           O  
ATOM    607  NE2 GLN A  39       9.944  20.946   3.115  1.00  0.00           N  
ATOM    608  H   GLN A  39       7.371  26.658   4.409  1.00  0.00           H  
ATOM    609  HA  GLN A  39       6.330  23.945   5.085  1.00  0.00           H  
ATOM    610 1HB  GLN A  39       7.600  24.065   2.973  1.00  0.00           H  
ATOM    611 2HB  GLN A  39       8.968  24.780   3.814  1.00  0.00           H  
ATOM    612 1HG  GLN A  39       9.252  22.730   5.128  1.00  0.00           H  
ATOM    613 2HG  GLN A  39       7.859  22.003   4.279  1.00  0.00           H  
ATOM    614 1HE2 GLN A  39      10.551  20.573   2.411  1.00  0.00           H  
ATOM    615 2HE2 GLN A  39       9.590  20.349   3.835  1.00  0.00           H  
ATOM    616  N   ALA A  40       7.312  23.913   7.333  1.00  0.00           N  
ATOM    617  CA  ALA A  40       7.886  23.828   8.670  1.00  0.00           C  
ATOM    618  C   ALA A  40       8.486  22.452   8.926  1.00  0.00           C  
ATOM    619  O   ALA A  40       7.908  21.432   8.549  1.00  0.00           O  
ATOM    620  CB  ALA A  40       6.833  24.150   9.720  1.00  0.00           C  
ATOM    621  H   ALA A  40       6.447  23.430   7.137  1.00  0.00           H  
ATOM    622  HA  ALA A  40       8.690  24.561   8.740  1.00  0.00           H  
ATOM    623 1HB  ALA A  40       7.277  24.083  10.713  1.00  0.00           H  
ATOM    624 2HB  ALA A  40       6.455  25.160   9.559  1.00  0.00           H  
ATOM    625 3HB  ALA A  40       6.012  23.439   9.641  1.00  0.00           H  
ATOM    626  N   PRO A  41       9.648  22.429   9.569  1.00  0.00           N  
ATOM    627  CA  PRO A  41      10.325  21.176   9.884  1.00  0.00           C  
ATOM    628  C   PRO A  41       9.415  20.240  10.667  1.00  0.00           C  
ATOM    629  O   PRO A  41       8.987  20.558  11.777  1.00  0.00           O  
ATOM    630  CB  PRO A  41      11.523  21.633  10.723  1.00  0.00           C  
ATOM    631  CG  PRO A  41      11.805  23.013  10.237  1.00  0.00           C  
ATOM    632  CD  PRO A  41      10.444  23.607   9.986  1.00  0.00           C  
ATOM    633  HA  PRO A  41      10.658  20.700   8.950  1.00  0.00           H  
ATOM    634 1HB  PRO A  41      11.267  21.601  11.792  1.00  0.00           H  
ATOM    635 2HB  PRO A  41      12.370  20.947  10.575  1.00  0.00           H  
ATOM    636 1HG  PRO A  41      12.378  23.572  10.991  1.00  0.00           H  
ATOM    637 2HG  PRO A  41      12.425  22.977   9.329  1.00  0.00           H  
ATOM    638 1HD  PRO A  41      10.060  24.050  10.917  1.00  0.00           H  
ATOM    639 2HD  PRO A  41      10.516  24.368   9.195  1.00  0.00           H  
ATOM    640  N   GLY A  42       9.121  19.082  10.084  1.00  0.00           N  
ATOM    641  CA  GLY A  42       8.379  18.039  10.781  1.00  0.00           C  
ATOM    642  C   GLY A  42       6.885  18.146  10.504  1.00  0.00           C  
ATOM    643  O   GLY A  42       6.116  17.247  10.841  1.00  0.00           O  
ATOM    644  H   GLY A  42       9.420  18.921   9.133  1.00  0.00           H  
ATOM    645 1HA  GLY A  42       8.743  17.061  10.466  1.00  0.00           H  
ATOM    646 2HA  GLY A  42       8.560  18.118  11.853  1.00  0.00           H  
ATOM    647  N   GLN A  43       6.481  19.251   9.887  1.00  0.00           N  
ATOM    648  CA  GLN A  43       5.071  19.505   9.615  1.00  0.00           C  
ATOM    649  C   GLN A  43       4.805  19.580   8.117  1.00  0.00           C  
ATOM    650  O   GLN A  43       3.698  19.295   7.658  1.00  0.00           O  
ATOM    651  CB  GLN A  43       4.619  20.801  10.292  1.00  0.00           C  
ATOM    652  CG  GLN A  43       4.755  20.794  11.805  1.00  0.00           C  
ATOM    653  CD  GLN A  43       3.863  19.757  12.461  1.00  0.00           C  
ATOM    654  OE1 GLN A  43       2.660  19.694  12.194  1.00  0.00           O  
ATOM    655  NE2 GLN A  43       4.449  18.936  13.325  1.00  0.00           N  
ATOM    656  H   GLN A  43       7.168  19.934   9.600  1.00  0.00           H  
ATOM    657  HA  GLN A  43       4.487  18.678  10.019  1.00  0.00           H  
ATOM    658 1HB  GLN A  43       5.203  21.636   9.905  1.00  0.00           H  
ATOM    659 2HB  GLN A  43       3.574  20.993  10.049  1.00  0.00           H  
ATOM    660 1HG  GLN A  43       5.789  20.569  12.065  1.00  0.00           H  
ATOM    661 2HG  GLN A  43       4.478  21.775  12.189  1.00  0.00           H  
ATOM    662 1HE2 GLN A  43       3.911  18.231  13.789  1.00  0.00           H  
ATOM    663 2HE2 GLN A  43       5.428  19.021  13.512  1.00  0.00           H  
ATOM    664  N   GLY A  44       5.825  19.965   7.358  1.00  0.00           N  
ATOM    665  CA  GLY A  44       5.710  20.055   5.907  1.00  0.00           C  
ATOM    666  C   GLY A  44       5.019  21.346   5.489  1.00  0.00           C  
ATOM    667  O   GLY A  44       5.041  22.338   6.218  1.00  0.00           O  
ATOM    668  H   GLY A  44       6.703  20.201   7.797  1.00  0.00           H  
ATOM    669 1HA  GLY A  44       6.703  20.007   5.460  1.00  0.00           H  
ATOM    670 2HA  GLY A  44       5.148  19.200   5.533  1.00  0.00           H  
ATOM    671  N   LEU A  45       4.406  21.329   4.310  1.00  0.00           N  
ATOM    672  CA  LEU A  45       3.724  22.504   3.783  1.00  0.00           C  
ATOM    673  C   LEU A  45       2.468  22.819   4.586  1.00  0.00           C  
ATOM    674  O   LEU A  45       1.745  21.914   5.005  1.00  0.00           O  
ATOM    675  CB  LEU A  45       3.355  22.288   2.310  1.00  0.00           C  
ATOM    676  CG  LEU A  45       4.537  22.177   1.338  1.00  0.00           C  
ATOM    677  CD1 LEU A  45       4.022  21.808  -0.047  1.00  0.00           C  
ATOM    678  CD2 LEU A  45       5.294  23.496   1.306  1.00  0.00           C  
ATOM    679  H   LEU A  45       4.413  20.478   3.765  1.00  0.00           H  
ATOM    680  HA  LEU A  45       4.399  23.357   3.854  1.00  0.00           H  
ATOM    681 1HB  LEU A  45       2.772  21.372   2.229  1.00  0.00           H  
ATOM    682 2HB  LEU A  45       2.733  23.120   1.982  1.00  0.00           H  
ATOM    683  HG  LEU A  45       5.206  21.382   1.668  1.00  0.00           H  
ATOM    684 1HD1 LEU A  45       4.862  21.728  -0.738  1.00  0.00           H  
ATOM    685 2HD1 LEU A  45       3.502  20.851   0.001  1.00  0.00           H  
ATOM    686 3HD1 LEU A  45       3.336  22.578  -0.397  1.00  0.00           H  
ATOM    687 1HD2 LEU A  45       6.134  23.417   0.616  1.00  0.00           H  
ATOM    688 2HD2 LEU A  45       4.626  24.291   0.975  1.00  0.00           H  
ATOM    689 3HD2 LEU A  45       5.666  23.726   2.305  1.00  0.00           H  
ATOM    690  N   GLU A  46       2.214  24.105   4.798  1.00  0.00           N  
ATOM    691  CA  GLU A  46       1.047  24.541   5.556  1.00  0.00           C  
ATOM    692  C   GLU A  46       0.411  25.774   4.927  1.00  0.00           C  
ATOM    693  O   GLU A  46       1.049  26.819   4.803  1.00  0.00           O  
ATOM    694  CB  GLU A  46       1.434  24.839   7.007  1.00  0.00           C  
ATOM    695  CG  GLU A  46       0.269  25.253   7.895  1.00  0.00           C  
ATOM    696  CD  GLU A  46       0.651  25.364   9.345  1.00  0.00           C  
ATOM    697  OE1 GLU A  46       1.729  25.831   9.622  1.00  0.00           O  
ATOM    698  OE2 GLU A  46      -0.138  24.982  10.177  1.00  0.00           O  
ATOM    699  H   GLU A  46       2.846  24.800   4.425  1.00  0.00           H  
ATOM    700  HA  GLU A  46       0.310  23.738   5.549  1.00  0.00           H  
ATOM    701 1HB  GLU A  46       1.894  23.955   7.449  1.00  0.00           H  
ATOM    702 2HB  GLU A  46       2.173  25.639   7.029  1.00  0.00           H  
ATOM    703 1HG  GLU A  46      -0.107  26.218   7.556  1.00  0.00           H  
ATOM    704 2HG  GLU A  46      -0.532  24.524   7.790  1.00  0.00           H  
ATOM    705  N   TRP A  47      -0.851  25.645   4.530  1.00  0.00           N  
ATOM    706  CA  TRP A  47      -1.573  26.746   3.904  1.00  0.00           C  
ATOM    707  C   TRP A  47      -1.871  27.851   4.909  1.00  0.00           C  
ATOM    708  O   TRP A  47      -2.475  27.607   5.954  1.00  0.00           O  
ATOM    709  CB  TRP A  47      -2.881  26.244   3.290  1.00  0.00           C  
ATOM    710  CG  TRP A  47      -3.534  27.238   2.378  1.00  0.00           C  
ATOM    711  CD1 TRP A  47      -3.264  27.432   1.056  1.00  0.00           C  
ATOM    712  CD2 TRP A  47      -4.576  28.185   2.717  1.00  0.00           C  
ATOM    713  NE1 TRP A  47      -4.061  28.430   0.552  1.00  0.00           N  
ATOM    714  CE2 TRP A  47      -4.871  28.901   1.554  1.00  0.00           C  
ATOM    715  CE3 TRP A  47      -5.271  28.478   3.897  1.00  0.00           C  
ATOM    716  CZ2 TRP A  47      -5.834  29.898   1.531  1.00  0.00           C  
ATOM    717  CZ3 TRP A  47      -6.238  29.476   3.873  1.00  0.00           C  
ATOM    718  CH2 TRP A  47      -6.511  30.167   2.720  1.00  0.00           C  
ATOM    719  H   TRP A  47      -1.321  24.762   4.666  1.00  0.00           H  
ATOM    720  HA  TRP A  47      -0.951  27.161   3.111  1.00  0.00           H  
ATOM    721 1HB  TRP A  47      -2.691  25.333   2.723  1.00  0.00           H  
ATOM    722 2HB  TRP A  47      -3.584  25.995   4.084  1.00  0.00           H  
ATOM    723  HD1 TRP A  47      -2.524  26.876   0.484  1.00  0.00           H  
ATOM    724  HE1 TRP A  47      -4.053  28.764  -0.401  1.00  0.00           H  
ATOM    725  HE3 TRP A  47      -5.060  27.930   4.815  1.00  0.00           H  
ATOM    726  HZ2 TRP A  47      -6.065  30.458   0.625  1.00  0.00           H  
ATOM    727  HZ3 TRP A  47      -6.774  29.698   4.796  1.00  0.00           H  
ATOM    728  HH2 TRP A  47      -7.276  30.944   2.736  1.00  0.00           H  
ATOM    729  N   MET A  48      -1.444  29.068   4.587  1.00  0.00           N  
ATOM    730  CA  MET A  48      -1.590  30.197   5.498  1.00  0.00           C  
ATOM    731  C   MET A  48      -2.755  31.089   5.087  1.00  0.00           C  
ATOM    732  O   MET A  48      -3.577  31.475   5.919  1.00  0.00           O  
ATOM    733  CB  MET A  48      -0.294  31.003   5.550  1.00  0.00           C  
ATOM    734  CG  MET A  48       0.885  30.261   6.164  1.00  0.00           C  
ATOM    735  SD  MET A  48       2.417  31.210   6.093  1.00  0.00           S  
ATOM    736  CE  MET A  48       2.038  32.550   7.218  1.00  0.00           C  
ATOM    737  H   MET A  48      -1.007  29.214   3.688  1.00  0.00           H  
ATOM    738  HA  MET A  48      -1.804  29.812   6.495  1.00  0.00           H  
ATOM    739 1HB  MET A  48      -0.011  31.303   4.542  1.00  0.00           H  
ATOM    740 2HB  MET A  48      -0.454  31.913   6.130  1.00  0.00           H  
ATOM    741 1HG  MET A  48       0.668  30.034   7.208  1.00  0.00           H  
ATOM    742 2HG  MET A  48       1.038  29.320   5.636  1.00  0.00           H  
ATOM    743 1HE  MET A  48       2.892  33.225   7.281  1.00  0.00           H  
ATOM    744 2HE  MET A  48       1.168  33.098   6.852  1.00  0.00           H  
ATOM    745 3HE  MET A  48       1.821  32.146   8.207  1.00  0.00           H  
ATOM    746  N   GLY A  49      -2.820  31.413   3.801  1.00  0.00           N  
ATOM    747  CA  GLY A  49      -3.838  32.324   3.291  1.00  0.00           C  
ATOM    748  C   GLY A  49      -3.678  32.546   1.792  1.00  0.00           C  
ATOM    749  O   GLY A  49      -2.939  31.823   1.123  1.00  0.00           O  
ATOM    750  H   GLY A  49      -2.146  31.020   3.159  1.00  0.00           H  
ATOM    751 1HA  GLY A  49      -4.827  31.916   3.498  1.00  0.00           H  
ATOM    752 2HA  GLY A  49      -3.768  33.277   3.813  1.00  0.00           H  
ATOM    753  N   ASN A  50      -4.374  33.550   1.270  1.00  0.00           N  
ATOM    754  CA  ASN A  50      -4.228  33.939  -0.127  1.00  0.00           C  
ATOM    755  C   ASN A  50      -4.586  35.405  -0.332  1.00  0.00           C  
ATOM    756  O   ASN A  50      -5.092  36.063   0.577  1.00  0.00           O  
ATOM    757  CB  ASN A  50      -5.077  33.052  -1.019  1.00  0.00           C  
ATOM    758  CG  ASN A  50      -6.551  33.246  -0.792  1.00  0.00           C  
ATOM    759  OD1 ASN A  50      -7.013  34.368  -0.555  1.00  0.00           O  
ATOM    760  ND2 ASN A  50      -7.298  32.174  -0.859  1.00  0.00           N  
ATOM    761  H   ASN A  50      -5.020  34.058   1.857  1.00  0.00           H  
ATOM    762  HA  ASN A  50      -3.182  33.819  -0.413  1.00  0.00           H  
ATOM    763 1HB  ASN A  50      -4.852  33.265  -2.065  1.00  0.00           H  
ATOM    764 2HB  ASN A  50      -4.828  32.007  -0.837  1.00  0.00           H  
ATOM    765 1HD2 ASN A  50      -8.286  32.243  -0.716  1.00  0.00           H  
ATOM    766 2HD2 ASN A  50      -6.882  31.286  -1.053  1.00  0.00           H  
ATOM    767  N   ILE A  51      -4.321  35.912  -1.531  1.00  0.00           N  
ATOM    768  CA  ILE A  51      -4.615  37.302  -1.857  1.00  0.00           C  
ATOM    769  C   ILE A  51      -4.977  37.458  -3.329  1.00  0.00           C  
ATOM    770  O   ILE A  51      -4.395  36.804  -4.194  1.00  0.00           O  
ATOM    771  CB  ILE A  51      -3.417  38.210  -1.525  1.00  0.00           C  
ATOM    772  CG1 ILE A  51      -3.773  39.678  -1.773  1.00  0.00           C  
ATOM    773  CG2 ILE A  51      -2.201  37.808  -2.345  1.00  0.00           C  
ATOM    774  CD1 ILE A  51      -2.788  40.655  -1.174  1.00  0.00           C  
ATOM    775  H   ILE A  51      -3.904  35.319  -2.235  1.00  0.00           H  
ATOM    776  HA  ILE A  51      -5.467  37.624  -1.261  1.00  0.00           H  
ATOM    777  HB  ILE A  51      -3.175  38.119  -0.466  1.00  0.00           H  
ATOM    778 1HG1 ILE A  51      -3.828  39.862  -2.845  1.00  0.00           H  
ATOM    779 2HG1 ILE A  51      -4.758  39.889  -1.356  1.00  0.00           H  
ATOM    780 1HG2 ILE A  51      -1.363  38.460  -2.098  1.00  0.00           H  
ATOM    781 2HG2 ILE A  51      -1.935  36.776  -2.120  1.00  0.00           H  
ATOM    782 3HG2 ILE A  51      -2.431  37.900  -3.407  1.00  0.00           H  
ATOM    783 1HD1 ILE A  51      -3.109  41.675  -1.392  1.00  0.00           H  
ATOM    784 2HD1 ILE A  51      -2.744  40.512  -0.094  1.00  0.00           H  
ATOM    785 3HD1 ILE A  51      -1.802  40.487  -1.603  1.00  0.00           H  
ATOM    786  N   TYR A  52      -5.942  38.328  -3.606  1.00  0.00           N  
ATOM    787  CA  TYR A  52      -6.200  38.778  -4.969  1.00  0.00           C  
ATOM    788  C   TYR A  52      -6.034  40.287  -5.092  1.00  0.00           C  
ATOM    789  O   TYR A  52      -6.926  41.051  -4.724  1.00  0.00           O  
ATOM    790  CB  TYR A  52      -7.604  38.360  -5.414  1.00  0.00           C  
ATOM    791  CG  TYR A  52      -7.914  38.702  -6.854  1.00  0.00           C  
ATOM    792  CD1 TYR A  52      -6.961  38.488  -7.839  1.00  0.00           C  
ATOM    793  CD2 TYR A  52      -9.152  39.230  -7.191  1.00  0.00           C  
ATOM    794  CE1 TYR A  52      -7.244  38.800  -9.155  1.00  0.00           C  
ATOM    795  CE2 TYR A  52      -9.435  39.542  -8.506  1.00  0.00           C  
ATOM    796  CZ  TYR A  52      -8.487  39.329  -9.486  1.00  0.00           C  
ATOM    797  OH  TYR A  52      -8.769  39.639 -10.796  1.00  0.00           O  
ATOM    798  H   TYR A  52      -6.512  38.687  -2.854  1.00  0.00           H  
ATOM    799  HA  TYR A  52      -5.471  38.310  -5.631  1.00  0.00           H  
ATOM    800 1HB  TYR A  52      -7.721  37.283  -5.287  1.00  0.00           H  
ATOM    801 2HB  TYR A  52      -8.345  38.847  -4.781  1.00  0.00           H  
ATOM    802  HD1 TYR A  52      -5.988  38.073  -7.575  1.00  0.00           H  
ATOM    803  HD2 TYR A  52      -9.900  39.400  -6.417  1.00  0.00           H  
ATOM    804  HE1 TYR A  52      -6.496  38.631  -9.928  1.00  0.00           H  
ATOM    805  HE2 TYR A  52     -10.408  39.958  -8.770  1.00  0.00           H  
ATOM    806  HH  TYR A  52      -9.659  39.995 -10.855  1.00  0.00           H  
ATOM    807  N   PRO A  53      -4.887  40.710  -5.611  1.00  0.00           N  
ATOM    808  CA  PRO A  53      -4.565  42.130  -5.703  1.00  0.00           C  
ATOM    809  C   PRO A  53      -5.587  42.872  -6.554  1.00  0.00           C  
ATOM    810  O   PRO A  53      -5.759  44.083  -6.418  1.00  0.00           O  
ATOM    811  CB  PRO A  53      -3.180  42.127  -6.357  1.00  0.00           C  
ATOM    812  CG  PRO A  53      -2.591  40.816  -5.963  1.00  0.00           C  
ATOM    813  CD  PRO A  53      -3.752  39.858  -6.001  1.00  0.00           C  
ATOM    814  HA  PRO A  53      -4.522  42.557  -4.690  1.00  0.00           H  
ATOM    815 1HB  PRO A  53      -3.278  42.241  -7.446  1.00  0.00           H  
ATOM    816 2HB  PRO A  53      -2.592  42.984  -5.996  1.00  0.00           H  
ATOM    817 1HG  PRO A  53      -1.788  40.535  -6.660  1.00  0.00           H  
ATOM    818 2HG  PRO A  53      -2.135  40.889  -4.964  1.00  0.00           H  
ATOM    819 1HD  PRO A  53      -3.869  39.462  -7.020  1.00  0.00           H  
ATOM    820 2HD  PRO A  53      -3.578  39.041  -5.285  1.00  0.00           H  
ATOM    821  N   GLY A  54      -6.263  42.139  -7.432  1.00  0.00           N  
ATOM    822  CA  GLY A  54      -7.249  42.732  -8.327  1.00  0.00           C  
ATOM    823  C   GLY A  54      -8.457  43.244  -7.553  1.00  0.00           C  
ATOM    824  O   GLY A  54      -9.247  44.035  -8.069  1.00  0.00           O  
ATOM    825  H   GLY A  54      -6.088  41.146  -7.481  1.00  0.00           H  
ATOM    826 1HA  GLY A  54      -6.792  43.553  -8.880  1.00  0.00           H  
ATOM    827 2HA  GLY A  54      -7.569  41.991  -9.058  1.00  0.00           H  
ATOM    828  N   SER A  55      -8.595  42.790  -6.312  1.00  0.00           N  
ATOM    829  CA  SER A  55      -9.696  43.218  -5.457  1.00  0.00           C  
ATOM    830  C   SER A  55      -9.180  43.834  -4.163  1.00  0.00           C  
ATOM    831  O   SER A  55      -9.782  44.763  -3.624  1.00  0.00           O  
ATOM    832  CB  SER A  55     -10.600  42.042  -5.142  1.00  0.00           C  
ATOM    833  OG  SER A  55      -9.921  41.073  -4.391  1.00  0.00           O  
ATOM    834  H   SER A  55      -7.920  42.130  -5.952  1.00  0.00           H  
ATOM    835  HA  SER A  55     -10.274  43.974  -5.990  1.00  0.00           H  
ATOM    836 1HB  SER A  55     -11.471  42.391  -4.589  1.00  0.00           H  
ATOM    837 2HB  SER A  55     -10.958  41.600  -6.071  1.00  0.00           H  
ATOM    838  HG  SER A  55      -9.044  41.006  -4.777  1.00  0.00           H  
ATOM    839  N   GLY A  56      -8.063  43.312  -3.669  1.00  0.00           N  
ATOM    840  CA  GLY A  56      -7.543  43.708  -2.365  1.00  0.00           C  
ATOM    841  C   GLY A  56      -8.048  42.782  -1.266  1.00  0.00           C  
ATOM    842  O   GLY A  56      -7.764  42.990  -0.087  1.00  0.00           O  
ATOM    843  H   GLY A  56      -7.561  42.623  -4.210  1.00  0.00           H  
ATOM    844 1HA  GLY A  56      -6.453  43.693  -2.388  1.00  0.00           H  
ATOM    845 2HA  GLY A  56      -7.845  44.732  -2.150  1.00  0.00           H  
ATOM    846  N   GLY A  57      -8.797  41.758  -1.660  1.00  0.00           N  
ATOM    847  CA  GLY A  57      -9.365  40.813  -0.707  1.00  0.00           C  
ATOM    848  C   GLY A  57      -8.344  39.758  -0.301  1.00  0.00           C  
ATOM    849  O   GLY A  57      -7.582  39.266  -1.133  1.00  0.00           O  
ATOM    850  H   GLY A  57      -8.977  41.630  -2.646  1.00  0.00           H  
ATOM    851 1HA  GLY A  57      -9.709  41.350   0.177  1.00  0.00           H  
ATOM    852 2HA  GLY A  57     -10.236  40.330  -1.148  1.00  0.00           H  
ATOM    853  N   THR A  58      -8.334  39.414   0.982  1.00  0.00           N  
ATOM    854  CA  THR A  58      -7.420  38.402   1.497  1.00  0.00           C  
ATOM    855  C   THR A  58      -8.164  37.351   2.312  1.00  0.00           C  
ATOM    856  O   THR A  58      -9.226  37.622   2.870  1.00  0.00           O  
ATOM    857  CB  THR A  58      -6.316  39.039   2.361  1.00  0.00           C  
ATOM    858  OG1 THR A  58      -6.909  39.713   3.479  1.00  0.00           O  
ATOM    859  CG2 THR A  58      -5.508  40.036   1.544  1.00  0.00           C  
ATOM    860  H   THR A  58      -8.976  39.866   1.618  1.00  0.00           H  
ATOM    861  HA  THR A  58      -6.948  37.900   0.652  1.00  0.00           H  
ATOM    862  HB  THR A  58      -5.651  38.261   2.734  1.00  0.00           H  
ATOM    863  HG1 THR A  58      -7.820  39.935   3.271  1.00  0.00           H  
ATOM    864 1HG2 THR A  58      -4.733  40.476   2.170  1.00  0.00           H  
ATOM    865 2HG2 THR A  58      -5.046  39.525   0.699  1.00  0.00           H  
ATOM    866 3HG2 THR A  58      -6.166  40.822   1.176  1.00  0.00           H  
ATOM    867  N   ASN A  59      -7.599  36.150   2.375  1.00  0.00           N  
ATOM    868  CA  ASN A  59      -8.187  35.067   3.154  1.00  0.00           C  
ATOM    869  C   ASN A  59      -7.158  34.431   4.079  1.00  0.00           C  
ATOM    870  O   ASN A  59      -5.990  34.285   3.717  1.00  0.00           O  
ATOM    871  CB  ASN A  59      -8.800  34.023   2.238  1.00  0.00           C  
ATOM    872  CG  ASN A  59      -9.964  34.557   1.450  1.00  0.00           C  
ATOM    873  OD1 ASN A  59     -11.065  34.728   1.986  1.00  0.00           O  
ATOM    874  ND2 ASN A  59      -9.743  34.823   0.188  1.00  0.00           N  
ATOM    875  H   ASN A  59      -6.739  35.983   1.871  1.00  0.00           H  
ATOM    876  HA  ASN A  59      -8.975  35.482   3.784  1.00  0.00           H  
ATOM    877 1HB  ASN A  59      -8.042  33.659   1.543  1.00  0.00           H  
ATOM    878 2HB  ASN A  59      -9.136  33.172   2.830  1.00  0.00           H  
ATOM    879 1HD2 ASN A  59     -10.481  35.180  -0.384  1.00  0.00           H  
ATOM    880 2HD2 ASN A  59      -8.836  34.669  -0.203  1.00  0.00           H  
ATOM    881  N   TYR A  60      -7.597  34.053   5.274  1.00  0.00           N  
ATOM    882  CA  TYR A  60      -6.693  33.539   6.296  1.00  0.00           C  
ATOM    883  C   TYR A  60      -7.205  32.227   6.875  1.00  0.00           C  
ATOM    884  O   TYR A  60      -8.411  32.031   7.022  1.00  0.00           O  
ATOM    885  CB  TYR A  60      -6.501  34.571   7.409  1.00  0.00           C  
ATOM    886  CG  TYR A  60      -6.131  35.949   6.907  1.00  0.00           C  
ATOM    887  CD1 TYR A  60      -7.119  36.901   6.699  1.00  0.00           C  
ATOM    888  CD2 TYR A  60      -4.804  36.262   6.654  1.00  0.00           C  
ATOM    889  CE1 TYR A  60      -6.781  38.159   6.241  1.00  0.00           C  
ATOM    890  CE2 TYR A  60      -4.466  37.520   6.195  1.00  0.00           C  
ATOM    891  CZ  TYR A  60      -5.449  38.467   5.989  1.00  0.00           C  
ATOM    892  OH  TYR A  60      -5.113  39.720   5.532  1.00  0.00           O  
ATOM    893  H   TYR A  60      -8.583  34.124   5.481  1.00  0.00           H  
ATOM    894  HA  TYR A  60      -5.725  33.341   5.834  1.00  0.00           H  
ATOM    895 1HB  TYR A  60      -7.421  34.656   7.990  1.00  0.00           H  
ATOM    896 2HB  TYR A  60      -5.717  34.235   8.086  1.00  0.00           H  
ATOM    897  HD1 TYR A  60      -8.163  36.655   6.898  1.00  0.00           H  
ATOM    898  HD2 TYR A  60      -4.027  35.514   6.816  1.00  0.00           H  
ATOM    899  HE1 TYR A  60      -7.558  38.906   6.078  1.00  0.00           H  
ATOM    900  HE2 TYR A  60      -3.423  37.766   5.995  1.00  0.00           H  
ATOM    901  HH  TYR A  60      -5.693  39.961   4.806  1.00  0.00           H  
ATOM    902  N   ALA A  61      -6.281  31.330   7.203  1.00  0.00           N  
ATOM    903  CA  ALA A  61      -6.609  30.140   7.979  1.00  0.00           C  
ATOM    904  C   ALA A  61      -6.773  30.473   9.456  1.00  0.00           C  
ATOM    905  O   ALA A  61      -6.302  31.510   9.924  1.00  0.00           O  
ATOM    906  CB  ALA A  61      -5.539  29.074   7.792  1.00  0.00           C  
ATOM    907  H   ALA A  61      -5.326  31.477   6.907  1.00  0.00           H  
ATOM    908  HA  ALA A  61      -7.561  29.752   7.616  1.00  0.00           H  
ATOM    909 1HB  ALA A  61      -5.799  28.192   8.377  1.00  0.00           H  
ATOM    910 2HB  ALA A  61      -5.474  28.804   6.738  1.00  0.00           H  
ATOM    911 3HB  ALA A  61      -4.578  29.461   8.127  1.00  0.00           H  
ATOM    912  N   GLU A  62      -7.443  29.588  10.186  1.00  0.00           N  
ATOM    913  CA  GLU A  62      -7.816  29.861  11.569  1.00  0.00           C  
ATOM    914  C   GLU A  62      -6.584  30.043  12.446  1.00  0.00           C  
ATOM    915  O   GLU A  62      -6.616  30.776  13.435  1.00  0.00           O  
ATOM    916  CB  GLU A  62      -8.685  28.729  12.121  1.00  0.00           C  
ATOM    917  CG  GLU A  62     -10.064  28.628  11.485  1.00  0.00           C  
ATOM    918  CD  GLU A  62     -10.908  29.849  11.722  1.00  0.00           C  
ATOM    919  OE1 GLU A  62     -10.933  30.325  12.831  1.00  0.00           O  
ATOM    920  OE2 GLU A  62     -11.528  30.308  10.791  1.00  0.00           O  
ATOM    921  H   GLU A  62      -7.700  28.703   9.773  1.00  0.00           H  
ATOM    922  HA  GLU A  62      -8.391  30.788  11.596  1.00  0.00           H  
ATOM    923 1HB  GLU A  62      -8.177  27.776  11.972  1.00  0.00           H  
ATOM    924 2HB  GLU A  62      -8.820  28.864  13.194  1.00  0.00           H  
ATOM    925 1HG  GLU A  62      -9.948  28.483  10.411  1.00  0.00           H  
ATOM    926 2HG  GLU A  62     -10.575  27.755  11.889  1.00  0.00           H  
ATOM    927  N   LYS A  63      -5.498  29.370  12.080  1.00  0.00           N  
ATOM    928  CA  LYS A  63      -4.267  29.418  12.860  1.00  0.00           C  
ATOM    929  C   LYS A  63      -3.527  30.731  12.640  1.00  0.00           C  
ATOM    930  O   LYS A  63      -2.685  31.123  13.447  1.00  0.00           O  
ATOM    931  CB  LYS A  63      -3.362  28.238  12.504  1.00  0.00           C  
ATOM    932  CG  LYS A  63      -3.906  26.879  12.924  1.00  0.00           C  
ATOM    933  CD  LYS A  63      -2.977  25.754  12.492  1.00  0.00           C  
ATOM    934  CE  LYS A  63      -1.692  25.752  13.306  1.00  0.00           C  
ATOM    935  NZ  LYS A  63      -0.783  24.642  12.910  1.00  0.00           N  
ATOM    936  H   LYS A  63      -5.526  28.811  11.239  1.00  0.00           H  
ATOM    937  HA  LYS A  63      -4.525  29.354  13.917  1.00  0.00           H  
ATOM    938 1HB  LYS A  63      -3.200  28.215  11.426  1.00  0.00           H  
ATOM    939 2HB  LYS A  63      -2.389  28.370  12.979  1.00  0.00           H  
ATOM    940 1HG  LYS A  63      -4.016  26.850  14.009  1.00  0.00           H  
ATOM    941 2HG  LYS A  63      -4.885  26.724  12.473  1.00  0.00           H  
ATOM    942 1HD  LYS A  63      -3.481  24.796  12.621  1.00  0.00           H  
ATOM    943 2HD  LYS A  63      -2.727  25.874  11.437  1.00  0.00           H  
ATOM    944 1HE  LYS A  63      -1.171  26.699  13.166  1.00  0.00           H  
ATOM    945 2HE  LYS A  63      -1.931  25.648  14.364  1.00  0.00           H  
ATOM    946 1HZ  LYS A  63       0.055  24.676  13.472  1.00  0.00           H  
ATOM    947 2HZ  LYS A  63      -1.250  23.757  13.053  1.00  0.00           H  
ATOM    948 3HZ  LYS A  63      -0.538  24.739  11.935  1.00  0.00           H  
ATOM    949  N   PHE A  64      -3.846  31.408  11.542  1.00  0.00           N  
ATOM    950  CA  PHE A  64      -3.083  32.573  11.111  1.00  0.00           C  
ATOM    951  C   PHE A  64      -3.964  33.814  11.041  1.00  0.00           C  
ATOM    952  O   PHE A  64      -3.474  34.923  10.827  1.00  0.00           O  
ATOM    953  CB  PHE A  64      -2.444  32.318   9.744  1.00  0.00           C  
ATOM    954  CG  PHE A  64      -1.462  31.181   9.737  1.00  0.00           C  
ATOM    955  CD1 PHE A  64      -1.821  29.939   9.233  1.00  0.00           C  
ATOM    956  CD2 PHE A  64      -0.179  31.350  10.234  1.00  0.00           C  
ATOM    957  CE1 PHE A  64      -0.918  28.893   9.226  1.00  0.00           C  
ATOM    958  CE2 PHE A  64       0.726  30.306  10.227  1.00  0.00           C  
ATOM    959  CZ  PHE A  64       0.355  29.076   9.723  1.00  0.00           C  
ATOM    960  H   PHE A  64      -4.638  31.107  10.991  1.00  0.00           H  
ATOM    961  HA  PHE A  64      -2.290  32.756  11.838  1.00  0.00           H  
ATOM    962 1HB  PHE A  64      -3.222  32.099   9.014  1.00  0.00           H  
ATOM    963 2HB  PHE A  64      -1.926  33.216   9.411  1.00  0.00           H  
ATOM    964  HD1 PHE A  64      -2.827  29.795   8.839  1.00  0.00           H  
ATOM    965  HD2 PHE A  64       0.114  32.322  10.633  1.00  0.00           H  
ATOM    966  HE1 PHE A  64      -1.213  27.922   8.827  1.00  0.00           H  
ATOM    967  HE2 PHE A  64       1.731  30.452  10.621  1.00  0.00           H  
ATOM    968  HZ  PHE A  64       1.066  28.251   9.719  1.00  0.00           H  
ATOM    969  N   LYS A  65      -5.265  33.620  11.223  1.00  0.00           N  
ATOM    970  CA  LYS A  65      -6.225  34.713  11.120  1.00  0.00           C  
ATOM    971  C   LYS A  65      -5.824  35.883  12.010  1.00  0.00           C  
ATOM    972  O   LYS A  65      -5.979  37.044  11.632  1.00  0.00           O  
ATOM    973  CB  LYS A  65      -7.629  34.230  11.487  1.00  0.00           C  
ATOM    974  CG  LYS A  65      -8.733  35.243  11.215  1.00  0.00           C  
ATOM    975  CD  LYS A  65     -10.080  34.739  11.713  1.00  0.00           C  
ATOM    976  CE  LYS A  65     -10.499  33.469  10.989  1.00  0.00           C  
ATOM    977  NZ  LYS A  65     -11.840  32.994  11.428  1.00  0.00           N  
ATOM    978  H   LYS A  65      -5.599  32.691  11.439  1.00  0.00           H  
ATOM    979  HA  LYS A  65      -6.236  35.067  10.089  1.00  0.00           H  
ATOM    980 1HB  LYS A  65      -7.860  33.324  10.926  1.00  0.00           H  
ATOM    981 2HB  LYS A  65      -7.661  33.976  12.547  1.00  0.00           H  
ATOM    982 1HG  LYS A  65      -8.498  36.182  11.717  1.00  0.00           H  
ATOM    983 2HG  LYS A  65      -8.799  35.430  10.144  1.00  0.00           H  
ATOM    984 1HD  LYS A  65     -10.018  34.534  12.783  1.00  0.00           H  
ATOM    985 2HD  LYS A  65     -10.837  35.506  11.551  1.00  0.00           H  
ATOM    986 1HE  LYS A  65     -10.527  33.655   9.916  1.00  0.00           H  
ATOM    987 2HE  LYS A  65      -9.769  32.683  11.180  1.00  0.00           H  
ATOM    988 1HZ  LYS A  65     -12.080  32.152  10.925  1.00  0.00           H  
ATOM    989 2HZ  LYS A  65     -11.821  32.801  12.419  1.00  0.00           H  
ATOM    990 3HZ  LYS A  65     -12.529  33.708  11.238  1.00  0.00           H  
ATOM    991  N   ASN A  66      -5.308  35.570  13.193  1.00  0.00           N  
ATOM    992  CA  ASN A  66      -5.058  36.583  14.212  1.00  0.00           C  
ATOM    993  C   ASN A  66      -3.565  36.822  14.396  1.00  0.00           C  
ATOM    994  O   ASN A  66      -3.117  37.215  15.473  1.00  0.00           O  
ATOM    995  CB  ASN A  66      -5.702  36.188  15.528  1.00  0.00           C  
ATOM    996  CG  ASN A  66      -7.204  36.193  15.461  1.00  0.00           C  
ATOM    997  OD1 ASN A  66      -7.809  37.111  14.897  1.00  0.00           O  
ATOM    998  ND2 ASN A  66      -7.817  35.183  16.025  1.00  0.00           N  
ATOM    999  H   ASN A  66      -5.084  34.606  13.393  1.00  0.00           H  
ATOM   1000  HA  ASN A  66      -5.497  37.525  13.879  1.00  0.00           H  
ATOM   1001 1HB  ASN A  66      -5.365  35.190  15.812  1.00  0.00           H  
ATOM   1002 2HB  ASN A  66      -5.383  36.876  16.310  1.00  0.00           H  
ATOM   1003 1HD2 ASN A  66      -8.816  35.134  16.011  1.00  0.00           H  
ATOM   1004 2HD2 ASN A  66      -7.287  34.462  16.470  1.00  0.00           H  
ATOM   1005  N   ARG A  67      -2.797  36.582  13.338  1.00  0.00           N  
ATOM   1006  CA  ARG A  67      -1.373  36.892  13.339  1.00  0.00           C  
ATOM   1007  C   ARG A  67      -0.916  37.388  11.973  1.00  0.00           C  
ATOM   1008  O   ARG A  67      -0.132  38.332  11.875  1.00  0.00           O  
ATOM   1009  CB  ARG A  67      -0.559  35.667  13.728  1.00  0.00           C  
ATOM   1010  CG  ARG A  67      -0.726  35.220  15.172  1.00  0.00           C  
ATOM   1011  CD  ARG A  67       0.474  34.496  15.665  1.00  0.00           C  
ATOM   1012  NE  ARG A  67       0.701  33.261  14.932  1.00  0.00           N  
ATOM   1013  CZ  ARG A  67       1.906  32.682  14.763  1.00  0.00           C  
ATOM   1014  NH1 ARG A  67       2.980  33.238  15.279  1.00  0.00           N  
ATOM   1015  NH2 ARG A  67       2.008  31.557  14.078  1.00  0.00           N  
ATOM   1016  H   ARG A  67      -3.212  36.175  12.512  1.00  0.00           H  
ATOM   1017  HA  ARG A  67      -1.190  37.678  14.072  1.00  0.00           H  
ATOM   1018 1HB  ARG A  67      -0.835  34.829  13.090  1.00  0.00           H  
ATOM   1019 2HB  ARG A  67       0.501  35.867  13.565  1.00  0.00           H  
ATOM   1020 1HG  ARG A  67      -0.885  36.093  15.806  1.00  0.00           H  
ATOM   1021 2HG  ARG A  67      -1.585  34.553  15.249  1.00  0.00           H  
ATOM   1022 1HD  ARG A  67       1.354  35.128  15.549  1.00  0.00           H  
ATOM   1023 2HD  ARG A  67       0.342  34.249  16.717  1.00  0.00           H  
ATOM   1024  HE  ARG A  67      -0.102  32.804  14.521  1.00  0.00           H  
ATOM   1025 1HH1 ARG A  67       2.902  34.098  15.802  1.00  0.00           H  
ATOM   1026 2HH1 ARG A  67       3.883  32.804  15.152  1.00  0.00           H  
ATOM   1027 1HH2 ARG A  67       1.182  31.129  13.682  1.00  0.00           H  
ATOM   1028 2HH2 ARG A  67       2.910  31.123  13.952  1.00  0.00           H  
ATOM   1029  N   VAL A  68      -1.411  36.747  10.920  1.00  0.00           N  
ATOM   1030  CA  VAL A  68      -1.017  37.089   9.559  1.00  0.00           C  
ATOM   1031  C   VAL A  68      -1.960  38.121   8.955  1.00  0.00           C  
ATOM   1032  O   VAL A  68      -3.175  38.053   9.145  1.00  0.00           O  
ATOM   1033  CB  VAL A  68      -1.003  35.829   8.673  1.00  0.00           C  
ATOM   1034  CG1 VAL A  68      -0.754  36.202   7.220  1.00  0.00           C  
ATOM   1035  CG2 VAL A  68       0.057  34.858   9.170  1.00  0.00           C  
ATOM   1036  H   VAL A  68      -2.078  36.003  11.066  1.00  0.00           H  
ATOM   1037  HA  VAL A  68      -0.010  37.509   9.585  1.00  0.00           H  
ATOM   1038  HB  VAL A  68      -1.983  35.354   8.719  1.00  0.00           H  
ATOM   1039 1HG1 VAL A  68      -0.748  35.300   6.608  1.00  0.00           H  
ATOM   1040 2HG1 VAL A  68      -1.544  36.869   6.874  1.00  0.00           H  
ATOM   1041 3HG1 VAL A  68       0.209  36.704   7.133  1.00  0.00           H  
ATOM   1042 1HG2 VAL A  68       0.060  33.969   8.540  1.00  0.00           H  
ATOM   1043 2HG2 VAL A  68       1.036  35.336   9.130  1.00  0.00           H  
ATOM   1044 3HG2 VAL A  68      -0.165  34.573  10.199  1.00  0.00           H  
ATOM   1045  N   THR A  69      -1.395  39.077   8.225  1.00  0.00           N  
ATOM   1046  CA  THR A  69      -2.183  39.949   7.362  1.00  0.00           C  
ATOM   1047  C   THR A  69      -1.476  40.195   6.035  1.00  0.00           C  
ATOM   1048  O   THR A  69      -0.258  40.366   5.992  1.00  0.00           O  
ATOM   1049  CB  THR A  69      -2.474  41.295   8.051  1.00  0.00           C  
ATOM   1050  OG1 THR A  69      -3.389  42.056   7.251  1.00  0.00           O  
ATOM   1051  CG2 THR A  69      -1.189  42.087   8.237  1.00  0.00           C  
ATOM   1052  H   THR A  69      -0.394  39.203   8.269  1.00  0.00           H  
ATOM   1053  HA  THR A  69      -3.134  39.459   7.151  1.00  0.00           H  
ATOM   1054  HB  THR A  69      -2.927  41.115   9.025  1.00  0.00           H  
ATOM   1055  HG1 THR A  69      -3.938  41.458   6.739  1.00  0.00           H  
ATOM   1056 1HG2 THR A  69      -1.413  43.035   8.725  1.00  0.00           H  
ATOM   1057 2HG2 THR A  69      -0.495  41.516   8.853  1.00  0.00           H  
ATOM   1058 3HG2 THR A  69      -0.736  42.279   7.265  1.00  0.00           H  
ATOM   1059  N   MET A  70      -2.248  40.212   4.954  1.00  0.00           N  
ATOM   1060  CA  MET A  70      -1.689  40.363   3.616  1.00  0.00           C  
ATOM   1061  C   MET A  70      -2.061  41.712   3.013  1.00  0.00           C  
ATOM   1062  O   MET A  70      -3.096  42.288   3.346  1.00  0.00           O  
ATOM   1063  CB  MET A  70      -2.165  39.227   2.713  1.00  0.00           C  
ATOM   1064  CG  MET A  70      -1.301  37.974   2.770  1.00  0.00           C  
ATOM   1065  SD  MET A  70      -1.830  36.822   4.052  1.00  0.00           S  
ATOM   1066  CE  MET A  70      -3.310  36.144   3.308  1.00  0.00           C  
ATOM   1067  H   MET A  70      -3.248  40.118   5.061  1.00  0.00           H  
ATOM   1068  HA  MET A  70      -0.602  40.322   3.688  1.00  0.00           H  
ATOM   1069 1HB  MET A  70      -3.180  38.944   2.989  1.00  0.00           H  
ATOM   1070 2HB  MET A  70      -2.189  39.569   1.678  1.00  0.00           H  
ATOM   1071 1HG  MET A  70      -1.340  37.462   1.809  1.00  0.00           H  
ATOM   1072 2HG  MET A  70      -0.266  38.255   2.964  1.00  0.00           H  
ATOM   1073 1HE  MET A  70      -3.755  35.412   3.984  1.00  0.00           H  
ATOM   1074 2HE  MET A  70      -4.024  36.947   3.121  1.00  0.00           H  
ATOM   1075 3HE  MET A  70      -3.055  35.659   2.366  1.00  0.00           H  
ATOM   1076  N   THR A  71      -1.209  42.211   2.123  1.00  0.00           N  
ATOM   1077  CA  THR A  71      -1.530  43.397   1.338  1.00  0.00           C  
ATOM   1078  C   THR A  71      -0.799  43.387   0.001  1.00  0.00           C  
ATOM   1079  O   THR A  71      -0.190  42.386  -0.377  1.00  0.00           O  
ATOM   1080  CB  THR A  71      -1.181  44.684   2.108  1.00  0.00           C  
ATOM   1081  OG1 THR A  71      -1.706  45.820   1.409  1.00  0.00           O  
ATOM   1082  CG2 THR A  71       0.327  44.830   2.246  1.00  0.00           C  
ATOM   1083  H   THR A  71      -0.317  41.758   1.988  1.00  0.00           H  
ATOM   1084  HA  THR A  71      -2.601  43.399   1.135  1.00  0.00           H  
ATOM   1085  HB  THR A  71      -1.628  44.646   3.101  1.00  0.00           H  
ATOM   1086  HG1 THR A  71      -2.050  46.454   2.043  1.00  0.00           H  
ATOM   1087 1HG2 THR A  71       0.555  45.745   2.793  1.00  0.00           H  
ATOM   1088 2HG2 THR A  71       0.728  43.974   2.787  1.00  0.00           H  
ATOM   1089 3HG2 THR A  71       0.780  44.878   1.256  1.00  0.00           H  
ATOM   1090  N   ARG A  72      -0.863  44.507  -0.711  1.00  0.00           N  
ATOM   1091  CA  ARG A  72      -0.297  44.595  -2.052  1.00  0.00           C  
ATOM   1092  C   ARG A  72      -0.135  46.046  -2.487  1.00  0.00           C  
ATOM   1093  O   ARG A  72      -0.892  46.919  -2.063  1.00  0.00           O  
ATOM   1094  CB  ARG A  72      -1.177  43.864  -3.054  1.00  0.00           C  
ATOM   1095  CG  ARG A  72      -2.620  44.340  -3.106  1.00  0.00           C  
ATOM   1096  CD  ARG A  72      -2.820  45.373  -4.154  1.00  0.00           C  
ATOM   1097  NE  ARG A  72      -4.230  45.611  -4.419  1.00  0.00           N  
ATOM   1098  CZ  ARG A  72      -4.997  46.489  -3.744  1.00  0.00           C  
ATOM   1099  NH1 ARG A  72      -4.478  47.204  -2.770  1.00  0.00           N  
ATOM   1100  NH2 ARG A  72      -6.272  46.633  -4.061  1.00  0.00           N  
ATOM   1101  H   ARG A  72      -1.315  45.317  -0.314  1.00  0.00           H  
ATOM   1102  HA  ARG A  72       0.687  44.124  -2.044  1.00  0.00           H  
ATOM   1103 1HB  ARG A  72      -0.758  43.973  -4.054  1.00  0.00           H  
ATOM   1104 2HB  ARG A  72      -1.190  42.799  -2.819  1.00  0.00           H  
ATOM   1105 1HG  ARG A  72      -3.275  43.497  -3.325  1.00  0.00           H  
ATOM   1106 2HG  ARG A  72      -2.895  44.772  -2.142  1.00  0.00           H  
ATOM   1107 1HD  ARG A  72      -2.371  46.311  -3.832  1.00  0.00           H  
ATOM   1108 2HD  ARG A  72      -2.351  45.046  -5.081  1.00  0.00           H  
ATOM   1109  HE  ARG A  72      -4.666  45.080  -5.161  1.00  0.00           H  
ATOM   1110 1HH1 ARG A  72      -3.503  47.094  -2.528  1.00  0.00           H  
ATOM   1111 2HH1 ARG A  72      -5.053  47.862  -2.265  1.00  0.00           H  
ATOM   1112 1HH2 ARG A  72      -6.672  46.084  -4.810  1.00  0.00           H  
ATOM   1113 2HH2 ARG A  72      -6.847  47.291  -3.556  1.00  0.00           H  
ATOM   1114  N   ASP A  73       0.857  46.297  -3.334  1.00  0.00           N  
ATOM   1115  CA  ASP A  73       1.083  47.632  -3.875  1.00  0.00           C  
ATOM   1116  C   ASP A  73       1.237  47.593  -5.390  1.00  0.00           C  
ATOM   1117  O   ASP A  73       2.257  47.139  -5.909  1.00  0.00           O  
ATOM   1118  CB  ASP A  73       2.327  48.263  -3.246  1.00  0.00           C  
ATOM   1119  CG  ASP A  73       2.545  49.706  -3.681  1.00  0.00           C  
ATOM   1120  OD1 ASP A  73       1.916  50.122  -4.625  1.00  0.00           O  
ATOM   1121  OD2 ASP A  73       3.337  50.378  -3.065  1.00  0.00           O  
ATOM   1122  H   ASP A  73       1.471  45.544  -3.610  1.00  0.00           H  
ATOM   1123  HA  ASP A  73       0.219  48.253  -3.637  1.00  0.00           H  
ATOM   1124 1HB  ASP A  73       2.239  48.235  -2.160  1.00  0.00           H  
ATOM   1125 2HB  ASP A  73       3.208  47.680  -3.518  1.00  0.00           H  
ATOM   1126  N   THR A  74       0.218  48.072  -6.096  1.00  0.00           N  
ATOM   1127  CA  THR A  74       0.119  47.865  -7.536  1.00  0.00           C  
ATOM   1128  C   THR A  74       1.070  48.784  -8.291  1.00  0.00           C  
ATOM   1129  O   THR A  74       1.348  48.572  -9.472  1.00  0.00           O  
ATOM   1130  CB  THR A  74      -1.321  48.091  -8.031  1.00  0.00           C  
ATOM   1131  OG1 THR A  74      -1.708  49.449  -7.780  1.00  0.00           O  
ATOM   1132  CG2 THR A  74      -2.284  47.154  -7.317  1.00  0.00           C  
ATOM   1133  H   THR A  74      -0.506  48.593  -5.623  1.00  0.00           H  
ATOM   1134  HA  THR A  74       0.400  46.835  -7.757  1.00  0.00           H  
ATOM   1135  HB  THR A  74      -1.371  47.906  -9.104  1.00  0.00           H  
ATOM   1136  HG1 THR A  74      -1.005  50.039  -8.065  1.00  0.00           H  
ATOM   1137 1HG2 THR A  74      -3.297  47.328  -7.680  1.00  0.00           H  
ATOM   1138 2HG2 THR A  74      -1.999  46.121  -7.515  1.00  0.00           H  
ATOM   1139 3HG2 THR A  74      -2.246  47.341  -6.245  1.00  0.00           H  
ATOM   1140  N   SER A  75       1.567  49.807  -7.604  1.00  0.00           N  
ATOM   1141  CA  SER A  75       2.509  50.746  -8.201  1.00  0.00           C  
ATOM   1142  C   SER A  75       3.884  50.115  -8.370  1.00  0.00           C  
ATOM   1143  O   SER A  75       4.724  50.622  -9.114  1.00  0.00           O  
ATOM   1144  CB  SER A  75       2.617  51.993  -7.345  1.00  0.00           C  
ATOM   1145  OG  SER A  75       3.297  51.725  -6.150  1.00  0.00           O  
ATOM   1146  H   SER A  75       1.284  49.938  -6.643  1.00  0.00           H  
ATOM   1147  HA  SER A  75       2.138  51.028  -9.188  1.00  0.00           H  
ATOM   1148 1HB  SER A  75       3.142  52.771  -7.899  1.00  0.00           H  
ATOM   1149 2HB  SER A  75       1.619  52.368  -7.122  1.00  0.00           H  
ATOM   1150  HG  SER A  75       2.659  51.298  -5.573  1.00  0.00           H  
ATOM   1151  N   ILE A  76       4.109  49.005  -7.675  1.00  0.00           N  
ATOM   1152  CA  ILE A  76       5.353  48.256  -7.808  1.00  0.00           C  
ATOM   1153  C   ILE A  76       5.082  46.780  -8.072  1.00  0.00           C  
ATOM   1154  O   ILE A  76       6.010  45.994  -8.263  1.00  0.00           O  
ATOM   1155  CB  ILE A  76       6.220  48.402  -6.544  1.00  0.00           C  
ATOM   1156  CG1 ILE A  76       5.487  47.835  -5.326  1.00  0.00           C  
ATOM   1157  CG2 ILE A  76       6.588  49.860  -6.317  1.00  0.00           C  
ATOM   1158  CD1 ILE A  76       6.347  47.737  -4.087  1.00  0.00           C  
ATOM   1159  H   ILE A  76       3.400  48.671  -7.038  1.00  0.00           H  
ATOM   1160  HA  ILE A  76       5.909  48.657  -8.655  1.00  0.00           H  
ATOM   1161  HB  ILE A  76       7.134  47.820  -6.661  1.00  0.00           H  
ATOM   1162 1HG1 ILE A  76       4.626  48.462  -5.095  1.00  0.00           H  
ATOM   1163 2HG1 ILE A  76       5.111  46.838  -5.558  1.00  0.00           H  
ATOM   1164 1HG2 ILE A  76       7.201  49.945  -5.419  1.00  0.00           H  
ATOM   1165 2HG2 ILE A  76       7.148  50.231  -7.174  1.00  0.00           H  
ATOM   1166 3HG2 ILE A  76       5.680  50.450  -6.194  1.00  0.00           H  
ATOM   1167 1HD1 ILE A  76       5.758  47.326  -3.266  1.00  0.00           H  
ATOM   1168 2HD1 ILE A  76       7.198  47.084  -4.285  1.00  0.00           H  
ATOM   1169 3HD1 ILE A  76       6.706  48.728  -3.814  1.00  0.00           H  
ATOM   1170  N   SER A  77       3.806  46.411  -8.081  1.00  0.00           N  
ATOM   1171  CA  SER A  77       3.403  45.057  -8.443  1.00  0.00           C  
ATOM   1172  C   SER A  77       3.981  44.033  -7.474  1.00  0.00           C  
ATOM   1173  O   SER A  77       4.460  42.976  -7.886  1.00  0.00           O  
ATOM   1174  CB  SER A  77       3.852  44.739  -9.856  1.00  0.00           C  
ATOM   1175  OG  SER A  77       3.268  45.618 -10.778  1.00  0.00           O  
ATOM   1176  H   SER A  77       3.097  47.085  -7.831  1.00  0.00           H  
ATOM   1177  HA  SER A  77       2.315  44.996  -8.397  1.00  0.00           H  
ATOM   1178 1HB  SER A  77       4.938  44.811  -9.918  1.00  0.00           H  
ATOM   1179 2HB  SER A  77       3.578  43.714 -10.102  1.00  0.00           H  
ATOM   1180  HG  SER A  77       2.958  46.369 -10.267  1.00  0.00           H  
ATOM   1181  N   THR A  78       3.932  44.352  -6.185  1.00  0.00           N  
ATOM   1182  CA  THR A  78       4.497  43.484  -5.159  1.00  0.00           C  
ATOM   1183  C   THR A  78       3.465  43.151  -4.090  1.00  0.00           C  
ATOM   1184  O   THR A  78       2.783  44.037  -3.574  1.00  0.00           O  
ATOM   1185  CB  THR A  78       5.731  44.131  -4.504  1.00  0.00           C  
ATOM   1186  OG1 THR A  78       6.731  44.378  -5.501  1.00  0.00           O  
ATOM   1187  CG2 THR A  78       6.305  43.219  -3.431  1.00  0.00           C  
ATOM   1188  H   THR A  78       3.492  45.218  -5.909  1.00  0.00           H  
ATOM   1189  HA  THR A  78       4.808  42.550  -5.629  1.00  0.00           H  
ATOM   1190  HB  THR A  78       5.447  45.081  -4.051  1.00  0.00           H  
ATOM   1191  HG1 THR A  78       6.395  45.012  -6.139  1.00  0.00           H  
ATOM   1192 1HG2 THR A  78       7.176  43.692  -2.978  1.00  0.00           H  
ATOM   1193 2HG2 THR A  78       5.551  43.038  -2.665  1.00  0.00           H  
ATOM   1194 3HG2 THR A  78       6.601  42.271  -3.879  1.00  0.00           H  
ATOM   1195  N   ALA A  79       3.355  41.869  -3.760  1.00  0.00           N  
ATOM   1196  CA  ALA A  79       2.489  41.429  -2.672  1.00  0.00           C  
ATOM   1197  C   ALA A  79       3.270  41.277  -1.373  1.00  0.00           C  
ATOM   1198  O   ALA A  79       4.468  40.992  -1.388  1.00  0.00           O  
ATOM   1199  CB  ALA A  79       1.806  40.118  -3.035  1.00  0.00           C  
ATOM   1200  H   ALA A  79       3.885  41.181  -4.276  1.00  0.00           H  
ATOM   1201  HA  ALA A  79       1.727  42.193  -2.516  1.00  0.00           H  
ATOM   1202 1HB  ALA A  79       1.163  39.803  -2.213  1.00  0.00           H  
ATOM   1203 2HB  ALA A  79       1.205  40.258  -3.933  1.00  0.00           H  
ATOM   1204 3HB  ALA A  79       2.560  39.355  -3.219  1.00  0.00           H  
ATOM   1205  N   TYR A  80       2.586  41.469  -0.251  1.00  0.00           N  
ATOM   1206  CA  TYR A  80       3.221  41.383   1.058  1.00  0.00           C  
ATOM   1207  C   TYR A  80       2.418  40.500   2.004  1.00  0.00           C  
ATOM   1208  O   TYR A  80       1.188  40.468   1.945  1.00  0.00           O  
ATOM   1209  CB  TYR A  80       3.400  42.779   1.659  1.00  0.00           C  
ATOM   1210  CG  TYR A  80       4.313  43.678   0.855  1.00  0.00           C  
ATOM   1211  CD1 TYR A  80       3.781  44.531  -0.100  1.00  0.00           C  
ATOM   1212  CD2 TYR A  80       5.682  43.648   1.073  1.00  0.00           C  
ATOM   1213  CE1 TYR A  80       4.615  45.352  -0.835  1.00  0.00           C  
ATOM   1214  CE2 TYR A  80       6.516  44.469   0.339  1.00  0.00           C  
ATOM   1215  CZ  TYR A  80       5.987  45.318  -0.612  1.00  0.00           C  
ATOM   1216  OH  TYR A  80       6.818  46.135  -1.343  1.00  0.00           O  
ATOM   1217  H   TYR A  80       1.599  41.680  -0.306  1.00  0.00           H  
ATOM   1218  HA  TYR A  80       4.204  40.928   0.937  1.00  0.00           H  
ATOM   1219 1HB  TYR A  80       2.428  43.268   1.741  1.00  0.00           H  
ATOM   1220 2HB  TYR A  80       3.808  42.693   2.666  1.00  0.00           H  
ATOM   1221  HD1 TYR A  80       2.705  44.554  -0.272  1.00  0.00           H  
ATOM   1222  HD2 TYR A  80       6.101  42.977   1.823  1.00  0.00           H  
ATOM   1223  HE1 TYR A  80       4.197  46.022  -1.586  1.00  0.00           H  
ATOM   1224  HE2 TYR A  80       7.593  44.445   0.509  1.00  0.00           H  
ATOM   1225  HH  TYR A  80       7.732  45.943  -1.120  1.00  0.00           H  
ATOM   1226  N   MET A  81       3.119  39.784   2.877  1.00  0.00           N  
ATOM   1227  CA  MET A  81       2.475  39.051   3.960  1.00  0.00           C  
ATOM   1228  C   MET A  81       3.220  39.242   5.274  1.00  0.00           C  
ATOM   1229  O   MET A  81       4.370  38.824   5.413  1.00  0.00           O  
ATOM   1230  CB  MET A  81       2.382  37.567   3.610  1.00  0.00           C  
ATOM   1231  CG  MET A  81       1.771  36.700   4.701  1.00  0.00           C  
ATOM   1232  SD  MET A  81       1.812  34.942   4.298  1.00  0.00           S  
ATOM   1233  CE  MET A  81       3.564  34.602   4.444  1.00  0.00           C  
ATOM   1234  H   MET A  81       4.124  39.747   2.787  1.00  0.00           H  
ATOM   1235  HA  MET A  81       1.467  39.444   4.092  1.00  0.00           H  
ATOM   1236 1HB  MET A  81       1.781  37.443   2.710  1.00  0.00           H  
ATOM   1237 2HB  MET A  81       3.379  37.181   3.394  1.00  0.00           H  
ATOM   1238 1HG  MET A  81       2.314  36.852   5.633  1.00  0.00           H  
ATOM   1239 2HG  MET A  81       0.733  36.992   4.861  1.00  0.00           H  
ATOM   1240 1HE  MET A  81       3.750  33.551   4.223  1.00  0.00           H  
ATOM   1241 2HE  MET A  81       4.116  35.225   3.739  1.00  0.00           H  
ATOM   1242 3HE  MET A  81       3.894  34.824   5.460  1.00  0.00           H  
ATOM   1243  N   GLU A  82       2.559  39.874   6.237  1.00  0.00           N  
ATOM   1244  CA  GLU A  82       3.173  40.159   7.529  1.00  0.00           C  
ATOM   1245  C   GLU A  82       2.690  39.184   8.595  1.00  0.00           C  
ATOM   1246  O   GLU A  82       1.489  39.052   8.831  1.00  0.00           O  
ATOM   1247  CB  GLU A  82       2.866  41.595   7.960  1.00  0.00           C  
ATOM   1248  CG  GLU A  82       3.507  42.005   9.279  1.00  0.00           C  
ATOM   1249  CD  GLU A  82       3.261  43.447   9.624  1.00  0.00           C  
ATOM   1250  OE1 GLU A  82       2.617  44.121   8.857  1.00  0.00           O  
ATOM   1251  OE2 GLU A  82       3.718  43.876  10.658  1.00  0.00           O  
ATOM   1252  H   GLU A  82       1.607  40.166   6.070  1.00  0.00           H  
ATOM   1253  HA  GLU A  82       4.253  40.047   7.431  1.00  0.00           H  
ATOM   1254 1HB  GLU A  82       3.210  42.287   7.192  1.00  0.00           H  
ATOM   1255 2HB  GLU A  82       1.788  41.723   8.058  1.00  0.00           H  
ATOM   1256 1HG  GLU A  82       3.107  41.379  10.076  1.00  0.00           H  
ATOM   1257 2HG  GLU A  82       4.580  41.828   9.220  1.00  0.00           H  
ATOM   1258  N   LEU A  83       3.633  38.502   9.236  1.00  0.00           N  
ATOM   1259  CA  LEU A  83       3.316  37.623  10.355  1.00  0.00           C  
ATOM   1260  C   LEU A  83       3.794  38.215  11.675  1.00  0.00           C  
ATOM   1261  O   LEU A  83       4.996  38.326  11.917  1.00  0.00           O  
ATOM   1262  CB  LEU A  83       3.956  36.245  10.145  1.00  0.00           C  
ATOM   1263  CG  LEU A  83       3.889  35.290  11.344  1.00  0.00           C  
ATOM   1264  CD1 LEU A  83       2.433  35.034  11.709  1.00  0.00           C  
ATOM   1265  CD2 LEU A  83       4.603  33.991  10.999  1.00  0.00           C  
ATOM   1266  H   LEU A  83       4.595  38.595   8.941  1.00  0.00           H  
ATOM   1267  HA  LEU A  83       2.234  37.503  10.405  1.00  0.00           H  
ATOM   1268 1HB  LEU A  83       3.463  35.757   9.305  1.00  0.00           H  
ATOM   1269 2HB  LEU A  83       5.007  36.385   9.891  1.00  0.00           H  
ATOM   1270  HG  LEU A  83       4.373  35.752  12.205  1.00  0.00           H  
ATOM   1271 1HD1 LEU A  83       2.386  34.356  12.561  1.00  0.00           H  
ATOM   1272 2HD1 LEU A  83       1.952  35.977  11.970  1.00  0.00           H  
ATOM   1273 3HD1 LEU A  83       1.918  34.586  10.860  1.00  0.00           H  
ATOM   1274 1HD2 LEU A  83       4.556  33.313  11.851  1.00  0.00           H  
ATOM   1275 2HD2 LEU A  83       4.119  33.528  10.139  1.00  0.00           H  
ATOM   1276 3HD2 LEU A  83       5.645  34.201  10.759  1.00  0.00           H  
ATOM   1277  N   SER A  84       2.846  38.596  12.524  1.00  0.00           N  
ATOM   1278  CA  SER A  84       3.169  39.190  13.816  1.00  0.00           C  
ATOM   1279  C   SER A  84       3.180  38.139  14.919  1.00  0.00           C  
ATOM   1280  O   SER A  84       2.703  37.020  14.728  1.00  0.00           O  
ATOM   1281  CB  SER A  84       2.170  40.279  14.154  1.00  0.00           C  
ATOM   1282  OG  SER A  84       0.895  39.741  14.376  1.00  0.00           O  
ATOM   1283  H   SER A  84       1.877  38.470  12.269  1.00  0.00           H  
ATOM   1284  HA  SER A  84       4.164  39.632  13.755  1.00  0.00           H  
ATOM   1285 1HB  SER A  84       2.501  40.814  15.044  1.00  0.00           H  
ATOM   1286 2HB  SER A  84       2.127  40.999  13.338  1.00  0.00           H  
ATOM   1287  HG  SER A  84       0.601  39.399  13.528  1.00  0.00           H  
ATOM   1288  N   ARG A  85       3.728  38.504  16.073  1.00  0.00           N  
ATOM   1289  CA  ARG A  85       3.807  37.591  17.206  1.00  0.00           C  
ATOM   1290  C   ARG A  85       4.593  36.336  16.849  1.00  0.00           C  
ATOM   1291  O   ARG A  85       4.102  35.219  17.007  1.00  0.00           O  
ATOM   1292  CB  ARG A  85       2.414  37.197  17.675  1.00  0.00           C  
ATOM   1293  CG  ARG A  85       1.553  38.352  18.162  1.00  0.00           C  
ATOM   1294  CD  ARG A  85       0.246  37.879  18.686  1.00  0.00           C  
ATOM   1295  NE  ARG A  85      -0.570  38.977  19.178  1.00  0.00           N  
ATOM   1296  CZ  ARG A  85      -1.816  38.843  19.674  1.00  0.00           C  
ATOM   1297  NH1 ARG A  85      -2.373  37.654  19.737  1.00  0.00           N  
ATOM   1298  NH2 ARG A  85      -2.477  39.906  20.097  1.00  0.00           N  
ATOM   1299  H   ARG A  85       4.098  39.439  16.167  1.00  0.00           H  
ATOM   1300  HA  ARG A  85       4.318  38.099  18.025  1.00  0.00           H  
ATOM   1301 1HB  ARG A  85       1.881  36.709  16.861  1.00  0.00           H  
ATOM   1302 2HB  ARG A  85       2.494  36.479  18.491  1.00  0.00           H  
ATOM   1303 1HG  ARG A  85       2.072  38.882  18.961  1.00  0.00           H  
ATOM   1304 2HG  ARG A  85       1.363  39.038  17.335  1.00  0.00           H  
ATOM   1305 1HD  ARG A  85      -0.304  37.375  17.892  1.00  0.00           H  
ATOM   1306 2HD  ARG A  85       0.414  37.185  19.509  1.00  0.00           H  
ATOM   1307  HE  ARG A  85      -0.175  39.908  19.146  1.00  0.00           H  
ATOM   1308 1HH1 ARG A  85      -1.867  36.841  19.413  1.00  0.00           H  
ATOM   1309 2HH1 ARG A  85      -3.307  37.553  20.108  1.00  0.00           H  
ATOM   1310 1HH2 ARG A  85      -2.049  40.820  20.049  1.00  0.00           H  
ATOM   1311 2HH2 ARG A  85      -3.410  39.805  20.468  1.00  0.00           H  
ATOM   1312  N   LEU A  86       5.816  36.528  16.366  1.00  0.00           N  
ATOM   1313  CA  LEU A  86       6.635  35.418  15.892  1.00  0.00           C  
ATOM   1314  C   LEU A  86       7.072  34.524  17.045  1.00  0.00           C  
ATOM   1315  O   LEU A  86       7.304  34.998  18.157  1.00  0.00           O  
ATOM   1316  CB  LEU A  86       7.869  35.949  15.152  1.00  0.00           C  
ATOM   1317  CG  LEU A  86       7.598  36.605  13.792  1.00  0.00           C  
ATOM   1318  CD1 LEU A  86       8.882  37.234  13.267  1.00  0.00           C  
ATOM   1319  CD2 LEU A  86       7.063  35.563  12.822  1.00  0.00           C  
ATOM   1320  H   LEU A  86       6.188  37.466  16.326  1.00  0.00           H  
ATOM   1321  HA  LEU A  86       6.041  34.821  15.201  1.00  0.00           H  
ATOM   1322 1HB  LEU A  86       8.362  36.686  15.783  1.00  0.00           H  
ATOM   1323 2HB  LEU A  86       8.559  35.121  14.989  1.00  0.00           H  
ATOM   1324  HG  LEU A  86       6.862  37.401  13.912  1.00  0.00           H  
ATOM   1325 1HD1 LEU A  86       8.689  37.701  12.300  1.00  0.00           H  
ATOM   1326 2HD1 LEU A  86       9.232  37.989  13.970  1.00  0.00           H  
ATOM   1327 3HD1 LEU A  86       9.643  36.464  13.152  1.00  0.00           H  
ATOM   1328 1HD2 LEU A  86       6.870  36.029  11.856  1.00  0.00           H  
ATOM   1329 2HD2 LEU A  86       7.799  34.767  12.701  1.00  0.00           H  
ATOM   1330 3HD2 LEU A  86       6.136  35.143  13.214  1.00  0.00           H  
ATOM   1331  N   ARG A  87       7.183  33.228  16.773  1.00  0.00           N  
ATOM   1332  CA  ARG A  87       7.720  32.285  17.746  1.00  0.00           C  
ATOM   1333  C   ARG A  87       8.681  31.303  17.088  1.00  0.00           C  
ATOM   1334  O   ARG A  87       8.818  31.278  15.865  1.00  0.00           O  
ATOM   1335  CB  ARG A  87       6.596  31.513  18.422  1.00  0.00           C  
ATOM   1336  CG  ARG A  87       5.667  30.774  17.472  1.00  0.00           C  
ATOM   1337  CD  ARG A  87       4.532  30.144  18.193  1.00  0.00           C  
ATOM   1338  NE  ARG A  87       4.946  28.958  18.926  1.00  0.00           N  
ATOM   1339  CZ  ARG A  87       4.258  28.408  19.945  1.00  0.00           C  
ATOM   1340  NH1 ARG A  87       3.126  28.948  20.340  1.00  0.00           N  
ATOM   1341  NH2 ARG A  87       4.720  27.327  20.548  1.00  0.00           N  
ATOM   1342  H   ARG A  87       6.887  32.888  15.870  1.00  0.00           H  
ATOM   1343  HA  ARG A  87       8.264  32.845  18.508  1.00  0.00           H  
ATOM   1344 1HB  ARG A  87       7.019  30.780  19.106  1.00  0.00           H  
ATOM   1345 2HB  ARG A  87       5.987  32.199  19.011  1.00  0.00           H  
ATOM   1346 1HG  ARG A  87       5.262  31.474  16.741  1.00  0.00           H  
ATOM   1347 2HG  ARG A  87       6.223  29.991  16.955  1.00  0.00           H  
ATOM   1348 1HD  ARG A  87       4.113  30.855  18.905  1.00  0.00           H  
ATOM   1349 2HD  ARG A  87       3.764  29.851  17.478  1.00  0.00           H  
ATOM   1350  HE  ARG A  87       5.813  28.514  18.650  1.00  0.00           H  
ATOM   1351 1HH1 ARG A  87       2.772  29.775  19.879  1.00  0.00           H  
ATOM   1352 2HH1 ARG A  87       2.610  28.536  21.104  1.00  0.00           H  
ATOM   1353 1HH2 ARG A  87       5.590  26.912  20.244  1.00  0.00           H  
ATOM   1354 2HH2 ARG A  87       4.204  26.915  21.311  1.00  0.00           H  
ATOM   1355  N   SER A  88       9.347  30.496  17.907  1.00  0.00           N  
ATOM   1356  CA  SER A  88      10.367  29.577  17.416  1.00  0.00           C  
ATOM   1357  C   SER A  88       9.771  28.557  16.453  1.00  0.00           C  
ATOM   1358  O   SER A  88      10.468  28.024  15.589  1.00  0.00           O  
ATOM   1359  CB  SER A  88      11.029  28.862  18.577  1.00  0.00           C  
ATOM   1360  OG  SER A  88      10.124  28.012  19.226  1.00  0.00           O  
ATOM   1361  H   SER A  88       9.141  30.519  18.896  1.00  0.00           H  
ATOM   1362  HA  SER A  88      11.122  30.153  16.880  1.00  0.00           H  
ATOM   1363 1HB  SER A  88      11.878  28.284  18.213  1.00  0.00           H  
ATOM   1364 2HB  SER A  88      11.413  29.596  19.284  1.00  0.00           H  
ATOM   1365  HG  SER A  88       9.963  27.285  18.620  1.00  0.00           H  
ATOM   1366  N   ASP A  89       8.479  28.289  16.608  1.00  0.00           N  
ATOM   1367  CA  ASP A  89       7.811  27.258  15.823  1.00  0.00           C  
ATOM   1368  C   ASP A  89       7.322  27.810  14.490  1.00  0.00           C  
ATOM   1369  O   ASP A  89       6.655  27.114  13.726  1.00  0.00           O  
ATOM   1370  CB  ASP A  89       6.632  26.670  16.602  1.00  0.00           C  
ATOM   1371  CG  ASP A  89       7.066  25.895  17.839  1.00  0.00           C  
ATOM   1372  OD1 ASP A  89       8.060  25.213  17.770  1.00  0.00           O  
ATOM   1373  OD2 ASP A  89       6.398  25.993  18.841  1.00  0.00           O  
ATOM   1374  H   ASP A  89       7.946  28.813  17.287  1.00  0.00           H  
ATOM   1375  HA  ASP A  89       8.526  26.460  15.620  1.00  0.00           H  
ATOM   1376 1HB  ASP A  89       5.963  27.474  16.911  1.00  0.00           H  
ATOM   1377 2HB  ASP A  89       6.064  26.002  15.953  1.00  0.00           H  
ATOM   1378  N   ASP A  90       7.659  29.066  14.217  1.00  0.00           N  
ATOM   1379  CA  ASP A  90       7.380  29.669  12.919  1.00  0.00           C  
ATOM   1380  C   ASP A  90       8.561  29.506  11.971  1.00  0.00           C  
ATOM   1381  O   ASP A  90       8.484  29.874  10.799  1.00  0.00           O  
ATOM   1382  CB  ASP A  90       7.047  31.155  13.078  1.00  0.00           C  
ATOM   1383  CG  ASP A  90       5.704  31.392  13.755  1.00  0.00           C  
ATOM   1384  OD1 ASP A  90       4.778  30.674  13.462  1.00  0.00           O  
ATOM   1385  OD2 ASP A  90       5.618  32.288  14.560  1.00  0.00           O  
ATOM   1386  H   ASP A  90       8.120  29.617  14.927  1.00  0.00           H  
ATOM   1387  HA  ASP A  90       6.519  29.164  12.481  1.00  0.00           H  
ATOM   1388 1HB  ASP A  90       7.826  31.641  13.667  1.00  0.00           H  
ATOM   1389 2HB  ASP A  90       7.033  31.631  12.097  1.00  0.00           H  
ATOM   1390  N   THR A  91       9.653  28.951  12.484  1.00  0.00           N  
ATOM   1391  CA  THR A  91      10.792  28.586  11.650  1.00  0.00           C  
ATOM   1392  C   THR A  91      10.350  27.775  10.439  1.00  0.00           C  
ATOM   1393  O   THR A  91      10.076  26.580  10.547  1.00  0.00           O  
ATOM   1394  CB  THR A  91      11.835  27.788  12.454  1.00  0.00           C  
ATOM   1395  OG1 THR A  91      12.285  28.571  13.567  1.00  0.00           O  
ATOM   1396  CG2 THR A  91      13.025  27.430  11.577  1.00  0.00           C  
ATOM   1397  H   THR A  91       9.696  28.777  13.478  1.00  0.00           H  
ATOM   1398  HA  THR A  91      11.263  29.500  11.289  1.00  0.00           H  
ATOM   1399  HB  THR A  91      11.381  26.872  12.832  1.00  0.00           H  
ATOM   1400  HG1 THR A  91      11.696  28.435  14.313  1.00  0.00           H  
ATOM   1401 1HG2 THR A  91      13.752  26.866  12.161  1.00  0.00           H  
ATOM   1402 2HG2 THR A  91      12.688  26.825  10.735  1.00  0.00           H  
ATOM   1403 3HG2 THR A  91      13.489  28.342  11.204  1.00  0.00           H  
ATOM   1404  N   ALA A  92      10.283  28.431   9.286  1.00  0.00           N  
ATOM   1405  CA  ALA A  92       9.740  27.813   8.082  1.00  0.00           C  
ATOM   1406  C   ALA A  92      10.171  28.569   6.832  1.00  0.00           C  
ATOM   1407  O   ALA A  92      10.620  29.712   6.911  1.00  0.00           O  
ATOM   1408  CB  ALA A  92       8.222  27.742   8.161  1.00  0.00           C  
ATOM   1409  H   ALA A  92      10.616  29.384   9.242  1.00  0.00           H  
ATOM   1410  HA  ALA A  92      10.138  26.800   8.013  1.00  0.00           H  
ATOM   1411 1HB  ALA A  92       7.832  27.277   7.255  1.00  0.00           H  
ATOM   1412 2HB  ALA A  92       7.930  27.148   9.028  1.00  0.00           H  
ATOM   1413 3HB  ALA A  92       7.816  28.747   8.257  1.00  0.00           H  
ATOM   1414  N   VAL A  93      10.030  27.924   5.679  1.00  0.00           N  
ATOM   1415  CA  VAL A  93      10.233  28.592   4.398  1.00  0.00           C  
ATOM   1416  C   VAL A  93       8.903  28.943   3.744  1.00  0.00           C  
ATOM   1417  O   VAL A  93       8.096  28.063   3.443  1.00  0.00           O  
ATOM   1418  CB  VAL A  93      11.047  27.692   3.449  1.00  0.00           C  
ATOM   1419  CG1 VAL A  93      11.253  28.381   2.109  1.00  0.00           C  
ATOM   1420  CG2 VAL A  93      12.382  27.342   4.087  1.00  0.00           C  
ATOM   1421  H   VAL A  93       9.777  26.947   5.689  1.00  0.00           H  
ATOM   1422  HA  VAL A  93      10.791  29.513   4.572  1.00  0.00           H  
ATOM   1423  HB  VAL A  93      10.484  26.778   3.258  1.00  0.00           H  
ATOM   1424 1HG1 VAL A  93      11.830  27.731   1.450  1.00  0.00           H  
ATOM   1425 2HG1 VAL A  93      10.285  28.590   1.654  1.00  0.00           H  
ATOM   1426 3HG1 VAL A  93      11.794  29.315   2.259  1.00  0.00           H  
ATOM   1427 1HG2 VAL A  93      12.952  26.705   3.411  1.00  0.00           H  
ATOM   1428 2HG2 VAL A  93      12.943  28.256   4.284  1.00  0.00           H  
ATOM   1429 3HG2 VAL A  93      12.210  26.813   5.025  1.00  0.00           H  
ATOM   1430  N   TYR A  94       8.679  30.234   3.526  1.00  0.00           N  
ATOM   1431  CA  TYR A  94       7.365  30.729   3.134  1.00  0.00           C  
ATOM   1432  C   TYR A  94       7.288  30.959   1.630  1.00  0.00           C  
ATOM   1433  O   TYR A  94       8.140  31.634   1.052  1.00  0.00           O  
ATOM   1434  CB  TYR A  94       7.033  32.020   3.886  1.00  0.00           C  
ATOM   1435  CG  TYR A  94       6.915  31.841   5.384  1.00  0.00           C  
ATOM   1436  CD1 TYR A  94       8.044  31.557   6.139  1.00  0.00           C  
ATOM   1437  CD2 TYR A  94       5.680  31.961   6.002  1.00  0.00           C  
ATOM   1438  CE1 TYR A  94       7.937  31.394   7.506  1.00  0.00           C  
ATOM   1439  CE2 TYR A  94       5.573  31.798   7.369  1.00  0.00           C  
ATOM   1440  CZ  TYR A  94       6.695  31.516   8.120  1.00  0.00           C  
ATOM   1441  OH  TYR A  94       6.589  31.353   9.482  1.00  0.00           O  
ATOM   1442  H   TYR A  94       9.439  30.890   3.634  1.00  0.00           H  
ATOM   1443  HA  TYR A  94       6.621  29.975   3.391  1.00  0.00           H  
ATOM   1444 1HB  TYR A  94       7.806  32.764   3.691  1.00  0.00           H  
ATOM   1445 2HB  TYR A  94       6.090  32.424   3.517  1.00  0.00           H  
ATOM   1446  HD1 TYR A  94       9.015  31.463   5.653  1.00  0.00           H  
ATOM   1447  HD2 TYR A  94       4.793  32.183   5.408  1.00  0.00           H  
ATOM   1448  HE1 TYR A  94       8.823  31.171   8.099  1.00  0.00           H  
ATOM   1449  HE2 TYR A  94       4.601  31.891   7.855  1.00  0.00           H  
ATOM   1450  HH  TYR A  94       7.336  30.842   9.802  1.00  0.00           H  
ATOM   1451  N   TYR A  95       6.263  30.394   1.002  1.00  0.00           N  
ATOM   1452  CA  TYR A  95       6.157  30.403  -0.452  1.00  0.00           C  
ATOM   1453  C   TYR A  95       4.989  31.265  -0.914  1.00  0.00           C  
ATOM   1454  O   TYR A  95       3.952  31.327  -0.254  1.00  0.00           O  
ATOM   1455  CB  TYR A  95       6.009  28.977  -0.987  1.00  0.00           C  
ATOM   1456  CG  TYR A  95       7.131  28.051  -0.575  1.00  0.00           C  
ATOM   1457  CD1 TYR A  95       6.945  27.157   0.469  1.00  0.00           C  
ATOM   1458  CD2 TYR A  95       8.347  28.095  -1.242  1.00  0.00           C  
ATOM   1459  CE1 TYR A  95       7.970  26.311   0.845  1.00  0.00           C  
ATOM   1460  CE2 TYR A  95       9.372  27.249  -0.866  1.00  0.00           C  
ATOM   1461  CZ  TYR A  95       9.186  26.360   0.173  1.00  0.00           C  
ATOM   1462  OH  TYR A  95      10.208  25.517   0.548  1.00  0.00           O  
ATOM   1463  H   TYR A  95       5.539  29.947   1.545  1.00  0.00           H  
ATOM   1464  HA  TYR A  95       7.069  30.837  -0.863  1.00  0.00           H  
ATOM   1465 1HB  TYR A  95       5.069  28.552  -0.633  1.00  0.00           H  
ATOM   1466 2HB  TYR A  95       5.968  28.999  -2.076  1.00  0.00           H  
ATOM   1467  HD1 TYR A  95       5.989  27.122   0.993  1.00  0.00           H  
ATOM   1468  HD2 TYR A  95       8.493  28.798  -2.062  1.00  0.00           H  
ATOM   1469  HE1 TYR A  95       7.824  25.609   1.666  1.00  0.00           H  
ATOM   1470  HE2 TYR A  95      10.327  27.284  -1.389  1.00  0.00           H  
ATOM   1471  HH  TYR A  95       9.863  24.840   1.135  1.00  0.00           H  
ATOM   1472  N   CYS A  96       5.163  31.929  -2.052  1.00  0.00           N  
ATOM   1473  CA  CYS A  96       4.054  32.590  -2.730  1.00  0.00           C  
ATOM   1474  C   CYS A  96       3.793  31.965  -4.095  1.00  0.00           C  
ATOM   1475  O   CYS A  96       4.559  32.164  -5.037  1.00  0.00           O  
ATOM   1476  CB  CYS A  96       4.343  34.081  -2.905  1.00  0.00           C  
ATOM   1477  SG  CYS A  96       2.991  35.011  -3.666  1.00  0.00           S  
ATOM   1478  H   CYS A  96       6.087  31.977  -2.457  1.00  0.00           H  
ATOM   1479  HA  CYS A  96       3.159  32.479  -2.119  1.00  0.00           H  
ATOM   1480 1HB  CYS A  96       4.555  34.527  -1.933  1.00  0.00           H  
ATOM   1481 2HB  CYS A  96       5.231  34.209  -3.524  1.00  0.00           H  
ATOM   1482  HG  CYS A  96       2.076  34.694  -2.756  1.00  0.00           H  
ATOM   1483  N   ALA A  97       2.705  31.208  -4.194  1.00  0.00           N  
ATOM   1484  CA  ALA A  97       2.382  30.489  -5.421  1.00  0.00           C  
ATOM   1485  C   ALA A  97       0.875  30.340  -5.591  1.00  0.00           C  
ATOM   1486  O   ALA A  97       0.129  30.324  -4.612  1.00  0.00           O  
ATOM   1487  CB  ALA A  97       3.053  29.124  -5.427  1.00  0.00           C  
ATOM   1488  H   ALA A  97       2.086  31.129  -3.400  1.00  0.00           H  
ATOM   1489  HA  ALA A  97       2.757  31.071  -6.263  1.00  0.00           H  
ATOM   1490 1HB  ALA A  97       2.802  28.599  -6.349  1.00  0.00           H  
ATOM   1491 2HB  ALA A  97       4.134  29.249  -5.363  1.00  0.00           H  
ATOM   1492 3HB  ALA A  97       2.704  28.544  -4.574  1.00  0.00           H  
ATOM   1493  N   ARG A  98       0.434  30.230  -6.839  1.00  0.00           N  
ATOM   1494  CA  ARG A  98      -0.978  30.022  -7.137  1.00  0.00           C  
ATOM   1495  C   ARG A  98      -1.355  28.551  -7.022  1.00  0.00           C  
ATOM   1496  O   ARG A  98      -0.641  27.677  -7.515  1.00  0.00           O  
ATOM   1497  CB  ARG A  98      -1.309  30.519  -8.537  1.00  0.00           C  
ATOM   1498  CG  ARG A  98      -2.777  30.424  -8.919  1.00  0.00           C  
ATOM   1499  CD  ARG A  98      -3.029  30.978 -10.274  1.00  0.00           C  
ATOM   1500  NE  ARG A  98      -4.439  30.931 -10.626  1.00  0.00           N  
ATOM   1501  CZ  ARG A  98      -4.923  31.106 -11.871  1.00  0.00           C  
ATOM   1502  NH1 ARG A  98      -4.101  31.339 -12.870  1.00  0.00           N  
ATOM   1503  NH2 ARG A  98      -6.226  31.045 -12.088  1.00  0.00           N  
ATOM   1504  H   ARG A  98       1.094  30.292  -7.602  1.00  0.00           H  
ATOM   1505  HA  ARG A  98      -1.570  30.589  -6.418  1.00  0.00           H  
ATOM   1506 1HB  ARG A  98      -1.010  31.562  -8.632  1.00  0.00           H  
ATOM   1507 2HB  ARG A  98      -0.739  29.948  -9.270  1.00  0.00           H  
ATOM   1508 1HG  ARG A  98      -3.088  29.379  -8.913  1.00  0.00           H  
ATOM   1509 2HG  ARG A  98      -3.377  30.986  -8.202  1.00  0.00           H  
ATOM   1510 1HD  ARG A  98      -2.704  32.017 -10.309  1.00  0.00           H  
ATOM   1511 2HD  ARG A  98      -2.474  30.400 -11.012  1.00  0.00           H  
ATOM   1512  HE  ARG A  98      -5.103  30.754  -9.884  1.00  0.00           H  
ATOM   1513 1HH1 ARG A  98      -3.105  31.386 -12.703  1.00  0.00           H  
ATOM   1514 2HH1 ARG A  98      -4.464  31.470 -13.803  1.00  0.00           H  
ATOM   1515 1HH2 ARG A  98      -6.858  30.866 -11.320  1.00  0.00           H  
ATOM   1516 2HH2 ARG A  98      -6.588  31.176 -13.021  1.00  0.00           H  
ATOM   1517  N   SER A  99      -2.480  28.283  -6.368  1.00  0.00           N  
ATOM   1518  CA  SER A  99      -2.908  26.913  -6.110  1.00  0.00           C  
ATOM   1519  C   SER A  99      -4.341  26.687  -6.573  1.00  0.00           C  
ATOM   1520  O   SER A  99      -5.178  27.586  -6.494  1.00  0.00           O  
ATOM   1521  CB  SER A  99      -2.789  26.600  -4.631  1.00  0.00           C  
ATOM   1522  OG  SER A  99      -1.457  26.679  -4.206  1.00  0.00           O  
ATOM   1523  H   SER A  99      -3.053  29.047  -6.042  1.00  0.00           H  
ATOM   1524  HA  SER A  99      -2.258  26.236  -6.666  1.00  0.00           H  
ATOM   1525 1HB  SER A  99      -3.398  27.301  -4.061  1.00  0.00           H  
ATOM   1526 2HB  SER A  99      -3.176  25.600  -4.439  1.00  0.00           H  
ATOM   1527  HG  SER A  99      -1.016  25.908  -4.572  1.00  0.00           H  
ATOM   1528  N   GLY A 100      -4.618  25.481  -7.057  1.00  0.00           N  
ATOM   1529  CA  GLY A 100      -5.944  25.144  -7.561  1.00  0.00           C  
ATOM   1530  C   GLY A 100      -6.123  25.617  -8.998  1.00  0.00           C  
ATOM   1531  O   GLY A 100      -5.271  26.321  -9.541  1.00  0.00           O  
ATOM   1532  H   GLY A 100      -3.892  24.780  -7.075  1.00  0.00           H  
ATOM   1533 1HA  GLY A 100      -6.090  24.065  -7.509  1.00  0.00           H  
ATOM   1534 2HA  GLY A 100      -6.702  25.601  -6.927  1.00  0.00           H  
ATOM   1535  N   GLY A 101      -7.236  25.227  -9.610  1.00  0.00           N  
ATOM   1536  CA  GLY A 101      -7.528  25.609 -10.986  1.00  0.00           C  
ATOM   1537  C   GLY A 101      -7.119  24.513 -11.961  1.00  0.00           C  
ATOM   1538  O   GLY A 101      -5.997  24.010 -11.910  1.00  0.00           O  
ATOM   1539  H   GLY A 101      -7.897  24.650  -9.109  1.00  0.00           H  
ATOM   1540 1HA  GLY A 101      -8.594  25.813 -11.089  1.00  0.00           H  
ATOM   1541 2HA  GLY A 101      -7.000  26.531 -11.227  1.00  0.00           H  
ATOM   1542  N   PRO A 102      -8.037  24.145 -12.849  1.00  0.00           N  
ATOM   1543  CA  PRO A 102      -7.808  23.043 -13.776  1.00  0.00           C  
ATOM   1544  C   PRO A 102      -7.162  23.533 -15.066  1.00  0.00           C  
ATOM   1545  O   PRO A 102      -7.331  22.929 -16.125  1.00  0.00           O  
ATOM   1546  CB  PRO A 102      -9.220  22.501 -14.022  1.00  0.00           C  
ATOM   1547  CG  PRO A 102     -10.084  23.715 -14.019  1.00  0.00           C  
ATOM   1548  CD  PRO A 102      -9.480  24.602 -12.963  1.00  0.00           C  
ATOM   1549  HA  PRO A 102      -7.175  22.287 -13.289  1.00  0.00           H  
ATOM   1550 1HB  PRO A 102      -9.252  21.956 -14.977  1.00  0.00           H  
ATOM   1551 2HB  PRO A 102      -9.490  21.783 -13.233  1.00  0.00           H  
ATOM   1552 1HG  PRO A 102     -10.085  24.183 -15.015  1.00  0.00           H  
ATOM   1553 2HG  PRO A 102     -11.125  23.440 -13.796  1.00  0.00           H  
ATOM   1554 1HD  PRO A 102      -9.532  25.651 -13.291  1.00  0.00           H  
ATOM   1555 2HD  PRO A 102     -10.019  24.464 -12.015  1.00  0.00           H  
ATOM   1556  N   TYR A 103      -6.422  24.632 -14.970  1.00  0.00           N  
ATOM   1557  CA  TYR A 103      -5.911  25.317 -16.152  1.00  0.00           C  
ATOM   1558  C   TYR A 103      -4.400  25.161 -16.268  1.00  0.00           C  
ATOM   1559  O   TYR A 103      -3.909  24.307 -17.006  1.00  0.00           O  
ATOM   1560  CB  TYR A 103      -6.290  26.799 -16.118  1.00  0.00           C  
ATOM   1561  CG  TYR A 103      -7.782  27.048 -16.157  1.00  0.00           C  
ATOM   1562  CD1 TYR A 103      -8.428  27.565 -15.044  1.00  0.00           C  
ATOM   1563  CD2 TYR A 103      -8.503  26.759 -17.306  1.00  0.00           C  
ATOM   1564  CE1 TYR A 103      -9.790  27.792 -15.079  1.00  0.00           C  
ATOM   1565  CE2 TYR A 103      -9.865  26.987 -17.342  1.00  0.00           C  
ATOM   1566  CZ  TYR A 103     -10.508  27.501 -16.234  1.00  0.00           C  
ATOM   1567  OH  TYR A 103     -11.865  27.727 -16.270  1.00  0.00           O  
ATOM   1568  H   TYR A 103      -6.207  25.003 -14.055  1.00  0.00           H  
ATOM   1569  HA  TYR A 103      -6.358  24.862 -17.036  1.00  0.00           H  
ATOM   1570 1HB  TYR A 103      -5.893  27.256 -15.211  1.00  0.00           H  
ATOM   1571 2HB  TYR A 103      -5.838  27.310 -16.967  1.00  0.00           H  
ATOM   1572  HD1 TYR A 103      -7.861  27.792 -14.141  1.00  0.00           H  
ATOM   1573  HD2 TYR A 103      -7.995  26.352 -18.180  1.00  0.00           H  
ATOM   1574  HE1 TYR A 103     -10.298  28.198 -14.205  1.00  0.00           H  
ATOM   1575  HE2 TYR A 103     -10.432  26.759 -18.244  1.00  0.00           H  
ATOM   1576  HH  TYR A 103     -12.195  27.549 -17.154  1.00  0.00           H  
ATOM   1577  N   PHE A 104      -3.666  25.992 -15.534  1.00  0.00           N  
ATOM   1578  CA  PHE A 104      -2.211  26.006 -15.618  1.00  0.00           C  
ATOM   1579  C   PHE A 104      -1.589  26.483 -14.312  1.00  0.00           C  
ATOM   1580  O   PHE A 104      -2.211  27.225 -13.551  1.00  0.00           O  
ATOM   1581  CB  PHE A 104      -1.751  26.906 -16.766  1.00  0.00           C  
ATOM   1582  CG  PHE A 104      -2.227  28.326 -16.652  1.00  0.00           C  
ATOM   1583  CD1 PHE A 104      -1.493  29.264 -15.942  1.00  0.00           C  
ATOM   1584  CD2 PHE A 104      -3.411  28.727 -17.253  1.00  0.00           C  
ATOM   1585  CE1 PHE A 104      -1.930  30.571 -15.836  1.00  0.00           C  
ATOM   1586  CE2 PHE A 104      -3.850  30.032 -17.150  1.00  0.00           C  
ATOM   1587  CZ  PHE A 104      -3.108  30.955 -16.440  1.00  0.00           C  
ATOM   1588  H   PHE A 104      -4.129  26.629 -14.902  1.00  0.00           H  
ATOM   1589  HA  PHE A 104      -1.865  24.990 -15.811  1.00  0.00           H  
ATOM   1590 1HB  PHE A 104      -0.662  26.915 -16.808  1.00  0.00           H  
ATOM   1591 2HB  PHE A 104      -2.110  26.502 -17.712  1.00  0.00           H  
ATOM   1592  HD1 PHE A 104      -0.560  28.961 -15.465  1.00  0.00           H  
ATOM   1593  HD2 PHE A 104      -3.997  27.997 -17.814  1.00  0.00           H  
ATOM   1594  HE1 PHE A 104      -1.343  31.298 -15.275  1.00  0.00           H  
ATOM   1595  HE2 PHE A 104      -4.782  30.334 -17.628  1.00  0.00           H  
ATOM   1596  HZ  PHE A 104      -3.455  31.984 -16.356  1.00  0.00           H  
ATOM   1597  N   PHE A 105      -0.358  26.053 -14.057  1.00  0.00           N  
ATOM   1598  CA  PHE A 105       0.370  26.475 -12.867  1.00  0.00           C  
ATOM   1599  C   PHE A 105       1.743  27.030 -13.228  1.00  0.00           C  
ATOM   1600  O   PHE A 105       2.736  26.303 -13.225  1.00  0.00           O  
ATOM   1601  CB  PHE A 105       0.527  25.305 -11.894  1.00  0.00           C  
ATOM   1602  CG  PHE A 105      -0.778  24.711 -11.445  1.00  0.00           C  
ATOM   1603  CD1 PHE A 105      -1.396  23.718 -12.189  1.00  0.00           C  
ATOM   1604  CD2 PHE A 105      -1.389  25.145 -10.279  1.00  0.00           C  
ATOM   1605  CE1 PHE A 105      -2.597  23.170 -11.778  1.00  0.00           C  
ATOM   1606  CE2 PHE A 105      -2.589  24.599  -9.864  1.00  0.00           C  
ATOM   1607  CZ  PHE A 105      -3.193  23.610 -10.615  1.00  0.00           C  
ATOM   1608  H   PHE A 105       0.086  25.418 -14.705  1.00  0.00           H  
ATOM   1609  HA  PHE A 105      -0.199  27.265 -12.374  1.00  0.00           H  
ATOM   1610 1HB  PHE A 105       1.116  24.518 -12.363  1.00  0.00           H  
ATOM   1611 2HB  PHE A 105       1.071  25.638 -11.010  1.00  0.00           H  
ATOM   1612  HD1 PHE A 105      -0.924  23.369 -13.108  1.00  0.00           H  
ATOM   1613  HD2 PHE A 105      -0.912  25.926  -9.685  1.00  0.00           H  
ATOM   1614  HE1 PHE A 105      -3.072  22.391 -12.372  1.00  0.00           H  
ATOM   1615  HE2 PHE A 105      -3.059  24.948  -8.945  1.00  0.00           H  
ATOM   1616  HZ  PHE A 105      -4.139  23.180 -10.291  1.00  0.00           H  
ATOM   1617  N   ASP A 106       1.791  28.321 -13.537  1.00  0.00           N  
ATOM   1618  CA  ASP A 106       3.000  28.936 -14.072  1.00  0.00           C  
ATOM   1619  C   ASP A 106       3.848  29.541 -12.961  1.00  0.00           C  
ATOM   1620  O   ASP A 106       4.998  29.920 -13.182  1.00  0.00           O  
ATOM   1621  CB  ASP A 106       2.644  30.016 -15.097  1.00  0.00           C  
ATOM   1622  CG  ASP A 106       2.027  29.447 -16.368  1.00  0.00           C  
ATOM   1623  OD1 ASP A 106       2.180  28.272 -16.604  1.00  0.00           O  
ATOM   1624  OD2 ASP A 106       1.409  30.192 -17.089  1.00  0.00           O  
ATOM   1625  H   ASP A 106       0.969  28.891 -13.398  1.00  0.00           H  
ATOM   1626  HA  ASP A 106       3.589  28.165 -14.569  1.00  0.00           H  
ATOM   1627 1HB  ASP A 106       1.940  30.721 -14.653  1.00  0.00           H  
ATOM   1628 2HB  ASP A 106       3.541  30.574 -15.365  1.00  0.00           H  
ATOM   1629  N   TYR A 107       3.273  29.630 -11.767  1.00  0.00           N  
ATOM   1630  CA  TYR A 107       3.755  30.560 -10.752  1.00  0.00           C  
ATOM   1631  C   TYR A 107       4.283  29.818  -9.531  1.00  0.00           C  
ATOM   1632  O   TYR A 107       3.627  28.917  -9.008  1.00  0.00           O  
ATOM   1633  CB  TYR A 107       2.643  31.529 -10.344  1.00  0.00           C  
ATOM   1634  CG  TYR A 107       1.930  32.168 -11.514  1.00  0.00           C  
ATOM   1635  CD1 TYR A 107       0.639  31.776 -11.838  1.00  0.00           C  
ATOM   1636  CD2 TYR A 107       2.566  33.146 -12.264  1.00  0.00           C  
ATOM   1637  CE1 TYR A 107      -0.013  32.360 -12.907  1.00  0.00           C  
ATOM   1638  CE2 TYR A 107       1.914  33.730 -13.333  1.00  0.00           C  
ATOM   1639  CZ  TYR A 107       0.630  33.340 -13.655  1.00  0.00           C  
ATOM   1640  OH  TYR A 107      -0.018  33.921 -14.720  1.00  0.00           O  
ATOM   1641  H   TYR A 107       2.483  29.038 -11.556  1.00  0.00           H  
ATOM   1642  HA  TYR A 107       4.580  31.134 -11.173  1.00  0.00           H  
ATOM   1643 1HB  TYR A 107       1.903  31.001  -9.741  1.00  0.00           H  
ATOM   1644 2HB  TYR A 107       3.061  32.323  -9.726  1.00  0.00           H  
ATOM   1645  HD1 TYR A 107       0.139  31.007 -11.249  1.00  0.00           H  
ATOM   1646  HD2 TYR A 107       3.580  33.453 -12.010  1.00  0.00           H  
ATOM   1647  HE1 TYR A 107      -1.027  32.052 -13.162  1.00  0.00           H  
ATOM   1648  HE2 TYR A 107       2.415  34.498 -13.923  1.00  0.00           H  
ATOM   1649  HH  TYR A 107       0.621  34.375 -15.275  1.00  0.00           H  
ATOM   1650  N   TRP A 108       5.473  30.202  -9.082  1.00  0.00           N  
ATOM   1651  CA  TRP A 108       6.062  29.622  -7.880  1.00  0.00           C  
ATOM   1652  C   TRP A 108       7.256  30.438  -7.403  1.00  0.00           C  
ATOM   1653  O   TRP A 108       8.335  30.381  -7.993  1.00  0.00           O  
ATOM   1654  CB  TRP A 108       6.497  28.179  -8.142  1.00  0.00           C  
ATOM   1655  CG  TRP A 108       7.191  27.542  -6.977  1.00  0.00           C  
ATOM   1656  CD1 TRP A 108       8.536  27.478  -6.765  1.00  0.00           C  
ATOM   1657  CD2 TRP A 108       6.575  26.873  -5.850  1.00  0.00           C  
ATOM   1658  NE1 TRP A 108       8.798  26.817  -5.590  1.00  0.00           N  
ATOM   1659  CE2 TRP A 108       7.610  26.441  -5.017  1.00  0.00           C  
ATOM   1660  CE3 TRP A 108       5.248  26.611  -5.487  1.00  0.00           C  
ATOM   1661  CZ2 TRP A 108       7.365  25.756  -3.837  1.00  0.00           C  
ATOM   1662  CZ3 TRP A 108       5.002  25.925  -4.304  1.00  0.00           C  
ATOM   1663  CH2 TRP A 108       6.034  25.510  -3.500  1.00  0.00           C  
ATOM   1664  H   TRP A 108       5.983  30.913  -9.585  1.00  0.00           H  
ATOM   1665  HA  TRP A 108       5.309  29.621  -7.092  1.00  0.00           H  
ATOM   1666 1HB  TRP A 108       5.625  27.575  -8.394  1.00  0.00           H  
ATOM   1667 2HB  TRP A 108       7.171  28.152  -8.999  1.00  0.00           H  
ATOM   1668  HD1 TRP A 108       9.292  27.890  -7.430  1.00  0.00           H  
ATOM   1669  HE1 TRP A 108       9.716  26.635  -5.210  1.00  0.00           H  
ATOM   1670  HE3 TRP A 108       4.425  26.941  -6.120  1.00  0.00           H  
ATOM   1671  HZ2 TRP A 108       8.170  25.417  -3.185  1.00  0.00           H  
ATOM   1672  HZ3 TRP A 108       3.966  25.724  -4.029  1.00  0.00           H  
ATOM   1673  HH2 TRP A 108       5.805  24.974  -2.578  1.00  0.00           H  
ATOM   1674  N   GLY A 109       7.057  31.197  -6.331  1.00  0.00           N  
ATOM   1675  CA  GLY A 109       8.139  31.959  -5.719  1.00  0.00           C  
ATOM   1676  C   GLY A 109       9.186  31.036  -5.109  1.00  0.00           C  
ATOM   1677  O   GLY A 109       8.891  29.893  -4.759  1.00  0.00           O  
ATOM   1678  H   GLY A 109       6.131  31.248  -5.929  1.00  0.00           H  
ATOM   1679 1HA  GLY A 109       8.605  32.597  -6.471  1.00  0.00           H  
ATOM   1680 2HA  GLY A 109       7.733  32.614  -4.949  1.00  0.00           H  
ATOM   1681  N   GLN A 110      10.410  31.538  -4.984  1.00  0.00           N  
ATOM   1682  CA  GLN A 110      11.548  30.701  -4.624  1.00  0.00           C  
ATOM   1683  C   GLN A 110      11.501  30.309  -3.153  1.00  0.00           C  
ATOM   1684  O   GLN A 110      12.155  29.354  -2.734  1.00  0.00           O  
ATOM   1685  CB  GLN A 110      12.863  31.424  -4.931  1.00  0.00           C  
ATOM   1686  CG  GLN A 110      13.289  32.419  -3.866  1.00  0.00           C  
ATOM   1687  CD  GLN A 110      12.716  33.803  -4.104  1.00  0.00           C  
ATOM   1688  OE1 GLN A 110      11.646  33.953  -4.701  1.00  0.00           O  
ATOM   1689  NE2 GLN A 110      13.425  34.825  -3.638  1.00  0.00           N  
ATOM   1690  H   GLN A 110      10.555  32.525  -5.141  1.00  0.00           H  
ATOM   1691  HA  GLN A 110      11.507  29.787  -5.217  1.00  0.00           H  
ATOM   1692 1HB  GLN A 110      13.662  30.692  -5.047  1.00  0.00           H  
ATOM   1693 2HB  GLN A 110      12.771  31.961  -5.875  1.00  0.00           H  
ATOM   1694 1HG  GLN A 110      12.941  32.068  -2.894  1.00  0.00           H  
ATOM   1695 2HG  GLN A 110      14.376  32.495  -3.868  1.00  0.00           H  
ATOM   1696 1HE2 GLN A 110      13.097  35.762  -3.765  1.00  0.00           H  
ATOM   1697 2HE2 GLN A 110      14.288  34.659  -3.160  1.00  0.00           H  
ATOM   1698  N   GLY A 111      10.725  31.053  -2.372  1.00  0.00           N  
ATOM   1699  CA  GLY A 111      10.560  30.760  -0.954  1.00  0.00           C  
ATOM   1700  C   GLY A 111      11.385  31.710  -0.095  1.00  0.00           C  
ATOM   1701  O   GLY A 111      12.481  32.118  -0.482  1.00  0.00           O  
ATOM   1702  H   GLY A 111      10.237  31.842  -2.772  1.00  0.00           H  
ATOM   1703 1HA  GLY A 111       9.506  30.844  -0.685  1.00  0.00           H  
ATOM   1704 2HA  GLY A 111      10.860  29.732  -0.757  1.00  0.00           H  
ATOM   1705  N   THR A 112      10.853  32.059   1.071  1.00  0.00           N  
ATOM   1706  CA  THR A 112      11.551  32.942   1.998  1.00  0.00           C  
ATOM   1707  C   THR A 112      11.740  32.278   3.356  1.00  0.00           C  
ATOM   1708  O   THR A 112      10.772  32.021   4.072  1.00  0.00           O  
ATOM   1709  CB  THR A 112      10.794  34.271   2.173  1.00  0.00           C  
ATOM   1710  OG1 THR A 112      10.680  34.930   0.905  1.00  0.00           O  
ATOM   1711  CG2 THR A 112      11.529  35.179   3.147  1.00  0.00           C  
ATOM   1712  H   THR A 112       9.942  31.703   1.323  1.00  0.00           H  
ATOM   1713  HA  THR A 112      12.539  33.160   1.590  1.00  0.00           H  
ATOM   1714  HB  THR A 112       9.793  34.072   2.555  1.00  0.00           H  
ATOM   1715  HG1 THR A 112      11.442  35.500   0.771  1.00  0.00           H  
ATOM   1716 1HG2 THR A 112      10.979  36.114   3.259  1.00  0.00           H  
ATOM   1717 2HG2 THR A 112      11.607  34.686   4.116  1.00  0.00           H  
ATOM   1718 3HG2 THR A 112      12.527  35.390   2.766  1.00  0.00           H  
ATOM   1719  N   LEU A 113      12.992  32.002   3.705  1.00  0.00           N  
ATOM   1720  CA  LEU A 113      13.312  31.388   4.988  1.00  0.00           C  
ATOM   1721  C   LEU A 113      13.229  32.403   6.120  1.00  0.00           C  
ATOM   1722  O   LEU A 113      13.946  33.404   6.123  1.00  0.00           O  
ATOM   1723  CB  LEU A 113      14.716  30.772   4.946  1.00  0.00           C  
ATOM   1724  CG  LEU A 113      15.221  30.176   6.266  1.00  0.00           C  
ATOM   1725  CD1 LEU A 113      14.338  29.001   6.663  1.00  0.00           C  
ATOM   1726  CD2 LEU A 113      16.670  29.741   6.106  1.00  0.00           C  
ATOM   1727  H   LEU A 113      13.741  32.223   3.065  1.00  0.00           H  
ATOM   1728  HA  LEU A 113      12.588  30.597   5.183  1.00  0.00           H  
ATOM   1729 1HB  LEU A 113      14.726  29.980   4.200  1.00  0.00           H  
ATOM   1730 2HB  LEU A 113      15.424  31.542   4.638  1.00  0.00           H  
ATOM   1731  HG  LEU A 113      15.152  30.926   7.054  1.00  0.00           H  
ATOM   1732 1HD1 LEU A 113      14.696  28.577   7.602  1.00  0.00           H  
ATOM   1733 2HD1 LEU A 113      13.311  29.344   6.790  1.00  0.00           H  
ATOM   1734 3HD1 LEU A 113      14.373  28.240   5.885  1.00  0.00           H  
ATOM   1735 1HD2 LEU A 113      17.029  29.318   7.044  1.00  0.00           H  
ATOM   1736 2HD2 LEU A 113      16.739  28.990   5.319  1.00  0.00           H  
ATOM   1737 3HD2 LEU A 113      17.281  30.603   5.839  1.00  0.00           H  
ATOM   1738  N   VAL A 114      12.351  32.140   7.082  1.00  0.00           N  
ATOM   1739  CA  VAL A 114      12.225  32.991   8.259  1.00  0.00           C  
ATOM   1740  C   VAL A 114      12.539  32.218   9.534  1.00  0.00           C  
ATOM   1741  O   VAL A 114      11.950  31.169   9.795  1.00  0.00           O  
ATOM   1742  CB  VAL A 114      10.801  33.571   8.351  1.00  0.00           C  
ATOM   1743  CG1 VAL A 114      10.652  34.420   9.604  1.00  0.00           C  
ATOM   1744  CG2 VAL A 114      10.494  34.388   7.105  1.00  0.00           C  
ATOM   1745  H   VAL A 114      11.754  31.330   6.995  1.00  0.00           H  
ATOM   1746  HA  VAL A 114      12.934  33.815   8.167  1.00  0.00           H  
ATOM   1747  HB  VAL A 114      10.089  32.749   8.432  1.00  0.00           H  
ATOM   1748 1HG1 VAL A 114       9.639  34.822   9.653  1.00  0.00           H  
ATOM   1749 2HG1 VAL A 114      10.841  33.807  10.484  1.00  0.00           H  
ATOM   1750 3HG1 VAL A 114      11.366  35.243   9.573  1.00  0.00           H  
ATOM   1751 1HG2 VAL A 114       9.485  34.794   7.176  1.00  0.00           H  
ATOM   1752 2HG2 VAL A 114      11.210  35.206   7.021  1.00  0.00           H  
ATOM   1753 3HG2 VAL A 114      10.566  33.750   6.224  1.00  0.00           H  
ATOM   1754  N   THR A 115      13.469  32.742  10.324  1.00  0.00           N  
ATOM   1755  CA  THR A 115      13.828  32.128  11.597  1.00  0.00           C  
ATOM   1756  C   THR A 115      13.515  33.056  12.764  1.00  0.00           C  
ATOM   1757  O   THR A 115      12.392  33.143  13.177  1.00  0.00           O  
ATOM   1758  OXT THR A 115      14.392  33.701  13.269  1.00  0.00           O  
ATOM   1759  CB  THR A 115      15.319  31.743  11.627  1.00  0.00           C  
ATOM   1760  OG1 THR A 115      15.591  30.794  10.588  1.00  0.00           O  
ATOM   1761  CG2 THR A 115      15.686  31.136  12.972  1.00  0.00           C  
ATOM   1762  H   THR A 115      13.941  33.587  10.036  1.00  0.00           H  
ATOM   1763  HA  THR A 115      13.237  31.220  11.722  1.00  0.00           H  
ATOM   1764  HB  THR A 115      15.927  32.631  11.457  1.00  0.00           H  
ATOM   1765  HG1 THR A 115      15.591  29.907  10.957  1.00  0.00           H  
ATOM   1766 1HG2 THR A 115      16.743  30.871  12.975  1.00  0.00           H  
ATOM   1767 2HG2 THR A 115      15.491  31.860  13.763  1.00  0.00           H  
ATOM   1768 3HG2 THR A 115      15.088  30.242  13.143  1.00  0.00           H  
ATOM   1769  N   ASP C 116      -9.632  22.916   6.425  1.00  0.00           N  
ATOM   1770  CA  ASP C 116      -9.180  22.235   7.633  1.00  0.00           C  
ATOM   1771  C   ASP C 116      -9.384  20.729   7.525  1.00  0.00           C  
ATOM   1772  O   ASP C 116      -9.776  20.075   8.491  1.00  0.00           O  
ATOM   1773  CB  ASP C 116      -9.923  22.769   8.859  1.00  0.00           C  
ATOM   1774  CG  ASP C 116      -9.558  24.210   9.192  1.00  0.00           C  
ATOM   1775  OD1 ASP C 116      -8.421  24.573   9.001  1.00  0.00           O  
ATOM   1776  OD2 ASP C 116     -10.418  24.933   9.635  1.00  0.00           O  
ATOM   1777 1H   ASP C 116      -9.487  23.900   6.523  1.00  0.00           H  
ATOM   1778 2H   ASP C 116      -9.113  22.579   5.639  1.00  0.00           H  
ATOM   1779 3H   ASP C 116     -10.605  22.735   6.284  1.00  0.00           H  
ATOM   1780  HA  ASP C 116      -8.115  22.426   7.760  1.00  0.00           H  
ATOM   1781 1HB  ASP C 116     -10.998  22.713   8.687  1.00  0.00           H  
ATOM   1782 2HB  ASP C 116      -9.697  22.143   9.723  1.00  0.00           H  
ATOM   1783  N   ILE C 117      -9.116  20.184   6.343  1.00  0.00           N  
ATOM   1784  CA  ILE C 117      -9.186  18.743   6.130  1.00  0.00           C  
ATOM   1785  C   ILE C 117      -7.846  18.078   6.417  1.00  0.00           C  
ATOM   1786  O   ILE C 117      -6.825  18.440   5.832  1.00  0.00           O  
ATOM   1787  CB  ILE C 117      -9.621  18.421   4.689  1.00  0.00           C  
ATOM   1788  CG1 ILE C 117     -11.021  18.980   4.417  1.00  0.00           C  
ATOM   1789  CG2 ILE C 117      -9.587  16.920   4.446  1.00  0.00           C  
ATOM   1790  CD1 ILE C 117     -11.445  18.885   2.969  1.00  0.00           C  
ATOM   1791  H   ILE C 117      -8.856  20.783   5.572  1.00  0.00           H  
ATOM   1792  HA  ILE C 117      -9.925  18.328   6.814  1.00  0.00           H  
ATOM   1793  HB  ILE C 117      -8.946  18.909   3.987  1.00  0.00           H  
ATOM   1794 1HG1 ILE C 117     -11.750  18.444   5.023  1.00  0.00           H  
ATOM   1795 2HG1 ILE C 117     -11.058  20.028   4.714  1.00  0.00           H  
ATOM   1796 1HG2 ILE C 117      -9.899  16.711   3.422  1.00  0.00           H  
ATOM   1797 2HG2 ILE C 117      -8.575  16.550   4.600  1.00  0.00           H  
ATOM   1798 3HG2 ILE C 117     -10.265  16.424   5.140  1.00  0.00           H  
ATOM   1799 1HD1 ILE C 117     -12.446  19.301   2.855  1.00  0.00           H  
ATOM   1800 2HD1 ILE C 117     -10.746  19.446   2.347  1.00  0.00           H  
ATOM   1801 3HD1 ILE C 117     -11.449  17.841   2.659  1.00  0.00           H  
ATOM   1802  N   VAL C 118      -7.855  17.104   7.321  1.00  0.00           N  
ATOM   1803  CA  VAL C 118      -6.636  16.404   7.705  1.00  0.00           C  
ATOM   1804  C   VAL C 118      -6.197  15.426   6.623  1.00  0.00           C  
ATOM   1805  O   VAL C 118      -6.967  14.560   6.206  1.00  0.00           O  
ATOM   1806  CB  VAL C 118      -6.852  15.641   9.026  1.00  0.00           C  
ATOM   1807  CG1 VAL C 118      -5.615  14.829   9.380  1.00  0.00           C  
ATOM   1808  CG2 VAL C 118      -7.192  16.619  10.139  1.00  0.00           C  
ATOM   1809  H   VAL C 118      -8.730  16.842   7.752  1.00  0.00           H  
ATOM   1810  HA  VAL C 118      -5.845  17.141   7.852  1.00  0.00           H  
ATOM   1811  HB  VAL C 118      -7.673  14.935   8.897  1.00  0.00           H  
ATOM   1812 1HG1 VAL C 118      -5.785  14.296  10.316  1.00  0.00           H  
ATOM   1813 2HG1 VAL C 118      -5.411  14.111   8.586  1.00  0.00           H  
ATOM   1814 3HG1 VAL C 118      -4.762  15.497   9.494  1.00  0.00           H  
ATOM   1815 1HG2 VAL C 118      -7.344  16.073  11.070  1.00  0.00           H  
ATOM   1816 2HG2 VAL C 118      -6.373  17.328  10.264  1.00  0.00           H  
ATOM   1817 3HG2 VAL C 118      -8.104  17.159   9.883  1.00  0.00           H  
ATOM   1818  N   MET C 119      -4.956  15.569   6.171  1.00  0.00           N  
ATOM   1819  CA  MET C 119      -4.429  14.731   5.101  1.00  0.00           C  
ATOM   1820  C   MET C 119      -3.187  13.975   5.555  1.00  0.00           C  
ATOM   1821  O   MET C 119      -2.108  14.554   5.682  1.00  0.00           O  
ATOM   1822  CB  MET C 119      -4.116  15.580   3.870  1.00  0.00           C  
ATOM   1823  CG  MET C 119      -5.315  16.324   3.298  1.00  0.00           C  
ATOM   1824  SD  MET C 119      -4.883  17.350   1.878  1.00  0.00           S  
ATOM   1825  CE  MET C 119      -4.743  16.109   0.595  1.00  0.00           C  
ATOM   1826  H   MET C 119      -4.363  16.277   6.579  1.00  0.00           H  
ATOM   1827  HA  MET C 119      -5.186  13.993   4.835  1.00  0.00           H  
ATOM   1828 1HB  MET C 119      -3.355  16.317   4.121  1.00  0.00           H  
ATOM   1829 2HB  MET C 119      -3.710  14.944   3.083  1.00  0.00           H  
ATOM   1830 1HG  MET C 119      -6.074  15.607   2.987  1.00  0.00           H  
ATOM   1831 2HG  MET C 119      -5.746  16.965   4.067  1.00  0.00           H  
ATOM   1832 1HE  MET C 119      -4.480  16.589  -0.348  1.00  0.00           H  
ATOM   1833 2HE  MET C 119      -3.969  15.390   0.866  1.00  0.00           H  
ATOM   1834 3HE  MET C 119      -5.696  15.591   0.484  1.00  0.00           H  
ATOM   1835  N   THR C 120      -3.345  12.679   5.798  1.00  0.00           N  
ATOM   1836  CA  THR C 120      -2.258  11.859   6.321  1.00  0.00           C  
ATOM   1837  C   THR C 120      -1.569  11.082   5.206  1.00  0.00           C  
ATOM   1838  O   THR C 120      -2.179  10.230   4.561  1.00  0.00           O  
ATOM   1839  CB  THR C 120      -2.770  10.880   7.394  1.00  0.00           C  
ATOM   1840  OG1 THR C 120      -3.323  11.617   8.492  1.00  0.00           O  
ATOM   1841  CG2 THR C 120      -1.635  10.001   7.898  1.00  0.00           C  
ATOM   1842  H   THR C 120      -4.241  12.250   5.616  1.00  0.00           H  
ATOM   1843  HA  THR C 120      -1.519  12.516   6.780  1.00  0.00           H  
ATOM   1844  HB  THR C 120      -3.549  10.248   6.968  1.00  0.00           H  
ATOM   1845  HG1 THR C 120      -4.274  11.489   8.515  1.00  0.00           H  
ATOM   1846 1HG2 THR C 120      -2.015   9.315   8.655  1.00  0.00           H  
ATOM   1847 2HG2 THR C 120      -1.220   9.431   7.067  1.00  0.00           H  
ATOM   1848 3HG2 THR C 120      -0.857  10.626   8.333  1.00  0.00           H  
ATOM   1849  N   GLN C 121      -0.293  11.381   4.985  1.00  0.00           N  
ATOM   1850  CA  GLN C 121       0.501  10.665   3.994  1.00  0.00           C  
ATOM   1851  C   GLN C 121       1.208   9.468   4.616  1.00  0.00           C  
ATOM   1852  O   GLN C 121       1.525   9.470   5.806  1.00  0.00           O  
ATOM   1853  CB  GLN C 121       1.527  11.602   3.351  1.00  0.00           C  
ATOM   1854  CG  GLN C 121       0.916  12.721   2.525  1.00  0.00           C  
ATOM   1855  CD  GLN C 121       1.967  13.599   1.872  1.00  0.00           C  
ATOM   1856  OE1 GLN C 121       1.765  14.803   1.691  1.00  0.00           O  
ATOM   1857  NE2 GLN C 121       3.097  13.000   1.514  1.00  0.00           N  
ATOM   1858  H   GLN C 121       0.137  12.124   5.518  1.00  0.00           H  
ATOM   1859  HA  GLN C 121      -0.168  10.295   3.218  1.00  0.00           H  
ATOM   1860 1HB  GLN C 121       2.143  12.055   4.128  1.00  0.00           H  
ATOM   1861 2HB  GLN C 121       2.188  11.027   2.702  1.00  0.00           H  
ATOM   1862 1HG  GLN C 121       0.299  12.284   1.740  1.00  0.00           H  
ATOM   1863 2HG  GLN C 121       0.304  13.346   3.176  1.00  0.00           H  
ATOM   1864 1HE2 GLN C 121       3.827  13.528   1.079  1.00  0.00           H  
ATOM   1865 2HE2 GLN C 121       3.219  12.021   1.680  1.00  0.00           H  
ATOM   1866  N   SER C 122       1.454   8.445   3.804  1.00  0.00           N  
ATOM   1867  CA  SER C 122       2.133   7.242   4.271  1.00  0.00           C  
ATOM   1868  C   SER C 122       2.941   6.597   3.153  1.00  0.00           C  
ATOM   1869  O   SER C 122       2.477   6.494   2.018  1.00  0.00           O  
ATOM   1870  CB  SER C 122       1.123   6.250   4.815  1.00  0.00           C  
ATOM   1871  OG  SER C 122       1.750   5.063   5.214  1.00  0.00           O  
ATOM   1872  H   SER C 122       1.163   8.502   2.839  1.00  0.00           H  
ATOM   1873  HA  SER C 122       2.819   7.521   5.073  1.00  0.00           H  
ATOM   1874 1HB  SER C 122       0.600   6.691   5.663  1.00  0.00           H  
ATOM   1875 2HB  SER C 122       0.379   6.032   4.049  1.00  0.00           H  
ATOM   1876  HG  SER C 122       2.211   4.733   4.438  1.00  0.00           H  
ATOM   1877  N   PRO C 123       4.153   6.162   3.481  1.00  0.00           N  
ATOM   1878  CA  PRO C 123       4.665   6.274   4.842  1.00  0.00           C  
ATOM   1879  C   PRO C 123       5.234   7.662   5.104  1.00  0.00           C  
ATOM   1880  O   PRO C 123       5.145   8.551   4.256  1.00  0.00           O  
ATOM   1881  CB  PRO C 123       5.755   5.199   4.889  1.00  0.00           C  
ATOM   1882  CG  PRO C 123       6.325   5.195   3.512  1.00  0.00           C  
ATOM   1883  CD  PRO C 123       5.138   5.422   2.614  1.00  0.00           C  
ATOM   1884  HA  PRO C 123       3.857   6.047   5.552  1.00  0.00           H  
ATOM   1885 1HB  PRO C 123       6.500   5.451   5.659  1.00  0.00           H  
ATOM   1886 2HB  PRO C 123       5.316   4.230   5.172  1.00  0.00           H  
ATOM   1887 1HG  PRO C 123       7.087   5.982   3.414  1.00  0.00           H  
ATOM   1888 2HG  PRO C 123       6.830   4.238   3.312  1.00  0.00           H  
ATOM   1889 1HD  PRO C 123       5.442   6.031   1.751  1.00  0.00           H  
ATOM   1890 2HD  PRO C 123       4.737   4.453   2.284  1.00  0.00           H  
ATOM   1891  N   LEU C 124       5.819   7.843   6.283  1.00  0.00           N  
ATOM   1892  CA  LEU C 124       6.580   9.050   6.583  1.00  0.00           C  
ATOM   1893  C   LEU C 124       7.845   9.129   5.737  1.00  0.00           C  
ATOM   1894  O   LEU C 124       8.253  10.210   5.313  1.00  0.00           O  
ATOM   1895  CB  LEU C 124       6.950   9.087   8.071  1.00  0.00           C  
ATOM   1896  CG  LEU C 124       5.783   9.307   9.042  1.00  0.00           C  
ATOM   1897  CD1 LEU C 124       6.265   9.104  10.472  1.00  0.00           C  
ATOM   1898  CD2 LEU C 124       5.219  10.707   8.849  1.00  0.00           C  
ATOM   1899  H   LEU C 124       5.734   7.127   6.990  1.00  0.00           H  
ATOM   1900  HA  LEU C 124       5.960   9.916   6.355  1.00  0.00           H  
ATOM   1901 1HB  LEU C 124       7.426   8.143   8.334  1.00  0.00           H  
ATOM   1902 2HB  LEU C 124       7.670   9.890   8.231  1.00  0.00           H  
ATOM   1903  HG  LEU C 124       5.003   8.571   8.846  1.00  0.00           H  
ATOM   1904 1HD1 LEU C 124       5.436   9.260  11.161  1.00  0.00           H  
ATOM   1905 2HD1 LEU C 124       6.645   8.088  10.587  1.00  0.00           H  
ATOM   1906 3HD1 LEU C 124       7.059   9.816  10.692  1.00  0.00           H  
ATOM   1907 1HD2 LEU C 124       4.389  10.863   9.538  1.00  0.00           H  
ATOM   1908 2HD2 LEU C 124       5.998  11.443   9.046  1.00  0.00           H  
ATOM   1909 3HD2 LEU C 124       4.866  10.818   7.824  1.00  0.00           H  
ATOM   1910  N   SER C 125       8.461   7.977   5.495  1.00  0.00           N  
ATOM   1911  CA  SER C 125       9.649   7.906   4.653  1.00  0.00           C  
ATOM   1912  C   SER C 125       9.793   6.528   4.018  1.00  0.00           C  
ATOM   1913  O   SER C 125       9.499   5.511   4.646  1.00  0.00           O  
ATOM   1914  CB  SER C 125      10.886   8.229   5.468  1.00  0.00           C  
ATOM   1915  OG  SER C 125      12.044   8.128   4.685  1.00  0.00           O  
ATOM   1916  H   SER C 125       8.096   7.128   5.904  1.00  0.00           H  
ATOM   1917  HA  SER C 125       9.552   8.642   3.854  1.00  0.00           H  
ATOM   1918 1HB  SER C 125      10.803   9.238   5.871  1.00  0.00           H  
ATOM   1919 2HB  SER C 125      10.955   7.544   6.312  1.00  0.00           H  
ATOM   1920  HG  SER C 125      11.815   8.493   3.826  1.00  0.00           H  
ATOM   1921  N   LEU C 126      10.247   6.502   2.770  1.00  0.00           N  
ATOM   1922  CA  LEU C 126      10.268   5.272   1.988  1.00  0.00           C  
ATOM   1923  C   LEU C 126      11.622   5.066   1.321  1.00  0.00           C  
ATOM   1924  O   LEU C 126      11.980   5.783   0.387  1.00  0.00           O  
ATOM   1925  CB  LEU C 126       9.165   5.302   0.922  1.00  0.00           C  
ATOM   1926  CG  LEU C 126       9.097   4.079  -0.000  1.00  0.00           C  
ATOM   1927  CD1 LEU C 126       8.774   2.839   0.823  1.00  0.00           C  
ATOM   1928  CD2 LEU C 126       8.047   4.311  -1.075  1.00  0.00           C  
ATOM   1929  H   LEU C 126      10.587   7.356   2.352  1.00  0.00           H  
ATOM   1930  HA  LEU C 126      10.085   4.433   2.659  1.00  0.00           H  
ATOM   1931 1HB  LEU C 126       8.202   5.394   1.422  1.00  0.00           H  
ATOM   1932 2HB  LEU C 126       9.312   6.182   0.296  1.00  0.00           H  
ATOM   1933  HG  LEU C 126      10.069   3.923  -0.470  1.00  0.00           H  
ATOM   1934 1HD1 LEU C 126       8.726   1.969   0.167  1.00  0.00           H  
ATOM   1935 2HD1 LEU C 126       9.551   2.686   1.571  1.00  0.00           H  
ATOM   1936 3HD1 LEU C 126       7.813   2.972   1.319  1.00  0.00           H  
ATOM   1937 1HD2 LEU C 126       7.999   3.441  -1.732  1.00  0.00           H  
ATOM   1938 2HD2 LEU C 126       7.074   4.466  -0.607  1.00  0.00           H  
ATOM   1939 3HD2 LEU C 126       8.312   5.192  -1.659  1.00  0.00           H  
ATOM   1940  N   PRO C 127      12.371   4.082   1.806  1.00  0.00           N  
ATOM   1941  CA  PRO C 127      13.601   3.658   1.146  1.00  0.00           C  
ATOM   1942  C   PRO C 127      13.302   2.876  -0.126  1.00  0.00           C  
ATOM   1943  O   PRO C 127      12.478   1.961  -0.125  1.00  0.00           O  
ATOM   1944  CB  PRO C 127      14.275   2.779   2.204  1.00  0.00           C  
ATOM   1945  CG  PRO C 127      13.138   2.146   2.931  1.00  0.00           C  
ATOM   1946  CD  PRO C 127      12.086   3.221   2.991  1.00  0.00           C  
ATOM   1947  HA  PRO C 127      14.214   4.543   0.921  1.00  0.00           H  
ATOM   1948 1HB  PRO C 127      14.934   2.044   1.719  1.00  0.00           H  
ATOM   1949 2HB  PRO C 127      14.909   3.397   2.858  1.00  0.00           H  
ATOM   1950 1HG  PRO C 127      12.797   1.248   2.394  1.00  0.00           H  
ATOM   1951 2HG  PRO C 127      13.463   1.815   3.929  1.00  0.00           H  
ATOM   1952 1HD  PRO C 127      11.089   2.763   2.918  1.00  0.00           H  
ATOM   1953 2HD  PRO C 127      12.188   3.782   3.931  1.00  0.00           H  
ATOM   1954  N   VAL C 128      13.975   3.242  -1.212  1.00  0.00           N  
ATOM   1955  CA  VAL C 128      13.681   2.675  -2.523  1.00  0.00           C  
ATOM   1956  C   VAL C 128      14.942   2.137  -3.186  1.00  0.00           C  
ATOM   1957  O   VAL C 128      15.987   2.789  -3.176  1.00  0.00           O  
ATOM   1958  CB  VAL C 128      13.040   3.740  -3.433  1.00  0.00           C  
ATOM   1959  CG1 VAL C 128      12.792   3.172  -4.823  1.00  0.00           C  
ATOM   1960  CG2 VAL C 128      11.742   4.237  -2.814  1.00  0.00           C  
ATOM   1961  H   VAL C 128      14.709   3.930  -1.127  1.00  0.00           H  
ATOM   1962  HA  VAL C 128      12.975   1.853  -2.394  1.00  0.00           H  
ATOM   1963  HB  VAL C 128      13.733   4.574  -3.545  1.00  0.00           H  
ATOM   1964 1HG1 VAL C 128      12.339   3.938  -5.453  1.00  0.00           H  
ATOM   1965 2HG1 VAL C 128      13.738   2.856  -5.261  1.00  0.00           H  
ATOM   1966 3HG1 VAL C 128      12.120   2.317  -4.752  1.00  0.00           H  
ATOM   1967 1HG2 VAL C 128      11.295   4.989  -3.463  1.00  0.00           H  
ATOM   1968 2HG2 VAL C 128      11.052   3.401  -2.697  1.00  0.00           H  
ATOM   1969 3HG2 VAL C 128      11.949   4.676  -1.838  1.00  0.00           H  
ATOM   1970  N   THR C 129      14.839   0.944  -3.762  1.00  0.00           N  
ATOM   1971  CA  THR C 129      15.898   0.409  -4.609  1.00  0.00           C  
ATOM   1972  C   THR C 129      15.804   0.964  -6.025  1.00  0.00           C  
ATOM   1973  O   THR C 129      14.719   1.044  -6.600  1.00  0.00           O  
ATOM   1974  CB  THR C 129      15.848  -1.130  -4.653  1.00  0.00           C  
ATOM   1975  OG1 THR C 129      16.035  -1.654  -3.332  1.00  0.00           O  
ATOM   1976  CG2 THR C 129      16.934  -1.673  -5.568  1.00  0.00           C  
ATOM   1977  H   THR C 129      14.006   0.394  -3.608  1.00  0.00           H  
ATOM   1978  HA  THR C 129      16.860   0.709  -4.193  1.00  0.00           H  
ATOM   1979  HB  THR C 129      14.875  -1.452  -5.022  1.00  0.00           H  
ATOM   1980  HG1 THR C 129      15.179  -1.818  -2.929  1.00  0.00           H  
ATOM   1981 1HG2 THR C 129      16.884  -2.761  -5.587  1.00  0.00           H  
ATOM   1982 2HG2 THR C 129      16.788  -1.285  -6.576  1.00  0.00           H  
ATOM   1983 3HG2 THR C 129      17.911  -1.362  -5.198  1.00  0.00           H  
ATOM   1984  N   PRO C 130      16.948   1.346  -6.582  1.00  0.00           N  
ATOM   1985  CA  PRO C 130      17.003   1.853  -7.948  1.00  0.00           C  
ATOM   1986  C   PRO C 130      16.279   0.922  -8.911  1.00  0.00           C  
ATOM   1987  O   PRO C 130      16.632  -0.251  -9.039  1.00  0.00           O  
ATOM   1988  CB  PRO C 130      18.507   1.905  -8.235  1.00  0.00           C  
ATOM   1989  CG  PRO C 130      19.125   2.172  -6.905  1.00  0.00           C  
ATOM   1990  CD  PRO C 130      18.304   1.358  -5.941  1.00  0.00           C  
ATOM   1991  HA  PRO C 130      16.562   2.860  -7.978  1.00  0.00           H  
ATOM   1992 1HB  PRO C 130      18.839   0.954  -8.677  1.00  0.00           H  
ATOM   1993 2HB  PRO C 130      18.722   2.693  -8.972  1.00  0.00           H  
ATOM   1994 1HG  PRO C 130      20.185   1.877  -6.913  1.00  0.00           H  
ATOM   1995 2HG  PRO C 130      19.097   3.249  -6.682  1.00  0.00           H  
ATOM   1996 1HD  PRO C 130      18.724   0.345  -5.865  1.00  0.00           H  
ATOM   1997 2HD  PRO C 130      18.298   1.851  -4.957  1.00  0.00           H  
ATOM   1998  N   GLY C 131      15.264   1.450  -9.587  1.00  0.00           N  
ATOM   1999  CA  GLY C 131      14.507   0.675 -10.562  1.00  0.00           C  
ATOM   2000  C   GLY C 131      13.254   0.075  -9.935  1.00  0.00           C  
ATOM   2001  O   GLY C 131      12.442  -0.545 -10.621  1.00  0.00           O  
ATOM   2002  H   GLY C 131      15.012   2.414  -9.421  1.00  0.00           H  
ATOM   2003 1HA  GLY C 131      14.228   1.316 -11.399  1.00  0.00           H  
ATOM   2004 2HA  GLY C 131      15.135  -0.120 -10.961  1.00  0.00           H  
ATOM   2005  N   GLU C 132      13.104   0.264  -8.629  1.00  0.00           N  
ATOM   2006  CA  GLU C 132      11.941  -0.243  -7.910  1.00  0.00           C  
ATOM   2007  C   GLU C 132      10.829   0.797  -7.860  1.00  0.00           C  
ATOM   2008  O   GLU C 132      11.044   1.929  -7.428  1.00  0.00           O  
ATOM   2009  CB  GLU C 132      12.330  -0.657  -6.490  1.00  0.00           C  
ATOM   2010  CG  GLU C 132      11.201  -1.288  -5.687  1.00  0.00           C  
ATOM   2011  CD  GLU C 132      11.596  -1.603  -4.271  1.00  0.00           C  
ATOM   2012  OE1 GLU C 132      12.633  -1.152  -3.848  1.00  0.00           O  
ATOM   2013  OE2 GLU C 132      10.858  -2.296  -3.610  1.00  0.00           O  
ATOM   2014  H   GLU C 132      13.814   0.771  -8.120  1.00  0.00           H  
ATOM   2015  HA  GLU C 132      11.563  -1.119  -8.438  1.00  0.00           H  
ATOM   2016 1HB  GLU C 132      13.151  -1.373  -6.531  1.00  0.00           H  
ATOM   2017 2HB  GLU C 132      12.684   0.215  -5.940  1.00  0.00           H  
ATOM   2018 1HG  GLU C 132      10.354  -0.603  -5.672  1.00  0.00           H  
ATOM   2019 2HG  GLU C 132      10.884  -2.204  -6.183  1.00  0.00           H  
ATOM   2020  N   PRO C 133       9.639   0.405  -8.303  1.00  0.00           N  
ATOM   2021  CA  PRO C 133       8.469   1.271  -8.225  1.00  0.00           C  
ATOM   2022  C   PRO C 133       8.189   1.689  -6.787  1.00  0.00           C  
ATOM   2023  O   PRO C 133       8.419   0.922  -5.851  1.00  0.00           O  
ATOM   2024  CB  PRO C 133       7.349   0.389  -8.785  1.00  0.00           C  
ATOM   2025  CG  PRO C 133       8.057  -0.593  -9.655  1.00  0.00           C  
ATOM   2026  CD  PRO C 133       9.338  -0.887  -8.921  1.00  0.00           C  
ATOM   2027  HA  PRO C 133       8.629   2.155  -8.860  1.00  0.00           H  
ATOM   2028 1HB  PRO C 133       6.799  -0.090  -7.961  1.00  0.00           H  
ATOM   2029 2HB  PRO C 133       6.626   1.006  -9.339  1.00  0.00           H  
ATOM   2030 1HG  PRO C 133       7.436  -1.489  -9.799  1.00  0.00           H  
ATOM   2031 2HG  PRO C 133       8.230  -0.162 -10.652  1.00  0.00           H  
ATOM   2032 1HD  PRO C 133       9.161  -1.675  -8.173  1.00  0.00           H  
ATOM   2033 2HD  PRO C 133      10.110  -1.201  -9.639  1.00  0.00           H  
ATOM   2034  N   ALA C 134       7.690   2.909  -6.617  1.00  0.00           N  
ATOM   2035  CA  ALA C 134       7.333   3.413  -5.296  1.00  0.00           C  
ATOM   2036  C   ALA C 134       5.858   3.787  -5.230  1.00  0.00           C  
ATOM   2037  O   ALA C 134       5.155   3.759  -6.240  1.00  0.00           O  
ATOM   2038  CB  ALA C 134       8.199   4.611  -4.934  1.00  0.00           C  
ATOM   2039  H   ALA C 134       7.556   3.502  -7.423  1.00  0.00           H  
ATOM   2040  HA  ALA C 134       7.508   2.618  -4.571  1.00  0.00           H  
ATOM   2041 1HB  ALA C 134       7.920   4.976  -3.946  1.00  0.00           H  
ATOM   2042 2HB  ALA C 134       9.248   4.313  -4.928  1.00  0.00           H  
ATOM   2043 3HB  ALA C 134       8.051   5.401  -5.668  1.00  0.00           H  
ATOM   2044  N   SER C 135       5.394   4.138  -4.036  1.00  0.00           N  
ATOM   2045  CA  SER C 135       3.984   4.440  -3.819  1.00  0.00           C  
ATOM   2046  C   SER C 135       3.788   5.283  -2.566  1.00  0.00           C  
ATOM   2047  O   SER C 135       4.171   4.879  -1.468  1.00  0.00           O  
ATOM   2048  CB  SER C 135       3.187   3.155  -3.705  1.00  0.00           C  
ATOM   2049  OG  SER C 135       1.834   3.423  -3.459  1.00  0.00           O  
ATOM   2050  H   SER C 135       6.035   4.198  -3.258  1.00  0.00           H  
ATOM   2051  HA  SER C 135       3.616   5.007  -4.675  1.00  0.00           H  
ATOM   2052 1HB  SER C 135       3.286   2.583  -4.628  1.00  0.00           H  
ATOM   2053 2HB  SER C 135       3.593   2.546  -2.898  1.00  0.00           H  
ATOM   2054  HG  SER C 135       1.818   4.173  -2.860  1.00  0.00           H  
ATOM   2055  N   ILE C 136       3.188   6.456  -2.736  1.00  0.00           N  
ATOM   2056  CA  ILE C 136       2.893   7.336  -1.612  1.00  0.00           C  
ATOM   2057  C   ILE C 136       1.393   7.562  -1.468  1.00  0.00           C  
ATOM   2058  O   ILE C 136       0.751   8.120  -2.358  1.00  0.00           O  
ATOM   2059  CB  ILE C 136       3.603   8.692  -1.775  1.00  0.00           C  
ATOM   2060  CG1 ILE C 136       5.117   8.492  -1.884  1.00  0.00           C  
ATOM   2061  CG2 ILE C 136       3.268   9.611  -0.610  1.00  0.00           C  
ATOM   2062  CD1 ILE C 136       5.622   8.418  -3.307  1.00  0.00           C  
ATOM   2063  H   ILE C 136       2.929   6.746  -3.669  1.00  0.00           H  
ATOM   2064  HA  ILE C 136       3.255   6.864  -0.699  1.00  0.00           H  
ATOM   2065  HB  ILE C 136       3.280   9.163  -2.702  1.00  0.00           H  
ATOM   2066 1HG1 ILE C 136       5.630   9.311  -1.382  1.00  0.00           H  
ATOM   2067 2HG1 ILE C 136       5.400   7.570  -1.376  1.00  0.00           H  
ATOM   2068 1HG2 ILE C 136       3.779  10.565  -0.741  1.00  0.00           H  
ATOM   2069 2HG2 ILE C 136       2.192   9.778  -0.577  1.00  0.00           H  
ATOM   2070 3HG2 ILE C 136       3.593   9.151   0.323  1.00  0.00           H  
ATOM   2071 1HD1 ILE C 136       6.703   8.275  -3.303  1.00  0.00           H  
ATOM   2072 2HD1 ILE C 136       5.147   7.581  -3.820  1.00  0.00           H  
ATOM   2073 3HD1 ILE C 136       5.381   9.345  -3.827  1.00  0.00           H  
ATOM   2074  N   SER C 137       0.840   7.126  -0.342  1.00  0.00           N  
ATOM   2075  CA  SER C 137      -0.594   7.235  -0.100  1.00  0.00           C  
ATOM   2076  C   SER C 137      -0.928   8.507   0.669  1.00  0.00           C  
ATOM   2077  O   SER C 137      -0.143   8.966   1.498  1.00  0.00           O  
ATOM   2078  CB  SER C 137      -1.088   6.024   0.668  1.00  0.00           C  
ATOM   2079  OG  SER C 137      -2.445   6.154   0.991  1.00  0.00           O  
ATOM   2080  H   SER C 137       1.427   6.708   0.366  1.00  0.00           H  
ATOM   2081  HA  SER C 137      -1.105   7.273  -1.063  1.00  0.00           H  
ATOM   2082 1HB  SER C 137      -0.938   5.127   0.068  1.00  0.00           H  
ATOM   2083 2HB  SER C 137      -0.504   5.909   1.580  1.00  0.00           H  
ATOM   2084  HG  SER C 137      -2.907   6.257   0.156  1.00  0.00           H  
ATOM   2085  N   CYS C 138      -2.098   9.071   0.390  1.00  0.00           N  
ATOM   2086  CA  CYS C 138      -2.580  10.236   1.122  1.00  0.00           C  
ATOM   2087  C   CYS C 138      -4.076  10.135   1.394  1.00  0.00           C  
ATOM   2088  O   CYS C 138      -4.890  10.195   0.473  1.00  0.00           O  
ATOM   2089  CB  CYS C 138      -2.296  11.518   0.339  1.00  0.00           C  
ATOM   2090  SG  CYS C 138      -2.848  13.028   1.168  1.00  0.00           S  
ATOM   2091  H   CYS C 138      -2.668   8.683  -0.348  1.00  0.00           H  
ATOM   2092  HA  CYS C 138      -2.055  10.288   2.075  1.00  0.00           H  
ATOM   2093 1HB  CYS C 138      -1.224  11.605   0.160  1.00  0.00           H  
ATOM   2094 2HB  CYS C 138      -2.787  11.468  -0.633  1.00  0.00           H  
ATOM   2095  N   ARG C 139      -4.431   9.982   2.665  1.00  0.00           N  
ATOM   2096  CA  ARG C 139      -5.828   9.846   3.059  1.00  0.00           C  
ATOM   2097  C   ARG C 139      -6.341  11.118   3.720  1.00  0.00           C  
ATOM   2098  O   ARG C 139      -5.802  11.564   4.733  1.00  0.00           O  
ATOM   2099  CB  ARG C 139      -6.003   8.675   4.016  1.00  0.00           C  
ATOM   2100  CG  ARG C 139      -7.376   8.576   4.662  1.00  0.00           C  
ATOM   2101  CD  ARG C 139      -7.542   7.302   5.406  1.00  0.00           C  
ATOM   2102  NE  ARG C 139      -7.818   6.186   4.516  1.00  0.00           N  
ATOM   2103  CZ  ARG C 139      -7.723   4.888   4.865  1.00  0.00           C  
ATOM   2104  NH1 ARG C 139      -7.357   4.559   6.084  1.00  0.00           N  
ATOM   2105  NH2 ARG C 139      -7.997   3.944   3.980  1.00  0.00           N  
ATOM   2106  H   ARG C 139      -3.715   9.960   3.377  1.00  0.00           H  
ATOM   2107  HA  ARG C 139      -6.423   9.655   2.165  1.00  0.00           H  
ATOM   2108 1HB  ARG C 139      -5.820   7.742   3.485  1.00  0.00           H  
ATOM   2109 2HB  ARG C 139      -5.266   8.746   4.816  1.00  0.00           H  
ATOM   2110 1HG  ARG C 139      -7.509   9.402   5.361  1.00  0.00           H  
ATOM   2111 2HG  ARG C 139      -8.145   8.625   3.890  1.00  0.00           H  
ATOM   2112 1HD  ARG C 139      -6.628   7.080   5.957  1.00  0.00           H  
ATOM   2113 2HD  ARG C 139      -8.372   7.394   6.105  1.00  0.00           H  
ATOM   2114  HE  ARG C 139      -8.103   6.399   3.569  1.00  0.00           H  
ATOM   2115 1HH1 ARG C 139      -7.148   5.280   6.760  1.00  0.00           H  
ATOM   2116 2HH1 ARG C 139      -7.286   3.587   6.345  1.00  0.00           H  
ATOM   2117 1HH2 ARG C 139      -8.278   4.197   3.043  1.00  0.00           H  
ATOM   2118 2HH2 ARG C 139      -7.925   2.972   4.241  1.00  0.00           H  
ATOM   2119  N   SER C 140      -7.387  11.700   3.141  1.00  0.00           N  
ATOM   2120  CA  SER C 140      -8.014  12.887   3.708  1.00  0.00           C  
ATOM   2121  C   SER C 140      -9.091  12.512   4.719  1.00  0.00           C  
ATOM   2122  O   SER C 140      -9.613  11.398   4.699  1.00  0.00           O  
ATOM   2123  CB  SER C 140      -8.616  13.736   2.606  1.00  0.00           C  
ATOM   2124  OG  SER C 140      -9.712  13.091   2.017  1.00  0.00           O  
ATOM   2125  H   SER C 140      -7.756  11.309   2.287  1.00  0.00           H  
ATOM   2126  HA  SER C 140      -7.249  13.470   4.223  1.00  0.00           H  
ATOM   2127 1HB  SER C 140      -8.933  14.695   3.016  1.00  0.00           H  
ATOM   2128 2HB  SER C 140      -7.860  13.939   1.849  1.00  0.00           H  
ATOM   2129  HG  SER C 140     -10.432  13.727   2.030  1.00  0.00           H  
ATOM   2130  N   SER C 141      -9.419  13.450   5.601  1.00  0.00           N  
ATOM   2131  CA  SER C 141     -10.482  13.244   6.578  1.00  0.00           C  
ATOM   2132  C   SER C 141     -11.842  13.611   5.998  1.00  0.00           C  
ATOM   2133  O   SER C 141     -12.873  13.432   6.647  1.00  0.00           O  
ATOM   2134  CB  SER C 141     -10.214  14.068   7.822  1.00  0.00           C  
ATOM   2135  OG  SER C 141     -10.308  15.439   7.547  1.00  0.00           O  
ATOM   2136  H   SER C 141      -8.920  14.328   5.595  1.00  0.00           H  
ATOM   2137  HA  SER C 141     -10.500  12.188   6.852  1.00  0.00           H  
ATOM   2138 1HB  SER C 141     -10.931  13.800   8.597  1.00  0.00           H  
ATOM   2139 2HB  SER C 141      -9.219  13.838   8.203  1.00  0.00           H  
ATOM   2140  HG  SER C 141     -11.246  15.638   7.511  1.00  0.00           H  
ATOM   2141  N   GLN C 142     -11.838  14.125   4.773  1.00  0.00           N  
ATOM   2142  CA  GLN C 142     -13.067  14.563   4.122  1.00  0.00           C  
ATOM   2143  C   GLN C 142     -12.974  14.407   2.609  1.00  0.00           C  
ATOM   2144  O   GLN C 142     -11.910  14.595   2.020  1.00  0.00           O  
ATOM   2145  CB  GLN C 142     -13.374  16.019   4.480  1.00  0.00           C  
ATOM   2146  CG  GLN C 142     -14.667  16.548   3.881  1.00  0.00           C  
ATOM   2147  CD  GLN C 142     -14.984  17.957   4.342  1.00  0.00           C  
ATOM   2148  OE1 GLN C 142     -14.477  18.419   5.369  1.00  0.00           O  
ATOM   2149  NE2 GLN C 142     -15.827  18.651   3.586  1.00  0.00           N  
ATOM   2150  H   GLN C 142     -10.961  14.216   4.280  1.00  0.00           H  
ATOM   2151  HA  GLN C 142     -13.887  13.937   4.474  1.00  0.00           H  
ATOM   2152 1HB  GLN C 142     -13.438  16.122   5.563  1.00  0.00           H  
ATOM   2153 2HB  GLN C 142     -12.560  16.657   4.138  1.00  0.00           H  
ATOM   2154 1HG  GLN C 142     -14.576  16.556   2.795  1.00  0.00           H  
ATOM   2155 2HG  GLN C 142     -15.487  15.897   4.182  1.00  0.00           H  
ATOM   2156 1HE2 GLN C 142     -16.074  19.587   3.840  1.00  0.00           H  
ATOM   2157 2HE2 GLN C 142     -16.215  18.238   2.762  1.00  0.00           H  
ATOM   2158  N   ASN C 143     -14.095  14.063   1.985  1.00  0.00           N  
ATOM   2159  CA  ASN C 143     -14.150  13.912   0.536  1.00  0.00           C  
ATOM   2160  C   ASN C 143     -13.775  15.210  -0.168  1.00  0.00           C  
ATOM   2161  O   ASN C 143     -14.394  16.250   0.057  1.00  0.00           O  
ATOM   2162  CB  ASN C 143     -15.527  13.446   0.099  1.00  0.00           C  
ATOM   2163  CG  ASN C 143     -15.574  13.064  -1.354  1.00  0.00           C  
ATOM   2164  OD1 ASN C 143     -15.025  13.765  -2.211  1.00  0.00           O  
ATOM   2165  ND2 ASN C 143     -16.218  11.963  -1.648  1.00  0.00           N  
ATOM   2166  H   ASN C 143     -14.931  13.902   2.528  1.00  0.00           H  
ATOM   2167  HA  ASN C 143     -13.418  13.160   0.238  1.00  0.00           H  
ATOM   2168 1HB  ASN C 143     -15.828  12.587   0.699  1.00  0.00           H  
ATOM   2169 2HB  ASN C 143     -16.253  14.240   0.277  1.00  0.00           H  
ATOM   2170 1HD2 ASN C 143     -16.282  11.659  -2.599  1.00  0.00           H  
ATOM   2171 2HD2 ASN C 143     -16.647  11.426  -0.922  1.00  0.00           H  
ATOM   2172  N   ILE C 144     -12.758  15.143  -1.020  1.00  0.00           N  
ATOM   2173  CA  ILE C 144     -12.203  16.337  -1.645  1.00  0.00           C  
ATOM   2174  C   ILE C 144     -12.602  16.426  -3.113  1.00  0.00           C  
ATOM   2175  O   ILE C 144     -11.905  17.042  -3.919  1.00  0.00           O  
ATOM   2176  CB  ILE C 144     -10.668  16.355  -1.529  1.00  0.00           C  
ATOM   2177  CG1 ILE C 144     -10.065  15.133  -2.227  1.00  0.00           C  
ATOM   2178  CG2 ILE C 144     -10.246  16.399  -0.068  1.00  0.00           C  
ATOM   2179  CD1 ILE C 144      -8.565  15.205  -2.398  1.00  0.00           C  
ATOM   2180  H   ILE C 144     -12.359  14.241  -1.240  1.00  0.00           H  
ATOM   2181  HA  ILE C 144     -12.597  17.212  -1.131  1.00  0.00           H  
ATOM   2182  HB  ILE C 144     -10.274  17.234  -2.038  1.00  0.00           H  
ATOM   2183 1HG1 ILE C 144     -10.300  14.235  -1.656  1.00  0.00           H  
ATOM   2184 2HG1 ILE C 144     -10.515  15.019  -3.214  1.00  0.00           H  
ATOM   2185 1HG2 ILE C 144      -9.158  16.410  -0.004  1.00  0.00           H  
ATOM   2186 2HG2 ILE C 144     -10.646  17.298   0.399  1.00  0.00           H  
ATOM   2187 3HG2 ILE C 144     -10.630  15.520   0.449  1.00  0.00           H  
ATOM   2188 1HD1 ILE C 144      -8.212  14.305  -2.901  1.00  0.00           H  
ATOM   2189 2HD1 ILE C 144      -8.309  16.079  -2.998  1.00  0.00           H  
ATOM   2190 3HD1 ILE C 144      -8.091  15.284  -1.421  1.00  0.00           H  
ATOM   2191  N   VAL C 145     -13.728  15.809  -3.453  1.00  0.00           N  
ATOM   2192  CA  VAL C 145     -14.318  15.965  -4.777  1.00  0.00           C  
ATOM   2193  C   VAL C 145     -15.282  17.143  -4.815  1.00  0.00           C  
ATOM   2194  O   VAL C 145     -16.311  17.138  -4.139  1.00  0.00           O  
ATOM   2195  CB  VAL C 145     -15.065  14.680  -5.184  1.00  0.00           C  
ATOM   2196  CG1 VAL C 145     -15.703  14.847  -6.555  1.00  0.00           C  
ATOM   2197  CG2 VAL C 145     -14.106  13.499  -5.175  1.00  0.00           C  
ATOM   2198  H   VAL C 145     -14.188  15.215  -2.777  1.00  0.00           H  
ATOM   2199  HA  VAL C 145     -13.516  16.145  -5.494  1.00  0.00           H  
ATOM   2200  HB  VAL C 145     -15.872  14.500  -4.474  1.00  0.00           H  
ATOM   2201 1HG1 VAL C 145     -16.227  13.930  -6.827  1.00  0.00           H  
ATOM   2202 2HG1 VAL C 145     -16.411  15.675  -6.528  1.00  0.00           H  
ATOM   2203 3HG1 VAL C 145     -14.929  15.055  -7.294  1.00  0.00           H  
ATOM   2204 1HG2 VAL C 145     -14.641  12.595  -5.463  1.00  0.00           H  
ATOM   2205 2HG2 VAL C 145     -13.296  13.683  -5.882  1.00  0.00           H  
ATOM   2206 3HG2 VAL C 145     -13.693  13.373  -4.174  1.00  0.00           H  
ATOM   2207  N   HIS C 146     -14.944  18.152  -5.611  1.00  0.00           N  
ATOM   2208  CA  HIS C 146     -15.737  19.373  -5.679  1.00  0.00           C  
ATOM   2209  C   HIS C 146     -17.045  19.140  -6.425  1.00  0.00           C  
ATOM   2210  O   HIS C 146     -17.131  18.266  -7.288  1.00  0.00           O  
ATOM   2211  CB  HIS C 146     -14.947  20.495  -6.360  1.00  0.00           C  
ATOM   2212  CG  HIS C 146     -15.532  21.857  -6.148  1.00  0.00           C  
ATOM   2213  ND1 HIS C 146     -16.710  22.262  -6.740  1.00  0.00           N  
ATOM   2214  CD2 HIS C 146     -15.101  22.907  -5.410  1.00  0.00           C  
ATOM   2215  CE1 HIS C 146     -16.978  23.503  -6.375  1.00  0.00           C  
ATOM   2216  NE2 HIS C 146     -16.018  23.917  -5.569  1.00  0.00           N  
ATOM   2217  H   HIS C 146     -14.115  18.071  -6.183  1.00  0.00           H  
ATOM   2218  HA  HIS C 146     -15.987  19.701  -4.670  1.00  0.00           H  
ATOM   2219 1HB  HIS C 146     -13.924  20.500  -5.984  1.00  0.00           H  
ATOM   2220 2HB  HIS C 146     -14.900  20.308  -7.432  1.00  0.00           H  
ATOM   2221  HD2 HIS C 146     -14.195  22.945  -4.804  1.00  0.00           H  
ATOM   2222  HE1 HIS C 146     -17.845  24.086  -6.685  1.00  0.00           H  
ATOM   2223  HE2 HIS C 146     -15.962  24.828  -5.136  1.00  0.00           H  
ATOM   2224  N   ASN C 147     -18.061  19.926  -6.087  1.00  0.00           N  
ATOM   2225  CA  ASN C 147     -19.399  19.724  -6.630  1.00  0.00           C  
ATOM   2226  C   ASN C 147     -19.432  19.993  -8.129  1.00  0.00           C  
ATOM   2227  O   ASN C 147     -20.335  19.538  -8.831  1.00  0.00           O  
ATOM   2228  CB  ASN C 147     -20.407  20.600  -5.908  1.00  0.00           C  
ATOM   2229  CG  ASN C 147     -20.690  20.123  -4.510  1.00  0.00           C  
ATOM   2230  OD1 ASN C 147     -20.489  18.946  -4.190  1.00  0.00           O  
ATOM   2231  ND2 ASN C 147     -21.155  21.014  -3.672  1.00  0.00           N  
ATOM   2232  H   ASN C 147     -17.903  20.683  -5.437  1.00  0.00           H  
ATOM   2233  HA  ASN C 147     -19.679  18.679  -6.483  1.00  0.00           H  
ATOM   2234 1HB  ASN C 147     -20.032  21.623  -5.861  1.00  0.00           H  
ATOM   2235 2HB  ASN C 147     -21.341  20.619  -6.469  1.00  0.00           H  
ATOM   2236 1HD2 ASN C 147     -21.362  20.754  -2.729  1.00  0.00           H  
ATOM   2237 2HD2 ASN C 147     -21.303  21.955  -3.975  1.00  0.00           H  
ATOM   2238  N   ASN C 148     -18.442  20.735  -8.613  1.00  0.00           N  
ATOM   2239  CA  ASN C 148     -18.365  21.081 -10.028  1.00  0.00           C  
ATOM   2240  C   ASN C 148     -17.763  19.942 -10.841  1.00  0.00           C  
ATOM   2241  O   ASN C 148     -17.564  20.066 -12.049  1.00  0.00           O  
ATOM   2242  CB  ASN C 148     -17.566  22.356 -10.223  1.00  0.00           C  
ATOM   2243  CG  ASN C 148     -16.109  22.182  -9.893  1.00  0.00           C  
ATOM   2244  OD1 ASN C 148     -15.653  21.068  -9.612  1.00  0.00           O  
ATOM   2245  ND2 ASN C 148     -15.371  23.262  -9.922  1.00  0.00           N  
ATOM   2246  H   ASN C 148     -17.725  21.069  -7.985  1.00  0.00           H  
ATOM   2247  HA  ASN C 148     -19.377  21.244 -10.400  1.00  0.00           H  
ATOM   2248 1HB  ASN C 148     -17.655  22.686 -11.259  1.00  0.00           H  
ATOM   2249 2HB  ASN C 148     -17.978  23.144  -9.592  1.00  0.00           H  
ATOM   2250 1HD2 ASN C 148     -14.395  23.206  -9.711  1.00  0.00           H  
ATOM   2251 2HD2 ASN C 148     -15.782  24.143 -10.154  1.00  0.00           H  
ATOM   2252  N   GLY C 149     -17.476  18.831 -10.171  1.00  0.00           N  
ATOM   2253  CA  GLY C 149     -17.060  17.611 -10.852  1.00  0.00           C  
ATOM   2254  C   GLY C 149     -15.543  17.531 -10.963  1.00  0.00           C  
ATOM   2255  O   GLY C 149     -15.003  16.598 -11.557  1.00  0.00           O  
ATOM   2256  H   GLY C 149     -17.546  18.832  -9.163  1.00  0.00           H  
ATOM   2257 1HA  GLY C 149     -17.435  16.744 -10.308  1.00  0.00           H  
ATOM   2258 2HA  GLY C 149     -17.503  17.581 -11.847  1.00  0.00           H  
ATOM   2259  N   ILE C 150     -14.860  18.515 -10.388  1.00  0.00           N  
ATOM   2260  CA  ILE C 150     -13.403  18.560 -10.425  1.00  0.00           C  
ATOM   2261  C   ILE C 150     -12.808  18.258  -9.056  1.00  0.00           C  
ATOM   2262  O   ILE C 150     -13.150  18.902  -8.064  1.00  0.00           O  
ATOM   2263  CB  ILE C 150     -12.909  19.936 -10.908  1.00  0.00           C  
ATOM   2264  CG1 ILE C 150     -13.436  20.229 -12.315  1.00  0.00           C  
ATOM   2265  CG2 ILE C 150     -11.389  19.994 -10.882  1.00  0.00           C  
ATOM   2266  CD1 ILE C 150     -13.198  21.650 -12.773  1.00  0.00           C  
ATOM   2267  H   ILE C 150     -15.363  19.251  -9.913  1.00  0.00           H  
ATOM   2268  HA  ILE C 150     -13.052  17.803 -11.124  1.00  0.00           H  
ATOM   2269  HB  ILE C 150     -13.304  20.714 -10.255  1.00  0.00           H  
ATOM   2270 1HG1 ILE C 150     -12.960  19.557 -13.029  1.00  0.00           H  
ATOM   2271 2HG1 ILE C 150     -14.508  20.035 -12.350  1.00  0.00           H  
ATOM   2272 1HG2 ILE C 150     -11.057  20.973 -11.227  1.00  0.00           H  
ATOM   2273 2HG2 ILE C 150     -11.036  19.829  -9.865  1.00  0.00           H  
ATOM   2274 3HG2 ILE C 150     -10.984  19.222 -11.536  1.00  0.00           H  
ATOM   2275 1HD1 ILE C 150     -13.599  21.780 -13.778  1.00  0.00           H  
ATOM   2276 2HD1 ILE C 150     -13.697  22.340 -12.091  1.00  0.00           H  
ATOM   2277 3HD1 ILE C 150     -12.129  21.856 -12.780  1.00  0.00           H  
ATOM   2278  N   THR C 151     -11.916  17.275  -9.008  1.00  0.00           N  
ATOM   2279  CA  THR C 151     -11.155  16.988  -7.798  1.00  0.00           C  
ATOM   2280  C   THR C 151      -9.802  17.687  -7.819  1.00  0.00           C  
ATOM   2281  O   THR C 151      -8.927  17.343  -8.614  1.00  0.00           O  
ATOM   2282  CB  THR C 151     -10.951  15.472  -7.617  1.00  0.00           C  
ATOM   2283  OG1 THR C 151     -12.226  14.823  -7.535  1.00  0.00           O  
ATOM   2284  CG2 THR C 151     -10.158  15.188  -6.351  1.00  0.00           C  
ATOM   2285  H   THR C 151     -11.760  16.711  -9.832  1.00  0.00           H  
ATOM   2286  HA  THR C 151     -11.714  17.364  -6.941  1.00  0.00           H  
ATOM   2287  HB  THR C 151     -10.410  15.073  -8.475  1.00  0.00           H  
ATOM   2288  HG1 THR C 151     -12.456  14.459  -8.393  1.00  0.00           H  
ATOM   2289 1HG2 THR C 151     -10.024  14.112  -6.240  1.00  0.00           H  
ATOM   2290 2HG2 THR C 151      -9.184  15.671  -6.416  1.00  0.00           H  
ATOM   2291 3HG2 THR C 151     -10.699  15.576  -5.489  1.00  0.00           H  
ATOM   2292  N   TYR C 152      -9.636  18.671  -6.942  1.00  0.00           N  
ATOM   2293  CA  TYR C 152      -8.449  19.518  -6.956  1.00  0.00           C  
ATOM   2294  C   TYR C 152      -7.327  18.907  -6.127  1.00  0.00           C  
ATOM   2295  O   TYR C 152      -6.973  19.423  -5.066  1.00  0.00           O  
ATOM   2296  CB  TYR C 152      -8.786  20.919  -6.441  1.00  0.00           C  
ATOM   2297  CG  TYR C 152      -9.751  21.678  -7.325  1.00  0.00           C  
ATOM   2298  CD1 TYR C 152     -11.113  21.633  -7.064  1.00  0.00           C  
ATOM   2299  CD2 TYR C 152      -9.275  22.419  -8.396  1.00  0.00           C  
ATOM   2300  CE1 TYR C 152     -11.994  22.326  -7.871  1.00  0.00           C  
ATOM   2301  CE2 TYR C 152     -10.156  23.112  -9.203  1.00  0.00           C  
ATOM   2302  CZ  TYR C 152     -11.511  23.067  -8.943  1.00  0.00           C  
ATOM   2303  OH  TYR C 152     -12.389  23.757  -9.747  1.00  0.00           O  
ATOM   2304  H   TYR C 152     -10.350  18.836  -6.247  1.00  0.00           H  
ATOM   2305  HA  TYR C 152      -8.094  19.600  -7.983  1.00  0.00           H  
ATOM   2306 1HB  TYR C 152      -9.223  20.846  -5.444  1.00  0.00           H  
ATOM   2307 2HB  TYR C 152      -7.871  21.505  -6.356  1.00  0.00           H  
ATOM   2308  HD1 TYR C 152     -11.487  21.050  -6.222  1.00  0.00           H  
ATOM   2309  HD2 TYR C 152      -8.205  22.454  -8.602  1.00  0.00           H  
ATOM   2310  HE1 TYR C 152     -13.064  22.290  -7.666  1.00  0.00           H  
ATOM   2311  HE2 TYR C 152      -9.782  23.694 -10.045  1.00  0.00           H  
ATOM   2312  HH  TYR C 152     -11.895  24.287 -10.378  1.00  0.00           H  
ATOM   2313  N   LEU C 153      -6.769  17.805  -6.616  1.00  0.00           N  
ATOM   2314  CA  LEU C 153      -5.679  17.126  -5.926  1.00  0.00           C  
ATOM   2315  C   LEU C 153      -4.342  17.403  -6.601  1.00  0.00           C  
ATOM   2316  O   LEU C 153      -4.175  17.152  -7.795  1.00  0.00           O  
ATOM   2317  CB  LEU C 153      -5.935  15.614  -5.887  1.00  0.00           C  
ATOM   2318  CG  LEU C 153      -4.820  14.766  -5.264  1.00  0.00           C  
ATOM   2319  CD1 LEU C 153      -4.685  15.109  -3.787  1.00  0.00           C  
ATOM   2320  CD2 LEU C 153      -5.136  13.290  -5.457  1.00  0.00           C  
ATOM   2321  H   LEU C 153      -7.109  17.427  -7.489  1.00  0.00           H  
ATOM   2322  HA  LEU C 153      -5.631  17.500  -4.904  1.00  0.00           H  
ATOM   2323 1HB  LEU C 153      -6.847  15.431  -5.320  1.00  0.00           H  
ATOM   2324 2HB  LEU C 153      -6.090  15.262  -6.907  1.00  0.00           H  
ATOM   2325  HG  LEU C 153      -3.871  15.000  -5.749  1.00  0.00           H  
ATOM   2326 1HD1 LEU C 153      -3.892  14.506  -3.344  1.00  0.00           H  
ATOM   2327 2HD1 LEU C 153      -4.439  16.165  -3.679  1.00  0.00           H  
ATOM   2328 3HD1 LEU C 153      -5.625  14.901  -3.278  1.00  0.00           H  
ATOM   2329 1HD2 LEU C 153      -4.342  12.687  -5.015  1.00  0.00           H  
ATOM   2330 2HD2 LEU C 153      -6.084  13.055  -4.972  1.00  0.00           H  
ATOM   2331 3HD2 LEU C 153      -5.209  13.070  -6.522  1.00  0.00           H  
ATOM   2332  N   GLU C 154      -3.392  17.923  -5.831  1.00  0.00           N  
ATOM   2333  CA  GLU C 154      -2.067  18.234  -6.354  1.00  0.00           C  
ATOM   2334  C   GLU C 154      -0.983  17.487  -5.586  1.00  0.00           C  
ATOM   2335  O   GLU C 154      -1.091  17.288  -4.376  1.00  0.00           O  
ATOM   2336  CB  GLU C 154      -1.807  19.741  -6.286  1.00  0.00           C  
ATOM   2337  CG  GLU C 154      -2.795  20.585  -7.078  1.00  0.00           C  
ATOM   2338  CD  GLU C 154      -2.556  22.061  -6.927  1.00  0.00           C  
ATOM   2339  OE1 GLU C 154      -1.508  22.429  -6.452  1.00  0.00           O  
ATOM   2340  OE2 GLU C 154      -3.423  22.823  -7.286  1.00  0.00           O  
ATOM   2341  H   GLU C 154      -3.593  18.107  -4.859  1.00  0.00           H  
ATOM   2342  HA  GLU C 154      -2.023  17.918  -7.396  1.00  0.00           H  
ATOM   2343 1HB  GLU C 154      -1.843  20.070  -5.248  1.00  0.00           H  
ATOM   2344 2HB  GLU C 154      -0.807  19.954  -6.663  1.00  0.00           H  
ATOM   2345 1HG  GLU C 154      -2.717  20.323  -8.133  1.00  0.00           H  
ATOM   2346 2HG  GLU C 154      -3.805  20.349  -6.748  1.00  0.00           H  
ATOM   2347  N   TRP C 155       0.061  17.076  -6.297  1.00  0.00           N  
ATOM   2348  CA  TRP C 155       1.238  16.493  -5.664  1.00  0.00           C  
ATOM   2349  C   TRP C 155       2.485  17.317  -5.955  1.00  0.00           C  
ATOM   2350  O   TRP C 155       2.632  17.876  -7.042  1.00  0.00           O  
ATOM   2351  CB  TRP C 155       1.447  15.056  -6.146  1.00  0.00           C  
ATOM   2352  CG  TRP C 155       0.393  14.104  -5.665  1.00  0.00           C  
ATOM   2353  CD1 TRP C 155      -0.840  13.910  -6.210  1.00  0.00           C  
ATOM   2354  CD2 TRP C 155       0.477  13.206  -4.532  1.00  0.00           C  
ATOM   2355  NE1 TRP C 155      -1.528  12.959  -5.498  1.00  0.00           N  
ATOM   2356  CE2 TRP C 155      -0.736  12.516  -4.468  1.00  0.00           C  
ATOM   2357  CE3 TRP C 155       1.470  12.936  -3.581  1.00  0.00           C  
ATOM   2358  CZ2 TRP C 155      -0.992  11.570  -3.489  1.00  0.00           C  
ATOM   2359  CZ3 TRP C 155       1.214  11.986  -2.600  1.00  0.00           C  
ATOM   2360  CH2 TRP C 155       0.015  11.320  -2.556  1.00  0.00           C  
ATOM   2361  H   TRP C 155       0.039  17.169  -7.303  1.00  0.00           H  
ATOM   2362  HA  TRP C 155       1.079  16.480  -4.585  1.00  0.00           H  
ATOM   2363 1HB  TRP C 155       1.455  15.036  -7.236  1.00  0.00           H  
ATOM   2364 2HB  TRP C 155       2.416  14.695  -5.804  1.00  0.00           H  
ATOM   2365  HD1 TRP C 155      -1.224  14.434  -7.084  1.00  0.00           H  
ATOM   2366  HE1 TRP C 155      -2.464  12.637  -5.698  1.00  0.00           H  
ATOM   2367  HE3 TRP C 155       2.424  13.460  -3.614  1.00  0.00           H  
ATOM   2368  HZ2 TRP C 155      -1.938  11.030  -3.436  1.00  0.00           H  
ATOM   2369  HZ3 TRP C 155       1.992  11.783  -1.863  1.00  0.00           H  
ATOM   2370  HH2 TRP C 155      -0.152  10.581  -1.772  1.00  0.00           H  
ATOM   2371  N   TYR C 156       3.383  17.388  -4.978  1.00  0.00           N  
ATOM   2372  CA  TYR C 156       4.630  18.126  -5.136  1.00  0.00           C  
ATOM   2373  C   TYR C 156       5.836  17.226  -4.902  1.00  0.00           C  
ATOM   2374  O   TYR C 156       5.753  16.237  -4.174  1.00  0.00           O  
ATOM   2375  CB  TYR C 156       4.668  19.323  -4.182  1.00  0.00           C  
ATOM   2376  CG  TYR C 156       3.579  20.341  -4.437  1.00  0.00           C  
ATOM   2377  CD1 TYR C 156       2.322  20.168  -3.875  1.00  0.00           C  
ATOM   2378  CD2 TYR C 156       3.837  21.448  -5.232  1.00  0.00           C  
ATOM   2379  CE1 TYR C 156       1.328  21.098  -4.108  1.00  0.00           C  
ATOM   2380  CE2 TYR C 156       2.842  22.378  -5.464  1.00  0.00           C  
ATOM   2381  CZ  TYR C 156       1.592  22.206  -4.906  1.00  0.00           C  
ATOM   2382  OH  TYR C 156       0.601  23.132  -5.137  1.00  0.00           O  
ATOM   2383  H   TYR C 156       3.196  16.918  -4.103  1.00  0.00           H  
ATOM   2384  HA  TYR C 156       4.687  18.495  -6.160  1.00  0.00           H  
ATOM   2385 1HB  TYR C 156       4.573  18.972  -3.154  1.00  0.00           H  
ATOM   2386 2HB  TYR C 156       5.631  19.826  -4.268  1.00  0.00           H  
ATOM   2387  HD1 TYR C 156       2.120  19.298  -3.250  1.00  0.00           H  
ATOM   2388  HD2 TYR C 156       4.824  21.583  -5.674  1.00  0.00           H  
ATOM   2389  HE1 TYR C 156       0.341  20.962  -3.667  1.00  0.00           H  
ATOM   2390  HE2 TYR C 156       3.044  23.248  -6.090  1.00  0.00           H  
ATOM   2391  HH  TYR C 156      -0.112  22.719  -5.630  1.00  0.00           H  
ATOM   2392  N   LEU C 157       6.958  17.575  -5.524  1.00  0.00           N  
ATOM   2393  CA  LEU C 157       8.208  16.855  -5.310  1.00  0.00           C  
ATOM   2394  C   LEU C 157       9.345  17.813  -4.977  1.00  0.00           C  
ATOM   2395  O   LEU C 157       9.714  18.659  -5.791  1.00  0.00           O  
ATOM   2396  CB  LEU C 157       8.568  16.037  -6.556  1.00  0.00           C  
ATOM   2397  CG  LEU C 157       9.955  15.381  -6.543  1.00  0.00           C  
ATOM   2398  CD1 LEU C 157      10.066  14.452  -5.341  1.00  0.00           C  
ATOM   2399  CD2 LEU C 157      10.169  14.621  -7.843  1.00  0.00           C  
ATOM   2400  H   LEU C 157       6.944  18.358  -6.161  1.00  0.00           H  
ATOM   2401  HA  LEU C 157       8.075  16.174  -4.470  1.00  0.00           H  
ATOM   2402 1HB  LEU C 157       7.829  15.247  -6.679  1.00  0.00           H  
ATOM   2403 2HB  LEU C 157       8.519  16.691  -7.427  1.00  0.00           H  
ATOM   2404  HG  LEU C 157      10.721  16.150  -6.442  1.00  0.00           H  
ATOM   2405 1HD1 LEU C 157      11.052  13.986  -5.332  1.00  0.00           H  
ATOM   2406 2HD1 LEU C 157       9.928  15.026  -4.424  1.00  0.00           H  
ATOM   2407 3HD1 LEU C 157       9.300  13.680  -5.406  1.00  0.00           H  
ATOM   2408 1HD2 LEU C 157      11.155  14.155  -7.834  1.00  0.00           H  
ATOM   2409 2HD2 LEU C 157       9.405  13.850  -7.945  1.00  0.00           H  
ATOM   2410 3HD2 LEU C 157      10.102  15.311  -8.684  1.00  0.00           H  
ATOM   2411  N   GLN C 158       9.896  17.675  -3.776  1.00  0.00           N  
ATOM   2412  CA  GLN C 158      10.978  18.541  -3.326  1.00  0.00           C  
ATOM   2413  C   GLN C 158      12.321  17.825  -3.393  1.00  0.00           C  
ATOM   2414  O   GLN C 158      12.576  16.890  -2.634  1.00  0.00           O  
ATOM   2415  CB  GLN C 158      10.717  19.027  -1.898  1.00  0.00           C  
ATOM   2416  CG  GLN C 158      11.779  19.969  -1.356  1.00  0.00           C  
ATOM   2417  CD  GLN C 158      11.395  20.566  -0.016  1.00  0.00           C  
ATOM   2418  OE1 GLN C 158      10.667  19.949   0.768  1.00  0.00           O  
ATOM   2419  NE2 GLN C 158      11.882  21.771   0.256  1.00  0.00           N  
ATOM   2420  H   GLN C 158       9.556  16.951  -3.159  1.00  0.00           H  
ATOM   2421  HA  GLN C 158      11.026  19.407  -3.985  1.00  0.00           H  
ATOM   2422 1HB  GLN C 158       9.758  19.544  -1.859  1.00  0.00           H  
ATOM   2423 2HB  GLN C 158      10.654  18.170  -1.227  1.00  0.00           H  
ATOM   2424 1HG  GLN C 158      12.710  19.417  -1.231  1.00  0.00           H  
ATOM   2425 2HG  GLN C 158      11.922  20.785  -2.065  1.00  0.00           H  
ATOM   2426 1HE2 GLN C 158      11.662  22.215   1.126  1.00  0.00           H  
ATOM   2427 2HE2 GLN C 158      12.468  22.235  -0.408  1.00  0.00           H  
ATOM   2428  N   LYS C 159      13.178  18.270  -4.306  1.00  0.00           N  
ATOM   2429  CA  LYS C 159      14.516  17.706  -4.440  1.00  0.00           C  
ATOM   2430  C   LYS C 159      15.454  18.255  -3.373  1.00  0.00           C  
ATOM   2431  O   LYS C 159      15.220  19.329  -2.819  1.00  0.00           O  
ATOM   2432  CB  LYS C 159      15.080  17.992  -5.833  1.00  0.00           C  
ATOM   2433  CG  LYS C 159      14.334  17.302  -6.968  1.00  0.00           C  
ATOM   2434  CD  LYS C 159      14.939  17.651  -8.319  1.00  0.00           C  
ATOM   2435  CE  LYS C 159      14.180  16.982  -9.456  1.00  0.00           C  
ATOM   2436  NZ  LYS C 159      14.722  17.364 -10.788  1.00  0.00           N  
ATOM   2437  H   LYS C 159      12.895  19.017  -4.924  1.00  0.00           H  
ATOM   2438  HA  LYS C 159      14.452  16.626  -4.305  1.00  0.00           H  
ATOM   2439 1HB  LYS C 159      15.058  19.065  -6.022  1.00  0.00           H  
ATOM   2440 2HB  LYS C 159      16.122  17.674  -5.876  1.00  0.00           H  
ATOM   2441 1HG  LYS C 159      14.378  16.221  -6.828  1.00  0.00           H  
ATOM   2442 2HG  LYS C 159      13.289  17.610  -6.956  1.00  0.00           H  
ATOM   2443 1HD  LYS C 159      14.911  18.732  -8.462  1.00  0.00           H  
ATOM   2444 2HD  LYS C 159      15.978  17.325  -8.348  1.00  0.00           H  
ATOM   2445 1HE  LYS C 159      14.244  15.900  -9.348  1.00  0.00           H  
ATOM   2446 2HE  LYS C 159      13.129  17.268  -9.409  1.00  0.00           H  
ATOM   2447 1HZ  LYS C 159      14.192  16.901 -11.513  1.00  0.00           H  
ATOM   2448 2HZ  LYS C 159      14.650  18.365 -10.906  1.00  0.00           H  
ATOM   2449 3HZ  LYS C 159      15.691  17.087 -10.850  1.00  0.00           H  
ATOM   2450  N   PRO C 160      16.517  17.510  -3.087  1.00  0.00           N  
ATOM   2451  CA  PRO C 160      17.496  17.924  -2.089  1.00  0.00           C  
ATOM   2452  C   PRO C 160      18.042  19.312  -2.395  1.00  0.00           C  
ATOM   2453  O   PRO C 160      18.668  19.529  -3.432  1.00  0.00           O  
ATOM   2454  CB  PRO C 160      18.583  16.850  -2.207  1.00  0.00           C  
ATOM   2455  CG  PRO C 160      17.852  15.641  -2.681  1.00  0.00           C  
ATOM   2456  CD  PRO C 160      16.832  16.175  -3.651  1.00  0.00           C  
ATOM   2457  HA  PRO C 160      17.028  17.902  -1.094  1.00  0.00           H  
ATOM   2458 1HB  PRO C 160      19.362  17.180  -2.910  1.00  0.00           H  
ATOM   2459 2HB  PRO C 160      19.071  16.700  -1.233  1.00  0.00           H  
ATOM   2460 1HG  PRO C 160      18.552  14.933  -3.150  1.00  0.00           H  
ATOM   2461 2HG  PRO C 160      17.393  15.116  -1.830  1.00  0.00           H  
ATOM   2462 1HD  PRO C 160      17.282  16.251  -4.652  1.00  0.00           H  
ATOM   2463 2HD  PRO C 160      15.957  15.509  -3.668  1.00  0.00           H  
ATOM   2464  N   GLY C 161      17.801  20.251  -1.485  1.00  0.00           N  
ATOM   2465  CA  GLY C 161      18.337  21.600  -1.617  1.00  0.00           C  
ATOM   2466  C   GLY C 161      17.397  22.491  -2.419  1.00  0.00           C  
ATOM   2467  O   GLY C 161      17.674  23.671  -2.630  1.00  0.00           O  
ATOM   2468  H   GLY C 161      17.232  20.023  -0.682  1.00  0.00           H  
ATOM   2469 1HA  GLY C 161      18.493  22.028  -0.626  1.00  0.00           H  
ATOM   2470 2HA  GLY C 161      19.310  21.559  -2.105  1.00  0.00           H  
ATOM   2471  N   GLN C 162      16.284  21.918  -2.864  1.00  0.00           N  
ATOM   2472  CA  GLN C 162      15.333  22.639  -3.701  1.00  0.00           C  
ATOM   2473  C   GLN C 162      14.011  22.852  -2.974  1.00  0.00           C  
ATOM   2474  O   GLN C 162      13.797  22.318  -1.886  1.00  0.00           O  
ATOM   2475  CB  GLN C 162      15.092  21.886  -5.012  1.00  0.00           C  
ATOM   2476  CG  GLN C 162      16.350  21.642  -5.829  1.00  0.00           C  
ATOM   2477  CD  GLN C 162      16.977  22.932  -6.324  1.00  0.00           C  
ATOM   2478  OE1 GLN C 162      16.302  23.783  -6.908  1.00  0.00           O  
ATOM   2479  NE2 GLN C 162      18.276  23.083  -6.093  1.00  0.00           N  
ATOM   2480  H   GLN C 162      16.092  20.957  -2.617  1.00  0.00           H  
ATOM   2481  HA  GLN C 162      15.750  23.619  -3.933  1.00  0.00           H  
ATOM   2482 1HB  GLN C 162      14.637  20.919  -4.798  1.00  0.00           H  
ATOM   2483 2HB  GLN C 162      14.393  22.448  -5.631  1.00  0.00           H  
ATOM   2484 1HG  GLN C 162      17.079  21.123  -5.207  1.00  0.00           H  
ATOM   2485 2HG  GLN C 162      16.095  21.032  -6.695  1.00  0.00           H  
ATOM   2486 1HE2 GLN C 162      18.746  23.913  -6.397  1.00  0.00           H  
ATOM   2487 2HE2 GLN C 162      18.787  22.367  -5.616  1.00  0.00           H  
ATOM   2488  N   SER C 163      13.127  23.636  -3.581  1.00  0.00           N  
ATOM   2489  CA  SER C 163      11.768  23.793  -3.077  1.00  0.00           C  
ATOM   2490  C   SER C 163      10.807  22.841  -3.778  1.00  0.00           C  
ATOM   2491  O   SER C 163      11.087  22.356  -4.874  1.00  0.00           O  
ATOM   2492  CB  SER C 163      11.303  25.224  -3.264  1.00  0.00           C  
ATOM   2493  OG  SER C 163      11.245  25.559  -4.624  1.00  0.00           O  
ATOM   2494  H   SER C 163      13.403  24.136  -4.414  1.00  0.00           H  
ATOM   2495  HA  SER C 163      11.765  23.559  -2.011  1.00  0.00           H  
ATOM   2496 1HB  SER C 163      10.319  25.349  -2.814  1.00  0.00           H  
ATOM   2497 2HB  SER C 163      11.986  25.898  -2.750  1.00  0.00           H  
ATOM   2498  HG  SER C 163      12.156  25.655  -4.911  1.00  0.00           H  
ATOM   2499  N   PRO C 164       9.672  22.577  -3.139  1.00  0.00           N  
ATOM   2500  CA  PRO C 164       8.675  21.668  -3.691  1.00  0.00           C  
ATOM   2501  C   PRO C 164       8.217  22.125  -5.070  1.00  0.00           C  
ATOM   2502  O   PRO C 164       7.664  23.214  -5.222  1.00  0.00           O  
ATOM   2503  CB  PRO C 164       7.539  21.739  -2.666  1.00  0.00           C  
ATOM   2504  CG  PRO C 164       8.220  22.090  -1.388  1.00  0.00           C  
ATOM   2505  CD  PRO C 164       9.297  23.061  -1.793  1.00  0.00           C  
ATOM   2506  HA  PRO C 164       9.099  20.654  -3.741  1.00  0.00           H  
ATOM   2507 1HB  PRO C 164       6.799  22.492  -2.976  1.00  0.00           H  
ATOM   2508 2HB  PRO C 164       7.014  20.773  -2.619  1.00  0.00           H  
ATOM   2509 1HG  PRO C 164       7.500  22.526  -0.681  1.00  0.00           H  
ATOM   2510 2HG  PRO C 164       8.624  21.184  -0.912  1.00  0.00           H  
ATOM   2511 1HD  PRO C 164       8.881  24.079  -1.823  1.00  0.00           H  
ATOM   2512 2HD  PRO C 164      10.131  23.004  -1.077  1.00  0.00           H  
ATOM   2513  N   GLN C 165       8.450  21.286  -6.074  1.00  0.00           N  
ATOM   2514  CA  GLN C 165       7.982  21.561  -7.427  1.00  0.00           C  
ATOM   2515  C   GLN C 165       6.703  20.792  -7.734  1.00  0.00           C  
ATOM   2516  O   GLN C 165       6.518  19.666  -7.272  1.00  0.00           O  
ATOM   2517  CB  GLN C 165       9.063  21.206  -8.451  1.00  0.00           C  
ATOM   2518  CG  GLN C 165      10.385  21.923  -8.235  1.00  0.00           C  
ATOM   2519  CD  GLN C 165      10.251  23.429  -8.348  1.00  0.00           C  
ATOM   2520  OE1 GLN C 165       9.857  23.955  -9.393  1.00  0.00           O  
ATOM   2521  NE2 GLN C 165      10.580  24.134  -7.271  1.00  0.00           N  
ATOM   2522  H   GLN C 165       8.965  20.436  -5.895  1.00  0.00           H  
ATOM   2523  HA  GLN C 165       7.762  22.625  -7.507  1.00  0.00           H  
ATOM   2524 1HB  GLN C 165       9.254  20.133  -8.422  1.00  0.00           H  
ATOM   2525 2HB  GLN C 165       8.709  21.448  -9.453  1.00  0.00           H  
ATOM   2526 1HG  GLN C 165      10.756  21.686  -7.237  1.00  0.00           H  
ATOM   2527 2HG  GLN C 165      11.097  21.585  -8.987  1.00  0.00           H  
ATOM   2528 1HE2 GLN C 165      10.512  25.133  -7.287  1.00  0.00           H  
ATOM   2529 2HE2 GLN C 165      10.895  23.668  -6.445  1.00  0.00           H  
ATOM   2530  N   LEU C 166       5.822  21.408  -8.515  1.00  0.00           N  
ATOM   2531  CA  LEU C 166       4.539  20.801  -8.850  1.00  0.00           C  
ATOM   2532  C   LEU C 166       4.727  19.535  -9.676  1.00  0.00           C  
ATOM   2533  O   LEU C 166       5.324  19.567 -10.752  1.00  0.00           O  
ATOM   2534  CB  LEU C 166       3.667  21.798  -9.623  1.00  0.00           C  
ATOM   2535  CG  LEU C 166       2.271  21.296 -10.015  1.00  0.00           C  
ATOM   2536  CD1 LEU C 166       1.462  21.010  -8.757  1.00  0.00           C  
ATOM   2537  CD2 LEU C 166       1.582  22.338 -10.883  1.00  0.00           C  
ATOM   2538  H   LEU C 166       6.047  22.319  -8.887  1.00  0.00           H  
ATOM   2539  HA  LEU C 166       4.031  20.534  -7.924  1.00  0.00           H  
ATOM   2540 1HB  LEU C 166       3.538  22.692  -9.014  1.00  0.00           H  
ATOM   2541 2HB  LEU C 166       4.187  22.078 -10.538  1.00  0.00           H  
ATOM   2542  HG  LEU C 166       2.363  20.363 -10.571  1.00  0.00           H  
ATOM   2543 1HD1 LEU C 166       0.470  20.653  -9.035  1.00  0.00           H  
ATOM   2544 2HD1 LEU C 166       1.968  20.248  -8.164  1.00  0.00           H  
ATOM   2545 3HD1 LEU C 166       1.367  21.923  -8.170  1.00  0.00           H  
ATOM   2546 1HD2 LEU C 166       0.590  21.981 -11.162  1.00  0.00           H  
ATOM   2547 2HD2 LEU C 166       1.489  23.271 -10.327  1.00  0.00           H  
ATOM   2548 3HD2 LEU C 166       2.172  22.510 -11.783  1.00  0.00           H  
ATOM   2549  N   LEU C 167       4.215  18.420  -9.166  1.00  0.00           N  
ATOM   2550  CA  LEU C 167       4.371  17.131  -9.829  1.00  0.00           C  
ATOM   2551  C   LEU C 167       3.087  16.717 -10.536  1.00  0.00           C  
ATOM   2552  O   LEU C 167       3.066  16.543 -11.755  1.00  0.00           O  
ATOM   2553  CB  LEU C 167       4.772  16.056  -8.811  1.00  0.00           C  
ATOM   2554  CG  LEU C 167       5.119  14.682  -9.398  1.00  0.00           C  
ATOM   2555  CD1 LEU C 167       6.389  14.790 -10.230  1.00  0.00           C  
ATOM   2556  CD2 LEU C 167       5.289  13.676  -8.268  1.00  0.00           C  
ATOM   2557  H   LEU C 167       3.704  18.467  -8.296  1.00  0.00           H  
ATOM   2558  HA  LEU C 167       5.160  17.220 -10.575  1.00  0.00           H  
ATOM   2559 1HB  LEU C 167       5.641  16.409  -8.258  1.00  0.00           H  
ATOM   2560 2HB  LEU C 167       3.950  15.919  -8.109  1.00  0.00           H  
ATOM   2561  HG  LEU C 167       4.315  14.354 -10.057  1.00  0.00           H  
ATOM   2562 1HD1 LEU C 167       6.636  13.813 -10.647  1.00  0.00           H  
ATOM   2563 2HD1 LEU C 167       6.233  15.501 -11.042  1.00  0.00           H  
ATOM   2564 3HD1 LEU C 167       7.209  15.132  -9.600  1.00  0.00           H  
ATOM   2565 1HD2 LEU C 167       5.535  12.699  -8.685  1.00  0.00           H  
ATOM   2566 2HD2 LEU C 167       6.094  14.002  -7.609  1.00  0.00           H  
ATOM   2567 3HD2 LEU C 167       4.361  13.606  -7.701  1.00  0.00           H  
ATOM   2568  N   ILE C 168       2.017  16.559  -9.764  1.00  0.00           N  
ATOM   2569  CA  ILE C 168       0.732  16.140 -10.312  1.00  0.00           C  
ATOM   2570  C   ILE C 168      -0.360  17.153  -9.990  1.00  0.00           C  
ATOM   2571  O   ILE C 168      -0.360  17.760  -8.919  1.00  0.00           O  
ATOM   2572  CB  ILE C 168       0.327  14.758  -9.768  1.00  0.00           C  
ATOM   2573  CG1 ILE C 168       1.438  13.736 -10.026  1.00  0.00           C  
ATOM   2574  CG2 ILE C 168      -0.978  14.299 -10.399  1.00  0.00           C  
ATOM   2575  CD1 ILE C 168       1.696  13.471 -11.492  1.00  0.00           C  
ATOM   2576  H   ILE C 168       2.096  16.733  -8.772  1.00  0.00           H  
ATOM   2577  HA  ILE C 168       0.824  16.071 -11.395  1.00  0.00           H  
ATOM   2578  HB  ILE C 168       0.197  14.815  -8.688  1.00  0.00           H  
ATOM   2579 1HG1 ILE C 168       2.366  14.087  -9.574  1.00  0.00           H  
ATOM   2580 2HG1 ILE C 168       1.181  12.790  -9.549  1.00  0.00           H  
ATOM   2581 1HG2 ILE C 168      -1.249  13.320 -10.005  1.00  0.00           H  
ATOM   2582 2HG2 ILE C 168      -1.765  15.015 -10.166  1.00  0.00           H  
ATOM   2583 3HG2 ILE C 168      -0.856  14.234 -11.481  1.00  0.00           H  
ATOM   2584 1HD1 ILE C 168       2.495  12.737 -11.594  1.00  0.00           H  
ATOM   2585 2HD1 ILE C 168       0.788  13.086 -11.957  1.00  0.00           H  
ATOM   2586 3HD1 ILE C 168       1.990  14.398 -11.983  1.00  0.00           H  
ATOM   2587  N   TYR C 169      -1.289  17.330 -10.923  1.00  0.00           N  
ATOM   2588  CA  TYR C 169      -2.500  18.099 -10.662  1.00  0.00           C  
ATOM   2589  C   TYR C 169      -3.732  17.388 -11.207  1.00  0.00           C  
ATOM   2590  O   TYR C 169      -3.622  16.467 -12.017  1.00  0.00           O  
ATOM   2591  CB  TYR C 169      -2.385  19.500 -11.267  1.00  0.00           C  
ATOM   2592  CG  TYR C 169      -2.374  19.513 -12.779  1.00  0.00           C  
ATOM   2593  CD1 TYR C 169      -3.549  19.740 -13.480  1.00  0.00           C  
ATOM   2594  CD2 TYR C 169      -1.188  19.297 -13.466  1.00  0.00           C  
ATOM   2595  CE1 TYR C 169      -3.539  19.752 -14.861  1.00  0.00           C  
ATOM   2596  CE2 TYR C 169      -1.178  19.309 -14.847  1.00  0.00           C  
ATOM   2597  CZ  TYR C 169      -2.347  19.535 -15.544  1.00  0.00           C  
ATOM   2598  OH  TYR C 169      -2.337  19.547 -16.920  1.00  0.00           O  
ATOM   2599  H   TYR C 169      -1.152  16.921 -11.837  1.00  0.00           H  
ATOM   2600  HA  TYR C 169      -2.623  18.194  -9.583  1.00  0.00           H  
ATOM   2601 1HB  TYR C 169      -3.221  20.112 -10.927  1.00  0.00           H  
ATOM   2602 2HB  TYR C 169      -1.469  19.973 -10.916  1.00  0.00           H  
ATOM   2603  HD1 TYR C 169      -4.481  19.910 -12.940  1.00  0.00           H  
ATOM   2604  HD2 TYR C 169      -0.265  19.117 -12.915  1.00  0.00           H  
ATOM   2605  HE1 TYR C 169      -4.462  19.931 -15.412  1.00  0.00           H  
ATOM   2606  HE2 TYR C 169      -0.246  19.139 -15.387  1.00  0.00           H  
ATOM   2607  HH  TYR C 169      -3.195  19.832 -17.243  1.00  0.00           H  
ATOM   2608  N   LYS C 170      -4.905  17.820 -10.757  1.00  0.00           N  
ATOM   2609  CA  LYS C 170      -6.154  17.159 -11.118  1.00  0.00           C  
ATOM   2610  C   LYS C 170      -6.050  15.650 -10.941  1.00  0.00           C  
ATOM   2611  O   LYS C 170      -6.525  14.882 -11.778  1.00  0.00           O  
ATOM   2612  CB  LYS C 170      -6.541  17.494 -12.559  1.00  0.00           C  
ATOM   2613  CG  LYS C 170      -7.070  18.908 -12.756  1.00  0.00           C  
ATOM   2614  CD  LYS C 170      -7.191  19.253 -14.233  1.00  0.00           C  
ATOM   2615  CE  LYS C 170      -8.436  18.628 -14.847  1.00  0.00           C  
ATOM   2616  NZ  LYS C 170      -8.347  17.144 -14.896  1.00  0.00           N  
ATOM   2617  H   LYS C 170      -4.933  18.626 -10.151  1.00  0.00           H  
ATOM   2618  HA  LYS C 170      -6.940  17.519 -10.454  1.00  0.00           H  
ATOM   2619 1HB  LYS C 170      -5.673  17.368 -13.207  1.00  0.00           H  
ATOM   2620 2HB  LYS C 170      -7.308  16.799 -12.901  1.00  0.00           H  
ATOM   2621 1HG  LYS C 170      -8.051  18.998 -12.289  1.00  0.00           H  
ATOM   2622 2HG  LYS C 170      -6.395  19.619 -12.280  1.00  0.00           H  
ATOM   2623 1HD  LYS C 170      -7.242  20.336 -14.351  1.00  0.00           H  
ATOM   2624 2HD  LYS C 170      -6.313  18.887 -14.765  1.00  0.00           H  
ATOM   2625 1HE  LYS C 170      -9.310  18.909 -14.262  1.00  0.00           H  
ATOM   2626 2HE  LYS C 170      -8.569  19.004 -15.861  1.00  0.00           H  
ATOM   2627 1HZ  LYS C 170      -9.190  16.769 -15.309  1.00  0.00           H  
ATOM   2628 2HZ  LYS C 170      -7.549  16.871 -15.452  1.00  0.00           H  
ATOM   2629 3HZ  LYS C 170      -8.243  16.781 -13.959  1.00  0.00           H  
ATOM   2630  N   VAL C 171      -5.425  15.229  -9.846  1.00  0.00           N  
ATOM   2631  CA  VAL C 171      -5.443  13.828  -9.445  1.00  0.00           C  
ATOM   2632  C   VAL C 171      -4.443  13.010 -10.252  1.00  0.00           C  
ATOM   2633  O   VAL C 171      -3.566  12.354  -9.690  1.00  0.00           O  
ATOM   2634  CB  VAL C 171      -6.853  13.236  -9.630  1.00  0.00           C  
ATOM   2635  CG1 VAL C 171      -6.855  11.751  -9.302  1.00  0.00           C  
ATOM   2636  CG2 VAL C 171      -7.848  13.984  -8.755  1.00  0.00           C  
ATOM   2637  H   VAL C 171      -4.926  15.897  -9.277  1.00  0.00           H  
ATOM   2638  HA  VAL C 171      -5.174  13.766  -8.389  1.00  0.00           H  
ATOM   2639  HB  VAL C 171      -7.143  13.334 -10.677  1.00  0.00           H  
ATOM   2640 1HG1 VAL C 171      -7.860  11.349  -9.439  1.00  0.00           H  
ATOM   2641 2HG1 VAL C 171      -6.164  11.231  -9.964  1.00  0.00           H  
ATOM   2642 3HG1 VAL C 171      -6.546  11.607  -8.267  1.00  0.00           H  
ATOM   2643 1HG2 VAL C 171      -8.842  13.561  -8.892  1.00  0.00           H  
ATOM   2644 2HG2 VAL C 171      -7.554  13.891  -7.709  1.00  0.00           H  
ATOM   2645 3HG2 VAL C 171      -7.860  15.037  -9.036  1.00  0.00           H  
ATOM   2646  N   SER C 172      -4.579  13.055 -11.573  1.00  0.00           N  
ATOM   2647  CA  SER C 172      -3.915  12.093 -12.444  1.00  0.00           C  
ATOM   2648  C   SER C 172      -3.376  12.767 -13.699  1.00  0.00           C  
ATOM   2649  O   SER C 172      -3.073  12.104 -14.691  1.00  0.00           O  
ATOM   2650  CB  SER C 172      -4.877  10.986 -12.828  1.00  0.00           C  
ATOM   2651  OG  SER C 172      -5.967  11.494 -13.548  1.00  0.00           O  
ATOM   2652  H   SER C 172      -5.158  13.774 -11.984  1.00  0.00           H  
ATOM   2653  HA  SER C 172      -3.075  11.657 -11.902  1.00  0.00           H  
ATOM   2654 1HB  SER C 172      -4.355  10.243 -13.431  1.00  0.00           H  
ATOM   2655 2HB  SER C 172      -5.234  10.486 -11.929  1.00  0.00           H  
ATOM   2656  HG  SER C 172      -5.682  12.344 -13.893  1.00  0.00           H  
ATOM   2657  N   ASP C 173      -3.257  14.090 -13.649  1.00  0.00           N  
ATOM   2658  CA  ASP C 173      -2.670  14.848 -14.748  1.00  0.00           C  
ATOM   2659  C   ASP C 173      -1.258  15.307 -14.408  1.00  0.00           C  
ATOM   2660  O   ASP C 173      -1.054  16.075 -13.468  1.00  0.00           O  
ATOM   2661  CB  ASP C 173      -3.540  16.061 -15.087  1.00  0.00           C  
ATOM   2662  CG  ASP C 173      -4.890  15.676 -15.677  1.00  0.00           C  
ATOM   2663  OD1 ASP C 173      -5.022  14.566 -16.134  1.00  0.00           O  
ATOM   2664  OD2 ASP C 173      -5.776  16.497 -15.666  1.00  0.00           O  
ATOM   2665  H   ASP C 173      -3.581  14.582 -12.829  1.00  0.00           H  
ATOM   2666  HA  ASP C 173      -2.617  14.202 -15.625  1.00  0.00           H  
ATOM   2667 1HB  ASP C 173      -3.709  16.651 -14.186  1.00  0.00           H  
ATOM   2668 2HB  ASP C 173      -3.016  16.697 -15.801  1.00  0.00           H  
ATOM   2669  N   ARG C 174      -0.286  14.833 -15.179  1.00  0.00           N  
ATOM   2670  CA  ARG C 174       1.108  15.205 -14.970  1.00  0.00           C  
ATOM   2671  C   ARG C 174       1.365  16.644 -15.396  1.00  0.00           C  
ATOM   2672  O   ARG C 174       0.908  17.080 -16.453  1.00  0.00           O  
ATOM   2673  CB  ARG C 174       2.032  14.277 -15.746  1.00  0.00           C  
ATOM   2674  CG  ARG C 174       2.136  12.866 -15.189  1.00  0.00           C  
ATOM   2675  CD  ARG C 174       3.130  12.053 -15.936  1.00  0.00           C  
ATOM   2676  NE  ARG C 174       2.668  11.728 -17.276  1.00  0.00           N  
ATOM   2677  CZ  ARG C 174       1.932  10.644 -17.589  1.00  0.00           C  
ATOM   2678  NH1 ARG C 174       1.584   9.793 -16.650  1.00  0.00           N  
ATOM   2679  NH2 ARG C 174       1.561  10.437 -18.841  1.00  0.00           N  
ATOM   2680  H   ARG C 174      -0.518  14.199 -15.930  1.00  0.00           H  
ATOM   2681  HA  ARG C 174       1.335  15.112 -13.907  1.00  0.00           H  
ATOM   2682 1HB  ARG C 174       1.688  14.200 -16.776  1.00  0.00           H  
ATOM   2683 2HB  ARG C 174       3.037  14.699 -15.767  1.00  0.00           H  
ATOM   2684 1HG  ARG C 174       2.444  12.909 -14.144  1.00  0.00           H  
ATOM   2685 2HG  ARG C 174       1.166  12.373 -15.262  1.00  0.00           H  
ATOM   2686 1HD  ARG C 174       4.063  12.609 -16.023  1.00  0.00           H  
ATOM   2687 2HD  ARG C 174       3.312  11.121 -15.403  1.00  0.00           H  
ATOM   2688  HE  ARG C 174       2.917  12.360 -18.025  1.00  0.00           H  
ATOM   2689 1HH1 ARG C 174       1.868   9.951 -15.694  1.00  0.00           H  
ATOM   2690 2HH1 ARG C 174       1.032   8.980 -16.885  1.00  0.00           H  
ATOM   2691 1HH2 ARG C 174       1.829  11.092 -19.562  1.00  0.00           H  
ATOM   2692 2HH2 ARG C 174       1.010   9.625 -19.075  1.00  0.00           H  
ATOM   2693  N   PHE C 175       2.098  17.380 -14.567  1.00  0.00           N  
ATOM   2694  CA  PHE C 175       2.548  18.720 -14.925  1.00  0.00           C  
ATOM   2695  C   PHE C 175       3.606  18.671 -16.019  1.00  0.00           C  
ATOM   2696  O   PHE C 175       4.431  17.758 -16.059  1.00  0.00           O  
ATOM   2697  CB  PHE C 175       3.108  19.441 -13.698  1.00  0.00           C  
ATOM   2698  CG  PHE C 175       3.491  20.870 -13.958  1.00  0.00           C  
ATOM   2699  CD1 PHE C 175       2.531  21.807 -14.312  1.00  0.00           C  
ATOM   2700  CD2 PHE C 175       4.810  21.282 -13.849  1.00  0.00           C  
ATOM   2701  CE1 PHE C 175       2.881  23.122 -14.552  1.00  0.00           C  
ATOM   2702  CE2 PHE C 175       5.164  22.596 -14.086  1.00  0.00           C  
ATOM   2703  CZ  PHE C 175       4.197  23.517 -14.438  1.00  0.00           C  
ATOM   2704  H   PHE C 175       2.350  17.001 -13.665  1.00  0.00           H  
ATOM   2705  HA  PHE C 175       1.692  19.283 -15.301  1.00  0.00           H  
ATOM   2706 1HB  PHE C 175       2.369  19.427 -12.898  1.00  0.00           H  
ATOM   2707 2HB  PHE C 175       3.990  18.913 -13.337  1.00  0.00           H  
ATOM   2708  HD1 PHE C 175       1.490  21.495 -14.401  1.00  0.00           H  
ATOM   2709  HD2 PHE C 175       5.574  20.554 -13.571  1.00  0.00           H  
ATOM   2710  HE1 PHE C 175       2.117  23.847 -14.830  1.00  0.00           H  
ATOM   2711  HE2 PHE C 175       6.204  22.906 -13.996  1.00  0.00           H  
ATOM   2712  HZ  PHE C 175       4.475  24.553 -14.627  1.00  0.00           H  
ATOM   2713  N   SER C 176       3.577  19.659 -16.908  1.00  0.00           N  
ATOM   2714  CA  SER C 176       4.517  19.716 -18.021  1.00  0.00           C  
ATOM   2715  C   SER C 176       5.955  19.586 -17.536  1.00  0.00           C  
ATOM   2716  O   SER C 176       6.410  20.364 -16.698  1.00  0.00           O  
ATOM   2717  CB  SER C 176       4.346  21.016 -18.782  1.00  0.00           C  
ATOM   2718  OG  SER C 176       5.297  21.127 -19.806  1.00  0.00           O  
ATOM   2719  H   SER C 176       2.887  20.390 -16.809  1.00  0.00           H  
ATOM   2720  HA  SER C 176       4.306  18.884 -18.694  1.00  0.00           H  
ATOM   2721 1HB  SER C 176       3.344  21.059 -19.208  1.00  0.00           H  
ATOM   2722 2HB  SER C 176       4.447  21.855 -18.096  1.00  0.00           H  
ATOM   2723  HG  SER C 176       6.154  21.083 -19.376  1.00  0.00           H  
ATOM   2724  N   GLY C 177       6.666  18.598 -18.067  1.00  0.00           N  
ATOM   2725  CA  GLY C 177       8.059  18.373 -17.700  1.00  0.00           C  
ATOM   2726  C   GLY C 177       8.205  17.137 -16.821  1.00  0.00           C  
ATOM   2727  O   GLY C 177       9.302  16.602 -16.663  1.00  0.00           O  
ATOM   2728  H   GLY C 177       6.231  17.986 -18.743  1.00  0.00           H  
ATOM   2729 1HA  GLY C 177       8.659  18.255 -18.602  1.00  0.00           H  
ATOM   2730 2HA  GLY C 177       8.442  19.246 -17.172  1.00  0.00           H  
ATOM   2731  N   VAL C 178       7.092  16.688 -16.252  1.00  0.00           N  
ATOM   2732  CA  VAL C 178       7.098  15.530 -15.366  1.00  0.00           C  
ATOM   2733  C   VAL C 178       7.141  14.230 -16.159  1.00  0.00           C  
ATOM   2734  O   VAL C 178       6.317  14.004 -17.044  1.00  0.00           O  
ATOM   2735  CB  VAL C 178       5.847  15.538 -14.467  1.00  0.00           C  
ATOM   2736  CG1 VAL C 178       5.771  14.258 -13.649  1.00  0.00           C  
ATOM   2737  CG2 VAL C 178       5.870  16.758 -13.559  1.00  0.00           C  
ATOM   2738  H   VAL C 178       6.219  17.160 -16.438  1.00  0.00           H  
ATOM   2739  HA  VAL C 178       7.985  15.583 -14.733  1.00  0.00           H  
ATOM   2740  HB  VAL C 178       4.958  15.570 -15.098  1.00  0.00           H  
ATOM   2741 1HG1 VAL C 178       4.881  14.280 -13.020  1.00  0.00           H  
ATOM   2742 2HG1 VAL C 178       5.719  13.400 -14.319  1.00  0.00           H  
ATOM   2743 3HG1 VAL C 178       6.657  14.175 -13.020  1.00  0.00           H  
ATOM   2744 1HG2 VAL C 178       4.983  16.758 -12.927  1.00  0.00           H  
ATOM   2745 2HG2 VAL C 178       6.762  16.729 -12.933  1.00  0.00           H  
ATOM   2746 3HG2 VAL C 178       5.882  17.663 -14.166  1.00  0.00           H  
ATOM   2747  N   PRO C 179       8.108  13.378 -15.835  1.00  0.00           N  
ATOM   2748  CA  PRO C 179       8.265  12.101 -16.521  1.00  0.00           C  
ATOM   2749  C   PRO C 179       6.998  11.261 -16.420  1.00  0.00           C  
ATOM   2750  O   PRO C 179       6.214  11.415 -15.483  1.00  0.00           O  
ATOM   2751  CB  PRO C 179       9.435  11.450 -15.776  1.00  0.00           C  
ATOM   2752  CG  PRO C 179      10.218  12.603 -15.247  1.00  0.00           C  
ATOM   2753  CD  PRO C 179       9.175  13.614 -14.852  1.00  0.00           C  
ATOM   2754  HA  PRO C 179       8.523  12.285 -17.575  1.00  0.00           H  
ATOM   2755 1HB  PRO C 179       9.055  10.792 -14.981  1.00  0.00           H  
ATOM   2756 2HB  PRO C 179      10.016  10.820 -16.465  1.00  0.00           H  
ATOM   2757 1HG  PRO C 179      10.840  12.283 -14.398  1.00  0.00           H  
ATOM   2758 2HG  PRO C 179      10.904  12.982 -16.019  1.00  0.00           H  
ATOM   2759 1HD  PRO C 179       8.838  13.412 -13.825  1.00  0.00           H  
ATOM   2760 2HD  PRO C 179       9.597  14.627 -14.929  1.00  0.00           H  
ATOM   2761  N   ASP C 180       6.802  10.374 -17.389  1.00  0.00           N  
ATOM   2762  CA  ASP C 180       5.602   9.548 -17.441  1.00  0.00           C  
ATOM   2763  C   ASP C 180       5.677   8.403 -16.439  1.00  0.00           C  
ATOM   2764  O   ASP C 180       4.765   7.581 -16.352  1.00  0.00           O  
ATOM   2765  CB  ASP C 180       5.397   8.988 -18.850  1.00  0.00           C  
ATOM   2766  CG  ASP C 180       5.037  10.061 -19.869  1.00  0.00           C  
ATOM   2767  OD1 ASP C 180       4.557  11.095 -19.468  1.00  0.00           O  
ATOM   2768  OD2 ASP C 180       5.246   9.838 -21.037  1.00  0.00           O  
ATOM   2769  H   ASP C 180       7.504  10.269 -18.108  1.00  0.00           H  
ATOM   2770  HA  ASP C 180       4.743  10.169 -17.185  1.00  0.00           H  
ATOM   2771 1HB  ASP C 180       6.308   8.487 -19.179  1.00  0.00           H  
ATOM   2772 2HB  ASP C 180       4.601   8.242 -18.834  1.00  0.00           H  
ATOM   2773  N   ARG C 181       6.769   8.356 -15.683  1.00  0.00           N  
ATOM   2774  CA  ARG C 181       6.902   7.402 -14.589  1.00  0.00           C  
ATOM   2775  C   ARG C 181       5.873   7.668 -13.498  1.00  0.00           C  
ATOM   2776  O   ARG C 181       5.503   6.766 -12.746  1.00  0.00           O  
ATOM   2777  CB  ARG C 181       8.300   7.466 -13.990  1.00  0.00           C  
ATOM   2778  CG  ARG C 181       9.408   6.953 -14.896  1.00  0.00           C  
ATOM   2779  CD  ARG C 181      10.685   6.779 -14.158  1.00  0.00           C  
ATOM   2780  NE  ARG C 181      11.195   8.043 -13.652  1.00  0.00           N  
ATOM   2781  CZ  ARG C 181      11.956   8.900 -14.361  1.00  0.00           C  
ATOM   2782  NH1 ARG C 181      12.284   8.615 -15.601  1.00  0.00           N  
ATOM   2783  NH2 ARG C 181      12.371  10.026 -13.809  1.00  0.00           N  
ATOM   2784  H   ARG C 181       7.526   8.997 -15.872  1.00  0.00           H  
ATOM   2785  HA  ARG C 181       6.738   6.398 -14.982  1.00  0.00           H  
ATOM   2786 1HB  ARG C 181       8.537   8.496 -13.730  1.00  0.00           H  
ATOM   2787 2HB  ARG C 181       8.329   6.881 -13.070  1.00  0.00           H  
ATOM   2788 1HG  ARG C 181       9.119   5.988 -15.314  1.00  0.00           H  
ATOM   2789 2HG  ARG C 181       9.574   7.664 -15.706  1.00  0.00           H  
ATOM   2790 1HD  ARG C 181      10.527   6.111 -13.311  1.00  0.00           H  
ATOM   2791 2HD  ARG C 181      11.434   6.350 -14.822  1.00  0.00           H  
ATOM   2792  HE  ARG C 181      10.963   8.297 -12.701  1.00  0.00           H  
ATOM   2793 1HH1 ARG C 181      11.967   7.753 -16.023  1.00  0.00           H  
ATOM   2794 2HH1 ARG C 181      12.854   9.257 -16.133  1.00  0.00           H  
ATOM   2795 1HH2 ARG C 181      12.118  10.245 -12.855  1.00  0.00           H  
ATOM   2796 2HH2 ARG C 181      12.941  10.668 -14.340  1.00  0.00           H  
ATOM   2797  N   PHE C 182       5.413   8.912 -13.416  1.00  0.00           N  
ATOM   2798  CA  PHE C 182       4.520   9.329 -12.342  1.00  0.00           C  
ATOM   2799  C   PHE C 182       3.060   9.207 -12.760  1.00  0.00           C  
ATOM   2800  O   PHE C 182       2.695   9.560 -13.882  1.00  0.00           O  
ATOM   2801  CB  PHE C 182       4.818  10.772 -11.929  1.00  0.00           C  
ATOM   2802  CG  PHE C 182       6.202  10.971 -11.380  1.00  0.00           C  
ATOM   2803  CD1 PHE C 182       7.243  11.361 -12.210  1.00  0.00           C  
ATOM   2804  CD2 PHE C 182       6.466  10.769 -10.034  1.00  0.00           C  
ATOM   2805  CE1 PHE C 182       8.517  11.545 -11.706  1.00  0.00           C  
ATOM   2806  CE2 PHE C 182       7.738  10.953  -9.527  1.00  0.00           C  
ATOM   2807  CZ  PHE C 182       8.765  11.341 -10.365  1.00  0.00           C  
ATOM   2808  H   PHE C 182       5.690   9.586 -14.115  1.00  0.00           H  
ATOM   2809  HA  PHE C 182       4.685   8.679 -11.482  1.00  0.00           H  
ATOM   2810 1HB  PHE C 182       4.695  11.429 -12.789  1.00  0.00           H  
ATOM   2811 2HB  PHE C 182       4.103  11.088 -11.171  1.00  0.00           H  
ATOM   2812  HD1 PHE C 182       7.047  11.524 -13.270  1.00  0.00           H  
ATOM   2813  HD2 PHE C 182       5.656  10.462  -9.372  1.00  0.00           H  
ATOM   2814  HE1 PHE C 182       9.325  11.852 -12.369  1.00  0.00           H  
ATOM   2815  HE2 PHE C 182       7.932  10.791  -8.467  1.00  0.00           H  
ATOM   2816  HZ  PHE C 182       9.768  11.485  -9.967  1.00  0.00           H  
ATOM   2817  N   SER C 183       2.230   8.704 -11.853  1.00  0.00           N  
ATOM   2818  CA  SER C 183       0.797   8.602 -12.100  1.00  0.00           C  
ATOM   2819  C   SER C 183       0.022   8.463 -10.796  1.00  0.00           C  
ATOM   2820  O   SER C 183       0.267   7.546 -10.012  1.00  0.00           O  
ATOM   2821  CB  SER C 183       0.505   7.418 -13.001  1.00  0.00           C  
ATOM   2822  OG  SER C 183      -0.873   7.277 -13.214  1.00  0.00           O  
ATOM   2823  H   SER C 183       2.601   8.385 -10.970  1.00  0.00           H  
ATOM   2824  HA  SER C 183       0.465   9.514 -12.599  1.00  0.00           H  
ATOM   2825 1HB  SER C 183       1.012   7.554 -13.956  1.00  0.00           H  
ATOM   2826 2HB  SER C 183       0.900   6.510 -12.547  1.00  0.00           H  
ATOM   2827  HG  SER C 183      -1.294   7.499 -12.381  1.00  0.00           H  
ATOM   2828  N   GLY C 184      -0.914   9.378 -10.569  1.00  0.00           N  
ATOM   2829  CA  GLY C 184      -1.725   9.361  -9.357  1.00  0.00           C  
ATOM   2830  C   GLY C 184      -3.135   8.860  -9.645  1.00  0.00           C  
ATOM   2831  O   GLY C 184      -3.626   8.971 -10.769  1.00  0.00           O  
ATOM   2832  H   GLY C 184      -1.068  10.105 -11.253  1.00  0.00           H  
ATOM   2833 1HA  GLY C 184      -1.253   8.721  -8.612  1.00  0.00           H  
ATOM   2834 2HA  GLY C 184      -1.771  10.364  -8.936  1.00  0.00           H  
ATOM   2835  N   SER C 185      -3.781   8.308  -8.624  1.00  0.00           N  
ATOM   2836  CA  SER C 185      -5.161   7.854  -8.746  1.00  0.00           C  
ATOM   2837  C   SER C 185      -5.841   7.786  -7.385  1.00  0.00           C  
ATOM   2838  O   SER C 185      -5.278   8.213  -6.377  1.00  0.00           O  
ATOM   2839  CB  SER C 185      -5.206   6.493  -9.413  1.00  0.00           C  
ATOM   2840  OG  SER C 185      -6.524   6.126  -9.716  1.00  0.00           O  
ATOM   2841  H   SER C 185      -3.304   8.200  -7.740  1.00  0.00           H  
ATOM   2842  HA  SER C 185      -5.707   8.568  -9.366  1.00  0.00           H  
ATOM   2843 1HB  SER C 185      -4.613   6.516 -10.326  1.00  0.00           H  
ATOM   2844 2HB  SER C 185      -4.762   5.750  -8.752  1.00  0.00           H  
ATOM   2845  HG  SER C 185      -6.537   5.940 -10.658  1.00  0.00           H  
ATOM   2846  N   GLY C 186      -7.055   7.247  -7.362  1.00  0.00           N  
ATOM   2847  CA  GLY C 186      -7.824   7.142  -6.127  1.00  0.00           C  
ATOM   2848  C   GLY C 186      -9.225   7.713  -6.300  1.00  0.00           C  
ATOM   2849  O   GLY C 186      -9.684   7.928  -7.422  1.00  0.00           O  
ATOM   2850  H   GLY C 186      -7.456   6.901  -8.222  1.00  0.00           H  
ATOM   2851 1HA  GLY C 186      -7.888   6.096  -5.826  1.00  0.00           H  
ATOM   2852 2HA  GLY C 186      -7.306   7.674  -5.330  1.00  0.00           H  
ATOM   2853  N   SER C 187      -9.901   7.958  -5.183  1.00  0.00           N  
ATOM   2854  CA  SER C 187     -11.260   8.485  -5.209  1.00  0.00           C  
ATOM   2855  C   SER C 187     -11.720   8.892  -3.815  1.00  0.00           C  
ATOM   2856  O   SER C 187     -11.433   8.209  -2.832  1.00  0.00           O  
ATOM   2857  CB  SER C 187     -12.210   7.453  -5.784  1.00  0.00           C  
ATOM   2858  OG  SER C 187     -13.529   7.926  -5.780  1.00  0.00           O  
ATOM   2859  H   SER C 187      -9.462   7.773  -4.292  1.00  0.00           H  
ATOM   2860  HA  SER C 187     -11.275   9.371  -5.847  1.00  0.00           H  
ATOM   2861 1HB  SER C 187     -11.911   7.211  -6.804  1.00  0.00           H  
ATOM   2862 2HB  SER C 187     -12.148   6.536  -5.199  1.00  0.00           H  
ATOM   2863  HG  SER C 187     -14.026   7.319  -5.227  1.00  0.00           H  
ATOM   2864  N   GLY C 188     -12.437  10.008  -3.736  1.00  0.00           N  
ATOM   2865  CA  GLY C 188     -13.094  10.410  -2.499  1.00  0.00           C  
ATOM   2866  C   GLY C 188     -12.085  10.929  -1.482  1.00  0.00           C  
ATOM   2867  O   GLY C 188     -11.815  12.128  -1.417  1.00  0.00           O  
ATOM   2868  H   GLY C 188     -12.528  10.593  -4.555  1.00  0.00           H  
ATOM   2869 1HA  GLY C 188     -13.831  11.185  -2.713  1.00  0.00           H  
ATOM   2870 2HA  GLY C 188     -13.634   9.561  -2.081  1.00  0.00           H  
ATOM   2871  N   THR C 189     -11.530  10.018  -0.690  1.00  0.00           N  
ATOM   2872  CA  THR C 189     -10.629  10.392   0.394  1.00  0.00           C  
ATOM   2873  C   THR C 189      -9.282   9.695   0.254  1.00  0.00           C  
ATOM   2874  O   THR C 189      -8.276  10.153   0.798  1.00  0.00           O  
ATOM   2875  CB  THR C 189     -11.244  10.059   1.766  1.00  0.00           C  
ATOM   2876  OG1 THR C 189     -11.460   8.646   1.866  1.00  0.00           O  
ATOM   2877  CG2 THR C 189     -12.568  10.785   1.947  1.00  0.00           C  
ATOM   2878  H   THR C 189     -11.738   9.041  -0.842  1.00  0.00           H  
ATOM   2879  HA  THR C 189     -10.458  11.468   0.346  1.00  0.00           H  
ATOM   2880  HB  THR C 189     -10.558  10.365   2.555  1.00  0.00           H  
ATOM   2881  HG1 THR C 189     -10.613   8.192   1.865  1.00  0.00           H  
ATOM   2882 1HG2 THR C 189     -12.988  10.539   2.922  1.00  0.00           H  
ATOM   2883 2HG2 THR C 189     -12.405  11.861   1.883  1.00  0.00           H  
ATOM   2884 3HG2 THR C 189     -13.262  10.477   1.166  1.00  0.00           H  
ATOM   2885  N   ASP C 190      -9.267   8.586  -0.477  1.00  0.00           N  
ATOM   2886  CA  ASP C 190      -8.066   7.771  -0.609  1.00  0.00           C  
ATOM   2887  C   ASP C 190      -7.422   7.956  -1.977  1.00  0.00           C  
ATOM   2888  O   ASP C 190      -7.959   7.512  -2.992  1.00  0.00           O  
ATOM   2889  CB  ASP C 190      -8.394   6.292  -0.389  1.00  0.00           C  
ATOM   2890  CG  ASP C 190      -8.713   5.965   1.064  1.00  0.00           C  
ATOM   2891  OD1 ASP C 190      -8.536   6.822   1.897  1.00  0.00           O  
ATOM   2892  OD2 ASP C 190      -9.131   4.863   1.326  1.00  0.00           O  
ATOM   2893  H   ASP C 190     -10.110   8.301  -0.954  1.00  0.00           H  
ATOM   2894  HA  ASP C 190      -7.349   8.085   0.151  1.00  0.00           H  
ATOM   2895 1HB  ASP C 190      -9.250   6.014  -1.005  1.00  0.00           H  
ATOM   2896 2HB  ASP C 190      -7.549   5.680  -0.707  1.00  0.00           H  
ATOM   2897  N   PHE C 191      -6.268   8.614  -1.997  1.00  0.00           N  
ATOM   2898  CA  PHE C 191      -5.513   8.800  -3.231  1.00  0.00           C  
ATOM   2899  C   PHE C 191      -4.067   8.352  -3.065  1.00  0.00           C  
ATOM   2900  O   PHE C 191      -3.487   8.479  -1.987  1.00  0.00           O  
ATOM   2901  CB  PHE C 191      -5.552  10.266  -3.666  1.00  0.00           C  
ATOM   2902  CG  PHE C 191      -6.928  10.761  -4.008  1.00  0.00           C  
ATOM   2903  CD1 PHE C 191      -7.759  11.280  -3.026  1.00  0.00           C  
ATOM   2904  CD2 PHE C 191      -7.395  10.708  -5.313  1.00  0.00           C  
ATOM   2905  CE1 PHE C 191      -9.025  11.735  -3.340  1.00  0.00           C  
ATOM   2906  CE2 PHE C 191      -8.660  11.163  -5.630  1.00  0.00           C  
ATOM   2907  CZ  PHE C 191      -9.476  11.677  -4.642  1.00  0.00           C  
ATOM   2908  H   PHE C 191      -5.904   8.996  -1.136  1.00  0.00           H  
ATOM   2909  HA  PHE C 191      -5.973   8.192  -4.012  1.00  0.00           H  
ATOM   2910 1HB  PHE C 191      -5.154  10.892  -2.868  1.00  0.00           H  
ATOM   2911 2HB  PHE C 191      -4.914  10.404  -4.538  1.00  0.00           H  
ATOM   2912  HD1 PHE C 191      -7.402  11.327  -1.997  1.00  0.00           H  
ATOM   2913  HD2 PHE C 191      -6.751  10.302  -6.093  1.00  0.00           H  
ATOM   2914  HE1 PHE C 191      -9.667  12.140  -2.559  1.00  0.00           H  
ATOM   2915  HE2 PHE C 191      -9.015  11.117  -6.659  1.00  0.00           H  
ATOM   2916  HZ  PHE C 191     -10.474  12.035  -4.890  1.00  0.00           H  
ATOM   2917  N   THR C 192      -3.488   7.827  -4.140  1.00  0.00           N  
ATOM   2918  CA  THR C 192      -2.138   7.279  -4.093  1.00  0.00           C  
ATOM   2919  C   THR C 192      -1.321   7.723  -5.299  1.00  0.00           C  
ATOM   2920  O   THR C 192      -1.812   7.726  -6.427  1.00  0.00           O  
ATOM   2921  CB  THR C 192      -2.167   5.740  -4.026  1.00  0.00           C  
ATOM   2922  OG1 THR C 192      -2.913   5.323  -2.875  1.00  0.00           O  
ATOM   2923  CG2 THR C 192      -0.754   5.184  -3.937  1.00  0.00           C  
ATOM   2924  H   THR C 192      -3.997   7.807  -5.012  1.00  0.00           H  
ATOM   2925  HA  THR C 192      -1.645   7.652  -3.195  1.00  0.00           H  
ATOM   2926  HB  THR C 192      -2.651   5.346  -4.919  1.00  0.00           H  
ATOM   2927  HG1 THR C 192      -3.735   4.916  -3.158  1.00  0.00           H  
ATOM   2928 1HG2 THR C 192      -0.793   4.096  -3.891  1.00  0.00           H  
ATOM   2929 2HG2 THR C 192      -0.187   5.490  -4.817  1.00  0.00           H  
ATOM   2930 3HG2 THR C 192      -0.267   5.567  -3.041  1.00  0.00           H  
ATOM   2931  N   LEU C 193      -0.070   8.098  -5.053  1.00  0.00           N  
ATOM   2932  CA  LEU C 193       0.851   8.445  -6.129  1.00  0.00           C  
ATOM   2933  C   LEU C 193       1.790   7.287  -6.444  1.00  0.00           C  
ATOM   2934  O   LEU C 193       2.542   6.832  -5.582  1.00  0.00           O  
ATOM   2935  CB  LEU C 193       1.669   9.685  -5.748  1.00  0.00           C  
ATOM   2936  CG  LEU C 193       2.766  10.090  -6.741  1.00  0.00           C  
ATOM   2937  CD1 LEU C 193       2.129  10.509  -8.059  1.00  0.00           C  
ATOM   2938  CD2 LEU C 193       3.594  11.221  -6.150  1.00  0.00           C  
ATOM   2939  H   LEU C 193       0.251   8.145  -4.097  1.00  0.00           H  
ATOM   2940  HA  LEU C 193       0.270   8.669  -7.023  1.00  0.00           H  
ATOM   2941 1HB  LEU C 193       0.990  10.530  -5.643  1.00  0.00           H  
ATOM   2942 2HB  LEU C 193       2.144   9.505  -4.784  1.00  0.00           H  
ATOM   2943  HG  LEU C 193       3.411   9.233  -6.940  1.00  0.00           H  
ATOM   2944 1HD1 LEU C 193       2.909  10.796  -8.765  1.00  0.00           H  
ATOM   2945 2HD1 LEU C 193       1.559   9.675  -8.469  1.00  0.00           H  
ATOM   2946 3HD1 LEU C 193       1.464  11.355  -7.889  1.00  0.00           H  
ATOM   2947 1HD2 LEU C 193       4.374  11.508  -6.855  1.00  0.00           H  
ATOM   2948 2HD2 LEU C 193       2.950  12.078  -5.952  1.00  0.00           H  
ATOM   2949 3HD2 LEU C 193       4.052  10.888  -5.218  1.00  0.00           H  
ATOM   2950  N   LYS C 194       1.742   6.814  -7.685  1.00  0.00           N  
ATOM   2951  CA  LYS C 194       2.594   5.713  -8.119  1.00  0.00           C  
ATOM   2952  C   LYS C 194       3.774   6.219  -8.938  1.00  0.00           C  
ATOM   2953  O   LYS C 194       3.624   7.107  -9.777  1.00  0.00           O  
ATOM   2954  CB  LYS C 194       1.786   4.699  -8.930  1.00  0.00           C  
ATOM   2955  CG  LYS C 194       0.608   4.089  -8.182  1.00  0.00           C  
ATOM   2956  CD  LYS C 194       1.078   3.230  -7.017  1.00  0.00           C  
ATOM   2957  CE  LYS C 194      -0.082   2.482  -6.376  1.00  0.00           C  
ATOM   2958  NZ  LYS C 194       0.357   1.670  -5.210  1.00  0.00           N  
ATOM   2959  H   LYS C 194       1.100   7.229  -8.345  1.00  0.00           H  
ATOM   2960  HA  LYS C 194       2.991   5.214  -7.234  1.00  0.00           H  
ATOM   2961 1HB  LYS C 194       1.398   5.178  -9.830  1.00  0.00           H  
ATOM   2962 2HB  LYS C 194       2.438   3.885  -9.248  1.00  0.00           H  
ATOM   2963 1HG  LYS C 194      -0.032   4.885  -7.799  1.00  0.00           H  
ATOM   2964 2HG  LYS C 194       0.023   3.473  -8.864  1.00  0.00           H  
ATOM   2965 1HD  LYS C 194       1.814   2.507  -7.372  1.00  0.00           H  
ATOM   2966 2HD  LYS C 194       1.550   3.863  -6.266  1.00  0.00           H  
ATOM   2967 1HE  LYS C 194      -0.834   3.196  -6.044  1.00  0.00           H  
ATOM   2968 2HE  LYS C 194      -0.539   1.821  -7.112  1.00  0.00           H  
ATOM   2969 1HZ  LYS C 194      -0.439   1.190  -4.814  1.00  0.00           H  
ATOM   2970 2HZ  LYS C 194       1.043   0.991  -5.510  1.00  0.00           H  
ATOM   2971 3HZ  LYS C 194       0.766   2.275  -4.512  1.00  0.00           H  
ATOM   2972  N   ILE C 195       4.948   5.648  -8.690  1.00  0.00           N  
ATOM   2973  CA  ILE C 195       6.130   5.947  -9.489  1.00  0.00           C  
ATOM   2974  C   ILE C 195       6.758   4.674 -10.042  1.00  0.00           C  
ATOM   2975  O   ILE C 195       7.308   3.867  -9.293  1.00  0.00           O  
ATOM   2976  CB  ILE C 195       7.173   6.717  -8.659  1.00  0.00           C  
ATOM   2977  CG1 ILE C 195       6.542   7.963  -8.031  1.00  0.00           C  
ATOM   2978  CG2 ILE C 195       8.364   7.099  -9.525  1.00  0.00           C  
ATOM   2979  CD1 ILE C 195       6.005   7.737  -6.636  1.00  0.00           C  
ATOM   2980  H   ILE C 195       5.023   4.989  -7.928  1.00  0.00           H  
ATOM   2981  HA  ILE C 195       5.829   6.571 -10.330  1.00  0.00           H  
ATOM   2982  HB  ILE C 195       7.519   6.091  -7.838  1.00  0.00           H  
ATOM   2983 1HG1 ILE C 195       7.281   8.762  -7.987  1.00  0.00           H  
ATOM   2984 2HG1 ILE C 195       5.722   8.311  -8.659  1.00  0.00           H  
ATOM   2985 1HG2 ILE C 195       9.092   7.643  -8.923  1.00  0.00           H  
ATOM   2986 2HG2 ILE C 195       8.826   6.198  -9.925  1.00  0.00           H  
ATOM   2987 3HG2 ILE C 195       8.029   7.731 -10.347  1.00  0.00           H  
ATOM   2988 1HD1 ILE C 195       5.574   8.664  -6.258  1.00  0.00           H  
ATOM   2989 2HD1 ILE C 195       5.237   6.963  -6.662  1.00  0.00           H  
ATOM   2990 3HD1 ILE C 195       6.816   7.421  -5.981  1.00  0.00           H  
ATOM   2991  N   SER C 196       6.673   4.501 -11.356  1.00  0.00           N  
ATOM   2992  CA  SER C 196       7.179   3.297 -12.005  1.00  0.00           C  
ATOM   2993  C   SER C 196       8.692   3.358 -12.175  1.00  0.00           C  
ATOM   2994  O   SER C 196       9.213   4.225 -12.877  1.00  0.00           O  
ATOM   2995  CB  SER C 196       6.516   3.114 -13.356  1.00  0.00           C  
ATOM   2996  OG  SER C 196       7.075   2.030 -14.047  1.00  0.00           O  
ATOM   2997  H   SER C 196       6.247   5.222 -11.921  1.00  0.00           H  
ATOM   2998  HA  SER C 196       6.940   2.439 -11.376  1.00  0.00           H  
ATOM   2999 1HB  SER C 196       5.448   2.949 -13.218  1.00  0.00           H  
ATOM   3000 2HB  SER C 196       6.633   4.023 -13.945  1.00  0.00           H  
ATOM   3001  HG  SER C 196       7.153   2.311 -14.961  1.00  0.00           H  
ATOM   3002  N   ARG C 197       9.393   2.432 -11.529  1.00  0.00           N  
ATOM   3003  CA  ARG C 197      10.842   2.339 -11.659  1.00  0.00           C  
ATOM   3004  C   ARG C 197      11.518   3.632 -11.220  1.00  0.00           C  
ATOM   3005  O   ARG C 197      11.998   4.405 -12.049  1.00  0.00           O  
ATOM   3006  CB  ARG C 197      11.232   2.029 -13.096  1.00  0.00           C  
ATOM   3007  CG  ARG C 197      10.709   0.704 -13.629  1.00  0.00           C  
ATOM   3008  CD  ARG C 197      11.186   0.441 -15.011  1.00  0.00           C  
ATOM   3009  NE  ARG C 197      10.688  -0.824 -15.525  1.00  0.00           N  
ATOM   3010  CZ  ARG C 197      10.907  -1.283 -16.773  1.00  0.00           C  
ATOM   3011  NH1 ARG C 197      11.616  -0.570 -17.620  1.00  0.00           N  
ATOM   3012  NH2 ARG C 197      10.410  -2.449 -17.145  1.00  0.00           N  
ATOM   3013  H   ARG C 197       8.909   1.776 -10.933  1.00  0.00           H  
ATOM   3014  HA  ARG C 197      11.195   1.529 -11.020  1.00  0.00           H  
ATOM   3015 1HB  ARG C 197      10.863   2.816 -13.752  1.00  0.00           H  
ATOM   3016 2HB  ARG C 197      12.319   2.013 -13.183  1.00  0.00           H  
ATOM   3017 1HG  ARG C 197      11.054  -0.108 -12.988  1.00  0.00           H  
ATOM   3018 2HG  ARG C 197       9.619   0.721 -13.639  1.00  0.00           H  
ATOM   3019 1HD  ARG C 197      10.841   1.237 -15.672  1.00  0.00           H  
ATOM   3020 2HD  ARG C 197      12.274   0.408 -15.021  1.00  0.00           H  
ATOM   3021  HE  ARG C 197      10.138  -1.401 -14.902  1.00  0.00           H  
ATOM   3022 1HH1 ARG C 197      11.996   0.322 -17.336  1.00  0.00           H  
ATOM   3023 2HH1 ARG C 197      11.780  -0.914 -18.555  1.00  0.00           H  
ATOM   3024 1HH2 ARG C 197       9.865  -2.998 -16.494  1.00  0.00           H  
ATOM   3025 2HH2 ARG C 197      10.574  -2.793 -18.080  1.00  0.00           H  
ATOM   3026  N   VAL C 198      11.554   3.860  -9.912  1.00  0.00           N  
ATOM   3027  CA  VAL C 198      12.073   5.109  -9.366  1.00  0.00           C  
ATOM   3028  C   VAL C 198      13.517   5.338  -9.793  1.00  0.00           C  
ATOM   3029  O   VAL C 198      14.373   4.472  -9.611  1.00  0.00           O  
ATOM   3030  CB  VAL C 198      11.991   5.095  -7.828  1.00  0.00           C  
ATOM   3031  CG1 VAL C 198      12.678   6.321  -7.247  1.00  0.00           C  
ATOM   3032  CG2 VAL C 198      10.536   5.033  -7.388  1.00  0.00           C  
ATOM   3033  H   VAL C 198      11.212   3.151  -9.279  1.00  0.00           H  
ATOM   3034  HA  VAL C 198      11.463   5.931  -9.742  1.00  0.00           H  
ATOM   3035  HB  VAL C 198      12.522   4.220  -7.453  1.00  0.00           H  
ATOM   3036 1HG1 VAL C 198      12.611   6.295  -6.159  1.00  0.00           H  
ATOM   3037 2HG1 VAL C 198      13.726   6.326  -7.545  1.00  0.00           H  
ATOM   3038 3HG1 VAL C 198      12.190   7.222  -7.618  1.00  0.00           H  
ATOM   3039 1HG2 VAL C 198      10.485   5.022  -6.300  1.00  0.00           H  
ATOM   3040 2HG2 VAL C 198      10.003   5.904  -7.768  1.00  0.00           H  
ATOM   3041 3HG2 VAL C 198      10.075   4.126  -7.781  1.00  0.00           H  
ATOM   3042  N   GLU C 199      13.782   6.509 -10.360  1.00  0.00           N  
ATOM   3043  CA  GLU C 199      15.142   6.898 -10.716  1.00  0.00           C  
ATOM   3044  C   GLU C 199      15.744   7.820  -9.663  1.00  0.00           C  
ATOM   3045  O   GLU C 199      15.042   8.312  -8.780  1.00  0.00           O  
ATOM   3046  CB  GLU C 199      15.160   7.588 -12.082  1.00  0.00           C  
ATOM   3047  CG  GLU C 199      14.741   6.696 -13.242  1.00  0.00           C  
ATOM   3048  CD  GLU C 199      15.730   5.599 -13.523  1.00  0.00           C  
ATOM   3049  OE1 GLU C 199      16.888   5.780 -13.233  1.00  0.00           O  
ATOM   3050  OE2 GLU C 199      15.326   4.578 -14.028  1.00  0.00           O  
ATOM   3051  H   GLU C 199      13.023   7.147 -10.551  1.00  0.00           H  
ATOM   3052  HA  GLU C 199      15.756   5.999 -10.770  1.00  0.00           H  
ATOM   3053 1HB  GLU C 199      14.491   8.449 -12.063  1.00  0.00           H  
ATOM   3054 2HB  GLU C 199      16.164   7.957 -12.290  1.00  0.00           H  
ATOM   3055 1HG  GLU C 199      13.775   6.248 -13.012  1.00  0.00           H  
ATOM   3056 2HG  GLU C 199      14.623   7.309 -14.134  1.00  0.00           H  
ATOM   3057  N   ALA C 200      17.049   8.050  -9.762  1.00  0.00           N  
ATOM   3058  CA  ALA C 200      17.752   8.898  -8.807  1.00  0.00           C  
ATOM   3059  C   ALA C 200      17.160  10.301  -8.777  1.00  0.00           C  
ATOM   3060  O   ALA C 200      17.100  10.938  -7.726  1.00  0.00           O  
ATOM   3061  CB  ALA C 200      19.235   8.958  -9.143  1.00  0.00           C  
ATOM   3062  H   ALA C 200      17.568   7.625 -10.518  1.00  0.00           H  
ATOM   3063  HA  ALA C 200      17.632   8.464  -7.815  1.00  0.00           H  
ATOM   3064 1HB  ALA C 200      19.747   9.595  -8.422  1.00  0.00           H  
ATOM   3065 2HB  ALA C 200      19.658   7.953  -9.103  1.00  0.00           H  
ATOM   3066 3HB  ALA C 200      19.366   9.366 -10.144  1.00  0.00           H  
ATOM   3067  N   GLU C 201      16.723  10.779  -9.938  1.00  0.00           N  
ATOM   3068  CA  GLU C 201      16.188  12.130 -10.058  1.00  0.00           C  
ATOM   3069  C   GLU C 201      14.797  12.228  -9.445  1.00  0.00           C  
ATOM   3070  O   GLU C 201      14.247  13.320  -9.303  1.00  0.00           O  
ATOM   3071  CB  GLU C 201      16.139  12.555 -11.527  1.00  0.00           C  
ATOM   3072  CG  GLU C 201      15.112  11.806 -12.365  1.00  0.00           C  
ATOM   3073  CD  GLU C 201      15.132  12.211 -13.813  1.00  0.00           C  
ATOM   3074  OE1 GLU C 201      15.921  13.054 -14.164  1.00  0.00           O  
ATOM   3075  OE2 GLU C 201      14.356  11.675 -14.569  1.00  0.00           O  
ATOM   3076  H   GLU C 201      16.762  10.190 -10.758  1.00  0.00           H  
ATOM   3077  HA  GLU C 201      16.846  12.811  -9.519  1.00  0.00           H  
ATOM   3078 1HB  GLU C 201      15.911  13.619 -11.590  1.00  0.00           H  
ATOM   3079 2HB  GLU C 201      17.118  12.403 -11.983  1.00  0.00           H  
ATOM   3080 1HG  GLU C 201      15.312  10.737 -12.296  1.00  0.00           H  
ATOM   3081 2HG  GLU C 201      14.121  11.990 -11.955  1.00  0.00           H  
ATOM   3082  N   ASP C 202      14.233  11.081  -9.081  1.00  0.00           N  
ATOM   3083  CA  ASP C 202      12.909  11.037  -8.473  1.00  0.00           C  
ATOM   3084  C   ASP C 202      12.997  11.132  -6.955  1.00  0.00           C  
ATOM   3085  O   ASP C 202      11.978  11.199  -6.268  1.00  0.00           O  
ATOM   3086  CB  ASP C 202      12.180   9.751  -8.868  1.00  0.00           C  
ATOM   3087  CG  ASP C 202      11.929   9.648 -10.367  1.00  0.00           C  
ATOM   3088  OD1 ASP C 202      11.929  10.665 -11.020  1.00  0.00           O  
ATOM   3089  OD2 ASP C 202      11.739   8.555 -10.843  1.00  0.00           O  
ATOM   3090  H   ASP C 202      14.735  10.217  -9.231  1.00  0.00           H  
ATOM   3091  HA  ASP C 202      12.334  11.889  -8.835  1.00  0.00           H  
ATOM   3092 1HB  ASP C 202      12.767   8.888  -8.553  1.00  0.00           H  
ATOM   3093 2HB  ASP C 202      11.222   9.702  -8.350  1.00  0.00           H  
ATOM   3094  N   VAL C 203      14.221  11.138  -6.438  1.00  0.00           N  
ATOM   3095  CA  VAL C 203      14.444  11.229  -5.000  1.00  0.00           C  
ATOM   3096  C   VAL C 203      14.070  12.608  -4.471  1.00  0.00           C  
ATOM   3097  O   VAL C 203      14.459  13.628  -5.039  1.00  0.00           O  
ATOM   3098  CB  VAL C 203      15.920  10.938  -4.669  1.00  0.00           C  
ATOM   3099  CG1 VAL C 203      16.200  11.213  -3.199  1.00  0.00           C  
ATOM   3100  CG2 VAL C 203      16.256   9.497  -5.021  1.00  0.00           C  
ATOM   3101  H   VAL C 203      15.017  11.077  -7.056  1.00  0.00           H  
ATOM   3102  HA  VAL C 203      13.821  10.484  -4.505  1.00  0.00           H  
ATOM   3103  HB  VAL C 203      16.552  11.612  -5.248  1.00  0.00           H  
ATOM   3104 1HG1 VAL C 203      17.248  11.003  -2.982  1.00  0.00           H  
ATOM   3105 2HG1 VAL C 203      15.988  12.259  -2.977  1.00  0.00           H  
ATOM   3106 3HG1 VAL C 203      15.568  10.575  -2.582  1.00  0.00           H  
ATOM   3107 1HG2 VAL C 203      17.301   9.299  -4.785  1.00  0.00           H  
ATOM   3108 2HG2 VAL C 203      15.619   8.824  -4.446  1.00  0.00           H  
ATOM   3109 3HG2 VAL C 203      16.087   9.334  -6.086  1.00  0.00           H  
ATOM   3110  N   GLY C 204      13.314  12.632  -3.379  1.00  0.00           N  
ATOM   3111  CA  GLY C 204      12.835  13.884  -2.806  1.00  0.00           C  
ATOM   3112  C   GLY C 204      11.636  13.650  -1.896  1.00  0.00           C  
ATOM   3113  O   GLY C 204      11.232  12.510  -1.665  1.00  0.00           O  
ATOM   3114  H   GLY C 204      13.064  11.760  -2.934  1.00  0.00           H  
ATOM   3115 1HA  GLY C 204      13.639  14.356  -2.240  1.00  0.00           H  
ATOM   3116 2HA  GLY C 204      12.560  14.569  -3.607  1.00  0.00           H  
ATOM   3117  N   VAL C 205      11.069  14.737  -1.382  1.00  0.00           N  
ATOM   3118  CA  VAL C 205       9.908  14.653  -0.504  1.00  0.00           C  
ATOM   3119  C   VAL C 205       8.618  14.919  -1.270  1.00  0.00           C  
ATOM   3120  O   VAL C 205       8.492  15.930  -1.960  1.00  0.00           O  
ATOM   3121  CB  VAL C 205      10.035  15.666   0.649  1.00  0.00           C  
ATOM   3122  CG1 VAL C 205       8.817  15.595   1.558  1.00  0.00           C  
ATOM   3123  CG2 VAL C 205      11.310  15.399   1.435  1.00  0.00           C  
ATOM   3124  H   VAL C 205      11.452  15.644  -1.605  1.00  0.00           H  
ATOM   3125  HA  VAL C 205       9.864  13.647  -0.084  1.00  0.00           H  
ATOM   3126  HB  VAL C 205      10.068  16.673   0.234  1.00  0.00           H  
ATOM   3127 1HG1 VAL C 205       8.924  16.317   2.367  1.00  0.00           H  
ATOM   3128 2HG1 VAL C 205       7.920  15.825   0.982  1.00  0.00           H  
ATOM   3129 3HG1 VAL C 205       8.734  14.592   1.976  1.00  0.00           H  
ATOM   3130 1HG2 VAL C 205      11.394  16.119   2.248  1.00  0.00           H  
ATOM   3131 2HG2 VAL C 205      11.280  14.389   1.845  1.00  0.00           H  
ATOM   3132 3HG2 VAL C 205      12.172  15.496   0.774  1.00  0.00           H  
ATOM   3133  N   TYR C 206       7.662  14.005  -1.143  1.00  0.00           N  
ATOM   3134  CA  TYR C 206       6.400  14.112  -1.866  1.00  0.00           C  
ATOM   3135  C   TYR C 206       5.308  14.703  -0.984  1.00  0.00           C  
ATOM   3136  O   TYR C 206       5.169  14.331   0.181  1.00  0.00           O  
ATOM   3137  CB  TYR C 206       5.970  12.742  -2.397  1.00  0.00           C  
ATOM   3138  CG  TYR C 206       6.866  12.204  -3.491  1.00  0.00           C  
ATOM   3139  CD1 TYR C 206       8.037  11.536  -3.163  1.00  0.00           C  
ATOM   3140  CD2 TYR C 206       6.516  12.376  -4.822  1.00  0.00           C  
ATOM   3141  CE1 TYR C 206       8.855  11.044  -4.161  1.00  0.00           C  
ATOM   3142  CE2 TYR C 206       7.334  11.884  -5.820  1.00  0.00           C  
ATOM   3143  CZ  TYR C 206       8.499  11.221  -5.494  1.00  0.00           C  
ATOM   3144  OH  TYR C 206       9.314  10.730  -6.488  1.00  0.00           O  
ATOM   3145  H   TYR C 206       7.812  13.217  -0.530  1.00  0.00           H  
ATOM   3146  HA  TYR C 206       6.542  14.785  -2.712  1.00  0.00           H  
ATOM   3147 1HB  TYR C 206       5.961  12.021  -1.579  1.00  0.00           H  
ATOM   3148 2HB  TYR C 206       4.956  12.806  -2.790  1.00  0.00           H  
ATOM   3149  HD1 TYR C 206       8.312  11.401  -2.116  1.00  0.00           H  
ATOM   3150  HD2 TYR C 206       5.597  12.901  -5.080  1.00  0.00           H  
ATOM   3151  HE1 TYR C 206       9.775  10.520  -3.903  1.00  0.00           H  
ATOM   3152  HE2 TYR C 206       7.060  12.021  -6.867  1.00  0.00           H  
ATOM   3153  HH  TYR C 206      10.222  10.989  -6.313  1.00  0.00           H  
ATOM   3154  N   TYR C 207       4.534  15.625  -1.547  1.00  0.00           N  
ATOM   3155  CA  TYR C 207       3.423  16.236  -0.828  1.00  0.00           C  
ATOM   3156  C   TYR C 207       2.102  15.995  -1.547  1.00  0.00           C  
ATOM   3157  O   TYR C 207       2.055  15.934  -2.776  1.00  0.00           O  
ATOM   3158  CB  TYR C 207       3.663  17.736  -0.646  1.00  0.00           C  
ATOM   3159  CG  TYR C 207       4.944  18.065   0.087  1.00  0.00           C  
ATOM   3160  CD1 TYR C 207       6.119  18.261  -0.623  1.00  0.00           C  
ATOM   3161  CD2 TYR C 207       4.944  18.170   1.470  1.00  0.00           C  
ATOM   3162  CE1 TYR C 207       7.289  18.562   0.047  1.00  0.00           C  
ATOM   3163  CE2 TYR C 207       6.114  18.471   2.140  1.00  0.00           C  
ATOM   3164  CZ  TYR C 207       7.283  18.666   1.433  1.00  0.00           C  
ATOM   3165  OH  TYR C 207       8.448  18.965   2.101  1.00  0.00           O  
ATOM   3166  H   TYR C 207       4.720  15.909  -2.498  1.00  0.00           H  
ATOM   3167  HA  TYR C 207       3.352  15.772   0.157  1.00  0.00           H  
ATOM   3168 1HB  TYR C 207       3.696  18.220  -1.624  1.00  0.00           H  
ATOM   3169 2HB  TYR C 207       2.832  18.173  -0.093  1.00  0.00           H  
ATOM   3170  HD1 TYR C 207       6.119  18.178  -1.710  1.00  0.00           H  
ATOM   3171  HD2 TYR C 207       4.021  18.015   2.028  1.00  0.00           H  
ATOM   3172  HE1 TYR C 207       8.213  18.716  -0.511  1.00  0.00           H  
ATOM   3173  HE2 TYR C 207       6.114  18.553   3.227  1.00  0.00           H  
ATOM   3174  HH  TYR C 207       9.115  19.246   1.469  1.00  0.00           H  
ATOM   3175  N   CYS C 208       1.029  15.860  -0.775  1.00  0.00           N  
ATOM   3176  CA  CYS C 208      -0.321  15.899  -1.324  1.00  0.00           C  
ATOM   3177  C   CYS C 208      -1.061  17.153  -0.878  1.00  0.00           C  
ATOM   3178  O   CYS C 208      -0.818  17.675   0.210  1.00  0.00           O  
ATOM   3179  CB  CYS C 208      -1.113  14.665  -0.892  1.00  0.00           C  
ATOM   3180  SG  CYS C 208      -1.353  14.530   0.895  1.00  0.00           S  
ATOM   3181  H   CYS C 208       1.152  15.726   0.219  1.00  0.00           H  
ATOM   3182  HA  CYS C 208      -0.251  15.904  -2.412  1.00  0.00           H  
ATOM   3183 1HB  CYS C 208      -2.096  14.680  -1.364  1.00  0.00           H  
ATOM   3184 2HB  CYS C 208      -0.600  13.766  -1.233  1.00  0.00           H  
ATOM   3185  N   PHE C 209      -1.964  17.634  -1.725  1.00  0.00           N  
ATOM   3186  CA  PHE C 209      -2.658  18.892  -1.474  1.00  0.00           C  
ATOM   3187  C   PHE C 209      -4.069  18.867  -2.047  1.00  0.00           C  
ATOM   3188  O   PHE C 209      -4.280  18.447  -3.185  1.00  0.00           O  
ATOM   3189  CB  PHE C 209      -1.877  20.061  -2.077  1.00  0.00           C  
ATOM   3190  CG  PHE C 209      -2.634  21.359  -2.076  1.00  0.00           C  
ATOM   3191  CD1 PHE C 209      -2.880  22.034  -0.889  1.00  0.00           C  
ATOM   3192  CD2 PHE C 209      -3.102  21.908  -3.260  1.00  0.00           C  
ATOM   3193  CE1 PHE C 209      -3.576  23.228  -0.887  1.00  0.00           C  
ATOM   3194  CE2 PHE C 209      -3.797  23.101  -3.261  1.00  0.00           C  
ATOM   3195  CZ  PHE C 209      -4.034  23.762  -2.072  1.00  0.00           C  
ATOM   3196  H   PHE C 209      -2.177  17.114  -2.565  1.00  0.00           H  
ATOM   3197  HA  PHE C 209      -2.728  19.039  -0.396  1.00  0.00           H  
ATOM   3198 1HB  PHE C 209      -0.952  20.206  -1.521  1.00  0.00           H  
ATOM   3199 2HB  PHE C 209      -1.607  19.826  -3.106  1.00  0.00           H  
ATOM   3200  HD1 PHE C 209      -2.516  21.612   0.048  1.00  0.00           H  
ATOM   3201  HD2 PHE C 209      -2.915  21.385  -4.199  1.00  0.00           H  
ATOM   3202  HE1 PHE C 209      -3.762  23.748   0.053  1.00  0.00           H  
ATOM   3203  HE2 PHE C 209      -4.159  23.522  -4.199  1.00  0.00           H  
ATOM   3204  HZ  PHE C 209      -4.583  24.702  -2.071  1.00  0.00           H  
ATOM   3205  N   GLN C 210      -5.033  19.319  -1.252  1.00  0.00           N  
ATOM   3206  CA  GLN C 210      -6.402  19.485  -1.726  1.00  0.00           C  
ATOM   3207  C   GLN C 210      -6.806  20.953  -1.740  1.00  0.00           C  
ATOM   3208  O   GLN C 210      -6.685  21.650  -0.733  1.00  0.00           O  
ATOM   3209  CB  GLN C 210      -7.371  18.684  -0.852  1.00  0.00           C  
ATOM   3210  CG  GLN C 210      -7.585  19.265   0.535  1.00  0.00           C  
ATOM   3211  CD  GLN C 210      -8.598  20.394   0.540  1.00  0.00           C  
ATOM   3212  OE1 GLN C 210      -9.362  20.565  -0.414  1.00  0.00           O  
ATOM   3213  NE2 GLN C 210      -8.611  21.172   1.616  1.00  0.00           N  
ATOM   3214  H   GLN C 210      -4.811  19.555  -0.296  1.00  0.00           H  
ATOM   3215  HA  GLN C 210      -6.462  19.109  -2.747  1.00  0.00           H  
ATOM   3216 1HB  GLN C 210      -8.342  18.625  -1.345  1.00  0.00           H  
ATOM   3217 2HB  GLN C 210      -7.001  17.665  -0.737  1.00  0.00           H  
ATOM   3218 1HG  GLN C 210      -7.947  18.478   1.196  1.00  0.00           H  
ATOM   3219 2HG  GLN C 210      -6.636  19.656   0.904  1.00  0.00           H  
ATOM   3220 1HE2 GLN C 210      -9.258  21.933   1.676  1.00  0.00           H  
ATOM   3221 2HE2 GLN C 210      -7.974  20.997   2.367  1.00  0.00           H  
ATOM   3222  N   GLY C 211      -7.288  21.418  -2.888  1.00  0.00           N  
ATOM   3223  CA  GLY C 211      -7.761  22.791  -3.021  1.00  0.00           C  
ATOM   3224  C   GLY C 211      -9.265  22.834  -3.261  1.00  0.00           C  
ATOM   3225  O   GLY C 211      -9.811  23.866  -3.650  1.00  0.00           O  
ATOM   3226  H   GLY C 211      -7.327  20.804  -3.689  1.00  0.00           H  
ATOM   3227 1HA  GLY C 211      -7.517  23.349  -2.116  1.00  0.00           H  
ATOM   3228 2HA  GLY C 211      -7.243  23.276  -3.847  1.00  0.00           H  
ATOM   3229  N   SER C 212      -9.929  21.708  -3.026  1.00  0.00           N  
ATOM   3230  CA  SER C 212     -11.363  21.600  -3.266  1.00  0.00           C  
ATOM   3231  C   SER C 212     -12.158  22.315  -2.180  1.00  0.00           C  
ATOM   3232  O   SER C 212     -13.226  22.868  -2.442  1.00  0.00           O  
ATOM   3233  CB  SER C 212     -11.774  20.142  -3.328  1.00  0.00           C  
ATOM   3234  OG  SER C 212     -11.207  19.508  -4.442  1.00  0.00           O  
ATOM   3235  H   SER C 212      -9.428  20.905  -2.673  1.00  0.00           H  
ATOM   3236  HA  SER C 212     -11.590  22.071  -4.223  1.00  0.00           H  
ATOM   3237 1HB  SER C 212     -11.456  19.635  -2.417  1.00  0.00           H  
ATOM   3238 2HB  SER C 212     -12.860  20.072  -3.380  1.00  0.00           H  
ATOM   3239  HG  SER C 212     -11.299  18.565  -4.285  1.00  0.00           H  
ATOM   3240  N   HIS C 213     -11.630  22.300  -0.961  1.00  0.00           N  
ATOM   3241  CA  HIS C 213     -12.327  22.879   0.182  1.00  0.00           C  
ATOM   3242  C   HIS C 213     -11.489  23.965   0.845  1.00  0.00           C  
ATOM   3243  O   HIS C 213     -10.263  23.872   0.895  1.00  0.00           O  
ATOM   3244  CB  HIS C 213     -12.675  21.796   1.209  1.00  0.00           C  
ATOM   3245  CG  HIS C 213     -13.593  20.739   0.680  1.00  0.00           C  
ATOM   3246  ND1 HIS C 213     -14.962  20.901   0.627  1.00  0.00           N  
ATOM   3247  CD2 HIS C 213     -13.341  19.506   0.182  1.00  0.00           C  
ATOM   3248  CE1 HIS C 213     -15.512  19.812   0.118  1.00  0.00           C  
ATOM   3249  NE2 HIS C 213     -14.550  18.951  -0.160  1.00  0.00           N  
ATOM   3250  H   HIS C 213     -10.724  21.877  -0.822  1.00  0.00           H  
ATOM   3251  HA  HIS C 213     -13.257  23.337  -0.153  1.00  0.00           H  
ATOM   3252 1HB  HIS C 213     -11.760  21.312   1.552  1.00  0.00           H  
ATOM   3253 2HB  HIS C 213     -13.147  22.256   2.076  1.00  0.00           H  
ATOM   3254  HD2 HIS C 213     -12.361  19.039   0.073  1.00  0.00           H  
ATOM   3255  HE1 HIS C 213     -16.577  19.653  -0.046  1.00  0.00           H  
ATOM   3256  HE2 HIS C 213     -14.677  18.032  -0.560  1.00  0.00           H  
ATOM   3257  N   ILE C 214     -12.159  24.994   1.353  1.00  0.00           N  
ATOM   3258  CA  ILE C 214     -11.476  26.113   1.991  1.00  0.00           C  
ATOM   3259  C   ILE C 214     -11.619  26.055   3.506  1.00  0.00           C  
ATOM   3260  O   ILE C 214     -12.723  25.912   4.030  1.00  0.00           O  
ATOM   3261  CB  ILE C 214     -12.023  27.456   1.474  1.00  0.00           C  
ATOM   3262  CG1 ILE C 214     -11.736  27.610  -0.022  1.00  0.00           C  
ATOM   3263  CG2 ILE C 214     -11.419  28.612   2.256  1.00  0.00           C  
ATOM   3264  CD1 ILE C 214     -12.446  28.780  -0.663  1.00  0.00           C  
ATOM   3265  H   ILE C 214     -13.168  25.001   1.296  1.00  0.00           H  
ATOM   3266  HA  ILE C 214     -10.416  26.056   1.746  1.00  0.00           H  
ATOM   3267  HB  ILE C 214     -13.106  27.477   1.591  1.00  0.00           H  
ATOM   3268 1HG1 ILE C 214     -10.665  27.735  -0.176  1.00  0.00           H  
ATOM   3269 2HG1 ILE C 214     -12.037  26.702  -0.545  1.00  0.00           H  
ATOM   3270 1HG2 ILE C 214     -11.816  29.554   1.878  1.00  0.00           H  
ATOM   3271 2HG2 ILE C 214     -11.672  28.510   3.311  1.00  0.00           H  
ATOM   3272 3HG2 ILE C 214     -10.335  28.603   2.141  1.00  0.00           H  
ATOM   3273 1HD1 ILE C 214     -12.194  28.823  -1.723  1.00  0.00           H  
ATOM   3274 2HD1 ILE C 214     -13.524  28.658  -0.551  1.00  0.00           H  
ATOM   3275 3HD1 ILE C 214     -12.134  29.704  -0.179  1.00  0.00           H  
ATOM   3276  N   PRO C 215     -10.495  26.166   4.206  1.00  0.00           N  
ATOM   3277  CA  PRO C 215      -9.220  26.467   3.565  1.00  0.00           C  
ATOM   3278  C   PRO C 215      -8.552  25.201   3.046  1.00  0.00           C  
ATOM   3279  O   PRO C 215      -8.686  24.130   3.637  1.00  0.00           O  
ATOM   3280  CB  PRO C 215      -8.410  27.111   4.695  1.00  0.00           C  
ATOM   3281  CG  PRO C 215      -8.901  26.433   5.929  1.00  0.00           C  
ATOM   3282  CD  PRO C 215     -10.374  26.235   5.686  1.00  0.00           C  
ATOM   3283  HA  PRO C 215      -9.387  27.181   2.745  1.00  0.00           H  
ATOM   3284 1HB  PRO C 215      -7.335  26.957   4.523  1.00  0.00           H  
ATOM   3285 2HB  PRO C 215      -8.581  28.197   4.709  1.00  0.00           H  
ATOM   3286 1HG  PRO C 215      -8.365  25.484   6.080  1.00  0.00           H  
ATOM   3287 2HG  PRO C 215      -8.698  27.057   6.812  1.00  0.00           H  
ATOM   3288 1HD  PRO C 215     -10.700  25.294   6.155  1.00  0.00           H  
ATOM   3289 2HD  PRO C 215     -10.932  27.088   6.099  1.00  0.00           H  
ATOM   3290  N   PRO C 216      -7.831  25.331   1.937  1.00  0.00           N  
ATOM   3291  CA  PRO C 216      -7.032  24.231   1.410  1.00  0.00           C  
ATOM   3292  C   PRO C 216      -6.005  23.758   2.431  1.00  0.00           C  
ATOM   3293  O   PRO C 216      -5.547  24.533   3.270  1.00  0.00           O  
ATOM   3294  CB  PRO C 216      -6.361  24.851   0.180  1.00  0.00           C  
ATOM   3295  CG  PRO C 216      -7.250  25.991  -0.185  1.00  0.00           C  
ATOM   3296  CD  PRO C 216      -7.717  26.540   1.137  1.00  0.00           C  
ATOM   3297  HA  PRO C 216      -7.698  23.405   1.121  1.00  0.00           H  
ATOM   3298 1HB  PRO C 216      -5.338  25.170   0.430  1.00  0.00           H  
ATOM   3299 2HB  PRO C 216      -6.278  24.102  -0.621  1.00  0.00           H  
ATOM   3300 1HG  PRO C 216      -6.693  26.732  -0.778  1.00  0.00           H  
ATOM   3301 2HG  PRO C 216      -8.080  25.639  -0.815  1.00  0.00           H  
ATOM   3302 1HD  PRO C 216      -6.962  27.235   1.534  1.00  0.00           H  
ATOM   3303 2HD  PRO C 216      -8.682  27.051   1.002  1.00  0.00           H  
ATOM   3304  N   THR C 217      -5.646  22.481   2.353  1.00  0.00           N  
ATOM   3305  CA  THR C 217      -4.725  21.885   3.313  1.00  0.00           C  
ATOM   3306  C   THR C 217      -3.727  20.965   2.621  1.00  0.00           C  
ATOM   3307  O   THR C 217      -4.003  20.431   1.547  1.00  0.00           O  
ATOM   3308  CB  THR C 217      -5.485  21.100   4.398  1.00  0.00           C  
ATOM   3309  OG1 THR C 217      -6.314  20.107   3.780  1.00  0.00           O  
ATOM   3310  CG2 THR C 217      -6.353  22.036   5.224  1.00  0.00           C  
ATOM   3311  H   THR C 217      -6.021  21.909   1.610  1.00  0.00           H  
ATOM   3312  HA  THR C 217      -4.164  22.685   3.798  1.00  0.00           H  
ATOM   3313  HB  THR C 217      -4.772  20.601   5.054  1.00  0.00           H  
ATOM   3314  HG1 THR C 217      -6.545  19.436   4.427  1.00  0.00           H  
ATOM   3315 1HG2 THR C 217      -6.883  21.464   5.986  1.00  0.00           H  
ATOM   3316 2HG2 THR C 217      -5.725  22.786   5.705  1.00  0.00           H  
ATOM   3317 3HG2 THR C 217      -7.075  22.531   4.575  1.00  0.00           H  
ATOM   3318  N   PHE C 218      -2.567  20.784   3.242  1.00  0.00           N  
ATOM   3319  CA  PHE C 218      -1.535  19.908   2.700  1.00  0.00           C  
ATOM   3320  C   PHE C 218      -1.387  18.645   3.539  1.00  0.00           C  
ATOM   3321  O   PHE C 218      -1.963  18.537   4.622  1.00  0.00           O  
ATOM   3322  CB  PHE C 218      -0.194  20.640   2.630  1.00  0.00           C  
ATOM   3323  CG  PHE C 218      -0.167  21.762   1.632  1.00  0.00           C  
ATOM   3324  CD1 PHE C 218      -0.701  23.003   1.946  1.00  0.00           C  
ATOM   3325  CD2 PHE C 218       0.391  21.579   0.375  1.00  0.00           C  
ATOM   3326  CE1 PHE C 218      -0.678  24.036   1.028  1.00  0.00           C  
ATOM   3327  CE2 PHE C 218       0.417  22.610  -0.544  1.00  0.00           C  
ATOM   3328  CZ  PHE C 218      -0.118  23.840  -0.216  1.00  0.00           C  
ATOM   3329  H   PHE C 218      -2.395  21.266   4.113  1.00  0.00           H  
ATOM   3330  HA  PHE C 218      -1.826  19.615   1.690  1.00  0.00           H  
ATOM   3331 1HB  PHE C 218       0.047  21.051   3.610  1.00  0.00           H  
ATOM   3332 2HB  PHE C 218       0.593  19.934   2.369  1.00  0.00           H  
ATOM   3333  HD1 PHE C 218      -1.143  23.159   2.931  1.00  0.00           H  
ATOM   3334  HD2 PHE C 218       0.813  20.608   0.117  1.00  0.00           H  
ATOM   3335  HE1 PHE C 218      -1.101  25.006   1.289  1.00  0.00           H  
ATOM   3336  HE2 PHE C 218       0.859  22.453  -1.527  1.00  0.00           H  
ATOM   3337  HZ  PHE C 218      -0.100  24.653  -0.941  1.00  0.00           H  
ATOM   3338  N   GLY C 219      -0.612  17.692   3.033  1.00  0.00           N  
ATOM   3339  CA  GLY C 219      -0.128  16.585   3.849  1.00  0.00           C  
ATOM   3340  C   GLY C 219       1.198  16.929   4.514  1.00  0.00           C  
ATOM   3341  O   GLY C 219       1.770  17.991   4.267  1.00  0.00           O  
ATOM   3342  H   GLY C 219      -0.351  17.736   2.059  1.00  0.00           H  
ATOM   3343 1HA  GLY C 219      -0.869  16.343   4.611  1.00  0.00           H  
ATOM   3344 2HA  GLY C 219      -0.008  15.700   3.226  1.00  0.00           H  
ATOM   3345  N   GLN C 220       1.683  16.025   5.358  1.00  0.00           N  
ATOM   3346  CA  GLN C 220       2.883  16.279   6.148  1.00  0.00           C  
ATOM   3347  C   GLN C 220       4.143  16.015   5.335  1.00  0.00           C  
ATOM   3348  O   GLN C 220       5.227  16.487   5.680  1.00  0.00           O  
ATOM   3349  CB  GLN C 220       2.885  15.416   7.412  1.00  0.00           C  
ATOM   3350  CG  GLN C 220       3.320  13.978   7.183  1.00  0.00           C  
ATOM   3351  CD  GLN C 220       2.166  13.082   6.776  1.00  0.00           C  
ATOM   3352  OE1 GLN C 220       1.221  13.524   6.116  1.00  0.00           O  
ATOM   3353  NE2 GLN C 220       2.235  11.815   7.169  1.00  0.00           N  
ATOM   3354  H   GLN C 220       1.209  15.139   5.456  1.00  0.00           H  
ATOM   3355  HA  GLN C 220       2.886  17.329   6.443  1.00  0.00           H  
ATOM   3356 1HB  GLN C 220       3.554  15.856   8.152  1.00  0.00           H  
ATOM   3357 2HB  GLN C 220       1.885  15.400   7.844  1.00  0.00           H  
ATOM   3358 1HG  GLN C 220       4.066  13.957   6.388  1.00  0.00           H  
ATOM   3359 2HG  GLN C 220       3.748  13.587   8.106  1.00  0.00           H  
ATOM   3360 1HE2 GLN C 220       1.502  11.176   6.931  1.00  0.00           H  
ATOM   3361 2HE2 GLN C 220       3.019  11.499   7.703  1.00  0.00           H  
ATOM   3362  N   GLY C 221       3.996  15.259   4.252  1.00  0.00           N  
ATOM   3363  CA  GLY C 221       5.102  15.006   3.337  1.00  0.00           C  
ATOM   3364  C   GLY C 221       5.673  13.608   3.536  1.00  0.00           C  
ATOM   3365  O   GLY C 221       5.719  13.099   4.655  1.00  0.00           O  
ATOM   3366  H   GLY C 221       3.094  14.848   4.059  1.00  0.00           H  
ATOM   3367 1HA  GLY C 221       4.758  15.120   2.309  1.00  0.00           H  
ATOM   3368 2HA  GLY C 221       5.884  15.748   3.498  1.00  0.00           H  
ATOM   3369  N   THR C 222       6.108  12.991   2.442  1.00  0.00           N  
ATOM   3370  CA  THR C 222       6.763  11.690   2.505  1.00  0.00           C  
ATOM   3371  C   THR C 222       8.173  11.755   1.932  1.00  0.00           C  
ATOM   3372  O   THR C 222       8.368  12.143   0.781  1.00  0.00           O  
ATOM   3373  CB  THR C 222       5.948  10.622   1.752  1.00  0.00           C  
ATOM   3374  OG1 THR C 222       4.676  10.449   2.392  1.00  0.00           O  
ATOM   3375  CG2 THR C 222       6.690   9.294   1.741  1.00  0.00           C  
ATOM   3376  H   THR C 222       5.981  13.435   1.543  1.00  0.00           H  
ATOM   3377  HA  THR C 222       6.838  11.391   3.551  1.00  0.00           H  
ATOM   3378  HB  THR C 222       5.782  10.948   0.726  1.00  0.00           H  
ATOM   3379  HG1 THR C 222       4.750   9.777   3.073  1.00  0.00           H  
ATOM   3380 1HG2 THR C 222       6.099   8.552   1.205  1.00  0.00           H  
ATOM   3381 2HG2 THR C 222       7.653   9.420   1.246  1.00  0.00           H  
ATOM   3382 3HG2 THR C 222       6.851   8.959   2.765  1.00  0.00           H  
ATOM   3383  N   LYS C 223       9.153  11.373   2.743  1.00  0.00           N  
ATOM   3384  CA  LYS C 223      10.552  11.441   2.339  1.00  0.00           C  
ATOM   3385  C   LYS C 223      10.988  10.158   1.643  1.00  0.00           C  
ATOM   3386  O   LYS C 223      11.269   9.152   2.294  1.00  0.00           O  
ATOM   3387  CB  LYS C 223      11.447  11.712   3.549  1.00  0.00           C  
ATOM   3388  CG  LYS C 223      12.921  11.897   3.213  1.00  0.00           C  
ATOM   3389  CD  LYS C 223      13.740  12.193   4.461  1.00  0.00           C  
ATOM   3390  CE  LYS C 223      15.212  12.383   4.126  1.00  0.00           C  
ATOM   3391  NZ  LYS C 223      16.029  12.646   5.342  1.00  0.00           N  
ATOM   3392  H   LYS C 223       8.924  11.026   3.664  1.00  0.00           H  
ATOM   3393  HA  LYS C 223      10.668  12.261   1.629  1.00  0.00           H  
ATOM   3394 1HB  LYS C 223      11.105  12.612   4.061  1.00  0.00           H  
ATOM   3395 2HB  LYS C 223      11.366  10.885   4.255  1.00  0.00           H  
ATOM   3396 1HG  LYS C 223      13.304  10.990   2.744  1.00  0.00           H  
ATOM   3397 2HG  LYS C 223      13.033  12.723   2.511  1.00  0.00           H  
ATOM   3398 1HD  LYS C 223      13.364  13.100   4.937  1.00  0.00           H  
ATOM   3399 2HD  LYS C 223      13.641  11.367   5.165  1.00  0.00           H  
ATOM   3400 1HE  LYS C 223      15.591  11.488   3.635  1.00  0.00           H  
ATOM   3401 2HE  LYS C 223      15.324  13.222   3.440  1.00  0.00           H  
ATOM   3402 1HZ  LYS C 223      16.997  12.766   5.077  1.00  0.00           H  
ATOM   3403 2HZ  LYS C 223      15.698  13.485   5.796  1.00  0.00           H  
ATOM   3404 3HZ  LYS C 223      15.949  11.865   5.977  1.00  0.00           H  
ATOM   3405  N   VAL C 224      11.041  10.199   0.316  1.00  0.00           N  
ATOM   3406  CA  VAL C 224      11.472   9.049  -0.470  1.00  0.00           C  
ATOM   3407  C   VAL C 224      12.936   9.173  -0.872  1.00  0.00           C  
ATOM   3408  O   VAL C 224      13.335  10.151  -1.505  1.00  0.00           O  
ATOM   3409  CB  VAL C 224      10.605   8.912  -1.736  1.00  0.00           C  
ATOM   3410  CG1 VAL C 224      11.077   7.738  -2.580  1.00  0.00           C  
ATOM   3411  CG2 VAL C 224       9.144   8.743  -1.347  1.00  0.00           C  
ATOM   3412  H   VAL C 224      10.777  11.050  -0.161  1.00  0.00           H  
ATOM   3413  HA  VAL C 224      11.351   8.151   0.137  1.00  0.00           H  
ATOM   3414  HB  VAL C 224      10.719   9.811  -2.342  1.00  0.00           H  
ATOM   3415 1HG1 VAL C 224      10.454   7.656  -3.471  1.00  0.00           H  
ATOM   3416 2HG1 VAL C 224      12.114   7.897  -2.877  1.00  0.00           H  
ATOM   3417 3HG1 VAL C 224      11.002   6.819  -2.000  1.00  0.00           H  
ATOM   3418 1HG2 VAL C 224       8.537   8.648  -2.247  1.00  0.00           H  
ATOM   3419 2HG2 VAL C 224       9.031   7.848  -0.736  1.00  0.00           H  
ATOM   3420 3HG2 VAL C 224       8.816   9.614  -0.779  1.00  0.00           H  
ATOM   3421  N   GLU C 225      13.733   8.177  -0.500  1.00  0.00           N  
ATOM   3422  CA  GLU C 225      15.181   8.261  -0.641  1.00  0.00           C  
ATOM   3423  C   GLU C 225      15.772   6.924  -1.069  1.00  0.00           C  
ATOM   3424  O   GLU C 225      15.366   5.870  -0.578  1.00  0.00           O  
ATOM   3425  CB  GLU C 225      15.820   8.715   0.673  1.00  0.00           C  
ATOM   3426  CG  GLU C 225      17.324   8.937   0.598  1.00  0.00           C  
ATOM   3427  CD  GLU C 225      17.901   9.474   1.878  1.00  0.00           C  
ATOM   3428  OE1 GLU C 225      17.158   9.656   2.812  1.00  0.00           O  
ATOM   3429  OE2 GLU C 225      19.087   9.702   1.922  1.00  0.00           O  
ATOM   3430  H   GLU C 225      13.324   7.340  -0.109  1.00  0.00           H  
ATOM   3431  HA  GLU C 225      15.412   8.996  -1.413  1.00  0.00           H  
ATOM   3432 1HB  GLU C 225      15.360   9.648   0.999  1.00  0.00           H  
ATOM   3433 2HB  GLU C 225      15.630   7.970   1.446  1.00  0.00           H  
ATOM   3434 1HG  GLU C 225      17.809   7.990   0.363  1.00  0.00           H  
ATOM   3435 2HG  GLU C 225      17.538   9.633  -0.212  1.00  0.00           H  
ATOM   3436  N   ILE C 226      16.731   6.973  -1.987  1.00  0.00           N  
ATOM   3437  CA  ILE C 226      17.458   5.778  -2.399  1.00  0.00           C  
ATOM   3438  C   ILE C 226      18.777   5.648  -1.648  1.00  0.00           C  
ATOM   3439  O   ILE C 226      18.790   5.210  -0.530  1.00  0.00           O  
ATOM   3440  OXT ILE C 226      19.802   5.984  -2.172  1.00  0.00           O  
ATOM   3441  CB  ILE C 226      17.731   5.797  -3.915  1.00  0.00           C  
ATOM   3442  CG1 ILE C 226      16.415   5.735  -4.694  1.00  0.00           C  
ATOM   3443  CG2 ILE C 226      18.640   4.643  -4.306  1.00  0.00           C  
ATOM   3444  CD1 ILE C 226      16.576   5.947  -6.182  1.00  0.00           C  
ATOM   3445  H   ILE C 226      16.964   7.860  -2.409  1.00  0.00           H  
ATOM   3446  HA  ILE C 226      16.848   4.906  -2.170  1.00  0.00           H  
ATOM   3447  HB  ILE C 226      18.213   6.736  -4.186  1.00  0.00           H  
ATOM   3448 1HG1 ILE C 226      15.945   4.764  -4.537  1.00  0.00           H  
ATOM   3449 2HG1 ILE C 226      15.730   6.494  -4.315  1.00  0.00           H  
ATOM   3450 1HG2 ILE C 226      18.822   4.671  -5.380  1.00  0.00           H  
ATOM   3451 2HG2 ILE C 226      19.588   4.731  -3.776  1.00  0.00           H  
ATOM   3452 3HG2 ILE C 226      18.164   3.699  -4.043  1.00  0.00           H  
ATOM   3453 1HD1 ILE C 226      15.600   5.889  -6.666  1.00  0.00           H  
ATOM   3454 2HD1 ILE C 226      17.013   6.930  -6.364  1.00  0.00           H  
ATOM   3455 3HD1 ILE C 226      17.229   5.178  -6.591  1.00  0.00           H  
TER                                                                             
# All scores below are weighted scores, not raw scores.
#BEGIN_POSE_ENERGIES_TABLE ex2_wcons/ex2-11wt5_renum_0008.pdb
label fa_atr fa_rep fa_sol fa_intra_rep fa_elec pro_close hbond_sr_bb hbond_lr_bb hbond_bb_sc hbond_sc dslf_fa13 atom_pair_constraint coordinate_constraint angle_constraint dihedral_constraint rama omega fa_dun p_aa_pp ref res_type_constraint total
weights 0.8 0.44 0.75 0.004 0.7 1 1.17 1.17 1.17 1.1 1 1 1 1 1 0.2 0.5 0.56 0.32 1 1 NA
pose -832.82 97.3477 450.044 2.11571 -96.0573 1.655 -20.9427 -81.9834 -28.984 -27.6333 -0.21047 0 0 0 4.60083 -9.63017 31.8896 204.702 -39.5659 5.37176 0 -340.101
GLN_p:NtermProteinFull_1 -1.26495 0.01806 1.0004 0.00949 -0.11182 0 0 0 -0.26338 0 0 0 0 0 0 0 0.04959 2.06288 0 -1.17797 0 0.3223
VAL_2 -3.34818 0.32252 1.33131 0.01552 -0.13207 0 0 0 -0.26338 0 0 0 0 0 0 -0.07376 0.02865 0.54217 0.2926 0.74484 0 -0.53977
GLN_3 -2.95321 0.15194 1.81292 0.00836 -0.38646 0 0 0 0 0 0 0 0 0 0 0.11271 0.10408 2.09964 -0.06534 -1.17797 0 -0.29333
LEU_4 -4.83895 0.38401 2.10758 0.01561 -0.21127 0 0 0 0 0 0 0 0 0 0 -0.00629 0.18354 1.70892 -0.09583 0.60233 0 -0.15034
VAL_5 -2.92359 0.11276 1.71197 0.01312 -0.41953 0 0 0 0 0 0 0 0 0 0 -0.03834 0.00096 0.00495 -0.13794 0.74484 0 -0.9308
GLN_6 -6.47359 0.56382 5.07511 0.01145 -1.1115 0 0 0 -1.36437 -0.55613 0 0 0 0 0 -0.14177 0.01454 3.21507 -0.02348 -1.17797 0 -1.96883
SER_7 -2.43031 0.29927 2.56319 0.00131 -0.41178 0 0 0 -0.90483 0 0 0 0 0 0 -0.26645 0.2473 0.31357 -0.24953 0.17658 0 -0.66168
GLY_8 -1.0447 0.12625 0.87286 0.00012 0.07213 0 0 0 0 0 0 0 0 0 0 -0.08742 0.0944 0 -0.29128 0.14053 0 -0.11712
ALA_9 -1.3175 0.23641 0.62179 0.00079 0.05277 0 0 0 0 0 0 0 0 0 0 -0.33957 0.00031 0 -0.12735 0.59294 0 -0.2794
GLU_10 -2.50804 0.11007 2.08655 0.0046 -0.58401 0 0 0 0 0 0 0 0 0 0 -0.02545 0.05049 2.23172 -0.00535 -1.55374 0 -0.19316
VAL_11 -1.70524 0.08403 1.04655 0.0127 -0.20031 0 0 0 0 0 0 0 0 0 0 -0.2193 0.23472 0.02422 -0.35989 0.74484 0 -0.33768
LYS_12 -3.15448 0.25509 1.84893 0.00506 -0.51754 0 0 0 0 0 0 0 0 0 0 -0.01602 0.04945 1.1122 -0.03504 -0.28737 0 -0.73973
LYS_13 -1.60811 0.38841 0.9686 0.00315 -0.11892 0.00095 0 0 0 0 0 0 0 0 0 -0.11277 0.0086 0.72017 -0.04928 -0.28737 0 -0.08656
PRO_14 -1.24587 0.41403 0.53959 0.00126 0.0061 0.00792 0 0 0 0 0 0 0 0 0 -0.19436 0.02197 0.06948 -0.51884 -0.21929 0 -1.11802
GLY_15 -1.47298 0.11905 0.87512 0 -0.07533 0 0 0 0 0 0 0 0 0 0 -0.36602 0.00532 0 -0.79947 0.14053 0 -1.57378
ALA_16 -2.92968 0.45586 1.52392 0.00072 -0.16978 0 0 0 0 0 0 0 0 0 0 0.23443 0.02214 0 0.18586 0.59294 0 -0.08359
SER_17 -2.25472 0.16252 1.75972 0.0014 -0.58259 0 0 0 0 -0.31857 0 0 0 0 0 -0.02446 0.00262 0.50887 -0.00453 0.17658 0 -0.57316
VAL_18 -3.65242 0.44614 1.36112 0.01981 -0.65169 0 0 0 0 0 0 0 0 0 0 -0.16681 0.00342 1.2208 -0.3503 0.74484 0 -1.02508
LYS_19 -2.67641 0.16998 1.20391 0.0088 -0.36682 0 0 0 0 0 0 0 0 0 0 0.12291 3e-05 1.80838 0.06007 -0.28737 0 0.04348
VAL_20 -3.85187 0.09334 1.79808 0.01303 -0.44946 0 0 0 0 0 0 0 0 0 0 -0.23307 0.03954 0.01069 -0.21859 0.74484 0 -2.05348
SER_21 -3.12336 0.47313 2.0302 0.00253 -0.59573 0 0 0 -0.35886 0 0 0 0 0 0 -0.07495 0.19816 0.3724 -0.21059 0.17658 0 -1.11049
CYS_22 -3.76185 0.17548 2.22847 0.00848 -0.50165 0 0 0 0 0 0 0 0 0 0 0.19524 0.06836 0.02883 -0.3454 0.35499 0 -1.54905
LYS_23 -3.1199 0.08871 2.0266 0.00503 -0.54611 0 0 0 0 0 0 0 0 0 0 -0.1242 0.0398 0.90649 -0.02673 -0.28737 0 -1.03768
ALA_24 -2.47382 0.18695 1.05949 0.00075 -0.34 0 0 0 0 0 0 0 0 0 0 -0.2908 0.05245 0 -0.11156 0.59294 0 -1.3236
SER_25 -2.41175 0.20092 1.5904 0.00631 -0.37565 0 0 0 0 0 0 0 0 0 0 0.26622 0.0193 0.03944 -0.33448 0.17658 0 -0.8227
GLY_26 -0.92848 0.08102 0.47067 0 -0.14588 0 0 0 0 0 0 0 0 0 0 -0.38855 5e-05 0 -0.80205 0.14053 0 -1.57269
TYR_27 -6.1842 0.61929 2.07051 0.02893 0.15771 0 0 0 0 0 0 0 0 0 0 -0.12234 0.02183 1.05113 -0.3112 0.1317 0 -2.53665
THR_28 -2.71262 0.56728 1.66696 0.00823 -0.08462 0 0 0 0 0 0 0 0 0 0 -0.03186 0.52899 0.02975 0.08407 0.16454 0 0.22072
PHE_29 -6.15506 0.6309 1.48621 0.02732 0.16451 0 0 0 0 0 0 0 0 0 0 -0.04784 1.27455 2.27034 0.0964 0.43057 0 0.17791
THR_30 -3.17398 0.49566 1.49117 0.00631 0.14324 0 0 0 0 0 0 0 0 0 0 -0.09757 0.08242 0.0124 -0.07018 0.16454 0 -0.94598
SER_31 -2.74907 0.37283 1.68891 0.00134 -0.10412 0 0 0 0 0 0 0 0 0 0 0.02068 0.02486 0.68946 -0.03573 0.17658 0 0.08576
TYR_32 -5.67406 0.61857 2.36582 0.0231 0.20728 0 0 0 0 0 0 0 0 0 0 -0.16263 0.03764 1.53602 -0.18091 0.1317 0 -1.09747
TRP_33 -5.35391 0.34655 2.15219 0.04205 -0.03724 0 0 0 0 0 0 0 0 0 0 -0.17323 0.01216 2.65381 -0.15595 0.92933 0 0.41577
MET_34 -4.55146 0.1723 2.08573 0.00261 -0.34703 0 0 0 0 0 0 0 0 0 0 -0.07615 0.02805 2.23318 -0.10917 0.15868 0 -0.40327
HIS_35 -6.14905 0.40473 3.41648 0.00375 -0.77579 0 0 0 0 -0.68245 0 0 0 0 0 -0.11126 2e-05 1.97671 -0.02481 0.3575 0 -1.58416
TRP_36 -8.41913 0.56845 3.52912 0.02169 -0.49521 0 0 0 0 0 0 0 0 0 0 -0.01704 0.04837 1.33788 0.04087 0.92933 0 -2.45566
VAL_37 -4.67384 0.81807 1.77857 0.01261 -0.39563 0 0 0 0 0 0 0 0 0 0 -0.11044 0.0285 0.17173 -0.31331 0.74484 0 -1.93889
ARG_38 -7.52411 0.62806 4.83109 0.01428 -1.8975 0 0 0 0 -2.08434 0 0 0 0 0 -0.10669 0.093 2.70196 -0.07655 -0.14916 0 -3.56996
GLN_39 -4.84482 0.50259 3.28027 0.00696 -1.00974 0 0 0 0 -1.20431 0 0 0 0 0 0.06205 0.00016 2.1586 0.10862 -1.17797 0 -2.1176
ALA_40 -2.80747 0.34103 1.46986 0.00067 -0.63499 4e-05 0 0 0 0 0 0 0 0 0 0.07484 0.00063 0 0.1019 0.59294 0 -0.86055
PRO_41 -1.26906 0.51699 0.57046 0.00157 -0.01884 0.0071 0 0 0 0 0 0 0 0 0 0.01559 0.21851 0.1101 -0.4355 -0.21929 0 -0.50237
GLY_42 -1.02986 0.06504 0.70599 0 0.05578 0 0 0 0 0 0 0 0 0 0 -0.35061 0.03663 0 -0.80846 0.14053 0 -1.18497
GLN_43 -2.31664 0.33379 1.36744 0.00484 0.18714 0 0 0 0 0 0 0 0 0 0 0.11398 0.0064 1.63951 -0.03406 -1.17797 0 0.12443
GLY_44 -2.47654 0.13163 1.46297 8e-05 -0.03834 0 0 0 0 0 0 0 0 0 0 -0.00373 0.00397 0 -0.80981 0.14053 0 -1.58926
LEU_45 -4.66517 0.29039 0.78756 0.00689 0.0307 0 0 0 0 0 0 0 0 0 0 -0.28729 0.00022 0.18157 -0.0138 0.60233 0 -3.0666
GLU_46 -4.56217 0.19375 3.49527 0.00543 -2.22625 0 0 0 0 -1.31655 0 0 0 0 0 0.18659 0.00095 2.52296 0.02097 -1.55374 0 -3.23278
TRP_47 -9.01286 0.88231 3.07365 0.02303 -0.28248 0 0 0 0 -0.68245 0 0 0 0 0 -0.23704 0.07652 2.26307 -0.02387 0.92933 0 -2.99079
MET_48 -5.94525 0.51789 2.02259 0.00371 -0.39901 0 0 0 0 0 0 0 0 0 0 0.20648 0.06666 0.88987 -0.1457 0.15868 0 -2.62408
GLY_49 -3.57702 0.44016 1.86483 0.00028 -0.33886 0 0 0 0 0 0 0 0 0 0 0.15011 0.1277 0 -0.77423 0.14053 0 -1.96649
ASN_50 -5.19113 0.263 3.50247 0.01946 -0.68439 0 0 0 0 -0.72794 0 0 0 0 0 0.00616 0 1.57907 -0.16011 -0.94198 0 -2.3354
ILE_51 -4.50837 0.21904 1.53545 0.01833 -0.38272 0 0 0 0 0 0 0 0 0 0 0.0479 0.82131 0.28919 -0.0221 0.8318 0 -1.15017
TYR_52 -8.06183 0.87995 3.52369 0.02869 -0.91172 0.00015 0 0 0 0 0 0 0 0 0 0.04294 0.08378 2.46415 -0.15218 0.1317 0 -1.9707
PRO_53 -4.64417 0.82618 1.23347 0.00101 -0.28276 0.00167 0 0 -0.86063 0 0 0 0 0 0 -0.13067 0.00855 0.41847 -0.32402 -0.21929 0 -3.97219
GLY_54 -2.17552 0.60059 1.14948 1e-05 -0.05788 0 0 0 0 0 0 0 0 0 0 -0.02227 0.00495 0 0.17064 0.14053 0 -0.18948
SER_55 -2.49152 0.51702 1.88456 0.00221 -0.26178 0 0 0 -0.31093 0 0 0 0 0 0 0.32617 0.23211 0.33998 -0.16601 0.17658 0 0.24839
GLY_56 -1.59433 0.09654 1.13883 0 -0.11475 0 0 0 0 0 0 0 0 0 0 -0.40207 0.00852 0 -0.80259 0.14053 0 -1.52931
GLY_57 -1.53482 0.18321 1.2988 3e-05 -0.04915 0 0 0 -0.31093 0 0 0 0 0 0 0.16964 0.00449 0 0.34027 0.14053 0 0.24206
THR_58 -3.03895 0.26292 1.89013 0.00485 -0.54017 0 0 0 0 -0.54554 0 0 0 0 0 -0.18265 0.01651 0.10373 -0.19627 0.16454 0 -2.0609
ASN_59 -3.65039 0.27328 2.51212 0.00272 -0.64223 0 0 0 0 -0.72794 0 0 0 0 0 0.10916 0.14795 1.50142 0.30886 -0.94198 0 -1.10703
TYR_60 -5.45598 0.62635 2.77788 0.02438 -0.57571 0 0 0 -0.72967 -0.77 0 0 0 0 0 -0.15127 0.6076 1.78688 -0.20965 0.1317 0 -1.93749
ALA_61 -3.18774 0.39473 1.56856 0.00074 -0.30092 0 0 0 0 0 0 0 0 0 0 -0.19598 0.30821 0 -0.046 0.59294 0 -0.86546
GLU_62 -1.97516 0.27966 1.83788 0.00494 -0.99323 0 0 0 0 -0.17095 0 0 0 0 0 -0.28808 0.02468 2.46393 -0.13587 -1.55374 0 -0.50594
LYS_63 -2.24303 0.25618 1.5043 0.00612 -0.77071 0 0 0 0 -0.41554 0 0 0 0 0 -0.24738 0.40972 1.69958 -0.03478 -0.28737 0 -0.12291
PHE_64 -7.09386 1.09746 2.75621 0.02318 -0.17967 0 0 0 0 0 0 0 0 0 0 0.03569 0.04222 1.37214 -0.11605 0.43057 0 -1.63212
LYS_65 -3.41733 0.39438 2.55846 0.00961 -1.04364 0 0 0 0 -0.17095 0 0 0 0 0 -0.11489 0.37912 2.06092 -0.04623 -0.28737 0 0.32209
ASN_66 -1.55222 0.32216 1.12708 0.00438 -0.08668 0 0 0 0 0 0 0 0 0 0 -0.15672 0.18075 1.54573 -0.41198 -0.94198 0 0.03053
ARG_67 -5.38606 0.31559 4.20883 0.01051 -1.4786 0 0 0 -0.08333 -1.13557 0 0 0 0 0 0.37806 0.02722 2.4872 -0.57626 -0.14916 0 -1.38157
VAL_68 -4.12022 0.93704 1.41259 0.01432 0.01873 0 0 0 0 0 0 0 0 0 0 -0.11902 0.89688 0.11588 -0.09406 0.74484 0 -0.19303
THR_69 -2.81808 0.34277 1.86371 0.01332 -0.75357 0 0 0 0 -0.22446 0 0 0 0 0 -0.03876 0.05999 0.81649 -0.1366 0.16454 0 -0.71064
MET_70 -5.08278 0.58332 2.28107 0.00337 -0.29127 0 0 0 -0.72967 0 0 0 0 0 0 -0.08518 0.36545 3.17586 -0.08401 0.15868 0 0.29484
THR_71 -2.50968 0.27667 1.43402 0.01041 -0.83688 0 0 0 -0.20552 0 0 0 0 0 0 0.19793 0.11829 0.09998 -0.46357 0.16454 0 -1.7138
ARG_72 -3.95731 0.27662 1.96633 0.01969 -0.98504 0 0 0 -1.06616 0 0 0 0 0 0 0.04007 0.04039 3.36041 -0.08141 -0.14916 0 -0.53558
ASP_73 -4.15368 0.34493 3.28487 0.01462 -1.34578 0 0 0 -0.09471 -0.23523 0 0 0 0 0 0.02066 0.71343 1.42276 -0.15389 -1.28682 0 -1.46885
THR_74 -2.29329 0.33476 1.33836 0.00632 0.18215 0 0 0 0 0 0 0 0 0 0 -0.19541 0.0078 0.03353 -0.00464 0.16454 0 -0.42588
SER_75 -1.85068 0.38093 1.74858 0.00178 -0.83327 0 0 0 -0.09471 -0.23523 0 0 0 0 0 -0.29655 0.07276 0.15158 -0.16235 0.17658 0 -0.94057
ILE_76 -3.5153 0.68866 2.54564 0.01622 0.09088 0 0 0 0 0 0 0 0 0 0 0.26703 0.16727 0.07295 -0.23771 0.8318 0 0.92745
SER_77 -3.47991 0.37266 1.98912 0.00419 0.12692 0 0 0 0 0 0 0 0 0 0 0.15638 0.0298 0.09852 0.0365 0.17658 0 -0.48924
THR_78 -5.25119 0.34712 2.9644 0.00821 -0.26632 0 0 0 0 0 0 0 0 0 0 -0.00627 0.14213 0.06401 -0.12149 0.16454 0 -1.95486
ALA_79 -3.6576 0.22167 1.56512 0.00066 -0.50857 0 0 0 0 0 0 0 0 0 0 -0.08217 0.01007 0 0.04939 0.59294 0 -1.80847
TYR_80 -5.85961 0.41825 2.27917 0.02341 -0.38996 0 0 0 0 0 0 0 0 0 0 -0.153 0.40648 1.27163 -0.21366 0.1317 0 -2.08559
MET_81 -5.44195 0.50402 2.02794 0.00734 -0.44022 0 0 0 0 0 0 0 0 0 0 0.19021 0.01932 1.10488 -0.04532 0.15868 0 -1.91511
GLU_82 -3.94797 0.38861 2.61306 0.00676 -1.20681 0 0 0 0 -0.31857 0 0 0 0 0 -0.03162 0.14099 2.03728 0.07332 -1.55374 0 -1.79868
LEU_83 -5.00479 0.68995 2.46483 0.01123 -0.36382 0 0 0 0 0 0 0 0 0 0 0.03175 0.00167 0.71942 -0.09882 0.60233 0 -0.94625
SER_84 -2.96814 0.25625 2.22945 0.00152 -0.4522 0 0 0 0 0 0 0 0 0 0 -0.10021 0.00037 0.14852 -0.25764 0.17658 0 -0.96549
ARG_85 -2.43582 0.26234 1.69246 0.00977 -0.19516 0 0 0 -0.08333 0 0 0 0 0 0 0.03025 0.10813 0.9612 -0.21309 -0.14916 0 -0.0124
LEU_86 -5.18999 0.67202 2.24433 0.00699 -0.44236 0 0 0 0 0 0 0 0 0 0 -0.27667 0.19747 0.28487 0.02842 0.60233 0 -1.87259
ARG_87 -3.85572 0.46886 3.04796 0.01172 -0.88538 0 0 0 -0.40632 -0.09998 0 0 0 0 0 0.04712 0.09924 2.19298 -0.05241 -0.14916 0 0.41891
SER_88 -1.57281 0.30779 1.45616 0.00264 -0.54713 0 0 0 0 0 0 0 0 0 0 -0.24542 0.1172 0.12828 -0.0745 0.17658 0 -0.2512
ASP_89 -2.71336 0.45878 2.3933 0.0032 -1.00978 0 0 0 0 -0.09998 0 0 0 0 0 -0.24857 0.22353 1.91738 -0.27601 -1.28682 0 -0.63834
ASP_90 -5.2815 0.66131 5.05272 0.00287 -2.62204 0 0 0 -1.05796 -1.78228 0 0 0 0 0 -0.25118 0.29747 1.75645 -0.1515 -1.28682 0 -4.66245
THR_91 -2.24438 0.30552 1.85112 0.00842 -0.30508 0 0 0 0 0 0 0 0 0 0 0.50661 0.21692 0.03717 -0.54723 0.16454 0 -0.0064
ALA_92 -3.95139 0.36322 1.85658 0.0007 -0.35792 0 0 0 0 0 0 0 0 0 0 0.02959 0.35055 0 -0.17093 0.59294 0 -1.28665
VAL_93 -4.75001 0.35543 2.01541 0.01249 -0.35175 0 0 0 0 0 0 0 0 0 0 -0.19807 0.63237 0.01796 -0.30157 0.74484 0 -1.8229
TYR_94 -7.63116 0.88751 3.55534 0.02957 -1.18999 0 0 0 -0.65164 -0.53662 0 0 0 0 0 -0.08148 0.26761 2.0866 -0.05607 0.1317 0 -3.18864
TYR_95 -7.56952 0.6971 3.46803 0.0234 -0.76758 0 0 0 0 -0.24252 0 0 0 0 0 -0.14977 0.64197 1.70547 -0.18125 0.1317 0 -2.24296
CYS_96 -3.32119 0.24685 1.98858 0.00177 -0.60118 0 0 0 -0.36254 0 0 0 0 0 0.14082 0.03139 0.06763 0.30692 -0.00758 0.35499 0 -1.15353
ALA_97 -2.90875 0.52861 1.46817 0.00066 -0.40548 0 0 0 0 0 0 0 0 0 0.57571 0.00042 0.038 0 -0.1855 0.59294 0 -0.2952
ARG_98 -3.62988 0.0753 2.39966 0.00999 0.16571 0 0 0 0 0 0 0 0 0 0.78796 -0.19008 0.08659 1.4507 -0.02002 -0.14916 0 0.98677
SER_99 -2.41184 0.15029 1.78266 0.00071 -0.17671 0 0 0 0 0 0 0 0 0 0.38541 -0.02689 0.0098 0.48413 0.00298 0.17658 0 0.37712
GLY_100 -1.47606 0.18085 0.9858 0.00012 -0.1263 0 0 0 -0.51677 0 0 0 0 0 0.03234 -0.0322 3e-05 0 -0.78343 0.14053 0 -1.5951
GLY_101 -1.48822 0.59441 0.82154 1e-05 0.12002 0.0166 0 0 0 0 0 0 0 0 0 0.31579 0.09728 0 -0.75721 0.14053 0 -0.13925
PRO_102 -2.38219 0.22501 0.2653 0.0035 -0.01412 0.51837 0 0 0 0 0 0 0 0 0 0.42432 0.41689 0.01516 -0.1427 -0.21929 0 -0.88975
TYR_103 -2.35781 0.59194 0.54192 0.0229 -0.02067 0 0 0 0 0 0 0 0 0 0.21213 0.50174 0.0803 1.87519 -0.44904 0.1317 0 1.1303
PHE_104 -3.33057 0.27174 1.6795 0.02983 0.02222 0 0 0 0 0 0 0 0 0 0.65847 -0.09275 0.02696 1.12534 -0.2621 0.43057 0 0.55922
PHE_105 -4.9329 0.74527 1.81989 0.02598 -0.04097 0 0 0 0 0 0 0 0 0 0.60307 -0.01143 0.34966 1.48503 -0.21683 0.43057 0 0.25735
ASP_106 -2.94597 0.27061 1.75388 0.00327 -0.12522 0 0 0 0 0 0 0 0 0 0.65358 -0.19841 2.1967 1.6605 -0.12201 -1.28682 0 1.86013
TYR_107 -6.33373 0.47716 1.68297 0.02398 0.08754 0 0 0 0 0 0 0 0 0 0.52409 -0.10373 0.05338 2.70483 -0.03702 0.1317 0 -0.78883
TRP_108 -5.83093 0.62488 2.5188 0.02711 -0.10718 0 0 0 0 -0.46451 0 0 0 0 0.02724 0.5367 0.08388 1.6827 -0.0246 0.92933 0 0.00342
GLY_109 -2.87925 0.38676 1.902 8e-05 -0.1186 0 0 0 0 0 0 0 0 0 0 -0.06572 0.52562 0 0.22718 0.14053 0 0.11859
GLN_110 -3.28644 0.20299 2.63288 0.02326 -0.37813 0 0 0 -1.00184 0 0 0 0 0 0 -0.24527 0.01795 2.95052 -0.05377 -1.17797 0 -0.31583
GLY_111 -2.53682 0.46772 1.55194 5e-05 0.10373 0 0 0 0 0 0 0 0 0 0 0.14187 0.0065 0 -0.7869 0.14053 0 -0.91139
THR_112 -4.65099 0.22179 3.37281 0.00886 -0.78844 0 0 0 -0.54597 -0.55613 0 0 0 0 0 0.09357 0.00594 0.03804 -0.03001 0.16454 0 -2.66599
LEU_113 -3.07236 0.28234 1.36347 0.00928 -0.22765 0 0 0 0 0 0 0 0 0 0 -0.13882 0.06124 0.36447 -0.06941 0.60233 0 -0.82511
VAL_114 -3.69292 0.2908 1.74633 0.01278 -0.20181 0 0 0 0 0 0 0 0 0 0 -0.22018 0.02649 0.02273 -0.39847 0.74484 0 -1.6694
THR_p:CtermProteinFull_115 -2.68596 0.06173 2.56623 0.01782 -0.34644 0 0 0 0 0 0 0 0 0 0 0 0 0.05106 0 0.16454 0 -0.17101
ASP_p:NtermProteinFull_116 -1.68804 0.15637 2.2952 0.00527 0.17028 0 0 0 0 0 0 0 0 0 0 0 0.08086 2.05847 0 -1.28682 0 1.7916
ILE_117 -4.4551 0.47976 2.42422 0.01804 0.06795 0 0 0 -0.69099 0 0 0 0 0 0 -0.2772 0.00722 0.23994 -0.28877 0.8318 0 -1.64313
VAL_118 -2.31024 0.22593 1.60042 0.01353 -0.41475 0 0 0 -0.21167 0 0 0 0 0 0 -0.2693 0.0267 0.00725 -0.17303 0.74484 0 -0.76031
MET_119 -4.74603 0.22826 2.48665 0.00358 -0.07346 0 0 0 0 0 0 0 0 0 0 0.07366 0.08167 1.27892 -0.06474 0.15868 0 -0.57282
THR_120 -2.38101 0.03139 1.7928 0.00886 -0.36889 0 0 0 0 0 0 0 0 0 0 0.01611 0.04953 0.02713 -0.04071 0.16454 0 -0.70027
GLN_121 -6.67285 0.66054 5.15437 0.01076 -1.14912 0 0 0 -1.45155 -0.43323 0 0 0 0 0 -0.15779 0.00091 3.20566 -0.00232 -1.17797 0 -2.01259
SER_122 -2.16408 0.782 1.68999 0.00471 -0.48271 0.00891 0 0 0 0 0 0 0 0 0 0.03909 0.00779 0.18064 -0.11028 0.17658 0 0.13265
PRO_123 -2.85767 1.07288 1.51484 0.00224 -0.46924 0.27648 0 0 -0.31666 0 0 0 0 0 0 0.26096 0.45381 0.03583 -0.28854 -0.21929 0 -0.53435
LEU_124 -1.81484 0.08723 1.17873 0.0065 -0.1488 0 0 0 0 0 0 0 0 0 0 -0.13242 0.03323 0.1786 -0.12744 0.60233 0 -0.13689
SER_125 -2.39803 0.2049 1.48204 0.00185 -0.44952 0 0 0 0 0 0 0 0 0 0 0.00884 0.32862 0.21916 -0.20966 0.17658 0 -0.63523
LEU_126 -3.77121 0.34664 1.26273 0.00912 -0.47698 0.02084 0 0 0 0 0 0 0 0 0 0.21039 0.37064 0.23688 0.05236 0.60233 0 -1.13626
PRO_127 -1.45535 0.31643 0.64906 0.00302 -0.02538 0.21907 0 0 0 0 0 0 0 0 0 -0.05041 0.22725 0.48327 -0.2433 -0.21929 0 -0.09563
VAL_128 -3.79804 0.44565 1.35371 0.01293 -0.20961 0 0 0 0 0 0 0 0 0 0 -0.1827 0.48991 0.0878 -0.3762 0.74484 0 -1.43169
THR_129 -2.62784 0.86667 1.78083 0.00851 -0.69331 0.00013 0 0 -0.16465 0 0 0 0 0 0 -0.09947 0.02134 0.11285 0.04715 0.16454 0 -0.58326
PRO_130 -1.74782 0.81881 0.43317 0.00141 -0.07455 0.06508 0 0 0 0 0 0 0 0 0 -0.02525 0.0094 0.11067 -0.48172 -0.21929 0 -1.11008
GLY_131 -1.80175 0.12758 0.98469 0 -0.23312 0 0 0 0 0 0 0 0 0 0 -0.38322 0.00353 0 -0.80106 0.14053 0 -1.96283
GLU_132 -3.85134 0.89438 2.72052 0.00696 -0.72962 0.01992 0 0 -0.16465 0 0 0 0 0 0 -0.08184 0.09253 2.14721 0.02434 -1.55374 0 -0.47532
PRO_133 -2.48692 0.61236 0.95037 0.00117 -0.07038 0.06727 0 0 0 0 0 0 0 0 0 -0.29441 0.02492 0.13247 -0.7006 -0.21929 0 -1.98305
ALA_134 -2.60434 0.28321 0.94907 0.0006 -0.29873 0 0 0 0 0 0 0 0 0 0 0.26556 0.07335 0 0.1619 0.59294 0 -0.57644
SER_135 -2.0594 0.18636 1.70687 0.00791 -0.58153 0 0 0 0 -0.48187 0 0 0 0 0 0.25203 0.02854 0.04042 -0.29379 0.17658 0 -1.01787
ILE_136 -4.84977 0.25171 1.60474 0.01651 -0.58233 0 0 0 0 0 0 0 0 0 0 -0.16499 0.02701 1.83911 -0.41488 0.8318 0 -1.4411
SER_137 -2.68934 0.24879 1.89135 0.00166 -0.86712 0 0 0 0 0 0 0 0 0 0 -0.08371 0.09738 0.62208 -0.03248 0.17658 0 -0.6348
CYD_138 -3.12941 0.19022 1.89622 0.00168 -0.63035 0 0 0 0 0 -0.10523 0 0 0 0 0.1012 0.00805 0.10864 -0.18684 0.35499 0 -1.39083
ARG_139 -3.27416 0.14637 2.81294 0.01292 -1.75371 0 0 0 0 -0.68289 0 0 0 0 0 -0.03559 0.04283 1.96647 0.04323 -0.14916 0 -0.87075
SER_140 -3.24244 0.39359 2.46489 0.00145 -0.56571 0 0 0 -0.36749 0 0 0 0 0 0 -0.19244 0.04979 0.22297 -0.18023 0.17658 0 -1.23903
SER_141 -1.96762 0.12939 1.56222 0.00231 -0.39277 0 0 0 -0.21167 0 0 0 0 0 0 -0.2353 0.02438 0.18387 -0.1164 0.17658 0 -0.84502
GLN_142 -3.66097 0.62183 2.23895 0.00586 -0.46672 0 0 0 -0.36749 0 0 0 0 0 0 -0.03568 0.01071 2.33101 -0.09446 -1.17797 0 -0.59492
ASN_143 -3.31339 0.37531 2.44715 0.00982 -0.36303 0 0 0 -0.59441 0 0 0 0 0 0 -0.10002 0.23991 1.65593 -0.00366 -0.94198 0 -0.58836
ILE_144 -4.43024 0.39266 1.99927 0.01703 -0.35253 0 0 0 -0.45227 0 0 0 0 0 0 0.24019 0.35141 0.05394 0.16653 0.8318 0 -1.18223
VAL_145 -2.79264 0.36623 2.02811 0.01277 -0.1949 0 0 0 -0.33777 0 0 0 0 0 0 -0.18356 0.06895 0.01161 -0.20666 0.74484 0 -0.48302
HIS_146 -5.33784 0.72159 3.02226 0.00507 -0.69111 0 0 0 -0.36681 0 0 0 0 0 0 -0.22322 0.17874 1.94855 0.13058 0.3575 0 -0.25469
ASN_147 -1.58394 0.44089 0.91897 0.00345 0.07493 0 0 0 0 0 0 0 0 0 0 -0.11725 0.00306 1.1212 0.03925 -0.94198 0 -0.04142
ASN_148 -4.17781 0.62412 3.08876 0.01722 -0.3706 0 0 0 -0.5448 -0.46586 0 0 0 0 0 -0.19833 0.32669 1.82662 -0.21185 -0.94198 0 -1.02782
GLY_149 -1.3747 0.45857 0.91257 0 0.04108 0 0 0 0 0 0 0 0 0 0 -0.40555 0.00023 0 -0.80228 0.14053 0 -1.02957
ILE_150 -4.37741 0.44908 2.30395 0.01705 -0.20943 0 0 0 -0.178 0 0 0 0 0 0 -0.23657 0.27134 0.21071 -0.37617 0.8318 0 -1.29366
THR_151 -3.15159 0.32511 1.59059 0.00816 -0.344 0 0 0 0 0 0 0 0 0 0 0.05571 0.24187 0.04513 0.0443 0.16454 0 -1.02019
TYR_152 -5.79432 0.2515 2.70618 0.02486 -0.44871 0 0 0 -0.28278 -0.46586 0 0 0 0 0 0.04107 0.00089 1.57058 -0.0837 0.1317 0 -2.3486
LEU_153 -4.94222 0.65903 1.81582 0.00894 -0.3208 0 0 0 0 0 0 0 0 0 0 -0.04097 3e-05 0.35034 -0.14007 0.60233 0 -2.00758
GLU_154 -5.87876 0.34526 3.95653 0.00479 -1.64343 0 0 0 -0.51677 -0.39568 0 0 0 0 0 -0.0496 0.27718 2.26393 0.02415 -1.55374 0 -3.16614
TRP_155 -9.14732 0.82148 3.32957 0.02197 -0.61272 0 0 0 0 0 0 0 0 0 0 -0.11857 0.00497 1.11717 -0.13151 0.92933 0 -3.78562
TYR_156 -6.94934 0.43775 2.70389 0.02407 -0.96012 0 0 0 0 -0.39568 0 0 0 0 0 -0.14077 0.09975 1.28132 -0.23887 0.1317 0 -4.0063
LEU_157 -4.78357 0.28296 1.75885 0.01097 -0.48321 0 0 0 0 0 0 0 0 0 0 0.11871 0.00451 0.54715 -0.06209 0.60233 0 -2.0034
GLN_158 -5.882 0.42904 3.69558 0.0058 -1.16586 0 0 0 -0.38989 -1.2739 0 0 0 0 0 0.04075 0.02905 2.22328 0.07622 -1.17797 0 -3.38989
LYS_159 -2.6856 0.26783 1.54513 0.00323 -0.26916 0.00012 0 0 0 0 0 0 0 0 0 -0.15917 0.00036 0.71489 0.00456 -0.28737 0 -0.86518
PRO_160 -1.28404 0.36776 0.54354 0.00158 -0.00437 0.00846 0 0 0 0 0 0 0 0 0 0.0224 0.07128 0.11189 -0.43591 -0.21929 0 -0.81668
GLY_161 -0.94797 0.0686 0.67949 0 0.08206 0 0 0 0 0 0 0 0 0 0 -0.40668 0.04825 0 -0.79855 0.14053 0 -1.13427
GLN_162 -2.89338 0.35001 1.74411 0.00499 -0.12483 0 0 0 -0.38989 0 0 0 0 0 0 0.08343 0.28451 1.56372 -0.09674 -1.17797 0 -0.65204
SER_163 -3.03332 0.31026 2.36617 0.00131 -0.23225 0.00037 0 0 -0.23362 -0.46451 0 0 0 0 0 -0.10822 0.00389 0.27931 -0.18629 0.17658 0 -1.12031
PRO_164 -4.98155 0.61044 1.64688 0.00157 0.09959 0.00799 0 0 0 0 0 0 0 0 0 0.00701 0.08961 0.12875 -0.42183 -0.21929 0 -3.03083
GLN_165 -3.81983 0.12182 2.78158 0.0051 -0.47458 0 0 0 -0.23362 0 0 0 0 0 0 -0.14233 0.02081 1.74078 -0.06698 -1.17797 0 -1.24521
LEU_166 -4.26404 0.59146 0.99936 0.00858 -0.08895 0 0 0 0 0 0 0 0 0 0 -0.15719 0.03001 0.24381 -0.0615 0.60233 0 -2.09613
LEU_167 -5.38707 0.78302 1.19095 0.00732 -0.26857 0 0 0 0 0 0 0 0 0 0 0.40169 0.00633 0.87437 -0.22528 0.60233 0 -2.01492
ILE_168 -5.6502 0.70784 2.00862 0.02022 -0.29108 0 0 0 0 0 0 0 0 0 0 -0.0499 0.50995 1.35521 -0.12498 0.8318 0 -0.68253
TYR_169 -6.3596 1.21132 2.56209 0.02882 -0.35645 0 0 0 0 0 0 0 0 0 0 -0.10849 0.11752 1.42556 -0.21976 0.1317 0 -1.56731
LYS_170 -3.86986 1.67533 2.38263 0.05918 -0.93872 0 0 0 0 -0.20562 0 0 0 0 0 -0.01119 0.50749 3.34173 -0.30129 -0.28737 0 2.35231
VAL_171 -3.74416 1.33053 1.50928 0.01325 -0.11211 0 0 0 0 0 0 0 0 0 0 0.72814 1.10629 0.09383 -0.22464 0.74484 0 1.44525
SER_172 -2.05142 0.63746 1.57103 0.00628 -0.52875 0 0 0 0 0 0 0 0 0 0 0.3202 0.08685 0.2469 -0.29281 0.17658 0 0.17233
ASP_173 -4.71901 0.55876 3.58133 0.00336 -1.30277 0 0 0 0 -0.20562 0 0 0 0 0 -0.06462 0.00196 2.28481 0.03639 -1.28682 0 -1.11223
ARG_174 -4.5748 0.33273 3.02 0.01084 -0.81107 0 0 0 -0.2922 0 0 0 0 0 0 -0.28864 0.26486 2.36928 -0.03249 -0.14916 0 -0.15065
PHE_175 -5.16469 0.54992 2.05071 0.02458 -0.21634 0 0 0 0 0 0 0 0 0 0 -0.25183 0.00859 2.16479 0.00013 0.43057 0 -0.40357
SER_176 -1.55019 0.18872 0.82633 0.00495 -0.04857 0 0 0 0 0 0 0 0 0 0 -0.01558 0.00233 0.22847 0.12014 0.17658 0 -0.0668
GLY_177 -0.89583 0.0484 0.56592 1e-05 -0.0971 0 0 0 0 0 0 0 0 0 0 -0.21731 0.00824 0 -0.80381 0.14053 0 -1.25095
VAL_178 -3.81965 1.08182 1.2419 0.01423 0.09243 0.00219 0 0 0 0 0 0 0 0 0 -0.26915 0.00045 0.06956 -0.17683 0.74484 0 -1.01821
PRO_179 -3.38096 1.1166 1.82437 0.00108 -0.20567 0.00553 0 0 0 0 0 0 0 0 0 -0.21369 0.0351 0.18632 -0.69109 -0.21929 0 -1.5417
ASP_180 -2.49693 0.40252 2.17175 0.00358 -0.2628 0 0 0 0 0 0 0 0 0 0 -0.18292 0.22896 1.77692 -0.24919 -1.28682 0 0.10507
ARG_181 -5.68169 0.79677 4.3451 0.01098 -1.95511 0 0 0 0 -1.37717 0 0 0 0 0 -0.22847 0.16338 1.38744 -0.06379 -0.14916 0 -2.75173
PHE_182 -6.38389 0.98706 1.8337 0.02351 -0.46274 0 0 0 -0.2922 0 0 0 0 0 0 -0.16669 0.05851 1.56148 -0.08208 0.43057 0 -2.49277
SER_183 -1.98604 0.05171 1.44138 0.00812 -0.50543 0 0 0 0 0 0 0 0 0 0 0.26604 8e-05 0.04017 -0.32818 0.17658 0 -0.83556
GLY_184 -1.58849 0.09208 1.12631 8e-05 -0.31999 0 0 0 0 0 0 0 0 0 0 0.26142 0.05648 0 0.22799 0.14053 0 -0.0036
SER_185 -1.83408 0.0785 1.31313 0.00117 -0.77701 0 0 0 -0.1229 0 0 0 0 0 0 0.13751 0.00545 0.71948 -0.31286 0.17658 0 -0.61503
GLY_186 -1.30171 0.23658 0.66403 0.00014 -0.56481 0 0 0 -0.1229 0 0 0 0 0 0 0.24154 0.00484 0 -0.80567 0.14053 0 -1.50743
SER_187 -2.04947 0.1488 1.22735 0.00153 -0.48318 0 0 0 0 0 0 0 0 0 0 0.14977 0.3749 0.1278 -0.33463 0.17658 0 -0.66054
GLY_188 -2.32902 0.13745 1.52848 2e-05 -0.17256 0 0 0 0 0 0 0 0 0 0 0.49046 0.11773 0 -0.66337 0.14053 0 -0.75029
THR_189 -3.6165 0.3245 2.70977 0.0047 -0.58963 0 0 0 0 0 0 0 0 0 0 0.03142 0.10497 0.02374 -0.43309 0.16454 0 -1.27559
ASP_190 -3.51018 0.22293 3.09138 0.00369 -1.92719 0 0 0 0 -0.68289 0 0 0 0 0 -0.10491 0.05185 2.79814 -0.19006 -1.28682 0 -1.53406
PHE_191 -6.91319 0.80309 2.35963 0.02387 -0.28368 0 0 0 0 0 0 0 0 0 0 -0.13931 0.08389 1.25429 -0.16742 0.43057 0 -2.54825
THR_192 -3.26906 0.17234 2.2237 0.00726 -0.30079 0 0 0 0 0 0 0 0 0 0 -0.0364 0.12129 0.19072 -0.146 0.16454 0 -0.8724
LEU_193 -5.66094 0.43195 1.443 0.00933 -0.55362 0 0 0 0 0 0 0 0 0 0 -0.05829 0.00048 0.3468 -0.11979 0.60233 0 -3.55875
LYS_194 -3.67862 0.20417 2.66243 0.00525 -0.75251 0 0 0 0 -0.48187 0 0 0 0 0 -0.10342 0.17543 1.27974 -0.04694 -0.28737 0 -1.02371
ILE_195 -5.33963 0.70592 1.62446 0.01711 -0.40452 0 0 0 0 0 0 0 0 0 0 -0.05208 0.04038 1.81965 -0.30885 0.8318 0 -1.06575
SER_196 -2.17497 0.42124 1.3088 0.00196 -0.33595 0 0 0 0 0 0 0 0 0 0 0.03254 0.04433 0.21928 0.22992 0.17658 0 -0.07627
ARG_197 -3.15259 0.48393 1.86975 0.00946 0.05491 0 0 0 0 0 0 0 0 0 0 0.37559 0.12969 0.95149 -0.41936 -0.14916 0 0.15371
VAL_198 -4.37578 0.73771 1.78483 0.01463 -0.27014 0 0 0 0 0 0 0 0 0 0 -0.19608 0.12636 0.06148 0.05042 0.74484 0 -1.32172
GLU_199 -4.01399 0.34304 2.87116 0.00548 -0.35737 0 0 0 -0.42888 0 0 0 0 0 0 0.06383 0.00362 2.11454 0.15944 -1.55374 0 -0.79287
ALA_200 -1.64883 0.46447 0.88822 0.00076 0.04181 0 0 0 0 0 0 0 0 0 0 -0.21097 0.03773 0 -0.19854 0.59294 0 -0.0324
GLU_201 -2.53597 0.39093 2.16673 0.00875 -0.84059 0 0 0 0 -0.30917 0 0 0 0 0 -0.2336 0.0011 2.99038 -0.07593 -1.55374 0 0.0089
ASP_202 -5.48718 0.76 4.65238 0.00334 -1.9942 0 0 0 -1.08082 -1.068 0 0 0 0 0 -0.25982 0.0002 1.73274 -0.15527 -1.28682 0 -4.18344
VAL_203 -3.04386 0.33582 1.42658 0.01481 -0.08185 0 0 0 0 0 0 0 0 0 0 -0.27971 0.04052 0.09511 -0.02519 0.74484 0 -0.77292
GLY_204 -2.46058 0.19178 1.42859 0.00026 -0.35328 0 0 0 0 0 0 0 0 0 0 0.1419 0.00114 0 -0.8025 0.14053 0 -1.71216
VAL_205 -4.65725 0.26612 2.0848 0.01247 -0.37066 0 0 0 0 0 0 0 0 0 0 -0.21537 0.03323 0.03893 -0.26899 0.74484 0 -2.33187
TYR_206 -7.4214 0.965 2.8429 0.02367 -1.15664 0 0 0 -0.65193 0 0 0 0 0 0 -0.13568 0.02297 1.46619 -0.08333 0.1317 0 -3.99656
TYR_207 -7.66163 0.68587 3.41972 0.02421 -0.71096 0 0 0 0 -0.31211 0 0 0 0 0 -0.15951 0.80817 1.38313 -0.21713 0.1317 0 -2.60855
CYD_208 -3.8119 0.21844 2.06424 0.00141 -0.49417 0 0 0 -0.31975 0 -0.10523 0 0 0 0 -0.11708 0.15019 1.56872 -0.15053 0.35499 0 -0.64068
PHE_209 -7.9252 1.10093 2.77666 0.02718 -0.43713 0 0 0 0 0 0 0 0 0 0 0.02992 0.22327 1.87555 -0.03915 0.43057 0 -1.9374
GLN_210 -6.87311 0.27221 4.34997 0.04382 -0.86497 0 0 0 -0.90322 -0.59667 0 0 0 0 0 0.02336 0.03083 4.75247 0.08413 -1.17797 0 -0.85916
GLY_211 -2.26991 0.13075 1.16373 2e-05 0.00078 0 0 0 0 0 0 0 0 0 0 0.18976 0.02887 0 0.25603 0.14053 0 -0.35945
SER_212 -3.59706 0.22943 2.6756 0.00078 -0.40223 0 0 0 -0.73505 0 0 0 0 0 0 -0.15822 0.06684 0.52988 0.01745 0.17658 0 -1.19598
HIS_213 -4.91956 0.51332 3.0692 0.00247 -0.40587 0 0 0 -1.15986 0 0 0 0 0 0 -0.09925 0.00795 1.3346 -0.00314 0.3575 0 -1.30263
ILE_214 -1.42766 1.31301 0.34564 0.01826 -0.0198 0.04006 0 0 0 0 0 0 0 0 0 -0.22577 0.19473 0.27891 -0.34006 0.8318 0 1.00913
PRO_215 -3.18522 2.12278 1.81608 0.00241 -0.31775 0.23798 0 0 0 0 0 0 0 0 0 0.04244 0.19685 0.06378 -0.18368 -0.21929 0 0.57639
PRO_216 -4.7727 1.03001 1.64011 0.0012 0.05357 0.12178 0 0 0 0 0 0 0 0 0 -0.26179 0.05232 0.18894 -0.70272 -0.21929 0 -2.86857
THR_217 -4.38558 0.34064 3.58638 0.00315 -0.52667 0 0 0 -0.69099 -0.59667 0 0 0 0 0 -0.17398 0.00707 0.41269 -0.20226 0.16454 0 -2.06169
PHE_218 -6.33638 0.76242 1.32395 0.02437 -0.13872 0 0 0 0 0 0 0 0 0 0 0.10242 1.09573 1.54878 -0.24002 0.43057 0 -1.42689
GLY_219 -2.22099 0.13409 1.57289 0.00012 -0.19825 0 0 0 0 0 0 0 0 0 0 -0.04546 0.14536 0 -0.24909 0.14053 0 -0.7208
GLN_220 -3.79384 0.29882 2.89002 0.02179 -0.39925 0 0 0 -1.1318 0 0 0 0 0 0 -0.22356 0.09333 2.99434 -0.04184 -1.17797 0 -0.46995
GLY_221 -2.48747 0.37652 1.62953 5e-05 0.08558 0 0 0 0 0 0 0 0 0 0 0.14591 0.09804 0 -0.78901 0.14053 0 -0.80033
THR_222 -4.89688 0.38882 3.22385 0.01035 -0.91754 0 0 0 -0.31666 -0.43323 0 0 0 0 0 0.01212 0.03547 0.15365 -0.08833 0.16454 0 -2.66386
LYS_223 -3.18945 0.12003 1.95445 0.00575 -0.97687 0 0 0 0 0 0 0 0 0 0 0.07708 0.01007 0.86028 0.08312 -0.28737 0 -1.34292
VAL_224 -3.86577 0.46762 1.41164 0.01276 -0.39228 0 0 0 0 0 0 0 0 0 0 -0.21778 0.43628 0.01 -0.27469 0.74484 0 -1.66737
GLU_225 -2.4244 0.18414 1.6558 0.00624 -0.51012 0 0 0 0 0 0 0 0 0 0 -0.00412 0.14097 2.16421 -0.01427 -1.55374 0 -0.35529
ILE_p:CtermProteinFull_226 -2.89734 0.31348 0.90982 0.03825 0.08654 0 0 0 0 0 0 0 0 0 0 0 0 0.3346 0 0.8318 0 -0.38284
#END_POSE_ENERGIES_TABLE ex2_wcons/ex2-11wt5_renum_0008.pdb
chainbreak  0.169974
loop_cenrms  0
loop_rms  0
total_energy  -340.101
