# Supplementary material for: Improving Loop Modeling of the Antibody Complementarity-Determining Region 3 Using Knowledge-Based Restraints
Source: PLoS One. 2016 May 16;11(5):e0154811. doi: 10.1371/journal.pone.0154811 (PMC4868311; doi:10.1371/journal.pone.0154811)
Supplement: S4 File — This archive contains example input and output files needed to run the Rosetta protocol described in S3 File. (ZIP) [file pone.0154811.s007.zip › HCDR3_prot_capture/output/ex2-11wt5_renum_0009.pdb]

ATOM      1  N   GLN A   1       8.881  33.786 -19.582  1.00  0.00           N  
ATOM      2  CA  GLN A   1       8.826  33.038 -18.331  1.00  0.00           C  
ATOM      3  C   GLN A   1       8.494  33.952 -17.158  1.00  0.00           C  
ATOM      4  O   GLN A   1       8.541  35.176 -17.279  1.00  0.00           O  
ATOM      5  CB  GLN A   1      10.154  32.321 -18.076  1.00  0.00           C  
ATOM      6  CG  GLN A   1      10.536  31.318 -19.151  1.00  0.00           C  
ATOM      7  CD  GLN A   1       9.545  30.174 -19.253  1.00  0.00           C  
ATOM      8  OE1 GLN A   1       9.266  29.485 -18.268  1.00  0.00           O  
ATOM      9  NE2 GLN A   1       9.006  29.964 -20.449  1.00  0.00           N  
ATOM     10 1H   GLN A   1       9.100  33.164 -20.333  1.00  0.00           H  
ATOM     11 2H   GLN A   1       7.995  34.216 -19.753  1.00  0.00           H  
ATOM     12 3H   GLN A   1       9.587  34.492 -19.518  1.00  0.00           H  
ATOM     13  HA  GLN A   1       8.036  32.292 -18.410  1.00  0.00           H  
ATOM     14 1HB  GLN A   1      10.956  33.056 -18.002  1.00  0.00           H  
ATOM     15 2HB  GLN A   1      10.105  31.792 -17.125  1.00  0.00           H  
ATOM     16 1HG  GLN A   1      10.570  31.828 -20.114  1.00  0.00           H  
ATOM     17 2HG  GLN A   1      11.515  30.902 -18.914  1.00  0.00           H  
ATOM     18 1HE2 GLN A   1       8.345  29.223 -20.577  1.00  0.00           H  
ATOM     19 2HE2 GLN A   1       9.260  30.546 -21.222  1.00  0.00           H  
ATOM     20  N   VAL A   2       8.160  33.349 -16.022  1.00  0.00           N  
ATOM     21  CA  VAL A   2       7.753  34.106 -14.844  1.00  0.00           C  
ATOM     22  C   VAL A   2       8.565  33.701 -13.621  1.00  0.00           C  
ATOM     23  O   VAL A   2       9.207  32.651 -13.611  1.00  0.00           O  
ATOM     24  CB  VAL A   2       6.255  33.885 -14.558  1.00  0.00           C  
ATOM     25  CG1 VAL A   2       5.412  34.377 -15.725  1.00  0.00           C  
ATOM     26  CG2 VAL A   2       5.992  32.412 -14.286  1.00  0.00           C  
ATOM     27  H   VAL A   2       8.188  32.341 -15.973  1.00  0.00           H  
ATOM     28  HA  VAL A   2       7.920  35.166 -15.039  1.00  0.00           H  
ATOM     29  HB  VAL A   2       5.971  34.474 -13.686  1.00  0.00           H  
ATOM     30 1HG1 VAL A   2       4.357  34.214 -15.506  1.00  0.00           H  
ATOM     31 2HG1 VAL A   2       5.590  35.442 -15.879  1.00  0.00           H  
ATOM     32 3HG1 VAL A   2       5.684  33.829 -16.627  1.00  0.00           H  
ATOM     33 1HG2 VAL A   2       4.931  32.264 -14.084  1.00  0.00           H  
ATOM     34 2HG2 VAL A   2       6.282  31.824 -15.156  1.00  0.00           H  
ATOM     35 3HG2 VAL A   2       6.574  32.093 -13.421  1.00  0.00           H  
ATOM     36  N   GLN A   3       8.533  34.540 -12.591  1.00  0.00           N  
ATOM     37  CA  GLN A   3       9.233  34.250 -11.345  1.00  0.00           C  
ATOM     38  C   GLN A   3       8.822  35.220 -10.245  1.00  0.00           C  
ATOM     39  O   GLN A   3       8.758  36.430 -10.462  1.00  0.00           O  
ATOM     40  CB  GLN A   3      10.749  34.311 -11.556  1.00  0.00           C  
ATOM     41  CG  GLN A   3      11.562  34.016 -10.307  1.00  0.00           C  
ATOM     42  CD  GLN A   3      11.433  32.573  -9.859  1.00  0.00           C  
ATOM     43  OE1 GLN A   3      11.729  31.644 -10.616  1.00  0.00           O  
ATOM     44  NE2 GLN A   3      10.990  32.376  -8.622  1.00  0.00           N  
ATOM     45  H   GLN A   3       8.010  35.400 -12.673  1.00  0.00           H  
ATOM     46  HA  GLN A   3       8.966  33.244 -11.024  1.00  0.00           H  
ATOM     47 1HB  GLN A   3      11.038  33.593 -12.323  1.00  0.00           H  
ATOM     48 2HB  GLN A   3      11.027  35.302 -11.913  1.00  0.00           H  
ATOM     49 1HG  GLN A   3      12.613  34.217 -10.515  1.00  0.00           H  
ATOM     50 2HG  GLN A   3      11.213  34.658  -9.498  1.00  0.00           H  
ATOM     51 1HE2 GLN A   3      10.885  31.445  -8.271  1.00  0.00           H  
ATOM     52 2HE2 GLN A   3      10.762  33.158  -8.042  1.00  0.00           H  
ATOM     53  N   LEU A   4       8.545  34.681  -9.062  1.00  0.00           N  
ATOM     54  CA  LEU A   4       8.305  35.504  -7.883  1.00  0.00           C  
ATOM     55  C   LEU A   4       9.569  35.646  -7.044  1.00  0.00           C  
ATOM     56  O   LEU A   4      10.343  34.699  -6.906  1.00  0.00           O  
ATOM     57  CB  LEU A   4       7.184  34.896  -7.030  1.00  0.00           C  
ATOM     58  CG  LEU A   4       5.799  34.851  -7.688  1.00  0.00           C  
ATOM     59  CD1 LEU A   4       4.824  34.127  -6.769  1.00  0.00           C  
ATOM     60  CD2 LEU A   4       5.328  36.268  -7.978  1.00  0.00           C  
ATOM     61  H   LEU A   4       8.498  33.676  -8.978  1.00  0.00           H  
ATOM     62  HA  LEU A   4       7.998  36.497  -8.210  1.00  0.00           H  
ATOM     63 1HB  LEU A   4       7.461  33.875  -6.770  1.00  0.00           H  
ATOM     64 2HB  LEU A   4       7.096  35.472  -6.110  1.00  0.00           H  
ATOM     65  HG  LEU A   4       5.857  34.290  -8.621  1.00  0.00           H  
ATOM     66 1HD1 LEU A   4       3.840  34.095  -7.236  1.00  0.00           H  
ATOM     67 2HD1 LEU A   4       5.175  33.110  -6.594  1.00  0.00           H  
ATOM     68 3HD1 LEU A   4       4.758  34.657  -5.819  1.00  0.00           H  
ATOM     69 1HD2 LEU A   4       4.344  36.236  -8.445  1.00  0.00           H  
ATOM     70 2HD2 LEU A   4       5.269  36.830  -7.045  1.00  0.00           H  
ATOM     71 3HD2 LEU A   4       6.034  36.756  -8.650  1.00  0.00           H  
ATOM     72  N   VAL A   5       9.773  36.834  -6.486  1.00  0.00           N  
ATOM     73  CA  VAL A   5      10.933  37.096  -5.643  1.00  0.00           C  
ATOM     74  C   VAL A   5      10.518  37.363  -4.202  1.00  0.00           C  
ATOM     75  O   VAL A   5       9.935  38.403  -3.896  1.00  0.00           O  
ATOM     76  CB  VAL A   5      11.722  38.306  -6.180  1.00  0.00           C  
ATOM     77  CG1 VAL A   5      12.931  38.586  -5.300  1.00  0.00           C  
ATOM     78  CG2 VAL A   5      12.148  38.049  -7.617  1.00  0.00           C  
ATOM     79  H   VAL A   5       9.106  37.575  -6.650  1.00  0.00           H  
ATOM     80  HA  VAL A   5      11.581  36.219  -5.664  1.00  0.00           H  
ATOM     81  HB  VAL A   5      11.084  39.189  -6.141  1.00  0.00           H  
ATOM     82 1HG1 VAL A   5      13.476  39.444  -5.694  1.00  0.00           H  
ATOM     83 2HG1 VAL A   5      12.600  38.802  -4.285  1.00  0.00           H  
ATOM     84 3HG1 VAL A   5      13.585  37.714  -5.292  1.00  0.00           H  
ATOM     85 1HG2 VAL A   5      12.704  38.909  -7.991  1.00  0.00           H  
ATOM     86 2HG2 VAL A   5      12.780  37.162  -7.657  1.00  0.00           H  
ATOM     87 3HG2 VAL A   5      11.264  37.893  -8.236  1.00  0.00           H  
ATOM     88  N   GLN A   6      10.822  36.418  -3.319  1.00  0.00           N  
ATOM     89  CA  GLN A   6      10.454  36.535  -1.913  1.00  0.00           C  
ATOM     90  C   GLN A   6      11.571  37.180  -1.103  1.00  0.00           C  
ATOM     91  O   GLN A   6      12.743  37.106  -1.474  1.00  0.00           O  
ATOM     92  CB  GLN A   6      10.114  35.160  -1.332  1.00  0.00           C  
ATOM     93  CG  GLN A   6       8.917  34.488  -1.982  1.00  0.00           C  
ATOM     94  CD  GLN A   6       8.689  33.082  -1.461  1.00  0.00           C  
ATOM     95  OE1 GLN A   6       8.130  32.230  -2.157  1.00  0.00           O  
ATOM     96  NE2 GLN A   6       9.120  32.831  -0.230  1.00  0.00           N  
ATOM     97  H   GLN A   6      11.321  35.596  -3.630  1.00  0.00           H  
ATOM     98  HA  GLN A   6       9.573  37.173  -1.839  1.00  0.00           H  
ATOM     99 1HB  GLN A   6      10.972  34.497  -1.440  1.00  0.00           H  
ATOM    100 2HB  GLN A   6       9.908  35.257  -0.266  1.00  0.00           H  
ATOM    101 1HG  GLN A   6       8.024  35.079  -1.774  1.00  0.00           H  
ATOM    102 2HG  GLN A   6       9.084  34.432  -3.057  1.00  0.00           H  
ATOM    103 1HE2 GLN A   6       8.998  31.920   0.167  1.00  0.00           H  
ATOM    104 2HE2 GLN A   6       9.568  33.551   0.300  1.00  0.00           H  
ATOM    105  N   SER A   7      11.202  37.814   0.005  1.00  0.00           N  
ATOM    106  CA  SER A   7      12.175  38.446   0.886  1.00  0.00           C  
ATOM    107  C   SER A   7      13.007  37.406   1.625  1.00  0.00           C  
ATOM    108  O   SER A   7      12.666  36.223   1.643  1.00  0.00           O  
ATOM    109  CB  SER A   7      11.470  39.345   1.884  1.00  0.00           C  
ATOM    110  OG  SER A   7      10.632  38.600   2.724  1.00  0.00           O  
ATOM    111  H   SER A   7      10.221  37.858   0.242  1.00  0.00           H  
ATOM    112  HA  SER A   7      12.848  39.055   0.280  1.00  0.00           H  
ATOM    113 1HB  SER A   7      12.210  39.876   2.482  1.00  0.00           H  
ATOM    114 2HB  SER A   7      10.884  40.091   1.350  1.00  0.00           H  
ATOM    115  HG  SER A   7      11.172  38.339   3.474  1.00  0.00           H  
ATOM    116  N   GLY A   8      14.100  37.853   2.235  1.00  0.00           N  
ATOM    117  CA  GLY A   8      15.078  36.944   2.819  1.00  0.00           C  
ATOM    118  C   GLY A   8      14.593  36.397   4.156  1.00  0.00           C  
ATOM    119  O   GLY A   8      13.563  36.827   4.676  1.00  0.00           O  
ATOM    120  H   GLY A   8      14.257  38.849   2.295  1.00  0.00           H  
ATOM    121 1HA  GLY A   8      15.265  36.119   2.131  1.00  0.00           H  
ATOM    122 2HA  GLY A   8      16.024  37.467   2.957  1.00  0.00           H  
ATOM    123  N   ALA A   9      15.341  35.448   4.708  1.00  0.00           N  
ATOM    124  CA  ALA A   9      14.946  34.782   5.942  1.00  0.00           C  
ATOM    125  C   ALA A   9      15.128  35.698   7.146  1.00  0.00           C  
ATOM    126  O   ALA A   9      16.012  36.555   7.157  1.00  0.00           O  
ATOM    127  CB  ALA A   9      15.740  33.498   6.130  1.00  0.00           C  
ATOM    128  H   ALA A   9      16.207  35.182   4.260  1.00  0.00           H  
ATOM    129  HA  ALA A   9      13.887  34.534   5.869  1.00  0.00           H  
ATOM    130 1HB  ALA A   9      15.433  33.012   7.056  1.00  0.00           H  
ATOM    131 2HB  ALA A   9      15.554  32.829   5.290  1.00  0.00           H  
ATOM    132 3HB  ALA A   9      16.803  33.731   6.178  1.00  0.00           H  
ATOM    133  N   GLU A  10      14.288  35.512   8.158  1.00  0.00           N  
ATOM    134  CA  GLU A  10      14.365  36.311   9.375  1.00  0.00           C  
ATOM    135  C   GLU A  10      14.114  35.458  10.611  1.00  0.00           C  
ATOM    136  O   GLU A  10      13.329  34.510  10.574  1.00  0.00           O  
ATOM    137  CB  GLU A  10      13.356  37.461   9.322  1.00  0.00           C  
ATOM    138  CG  GLU A  10      13.624  38.483   8.227  1.00  0.00           C  
ATOM    139  CD  GLU A  10      12.730  39.688   8.320  1.00  0.00           C  
ATOM    140  OE1 GLU A  10      12.057  39.830   9.313  1.00  0.00           O  
ATOM    141  OE2 GLU A  10      12.720  40.468   7.397  1.00  0.00           O  
ATOM    142  H   GLU A  10      13.578  34.798   8.082  1.00  0.00           H  
ATOM    143  HA  GLU A  10      15.369  36.731   9.450  1.00  0.00           H  
ATOM    144 1HB  GLU A  10      12.354  37.059   9.167  1.00  0.00           H  
ATOM    145 2HB  GLU A  10      13.354  37.986  10.277  1.00  0.00           H  
ATOM    146 1HG  GLU A  10      14.661  38.809   8.294  1.00  0.00           H  
ATOM    147 2HG  GLU A  10      13.483  38.006   7.258  1.00  0.00           H  
ATOM    148  N   VAL A  11      14.784  35.800  11.706  1.00  0.00           N  
ATOM    149  CA  VAL A  11      14.586  35.107  12.974  1.00  0.00           C  
ATOM    150  C   VAL A  11      14.013  36.043  14.030  1.00  0.00           C  
ATOM    151  O   VAL A  11      14.562  37.114  14.288  1.00  0.00           O  
ATOM    152  CB  VAL A  11      15.920  34.524  13.478  1.00  0.00           C  
ATOM    153  CG1 VAL A  11      15.728  33.841  14.823  1.00  0.00           C  
ATOM    154  CG2 VAL A  11      16.480  33.550  12.453  1.00  0.00           C  
ATOM    155  H   VAL A  11      15.448  36.560  11.659  1.00  0.00           H  
ATOM    156  HA  VAL A  11      13.884  34.287  12.814  1.00  0.00           H  
ATOM    157  HB  VAL A  11      16.628  35.340  13.630  1.00  0.00           H  
ATOM    158 1HG1 VAL A  11      16.681  33.435  15.165  1.00  0.00           H  
ATOM    159 2HG1 VAL A  11      15.361  34.565  15.550  1.00  0.00           H  
ATOM    160 3HG1 VAL A  11      15.006  33.031  14.720  1.00  0.00           H  
ATOM    161 1HG2 VAL A  11      17.423  33.143  12.815  1.00  0.00           H  
ATOM    162 2HG2 VAL A  11      15.770  32.738  12.296  1.00  0.00           H  
ATOM    163 3HG2 VAL A  11      16.649  34.071  11.510  1.00  0.00           H  
ATOM    164  N   LYS A  12      12.905  35.632  14.638  1.00  0.00           N  
ATOM    165  CA  LYS A  12      12.188  36.483  15.580  1.00  0.00           C  
ATOM    166  C   LYS A  12      11.962  35.769  16.906  1.00  0.00           C  
ATOM    167  O   LYS A  12      12.167  34.560  17.013  1.00  0.00           O  
ATOM    168  CB  LYS A  12      10.850  36.929  14.988  1.00  0.00           C  
ATOM    169  CG  LYS A  12      10.967  37.712  13.687  1.00  0.00           C  
ATOM    170  CD  LYS A  12      11.604  39.074  13.918  1.00  0.00           C  
ATOM    171  CE  LYS A  12      11.656  39.887  12.633  1.00  0.00           C  
ATOM    172  NZ  LYS A  12      12.333  41.198  12.830  1.00  0.00           N  
ATOM    173  H   LYS A  12      12.551  34.707  14.442  1.00  0.00           H  
ATOM    174  HA  LYS A  12      12.794  37.368  15.777  1.00  0.00           H  
ATOM    175 1HB  LYS A  12      10.227  36.054  14.797  1.00  0.00           H  
ATOM    176 2HB  LYS A  12      10.323  37.554  15.709  1.00  0.00           H  
ATOM    177 1HG  LYS A  12      11.576  37.151  12.978  1.00  0.00           H  
ATOM    178 2HG  LYS A  12       9.976  37.852  13.256  1.00  0.00           H  
ATOM    179 1HD  LYS A  12      11.028  39.624  14.663  1.00  0.00           H  
ATOM    180 2HD  LYS A  12      12.619  38.942  14.293  1.00  0.00           H  
ATOM    181 1HE  LYS A  12      12.192  39.326  11.869  1.00  0.00           H  
ATOM    182 2HE  LYS A  12      10.642  40.067  12.275  1.00  0.00           H  
ATOM    183 1HZ  LYS A  12      12.346  41.705  11.957  1.00  0.00           H  
ATOM    184 2HZ  LYS A  12      11.832  41.735  13.524  1.00  0.00           H  
ATOM    185 3HZ  LYS A  12      13.280  41.044  13.143  1.00  0.00           H  
ATOM    186  N   LYS A  13      11.538  36.523  17.914  1.00  0.00           N  
ATOM    187  CA  LYS A  13      11.202  35.950  19.212  1.00  0.00           C  
ATOM    188  C   LYS A  13       9.696  35.774  19.363  1.00  0.00           C  
ATOM    189  O   LYS A  13       8.913  36.446  18.692  1.00  0.00           O  
ATOM    190  CB  LYS A  13      11.746  36.825  20.342  1.00  0.00           C  
ATOM    191  CG  LYS A  13      13.266  36.901  20.402  1.00  0.00           C  
ATOM    192  CD  LYS A  13      13.730  37.757  21.571  1.00  0.00           C  
ATOM    193  CE  LYS A  13      15.248  37.835  21.633  1.00  0.00           C  
ATOM    194  NZ  LYS A  13      15.716  38.680  22.766  1.00  0.00           N  
ATOM    195  H   LYS A  13      11.446  37.520  17.778  1.00  0.00           H  
ATOM    196  HA  LYS A  13      11.661  34.963  19.283  1.00  0.00           H  
ATOM    197 1HB  LYS A  13      11.364  37.841  20.231  1.00  0.00           H  
ATOM    198 2HB  LYS A  13      11.391  36.445  21.300  1.00  0.00           H  
ATOM    199 1HG  LYS A  13      13.676  35.897  20.513  1.00  0.00           H  
ATOM    200 2HG  LYS A  13      13.646  37.330  19.476  1.00  0.00           H  
ATOM    201 1HD  LYS A  13      13.326  38.766  21.467  1.00  0.00           H  
ATOM    202 2HD  LYS A  13      13.359  37.331  22.504  1.00  0.00           H  
ATOM    203 1HE  LYS A  13      15.659  36.833  21.749  1.00  0.00           H  
ATOM    204 2HE  LYS A  13      15.629  38.255  20.702  1.00  0.00           H  
ATOM    205 1HZ  LYS A  13      16.726  38.706  22.771  1.00  0.00           H  
ATOM    206 2HZ  LYS A  13      15.356  39.618  22.658  1.00  0.00           H  
ATOM    207 3HZ  LYS A  13      15.385  38.290  23.636  1.00  0.00           H  
ATOM    208  N   PRO A  14       9.297  34.868  20.249  1.00  0.00           N  
ATOM    209  CA  PRO A  14       7.884  34.624  20.512  1.00  0.00           C  
ATOM    210  C   PRO A  14       7.165  35.910  20.899  1.00  0.00           C  
ATOM    211  O   PRO A  14       7.631  36.658  21.758  1.00  0.00           O  
ATOM    212  CB  PRO A  14       7.917  33.624  21.672  1.00  0.00           C  
ATOM    213  CG  PRO A  14       9.211  32.904  21.498  1.00  0.00           C  
ATOM    214  CD  PRO A  14      10.171  33.967  21.034  1.00  0.00           C  
ATOM    215  HA  PRO A  14       7.423  34.176  19.619  1.00  0.00           H  
ATOM    216 1HB  PRO A  14       7.852  34.159  22.631  1.00  0.00           H  
ATOM    217 2HB  PRO A  14       7.046  32.955  21.618  1.00  0.00           H  
ATOM    218 1HG  PRO A  14       9.518  32.440  22.447  1.00  0.00           H  
ATOM    219 2HG  PRO A  14       9.096  32.089  20.768  1.00  0.00           H  
ATOM    220 1HD  PRO A  14      10.606  34.475  21.908  1.00  0.00           H  
ATOM    221 2HD  PRO A  14      10.960  33.506  20.421  1.00  0.00           H  
ATOM    222  N   GLY A  15       6.028  36.161  20.259  1.00  0.00           N  
ATOM    223  CA  GLY A  15       5.232  37.347  20.549  1.00  0.00           C  
ATOM    224  C   GLY A  15       5.518  38.461  19.550  1.00  0.00           C  
ATOM    225  O   GLY A  15       4.810  39.467  19.507  1.00  0.00           O  
ATOM    226  H   GLY A  15       5.706  35.513  19.554  1.00  0.00           H  
ATOM    227 1HA  GLY A  15       4.173  37.091  20.520  1.00  0.00           H  
ATOM    228 2HA  GLY A  15       5.451  37.694  21.558  1.00  0.00           H  
ATOM    229  N   ALA A  16       6.561  38.275  18.747  1.00  0.00           N  
ATOM    230  CA  ALA A  16       6.960  39.275  17.765  1.00  0.00           C  
ATOM    231  C   ALA A  16       6.127  39.163  16.495  1.00  0.00           C  
ATOM    232  O   ALA A  16       5.191  38.366  16.423  1.00  0.00           O  
ATOM    233  CB  ALA A  16       8.440  39.139  17.440  1.00  0.00           C  
ATOM    234  H   ALA A  16       7.091  37.418  18.820  1.00  0.00           H  
ATOM    235  HA  ALA A  16       6.782  40.261  18.195  1.00  0.00           H  
ATOM    236 1HB  ALA A  16       8.723  39.893  16.705  1.00  0.00           H  
ATOM    237 2HB  ALA A  16       9.026  39.280  18.348  1.00  0.00           H  
ATOM    238 3HB  ALA A  16       8.633  38.147  17.035  1.00  0.00           H  
ATOM    239  N   SER A  17       6.472  39.965  15.493  1.00  0.00           N  
ATOM    240  CA  SER A  17       5.783  39.928  14.209  1.00  0.00           C  
ATOM    241  C   SER A  17       6.771  40.003  13.052  1.00  0.00           C  
ATOM    242  O   SER A  17       7.794  40.682  13.139  1.00  0.00           O  
ATOM    243  CB  SER A  17       4.792  41.072  14.115  1.00  0.00           C  
ATOM    244  OG  SER A  17       4.138  41.069  12.876  1.00  0.00           O  
ATOM    245  H   SER A  17       7.232  40.617  15.625  1.00  0.00           H  
ATOM    246  HA  SER A  17       5.240  38.985  14.135  1.00  0.00           H  
ATOM    247 1HB  SER A  17       4.059  40.984  14.916  1.00  0.00           H  
ATOM    248 2HB  SER A  17       5.315  42.017  14.252  1.00  0.00           H  
ATOM    249  HG  SER A  17       3.970  41.990  12.663  1.00  0.00           H  
ATOM    250  N   VAL A  18       6.458  39.302  11.967  1.00  0.00           N  
ATOM    251  CA  VAL A  18       7.347  39.239  10.813  1.00  0.00           C  
ATOM    252  C   VAL A  18       6.574  39.419   9.513  1.00  0.00           C  
ATOM    253  O   VAL A  18       5.480  38.878   9.349  1.00  0.00           O  
ATOM    254  CB  VAL A  18       8.089  37.890  10.784  1.00  0.00           C  
ATOM    255  CG1 VAL A  18       7.104  36.743  10.620  1.00  0.00           C  
ATOM    256  CG2 VAL A  18       9.113  37.887   9.658  1.00  0.00           C  
ATOM    257  H   VAL A  18       5.582  38.800  11.942  1.00  0.00           H  
ATOM    258  HA  VAL A  18       8.081  40.041  10.897  1.00  0.00           H  
ATOM    259  HB  VAL A  18       8.597  37.744  11.737  1.00  0.00           H  
ATOM    260 1HG1 VAL A  18       7.646  35.797  10.601  1.00  0.00           H  
ATOM    261 2HG1 VAL A  18       6.403  36.743  11.455  1.00  0.00           H  
ATOM    262 3HG1 VAL A  18       6.556  36.864   9.686  1.00  0.00           H  
ATOM    263 1HG2 VAL A  18       9.634  36.930   9.644  1.00  0.00           H  
ATOM    264 2HG2 VAL A  18       8.606  38.038   8.705  1.00  0.00           H  
ATOM    265 3HG2 VAL A  18       9.832  38.690   9.818  1.00  0.00           H  
ATOM    266  N   LYS A  19       7.150  40.181   8.589  1.00  0.00           N  
ATOM    267  CA  LYS A  19       6.504  40.456   7.311  1.00  0.00           C  
ATOM    268  C   LYS A  19       7.345  39.948   6.147  1.00  0.00           C  
ATOM    269  O   LYS A  19       8.523  40.287   6.026  1.00  0.00           O  
ATOM    270  CB  LYS A  19       6.241  41.955   7.156  1.00  0.00           C  
ATOM    271  CG  LYS A  19       5.496  42.334   5.883  1.00  0.00           C  
ATOM    272  CD  LYS A  19       5.305  43.840   5.782  1.00  0.00           C  
ATOM    273  CE  LYS A  19       4.333  44.347   6.837  1.00  0.00           C  
ATOM    274  NZ  LYS A  19       4.107  45.814   6.726  1.00  0.00           N  
ATOM    275  H   LYS A  19       8.059  40.580   8.777  1.00  0.00           H  
ATOM    276  HA  LYS A  19       5.549  39.930   7.286  1.00  0.00           H  
ATOM    277 1HB  LYS A  19       5.656  42.312   8.004  1.00  0.00           H  
ATOM    278 2HB  LYS A  19       7.189  42.493   7.162  1.00  0.00           H  
ATOM    279 1HG  LYS A  19       6.060  41.989   5.015  1.00  0.00           H  
ATOM    280 2HG  LYS A  19       4.520  41.851   5.875  1.00  0.00           H  
ATOM    281 1HD  LYS A  19       6.266  44.339   5.916  1.00  0.00           H  
ATOM    282 2HD  LYS A  19       4.919  44.093   4.794  1.00  0.00           H  
ATOM    283 1HE  LYS A  19       3.378  43.836   6.726  1.00  0.00           H  
ATOM    284 2HE  LYS A  19       4.725  44.127   7.829  1.00  0.00           H  
ATOM    285 1HZ  LYS A  19       3.458  46.110   7.441  1.00  0.00           H  
ATOM    286 2HZ  LYS A  19       4.984  46.300   6.846  1.00  0.00           H  
ATOM    287 3HZ  LYS A  19       3.725  46.028   5.816  1.00  0.00           H  
ATOM    288  N   VAL A  20       6.735  39.135   5.293  1.00  0.00           N  
ATOM    289  CA  VAL A  20       7.418  38.602   4.120  1.00  0.00           C  
ATOM    290  C   VAL A  20       6.843  39.185   2.836  1.00  0.00           C  
ATOM    291  O   VAL A  20       5.627  39.214   2.645  1.00  0.00           O  
ATOM    292  CB  VAL A  20       7.298  37.067   4.082  1.00  0.00           C  
ATOM    293  CG1 VAL A  20       7.932  36.514   2.815  1.00  0.00           C  
ATOM    294  CG2 VAL A  20       7.949  36.466   5.319  1.00  0.00           C  
ATOM    295  H   VAL A  20       5.772  38.878   5.460  1.00  0.00           H  
ATOM    296  HA  VAL A  20       8.474  38.869   4.184  1.00  0.00           H  
ATOM    297  HB  VAL A  20       6.242  36.795   4.058  1.00  0.00           H  
ATOM    298 1HG1 VAL A  20       7.838  35.428   2.805  1.00  0.00           H  
ATOM    299 2HG1 VAL A  20       7.427  36.930   1.944  1.00  0.00           H  
ATOM    300 3HG1 VAL A  20       8.987  36.786   2.788  1.00  0.00           H  
ATOM    301 1HG2 VAL A  20       7.860  35.381   5.286  1.00  0.00           H  
ATOM    302 2HG2 VAL A  20       9.003  36.743   5.345  1.00  0.00           H  
ATOM    303 3HG2 VAL A  20       7.452  36.844   6.212  1.00  0.00           H  
ATOM    304  N   SER A  21       7.725  39.650   1.956  1.00  0.00           N  
ATOM    305  CA  SER A  21       7.305  40.303   0.722  1.00  0.00           C  
ATOM    306  C   SER A  21       7.412  39.356  -0.466  1.00  0.00           C  
ATOM    307  O   SER A  21       8.067  38.317  -0.387  1.00  0.00           O  
ATOM    308  CB  SER A  21       8.147  41.539   0.473  1.00  0.00           C  
ATOM    309  OG  SER A  21       9.439  41.190   0.057  1.00  0.00           O  
ATOM    310  H   SER A  21       8.711  39.547   2.148  1.00  0.00           H  
ATOM    311  HA  SER A  21       6.261  40.604   0.828  1.00  0.00           H  
ATOM    312 1HB  SER A  21       7.671  42.156  -0.288  1.00  0.00           H  
ATOM    313 2HB  SER A  21       8.203  42.130   1.386  1.00  0.00           H  
ATOM    314  HG  SER A  21       9.334  40.744  -0.787  1.00  0.00           H  
ATOM    315  N   CYS A  22       6.763  39.721  -1.567  1.00  0.00           N  
ATOM    316  CA  CYS A  22       6.815  38.924  -2.787  1.00  0.00           C  
ATOM    317  C   CYS A  22       6.635  39.795  -4.023  1.00  0.00           C  
ATOM    318  O   CYS A  22       5.540  40.289  -4.292  1.00  0.00           O  
ATOM    319  CB  CYS A  22       5.734  37.843  -2.769  1.00  0.00           C  
ATOM    320  SG  CYS A  22       5.755  36.754  -4.214  1.00  0.00           S  
ATOM    321  H   CYS A  22       6.220  40.572  -1.559  1.00  0.00           H  
ATOM    322  HA  CYS A  22       7.790  38.439  -2.842  1.00  0.00           H  
ATOM    323 1HB  CYS A  22       5.852  37.224  -1.879  1.00  0.00           H  
ATOM    324 2HB  CYS A  22       4.752  38.312  -2.714  1.00  0.00           H  
ATOM    325  HG  CYS A  22       6.826  36.058  -3.847  1.00  0.00           H  
ATOM    326  N   LYS A  23       7.716  39.982  -4.772  1.00  0.00           N  
ATOM    327  CA  LYS A  23       7.688  40.823  -5.962  1.00  0.00           C  
ATOM    328  C   LYS A  23       7.208  40.042  -7.178  1.00  0.00           C  
ATOM    329  O   LYS A  23       7.720  38.963  -7.477  1.00  0.00           O  
ATOM    330  CB  LYS A  23       9.072  41.417  -6.231  1.00  0.00           C  
ATOM    331  CG  LYS A  23       9.123  42.387  -7.404  1.00  0.00           C  
ATOM    332  CD  LYS A  23      10.517  42.970  -7.579  1.00  0.00           C  
ATOM    333  CE  LYS A  23      10.574  43.926  -8.762  1.00  0.00           C  
ATOM    334  NZ  LYS A  23      11.933  44.504  -8.945  1.00  0.00           N  
ATOM    335  H   LYS A  23       8.580  39.529  -4.510  1.00  0.00           H  
ATOM    336  HA  LYS A  23       6.986  41.640  -5.792  1.00  0.00           H  
ATOM    337 1HB  LYS A  23       9.419  41.947  -5.344  1.00  0.00           H  
ATOM    338 2HB  LYS A  23       9.780  40.613  -6.431  1.00  0.00           H  
ATOM    339 1HG  LYS A  23       8.838  41.867  -8.319  1.00  0.00           H  
ATOM    340 2HG  LYS A  23       8.417  43.200  -7.235  1.00  0.00           H  
ATOM    341 1HD  LYS A  23      10.804  43.507  -6.674  1.00  0.00           H  
ATOM    342 2HD  LYS A  23      11.231  42.162  -7.743  1.00  0.00           H  
ATOM    343 1HE  LYS A  23      10.292  43.397  -9.671  1.00  0.00           H  
ATOM    344 2HE  LYS A  23       9.865  44.739  -8.606  1.00  0.00           H  
ATOM    345 1HZ  LYS A  23      11.929  45.131  -9.737  1.00  0.00           H  
ATOM    346 2HZ  LYS A  23      12.198  45.013  -8.114  1.00  0.00           H  
ATOM    347 3HZ  LYS A  23      12.596  43.760  -9.110  1.00  0.00           H  
ATOM    348  N   ALA A  24       6.221  40.593  -7.877  1.00  0.00           N  
ATOM    349  CA  ALA A  24       5.702  39.972  -9.090  1.00  0.00           C  
ATOM    350  C   ALA A  24       6.593  40.272 -10.288  1.00  0.00           C  
ATOM    351  O   ALA A  24       7.211  41.334 -10.363  1.00  0.00           O  
ATOM    352  CB  ALA A  24       4.280  40.441  -9.358  1.00  0.00           C  
ATOM    353  H   ALA A  24       5.821  41.464  -7.561  1.00  0.00           H  
ATOM    354  HA  ALA A  24       5.695  38.892  -8.941  1.00  0.00           H  
ATOM    355 1HB  ALA A  24       3.906  39.968 -10.266  1.00  0.00           H  
ATOM    356 2HB  ALA A  24       3.642  40.167  -8.518  1.00  0.00           H  
ATOM    357 3HB  ALA A  24       4.271  41.523  -9.482  1.00  0.00           H  
ATOM    358  N   SER A  25       6.656  39.330 -11.223  1.00  0.00           N  
ATOM    359  CA  SER A  25       7.419  39.520 -12.451  1.00  0.00           C  
ATOM    360  C   SER A  25       7.002  38.517 -13.519  1.00  0.00           C  
ATOM    361  O   SER A  25       7.000  37.309 -13.283  1.00  0.00           O  
ATOM    362  CB  SER A  25       8.903  39.385 -12.170  1.00  0.00           C  
ATOM    363  OG  SER A  25       9.652  39.531 -13.345  1.00  0.00           O  
ATOM    364  H   SER A  25       6.163  38.461 -11.080  1.00  0.00           H  
ATOM    365  HA  SER A  25       7.222  40.524 -12.829  1.00  0.00           H  
ATOM    366 1HB  SER A  25       9.206  40.141 -11.446  1.00  0.00           H  
ATOM    367 2HB  SER A  25       9.102  38.410 -11.727  1.00  0.00           H  
ATOM    368  HG  SER A  25       9.200  39.010 -14.013  1.00  0.00           H  
ATOM    369  N   GLY A  26       6.649  39.025 -14.695  1.00  0.00           N  
ATOM    370  CA  GLY A  26       6.307  38.171 -15.826  1.00  0.00           C  
ATOM    371  C   GLY A  26       4.800  38.120 -16.042  1.00  0.00           C  
ATOM    372  O   GLY A  26       4.321  37.525 -17.007  1.00  0.00           O  
ATOM    373  H   GLY A  26       6.617  40.028 -14.808  1.00  0.00           H  
ATOM    374 1HA  GLY A  26       6.794  38.547 -16.726  1.00  0.00           H  
ATOM    375 2HA  GLY A  26       6.687  37.165 -15.651  1.00  0.00           H  
ATOM    376  N   TYR A  27       4.056  38.748 -15.137  1.00  0.00           N  
ATOM    377  CA  TYR A  27       2.601  38.765 -15.220  1.00  0.00           C  
ATOM    378  C   TYR A  27       2.030  40.044 -14.622  1.00  0.00           C  
ATOM    379  O   TYR A  27       2.730  40.785 -13.931  1.00  0.00           O  
ATOM    380  CB  TYR A  27       2.010  37.541 -14.517  1.00  0.00           C  
ATOM    381  CG  TYR A  27       2.147  37.577 -13.011  1.00  0.00           C  
ATOM    382  CD1 TYR A  27       1.115  38.080 -12.232  1.00  0.00           C  
ATOM    383  CD2 TYR A  27       3.305  37.107 -12.408  1.00  0.00           C  
ATOM    384  CE1 TYR A  27       1.240  38.113 -10.857  1.00  0.00           C  
ATOM    385  CE2 TYR A  27       3.430  37.140 -11.033  1.00  0.00           C  
ATOM    386  CZ  TYR A  27       2.403  37.640 -10.259  1.00  0.00           C  
ATOM    387  OH  TYR A  27       2.528  37.673  -8.889  1.00  0.00           O  
ATOM    388  H   TYR A  27       4.511  39.227 -14.373  1.00  0.00           H  
ATOM    389  HA  TYR A  27       2.313  38.735 -16.271  1.00  0.00           H  
ATOM    390 1HB  TYR A  27       0.950  37.457 -14.760  1.00  0.00           H  
ATOM    391 2HB  TYR A  27       2.502  36.640 -14.882  1.00  0.00           H  
ATOM    392  HD1 TYR A  27       0.205  38.449 -12.706  1.00  0.00           H  
ATOM    393  HD2 TYR A  27       4.116  36.713 -13.020  1.00  0.00           H  
ATOM    394  HE1 TYR A  27       0.429  38.508 -10.245  1.00  0.00           H  
ATOM    395  HE2 TYR A  27       4.340  36.772 -10.559  1.00  0.00           H  
ATOM    396  HH  TYR A  27       1.703  37.975  -8.501  1.00  0.00           H  
ATOM    397  N   THR A  28       0.753  40.299 -14.890  1.00  0.00           N  
ATOM    398  CA  THR A  28       0.086  41.490 -14.380  1.00  0.00           C  
ATOM    399  C   THR A  28      -0.300  41.321 -12.916  1.00  0.00           C  
ATOM    400  O   THR A  28      -1.046  40.408 -12.562  1.00  0.00           O  
ATOM    401  CB  THR A  28      -1.167  41.822 -15.210  1.00  0.00           C  
ATOM    402  OG1 THR A  28      -0.794  42.045 -16.576  1.00  0.00           O  
ATOM    403  CG2 THR A  28      -1.853  43.066 -14.667  1.00  0.00           C  
ATOM    404  H   THR A  28       0.232  39.650 -15.463  1.00  0.00           H  
ATOM    405  HA  THR A  28       0.777  42.331 -14.450  1.00  0.00           H  
ATOM    406  HB  THR A  28      -1.863  40.984 -15.170  1.00  0.00           H  
ATOM    407  HG1 THR A  28      -1.573  42.277 -17.087  1.00  0.00           H  
ATOM    408 1HG2 THR A  28      -2.737  43.286 -15.266  1.00  0.00           H  
ATOM    409 2HG2 THR A  28      -2.149  42.896 -13.632  1.00  0.00           H  
ATOM    410 3HG2 THR A  28      -1.166  43.910 -14.713  1.00  0.00           H  
ATOM    411  N   PHE A  29       0.212  42.207 -12.068  1.00  0.00           N  
ATOM    412  CA  PHE A  29       0.127  42.023 -10.624  1.00  0.00           C  
ATOM    413  C   PHE A  29      -1.322  41.923 -10.166  1.00  0.00           C  
ATOM    414  O   PHE A  29      -1.646  41.150  -9.264  1.00  0.00           O  
ATOM    415  CB  PHE A  29       0.819  43.177  -9.897  1.00  0.00           C  
ATOM    416  CG  PHE A  29       0.837  43.028  -8.402  1.00  0.00           C  
ATOM    417  CD1 PHE A  29       1.347  41.882  -7.811  1.00  0.00           C  
ATOM    418  CD2 PHE A  29       0.342  44.033  -7.584  1.00  0.00           C  
ATOM    419  CE1 PHE A  29       1.364  41.744  -6.436  1.00  0.00           C  
ATOM    420  CE2 PHE A  29       0.359  43.898  -6.210  1.00  0.00           C  
ATOM    421  CZ  PHE A  29       0.870  42.751  -5.635  1.00  0.00           C  
ATOM    422  H   PHE A  29       0.672  43.028 -12.433  1.00  0.00           H  
ATOM    423  HA  PHE A  29       0.634  41.093 -10.363  1.00  0.00           H  
ATOM    424 1HB  PHE A  29       1.848  43.260 -10.243  1.00  0.00           H  
ATOM    425 2HB  PHE A  29       0.316  44.113 -10.139  1.00  0.00           H  
ATOM    426  HD1 PHE A  29       1.739  41.086  -8.445  1.00  0.00           H  
ATOM    427  HD2 PHE A  29      -0.062  44.938  -8.038  1.00  0.00           H  
ATOM    428  HE1 PHE A  29       1.768  40.837  -5.985  1.00  0.00           H  
ATOM    429  HE2 PHE A  29      -0.032  44.695  -5.578  1.00  0.00           H  
ATOM    430  HZ  PHE A  29       0.882  42.642  -4.552  1.00  0.00           H  
ATOM    431  N   THR A  30      -2.191  42.709 -10.792  1.00  0.00           N  
ATOM    432  CA  THR A  30      -3.553  42.887 -10.304  1.00  0.00           C  
ATOM    433  C   THR A  30      -4.542  42.065 -11.120  1.00  0.00           C  
ATOM    434  O   THR A  30      -5.753  42.277 -11.043  1.00  0.00           O  
ATOM    435  CB  THR A  30      -3.964  44.371 -10.335  1.00  0.00           C  
ATOM    436  OG1 THR A  30      -3.865  44.868 -11.676  1.00  0.00           O  
ATOM    437  CG2 THR A  30      -3.064  45.193  -9.426  1.00  0.00           C  
ATOM    438  H   THR A  30      -1.900  43.196 -11.628  1.00  0.00           H  
ATOM    439  HA  THR A  30      -3.599  42.540  -9.272  1.00  0.00           H  
ATOM    440  HB  THR A  30      -4.996  44.469 -10.001  1.00  0.00           H  
ATOM    441  HG1 THR A  30      -4.206  44.211 -12.287  1.00  0.00           H  
ATOM    442 1HG2 THR A  30      -3.369  46.238  -9.460  1.00  0.00           H  
ATOM    443 2HG2 THR A  30      -3.145  44.824  -8.403  1.00  0.00           H  
ATOM    444 3HG2 THR A  30      -2.031  45.105  -9.761  1.00  0.00           H  
ATOM    445  N   SER A  31      -4.021  41.126 -11.902  1.00  0.00           N  
ATOM    446  CA  SER A  31      -4.859  40.255 -12.717  1.00  0.00           C  
ATOM    447  C   SER A  31      -4.951  38.859 -12.115  1.00  0.00           C  
ATOM    448  O   SER A  31      -5.957  38.168 -12.277  1.00  0.00           O  
ATOM    449  CB  SER A  31      -4.309  40.172 -14.128  1.00  0.00           C  
ATOM    450  OG  SER A  31      -4.434  41.401 -14.789  1.00  0.00           O  
ATOM    451  H   SER A  31      -3.017  41.013 -11.933  1.00  0.00           H  
ATOM    452  HA  SER A  31      -5.863  40.678 -12.756  1.00  0.00           H  
ATOM    453 1HB  SER A  31      -3.259  39.880 -14.093  1.00  0.00           H  
ATOM    454 2HB  SER A  31      -4.844  39.402 -14.682  1.00  0.00           H  
ATOM    455  HG  SER A  31      -5.320  41.716 -14.597  1.00  0.00           H  
ATOM    456  N   TYR A  32      -3.895  38.448 -11.421  1.00  0.00           N  
ATOM    457  CA  TYR A  32      -3.784  37.079 -10.934  1.00  0.00           C  
ATOM    458  C   TYR A  32      -3.819  37.031  -9.412  1.00  0.00           C  
ATOM    459  O   TYR A  32      -3.637  38.050  -8.745  1.00  0.00           O  
ATOM    460  CB  TYR A  32      -2.502  36.427 -11.456  1.00  0.00           C  
ATOM    461  CG  TYR A  32      -2.483  36.232 -12.956  1.00  0.00           C  
ATOM    462  CD1 TYR A  32      -2.049  37.258 -13.783  1.00  0.00           C  
ATOM    463  CD2 TYR A  32      -2.899  35.028 -13.504  1.00  0.00           C  
ATOM    464  CE1 TYR A  32      -2.032  37.080 -15.153  1.00  0.00           C  
ATOM    465  CE2 TYR A  32      -2.881  34.850 -14.874  1.00  0.00           C  
ATOM    466  CZ  TYR A  32      -2.450  35.871 -15.696  1.00  0.00           C  
ATOM    467  OH  TYR A  32      -2.433  35.694 -17.061  1.00  0.00           O  
ATOM    468  H   TYR A  32      -3.150  39.102 -11.226  1.00  0.00           H  
ATOM    469  HA  TYR A  32      -4.639  36.510 -11.301  1.00  0.00           H  
ATOM    470 1HB  TYR A  32      -1.643  37.041 -11.181  1.00  0.00           H  
ATOM    471 2HB  TYR A  32      -2.371  35.453 -10.985  1.00  0.00           H  
ATOM    472  HD1 TYR A  32      -1.722  38.205 -13.352  1.00  0.00           H  
ATOM    473  HD2 TYR A  32      -3.240  34.222 -12.854  1.00  0.00           H  
ATOM    474  HE1 TYR A  32      -1.691  37.886 -15.802  1.00  0.00           H  
ATOM    475  HE2 TYR A  32      -3.209  33.904 -15.305  1.00  0.00           H  
ATOM    476  HH  TYR A  32      -2.591  34.769 -17.265  1.00  0.00           H  
ATOM    477  N   TRP A  33      -4.053  35.842  -8.867  1.00  0.00           N  
ATOM    478  CA  TRP A  33      -4.085  35.655  -7.421  1.00  0.00           C  
ATOM    479  C   TRP A  33      -2.737  35.177  -6.897  1.00  0.00           C  
ATOM    480  O   TRP A  33      -1.953  34.575  -7.631  1.00  0.00           O  
ATOM    481  CB  TRP A  33      -5.171  34.647  -7.039  1.00  0.00           C  
ATOM    482  CG  TRP A  33      -6.564  35.161  -7.244  1.00  0.00           C  
ATOM    483  CD1 TRP A  33      -7.150  35.473  -8.434  1.00  0.00           C  
ATOM    484  CD2 TRP A  33      -7.559  35.426  -6.226  1.00  0.00           C  
ATOM    485  NE1 TRP A  33      -8.434  35.913  -8.228  1.00  0.00           N  
ATOM    486  CE2 TRP A  33      -8.702  35.889  -6.883  1.00  0.00           C  
ATOM    487  CE3 TRP A  33      -7.571  35.307  -4.830  1.00  0.00           C  
ATOM    488  CZ2 TRP A  33      -9.852  36.240  -6.194  1.00  0.00           C  
ATOM    489  CZ3 TRP A  33      -8.725  35.657  -4.140  1.00  0.00           C  
ATOM    490  CH2 TRP A  33      -9.836  36.111  -4.805  1.00  0.00           C  
ATOM    491  H   TRP A  33      -4.213  35.048  -9.470  1.00  0.00           H  
ATOM    492  HA  TRP A  33      -4.317  36.612  -6.954  1.00  0.00           H  
ATOM    493 1HB  TRP A  33      -5.050  33.739  -7.630  1.00  0.00           H  
ATOM    494 2HB  TRP A  33      -5.059  34.372  -5.990  1.00  0.00           H  
ATOM    495  HD1 TRP A  33      -6.669  35.386  -9.407  1.00  0.00           H  
ATOM    496  HE1 TRP A  33      -9.078  36.208  -8.949  1.00  0.00           H  
ATOM    497  HE3 TRP A  33      -6.692  34.945  -4.298  1.00  0.00           H  
ATOM    498  HZ2 TRP A  33     -10.745  36.602  -6.704  1.00  0.00           H  
ATOM    499  HZ3 TRP A  33      -8.726  35.563  -3.054  1.00  0.00           H  
ATOM    500  HH2 TRP A  33     -10.725  36.376  -4.233  1.00  0.00           H  
ATOM    501  N   MET A  34      -2.473  35.450  -5.624  1.00  0.00           N  
ATOM    502  CA  MET A  34      -1.262  34.966  -4.972  1.00  0.00           C  
ATOM    503  C   MET A  34      -1.592  34.185  -3.707  1.00  0.00           C  
ATOM    504  O   MET A  34      -2.381  34.634  -2.877  1.00  0.00           O  
ATOM    505  CB  MET A  34      -0.333  36.135  -4.650  1.00  0.00           C  
ATOM    506  CG  MET A  34       0.983  35.733  -3.998  1.00  0.00           C  
ATOM    507  SD  MET A  34       2.053  37.145  -3.663  1.00  0.00           S  
ATOM    508  CE  MET A  34       2.524  37.615  -5.325  1.00  0.00           C  
ATOM    509  H   MET A  34      -3.128  36.007  -5.094  1.00  0.00           H  
ATOM    510  HA  MET A  34      -0.749  34.288  -5.655  1.00  0.00           H  
ATOM    511 1HB  MET A  34      -0.099  36.676  -5.566  1.00  0.00           H  
ATOM    512 2HB  MET A  34      -0.840  36.829  -3.979  1.00  0.00           H  
ATOM    513 1HG  MET A  34       0.780  35.222  -3.057  1.00  0.00           H  
ATOM    514 2HG  MET A  34       1.517  35.043  -4.651  1.00  0.00           H  
ATOM    515 1HE  MET A  34       3.188  38.478  -5.285  1.00  0.00           H  
ATOM    516 2HE  MET A  34       3.038  36.782  -5.807  1.00  0.00           H  
ATOM    517 3HE  MET A  34       1.631  37.871  -5.898  1.00  0.00           H  
ATOM    518  N   HIS A  35      -0.982  33.013  -3.566  1.00  0.00           N  
ATOM    519  CA  HIS A  35      -1.218  32.161  -2.406  1.00  0.00           C  
ATOM    520  C   HIS A  35       0.005  32.116  -1.498  1.00  0.00           C  
ATOM    521  O   HIS A  35       1.138  32.246  -1.960  1.00  0.00           O  
ATOM    522  CB  HIS A  35      -1.589  30.741  -2.843  1.00  0.00           C  
ATOM    523  CG  HIS A  35      -2.964  30.630  -3.424  1.00  0.00           C  
ATOM    524  ND1 HIS A  35      -4.048  30.190  -2.693  1.00  0.00           N  
ATOM    525  CD2 HIS A  35      -3.433  30.902  -4.665  1.00  0.00           C  
ATOM    526  CE1 HIS A  35      -5.124  30.196  -3.460  1.00  0.00           C  
ATOM    527  NE2 HIS A  35      -4.778  30.624  -4.660  1.00  0.00           N  
ATOM    528  H   HIS A  35      -0.338  32.703  -4.280  1.00  0.00           H  
ATOM    529  HA  HIS A  35      -2.047  32.562  -1.823  1.00  0.00           H  
ATOM    530 1HB  HIS A  35      -0.874  30.391  -3.589  1.00  0.00           H  
ATOM    531 2HB  HIS A  35      -1.525  30.068  -1.988  1.00  0.00           H  
ATOM    532  HD2 HIS A  35      -2.852  31.271  -5.510  1.00  0.00           H  
ATOM    533  HE1 HIS A  35      -6.127  29.900  -3.153  1.00  0.00           H  
ATOM    534  HE2 HIS A  35      -5.397  30.731  -5.451  1.00  0.00           H  
ATOM    535  N   TRP A  36      -0.232  31.931  -0.204  1.00  0.00           N  
ATOM    536  CA  TRP A  36       0.851  31.838   0.768  1.00  0.00           C  
ATOM    537  C   TRP A  36       0.845  30.488   1.473  1.00  0.00           C  
ATOM    538  O   TRP A  36      -0.131  30.124   2.130  1.00  0.00           O  
ATOM    539  CB  TRP A  36       0.735  32.959   1.803  1.00  0.00           C  
ATOM    540  CG  TRP A  36       0.778  34.333   1.205  1.00  0.00           C  
ATOM    541  CD1 TRP A  36      -0.266  35.016   0.658  1.00  0.00           C  
ATOM    542  CD2 TRP A  36       1.931  35.202   1.092  1.00  0.00           C  
ATOM    543  NE1 TRP A  36       0.155  36.245   0.212  1.00  0.00           N  
ATOM    544  CE2 TRP A  36       1.496  36.376   0.471  1.00  0.00           C  
ATOM    545  CE3 TRP A  36       3.276  35.080   1.463  1.00  0.00           C  
ATOM    546  CZ2 TRP A  36       2.358  37.429   0.207  1.00  0.00           C  
ATOM    547  CZ3 TRP A  36       4.140  36.137   1.199  1.00  0.00           C  
ATOM    548  CH2 TRP A  36       3.692  37.281   0.588  1.00  0.00           C  
ATOM    549  H   TRP A  36      -1.187  31.852   0.115  1.00  0.00           H  
ATOM    550  HA  TRP A  36       1.798  31.946   0.241  1.00  0.00           H  
ATOM    551 1HB  TRP A  36      -0.201  32.853   2.351  1.00  0.00           H  
ATOM    552 2HB  TRP A  36       1.548  32.873   2.524  1.00  0.00           H  
ATOM    553  HD1 TRP A  36      -1.285  34.642   0.585  1.00  0.00           H  
ATOM    554  HE1 TRP A  36      -0.427  36.939  -0.234  1.00  0.00           H  
ATOM    555  HE3 TRP A  36       3.636  34.175   1.951  1.00  0.00           H  
ATOM    556  HZ2 TRP A  36       2.021  38.346  -0.278  1.00  0.00           H  
ATOM    557  HZ3 TRP A  36       5.185  36.033   1.490  1.00  0.00           H  
ATOM    558  HH2 TRP A  36       4.396  38.090   0.396  1.00  0.00           H  
ATOM    559  N   VAL A  37       1.940  29.748   1.333  1.00  0.00           N  
ATOM    560  CA  VAL A  37       2.045  28.418   1.920  1.00  0.00           C  
ATOM    561  C   VAL A  37       3.376  28.237   2.638  1.00  0.00           C  
ATOM    562  O   VAL A  37       4.428  28.617   2.123  1.00  0.00           O  
ATOM    563  CB  VAL A  37       1.903  27.340   0.828  1.00  0.00           C  
ATOM    564  CG1 VAL A  37       2.049  25.950   1.430  1.00  0.00           C  
ATOM    565  CG2 VAL A  37       0.561  27.487   0.128  1.00  0.00           C  
ATOM    566  H   VAL A  37       2.719  30.117   0.807  1.00  0.00           H  
ATOM    567  HA  VAL A  37       1.238  28.293   2.642  1.00  0.00           H  
ATOM    568  HB  VAL A  37       2.708  27.462   0.103  1.00  0.00           H  
ATOM    569 1HG1 VAL A  37       1.946  25.201   0.645  1.00  0.00           H  
ATOM    570 2HG1 VAL A  37       3.030  25.856   1.895  1.00  0.00           H  
ATOM    571 3HG1 VAL A  37       1.274  25.796   2.181  1.00  0.00           H  
ATOM    572 1HG2 VAL A  37       0.468  26.722  -0.643  1.00  0.00           H  
ATOM    573 2HG2 VAL A  37      -0.243  27.370   0.854  1.00  0.00           H  
ATOM    574 3HG2 VAL A  37       0.496  28.473  -0.331  1.00  0.00           H  
ATOM    575  N   ARG A  38       3.325  27.653   3.830  1.00  0.00           N  
ATOM    576  CA  ARG A  38       4.517  27.479   4.651  1.00  0.00           C  
ATOM    577  C   ARG A  38       4.864  26.005   4.814  1.00  0.00           C  
ATOM    578  O   ARG A  38       3.983  25.145   4.799  1.00  0.00           O  
ATOM    579  CB  ARG A  38       4.319  28.105   6.023  1.00  0.00           C  
ATOM    580  CG  ARG A  38       3.362  27.356   6.936  1.00  0.00           C  
ATOM    581  CD  ARG A  38       3.263  27.995   8.273  1.00  0.00           C  
ATOM    582  NE  ARG A  38       2.508  27.180   9.210  1.00  0.00           N  
ATOM    583  CZ  ARG A  38       2.438  27.405  10.537  1.00  0.00           C  
ATOM    584  NH1 ARG A  38       3.082  28.421  11.066  1.00  0.00           N  
ATOM    585  NH2 ARG A  38       1.722  26.603  11.306  1.00  0.00           N  
ATOM    586  H   ARG A  38       2.436  27.321   4.178  1.00  0.00           H  
ATOM    587  HA  ARG A  38       5.352  27.979   4.158  1.00  0.00           H  
ATOM    588 1HB  ARG A  38       5.278  28.171   6.535  1.00  0.00           H  
ATOM    589 2HB  ARG A  38       3.939  29.120   5.908  1.00  0.00           H  
ATOM    590 1HG  ARG A  38       2.368  27.342   6.488  1.00  0.00           H  
ATOM    591 2HG  ARG A  38       3.713  26.332   7.071  1.00  0.00           H  
ATOM    592 1HD  ARG A  38       4.263  28.144   8.679  1.00  0.00           H  
ATOM    593 2HD  ARG A  38       2.763  28.958   8.179  1.00  0.00           H  
ATOM    594  HE  ARG A  38       1.999  26.388   8.840  1.00  0.00           H  
ATOM    595 1HH1 ARG A  38       3.629  29.034  10.478  1.00  0.00           H  
ATOM    596 2HH1 ARG A  38       3.029  28.590  12.060  1.00  0.00           H  
ATOM    597 1HH2 ARG A  38       1.227  25.821  10.899  1.00  0.00           H  
ATOM    598 2HH2 ARG A  38       1.670  26.771  12.300  1.00  0.00           H  
ATOM    599  N   GLN A  39       6.152  25.719   4.969  1.00  0.00           N  
ATOM    600  CA  GLN A  39       6.616  24.348   5.143  1.00  0.00           C  
ATOM    601  C   GLN A  39       7.249  24.150   6.514  1.00  0.00           C  
ATOM    602  O   GLN A  39       8.349  24.636   6.777  1.00  0.00           O  
ATOM    603  CB  GLN A  39       7.620  23.979   4.046  1.00  0.00           C  
ATOM    604  CG  GLN A  39       8.142  22.555   4.134  1.00  0.00           C  
ATOM    605  CD  GLN A  39       9.003  22.180   2.943  1.00  0.00           C  
ATOM    606  OE1 GLN A  39       9.614  23.042   2.305  1.00  0.00           O  
ATOM    607  NE2 GLN A  39       9.057  20.889   2.635  1.00  0.00           N  
ATOM    608  H   GLN A  39       6.827  26.470   4.967  1.00  0.00           H  
ATOM    609  HA  GLN A  39       5.758  23.680   5.069  1.00  0.00           H  
ATOM    610 1HB  GLN A  39       7.154  24.107   3.069  1.00  0.00           H  
ATOM    611 2HB  GLN A  39       8.474  24.654   4.093  1.00  0.00           H  
ATOM    612 1HG  GLN A  39       8.744  22.454   5.037  1.00  0.00           H  
ATOM    613 2HG  GLN A  39       7.295  21.870   4.172  1.00  0.00           H  
ATOM    614 1HE2 GLN A  39       9.609  20.582   1.859  1.00  0.00           H  
ATOM    615 2HE2 GLN A  39       8.545  20.223   3.179  1.00  0.00           H  
ATOM    616  N   ALA A  40       6.548  23.433   7.386  1.00  0.00           N  
ATOM    617  CA  ALA A  40       7.017  23.211   8.749  1.00  0.00           C  
ATOM    618  C   ALA A  40       7.631  21.825   8.901  1.00  0.00           C  
ATOM    619  O   ALA A  40       7.095  20.839   8.397  1.00  0.00           O  
ATOM    620  CB  ALA A  40       5.876  23.395   9.738  1.00  0.00           C  
ATOM    621  H   ALA A  40       5.668  23.031   7.097  1.00  0.00           H  
ATOM    622  HA  ALA A  40       7.793  23.946   8.964  1.00  0.00           H  
ATOM    623 1HB  ALA A  40       6.242  23.226  10.751  1.00  0.00           H  
ATOM    624 2HB  ALA A  40       5.485  24.410   9.658  1.00  0.00           H  
ATOM    625 3HB  ALA A  40       5.083  22.683   9.516  1.00  0.00           H  
ATOM    626  N   PRO A  41       8.760  21.758   9.599  1.00  0.00           N  
ATOM    627  CA  PRO A  41       9.445  20.491   9.827  1.00  0.00           C  
ATOM    628  C   PRO A  41       8.514  19.468  10.465  1.00  0.00           C  
ATOM    629  O   PRO A  41       8.033  19.664  11.581  1.00  0.00           O  
ATOM    630  CB  PRO A  41      10.587  20.882  10.770  1.00  0.00           C  
ATOM    631  CG  PRO A  41      10.867  22.307  10.435  1.00  0.00           C  
ATOM    632  CD  PRO A  41       9.509  22.902  10.170  1.00  0.00           C  
ATOM    633  HA  PRO A  41       9.836  20.114   8.870  1.00  0.00           H  
ATOM    634 1HB  PRO A  41      10.276  20.742  11.816  1.00  0.00           H  
ATOM    635 2HB  PRO A  41      11.454  20.226  10.603  1.00  0.00           H  
ATOM    636 1HG  PRO A  41      11.389  22.798  11.270  1.00  0.00           H  
ATOM    637 2HG  PRO A  41      11.534  22.369   9.563  1.00  0.00           H  
ATOM    638 1HD  PRO A  41       9.068  23.246  11.118  1.00  0.00           H  
ATOM    639 2HD  PRO A  41       9.607  23.738   9.462  1.00  0.00           H  
ATOM    640  N   GLY A  42       8.263  18.377   9.750  1.00  0.00           N  
ATOM    641  CA  GLY A  42       7.508  17.258  10.300  1.00  0.00           C  
ATOM    642  C   GLY A  42       6.029  17.365   9.949  1.00  0.00           C  
ATOM    643  O   GLY A  42       5.267  16.417  10.133  1.00  0.00           O  
ATOM    644  H   GLY A  42       8.605  18.321   8.801  1.00  0.00           H  
ATOM    645 1HA  GLY A  42       7.910  16.321   9.913  1.00  0.00           H  
ATOM    646 2HA  GLY A  42       7.628  17.235  11.383  1.00  0.00           H  
ATOM    647  N   GLN A  43       5.630  18.527   9.443  1.00  0.00           N  
ATOM    648  CA  GLN A  43       4.230  18.785   9.129  1.00  0.00           C  
ATOM    649  C   GLN A  43       4.031  18.999   7.634  1.00  0.00           C  
ATOM    650  O   GLN A  43       2.948  18.758   7.101  1.00  0.00           O  
ATOM    651  CB  GLN A  43       3.722  20.004   9.904  1.00  0.00           C  
ATOM    652  CG  GLN A  43       3.790  19.854  11.414  1.00  0.00           C  
ATOM    653  CD  GLN A  43       2.892  18.744  11.926  1.00  0.00           C  
ATOM    654  OE1 GLN A  43       1.703  18.688  11.600  1.00  0.00           O  
ATOM    655  NE2 GLN A  43       3.457  17.852  12.732  1.00  0.00           N  
ATOM    656  H   GLN A  43       6.314  19.250   9.272  1.00  0.00           H  
ATOM    657  HA  GLN A  43       3.643  17.915   9.425  1.00  0.00           H  
ATOM    658 1HB  GLN A  43       4.307  20.881   9.626  1.00  0.00           H  
ATOM    659 2HB  GLN A  43       2.686  20.203   9.631  1.00  0.00           H  
ATOM    660 1HG  GLN A  43       4.816  19.624  11.700  1.00  0.00           H  
ATOM    661 2HG  GLN A  43       3.474  20.789  11.876  1.00  0.00           H  
ATOM    662 1HE2 GLN A  43       2.914  17.097  13.102  1.00  0.00           H  
ATOM    663 2HE2 GLN A  43       4.424  17.935  12.971  1.00  0.00           H  
ATOM    664  N   GLY A  44       5.083  19.454   6.962  1.00  0.00           N  
ATOM    665  CA  GLY A  44       5.042  19.654   5.518  1.00  0.00           C  
ATOM    666  C   GLY A  44       4.405  20.992   5.165  1.00  0.00           C  
ATOM    667  O   GLY A  44       4.438  21.934   5.957  1.00  0.00           O  
ATOM    668  H   GLY A  44       5.933  19.667   7.464  1.00  0.00           H  
ATOM    669 1HA  GLY A  44       6.054  19.611   5.116  1.00  0.00           H  
ATOM    670 2HA  GLY A  44       4.478  18.845   5.055  1.00  0.00           H  
ATOM    671  N   LEU A  45       3.824  21.069   3.973  1.00  0.00           N  
ATOM    672  CA  LEU A  45       3.208  22.303   3.499  1.00  0.00           C  
ATOM    673  C   LEU A  45       1.914  22.596   4.248  1.00  0.00           C  
ATOM    674  O   LEU A  45       1.190  21.680   4.637  1.00  0.00           O  
ATOM    675  CB  LEU A  45       2.924  22.209   1.994  1.00  0.00           C  
ATOM    676  CG  LEU A  45       4.159  22.094   1.091  1.00  0.00           C  
ATOM    677  CD1 LEU A  45       3.715  21.940  -0.358  1.00  0.00           C  
ATOM    678  CD2 LEU A  45       5.034  23.325   1.267  1.00  0.00           C  
ATOM    679  H   LEU A  45       3.809  20.252   3.379  1.00  0.00           H  
ATOM    680  HA  LEU A  45       3.901  23.125   3.675  1.00  0.00           H  
ATOM    681 1HB  LEU A  45       2.298  21.338   1.812  1.00  0.00           H  
ATOM    682 2HB  LEU A  45       2.372  23.098   1.689  1.00  0.00           H  
ATOM    683  HG  LEU A  45       4.726  21.203   1.362  1.00  0.00           H  
ATOM    684 1HD1 LEU A  45       4.593  21.857  -1.000  1.00  0.00           H  
ATOM    685 2HD1 LEU A  45       3.107  21.041  -0.459  1.00  0.00           H  
ATOM    686 3HD1 LEU A  45       3.130  22.810  -0.654  1.00  0.00           H  
ATOM    687 1HD2 LEU A  45       5.912  23.243   0.625  1.00  0.00           H  
ATOM    688 2HD2 LEU A  45       4.468  24.216   0.994  1.00  0.00           H  
ATOM    689 3HD2 LEU A  45       5.351  23.401   2.307  1.00  0.00           H  
ATOM    690  N   GLU A  46       1.630  23.878   4.449  1.00  0.00           N  
ATOM    691  CA  GLU A  46       0.387  24.297   5.085  1.00  0.00           C  
ATOM    692  C   GLU A  46      -0.119  25.607   4.496  1.00  0.00           C  
ATOM    693  O   GLU A  46       0.589  26.615   4.500  1.00  0.00           O  
ATOM    694  CB  GLU A  46       0.586  24.448   6.595  1.00  0.00           C  
ATOM    695  CG  GLU A  46      -0.682  24.793   7.364  1.00  0.00           C  
ATOM    696  CD  GLU A  46      -0.499  24.720   8.855  1.00  0.00           C  
ATOM    697  OE1 GLU A  46       0.545  25.102   9.326  1.00  0.00           O  
ATOM    698  OE2 GLU A  46      -1.406  24.282   9.523  1.00  0.00           O  
ATOM    699  H   GLU A  46       2.292  24.581   4.152  1.00  0.00           H  
ATOM    700  HA  GLU A  46      -0.368  23.531   4.907  1.00  0.00           H  
ATOM    701 1HB  GLU A  46       0.983  23.519   7.004  1.00  0.00           H  
ATOM    702 2HB  GLU A  46       1.318  25.231   6.789  1.00  0.00           H  
ATOM    703 1HG  GLU A  46      -0.993  25.802   7.097  1.00  0.00           H  
ATOM    704 2HG  GLU A  46      -1.473  24.107   7.066  1.00  0.00           H  
ATOM    705  N   TRP A  47      -1.348  25.587   3.991  1.00  0.00           N  
ATOM    706  CA  TRP A  47      -1.949  26.773   3.393  1.00  0.00           C  
ATOM    707  C   TRP A  47      -2.206  27.848   4.441  1.00  0.00           C  
ATOM    708  O   TRP A  47      -2.859  27.598   5.454  1.00  0.00           O  
ATOM    709  CB  TRP A  47      -3.262  26.411   2.696  1.00  0.00           C  
ATOM    710  CG  TRP A  47      -3.799  27.506   1.824  1.00  0.00           C  
ATOM    711  CD1 TRP A  47      -3.372  27.835   0.573  1.00  0.00           C  
ATOM    712  CD2 TRP A  47      -4.872  28.427   2.137  1.00  0.00           C  
ATOM    713  NE1 TRP A  47      -4.101  28.893   0.087  1.00  0.00           N  
ATOM    714  CE2 TRP A  47      -5.024  29.267   1.031  1.00  0.00           C  
ATOM    715  CE3 TRP A  47      -5.703  28.603   3.251  1.00  0.00           C  
ATOM    716  CZ2 TRP A  47      -5.974  30.275   1.000  1.00  0.00           C  
ATOM    717  CZ3 TRP A  47      -6.657  29.613   3.219  1.00  0.00           C  
ATOM    718  CH2 TRP A  47      -6.789  30.427   2.122  1.00  0.00           C  
ATOM    719  H   TRP A  47      -1.878  24.729   4.022  1.00  0.00           H  
ATOM    720  HA  TRP A  47      -1.259  27.175   2.651  1.00  0.00           H  
ATOM    721 1HB  TRP A  47      -3.114  25.524   2.079  1.00  0.00           H  
ATOM    722 2HB  TRP A  47      -4.016  26.168   3.444  1.00  0.00           H  
ATOM    723  HD1 TRP A  47      -2.570  27.332   0.036  1.00  0.00           H  
ATOM    724  HE1 TRP A  47      -3.978  29.326  -0.817  1.00  0.00           H  
ATOM    725  HE3 TRP A  47      -5.604  27.958   4.123  1.00  0.00           H  
ATOM    726  HZ2 TRP A  47      -6.095  30.932   0.138  1.00  0.00           H  
ATOM    727  HZ3 TRP A  47      -7.299  29.744   4.091  1.00  0.00           H  
ATOM    728  HH2 TRP A  47      -7.548  31.209   2.131  1.00  0.00           H  
ATOM    729  N   MET A  48      -1.690  29.047   4.191  1.00  0.00           N  
ATOM    730  CA  MET A  48      -1.815  30.148   5.138  1.00  0.00           C  
ATOM    731  C   MET A  48      -2.934  31.099   4.734  1.00  0.00           C  
ATOM    732  O   MET A  48      -3.757  31.491   5.561  1.00  0.00           O  
ATOM    733  CB  MET A  48      -0.490  30.900   5.250  1.00  0.00           C  
ATOM    734  CG  MET A  48       0.649  30.085   5.846  1.00  0.00           C  
ATOM    735  SD  MET A  48       2.182  31.026   5.979  1.00  0.00           S  
ATOM    736  CE  MET A  48       1.785  32.131   7.330  1.00  0.00           C  
ATOM    737  H   MET A  48      -1.199  29.199   3.321  1.00  0.00           H  
ATOM    738  HA  MET A  48      -2.068  29.736   6.115  1.00  0.00           H  
ATOM    739 1HB  MET A  48      -0.178  31.236   4.263  1.00  0.00           H  
ATOM    740 2HB  MET A  48      -0.626  31.787   5.870  1.00  0.00           H  
ATOM    741 1HG  MET A  48       0.368  29.741   6.841  1.00  0.00           H  
ATOM    742 2HG  MET A  48       0.834  29.210   5.224  1.00  0.00           H  
ATOM    743 1HE  MET A  48       2.638  32.780   7.532  1.00  0.00           H  
ATOM    744 2HE  MET A  48       0.921  32.740   7.060  1.00  0.00           H  
ATOM    745 3HE  MET A  48       1.554  31.548   8.221  1.00  0.00           H  
ATOM    746  N   GLY A  49      -2.959  31.466   3.458  1.00  0.00           N  
ATOM    747  CA  GLY A  49      -3.955  32.401   2.949  1.00  0.00           C  
ATOM    748  C   GLY A  49      -3.680  32.762   1.495  1.00  0.00           C  
ATOM    749  O   GLY A  49      -2.837  32.147   0.841  1.00  0.00           O  
ATOM    750  H   GLY A  49      -2.269  31.089   2.823  1.00  0.00           H  
ATOM    751 1HA  GLY A  49      -4.948  31.958   3.036  1.00  0.00           H  
ATOM    752 2HA  GLY A  49      -3.952  33.304   3.558  1.00  0.00           H  
ATOM    753  N   ASN A  50      -4.397  33.762   0.993  1.00  0.00           N  
ATOM    754  CA  ASN A  50      -4.157  34.278  -0.350  1.00  0.00           C  
ATOM    755  C   ASN A  50      -4.549  35.746  -0.454  1.00  0.00           C  
ATOM    756  O   ASN A  50      -5.123  36.313   0.476  1.00  0.00           O  
ATOM    757  CB  ASN A  50      -4.905  33.451  -1.380  1.00  0.00           C  
ATOM    758  CG  ASN A  50      -6.397  33.601  -1.269  1.00  0.00           C  
ATOM    759  OD1 ASN A  50      -6.902  34.679  -0.934  1.00  0.00           O  
ATOM    760  ND2 ASN A  50      -7.112  32.540  -1.543  1.00  0.00           N  
ATOM    761  H   ASN A  50      -5.126  34.176   1.556  1.00  0.00           H  
ATOM    762  HA  ASN A  50      -3.089  34.212  -0.560  1.00  0.00           H  
ATOM    763 1HB  ASN A  50      -4.595  33.752  -2.382  1.00  0.00           H  
ATOM    764 2HB  ASN A  50      -4.647  32.399  -1.260  1.00  0.00           H  
ATOM    765 1HD2 ASN A  50      -8.110  32.581  -1.485  1.00  0.00           H  
ATOM    766 2HD2 ASN A  50      -6.662  31.689  -1.809  1.00  0.00           H  
ATOM    767  N   ILE A  51      -4.235  36.358  -1.591  1.00  0.00           N  
ATOM    768  CA  ILE A  51      -4.570  37.757  -1.826  1.00  0.00           C  
ATOM    769  C   ILE A  51      -4.871  38.012  -3.297  1.00  0.00           C  
ATOM    770  O   ILE A  51      -4.250  37.419  -4.179  1.00  0.00           O  
ATOM    771  CB  ILE A  51      -3.426  38.680  -1.367  1.00  0.00           C  
ATOM    772  CG1 ILE A  51      -3.832  40.149  -1.518  1.00  0.00           C  
ATOM    773  CG2 ILE A  51      -2.160  38.391  -2.159  1.00  0.00           C  
ATOM    774  CD1 ILE A  51      -2.921  41.111  -0.791  1.00  0.00           C  
ATOM    775  H   ILE A  51      -3.752  35.840  -2.311  1.00  0.00           H  
ATOM    776  HA  ILE A  51      -5.461  38.001  -1.249  1.00  0.00           H  
ATOM    777  HB  ILE A  51      -3.227  38.515  -0.309  1.00  0.00           H  
ATOM    778 1HG1 ILE A  51      -3.840  40.417  -2.573  1.00  0.00           H  
ATOM    779 2HG1 ILE A  51      -4.845  40.287  -1.138  1.00  0.00           H  
ATOM    780 1HG2 ILE A  51      -1.362  39.052  -1.823  1.00  0.00           H  
ATOM    781 2HG2 ILE A  51      -1.862  37.355  -2.003  1.00  0.00           H  
ATOM    782 3HG2 ILE A  51      -2.347  38.559  -3.220  1.00  0.00           H  
ATOM    783 1HD1 ILE A  51      -3.273  42.132  -0.944  1.00  0.00           H  
ATOM    784 2HD1 ILE A  51      -2.925  40.882   0.275  1.00  0.00           H  
ATOM    785 3HD1 ILE A  51      -1.908  41.016  -1.179  1.00  0.00           H  
ATOM    786  N   TYR A  52      -5.827  38.898  -3.555  1.00  0.00           N  
ATOM    787  CA  TYR A  52      -6.074  39.386  -4.907  1.00  0.00           C  
ATOM    788  C   TYR A  52      -5.839  40.888  -5.001  1.00  0.00           C  
ATOM    789  O   TYR A  52      -6.687  41.686  -4.602  1.00  0.00           O  
ATOM    790  CB  TYR A  52      -7.499  39.044  -5.348  1.00  0.00           C  
ATOM    791  CG  TYR A  52      -7.801  39.420  -6.781  1.00  0.00           C  
ATOM    792  CD1 TYR A  52      -6.896  39.111  -7.785  1.00  0.00           C  
ATOM    793  CD2 TYR A  52      -8.984  40.075  -7.091  1.00  0.00           C  
ATOM    794  CE1 TYR A  52      -7.172  39.455  -9.095  1.00  0.00           C  
ATOM    795  CE2 TYR A  52      -9.261  40.419  -8.400  1.00  0.00           C  
ATOM    796  CZ  TYR A  52      -8.360  40.111  -9.399  1.00  0.00           C  
ATOM    797  OH  TYR A  52      -8.635  40.454 -10.703  1.00  0.00           O  
ATOM    798  H   TYR A  52      -6.397  39.242  -2.796  1.00  0.00           H  
ATOM    799  HA  TYR A  52      -5.373  38.899  -5.584  1.00  0.00           H  
ATOM    800 1HB  TYR A  52      -7.667  37.972  -5.234  1.00  0.00           H  
ATOM    801 2HB  TYR A  52      -8.212  39.557  -4.703  1.00  0.00           H  
ATOM    802  HD1 TYR A  52      -5.966  38.597  -7.542  1.00  0.00           H  
ATOM    803  HD2 TYR A  52      -9.695  40.319  -6.302  1.00  0.00           H  
ATOM    804  HE1 TYR A  52      -6.461  39.212  -9.884  1.00  0.00           H  
ATOM    805  HE2 TYR A  52     -10.190  40.934  -8.644  1.00  0.00           H  
ATOM    806  HH  TYR A  52      -7.903  40.188 -11.264  1.00  0.00           H  
ATOM    807  N   PRO A  53      -4.681  41.268  -5.532  1.00  0.00           N  
ATOM    808  CA  PRO A  53      -4.295  42.673  -5.602  1.00  0.00           C  
ATOM    809  C   PRO A  53      -5.291  43.477  -6.428  1.00  0.00           C  
ATOM    810  O   PRO A  53      -5.364  44.700  -6.310  1.00  0.00           O  
ATOM    811  CB  PRO A  53      -2.919  42.619  -6.274  1.00  0.00           C  
ATOM    812  CG  PRO A  53      -2.390  41.272  -5.916  1.00  0.00           C  
ATOM    813  CD  PRO A  53      -3.597  40.372  -5.959  1.00  0.00           C  
ATOM    814  HA  PRO A  53      -4.220  43.079  -4.583  1.00  0.00           H  
ATOM    815 1HB  PRO A  53      -3.024  42.761  -7.359  1.00  0.00           H  
ATOM    816 2HB  PRO A  53      -2.287  43.438  -5.902  1.00  0.00           H  
ATOM    817 1HG  PRO A  53      -1.610  40.968  -6.629  1.00  0.00           H  
ATOM    818 2HG  PRO A  53      -1.919  41.301  -4.922  1.00  0.00           H  
ATOM    819 1HD  PRO A  53      -3.746  40.008  -6.986  1.00  0.00           H  
ATOM    820 2HD  PRO A  53      -3.452  39.530  -5.266  1.00  0.00           H  
ATOM    821  N   GLY A  54      -6.057  42.783  -7.262  1.00  0.00           N  
ATOM    822  CA  GLY A  54      -7.007  43.438  -8.155  1.00  0.00           C  
ATOM    823  C   GLY A  54      -8.143  44.083  -7.373  1.00  0.00           C  
ATOM    824  O   GLY A  54      -8.898  44.894  -7.911  1.00  0.00           O  
ATOM    825  H   GLY A  54      -5.980  41.776  -7.279  1.00  0.00           H  
ATOM    826 1HA  GLY A  54      -6.489  44.195  -8.744  1.00  0.00           H  
ATOM    827 2HA  GLY A  54      -7.411  42.707  -8.855  1.00  0.00           H  
ATOM    828  N   SER A  55      -8.260  43.720  -6.100  1.00  0.00           N  
ATOM    829  CA  SER A  55      -9.308  44.260  -5.242  1.00  0.00           C  
ATOM    830  C   SER A  55      -8.770  44.590  -3.856  1.00  0.00           C  
ATOM    831  O   SER A  55      -9.255  45.508  -3.194  1.00  0.00           O  
ATOM    832  CB  SER A  55     -10.451  43.269  -5.128  1.00  0.00           C  
ATOM    833  OG  SER A  55     -10.045  42.110  -4.453  1.00  0.00           O  
ATOM    834  H   SER A  55      -7.606  43.052  -5.717  1.00  0.00           H  
ATOM    835  HA  SER A  55      -9.684  45.180  -5.692  1.00  0.00           H  
ATOM    836 1HB  SER A  55     -11.281  43.732  -4.595  1.00  0.00           H  
ATOM    837 2HB  SER A  55     -10.807  43.008  -6.124  1.00  0.00           H  
ATOM    838  HG  SER A  55     -10.784  41.500  -4.508  1.00  0.00           H  
ATOM    839  N   GLY A  56      -7.765  43.837  -3.422  1.00  0.00           N  
ATOM    840  CA  GLY A  56      -7.222  43.985  -2.077  1.00  0.00           C  
ATOM    841  C   GLY A  56      -7.813  42.950  -1.128  1.00  0.00           C  
ATOM    842  O   GLY A  56      -7.482  42.920   0.057  1.00  0.00           O  
ATOM    843  H   GLY A  56      -7.367  43.144  -4.040  1.00  0.00           H  
ATOM    844 1HA  GLY A  56      -6.138  43.878  -2.108  1.00  0.00           H  
ATOM    845 2HA  GLY A  56      -7.436  44.987  -1.707  1.00  0.00           H  
ATOM    846  N   GLY A  57      -8.690  42.102  -1.657  1.00  0.00           N  
ATOM    847  CA  GLY A  57      -9.326  41.061  -0.858  1.00  0.00           C  
ATOM    848  C   GLY A  57      -8.317  40.006  -0.424  1.00  0.00           C  
ATOM    849  O   GLY A  57      -7.425  39.635  -1.187  1.00  0.00           O  
ATOM    850  H   GLY A  57      -8.921  42.181  -2.637  1.00  0.00           H  
ATOM    851 1HA  GLY A  57      -9.790  41.510   0.020  1.00  0.00           H  
ATOM    852 2HA  GLY A  57     -10.121  40.593  -1.438  1.00  0.00           H  
ATOM    853  N   THR A  58      -8.463  39.526   0.806  1.00  0.00           N  
ATOM    854  CA  THR A  58      -7.563  38.513   1.345  1.00  0.00           C  
ATOM    855  C   THR A  58      -8.339  37.381   2.005  1.00  0.00           C  
ATOM    856  O   THR A  58      -9.464  37.573   2.467  1.00  0.00           O  
ATOM    857  CB  THR A  58      -6.582  39.128   2.361  1.00  0.00           C  
ATOM    858  OG1 THR A  58      -7.317  39.727   3.436  1.00  0.00           O  
ATOM    859  CG2 THR A  58      -5.716  40.185   1.693  1.00  0.00           C  
ATOM    860  H   THR A  58      -9.217  39.871   1.383  1.00  0.00           H  
ATOM    861  HA  THR A  58      -6.985  38.091   0.523  1.00  0.00           H  
ATOM    862  HB  THR A  58      -5.942  38.346   2.768  1.00  0.00           H  
ATOM    863  HG1 THR A  58      -8.104  40.152   3.087  1.00  0.00           H  
ATOM    864 1HG2 THR A  58      -5.029  40.608   2.426  1.00  0.00           H  
ATOM    865 2HG2 THR A  58      -5.147  39.730   0.882  1.00  0.00           H  
ATOM    866 3HG2 THR A  58      -6.350  40.975   1.293  1.00  0.00           H  
ATOM    867  N   ASN A  59      -7.733  36.200   2.045  1.00  0.00           N  
ATOM    868  CA  ASN A  59      -8.341  35.048   2.700  1.00  0.00           C  
ATOM    869  C   ASN A  59      -7.354  34.361   3.635  1.00  0.00           C  
ATOM    870  O   ASN A  59      -6.170  34.237   3.321  1.00  0.00           O  
ATOM    871  CB  ASN A  59      -8.873  34.067   1.671  1.00  0.00           C  
ATOM    872  CG  ASN A  59      -9.993  34.643   0.850  1.00  0.00           C  
ATOM    873  OD1 ASN A  59     -11.133  34.746   1.317  1.00  0.00           O  
ATOM    874  ND2 ASN A  59      -9.691  35.020  -0.366  1.00  0.00           N  
ATOM    875  H   ASN A  59      -6.826  36.097   1.611  1.00  0.00           H  
ATOM    876  HA  ASN A  59      -9.175  35.397   3.311  1.00  0.00           H  
ATOM    877 1HB  ASN A  59      -8.065  33.767   1.003  1.00  0.00           H  
ATOM    878 2HB  ASN A  59      -9.232  33.170   2.175  1.00  0.00           H  
ATOM    879 1HD2 ASN A  59     -10.396  35.411  -0.959  1.00  0.00           H  
ATOM    880 2HD2 ASN A  59      -8.755  34.919  -0.703  1.00  0.00           H  
ATOM    881  N   TYR A  60      -7.848  33.915   4.785  1.00  0.00           N  
ATOM    882  CA  TYR A  60      -6.989  33.360   5.825  1.00  0.00           C  
ATOM    883  C   TYR A  60      -7.500  32.005   6.297  1.00  0.00           C  
ATOM    884  O   TYR A  60      -8.705  31.754   6.305  1.00  0.00           O  
ATOM    885  CB  TYR A  60      -6.883  34.328   7.005  1.00  0.00           C  
ATOM    886  CG  TYR A  60      -6.518  35.741   6.605  1.00  0.00           C  
ATOM    887  CD1 TYR A  60      -7.514  36.645   6.265  1.00  0.00           C  
ATOM    888  CD2 TYR A  60      -5.188  36.132   6.579  1.00  0.00           C  
ATOM    889  CE1 TYR A  60      -7.180  37.935   5.900  1.00  0.00           C  
ATOM    890  CE2 TYR A  60      -4.854  37.422   6.214  1.00  0.00           C  
ATOM    891  CZ  TYR A  60      -5.844  38.321   5.876  1.00  0.00           C  
ATOM    892  OH  TYR A  60      -5.512  39.606   5.512  1.00  0.00           O  
ATOM    893  H   TYR A  60      -8.844  33.962   4.944  1.00  0.00           H  
ATOM    894  HA  TYR A  60      -5.993  33.210   5.407  1.00  0.00           H  
ATOM    895 1HB  TYR A  60      -7.836  34.360   7.536  1.00  0.00           H  
ATOM    896 2HB  TYR A  60      -6.131  33.968   7.705  1.00  0.00           H  
ATOM    897  HD1 TYR A  60      -8.559  36.338   6.286  1.00  0.00           H  
ATOM    898  HD2 TYR A  60      -4.405  35.421   6.846  1.00  0.00           H  
ATOM    899  HE1 TYR A  60      -7.962  38.645   5.633  1.00  0.00           H  
ATOM    900  HE2 TYR A  60      -3.808  37.729   6.193  1.00  0.00           H  
ATOM    901  HH  TYR A  60      -6.106  39.905   4.820  1.00  0.00           H  
ATOM    902  N   ALA A  61      -6.577  31.135   6.690  1.00  0.00           N  
ATOM    903  CA  ALA A  61      -6.932  29.902   7.383  1.00  0.00           C  
ATOM    904  C   ALA A  61      -7.245  30.166   8.851  1.00  0.00           C  
ATOM    905  O   ALA A  61      -6.983  31.253   9.366  1.00  0.00           O  
ATOM    906  CB  ALA A  61      -5.811  28.881   7.257  1.00  0.00           C  
ATOM    907  H   ALA A  61      -5.604  31.332   6.505  1.00  0.00           H  
ATOM    908  HA  ALA A  61      -7.831  29.498   6.917  1.00  0.00           H  
ATOM    909 1HB  ALA A  61      -6.091  27.966   7.779  1.00  0.00           H  
ATOM    910 2HB  ALA A  61      -5.638  28.659   6.204  1.00  0.00           H  
ATOM    911 3HB  ALA A  61      -4.900  29.285   7.696  1.00  0.00           H  
ATOM    912  N   GLU A  62      -7.807  29.165   9.520  1.00  0.00           N  
ATOM    913  CA  GLU A  62      -8.321  29.340  10.872  1.00  0.00           C  
ATOM    914  C   GLU A  62      -7.207  29.712  11.842  1.00  0.00           C  
ATOM    915  O   GLU A  62      -7.439  30.400  12.836  1.00  0.00           O  
ATOM    916  CB  GLU A  62      -9.019  28.064  11.348  1.00  0.00           C  
ATOM    917  CG  GLU A  62     -10.327  27.759  10.632  1.00  0.00           C  
ATOM    918  CD  GLU A  62     -11.390  28.791  10.889  1.00  0.00           C  
ATOM    919  OE1 GLU A  62     -11.621  29.106  12.032  1.00  0.00           O  
ATOM    920  OE2 GLU A  62     -11.971  29.265   9.942  1.00  0.00           O  
ATOM    921  H   GLU A  62      -7.880  28.258   9.080  1.00  0.00           H  
ATOM    922  HA  GLU A  62      -9.048  30.153  10.863  1.00  0.00           H  
ATOM    923 1HB  GLU A  62      -8.354  27.212  11.207  1.00  0.00           H  
ATOM    924 2HB  GLU A  62      -9.231  28.141  12.414  1.00  0.00           H  
ATOM    925 1HG  GLU A  62     -10.139  27.707   9.560  1.00  0.00           H  
ATOM    926 2HG  GLU A  62     -10.688  26.784  10.957  1.00  0.00           H  
ATOM    927  N   LYS A  63      -5.995  29.254  11.546  1.00  0.00           N  
ATOM    928  CA  LYS A  63      -4.851  29.496  12.416  1.00  0.00           C  
ATOM    929  C   LYS A  63      -4.327  30.917  12.254  1.00  0.00           C  
ATOM    930  O   LYS A  63      -3.588  31.418  13.103  1.00  0.00           O  
ATOM    931  CB  LYS A  63      -3.736  28.489  12.129  1.00  0.00           C  
ATOM    932  CG  LYS A  63      -4.080  27.050  12.491  1.00  0.00           C  
ATOM    933  CD  LYS A  63      -2.915  26.115  12.204  1.00  0.00           C  
ATOM    934  CE  LYS A  63      -3.285  24.666  12.489  1.00  0.00           C  
ATOM    935  NZ  LYS A  63      -2.154  23.739  12.212  1.00  0.00           N  
ATOM    936  H   LYS A  63      -5.863  28.724  10.696  1.00  0.00           H  
ATOM    937  HA  LYS A  63      -5.172  29.375  13.452  1.00  0.00           H  
ATOM    938 1HB  LYS A  63      -3.486  28.516  11.068  1.00  0.00           H  
ATOM    939 2HB  LYS A  63      -2.841  28.769  12.684  1.00  0.00           H  
ATOM    940 1HG  LYS A  63      -4.330  26.991  13.551  1.00  0.00           H  
ATOM    941 2HG  LYS A  63      -4.946  26.727  11.914  1.00  0.00           H  
ATOM    942 1HD  LYS A  63      -2.623  26.208  11.157  1.00  0.00           H  
ATOM    943 2HD  LYS A  63      -2.065  26.391  12.827  1.00  0.00           H  
ATOM    944 1HE  LYS A  63      -3.575  24.564  13.533  1.00  0.00           H  
ATOM    945 2HE  LYS A  63      -4.134  24.379  11.869  1.00  0.00           H  
ATOM    946 1HZ  LYS A  63      -2.439  22.791  12.412  1.00  0.00           H  
ATOM    947 2HZ  LYS A  63      -1.888  23.812  11.240  1.00  0.00           H  
ATOM    948 3HZ  LYS A  63      -1.367  23.984  12.795  1.00  0.00           H  
ATOM    949  N   PHE A  64      -4.713  31.564  11.160  1.00  0.00           N  
ATOM    950  CA  PHE A  64      -4.081  32.810  10.742  1.00  0.00           C  
ATOM    951  C   PHE A  64      -5.108  33.924  10.589  1.00  0.00           C  
ATOM    952  O   PHE A  64      -4.753  35.086  10.388  1.00  0.00           O  
ATOM    953  CB  PHE A  64      -3.333  32.613   9.422  1.00  0.00           C  
ATOM    954  CG  PHE A  64      -2.285  31.538   9.474  1.00  0.00           C  
ATOM    955  CD1 PHE A  64      -2.428  30.374   8.734  1.00  0.00           C  
ATOM    956  CD2 PHE A  64      -1.154  31.688  10.263  1.00  0.00           C  
ATOM    957  CE1 PHE A  64      -1.465  29.384   8.781  1.00  0.00           C  
ATOM    958  CE2 PHE A  64      -0.189  30.701  10.311  1.00  0.00           C  
ATOM    959  CZ  PHE A  64      -0.345  29.548   9.569  1.00  0.00           C  
ATOM    960  H   PHE A  64      -5.464  31.183  10.603  1.00  0.00           H  
ATOM    961  HA  PHE A  64      -3.364  33.108  11.509  1.00  0.00           H  
ATOM    962 1HB  PHE A  64      -4.043  32.358   8.637  1.00  0.00           H  
ATOM    963 2HB  PHE A  64      -2.849  33.546   9.136  1.00  0.00           H  
ATOM    964  HD1 PHE A  64      -3.313  30.245   8.110  1.00  0.00           H  
ATOM    965  HD2 PHE A  64      -1.031  32.600  10.849  1.00  0.00           H  
ATOM    966  HE1 PHE A  64      -1.590  28.474   8.195  1.00  0.00           H  
ATOM    967  HE2 PHE A  64       0.695  30.832  10.934  1.00  0.00           H  
ATOM    968  HZ  PHE A  64       0.414  28.768   9.607  1.00  0.00           H  
ATOM    969  N   LYS A  65      -6.383  33.564  10.683  1.00  0.00           N  
ATOM    970  CA  LYS A  65      -7.466  34.525  10.510  1.00  0.00           C  
ATOM    971  C   LYS A  65      -7.386  35.637  11.548  1.00  0.00           C  
ATOM    972  O   LYS A  65      -7.962  36.710  11.367  1.00  0.00           O  
ATOM    973  CB  LYS A  65      -8.823  33.824  10.593  1.00  0.00           C  
ATOM    974  CG  LYS A  65      -9.181  33.308  11.981  1.00  0.00           C  
ATOM    975  CD  LYS A  65     -10.527  32.600  11.978  1.00  0.00           C  
ATOM    976  CE  LYS A  65     -10.919  32.148  13.376  1.00  0.00           C  
ATOM    977  NZ  LYS A  65     -12.222  31.429  13.384  1.00  0.00           N  
ATOM    978  H   LYS A  65      -6.609  32.599  10.880  1.00  0.00           H  
ATOM    979  HA  LYS A  65      -7.369  34.981   9.524  1.00  0.00           H  
ATOM    980 1HB  LYS A  65      -9.608  34.512  10.280  1.00  0.00           H  
ATOM    981 2HB  LYS A  65      -8.838  32.977   9.908  1.00  0.00           H  
ATOM    982 1HG  LYS A  65      -8.413  32.611  12.319  1.00  0.00           H  
ATOM    983 2HG  LYS A  65      -9.220  34.143  12.680  1.00  0.00           H  
ATOM    984 1HD  LYS A  65     -11.293  33.277  11.595  1.00  0.00           H  
ATOM    985 2HD  LYS A  65     -10.478  31.729  11.325  1.00  0.00           H  
ATOM    986 1HE  LYS A  65     -10.151  31.487  13.774  1.00  0.00           H  
ATOM    987 2HE  LYS A  65     -10.994  33.016  14.032  1.00  0.00           H  
ATOM    988 1HZ  LYS A  65     -12.446  31.147  14.328  1.00  0.00           H  
ATOM    989 2HZ  LYS A  65     -12.947  32.041  13.035  1.00  0.00           H  
ATOM    990 3HZ  LYS A  65     -12.159  30.611  12.795  1.00  0.00           H  
ATOM    991  N   ASN A  66      -6.670  35.374  12.635  1.00  0.00           N  
ATOM    992  CA  ASN A  66      -6.516  36.352  13.706  1.00  0.00           C  
ATOM    993  C   ASN A  66      -5.050  36.532  14.081  1.00  0.00           C  
ATOM    994  O   ASN A  66      -4.725  36.814  15.234  1.00  0.00           O  
ATOM    995  CB  ASN A  66      -7.332  35.947  14.920  1.00  0.00           C  
ATOM    996  CG  ASN A  66      -6.874  34.644  15.515  1.00  0.00           C  
ATOM    997  OD1 ASN A  66      -6.014  33.959  14.952  1.00  0.00           O  
ATOM    998  ND2 ASN A  66      -7.434  34.290  16.644  1.00  0.00           N  
ATOM    999  H   ASN A  66      -6.220  34.474  12.723  1.00  0.00           H  
ATOM   1000  HA  ASN A  66      -6.879  37.317  13.349  1.00  0.00           H  
ATOM   1001 1HB  ASN A  66      -7.262  36.725  15.681  1.00  0.00           H  
ATOM   1002 2HB  ASN A  66      -8.381  35.857  14.640  1.00  0.00           H  
ATOM   1003 1HD2 ASN A  66      -7.169  33.432  17.086  1.00  0.00           H  
ATOM   1004 2HD2 ASN A  66      -8.126  34.876  17.064  1.00  0.00           H  
ATOM   1005  N   ARG A  67      -4.170  36.369  13.100  1.00  0.00           N  
ATOM   1006  CA  ARG A  67      -2.740  36.558  13.314  1.00  0.00           C  
ATOM   1007  C   ARG A  67      -2.080  37.196  12.098  1.00  0.00           C  
ATOM   1008  O   ARG A  67      -1.231  38.076  12.231  1.00  0.00           O  
ATOM   1009  CB  ARG A  67      -2.063  35.229  13.616  1.00  0.00           C  
ATOM   1010  CG  ARG A  67      -2.461  34.595  14.939  1.00  0.00           C  
ATOM   1011  CD  ARG A  67      -1.371  33.753  15.495  1.00  0.00           C  
ATOM   1012  NE  ARG A  67      -1.119  32.580  14.673  1.00  0.00           N  
ATOM   1013  CZ  ARG A  67       0.060  31.932  14.605  1.00  0.00           C  
ATOM   1014  NH1 ARG A  67       1.084  32.354  15.315  1.00  0.00           N  
ATOM   1015  NH2 ARG A  67       0.189  30.873  13.826  1.00  0.00           N  
ATOM   1016  H   ARG A  67      -4.499  36.106  12.182  1.00  0.00           H  
ATOM   1017  HA  ARG A  67      -2.603  37.220  14.169  1.00  0.00           H  
ATOM   1018 1HB  ARG A  67      -2.293  34.516  12.826  1.00  0.00           H  
ATOM   1019 2HB  ARG A  67      -0.982  35.366  13.628  1.00  0.00           H  
ATOM   1020 1HG  ARG A  67      -2.693  35.377  15.662  1.00  0.00           H  
ATOM   1021 2HG  ARG A  67      -3.339  33.965  14.791  1.00  0.00           H  
ATOM   1022 1HD  ARG A  67      -0.452  34.336  15.547  1.00  0.00           H  
ATOM   1023 2HD  ARG A  67      -1.645  33.416  16.494  1.00  0.00           H  
ATOM   1024  HE  ARG A  67      -1.883  32.226  14.113  1.00  0.00           H  
ATOM   1025 1HH1 ARG A  67       0.986  33.164  15.911  1.00  0.00           H  
ATOM   1026 2HH1 ARG A  67       1.968  31.869  15.264  1.00  0.00           H  
ATOM   1027 1HH2 ARG A  67      -0.598  30.548  13.280  1.00  0.00           H  
ATOM   1028 2HH2 ARG A  67       1.072  30.388  13.775  1.00  0.00           H  
ATOM   1029  N   VAL A  68      -2.477  36.746  10.912  1.00  0.00           N  
ATOM   1030  CA  VAL A  68      -1.860  37.204   9.673  1.00  0.00           C  
ATOM   1031  C   VAL A  68      -2.679  38.314   9.027  1.00  0.00           C  
ATOM   1032  O   VAL A  68      -3.908  38.258   9.004  1.00  0.00           O  
ATOM   1033  CB  VAL A  68      -1.716  36.033   8.683  1.00  0.00           C  
ATOM   1034  CG1 VAL A  68      -1.244  36.537   7.327  1.00  0.00           C  
ATOM   1035  CG2 VAL A  68      -0.749  34.999   9.240  1.00  0.00           C  
ATOM   1036  H   VAL A  68      -3.225  36.069  10.868  1.00  0.00           H  
ATOM   1037  HA  VAL A  68      -0.867  37.591   9.904  1.00  0.00           H  
ATOM   1038  HB  VAL A  68      -2.693  35.574   8.533  1.00  0.00           H  
ATOM   1039 1HG1 VAL A  68      -1.149  35.696   6.639  1.00  0.00           H  
ATOM   1040 2HG1 VAL A  68      -1.969  37.248   6.931  1.00  0.00           H  
ATOM   1041 3HG1 VAL A  68      -0.277  37.026   7.437  1.00  0.00           H  
ATOM   1042 1HG2 VAL A  68      -0.653  34.174   8.535  1.00  0.00           H  
ATOM   1043 2HG2 VAL A  68       0.227  35.460   9.395  1.00  0.00           H  
ATOM   1044 3HG2 VAL A  68      -1.128  34.622  10.190  1.00  0.00           H  
ATOM   1045  N   THR A  69      -1.990  39.322   8.503  1.00  0.00           N  
ATOM   1046  CA  THR A  69      -2.621  40.314   7.641  1.00  0.00           C  
ATOM   1047  C   THR A  69      -1.858  40.471   6.331  1.00  0.00           C  
ATOM   1048  O   THR A  69      -0.654  40.723   6.330  1.00  0.00           O  
ATOM   1049  CB  THR A  69      -2.721  41.679   8.347  1.00  0.00           C  
ATOM   1050  OG1 THR A  69      -3.503  41.545   9.542  1.00  0.00           O  
ATOM   1051  CG2 THR A  69      -3.371  42.706   7.433  1.00  0.00           C  
ATOM   1052  H   THR A  69      -1.004  39.403   8.707  1.00  0.00           H  
ATOM   1053  HA  THR A  69      -3.630  39.975   7.404  1.00  0.00           H  
ATOM   1054  HB  THR A  69      -1.723  42.022   8.619  1.00  0.00           H  
ATOM   1055  HG1 THR A  69      -4.074  40.777   9.465  1.00  0.00           H  
ATOM   1056 1HG2 THR A  69      -3.433  43.664   7.949  1.00  0.00           H  
ATOM   1057 2HG2 THR A  69      -2.773  42.818   6.529  1.00  0.00           H  
ATOM   1058 3HG2 THR A  69      -4.373  42.373   7.166  1.00  0.00           H  
ATOM   1059  N   MET A  70      -2.567  40.319   5.218  1.00  0.00           N  
ATOM   1060  CA  MET A  70      -1.961  40.454   3.899  1.00  0.00           C  
ATOM   1061  C   MET A  70      -2.263  41.817   3.291  1.00  0.00           C  
ATOM   1062  O   MET A  70      -3.312  42.406   3.553  1.00  0.00           O  
ATOM   1063  CB  MET A  70      -2.449  39.339   2.977  1.00  0.00           C  
ATOM   1064  CG  MET A  70      -1.585  38.086   2.991  1.00  0.00           C  
ATOM   1065  SD  MET A  70      -2.175  36.848   4.163  1.00  0.00           S  
ATOM   1066  CE  MET A  70      -3.607  36.214   3.294  1.00  0.00           C  
ATOM   1067  H   MET A  70      -3.552  40.104   5.287  1.00  0.00           H  
ATOM   1068  HA  MET A  70      -0.879  40.372   4.006  1.00  0.00           H  
ATOM   1069 1HB  MET A  70      -3.461  39.050   3.259  1.00  0.00           H  
ATOM   1070 2HB  MET A  70      -2.488  39.706   1.950  1.00  0.00           H  
ATOM   1071 1HG  MET A  70      -1.573  37.641   1.997  1.00  0.00           H  
ATOM   1072 2HG  MET A  70      -0.563  38.352   3.258  1.00  0.00           H  
ATOM   1073 1HE  MET A  70      -4.082  35.437   3.893  1.00  0.00           H  
ATOM   1074 2HE  MET A  70      -4.316  37.025   3.121  1.00  0.00           H  
ATOM   1075 3HE  MET A  70      -3.295  35.795   2.337  1.00  0.00           H  
ATOM   1076  N   THR A  71      -1.337  42.315   2.477  1.00  0.00           N  
ATOM   1077  CA  THR A  71      -1.571  43.526   1.700  1.00  0.00           C  
ATOM   1078  C   THR A  71      -0.750  43.525   0.417  1.00  0.00           C  
ATOM   1079  O   THR A  71      -0.139  42.517   0.061  1.00  0.00           O  
ATOM   1080  CB  THR A  71      -1.243  44.785   2.524  1.00  0.00           C  
ATOM   1081  OG1 THR A  71      -1.689  45.951   1.818  1.00  0.00           O  
ATOM   1082  CG2 THR A  71       0.255  44.887   2.768  1.00  0.00           C  
ATOM   1083  H   THR A  71      -0.449  41.842   2.395  1.00  0.00           H  
ATOM   1084  HA  THR A  71      -2.626  43.562   1.424  1.00  0.00           H  
ATOM   1085  HB  THR A  71      -1.760  44.738   3.482  1.00  0.00           H  
ATOM   1086  HG1 THR A  71      -2.067  46.576   2.441  1.00  0.00           H  
ATOM   1087 1HG2 THR A  71       0.468  45.782   3.352  1.00  0.00           H  
ATOM   1088 2HG2 THR A  71       0.595  44.008   3.315  1.00  0.00           H  
ATOM   1089 3HG2 THR A  71       0.776  44.944   1.813  1.00  0.00           H  
ATOM   1090  N   ARG A  72      -0.739  44.660  -0.273  1.00  0.00           N  
ATOM   1091  CA  ARG A  72      -0.098  44.756  -1.579  1.00  0.00           C  
ATOM   1092  C   ARG A  72       0.126  46.209  -1.977  1.00  0.00           C  
ATOM   1093  O   ARG A  72      -0.610  47.100  -1.552  1.00  0.00           O  
ATOM   1094  CB  ARG A  72      -0.940  44.066  -2.642  1.00  0.00           C  
ATOM   1095  CG  ARG A  72      -2.368  44.576  -2.756  1.00  0.00           C  
ATOM   1096  CD  ARG A  72      -2.482  45.672  -3.752  1.00  0.00           C  
ATOM   1097  NE  ARG A  72      -3.868  45.967  -4.077  1.00  0.00           N  
ATOM   1098  CZ  ARG A  72      -4.655  46.809  -3.379  1.00  0.00           C  
ATOM   1099  NH1 ARG A  72      -4.179  47.430  -2.322  1.00  0.00           N  
ATOM   1100  NH2 ARG A  72      -5.905  47.011  -3.757  1.00  0.00           N  
ATOM   1101  H   ARG A  72      -1.187  45.477   0.116  1.00  0.00           H  
ATOM   1102  HA  ARG A  72       0.871  44.258  -1.526  1.00  0.00           H  
ATOM   1103 1HB  ARG A  72      -0.468  44.187  -3.615  1.00  0.00           H  
ATOM   1104 2HB  ARG A  72      -0.987  42.997  -2.431  1.00  0.00           H  
ATOM   1105 1HG  ARG A  72      -3.021  43.760  -3.067  1.00  0.00           H  
ATOM   1106 2HG  ARG A  72      -2.698  44.956  -1.788  1.00  0.00           H  
ATOM   1107 1HD  ARG A  72      -2.025  46.576  -3.351  1.00  0.00           H  
ATOM   1108 2HD  ARG A  72      -1.970  45.384  -4.670  1.00  0.00           H  
ATOM   1109  HE  ARG A  72      -4.269  45.509  -4.884  1.00  0.00           H  
ATOM   1110 1HH1 ARG A  72      -3.223  47.275  -2.034  1.00  0.00           H  
ATOM   1111 2HH1 ARG A  72      -4.768  48.061  -1.799  1.00  0.00           H  
ATOM   1112 1HH2 ARG A  72      -6.271  46.534  -4.570  1.00  0.00           H  
ATOM   1113 2HH2 ARG A  72      -6.494  47.642  -3.234  1.00  0.00           H  
ATOM   1114  N   ASP A  73       1.146  46.443  -2.796  1.00  0.00           N  
ATOM   1115  CA  ASP A  73       1.419  47.777  -3.318  1.00  0.00           C  
ATOM   1116  C   ASP A  73       1.633  47.745  -4.826  1.00  0.00           C  
ATOM   1117  O   ASP A  73       2.664  47.275  -5.307  1.00  0.00           O  
ATOM   1118  CB  ASP A  73       2.650  48.378  -2.635  1.00  0.00           C  
ATOM   1119  CG  ASP A  73       2.914  49.819  -3.053  1.00  0.00           C  
ATOM   1120  OD1 ASP A  73       2.338  50.251  -4.023  1.00  0.00           O  
ATOM   1121  OD2 ASP A  73       3.690  50.473  -2.398  1.00  0.00           O  
ATOM   1122  H   ASP A  73       1.748  45.677  -3.063  1.00  0.00           H  
ATOM   1123  HA  ASP A  73       0.559  48.413  -3.109  1.00  0.00           H  
ATOM   1124 1HB  ASP A  73       2.518  48.348  -1.553  1.00  0.00           H  
ATOM   1125 2HB  ASP A  73       3.529  47.779  -2.875  1.00  0.00           H  
ATOM   1126  N   THR A  74       0.652  48.247  -5.568  1.00  0.00           N  
ATOM   1127  CA  THR A  74       0.603  48.047  -7.011  1.00  0.00           C  
ATOM   1128  C   THR A  74       1.610  48.940  -7.725  1.00  0.00           C  
ATOM   1129  O   THR A  74       1.932  48.719  -8.892  1.00  0.00           O  
ATOM   1130  CB  THR A  74      -0.809  48.317  -7.561  1.00  0.00           C  
ATOM   1131  OG1 THR A  74      -1.168  49.683  -7.315  1.00  0.00           O  
ATOM   1132  CG2 THR A  74      -1.825  47.402  -6.895  1.00  0.00           C  
ATOM   1133  H   THR A  74      -0.079  48.781  -5.120  1.00  0.00           H  
ATOM   1134  HA  THR A  74       0.863  47.010  -7.226  1.00  0.00           H  
ATOM   1135  HB  THR A  74      -0.821  48.141  -8.637  1.00  0.00           H  
ATOM   1136  HG1 THR A  74      -0.421  50.251  -7.519  1.00  0.00           H  
ATOM   1137 1HG2 THR A  74      -2.818  47.606  -7.296  1.00  0.00           H  
ATOM   1138 2HG2 THR A  74      -1.562  46.362  -7.090  1.00  0.00           H  
ATOM   1139 3HG2 THR A  74      -1.825  47.580  -5.820  1.00  0.00           H  
ATOM   1140  N   SER A  75       2.103  49.950  -7.017  1.00  0.00           N  
ATOM   1141  CA  SER A  75       3.087  50.870  -7.577  1.00  0.00           C  
ATOM   1142  C   SER A  75       4.451  50.205  -7.708  1.00  0.00           C  
ATOM   1143  O   SER A  75       5.322  50.690  -8.430  1.00  0.00           O  
ATOM   1144  CB  SER A  75       3.199  52.107  -6.707  1.00  0.00           C  
ATOM   1145  OG  SER A  75       3.833  51.812  -5.493  1.00  0.00           O  
ATOM   1146  H   SER A  75       1.789  50.085  -6.067  1.00  0.00           H  
ATOM   1147  HA  SER A  75       2.754  51.169  -8.572  1.00  0.00           H  
ATOM   1148 1HB  SER A  75       3.762  52.875  -7.238  1.00  0.00           H  
ATOM   1149 2HB  SER A  75       2.204  52.506  -6.513  1.00  0.00           H  
ATOM   1150  HG  SER A  75       3.165  51.401  -4.939  1.00  0.00           H  
ATOM   1151  N   ILE A  76       4.630  49.092  -7.006  1.00  0.00           N  
ATOM   1152  CA  ILE A  76       5.863  48.318  -7.099  1.00  0.00           C  
ATOM   1153  C   ILE A  76       5.570  46.847  -7.365  1.00  0.00           C  
ATOM   1154  O   ILE A  76       6.487  46.040  -7.524  1.00  0.00           O  
ATOM   1155  CB  ILE A  76       6.694  48.451  -5.809  1.00  0.00           C  
ATOM   1156  CG1 ILE A  76       5.911  47.906  -4.611  1.00  0.00           C  
ATOM   1157  CG2 ILE A  76       7.086  49.902  -5.578  1.00  0.00           C  
ATOM   1158  CD1 ILE A  76       6.731  47.796  -3.346  1.00  0.00           C  
ATOM   1159  H   ILE A  76       3.895  48.773  -6.392  1.00  0.00           H  
ATOM   1160  HA  ILE A  76       6.451  48.704  -7.930  1.00  0.00           H  
ATOM   1161  HB  ILE A  76       7.598  47.849  -5.895  1.00  0.00           H  
ATOM   1162 1HG1 ILE A  76       5.058  48.553  -4.410  1.00  0.00           H  
ATOM   1163 2HG1 ILE A  76       5.522  46.917  -4.851  1.00  0.00           H  
ATOM   1164 1HG2 ILE A  76       7.672  49.978  -4.662  1.00  0.00           H  
ATOM   1165 2HG2 ILE A  76       7.680  50.257  -6.419  1.00  0.00           H  
ATOM   1166 3HG2 ILE A  76       6.188  50.512  -5.485  1.00  0.00           H  
ATOM   1167 1HD1 ILE A  76       6.109  47.403  -2.542  1.00  0.00           H  
ATOM   1168 2HD1 ILE A  76       7.573  47.124  -3.515  1.00  0.00           H  
ATOM   1169 3HD1 ILE A  76       7.103  48.781  -3.067  1.00  0.00           H  
ATOM   1170  N   SER A  77       4.288  46.503  -7.414  1.00  0.00           N  
ATOM   1171  CA  SER A  77       3.870  45.151  -7.766  1.00  0.00           C  
ATOM   1172  C   SER A  77       4.397  44.133  -6.764  1.00  0.00           C  
ATOM   1173  O   SER A  77       4.866  43.059  -7.143  1.00  0.00           O  
ATOM   1174  CB  SER A  77       4.356  44.801  -9.159  1.00  0.00           C  
ATOM   1175  OG  SER A  77       3.823  45.679 -10.112  1.00  0.00           O  
ATOM   1176  H   SER A  77       3.584  47.196  -7.201  1.00  0.00           H  
ATOM   1177  HA  SER A  77       2.780  45.112  -7.754  1.00  0.00           H  
ATOM   1178 1HB  SER A  77       5.444  44.846  -9.187  1.00  0.00           H  
ATOM   1179 2HB  SER A  77       4.065  43.779  -9.399  1.00  0.00           H  
ATOM   1180  HG  SER A  77       3.524  46.450  -9.624  1.00  0.00           H  
ATOM   1181  N   THR A  78       4.316  44.475  -5.482  1.00  0.00           N  
ATOM   1182  CA  THR A  78       4.814  43.605  -4.424  1.00  0.00           C  
ATOM   1183  C   THR A  78       3.729  43.310  -3.397  1.00  0.00           C  
ATOM   1184  O   THR A  78       3.046  44.218  -2.923  1.00  0.00           O  
ATOM   1185  CB  THR A  78       6.035  44.228  -3.722  1.00  0.00           C  
ATOM   1186  OG1 THR A  78       7.086  44.431  -4.675  1.00  0.00           O  
ATOM   1187  CG2 THR A  78       6.533  43.318  -2.609  1.00  0.00           C  
ATOM   1188  H   THR A  78       3.900  45.362  -5.235  1.00  0.00           H  
ATOM   1189  HA  THR A  78       5.121  42.658  -4.870  1.00  0.00           H  
ATOM   1190  HB  THR A  78       5.757  45.192  -3.297  1.00  0.00           H  
ATOM   1191  HG1 THR A  78       6.785  45.034  -5.358  1.00  0.00           H  
ATOM   1192 1HG2 THR A  78       7.395  43.774  -2.124  1.00  0.00           H  
ATOM   1193 2HG2 THR A  78       5.739  43.171  -1.877  1.00  0.00           H  
ATOM   1194 3HG2 THR A  78       6.821  42.355  -3.029  1.00  0.00           H  
ATOM   1195  N   ALA A  79       3.573  42.034  -3.057  1.00  0.00           N  
ATOM   1196  CA  ALA A  79       2.632  41.627  -2.021  1.00  0.00           C  
ATOM   1197  C   ALA A  79       3.338  41.411  -0.689  1.00  0.00           C  
ATOM   1198  O   ALA A  79       4.526  41.091  -0.650  1.00  0.00           O  
ATOM   1199  CB  ALA A  79       1.897  40.362  -2.441  1.00  0.00           C  
ATOM   1200  H   ALA A  79       4.122  41.329  -3.529  1.00  0.00           H  
ATOM   1201  HA  ALA A  79       1.906  42.429  -1.889  1.00  0.00           H  
ATOM   1202 1HB  ALA A  79       1.198  40.070  -1.658  1.00  0.00           H  
ATOM   1203 2HB  ALA A  79       1.350  40.549  -3.365  1.00  0.00           H  
ATOM   1204 3HB  ALA A  79       2.617  39.560  -2.602  1.00  0.00           H  
ATOM   1205  N   TYR A  80       2.600  41.589   0.402  1.00  0.00           N  
ATOM   1206  CA  TYR A  80       3.160  41.436   1.739  1.00  0.00           C  
ATOM   1207  C   TYR A  80       2.278  40.549   2.607  1.00  0.00           C  
ATOM   1208  O   TYR A  80       1.054  40.549   2.469  1.00  0.00           O  
ATOM   1209  CB  TYR A  80       3.351  42.804   2.399  1.00  0.00           C  
ATOM   1210  CG  TYR A  80       4.291  43.719   1.647  1.00  0.00           C  
ATOM   1211  CD1 TYR A  80       3.797  44.568   0.667  1.00  0.00           C  
ATOM   1212  CD2 TYR A  80       5.648  43.709   1.936  1.00  0.00           C  
ATOM   1213  CE1 TYR A  80       4.656  45.404  -0.020  1.00  0.00           C  
ATOM   1214  CE2 TYR A  80       6.506  44.545   1.249  1.00  0.00           C  
ATOM   1215  CZ  TYR A  80       6.015  45.390   0.275  1.00  0.00           C  
ATOM   1216  OH  TYR A  80       6.870  46.222  -0.410  1.00  0.00           O  
ATOM   1217  H   TYR A  80       1.626  41.837   0.301  1.00  0.00           H  
ATOM   1218  HA  TYR A  80       4.133  40.952   1.653  1.00  0.00           H  
ATOM   1219 1HB  TYR A  80       2.385  43.304   2.486  1.00  0.00           H  
ATOM   1220 2HB  TYR A  80       3.741  42.669   3.407  1.00  0.00           H  
ATOM   1221  HD1 TYR A  80       2.731  44.575   0.440  1.00  0.00           H  
ATOM   1222  HD2 TYR A  80       6.036  43.042   2.705  1.00  0.00           H  
ATOM   1223  HE1 TYR A  80       4.268  46.071  -0.789  1.00  0.00           H  
ATOM   1224  HE2 TYR A  80       7.573  44.537   1.476  1.00  0.00           H  
ATOM   1225  HH  TYR A  80       7.773  46.053  -0.129  1.00  0.00           H  
ATOM   1226  N   MET A  81       2.905  39.794   3.503  1.00  0.00           N  
ATOM   1227  CA  MET A  81       2.175  39.026   4.504  1.00  0.00           C  
ATOM   1228  C   MET A  81       2.848  39.118   5.867  1.00  0.00           C  
ATOM   1229  O   MET A  81       3.974  38.654   6.047  1.00  0.00           O  
ATOM   1230  CB  MET A  81       2.054  37.568   4.066  1.00  0.00           C  
ATOM   1231  CG  MET A  81       1.312  36.674   5.049  1.00  0.00           C  
ATOM   1232  SD  MET A  81       1.274  34.948   4.527  1.00  0.00           S  
ATOM   1233  CE  MET A  81       2.965  34.458   4.853  1.00  0.00           C  
ATOM   1234  H   MET A  81       3.914  39.751   3.490  1.00  0.00           H  
ATOM   1235  HA  MET A  81       1.174  39.447   4.600  1.00  0.00           H  
ATOM   1236 1HB  MET A  81       1.534  37.517   3.110  1.00  0.00           H  
ATOM   1237 2HB  MET A  81       3.051  37.148   3.919  1.00  0.00           H  
ATOM   1238 1HG  MET A  81       1.793  36.729   6.025  1.00  0.00           H  
ATOM   1239 2HG  MET A  81       0.286  37.024   5.155  1.00  0.00           H  
ATOM   1240 1HE  MET A  81       3.099  33.411   4.580  1.00  0.00           H  
ATOM   1241 2HE  MET A  81       3.643  35.077   4.264  1.00  0.00           H  
ATOM   1242 3HE  MET A  81       3.184  34.588   5.913  1.00  0.00           H  
ATOM   1243  N   GLU A  82       2.151  39.718   6.826  1.00  0.00           N  
ATOM   1244  CA  GLU A  82       2.687  39.887   8.172  1.00  0.00           C  
ATOM   1245  C   GLU A  82       2.022  38.931   9.153  1.00  0.00           C  
ATOM   1246  O   GLU A  82       0.800  38.930   9.303  1.00  0.00           O  
ATOM   1247  CB  GLU A  82       2.499  41.331   8.643  1.00  0.00           C  
ATOM   1248  CG  GLU A  82       3.069  41.620  10.025  1.00  0.00           C  
ATOM   1249  CD  GLU A  82       2.925  43.061  10.427  1.00  0.00           C  
ATOM   1250  OE1 GLU A  82       2.454  43.837   9.630  1.00  0.00           O  
ATOM   1251  OE2 GLU A  82       3.288  43.388  11.533  1.00  0.00           O  
ATOM   1252  H   GLU A  82       1.226  40.067   6.618  1.00  0.00           H  
ATOM   1253  HA  GLU A  82       3.754  39.663   8.150  1.00  0.00           H  
ATOM   1254 1HB  GLU A  82       2.975  42.010   7.936  1.00  0.00           H  
ATOM   1255 2HB  GLU A  82       1.436  41.571   8.663  1.00  0.00           H  
ATOM   1256 1HG  GLU A  82       2.555  40.998  10.756  1.00  0.00           H  
ATOM   1257 2HG  GLU A  82       4.124  41.348  10.035  1.00  0.00           H  
ATOM   1258  N   LEU A  83       2.833  38.118   9.821  1.00  0.00           N  
ATOM   1259  CA  LEU A  83       2.336  37.222  10.858  1.00  0.00           C  
ATOM   1260  C   LEU A  83       2.680  37.743  12.248  1.00  0.00           C  
ATOM   1261  O   LEU A  83       3.851  37.828  12.617  1.00  0.00           O  
ATOM   1262  CB  LEU A  83       2.925  35.818  10.672  1.00  0.00           C  
ATOM   1263  CG  LEU A  83       2.684  34.837  11.827  1.00  0.00           C  
ATOM   1264  CD1 LEU A  83       1.187  34.632  12.017  1.00  0.00           C  
ATOM   1265  CD2 LEU A  83       3.383  33.519  11.528  1.00  0.00           C  
ATOM   1266  H   LEU A  83       3.820  38.121   9.605  1.00  0.00           H  
ATOM   1267  HA  LEU A  83       1.252  37.162  10.773  1.00  0.00           H  
ATOM   1268 1HB  LEU A  83       2.498  35.379   9.771  1.00  0.00           H  
ATOM   1269 2HB  LEU A  83       4.002  35.908  10.533  1.00  0.00           H  
ATOM   1270  HG  LEU A  83       3.082  35.258  12.751  1.00  0.00           H  
ATOM   1271 1HD1 LEU A  83       1.017  33.935  12.837  1.00  0.00           H  
ATOM   1272 2HD1 LEU A  83       0.716  35.587  12.248  1.00  0.00           H  
ATOM   1273 3HD1 LEU A  83       0.757  34.227  11.101  1.00  0.00           H  
ATOM   1274 1HD2 LEU A  83       3.213  32.823  12.350  1.00  0.00           H  
ATOM   1275 2HD2 LEU A  83       2.985  33.097  10.606  1.00  0.00           H  
ATOM   1276 3HD2 LEU A  83       4.454  33.693  11.416  1.00  0.00           H  
ATOM   1277  N   SER A  84       1.652  38.091  13.015  1.00  0.00           N  
ATOM   1278  CA  SER A  84       1.839  38.542  14.389  1.00  0.00           C  
ATOM   1279  C   SER A  84       1.646  37.398  15.375  1.00  0.00           C  
ATOM   1280  O   SER A  84       1.156  36.328  15.012  1.00  0.00           O  
ATOM   1281  CB  SER A  84       0.871  39.664  14.706  1.00  0.00           C  
ATOM   1282  OG  SER A  84      -0.451  39.198  14.722  1.00  0.00           O  
ATOM   1283  H   SER A  84       0.717  38.041  12.636  1.00  0.00           H  
ATOM   1284  HA  SER A  84       2.858  38.916  14.494  1.00  0.00           H  
ATOM   1285 1HB  SER A  84       1.119  40.096  15.676  1.00  0.00           H  
ATOM   1286 2HB  SER A  84       0.972  40.453  13.962  1.00  0.00           H  
ATOM   1287  HG  SER A  84      -0.635  38.895  13.830  1.00  0.00           H  
ATOM   1288  N   ARG A  85       2.034  37.629  16.625  1.00  0.00           N  
ATOM   1289  CA  ARG A  85       1.914  36.613  17.664  1.00  0.00           C  
ATOM   1290  C   ARG A  85       2.716  35.367  17.311  1.00  0.00           C  
ATOM   1291  O   ARG A  85       2.180  34.259  17.286  1.00  0.00           O  
ATOM   1292  CB  ARG A  85       0.456  36.232  17.876  1.00  0.00           C  
ATOM   1293  CG  ARG A  85      -0.445  37.373  18.322  1.00  0.00           C  
ATOM   1294  CD  ARG A  85      -1.836  36.911  18.564  1.00  0.00           C  
ATOM   1295  NE  ARG A  85      -2.696  37.995  19.013  1.00  0.00           N  
ATOM   1296  CZ  ARG A  85      -4.018  37.875  19.246  1.00  0.00           C  
ATOM   1297  NH1 ARG A  85      -4.614  36.718  19.068  1.00  0.00           N  
ATOM   1298  NH2 ARG A  85      -4.714  38.923  19.652  1.00  0.00           N  
ATOM   1299  H   ARG A  85       2.421  38.531  16.861  1.00  0.00           H  
ATOM   1300  HA  ARG A  85       2.305  37.024  18.596  1.00  0.00           H  
ATOM   1301 1HB  ARG A  85       0.047  35.832  16.949  1.00  0.00           H  
ATOM   1302 2HB  ARG A  85       0.391  35.446  18.628  1.00  0.00           H  
ATOM   1303 1HG  ARG A  85      -0.059  37.800  19.248  1.00  0.00           H  
ATOM   1304 2HG  ARG A  85      -0.468  38.142  17.549  1.00  0.00           H  
ATOM   1305 1HD  ARG A  85      -2.250  36.506  17.642  1.00  0.00           H  
ATOM   1306 2HD  ARG A  85      -1.833  36.138  19.332  1.00  0.00           H  
ATOM   1307  HE  ARG A  85      -2.272  38.901  19.160  1.00  0.00           H  
ATOM   1308 1HH1 ARG A  85      -4.082  35.917  18.758  1.00  0.00           H  
ATOM   1309 2HH1 ARG A  85      -5.605  36.628  19.243  1.00  0.00           H  
ATOM   1310 1HH2 ARG A  85      -4.255  39.813  19.788  1.00  0.00           H  
ATOM   1311 2HH2 ARG A  85      -5.704  38.833  19.826  1.00  0.00           H  
ATOM   1312  N   LEU A  86       4.002  35.554  17.039  1.00  0.00           N  
ATOM   1313  CA  LEU A  86       4.861  34.459  16.605  1.00  0.00           C  
ATOM   1314  C   LEU A  86       5.118  33.477  17.741  1.00  0.00           C  
ATOM   1315  O   LEU A  86       5.202  33.868  18.905  1.00  0.00           O  
ATOM   1316  CB  LEU A  86       6.196  35.007  16.083  1.00  0.00           C  
ATOM   1317  CG  LEU A  86       6.123  35.790  14.766  1.00  0.00           C  
ATOM   1318  CD1 LEU A  86       7.484  36.402  14.463  1.00  0.00           C  
ATOM   1319  CD2 LEU A  86       5.681  34.860  13.646  1.00  0.00           C  
ATOM   1320  H   LEU A  86       4.396  36.480  17.135  1.00  0.00           H  
ATOM   1321  HA  LEU A  86       4.361  33.927  15.797  1.00  0.00           H  
ATOM   1322 1HB  LEU A  86       6.619  35.667  16.838  1.00  0.00           H  
ATOM   1323 2HB  LEU A  86       6.880  34.172  15.935  1.00  0.00           H  
ATOM   1324  HG  LEU A  86       5.406  36.605  14.866  1.00  0.00           H  
ATOM   1325 1HD1 LEU A  86       7.433  36.959  13.527  1.00  0.00           H  
ATOM   1326 2HD1 LEU A  86       7.768  37.077  15.271  1.00  0.00           H  
ATOM   1327 3HD1 LEU A  86       8.227  35.610  14.374  1.00  0.00           H  
ATOM   1328 1HD2 LEU A  86       5.629  35.417  12.710  1.00  0.00           H  
ATOM   1329 2HD2 LEU A  86       6.398  34.046  13.544  1.00  0.00           H  
ATOM   1330 3HD2 LEU A  86       4.698  34.451  13.880  1.00  0.00           H  
ATOM   1331  N   ARG A  87       5.243  32.200  17.396  1.00  0.00           N  
ATOM   1332  CA  ARG A  87       5.651  31.183  18.357  1.00  0.00           C  
ATOM   1333  C   ARG A  87       6.635  30.201  17.734  1.00  0.00           C  
ATOM   1334  O   ARG A  87       6.857  30.213  16.523  1.00  0.00           O  
ATOM   1335  CB  ARG A  87       4.441  30.422  18.878  1.00  0.00           C  
ATOM   1336  CG  ARG A  87       3.588  29.764  17.805  1.00  0.00           C  
ATOM   1337  CD  ARG A  87       2.356  29.162  18.376  1.00  0.00           C  
ATOM   1338  NE  ARG A  87       2.638  27.929  19.093  1.00  0.00           N  
ATOM   1339  CZ  ARG A  87       1.806  27.356  19.985  1.00  0.00           C  
ATOM   1340  NH1 ARG A  87       0.649  27.915  20.258  1.00  0.00           N  
ATOM   1341  NH2 ARG A  87       2.155  26.231  20.586  1.00  0.00           N  
ATOM   1342  H   ARG A  87       5.049  31.927  16.443  1.00  0.00           H  
ATOM   1343  HA  ARG A  87       6.140  31.677  19.197  1.00  0.00           H  
ATOM   1344 1HB  ARG A  87       4.770  29.641  19.563  1.00  0.00           H  
ATOM   1345 2HB  ARG A  87       3.799  31.101  19.440  1.00  0.00           H  
ATOM   1346 1HG  ARG A  87       3.295  30.510  17.066  1.00  0.00           H  
ATOM   1347 2HG  ARG A  87       4.162  28.975  17.317  1.00  0.00           H  
ATOM   1348 1HD  ARG A  87       1.897  29.863  19.071  1.00  0.00           H  
ATOM   1349 2HD  ARG A  87       1.656  28.937  17.572  1.00  0.00           H  
ATOM   1350  HE  ARG A  87       3.519  27.469  18.909  1.00  0.00           H  
ATOM   1351 1HH1 ARG A  87       0.382  28.775  19.799  1.00  0.00           H  
ATOM   1352 2HH1 ARG A  87       0.025  27.486  20.927  1.00  0.00           H  
ATOM   1353 1HH2 ARG A  87       3.045  25.801  20.376  1.00  0.00           H  
ATOM   1354 2HH2 ARG A  87       1.532  25.802  21.254  1.00  0.00           H  
ATOM   1355  N   SER A  88       7.224  29.351  18.569  1.00  0.00           N  
ATOM   1356  CA  SER A  88       8.265  28.434  18.122  1.00  0.00           C  
ATOM   1357  C   SER A  88       7.726  27.448  17.093  1.00  0.00           C  
ATOM   1358  O   SER A  88       8.476  26.921  16.272  1.00  0.00           O  
ATOM   1359  CB  SER A  88       8.841  27.681  19.305  1.00  0.00           C  
ATOM   1360  OG  SER A  88       7.886  26.824  19.867  1.00  0.00           O  
ATOM   1361  H   SER A  88       6.942  29.340  19.539  1.00  0.00           H  
ATOM   1362  HA  SER A  88       9.061  29.016  17.654  1.00  0.00           H  
ATOM   1363 1HB  SER A  88       9.707  27.103  18.982  1.00  0.00           H  
ATOM   1364 2HB  SER A  88       9.184  28.391  20.056  1.00  0.00           H  
ATOM   1365  HG  SER A  88       7.876  26.039  19.314  1.00  0.00           H  
ATOM   1366  N   ASP A  89       6.422  27.202  17.144  1.00  0.00           N  
ATOM   1367  CA  ASP A  89       5.795  26.207  16.282  1.00  0.00           C  
ATOM   1368  C   ASP A  89       5.448  26.798  14.921  1.00  0.00           C  
ATOM   1369  O   ASP A  89       4.847  26.131  14.079  1.00  0.00           O  
ATOM   1370  CB  ASP A  89       4.532  25.647  16.939  1.00  0.00           C  
ATOM   1371  CG  ASP A  89       4.826  24.837  18.194  1.00  0.00           C  
ATOM   1372  OD1 ASP A  89       5.827  24.161  18.221  1.00  0.00           O  
ATOM   1373  OD2 ASP A  89       4.047  24.902  19.115  1.00  0.00           O  
ATOM   1374  H   ASP A  89       5.849  27.718  17.797  1.00  0.00           H  
ATOM   1375  HA  ASP A  89       6.500  25.390  16.128  1.00  0.00           H  
ATOM   1376 1HB  ASP A  89       3.863  26.467  17.201  1.00  0.00           H  
ATOM   1377 2HB  ASP A  89       4.004  25.009  16.228  1.00  0.00           H  
ATOM   1378  N   ASP A  90       5.830  28.054  14.712  1.00  0.00           N  
ATOM   1379  CA  ASP A  90       5.667  28.698  13.415  1.00  0.00           C  
ATOM   1380  C   ASP A  90       6.914  28.533  12.557  1.00  0.00           C  
ATOM   1381  O   ASP A  90       6.944  28.953  11.400  1.00  0.00           O  
ATOM   1382  CB  ASP A  90       5.354  30.186  13.590  1.00  0.00           C  
ATOM   1383  CG  ASP A  90       3.951  30.438  14.124  1.00  0.00           C  
ATOM   1384  OD1 ASP A  90       3.046  29.755  13.706  1.00  0.00           O  
ATOM   1385  OD2 ASP A  90       3.797  31.311  14.944  1.00  0.00           O  
ATOM   1386  H   ASP A  90       6.244  28.575  15.472  1.00  0.00           H  
ATOM   1387  HA  ASP A  90       4.832  28.226  12.896  1.00  0.00           H  
ATOM   1388 1HB  ASP A  90       6.074  30.631  14.278  1.00  0.00           H  
ATOM   1389 2HB  ASP A  90       5.460  30.696  12.632  1.00  0.00           H  
ATOM   1390  N   THR A  91       7.943  27.919  13.130  1.00  0.00           N  
ATOM   1391  CA  THR A  91       9.156  27.600  12.386  1.00  0.00           C  
ATOM   1392  C   THR A  91       8.829  26.914  11.066  1.00  0.00           C  
ATOM   1393  O   THR A  91       8.538  25.718  11.032  1.00  0.00           O  
ATOM   1394  CB  THR A  91      10.095  26.704  13.216  1.00  0.00           C  
ATOM   1395  OG1 THR A  91      10.446  27.373  14.434  1.00  0.00           O  
ATOM   1396  CG2 THR A  91      11.360  26.388  12.432  1.00  0.00           C  
ATOM   1397  H   THR A  91       7.884  27.666  14.106  1.00  0.00           H  
ATOM   1398  HA  THR A  91       9.679  28.530  12.162  1.00  0.00           H  
ATOM   1399  HB  THR A  91       9.586  25.773  13.463  1.00  0.00           H  
ATOM   1400  HG1 THR A  91       9.780  27.192  15.101  1.00  0.00           H  
ATOM   1401 1HG2 THR A  91      12.012  25.754  13.034  1.00  0.00           H  
ATOM   1402 2HG2 THR A  91      11.098  25.869  11.511  1.00  0.00           H  
ATOM   1403 3HG2 THR A  91      11.879  27.315  12.191  1.00  0.00           H  
ATOM   1404  N   ALA A  92       8.878  27.678   9.980  1.00  0.00           N  
ATOM   1405  CA  ALA A  92       8.478  27.176   8.671  1.00  0.00           C  
ATOM   1406  C   ALA A  92       9.032  28.049   7.553  1.00  0.00           C  
ATOM   1407  O   ALA A  92       9.307  29.232   7.755  1.00  0.00           O  
ATOM   1408  CB  ALA A  92       6.961  27.094   8.577  1.00  0.00           C  
ATOM   1409  H   ALA A  92       9.202  28.631  10.064  1.00  0.00           H  
ATOM   1410  HA  ALA A  92       8.893  26.175   8.551  1.00  0.00           H  
ATOM   1411 1HB  ALA A  92       6.677  26.718   7.594  1.00  0.00           H  
ATOM   1412 2HB  ALA A  92       6.584  26.420   9.346  1.00  0.00           H  
ATOM   1413 3HB  ALA A  92       6.534  28.085   8.722  1.00  0.00           H  
ATOM   1414  N   VAL A  93       9.193  27.460   6.374  1.00  0.00           N  
ATOM   1415  CA  VAL A  93       9.623  28.205   5.197  1.00  0.00           C  
ATOM   1416  C   VAL A  93       8.432  28.635   4.351  1.00  0.00           C  
ATOM   1417  O   VAL A  93       7.636  27.803   3.915  1.00  0.00           O  
ATOM   1418  CB  VAL A  93      10.575  27.349   4.341  1.00  0.00           C  
ATOM   1419  CG1 VAL A  93      11.004  28.113   3.096  1.00  0.00           C  
ATOM   1420  CG2 VAL A  93      11.786  26.940   5.165  1.00  0.00           C  
ATOM   1421  H   VAL A  93       9.013  26.469   6.290  1.00  0.00           H  
ATOM   1422  HA  VAL A  93      10.156  29.097   5.528  1.00  0.00           H  
ATOM   1423  HB  VAL A  93      10.045  26.458   4.005  1.00  0.00           H  
ATOM   1424 1HG1 VAL A  93      11.676  27.493   2.502  1.00  0.00           H  
ATOM   1425 2HG1 VAL A  93      10.125  28.364   2.503  1.00  0.00           H  
ATOM   1426 3HG1 VAL A  93      11.519  29.027   3.389  1.00  0.00           H  
ATOM   1427 1HG2 VAL A  93      12.455  26.334   4.554  1.00  0.00           H  
ATOM   1428 2HG2 VAL A  93      12.313  27.831   5.506  1.00  0.00           H  
ATOM   1429 3HG2 VAL A  93      11.459  26.359   6.028  1.00  0.00           H  
ATOM   1430  N   TYR A  94       8.314  29.938   4.121  1.00  0.00           N  
ATOM   1431  CA  TYR A  94       7.167  30.491   3.411  1.00  0.00           C  
ATOM   1432  C   TYR A  94       7.374  30.436   1.903  1.00  0.00           C  
ATOM   1433  O   TYR A  94       8.479  30.660   1.410  1.00  0.00           O  
ATOM   1434  CB  TYR A  94       6.904  31.931   3.858  1.00  0.00           C  
ATOM   1435  CG  TYR A  94       6.440  32.049   5.293  1.00  0.00           C  
ATOM   1436  CD1 TYR A  94       6.374  30.920   6.096  1.00  0.00           C  
ATOM   1437  CD2 TYR A  94       6.080  33.287   5.806  1.00  0.00           C  
ATOM   1438  CE1 TYR A  94       5.950  31.028   7.407  1.00  0.00           C  
ATOM   1439  CE2 TYR A  94       5.657  33.395   7.116  1.00  0.00           C  
ATOM   1440  CZ  TYR A  94       5.591  32.272   7.915  1.00  0.00           C  
ATOM   1441  OH  TYR A  94       5.169  32.380   9.220  1.00  0.00           O  
ATOM   1442  H   TYR A  94       9.038  30.562   4.448  1.00  0.00           H  
ATOM   1443  HA  TYR A  94       6.290  29.887   3.647  1.00  0.00           H  
ATOM   1444 1HB  TYR A  94       7.815  32.519   3.745  1.00  0.00           H  
ATOM   1445 2HB  TYR A  94       6.144  32.377   3.217  1.00  0.00           H  
ATOM   1446  HD1 TYR A  94       6.656  29.947   5.693  1.00  0.00           H  
ATOM   1447  HD2 TYR A  94       6.131  34.174   5.174  1.00  0.00           H  
ATOM   1448  HE1 TYR A  94       5.898  30.141   8.038  1.00  0.00           H  
ATOM   1449  HE2 TYR A  94       5.374  34.368   7.519  1.00  0.00           H  
ATOM   1450  HH  TYR A  94       5.111  33.307   9.461  1.00  0.00           H  
ATOM   1451  N   TYR A  95       6.304  30.135   1.175  1.00  0.00           N  
ATOM   1452  CA  TYR A  95       6.352  30.106  -0.282  1.00  0.00           C  
ATOM   1453  C   TYR A  95       5.223  30.930  -0.887  1.00  0.00           C  
ATOM   1454  O   TYR A  95       4.141  31.038  -0.310  1.00  0.00           O  
ATOM   1455  CB  TYR A  95       6.288  28.664  -0.791  1.00  0.00           C  
ATOM   1456  CG  TYR A  95       7.423  27.792  -0.301  1.00  0.00           C  
ATOM   1457  CD1 TYR A  95       7.257  27.010   0.833  1.00  0.00           C  
ATOM   1458  CD2 TYR A  95       8.629  27.775  -0.985  1.00  0.00           C  
ATOM   1459  CE1 TYR A  95       8.294  26.215   1.281  1.00  0.00           C  
ATOM   1460  CE2 TYR A  95       9.666  26.979  -0.537  1.00  0.00           C  
ATOM   1461  CZ  TYR A  95       9.501  26.201   0.591  1.00  0.00           C  
ATOM   1462  OH  TYR A  95      10.533  25.409   1.037  1.00  0.00           O  
ATOM   1463  H   TYR A  95       5.434  29.922   1.643  1.00  0.00           H  
ATOM   1464  HA  TYR A  95       7.295  30.548  -0.606  1.00  0.00           H  
ATOM   1465 1HB  TYR A  95       5.348  28.208  -0.476  1.00  0.00           H  
ATOM   1466 2HB  TYR A  95       6.303  28.662  -1.880  1.00  0.00           H  
ATOM   1467  HD1 TYR A  95       6.309  27.024   1.371  1.00  0.00           H  
ATOM   1468  HD2 TYR A  95       8.760  28.391  -1.875  1.00  0.00           H  
ATOM   1469  HE1 TYR A  95       8.164  25.600   2.171  1.00  0.00           H  
ATOM   1470  HE2 TYR A  95      10.614  26.967  -1.074  1.00  0.00           H  
ATOM   1471  HH  TYR A  95      10.175  24.656   1.514  1.00  0.00           H  
ATOM   1472  N   CYS A  96       5.482  31.511  -2.054  1.00  0.00           N  
ATOM   1473  CA  CYS A  96       4.451  32.220  -2.802  1.00  0.00           C  
ATOM   1474  C   CYS A  96       4.131  31.508  -4.110  1.00  0.00           C  
ATOM   1475  O   CYS A  96       5.013  30.932  -4.746  1.00  0.00           O  
ATOM   1476  CB  CYS A  96       4.893  33.653  -3.102  1.00  0.00           C  
ATOM   1477  SG  CYS A  96       5.171  34.664  -1.629  1.00  0.00           S  
ATOM   1478  H   CYS A  96       6.417  31.461  -2.432  1.00  0.00           H  
ATOM   1479  HA  CYS A  96       3.546  32.256  -2.195  1.00  0.00           H  
ATOM   1480 1HB  CYS A  96       5.818  33.635  -3.679  1.00  0.00           H  
ATOM   1481 2HB  CYS A  96       4.137  34.147  -3.712  1.00  0.00           H  
ATOM   1482  HG  CYS A  96       3.904  35.037  -1.475  1.00  0.00           H  
ATOM   1483  N   ALA A  97       2.863  31.552  -4.507  1.00  0.00           N  
ATOM   1484  CA  ALA A  97       2.428  30.923  -5.748  1.00  0.00           C  
ATOM   1485  C   ALA A  97       1.327  31.735  -6.419  1.00  0.00           C  
ATOM   1486  O   ALA A  97       0.528  32.389  -5.749  1.00  0.00           O  
ATOM   1487  CB  ALA A  97       1.951  29.503  -5.484  1.00  0.00           C  
ATOM   1488  H   ALA A  97       2.185  32.032  -3.934  1.00  0.00           H  
ATOM   1489  HA  ALA A  97       3.279  30.889  -6.428  1.00  0.00           H  
ATOM   1490 1HB  ALA A  97       1.628  29.047  -6.420  1.00  0.00           H  
ATOM   1491 2HB  ALA A  97       2.766  28.918  -5.058  1.00  0.00           H  
ATOM   1492 3HB  ALA A  97       1.116  29.524  -4.785  1.00  0.00           H  
ATOM   1493  N   ARG A  98       1.291  31.689  -7.747  1.00  0.00           N  
ATOM   1494  CA  ARG A  98       0.293  32.426  -8.512  1.00  0.00           C  
ATOM   1495  C   ARG A  98      -0.808  31.502  -9.016  1.00  0.00           C  
ATOM   1496  O   ARG A  98      -0.542  30.378  -9.440  1.00  0.00           O  
ATOM   1497  CB  ARG A  98       0.939  33.132  -9.695  1.00  0.00           C  
ATOM   1498  CG  ARG A  98      -0.037  33.765 -10.673  1.00  0.00           C  
ATOM   1499  CD  ARG A  98       0.665  34.556 -11.716  1.00  0.00           C  
ATOM   1500  NE  ARG A  98       1.593  33.740 -12.483  1.00  0.00           N  
ATOM   1501  CZ  ARG A  98       1.260  33.025 -13.575  1.00  0.00           C  
ATOM   1502  NH1 ARG A  98       0.022  33.036 -14.016  1.00  0.00           N  
ATOM   1503  NH2 ARG A  98       2.179  32.313 -14.204  1.00  0.00           N  
ATOM   1504  H   ARG A  98       1.972  31.128  -8.238  1.00  0.00           H  
ATOM   1505  HA  ARG A  98      -0.156  33.178  -7.862  1.00  0.00           H  
ATOM   1506 1HB  ARG A  98       1.599  33.919  -9.332  1.00  0.00           H  
ATOM   1507 2HB  ARG A  98       1.551  32.423 -10.251  1.00  0.00           H  
ATOM   1508 1HG  ARG A  98      -0.615  32.983 -11.167  1.00  0.00           H  
ATOM   1509 2HG  ARG A  98      -0.713  34.431 -10.135  1.00  0.00           H  
ATOM   1510 1HD  ARG A  98      -0.065  34.980 -12.405  1.00  0.00           H  
ATOM   1511 2HD  ARG A  98       1.229  35.360 -11.244  1.00  0.00           H  
ATOM   1512  HE  ARG A  98       2.556  33.707 -12.174  1.00  0.00           H  
ATOM   1513 1HH1 ARG A  98      -0.681  33.580 -13.535  1.00  0.00           H  
ATOM   1514 2HH1 ARG A  98      -0.227  32.500 -14.835  1.00  0.00           H  
ATOM   1515 1HH2 ARG A  98       3.132  32.305 -13.865  1.00  0.00           H  
ATOM   1516 2HH2 ARG A  98       1.930  31.777 -15.022  1.00  0.00           H  
ATOM   1517  N   SER A  99      -2.046  31.983  -8.967  1.00  0.00           N  
ATOM   1518  CA  SER A  99      -3.188  31.207  -9.435  1.00  0.00           C  
ATOM   1519  C   SER A  99      -3.920  31.928 -10.561  1.00  0.00           C  
ATOM   1520  O   SER A  99      -4.133  33.139 -10.500  1.00  0.00           O  
ATOM   1521  CB  SER A  99      -4.144  30.941  -8.289  1.00  0.00           C  
ATOM   1522  OG  SER A  99      -5.299  30.288  -8.739  1.00  0.00           O  
ATOM   1523  H   SER A  99      -2.199  32.910  -8.596  1.00  0.00           H  
ATOM   1524  HA  SER A  99      -2.825  30.253  -9.819  1.00  0.00           H  
ATOM   1525 1HB  SER A  99      -3.647  30.330  -7.536  1.00  0.00           H  
ATOM   1526 2HB  SER A  99      -4.417  31.884  -7.816  1.00  0.00           H  
ATOM   1527  HG  SER A  99      -5.669  30.848  -9.425  1.00  0.00           H  
ATOM   1528  N   GLY A 100      -4.302  31.177 -11.588  1.00  0.00           N  
ATOM   1529  CA  GLY A 100      -5.013  31.743 -12.728  1.00  0.00           C  
ATOM   1530  C   GLY A 100      -4.908  30.836 -13.947  1.00  0.00           C  
ATOM   1531  O   GLY A 100      -4.753  29.621 -13.818  1.00  0.00           O  
ATOM   1532  H   GLY A 100      -4.095  30.188 -11.578  1.00  0.00           H  
ATOM   1533 1HA  GLY A 100      -6.061  31.888 -12.467  1.00  0.00           H  
ATOM   1534 2HA  GLY A 100      -4.601  32.723 -12.963  1.00  0.00           H  
ATOM   1535  N   GLY A 101      -4.994  31.433 -15.131  1.00  0.00           N  
ATOM   1536  CA  GLY A 101      -4.881  30.683 -16.377  1.00  0.00           C  
ATOM   1537  C   GLY A 101      -3.445  30.669 -16.884  1.00  0.00           C  
ATOM   1538  O   GLY A 101      -2.511  30.974 -16.141  1.00  0.00           O  
ATOM   1539  H   GLY A 101      -5.140  32.431 -15.169  1.00  0.00           H  
ATOM   1540 1HA  GLY A 101      -5.226  29.661 -16.219  1.00  0.00           H  
ATOM   1541 2HA  GLY A 101      -5.532  31.129 -17.129  1.00  0.00           H  
ATOM   1542  N   PRO A 102      -3.274  30.313 -18.152  1.00  0.00           N  
ATOM   1543  CA  PRO A 102      -1.949  30.255 -18.760  1.00  0.00           C  
ATOM   1544  C   PRO A 102      -1.400  31.652 -19.017  1.00  0.00           C  
ATOM   1545  O   PRO A 102      -2.154  32.587 -19.286  1.00  0.00           O  
ATOM   1546  CB  PRO A 102      -2.203  29.498 -20.067  1.00  0.00           C  
ATOM   1547  CG  PRO A 102      -3.617  29.822 -20.409  1.00  0.00           C  
ATOM   1548  CD  PRO A 102      -4.324  29.860 -19.080  1.00  0.00           C  
ATOM   1549  HA  PRO A 102      -1.274  29.689 -18.101  1.00  0.00           H  
ATOM   1550 1HB  PRO A 102      -1.491  29.829 -20.838  1.00  0.00           H  
ATOM   1551 2HB  PRO A 102      -2.036  28.421 -19.917  1.00  0.00           H  
ATOM   1552 1HG  PRO A 102      -3.669  30.783 -20.943  1.00  0.00           H  
ATOM   1553 2HG  PRO A 102      -4.029  29.060 -21.086  1.00  0.00           H  
ATOM   1554 1HD  PRO A 102      -5.157  30.577 -19.128  1.00  0.00           H  
ATOM   1555 2HD  PRO A 102      -4.692  28.854 -18.832  1.00  0.00           H  
ATOM   1556  N   TYR A 103      -0.081  31.788 -18.933  1.00  0.00           N  
ATOM   1557  CA  TYR A 103       0.785  30.666 -18.589  1.00  0.00           C  
ATOM   1558  C   TYR A 103       0.811  30.433 -17.084  1.00  0.00           C  
ATOM   1559  O   TYR A 103       0.629  31.363 -16.298  1.00  0.00           O  
ATOM   1560  CB  TYR A 103       2.203  30.903 -19.114  1.00  0.00           C  
ATOM   1561  CG  TYR A 103       2.313  30.847 -20.621  1.00  0.00           C  
ATOM   1562  CD1 TYR A 103       2.284  32.018 -21.363  1.00  0.00           C  
ATOM   1563  CD2 TYR A 103       2.442  29.623 -21.262  1.00  0.00           C  
ATOM   1564  CE1 TYR A 103       2.384  31.967 -22.740  1.00  0.00           C  
ATOM   1565  CE2 TYR A 103       2.542  29.572 -22.639  1.00  0.00           C  
ATOM   1566  CZ  TYR A 103       2.514  30.737 -23.377  1.00  0.00           C  
ATOM   1567  OH  TYR A 103       2.614  30.686 -24.748  1.00  0.00           O  
ATOM   1568  H   TYR A 103       0.333  32.692 -19.112  1.00  0.00           H  
ATOM   1569  HA  TYR A 103       0.386  29.766 -19.056  1.00  0.00           H  
ATOM   1570 1HB  TYR A 103       2.555  31.882 -18.783  1.00  0.00           H  
ATOM   1571 2HB  TYR A 103       2.875  30.155 -18.695  1.00  0.00           H  
ATOM   1572  HD1 TYR A 103       2.182  32.980 -20.860  1.00  0.00           H  
ATOM   1573  HD2 TYR A 103       2.464  28.703 -20.679  1.00  0.00           H  
ATOM   1574  HE1 TYR A 103       2.361  32.887 -23.323  1.00  0.00           H  
ATOM   1575  HE2 TYR A 103       2.644  28.610 -23.142  1.00  0.00           H  
ATOM   1576  HH  TYR A 103       2.577  31.577 -25.104  1.00  0.00           H  
ATOM   1577  N   PHE A 104       1.040  29.185 -16.687  1.00  0.00           N  
ATOM   1578  CA  PHE A 104       0.823  28.768 -15.308  1.00  0.00           C  
ATOM   1579  C   PHE A 104       2.102  28.882 -14.489  1.00  0.00           C  
ATOM   1580  O   PHE A 104       3.204  28.724 -15.016  1.00  0.00           O  
ATOM   1581  CB  PHE A 104       0.308  27.328 -15.260  1.00  0.00           C  
ATOM   1582  CG  PHE A 104      -1.071  27.158 -15.831  1.00  0.00           C  
ATOM   1583  CD1 PHE A 104      -1.248  26.792 -17.157  1.00  0.00           C  
ATOM   1584  CD2 PHE A 104      -2.194  27.364 -15.044  1.00  0.00           C  
ATOM   1585  CE1 PHE A 104      -2.516  26.635 -17.683  1.00  0.00           C  
ATOM   1586  CE2 PHE A 104      -3.463  27.207 -15.567  1.00  0.00           C  
ATOM   1587  CZ  PHE A 104      -3.623  26.842 -16.888  1.00  0.00           C  
ATOM   1588  H   PHE A 104       1.373  28.509 -17.360  1.00  0.00           H  
ATOM   1589  HA  PHE A 104       0.072  29.422 -14.862  1.00  0.00           H  
ATOM   1590 1HB  PHE A 104       0.987  26.680 -15.813  1.00  0.00           H  
ATOM   1591 2HB  PHE A 104       0.294  26.981 -14.228  1.00  0.00           H  
ATOM   1592  HD1 PHE A 104      -0.372  26.627 -17.785  1.00  0.00           H  
ATOM   1593  HD2 PHE A 104      -2.067  27.652 -14.000  1.00  0.00           H  
ATOM   1594  HE1 PHE A 104      -2.641  26.348 -18.727  1.00  0.00           H  
ATOM   1595  HE2 PHE A 104      -4.337  27.371 -14.937  1.00  0.00           H  
ATOM   1596  HZ  PHE A 104      -4.623  26.720 -17.303  1.00  0.00           H  
ATOM   1597  N   PHE A 105       1.950  29.158 -13.199  1.00  0.00           N  
ATOM   1598  CA  PHE A 105       3.094  29.288 -12.303  1.00  0.00           C  
ATOM   1599  C   PHE A 105       3.530  27.931 -11.767  1.00  0.00           C  
ATOM   1600  O   PHE A 105       3.034  27.470 -10.739  1.00  0.00           O  
ATOM   1601  CB  PHE A 105       2.756  30.219 -11.137  1.00  0.00           C  
ATOM   1602  CG  PHE A 105       3.961  30.713 -10.387  1.00  0.00           C  
ATOM   1603  CD1 PHE A 105       4.890  31.537 -11.005  1.00  0.00           C  
ATOM   1604  CD2 PHE A 105       4.168  30.355  -9.064  1.00  0.00           C  
ATOM   1605  CE1 PHE A 105       5.999  31.992 -10.317  1.00  0.00           C  
ATOM   1606  CE2 PHE A 105       5.274  30.809  -8.373  1.00  0.00           C  
ATOM   1607  CZ  PHE A 105       6.191  31.628  -9.001  1.00  0.00           C  
ATOM   1608  H   PHE A 105       1.019  29.281 -12.828  1.00  0.00           H  
ATOM   1609  HA  PHE A 105       3.925  29.718 -12.863  1.00  0.00           H  
ATOM   1610 1HB  PHE A 105       2.209  31.084 -11.509  1.00  0.00           H  
ATOM   1611 2HB  PHE A 105       2.107  29.699 -10.433  1.00  0.00           H  
ATOM   1612  HD1 PHE A 105       4.737  31.825 -12.046  1.00  0.00           H  
ATOM   1613  HD2 PHE A 105       3.444  29.707  -8.568  1.00  0.00           H  
ATOM   1614  HE1 PHE A 105       6.721  32.638 -10.815  1.00  0.00           H  
ATOM   1615  HE2 PHE A 105       5.425  30.521  -7.333  1.00  0.00           H  
ATOM   1616  HZ  PHE A 105       7.065  31.986  -8.458  1.00  0.00           H  
ATOM   1617  N   ASP A 106       4.462  27.295 -12.468  1.00  0.00           N  
ATOM   1618  CA  ASP A 106       4.746  25.880 -12.259  1.00  0.00           C  
ATOM   1619  C   ASP A 106       5.695  25.677 -11.085  1.00  0.00           C  
ATOM   1620  O   ASP A 106       5.679  24.632 -10.435  1.00  0.00           O  
ATOM   1621  CB  ASP A 106       5.348  25.261 -13.523  1.00  0.00           C  
ATOM   1622  CG  ASP A 106       6.680  25.888 -13.913  1.00  0.00           C  
ATOM   1623  OD1 ASP A 106       6.697  27.058 -14.215  1.00  0.00           O  
ATOM   1624  OD2 ASP A 106       7.666  25.192 -13.907  1.00  0.00           O  
ATOM   1625  H   ASP A 106       4.987  27.804 -13.165  1.00  0.00           H  
ATOM   1626  HA  ASP A 106       3.810  25.369 -12.033  1.00  0.00           H  
ATOM   1627 1HB  ASP A 106       5.498  24.192 -13.368  1.00  0.00           H  
ATOM   1628 2HB  ASP A 106       4.651  25.378 -14.353  1.00  0.00           H  
ATOM   1629  N   TYR A 107       6.522  26.682 -10.818  1.00  0.00           N  
ATOM   1630  CA  TYR A 107       7.537  26.584  -9.776  1.00  0.00           C  
ATOM   1631  C   TYR A 107       7.375  27.692  -8.743  1.00  0.00           C  
ATOM   1632  O   TYR A 107       7.284  28.869  -9.091  1.00  0.00           O  
ATOM   1633  CB  TYR A 107       8.939  26.629 -10.388  1.00  0.00           C  
ATOM   1634  CG  TYR A 107      10.051  26.454  -9.378  1.00  0.00           C  
ATOM   1635  CD1 TYR A 107      10.284  25.210  -8.810  1.00  0.00           C  
ATOM   1636  CD2 TYR A 107      10.839  27.538  -9.019  1.00  0.00           C  
ATOM   1637  CE1 TYR A 107      11.300  25.050  -7.888  1.00  0.00           C  
ATOM   1638  CE2 TYR A 107      11.855  27.378  -8.097  1.00  0.00           C  
ATOM   1639  CZ  TYR A 107      12.086  26.140  -7.533  1.00  0.00           C  
ATOM   1640  OH  TYR A 107      13.098  25.981  -6.614  1.00  0.00           O  
ATOM   1641  H   TYR A 107       6.445  27.537 -11.351  1.00  0.00           H  
ATOM   1642  HA  TYR A 107       7.412  25.631  -9.260  1.00  0.00           H  
ATOM   1643 1HB  TYR A 107       9.034  25.843 -11.139  1.00  0.00           H  
ATOM   1644 2HB  TYR A 107       9.085  27.583 -10.892  1.00  0.00           H  
ATOM   1645  HD1 TYR A 107       9.664  24.358  -9.092  1.00  0.00           H  
ATOM   1646  HD2 TYR A 107      10.656  28.516  -9.464  1.00  0.00           H  
ATOM   1647  HE1 TYR A 107      11.482  24.072  -7.443  1.00  0.00           H  
ATOM   1648  HE2 TYR A 107      12.474  28.230  -7.815  1.00  0.00           H  
ATOM   1649  HH  TYR A 107      13.856  25.575  -7.042  1.00  0.00           H  
ATOM   1650  N   TRP A 108       7.340  27.308  -7.472  1.00  0.00           N  
ATOM   1651  CA  TRP A 108       7.129  28.262  -6.389  1.00  0.00           C  
ATOM   1652  C   TRP A 108       8.353  29.145  -6.185  1.00  0.00           C  
ATOM   1653  O   TRP A 108       9.403  28.914  -6.785  1.00  0.00           O  
ATOM   1654  CB  TRP A 108       6.803  27.527  -5.087  1.00  0.00           C  
ATOM   1655  CG  TRP A 108       5.416  26.959  -5.052  1.00  0.00           C  
ATOM   1656  CD1 TRP A 108       4.531  26.906  -6.086  1.00  0.00           C  
ATOM   1657  CD2 TRP A 108       4.746  26.357  -3.918  1.00  0.00           C  
ATOM   1658  NE1 TRP A 108       3.360  26.316  -5.677  1.00  0.00           N  
ATOM   1659  CE2 TRP A 108       3.475  25.972  -4.353  1.00  0.00           C  
ATOM   1660  CE3 TRP A 108       5.118  26.116  -2.590  1.00  0.00           C  
ATOM   1661  CZ2 TRP A 108       2.564  25.359  -3.507  1.00  0.00           C  
ATOM   1662  CZ3 TRP A 108       4.205  25.500  -1.742  1.00  0.00           C  
ATOM   1663  CH2 TRP A 108       2.962  25.131  -2.190  1.00  0.00           C  
ATOM   1664  H   TRP A 108       7.464  26.331  -7.249  1.00  0.00           H  
ATOM   1665  HA  TRP A 108       6.285  28.900  -6.651  1.00  0.00           H  
ATOM   1666 1HB  TRP A 108       7.511  26.712  -4.943  1.00  0.00           H  
ATOM   1667 2HB  TRP A 108       6.915  28.211  -4.246  1.00  0.00           H  
ATOM   1668  HD1 TRP A 108       4.723  27.277  -7.091  1.00  0.00           H  
ATOM   1669  HE1 TRP A 108       2.547  26.160  -6.254  1.00  0.00           H  
ATOM   1670  HE3 TRP A 108       6.105  26.405  -2.230  1.00  0.00           H  
ATOM   1671  HZ2 TRP A 108       1.572  25.059  -3.844  1.00  0.00           H  
ATOM   1672  HZ3 TRP A 108       4.502  25.317  -0.709  1.00  0.00           H  
ATOM   1673  HH2 TRP A 108       2.270  24.649  -1.498  1.00  0.00           H  
ATOM   1674  N   GLY A 109       8.212  30.156  -5.336  1.00  0.00           N  
ATOM   1675  CA  GLY A 109       9.321  31.047  -5.014  1.00  0.00           C  
ATOM   1676  C   GLY A 109      10.489  30.277  -4.411  1.00  0.00           C  
ATOM   1677  O   GLY A 109      10.447  29.052  -4.302  1.00  0.00           O  
ATOM   1678  H   GLY A 109       7.314  30.312  -4.901  1.00  0.00           H  
ATOM   1679 1HA  GLY A 109       9.648  31.562  -5.918  1.00  0.00           H  
ATOM   1680 2HA  GLY A 109       8.983  31.810  -4.314  1.00  0.00           H  
ATOM   1681  N   GLN A 110      11.531  31.004  -4.020  1.00  0.00           N  
ATOM   1682  CA  GLN A 110      12.764  30.384  -3.551  1.00  0.00           C  
ATOM   1683  C   GLN A 110      12.630  29.913  -2.108  1.00  0.00           C  
ATOM   1684  O   GLN A 110      13.425  29.102  -1.633  1.00  0.00           O  
ATOM   1685  CB  GLN A 110      13.936  31.361  -3.675  1.00  0.00           C  
ATOM   1686  CG  GLN A 110      14.011  32.389  -2.559  1.00  0.00           C  
ATOM   1687  CD  GLN A 110      13.295  33.679  -2.912  1.00  0.00           C  
ATOM   1688  OE1 GLN A 110      12.274  33.669  -3.606  1.00  0.00           O  
ATOM   1689  NE2 GLN A 110      13.826  34.799  -2.435  1.00  0.00           N  
ATOM   1690  H   GLN A 110      11.466  32.011  -4.048  1.00  0.00           H  
ATOM   1691  HA  GLN A 110      12.970  29.511  -4.171  1.00  0.00           H  
ATOM   1692 1HB  GLN A 110      14.874  30.805  -3.684  1.00  0.00           H  
ATOM   1693 2HB  GLN A 110      13.865  31.896  -4.622  1.00  0.00           H  
ATOM   1694 1HG  GLN A 110      13.546  31.974  -1.665  1.00  0.00           H  
ATOM   1695 2HG  GLN A 110      15.057  32.621  -2.363  1.00  0.00           H  
ATOM   1696 1HE2 GLN A 110      13.397  35.681  -2.635  1.00  0.00           H  
ATOM   1697 2HE2 GLN A 110      14.654  34.761  -1.876  1.00  0.00           H  
ATOM   1698  N   GLY A 111      11.620  30.427  -1.415  1.00  0.00           N  
ATOM   1699  CA  GLY A 111      11.359  30.034  -0.035  1.00  0.00           C  
ATOM   1700  C   GLY A 111      11.929  31.052   0.944  1.00  0.00           C  
ATOM   1701  O   GLY A 111      13.056  31.520   0.783  1.00  0.00           O  
ATOM   1702  H   GLY A 111      11.017  31.107  -1.855  1.00  0.00           H  
ATOM   1703 1HA  GLY A 111      10.284  29.938   0.119  1.00  0.00           H  
ATOM   1704 2HA  GLY A 111      11.799  29.056   0.154  1.00  0.00           H  
ATOM   1705  N   THR A 112      11.143  31.392   1.960  1.00  0.00           N  
ATOM   1706  CA  THR A 112      11.586  32.321   2.994  1.00  0.00           C  
ATOM   1707  C   THR A 112      11.509  31.684   4.376  1.00  0.00           C  
ATOM   1708  O   THR A 112      10.425  31.523   4.936  1.00  0.00           O  
ATOM   1709  CB  THR A 112      10.749  33.614   2.973  1.00  0.00           C  
ATOM   1710  OG1 THR A 112      10.873  34.245   1.691  1.00  0.00           O  
ATOM   1711  CG2 THR A 112      11.223  34.573   4.054  1.00  0.00           C  
ATOM   1712  H   THR A 112      10.215  30.998   2.018  1.00  0.00           H  
ATOM   1713  HA  THR A 112      12.626  32.582   2.801  1.00  0.00           H  
ATOM   1714  HB  THR A 112       9.701  33.372   3.144  1.00  0.00           H  
ATOM   1715  HG1 THR A 112      11.498  34.971   1.752  1.00  0.00           H  
ATOM   1716 1HG2 THR A 112      10.621  35.481   4.024  1.00  0.00           H  
ATOM   1717 2HG2 THR A 112      11.120  34.100   5.030  1.00  0.00           H  
ATOM   1718 3HG2 THR A 112      12.268  34.826   3.883  1.00  0.00           H  
ATOM   1719  N   LEU A 113      12.666  31.324   4.921  1.00  0.00           N  
ATOM   1720  CA  LEU A 113      12.732  30.704   6.238  1.00  0.00           C  
ATOM   1721  C   LEU A 113      12.351  31.692   7.333  1.00  0.00           C  
ATOM   1722  O   LEU A 113      13.008  32.718   7.513  1.00  0.00           O  
ATOM   1723  CB  LEU A 113      14.142  30.161   6.499  1.00  0.00           C  
ATOM   1724  CG  LEU A 113      14.368  29.528   7.878  1.00  0.00           C  
ATOM   1725  CD1 LEU A 113      13.490  28.291   8.019  1.00  0.00           C  
ATOM   1726  CD2 LEU A 113      15.839  29.176   8.041  1.00  0.00           C  
ATOM   1727  H   LEU A 113      13.522  31.485   4.409  1.00  0.00           H  
ATOM   1728  HA  LEU A 113      12.026  29.874   6.265  1.00  0.00           H  
ATOM   1729 1HB  LEU A 113      14.369  29.407   5.747  1.00  0.00           H  
ATOM   1730 2HB  LEU A 113      14.855  30.979   6.389  1.00  0.00           H  
ATOM   1731  HG  LEU A 113      14.075  30.234   8.655  1.00  0.00           H  
ATOM   1732 1HD1 LEU A 113      13.650  27.841   8.999  1.00  0.00           H  
ATOM   1733 2HD1 LEU A 113      12.443  28.575   7.917  1.00  0.00           H  
ATOM   1734 3HD1 LEU A 113      13.749  27.572   7.243  1.00  0.00           H  
ATOM   1735 1HD2 LEU A 113      15.999  28.727   9.022  1.00  0.00           H  
ATOM   1736 2HD2 LEU A 113      16.132  28.469   7.265  1.00  0.00           H  
ATOM   1737 3HD2 LEU A 113      16.441  30.081   7.954  1.00  0.00           H  
ATOM   1738  N   VAL A 114      11.285  31.379   8.062  1.00  0.00           N  
ATOM   1739  CA  VAL A 114      10.857  32.202   9.187  1.00  0.00           C  
ATOM   1740  C   VAL A 114      10.938  31.430  10.497  1.00  0.00           C  
ATOM   1741  O   VAL A 114      10.275  30.406  10.667  1.00  0.00           O  
ATOM   1742  CB  VAL A 114       9.413  32.692   8.971  1.00  0.00           C  
ATOM   1743  CG1 VAL A 114       8.935  33.489  10.176  1.00  0.00           C  
ATOM   1744  CG2 VAL A 114       9.335  33.531   7.705  1.00  0.00           C  
ATOM   1745  H   VAL A 114      10.759  30.549   7.832  1.00  0.00           H  
ATOM   1746  HA  VAL A 114      11.516  33.069   9.251  1.00  0.00           H  
ATOM   1747  HB  VAL A 114       8.756  31.828   8.876  1.00  0.00           H  
ATOM   1748 1HG1 VAL A 114       7.913  33.827  10.007  1.00  0.00           H  
ATOM   1749 2HG1 VAL A 114       8.966  32.858  11.064  1.00  0.00           H  
ATOM   1750 3HG1 VAL A 114       9.583  34.353  10.321  1.00  0.00           H  
ATOM   1751 1HG2 VAL A 114       8.311  33.874   7.558  1.00  0.00           H  
ATOM   1752 2HG2 VAL A 114       9.996  34.393   7.797  1.00  0.00           H  
ATOM   1753 3HG2 VAL A 114       9.642  32.929   6.849  1.00  0.00           H  
ATOM   1754  N   THR A 115      11.754  31.926  11.421  1.00  0.00           N  
ATOM   1755  CA  THR A 115      11.905  31.296  12.728  1.00  0.00           C  
ATOM   1756  C   THR A 115      11.608  32.281  13.851  1.00  0.00           C  
ATOM   1757  O   THR A 115      10.472  32.523  14.153  1.00  0.00           O  
ATOM   1758  OXT THR A 115      12.510  32.816  14.434  1.00  0.00           O  
ATOM   1759  CB  THR A 115      13.322  30.720  12.905  1.00  0.00           C  
ATOM   1760  OG1 THR A 115      13.568  29.732  11.897  1.00  0.00           O  
ATOM   1761  CG2 THR A 115      13.471  30.086  14.279  1.00  0.00           C  
ATOM   1762  H   THR A 115      12.283  32.761  11.213  1.00  0.00           H  
ATOM   1763  HA  THR A 115      11.189  30.477  12.801  1.00  0.00           H  
ATOM   1764  HB  THR A 115      14.055  31.519  12.799  1.00  0.00           H  
ATOM   1765  HG1 THR A 115      13.779  28.894  12.316  1.00  0.00           H  
ATOM   1766 1HG2 THR A 115      14.479  29.685  14.387  1.00  0.00           H  
ATOM   1767 2HG2 THR A 115      13.295  30.838  15.049  1.00  0.00           H  
ATOM   1768 3HG2 THR A 115      12.747  29.280  14.388  1.00  0.00           H  
ATOM   1769  N   ASP C 116      -9.618  22.768   6.422  1.00  0.00           N  
ATOM   1770  CA  ASP C 116      -9.166  22.086   7.629  1.00  0.00           C  
ATOM   1771  C   ASP C 116      -9.361  20.579   7.516  1.00  0.00           C  
ATOM   1772  O   ASP C 116      -9.716  19.915   8.490  1.00  0.00           O  
ATOM   1773  CB  ASP C 116      -9.915  22.613   8.855  1.00  0.00           C  
ATOM   1774  CG  ASP C 116     -11.421  22.414   8.761  1.00  0.00           C  
ATOM   1775  OD1 ASP C 116     -11.901  22.164   7.680  1.00  0.00           O  
ATOM   1776  OD2 ASP C 116     -12.077  22.512   9.770  1.00  0.00           O  
ATOM   1777 1H   ASP C 116      -9.478  23.753   6.523  1.00  0.00           H  
ATOM   1778 2H   ASP C 116      -9.096  22.436   5.636  1.00  0.00           H  
ATOM   1779 3H   ASP C 116     -10.590  22.582   6.278  1.00  0.00           H  
ATOM   1780  HA  ASP C 116      -8.101  22.283   7.759  1.00  0.00           H  
ATOM   1781 1HB  ASP C 116      -9.551  22.106   9.749  1.00  0.00           H  
ATOM   1782 2HB  ASP C 116      -9.711  23.677   8.976  1.00  0.00           H  
ATOM   1783  N   ILE C 117      -9.127  20.045   6.323  1.00  0.00           N  
ATOM   1784  CA  ILE C 117      -9.173  18.604   6.106  1.00  0.00           C  
ATOM   1785  C   ILE C 117      -7.787  17.984   6.231  1.00  0.00           C  
ATOM   1786  O   ILE C 117      -6.847  18.401   5.555  1.00  0.00           O  
ATOM   1787  CB  ILE C 117      -9.761  18.275   4.721  1.00  0.00           C  
ATOM   1788  CG1 ILE C 117     -11.202  18.781   4.619  1.00  0.00           C  
ATOM   1789  CG2 ILE C 117      -9.698  16.778   4.459  1.00  0.00           C  
ATOM   1790  CD1 ILE C 117     -11.802  18.640   3.239  1.00  0.00           C  
ATOM   1791  H   ILE C 117      -8.912  20.653   5.545  1.00  0.00           H  
ATOM   1792  HA  ILE C 117      -9.814  18.160   6.867  1.00  0.00           H  
ATOM   1793  HB  ILE C 117      -9.190  18.794   3.952  1.00  0.00           H  
ATOM   1794 1HG1 ILE C 117     -11.830  18.233   5.322  1.00  0.00           H  
ATOM   1795 2HG1 ILE C 117     -11.239  19.833   4.901  1.00  0.00           H  
ATOM   1796 1HG2 ILE C 117     -10.118  16.563   3.476  1.00  0.00           H  
ATOM   1797 2HG2 ILE C 117      -8.661  16.447   4.490  1.00  0.00           H  
ATOM   1798 3HG2 ILE C 117     -10.271  16.251   5.222  1.00  0.00           H  
ATOM   1799 1HD1 ILE C 117     -12.824  19.020   3.246  1.00  0.00           H  
ATOM   1800 2HD1 ILE C 117     -11.208  19.211   2.524  1.00  0.00           H  
ATOM   1801 3HD1 ILE C 117     -11.808  17.590   2.950  1.00  0.00           H  
ATOM   1802  N   VAL C 118      -7.668  16.985   7.099  1.00  0.00           N  
ATOM   1803  CA  VAL C 118      -6.393  16.313   7.323  1.00  0.00           C  
ATOM   1804  C   VAL C 118      -6.068  15.355   6.183  1.00  0.00           C  
ATOM   1805  O   VAL C 118      -6.871  14.487   5.841  1.00  0.00           O  
ATOM   1806  CB  VAL C 118      -6.426  15.533   8.651  1.00  0.00           C  
ATOM   1807  CG1 VAL C 118      -5.136  14.749   8.840  1.00  0.00           C  
ATOM   1808  CG2 VAL C 118      -6.648  16.494   9.809  1.00  0.00           C  
ATOM   1809  H   VAL C 118      -8.481  16.684   7.617  1.00  0.00           H  
ATOM   1810  HA  VAL C 118      -5.609  17.068   7.379  1.00  0.00           H  
ATOM   1811  HB  VAL C 118      -7.241  14.810   8.617  1.00  0.00           H  
ATOM   1812 1HG1 VAL C 118      -5.177  14.204   9.783  1.00  0.00           H  
ATOM   1813 2HG1 VAL C 118      -5.016  14.043   8.018  1.00  0.00           H  
ATOM   1814 3HG1 VAL C 118      -4.291  15.437   8.855  1.00  0.00           H  
ATOM   1815 1HG2 VAL C 118      -6.671  15.936  10.745  1.00  0.00           H  
ATOM   1816 2HG2 VAL C 118      -5.837  17.221   9.839  1.00  0.00           H  
ATOM   1817 3HG2 VAL C 118      -7.597  17.014   9.674  1.00  0.00           H  
ATOM   1818  N   MET C 119      -4.886  15.519   5.599  1.00  0.00           N  
ATOM   1819  CA  MET C 119      -4.479  14.712   4.455  1.00  0.00           C  
ATOM   1820  C   MET C 119      -3.210  13.926   4.758  1.00  0.00           C  
ATOM   1821  O   MET C 119      -2.115  14.488   4.796  1.00  0.00           O  
ATOM   1822  CB  MET C 119      -4.277  15.600   3.229  1.00  0.00           C  
ATOM   1823  CG  MET C 119      -5.507  16.396   2.817  1.00  0.00           C  
ATOM   1824  SD  MET C 119      -5.202  17.462   1.394  1.00  0.00           S  
ATOM   1825  CE  MET C 119      -5.327  16.281   0.054  1.00  0.00           C  
ATOM   1826  H   MET C 119      -4.253  16.220   5.957  1.00  0.00           H  
ATOM   1827  HA  MET C 119      -5.269  13.992   4.240  1.00  0.00           H  
ATOM   1828 1HB  MET C 119      -3.470  16.306   3.421  1.00  0.00           H  
ATOM   1829 2HB  MET C 119      -3.977  14.984   2.379  1.00  0.00           H  
ATOM   1830 1HG  MET C 119      -6.317  15.711   2.568  1.00  0.00           H  
ATOM   1831 2HG  MET C 119      -5.832  17.019   3.650  1.00  0.00           H  
ATOM   1832 1HE  MET C 119      -5.161  16.789  -0.896  1.00  0.00           H  
ATOM   1833 2HE  MET C 119      -4.575  15.501   0.185  1.00  0.00           H  
ATOM   1834 3HE  MET C 119      -6.320  15.831   0.057  1.00  0.00           H  
ATOM   1835  N   THR C 120      -3.363  12.624   4.974  1.00  0.00           N  
ATOM   1836  CA  THR C 120      -2.243  11.774   5.358  1.00  0.00           C  
ATOM   1837  C   THR C 120      -1.688  11.020   4.156  1.00  0.00           C  
ATOM   1838  O   THR C 120      -2.367  10.174   3.574  1.00  0.00           O  
ATOM   1839  CB  THR C 120      -2.656  10.772   6.452  1.00  0.00           C  
ATOM   1840  OG1 THR C 120      -3.078  11.486   7.621  1.00  0.00           O  
ATOM   1841  CG2 THR C 120      -1.490   9.863   6.810  1.00  0.00           C  
ATOM   1842  H   THR C 120      -4.280  12.213   4.870  1.00  0.00           H  
ATOM   1843  HA  THR C 120      -1.448  12.407   5.754  1.00  0.00           H  
ATOM   1844  HB  THR C 120      -3.486  10.165   6.094  1.00  0.00           H  
ATOM   1845  HG1 THR C 120      -3.997  11.280   7.806  1.00  0.00           H  
ATOM   1846 1HG2 THR C 120      -1.800   9.162   7.584  1.00  0.00           H  
ATOM   1847 2HG2 THR C 120      -1.174   9.311   5.925  1.00  0.00           H  
ATOM   1848 3HG2 THR C 120      -0.659  10.465   7.178  1.00  0.00           H  
ATOM   1849  N   GLN C 121      -0.449  11.331   3.789  1.00  0.00           N  
ATOM   1850  CA  GLN C 121       0.216  10.652   2.683  1.00  0.00           C  
ATOM   1851  C   GLN C 121       0.966   9.417   3.166  1.00  0.00           C  
ATOM   1852  O   GLN C 121       1.340   9.324   4.335  1.00  0.00           O  
ATOM   1853  CB  GLN C 121       1.181  11.604   1.972  1.00  0.00           C  
ATOM   1854  CG  GLN C 121       0.503  12.777   1.284  1.00  0.00           C  
ATOM   1855  CD  GLN C 121       1.496  13.701   0.604  1.00  0.00           C  
ATOM   1856  OE1 GLN C 121       1.278  14.912   0.516  1.00  0.00           O  
ATOM   1857  NE2 GLN C 121       2.594  13.134   0.119  1.00  0.00           N  
ATOM   1858  H   GLN C 121       0.045  12.056   4.289  1.00  0.00           H  
ATOM   1859  HA  GLN C 121      -0.542  10.327   1.971  1.00  0.00           H  
ATOM   1860 1HB  GLN C 121       1.895  12.003   2.692  1.00  0.00           H  
ATOM   1861 2HB  GLN C 121       1.746  11.054   1.220  1.00  0.00           H  
ATOM   1862 1HG  GLN C 121      -0.182  12.395   0.527  1.00  0.00           H  
ATOM   1863 2HG  GLN C 121      -0.046  13.353   2.028  1.00  0.00           H  
ATOM   1864 1HE2 GLN C 121       3.286  13.693  -0.341  1.00  0.00           H  
ATOM   1865 2HE2 GLN C 121       2.731  12.147   0.212  1.00  0.00           H  
ATOM   1866  N   SER C 122       1.182   8.470   2.260  1.00  0.00           N  
ATOM   1867  CA  SER C 122       1.921   7.255   2.581  1.00  0.00           C  
ATOM   1868  C   SER C 122       2.600   6.680   1.345  1.00  0.00           C  
ATOM   1869  O   SER C 122       2.010   6.635   0.266  1.00  0.00           O  
ATOM   1870  CB  SER C 122       0.991   6.222   3.186  1.00  0.00           C  
ATOM   1871  OG  SER C 122       1.671   5.025   3.446  1.00  0.00           O  
ATOM   1872  H   SER C 122       0.824   8.595   1.323  1.00  0.00           H  
ATOM   1873  HA  SER C 122       2.693   7.503   3.312  1.00  0.00           H  
ATOM   1874 1HB  SER C 122       0.566   6.611   4.111  1.00  0.00           H  
ATOM   1875 2HB  SER C 122       0.165   6.032   2.501  1.00  0.00           H  
ATOM   1876  HG  SER C 122       1.072   4.319   3.191  1.00  0.00           H  
ATOM   1877  N   PRO C 123       3.843   6.240   1.510  1.00  0.00           N  
ATOM   1878  CA  PRO C 123       4.500   6.268   2.811  1.00  0.00           C  
ATOM   1879  C   PRO C 123       5.091   7.641   3.101  1.00  0.00           C  
ATOM   1880  O   PRO C 123       4.916   8.580   2.324  1.00  0.00           O  
ATOM   1881  CB  PRO C 123       5.591   5.201   2.670  1.00  0.00           C  
ATOM   1882  CG  PRO C 123       6.004   5.289   1.240  1.00  0.00           C  
ATOM   1883  CD  PRO C 123       4.724   5.560   0.496  1.00  0.00           C  
ATOM   1884  HA  PRO C 123       3.774   5.987   3.589  1.00  0.00           H  
ATOM   1885 1HB  PRO C 123       6.415   5.412   3.366  1.00  0.00           H  
ATOM   1886 2HB  PRO C 123       5.188   4.213   2.937  1.00  0.00           H  
ATOM   1887 1HG  PRO C 123       6.748   6.089   1.109  1.00  0.00           H  
ATOM   1888 2HG  PRO C 123       6.487   4.352   0.926  1.00  0.00           H  
ATOM   1889 1HD  PRO C 123       4.929   6.221  -0.359  1.00  0.00           H  
ATOM   1890 2HD  PRO C 123       4.289   4.609   0.155  1.00  0.00           H  
ATOM   1891  N   LEU C 124       5.792   7.753   4.224  1.00  0.00           N  
ATOM   1892  CA  LEU C 124       6.549   8.959   4.538  1.00  0.00           C  
ATOM   1893  C   LEU C 124       7.727   9.133   3.587  1.00  0.00           C  
ATOM   1894  O   LEU C 124       8.090  10.255   3.233  1.00  0.00           O  
ATOM   1895  CB  LEU C 124       7.056   8.905   5.985  1.00  0.00           C  
ATOM   1896  CG  LEU C 124       5.979   9.015   7.071  1.00  0.00           C  
ATOM   1897  CD1 LEU C 124       6.600   8.736   8.433  1.00  0.00           C  
ATOM   1898  CD2 LEU C 124       5.354  10.401   7.029  1.00  0.00           C  
ATOM   1899  H   LEU C 124       5.801   6.983   4.877  1.00  0.00           H  
ATOM   1900  HA  LEU C 124       5.890   9.819   4.429  1.00  0.00           H  
ATOM   1901 1HB  LEU C 124       7.582   7.964   6.134  1.00  0.00           H  
ATOM   1902 2HB  LEU C 124       7.763   9.721   6.136  1.00  0.00           H  
ATOM   1903  HG  LEU C 124       5.208   8.264   6.897  1.00  0.00           H  
ATOM   1904 1HD1 LEU C 124       5.835   8.814   9.205  1.00  0.00           H  
ATOM   1905 2HD1 LEU C 124       7.022   7.731   8.442  1.00  0.00           H  
ATOM   1906 3HD1 LEU C 124       7.388   9.463   8.629  1.00  0.00           H  
ATOM   1907 1HD2 LEU C 124       4.587  10.479   7.801  1.00  0.00           H  
ATOM   1908 2HD2 LEU C 124       6.123  11.153   7.205  1.00  0.00           H  
ATOM   1909 3HD2 LEU C 124       4.901  10.567   6.051  1.00  0.00           H  
ATOM   1910  N   SER C 125       8.319   8.017   3.176  1.00  0.00           N  
ATOM   1911  CA  SER C 125       9.446   8.044   2.252  1.00  0.00           C  
ATOM   1912  C   SER C 125       9.534   6.750   1.453  1.00  0.00           C  
ATOM   1913  O   SER C 125       9.218   5.673   1.960  1.00  0.00           O  
ATOM   1914  CB  SER C 125      10.739   8.268   3.011  1.00  0.00           C  
ATOM   1915  OG  SER C 125      11.839   8.255   2.144  1.00  0.00           O  
ATOM   1916  H   SER C 125       7.980   7.127   3.513  1.00  0.00           H  
ATOM   1917  HA  SER C 125       9.301   8.869   1.553  1.00  0.00           H  
ATOM   1918 1HB  SER C 125      10.694   9.224   3.532  1.00  0.00           H  
ATOM   1919 2HB  SER C 125      10.858   7.491   3.765  1.00  0.00           H  
ATOM   1920  HG  SER C 125      11.567   8.744   1.363  1.00  0.00           H  
ATOM   1921  N   LEU C 126       9.964   6.861   0.201  1.00  0.00           N  
ATOM   1922  CA  LEU C 126       9.934   5.734  -0.723  1.00  0.00           C  
ATOM   1923  C   LEU C 126      11.160   5.730  -1.628  1.00  0.00           C  
ATOM   1924  O   LEU C 126      11.238   6.498  -2.587  1.00  0.00           O  
ATOM   1925  CB  LEU C 126       8.661   5.782  -1.577  1.00  0.00           C  
ATOM   1926  CG  LEU C 126       8.502   4.648  -2.598  1.00  0.00           C  
ATOM   1927  CD1 LEU C 126       8.416   3.314  -1.868  1.00  0.00           C  
ATOM   1928  CD2 LEU C 126       7.257   4.892  -3.438  1.00  0.00           C  
ATOM   1929  H   LEU C 126      10.321   7.750  -0.119  1.00  0.00           H  
ATOM   1930  HA  LEU C 126       9.933   4.812  -0.143  1.00  0.00           H  
ATOM   1931 1HB  LEU C 126       7.797   5.754  -0.915  1.00  0.00           H  
ATOM   1932 2HB  LEU C 126       8.644   6.724  -2.124  1.00  0.00           H  
ATOM   1933  HG  LEU C 126       9.377   4.617  -3.247  1.00  0.00           H  
ATOM   1934 1HD1 LEU C 126       8.303   2.509  -2.593  1.00  0.00           H  
ATOM   1935 2HD1 LEU C 126       9.327   3.157  -1.290  1.00  0.00           H  
ATOM   1936 3HD1 LEU C 126       7.558   3.321  -1.197  1.00  0.00           H  
ATOM   1937 1HD2 LEU C 126       7.144   4.086  -4.164  1.00  0.00           H  
ATOM   1938 2HD2 LEU C 126       6.381   4.922  -2.790  1.00  0.00           H  
ATOM   1939 3HD2 LEU C 126       7.353   5.843  -3.963  1.00  0.00           H  
ATOM   1940  N   PRO C 127      12.116   4.862  -1.317  1.00  0.00           N  
ATOM   1941  CA  PRO C 127      13.260   4.635  -2.192  1.00  0.00           C  
ATOM   1942  C   PRO C 127      12.856   3.850  -3.434  1.00  0.00           C  
ATOM   1943  O   PRO C 127      12.184   2.823  -3.339  1.00  0.00           O  
ATOM   1944  CB  PRO C 127      14.220   3.836  -1.306  1.00  0.00           C  
ATOM   1945  CG  PRO C 127      13.323   3.040  -0.420  1.00  0.00           C  
ATOM   1946  CD  PRO C 127      12.166   3.960  -0.134  1.00  0.00           C  
ATOM   1947  HA  PRO C 127      13.697   5.604  -2.473  1.00  0.00           H  
ATOM   1948 1HB  PRO C 127      14.872   3.207  -1.929  1.00  0.00           H  
ATOM   1949 2HB  PRO C 127      14.873   4.521  -0.746  1.00  0.00           H  
ATOM   1950 1HG  PRO C 127      13.012   2.115  -0.927  1.00  0.00           H  
ATOM   1951 2HG  PRO C 127      13.859   2.738   0.491  1.00  0.00           H  
ATOM   1952 1HD  PRO C 127      11.242   3.371  -0.044  1.00  0.00           H  
ATOM   1953 2HD  PRO C 127      12.362   4.519   0.793  1.00  0.00           H  
ATOM   1954  N   VAL C 128      13.270   4.339  -4.598  1.00  0.00           N  
ATOM   1955  CA  VAL C 128      12.850   3.756  -5.866  1.00  0.00           C  
ATOM   1956  C   VAL C 128      14.047   3.476  -6.767  1.00  0.00           C  
ATOM   1957  O   VAL C 128      14.923   4.325  -6.933  1.00  0.00           O  
ATOM   1958  CB  VAL C 128      11.875   4.702  -6.593  1.00  0.00           C  
ATOM   1959  CG1 VAL C 128      11.450   4.106  -7.926  1.00  0.00           C  
ATOM   1960  CG2 VAL C 128      10.665   4.973  -5.712  1.00  0.00           C  
ATOM   1961  H   VAL C 128      13.892   5.135  -4.604  1.00  0.00           H  
ATOM   1962  HA  VAL C 128      12.339   2.815  -5.662  1.00  0.00           H  
ATOM   1963  HB  VAL C 128      12.387   5.640  -6.808  1.00  0.00           H  
ATOM   1964 1HG1 VAL C 128      10.761   4.788  -8.426  1.00  0.00           H  
ATOM   1965 2HG1 VAL C 128      12.328   3.954  -8.554  1.00  0.00           H  
ATOM   1966 3HG1 VAL C 128      10.954   3.151  -7.757  1.00  0.00           H  
ATOM   1967 1HG2 VAL C 128       9.980   5.643  -6.232  1.00  0.00           H  
ATOM   1968 2HG2 VAL C 128      10.157   4.034  -5.492  1.00  0.00           H  
ATOM   1969 3HG2 VAL C 128      10.989   5.437  -4.781  1.00  0.00           H  
ATOM   1970  N   THR C 129      14.078   2.280  -7.346  1.00  0.00           N  
ATOM   1971  CA  THR C 129      15.095   1.933  -8.331  1.00  0.00           C  
ATOM   1972  C   THR C 129      14.824   2.614  -9.666  1.00  0.00           C  
ATOM   1973  O   THR C 129      13.690   2.630 -10.147  1.00  0.00           O  
ATOM   1974  CB  THR C 129      15.172   0.408  -8.534  1.00  0.00           C  
ATOM   1975  OG1 THR C 129      15.510  -0.225  -7.293  1.00  0.00           O  
ATOM   1976  CG2 THR C 129      16.222   0.062  -9.579  1.00  0.00           C  
ATOM   1977  H   THR C 129      13.380   1.595  -7.097  1.00  0.00           H  
ATOM   1978  HA  THR C 129      16.063   2.280  -7.967  1.00  0.00           H  
ATOM   1979  HB  THR C 129      14.203   0.036  -8.864  1.00  0.00           H  
ATOM   1980  HG1 THR C 129      14.707  -0.515  -6.854  1.00  0.00           H  
ATOM   1981 1HG2 THR C 129      16.263  -1.019  -9.709  1.00  0.00           H  
ATOM   1982 2HG2 THR C 129      15.962   0.533 -10.526  1.00  0.00           H  
ATOM   1983 3HG2 THR C 129      17.196   0.424  -9.250  1.00  0.00           H  
ATOM   1984  N   PRO C 130      15.870   3.176 -10.262  1.00  0.00           N  
ATOM   1985  CA  PRO C 130      15.761   3.797 -11.576  1.00  0.00           C  
ATOM   1986  C   PRO C 130      15.074   2.868 -12.569  1.00  0.00           C  
ATOM   1987  O   PRO C 130      15.549   1.763 -12.831  1.00  0.00           O  
ATOM   1988  CB  PRO C 130      17.223   4.052 -11.959  1.00  0.00           C  
ATOM   1989  CG  PRO C 130      17.910   4.267 -10.654  1.00  0.00           C  
ATOM   1990  CD  PRO C 130      17.261   3.280  -9.722  1.00  0.00           C  
ATOM   1991  HA  PRO C 130      15.207   4.743 -11.485  1.00  0.00           H  
ATOM   1992 1HB  PRO C 130      17.622   3.190 -12.515  1.00  0.00           H  
ATOM   1993 2HB  PRO C 130      17.290   4.923 -12.627  1.00  0.00           H  
ATOM   1994 1HG  PRO C 130      18.992   4.100 -10.763  1.00  0.00           H  
ATOM   1995 2HG  PRO C 130      17.781   5.309 -10.325  1.00  0.00           H  
ATOM   1996 1HD  PRO C 130      17.791   2.318  -9.779  1.00  0.00           H  
ATOM   1997 2HD  PRO C 130      17.284   3.675  -8.695  1.00  0.00           H  
ATOM   1998  N   GLY C 131      13.954   3.323 -13.119  1.00  0.00           N  
ATOM   1999  CA  GLY C 131      13.189   2.526 -14.072  1.00  0.00           C  
ATOM   2000  C   GLY C 131      12.000   1.854 -13.398  1.00  0.00           C  
ATOM   2001  O   GLY C 131      11.107   1.335 -14.068  1.00  0.00           O  
ATOM   2002  H   GLY C 131      13.623   4.244 -12.872  1.00  0.00           H  
ATOM   2003 1HA  GLY C 131      12.840   3.165 -14.883  1.00  0.00           H  
ATOM   2004 2HA  GLY C 131      13.836   1.770 -14.515  1.00  0.00           H  
ATOM   2005  N   GLU C 132      11.994   1.867 -12.070  1.00  0.00           N  
ATOM   2006  CA  GLU C 132      10.897   1.287 -11.303  1.00  0.00           C  
ATOM   2007  C   GLU C 132       9.796   2.310 -11.058  1.00  0.00           C  
ATOM   2008  O   GLU C 132      10.067   3.451 -10.683  1.00  0.00           O  
ATOM   2009  CB  GLU C 132      11.409   0.745  -9.967  1.00  0.00           C  
ATOM   2010  CG  GLU C 132      10.355   0.030  -9.133  1.00  0.00           C  
ATOM   2011  CD  GLU C 132      10.874  -0.425  -7.798  1.00  0.00           C  
ATOM   2012  OE1 GLU C 132      11.953  -0.023  -7.433  1.00  0.00           O  
ATOM   2013  OE2 GLU C 132      10.191  -1.174  -7.141  1.00  0.00           O  
ATOM   2014  H   GLU C 132      12.769   2.289 -11.578  1.00  0.00           H  
ATOM   2015  HA  GLU C 132      10.473   0.462 -11.875  1.00  0.00           H  
ATOM   2016 1HB  GLU C 132      12.225   0.045 -10.147  1.00  0.00           H  
ATOM   2017 2HB  GLU C 132      11.808   1.565  -9.369  1.00  0.00           H  
ATOM   2018 1HG  GLU C 132       9.514   0.704  -8.973  1.00  0.00           H  
ATOM   2019 2HG  GLU C 132       9.992  -0.834  -9.689  1.00  0.00           H  
ATOM   2020  N   PRO C 133       8.552   1.896 -11.273  1.00  0.00           N  
ATOM   2021  CA  PRO C 133       7.403   2.762 -11.033  1.00  0.00           C  
ATOM   2022  C   PRO C 133       7.167   2.963  -9.542  1.00  0.00           C  
ATOM   2023  O   PRO C 133       7.515   2.108  -8.727  1.00  0.00           O  
ATOM   2024  CB  PRO C 133       6.251   1.995 -11.689  1.00  0.00           C  
ATOM   2025  CG  PRO C 133       6.654   0.564 -11.580  1.00  0.00           C  
ATOM   2026  CD  PRO C 133       8.143   0.577 -11.802  1.00  0.00           C  
ATOM   2027  HA  PRO C 133       7.568   3.728 -11.532  1.00  0.00           H  
ATOM   2028 1HB  PRO C 133       5.308   2.213 -11.166  1.00  0.00           H  
ATOM   2029 2HB  PRO C 133       6.125   2.324 -12.731  1.00  0.00           H  
ATOM   2030 1HG  PRO C 133       6.377   0.166 -10.592  1.00  0.00           H  
ATOM   2031 2HG  PRO C 133       6.119  -0.040 -12.327  1.00  0.00           H  
ATOM   2032 1HD  PRO C 133       8.606  -0.247 -11.239  1.00  0.00           H  
ATOM   2033 2HD  PRO C 133       8.354   0.478 -12.877  1.00  0.00           H  
ATOM   2034  N   ALA C 134       6.574   4.099  -9.190  1.00  0.00           N  
ATOM   2035  CA  ALA C 134       6.332   4.436  -7.792  1.00  0.00           C  
ATOM   2036  C   ALA C 134       4.859   4.735  -7.545  1.00  0.00           C  
ATOM   2037  O   ALA C 134       4.052   4.742  -8.475  1.00  0.00           O  
ATOM   2038  CB  ALA C 134       7.189   5.622  -7.377  1.00  0.00           C  
ATOM   2039  H   ALA C 134       6.283   4.745  -9.909  1.00  0.00           H  
ATOM   2040  HA  ALA C 134       6.604   3.573  -7.184  1.00  0.00           H  
ATOM   2041 1HB  ALA C 134       6.997   5.862  -6.331  1.00  0.00           H  
ATOM   2042 2HB  ALA C 134       8.243   5.372  -7.504  1.00  0.00           H  
ATOM   2043 3HB  ALA C 134       6.944   6.483  -7.997  1.00  0.00           H  
ATOM   2044  N   SER C 135       4.514   4.981  -6.286  1.00  0.00           N  
ATOM   2045  CA  SER C 135       3.128   5.230  -5.906  1.00  0.00           C  
ATOM   2046  C   SER C 135       3.047   6.017  -4.604  1.00  0.00           C  
ATOM   2047  O   SER C 135       3.505   5.555  -3.559  1.00  0.00           O  
ATOM   2048  CB  SER C 135       2.383   3.918  -5.761  1.00  0.00           C  
ATOM   2049  OG  SER C 135       1.058   4.134  -5.360  1.00  0.00           O  
ATOM   2050  H   SER C 135       5.230   4.997  -5.573  1.00  0.00           H  
ATOM   2051  HA  SER C 135       2.654   5.819  -6.692  1.00  0.00           H  
ATOM   2052 1HB  SER C 135       2.396   3.386  -6.712  1.00  0.00           H  
ATOM   2053 2HB  SER C 135       2.890   3.290  -5.029  1.00  0.00           H  
ATOM   2054  HG  SER C 135       1.093   4.823  -4.692  1.00  0.00           H  
ATOM   2055  N   ILE C 136       2.461   7.207  -4.673  1.00  0.00           N  
ATOM   2056  CA  ILE C 136       2.316   8.060  -3.499  1.00  0.00           C  
ATOM   2057  C   ILE C 136       0.848   8.284  -3.160  1.00  0.00           C  
ATOM   2058  O   ILE C 136       0.129   8.965  -3.891  1.00  0.00           O  
ATOM   2059  CB  ILE C 136       3.007   9.418  -3.718  1.00  0.00           C  
ATOM   2060  CG1 ILE C 136       4.493   9.218  -4.025  1.00  0.00           C  
ATOM   2061  CG2 ILE C 136       2.827  10.309  -2.498  1.00  0.00           C  
ATOM   2062  CD1 ILE C 136       4.809   9.155  -5.502  1.00  0.00           C  
ATOM   2063  H   ILE C 136       2.107   7.530  -5.563  1.00  0.00           H  
ATOM   2064  HA  ILE C 136       2.789   7.565  -2.652  1.00  0.00           H  
ATOM   2065  HB  ILE C 136       2.570   9.913  -4.585  1.00  0.00           H  
ATOM   2066 1HG1 ILE C 136       5.068  10.034  -3.588  1.00  0.00           H  
ATOM   2067 2HG1 ILE C 136       4.839   8.292  -3.564  1.00  0.00           H  
ATOM   2068 1HG2 ILE C 136       3.322  11.264  -2.669  1.00  0.00           H  
ATOM   2069 2HG2 ILE C 136       1.765  10.476  -2.324  1.00  0.00           H  
ATOM   2070 3HG2 ILE C 136       3.266   9.824  -1.626  1.00  0.00           H  
ATOM   2071 1HD1 ILE C 136       5.881   9.011  -5.639  1.00  0.00           H  
ATOM   2072 2HD1 ILE C 136       4.270   8.321  -5.954  1.00  0.00           H  
ATOM   2073 3HD1 ILE C 136       4.504  10.085  -5.979  1.00  0.00           H  
ATOM   2074  N   SER C 137       0.409   7.708  -2.046  1.00  0.00           N  
ATOM   2075  CA  SER C 137      -0.998   7.753  -1.664  1.00  0.00           C  
ATOM   2076  C   SER C 137      -1.291   8.960  -0.783  1.00  0.00           C  
ATOM   2077  O   SER C 137      -0.387   9.525  -0.166  1.00  0.00           O  
ATOM   2078  CB  SER C 137      -1.381   6.479  -0.936  1.00  0.00           C  
ATOM   2079  OG  SER C 137      -0.713   6.382   0.292  1.00  0.00           O  
ATOM   2080  H   SER C 137       1.066   7.227  -1.449  1.00  0.00           H  
ATOM   2081  HA  SER C 137      -1.600   7.835  -2.569  1.00  0.00           H  
ATOM   2082 1HB  SER C 137      -2.458   6.466  -0.768  1.00  0.00           H  
ATOM   2083 2HB  SER C 137      -1.136   5.618  -1.556  1.00  0.00           H  
ATOM   2084  HG  SER C 137       0.223   6.341   0.081  1.00  0.00           H  
ATOM   2085  N   CYS C 138      -2.559   9.352  -0.728  1.00  0.00           N  
ATOM   2086  CA  CYS C 138      -2.986  10.448   0.135  1.00  0.00           C  
ATOM   2087  C   CYS C 138      -4.439  10.280   0.560  1.00  0.00           C  
ATOM   2088  O   CYS C 138      -5.354  10.437  -0.248  1.00  0.00           O  
ATOM   2089  CB  CYS C 138      -2.820  11.790  -0.578  1.00  0.00           C  
ATOM   2090  SG  CYS C 138      -3.308  13.220   0.417  1.00  0.00           S  
ATOM   2091  H   CYS C 138      -3.245   8.880  -1.298  1.00  0.00           H  
ATOM   2092  HA  CYS C 138      -2.360  10.449   1.028  1.00  0.00           H  
ATOM   2093 1HB  CYS C 138      -1.777  11.921  -0.868  1.00  0.00           H  
ATOM   2094 2HB  CYS C 138      -3.417  11.794  -1.490  1.00  0.00           H  
ATOM   2095  N   ARG C 139      -4.645   9.961   1.833  1.00  0.00           N  
ATOM   2096  CA  ARG C 139      -5.988   9.765   2.366  1.00  0.00           C  
ATOM   2097  C   ARG C 139      -6.435  10.968   3.186  1.00  0.00           C  
ATOM   2098  O   ARG C 139      -5.806  11.321   4.184  1.00  0.00           O  
ATOM   2099  CB  ARG C 139      -6.043   8.516   3.233  1.00  0.00           C  
ATOM   2100  CG  ARG C 139      -7.335   8.334   4.012  1.00  0.00           C  
ATOM   2101  CD  ARG C 139      -7.417   6.988   4.635  1.00  0.00           C  
ATOM   2102  NE  ARG C 139      -7.779   5.964   3.668  1.00  0.00           N  
ATOM   2103  CZ  ARG C 139      -7.661   4.639   3.877  1.00  0.00           C  
ATOM   2104  NH1 ARG C 139      -7.189   4.193   5.021  1.00  0.00           N  
ATOM   2105  NH2 ARG C 139      -8.019   3.786   2.933  1.00  0.00           N  
ATOM   2106  H   ARG C 139      -3.851   9.851   2.447  1.00  0.00           H  
ATOM   2107  HA  ARG C 139      -6.677   9.639   1.531  1.00  0.00           H  
ATOM   2108 1HB  ARG C 139      -5.908   7.634   2.608  1.00  0.00           H  
ATOM   2109 2HB  ARG C 139      -5.224   8.535   3.952  1.00  0.00           H  
ATOM   2110 1HG  ARG C 139      -7.391   9.082   4.804  1.00  0.00           H  
ATOM   2111 2HG  ARG C 139      -8.186   8.453   3.340  1.00  0.00           H  
ATOM   2112 1HD  ARG C 139      -6.450   6.726   5.063  1.00  0.00           H  
ATOM   2113 2HD  ARG C 139      -8.171   6.996   5.421  1.00  0.00           H  
ATOM   2114  HE  ARG C 139      -8.146   6.269   2.776  1.00  0.00           H  
ATOM   2115 1HH1 ARG C 139      -6.916   4.845   5.743  1.00  0.00           H  
ATOM   2116 2HH1 ARG C 139      -7.100   3.199   5.177  1.00  0.00           H  
ATOM   2117 1HH2 ARG C 139      -8.381   4.129   2.054  1.00  0.00           H  
ATOM   2118 2HH2 ARG C 139      -7.930   2.793   3.089  1.00  0.00           H  
ATOM   2119  N   SER C 140      -7.526  11.596   2.760  1.00  0.00           N  
ATOM   2120  CA  SER C 140      -8.076  12.744   3.470  1.00  0.00           C  
ATOM   2121  C   SER C 140      -9.030  12.305   4.574  1.00  0.00           C  
ATOM   2122  O   SER C 140      -9.569  11.199   4.537  1.00  0.00           O  
ATOM   2123  CB  SER C 140      -8.798  13.660   2.501  1.00  0.00           C  
ATOM   2124  OG  SER C 140      -9.955  13.049   2.000  1.00  0.00           O  
ATOM   2125  H   SER C 140      -7.986  11.268   1.923  1.00  0.00           H  
ATOM   2126  HA  SER C 140      -7.253  13.295   3.928  1.00  0.00           H  
ATOM   2127 1HB  SER C 140      -9.063  14.588   3.006  1.00  0.00           H  
ATOM   2128 2HB  SER C 140      -8.132  13.915   1.677  1.00  0.00           H  
ATOM   2129  HG  SER C 140     -10.663  13.688   2.116  1.00  0.00           H  
ATOM   2130  N   SER C 141      -9.234  13.178   5.554  1.00  0.00           N  
ATOM   2131  CA  SER C 141     -10.181  12.913   6.631  1.00  0.00           C  
ATOM   2132  C   SER C 141     -11.605  13.244   6.205  1.00  0.00           C  
ATOM   2133  O   SER C 141     -12.565  12.910   6.900  1.00  0.00           O  
ATOM   2134  CB  SER C 141      -9.811  13.719   7.861  1.00  0.00           C  
ATOM   2135  OG  SER C 141     -10.000  15.089   7.639  1.00  0.00           O  
ATOM   2136  H   SER C 141      -8.719  14.047   5.554  1.00  0.00           H  
ATOM   2137  HA  SER C 141     -10.135  11.852   6.879  1.00  0.00           H  
ATOM   2138 1HB  SER C 141     -10.422  13.396   8.704  1.00  0.00           H  
ATOM   2139 2HB  SER C 141      -8.770  13.530   8.120  1.00  0.00           H  
ATOM   2140  HG  SER C 141     -10.941  15.247   7.746  1.00  0.00           H  
ATOM   2141  N   GLN C 142     -11.737  13.902   5.058  1.00  0.00           N  
ATOM   2142  CA  GLN C 142     -13.042  14.318   4.559  1.00  0.00           C  
ATOM   2143  C   GLN C 142     -13.066  14.346   3.036  1.00  0.00           C  
ATOM   2144  O   GLN C 142     -12.056  14.633   2.395  1.00  0.00           O  
ATOM   2145  CB  GLN C 142     -13.412  15.697   5.112  1.00  0.00           C  
ATOM   2146  CG  GLN C 142     -14.792  16.182   4.702  1.00  0.00           C  
ATOM   2147  CD  GLN C 142     -15.161  17.500   5.357  1.00  0.00           C  
ATOM   2148  OE1 GLN C 142     -14.781  17.769   6.500  1.00  0.00           O  
ATOM   2149  NE2 GLN C 142     -15.906  18.330   4.636  1.00  0.00           N  
ATOM   2150  H   GLN C 142     -10.911  14.120   4.518  1.00  0.00           H  
ATOM   2151  HA  GLN C 142     -13.787  13.597   4.894  1.00  0.00           H  
ATOM   2152 1HB  GLN C 142     -13.374  15.674   6.201  1.00  0.00           H  
ATOM   2153 2HB  GLN C 142     -12.683  16.433   4.774  1.00  0.00           H  
ATOM   2154 1HG  GLN C 142     -14.810  16.321   3.621  1.00  0.00           H  
ATOM   2155 2HG  GLN C 142     -15.531  15.436   4.995  1.00  0.00           H  
ATOM   2156 1HE2 GLN C 142     -16.181  19.214   5.016  1.00  0.00           H  
ATOM   2157 2HE2 GLN C 142     -16.193  18.072   3.713  1.00  0.00           H  
ATOM   2158  N   ASN C 143     -14.226  14.045   2.463  1.00  0.00           N  
ATOM   2159  CA  ASN C 143     -14.385  14.036   1.013  1.00  0.00           C  
ATOM   2160  C   ASN C 143     -13.965  15.367   0.405  1.00  0.00           C  
ATOM   2161  O   ASN C 143     -14.477  16.422   0.781  1.00  0.00           O  
ATOM   2162  CB  ASN C 143     -15.816  13.703   0.635  1.00  0.00           C  
ATOM   2163  CG  ASN C 143     -15.974  13.412  -0.832  1.00  0.00           C  
ATOM   2164  OD1 ASN C 143     -15.433  14.130  -1.681  1.00  0.00           O  
ATOM   2165  ND2 ASN C 143     -16.704  12.372  -1.146  1.00  0.00           N  
ATOM   2166  H   ASN C 143     -15.019  13.817   3.046  1.00  0.00           H  
ATOM   2167  HA  ASN C 143     -13.728  13.269   0.598  1.00  0.00           H  
ATOM   2168 1HB  ASN C 143     -16.151  12.834   1.203  1.00  0.00           H  
ATOM   2169 2HB  ASN C 143     -16.466  14.537   0.899  1.00  0.00           H  
ATOM   2170 1HD2 ASN C 143     -16.843  12.131  -2.107  1.00  0.00           H  
ATOM   2171 2HD2 ASN C 143     -17.122  11.820  -0.426  1.00  0.00           H  
ATOM   2172  N   ILE C 144     -13.030  15.313  -0.538  1.00  0.00           N  
ATOM   2173  CA  ILE C 144     -12.464  16.521  -1.126  1.00  0.00           C  
ATOM   2174  C   ILE C 144     -12.977  16.736  -2.544  1.00  0.00           C  
ATOM   2175  O   ILE C 144     -12.310  17.364  -3.367  1.00  0.00           O  
ATOM   2176  CB  ILE C 144     -10.926  16.456  -1.140  1.00  0.00           C  
ATOM   2177  CG1 ILE C 144     -10.449  15.263  -1.971  1.00  0.00           C  
ATOM   2178  CG2 ILE C 144     -10.384  16.371   0.279  1.00  0.00           C  
ATOM   2179  CD1 ILE C 144      -8.966  15.276  -2.265  1.00  0.00           C  
ATOM   2180  H   ILE C 144     -12.703  14.412  -0.855  1.00  0.00           H  
ATOM   2181  HA  ILE C 144     -12.768  17.375  -0.521  1.00  0.00           H  
ATOM   2182  HB  ILE C 144     -10.529  17.352  -1.617  1.00  0.00           H  
ATOM   2183 1HG1 ILE C 144     -10.685  14.337  -1.448  1.00  0.00           H  
ATOM   2184 2HG1 ILE C 144     -10.983  15.245  -2.922  1.00  0.00           H  
ATOM   2185 1HG2 ILE C 144      -9.296  16.326   0.251  1.00  0.00           H  
ATOM   2186 2HG2 ILE C 144     -10.696  17.251   0.840  1.00  0.00           H  
ATOM   2187 3HG2 ILE C 144     -10.773  15.475   0.763  1.00  0.00           H  
ATOM   2188 1HD1 ILE C 144      -8.705  14.399  -2.858  1.00  0.00           H  
ATOM   2189 2HD1 ILE C 144      -8.713  16.179  -2.821  1.00  0.00           H  
ATOM   2190 3HD1 ILE C 144      -8.410  15.259  -1.328  1.00  0.00           H  
ATOM   2191  N   VAL C 145     -14.165  16.211  -2.824  1.00  0.00           N  
ATOM   2192  CA  VAL C 145     -14.834  16.463  -4.095  1.00  0.00           C  
ATOM   2193  C   VAL C 145     -15.829  17.610  -3.976  1.00  0.00           C  
ATOM   2194  O   VAL C 145     -16.756  17.558  -3.167  1.00  0.00           O  
ATOM   2195  CB  VAL C 145     -15.569  15.197  -4.573  1.00  0.00           C  
ATOM   2196  CG1 VAL C 145     -16.280  15.459  -5.892  1.00  0.00           C  
ATOM   2197  CG2 VAL C 145     -14.582  14.047  -4.711  1.00  0.00           C  
ATOM   2198  H   VAL C 145     -14.616  15.622  -2.139  1.00  0.00           H  
ATOM   2199  HA  VAL C 145     -14.079  16.731  -4.836  1.00  0.00           H  
ATOM   2200  HB  VAL C 145     -16.334  14.934  -3.842  1.00  0.00           H  
ATOM   2201 1HG1 VAL C 145     -16.794  14.554  -6.215  1.00  0.00           H  
ATOM   2202 2HG1 VAL C 145     -17.006  16.261  -5.761  1.00  0.00           H  
ATOM   2203 3HG1 VAL C 145     -15.550  15.749  -6.647  1.00  0.00           H  
ATOM   2204 1HG2 VAL C 145     -15.109  13.155  -5.049  1.00  0.00           H  
ATOM   2205 2HG2 VAL C 145     -13.814  14.312  -5.438  1.00  0.00           H  
ATOM   2206 3HG2 VAL C 145     -14.116  13.849  -3.746  1.00  0.00           H  
ATOM   2207  N   HIS C 146     -15.633  18.644  -4.786  1.00  0.00           N  
ATOM   2208  CA  HIS C 146     -16.462  19.841  -4.715  1.00  0.00           C  
ATOM   2209  C   HIS C 146     -17.855  19.580  -5.273  1.00  0.00           C  
ATOM   2210  O   HIS C 146     -18.036  18.727  -6.142  1.00  0.00           O  
ATOM   2211  CB  HIS C 146     -15.809  20.998  -5.478  1.00  0.00           C  
ATOM   2212  CG  HIS C 146     -16.395  22.338  -5.156  1.00  0.00           C  
ATOM   2213  ND1 HIS C 146     -17.660  22.712  -5.557  1.00  0.00           N  
ATOM   2214  CD2 HIS C 146     -15.889  23.391  -4.472  1.00  0.00           C  
ATOM   2215  CE1 HIS C 146     -17.907  23.940  -5.133  1.00  0.00           C  
ATOM   2216  NE2 HIS C 146     -16.849  24.373  -4.473  1.00  0.00           N  
ATOM   2217  H   HIS C 146     -14.889  18.600  -5.468  1.00  0.00           H  
ATOM   2218  HA  HIS C 146     -16.575  20.144  -3.674  1.00  0.00           H  
ATOM   2219 1HB  HIS C 146     -14.743  21.028  -5.251  1.00  0.00           H  
ATOM   2220 2HB  HIS C 146     -15.911  20.830  -6.550  1.00  0.00           H  
ATOM   2221  HD2 HIS C 146     -14.904  23.449  -4.009  1.00  0.00           H  
ATOM   2222  HE1 HIS C 146     -18.828  24.498  -5.299  1.00  0.00           H  
ATOM   2223  HE2 HIS C 146     -16.755  25.279  -4.037  1.00  0.00           H  
ATOM   2224  N   ASN C 147     -18.837  20.318  -4.767  1.00  0.00           N  
ATOM   2225  CA  ASN C 147     -20.234  20.069  -5.104  1.00  0.00           C  
ATOM   2226  C   ASN C 147     -20.519  20.410  -6.561  1.00  0.00           C  
ATOM   2227  O   ASN C 147     -21.530  19.987  -7.122  1.00  0.00           O  
ATOM   2228  CB  ASN C 147     -21.153  20.852  -4.184  1.00  0.00           C  
ATOM   2229  CG  ASN C 147     -21.181  20.296  -2.787  1.00  0.00           C  
ATOM   2230  OD1 ASN C 147     -20.883  19.116  -2.569  1.00  0.00           O  
ATOM   2231  ND2 ASN C 147     -21.535  21.123  -1.836  1.00  0.00           N  
ATOM   2232  H   ASN C 147     -18.611  21.071  -4.134  1.00  0.00           H  
ATOM   2233  HA  ASN C 147     -20.437  19.005  -4.975  1.00  0.00           H  
ATOM   2234 1HB  ASN C 147     -20.827  21.892  -4.142  1.00  0.00           H  
ATOM   2235 2HB  ASN C 147     -22.166  20.842  -4.587  1.00  0.00           H  
ATOM   2236 1HD2 ASN C 147     -21.572  20.809  -0.887  1.00  0.00           H  
ATOM   2237 2HD2 ASN C 147     -21.768  22.069  -2.059  1.00  0.00           H  
ATOM   2238  N   ASN C 148     -19.621  21.177  -7.171  1.00  0.00           N  
ATOM   2239  CA  ASN C 148     -19.772  21.572  -8.566  1.00  0.00           C  
ATOM   2240  C   ASN C 148     -19.300  20.470  -9.505  1.00  0.00           C  
ATOM   2241  O   ASN C 148     -19.298  20.638 -10.724  1.00  0.00           O  
ATOM   2242  CB  ASN C 148     -19.022  22.863  -8.839  1.00  0.00           C  
ATOM   2243  CG  ASN C 148     -17.531  22.695  -8.751  1.00  0.00           C  
ATOM   2244  OD1 ASN C 148     -17.028  21.579  -8.579  1.00  0.00           O  
ATOM   2245  ND2 ASN C 148     -16.812  23.783  -8.865  1.00  0.00           N  
ATOM   2246  H   ASN C 148     -18.813  21.494  -6.654  1.00  0.00           H  
ATOM   2247  HA  ASN C 148     -20.832  21.737  -8.766  1.00  0.00           H  
ATOM   2248 1HB  ASN C 148     -19.277  23.229  -9.835  1.00  0.00           H  
ATOM   2249 2HB  ASN C 148     -19.333  23.623  -8.122  1.00  0.00           H  
ATOM   2250 1HD2 ASN C 148     -15.815  23.732  -8.815  1.00  0.00           H  
ATOM   2251 2HD2 ASN C 148     -17.261  24.666  -9.004  1.00  0.00           H  
ATOM   2252  N   GLY C 149     -18.900  19.341  -8.930  1.00  0.00           N  
ATOM   2253  CA  GLY C 149     -18.586  18.152  -9.713  1.00  0.00           C  
ATOM   2254  C   GLY C 149     -17.104  18.097 -10.061  1.00  0.00           C  
ATOM   2255  O   GLY C 149     -16.659  17.207 -10.785  1.00  0.00           O  
ATOM   2256  H   GLY C 149     -18.812  19.305  -7.925  1.00  0.00           H  
ATOM   2257 1HA  GLY C 149     -18.865  17.261  -9.150  1.00  0.00           H  
ATOM   2258 2HA  GLY C 149     -19.178  18.152 -10.628  1.00  0.00           H  
ATOM   2259  N   ILE C 150     -16.343  19.054  -9.539  1.00  0.00           N  
ATOM   2260  CA  ILE C 150     -14.909  19.116  -9.793  1.00  0.00           C  
ATOM   2261  C   ILE C 150     -14.113  18.754  -8.546  1.00  0.00           C  
ATOM   2262  O   ILE C 150     -14.315  19.334  -7.479  1.00  0.00           O  
ATOM   2263  CB  ILE C 150     -14.497  20.518 -10.277  1.00  0.00           C  
ATOM   2264  CG1 ILE C 150     -15.224  20.869 -11.577  1.00  0.00           C  
ATOM   2265  CG2 ILE C 150     -12.990  20.593 -10.469  1.00  0.00           C  
ATOM   2266  CD1 ILE C 150     -15.064  22.313 -11.996  1.00  0.00           C  
ATOM   2267  H   ILE C 150     -16.770  19.756  -8.952  1.00  0.00           H  
ATOM   2268  HA  ILE C 150     -14.665  18.396 -10.574  1.00  0.00           H  
ATOM   2269  HB  ILE C 150     -14.797  21.260  -9.538  1.00  0.00           H  
ATOM   2270 1HG1 ILE C 150     -14.853  20.237 -12.383  1.00  0.00           H  
ATOM   2271 2HG1 ILE C 150     -16.289  20.664 -11.466  1.00  0.00           H  
ATOM   2272 1HG2 ILE C 150     -12.716  21.591 -10.811  1.00  0.00           H  
ATOM   2273 2HG2 ILE C 150     -12.492  20.385  -9.523  1.00  0.00           H  
ATOM   2274 3HG2 ILE C 150     -12.681  19.857 -11.211  1.00  0.00           H  
ATOM   2275 1HD1 ILE C 150     -15.607  22.485 -12.925  1.00  0.00           H  
ATOM   2276 2HD1 ILE C 150     -15.462  22.964 -11.217  1.00  0.00           H  
ATOM   2277 3HD1 ILE C 150     -14.008  22.532 -12.148  1.00  0.00           H  
ATOM   2278  N   THR C 151     -13.207  17.792  -8.686  1.00  0.00           N  
ATOM   2279  CA  THR C 151     -12.285  17.445  -7.612  1.00  0.00           C  
ATOM   2280  C   THR C 151     -10.973  18.208  -7.744  1.00  0.00           C  
ATOM   2281  O   THR C 151     -10.172  17.933  -8.637  1.00  0.00           O  
ATOM   2282  CB  THR C 151     -12.003  15.931  -7.590  1.00  0.00           C  
ATOM   2283  OG1 THR C 151     -13.236  15.215  -7.437  1.00  0.00           O  
ATOM   2284  CG2 THR C 151     -11.070  15.578  -6.442  1.00  0.00           C  
ATOM   2285  H   THR C 151     -13.157  17.288  -9.560  1.00  0.00           H  
ATOM   2286  HA  THR C 151     -12.741  17.722  -6.661  1.00  0.00           H  
ATOM   2287  HB  THR C 151     -11.541  15.634  -8.531  1.00  0.00           H  
ATOM   2288  HG1 THR C 151     -13.518  14.879  -8.291  1.00  0.00           H  
ATOM   2289 1HG2 THR C 151     -10.882  14.505  -6.443  1.00  0.00           H  
ATOM   2290 2HG2 THR C 151     -10.128  16.112  -6.562  1.00  0.00           H  
ATOM   2291 3HG2 THR C 151     -11.531  15.865  -5.498  1.00  0.00           H  
ATOM   2292  N   TYR C 152     -10.760  19.167  -6.850  1.00  0.00           N  
ATOM   2293  CA  TYR C 152      -9.602  20.049  -6.934  1.00  0.00           C  
ATOM   2294  C   TYR C 152      -8.388  19.430  -6.253  1.00  0.00           C  
ATOM   2295  O   TYR C 152      -7.954  19.891  -5.197  1.00  0.00           O  
ATOM   2296  CB  TYR C 152      -9.920  21.411  -6.315  1.00  0.00           C  
ATOM   2297  CG  TYR C 152     -10.970  22.195  -7.071  1.00  0.00           C  
ATOM   2298  CD1 TYR C 152     -12.301  22.123  -6.687  1.00  0.00           C  
ATOM   2299  CD2 TYR C 152     -10.601  22.987  -8.149  1.00  0.00           C  
ATOM   2300  CE1 TYR C 152     -13.259  22.839  -7.378  1.00  0.00           C  
ATOM   2301  CE2 TYR C 152     -11.560  23.703  -8.839  1.00  0.00           C  
ATOM   2302  CZ  TYR C 152     -12.884  23.630  -8.457  1.00  0.00           C  
ATOM   2303  OH  TYR C 152     -13.838  24.344  -9.145  1.00  0.00           O  
ATOM   2304  H   TYR C 152     -11.416  19.288  -6.092  1.00  0.00           H  
ATOM   2305  HA  TYR C 152      -9.353  20.194  -7.986  1.00  0.00           H  
ATOM   2306 1HB  TYR C 152     -10.271  21.273  -5.291  1.00  0.00           H  
ATOM   2307 2HB  TYR C 152      -9.013  22.012  -6.271  1.00  0.00           H  
ATOM   2308  HD1 TYR C 152     -12.591  21.500  -5.840  1.00  0.00           H  
ATOM   2309  HD2 TYR C 152      -9.556  23.043  -8.451  1.00  0.00           H  
ATOM   2310  HE1 TYR C 152     -14.305  22.781  -7.076  1.00  0.00           H  
ATOM   2311  HE2 TYR C 152     -11.270  24.324  -9.687  1.00  0.00           H  
ATOM   2312  HH  TYR C 152     -13.415  24.858  -9.837  1.00  0.00           H  
ATOM   2313  N   LEU C 153      -7.842  18.384  -6.864  1.00  0.00           N  
ATOM   2314  CA  LEU C 153      -6.676  17.700  -6.318  1.00  0.00           C  
ATOM   2315  C   LEU C 153      -5.422  18.023  -7.120  1.00  0.00           C  
ATOM   2316  O   LEU C 153      -5.382  17.827  -8.335  1.00  0.00           O  
ATOM   2317  CB  LEU C 153      -6.908  16.184  -6.308  1.00  0.00           C  
ATOM   2318  CG  LEU C 153      -5.713  15.331  -5.860  1.00  0.00           C  
ATOM   2319  CD1 LEU C 153      -5.405  15.618  -4.396  1.00  0.00           C  
ATOM   2320  CD2 LEU C 153      -6.032  13.859  -6.073  1.00  0.00           C  
ATOM   2321  H   LEU C 153      -8.245  18.054  -7.730  1.00  0.00           H  
ATOM   2322  HA  LEU C 153      -6.525  18.039  -5.294  1.00  0.00           H  
ATOM   2323 1HB  LEU C 153      -7.740  15.964  -5.641  1.00  0.00           H  
ATOM   2324 2HB  LEU C 153      -7.182  15.867  -7.314  1.00  0.00           H  
ATOM   2325  HG  LEU C 153      -4.834  15.601  -6.445  1.00  0.00           H  
ATOM   2326 1HD1 LEU C 153      -4.556  15.012  -4.078  1.00  0.00           H  
ATOM   2327 2HD1 LEU C 153      -5.162  16.674  -4.276  1.00  0.00           H  
ATOM   2328 3HD1 LEU C 153      -6.274  15.373  -3.787  1.00  0.00           H  
ATOM   2329 1HD2 LEU C 153      -5.183  13.253  -5.755  1.00  0.00           H  
ATOM   2330 2HD2 LEU C 153      -6.910  13.588  -5.487  1.00  0.00           H  
ATOM   2331 3HD2 LEU C 153      -6.231  13.679  -7.130  1.00  0.00           H  
ATOM   2332  N   GLU C 154      -4.398  18.519  -6.434  1.00  0.00           N  
ATOM   2333  CA  GLU C 154      -3.133  18.851  -7.078  1.00  0.00           C  
ATOM   2334  C   GLU C 154      -1.975  18.096  -6.439  1.00  0.00           C  
ATOM   2335  O   GLU C 154      -2.014  17.769  -5.252  1.00  0.00           O  
ATOM   2336  CB  GLU C 154      -2.875  20.358  -7.003  1.00  0.00           C  
ATOM   2337  CG  GLU C 154      -3.911  21.210  -7.723  1.00  0.00           C  
ATOM   2338  CD  GLU C 154      -3.602  22.680  -7.666  1.00  0.00           C  
ATOM   2339  OE1 GLU C 154      -2.671  23.046  -6.989  1.00  0.00           O  
ATOM   2340  OE2 GLU C 154      -4.297  23.438  -8.300  1.00  0.00           O  
ATOM   2341  H   GLU C 154      -4.499  18.671  -5.440  1.00  0.00           H  
ATOM   2342  HA  GLU C 154      -3.191  18.559  -8.127  1.00  0.00           H  
ATOM   2343 1HB  GLU C 154      -2.852  20.672  -5.959  1.00  0.00           H  
ATOM   2344 2HB  GLU C 154      -1.900  20.582  -7.433  1.00  0.00           H  
ATOM   2345 1HG  GLU C 154      -3.958  20.900  -8.767  1.00  0.00           H  
ATOM   2346 2HG  GLU C 154      -4.888  21.031  -7.276  1.00  0.00           H  
ATOM   2347  N   TRP C 155      -0.945  17.821  -7.232  1.00  0.00           N  
ATOM   2348  CA  TRP C 155       0.254  17.161  -6.729  1.00  0.00           C  
ATOM   2349  C   TRP C 155       1.500  17.989  -7.015  1.00  0.00           C  
ATOM   2350  O   TRP C 155       1.667  18.518  -8.114  1.00  0.00           O  
ATOM   2351  CB  TRP C 155       0.403  15.775  -7.360  1.00  0.00           C  
ATOM   2352  CG  TRP C 155      -0.648  14.801  -6.919  1.00  0.00           C  
ATOM   2353  CD1 TRP C 155      -1.870  14.606  -7.491  1.00  0.00           C  
ATOM   2354  CD2 TRP C 155      -0.575  13.879  -5.805  1.00  0.00           C  
ATOM   2355  NE1 TRP C 155      -2.559  13.632  -6.812  1.00  0.00           N  
ATOM   2356  CE2 TRP C 155      -1.782  13.174  -5.779  1.00  0.00           C  
ATOM   2357  CE3 TRP C 155       0.404  13.598  -4.844  1.00  0.00           C  
ATOM   2358  CZ2 TRP C 155      -2.044  12.203  -4.825  1.00  0.00           C  
ATOM   2359  CZ3 TRP C 155       0.142  12.623  -3.888  1.00  0.00           C  
ATOM   2360  CH2 TRP C 155      -1.051  11.944  -3.881  1.00  0.00           C  
ATOM   2361  H   TRP C 155      -0.993  18.077  -8.208  1.00  0.00           H  
ATOM   2362  HA  TRP C 155       0.159  17.045  -5.650  1.00  0.00           H  
ATOM   2363 1HB  TRP C 155       0.356  15.862  -8.445  1.00  0.00           H  
ATOM   2364 2HB  TRP C 155       1.379  15.363  -7.106  1.00  0.00           H  
ATOM   2365  HD1 TRP C 155      -2.244  15.145  -8.359  1.00  0.00           H  
ATOM   2366  HE1 TRP C 155      -3.488  13.305  -7.036  1.00  0.00           H  
ATOM   2367  HE3 TRP C 155       1.353  14.132  -4.847  1.00  0.00           H  
ATOM   2368  HZ2 TRP C 155      -2.984  11.653  -4.802  1.00  0.00           H  
ATOM   2369  HZ3 TRP C 155       0.908  12.411  -3.143  1.00  0.00           H  
ATOM   2370  HH2 TRP C 155      -1.223  11.185  -3.117  1.00  0.00           H  
ATOM   2371  N   TYR C 156       2.374  18.097  -6.020  1.00  0.00           N  
ATOM   2372  CA  TYR C 156       3.596  18.880  -6.155  1.00  0.00           C  
ATOM   2373  C   TYR C 156       4.832  17.997  -6.035  1.00  0.00           C  
ATOM   2374  O   TYR C 156       4.766  16.891  -5.499  1.00  0.00           O  
ATOM   2375  CB  TYR C 156       3.636  19.995  -5.108  1.00  0.00           C  
ATOM   2376  CG  TYR C 156       2.483  20.968  -5.208  1.00  0.00           C  
ATOM   2377  CD1 TYR C 156       1.242  20.629  -4.688  1.00  0.00           C  
ATOM   2378  CD2 TYR C 156       2.665  22.200  -5.820  1.00  0.00           C  
ATOM   2379  CE1 TYR C 156       0.188  21.518  -4.779  1.00  0.00           C  
ATOM   2380  CE2 TYR C 156       1.611  23.088  -5.911  1.00  0.00           C  
ATOM   2381  CZ  TYR C 156       0.377  22.751  -5.394  1.00  0.00           C  
ATOM   2382  OH  TYR C 156      -0.672  23.636  -5.485  1.00  0.00           O  
ATOM   2383  H   TYR C 156       2.186  17.625  -5.147  1.00  0.00           H  
ATOM   2384  HA  TYR C 156       3.609  19.333  -7.147  1.00  0.00           H  
ATOM   2385 1HB  TYR C 156       3.627  19.557  -4.109  1.00  0.00           H  
ATOM   2386 2HB  TYR C 156       4.565  20.557  -5.210  1.00  0.00           H  
ATOM   2387  HD1 TYR C 156       1.099  19.661  -4.207  1.00  0.00           H  
ATOM   2388  HD2 TYR C 156       3.639  22.466  -6.230  1.00  0.00           H  
ATOM   2389  HE1 TYR C 156      -0.786  21.252  -4.371  1.00  0.00           H  
ATOM   2390  HE2 TYR C 156       1.754  24.056  -6.393  1.00  0.00           H  
ATOM   2391  HH  TYR C 156      -1.349  23.271  -6.060  1.00  0.00           H  
ATOM   2392  N   LEU C 157       5.958  18.493  -6.536  1.00  0.00           N  
ATOM   2393  CA  LEU C 157       7.242  17.831  -6.336  1.00  0.00           C  
ATOM   2394  C   LEU C 157       8.313  18.825  -5.908  1.00  0.00           C  
ATOM   2395  O   LEU C 157       8.628  19.767  -6.636  1.00  0.00           O  
ATOM   2396  CB  LEU C 157       7.679  17.123  -7.625  1.00  0.00           C  
ATOM   2397  CG  LEU C 157       9.109  16.569  -7.627  1.00  0.00           C  
ATOM   2398  CD1 LEU C 157       9.264  15.558  -6.499  1.00  0.00           C  
ATOM   2399  CD2 LEU C 157       9.405  15.932  -8.977  1.00  0.00           C  
ATOM   2400  H   LEU C 157       5.924  19.350  -7.068  1.00  0.00           H  
ATOM   2401  HA  LEU C 157       7.129  17.087  -5.548  1.00  0.00           H  
ATOM   2402 1HB  LEU C 157       7.001  16.291  -7.810  1.00  0.00           H  
ATOM   2403 2HB  LEU C 157       7.594  17.825  -8.453  1.00  0.00           H  
ATOM   2404  HG  LEU C 157       9.814  17.380  -7.446  1.00  0.00           H  
ATOM   2405 1HD1 LEU C 157      10.281  15.164  -6.500  1.00  0.00           H  
ATOM   2406 2HD1 LEU C 157       9.066  16.045  -5.544  1.00  0.00           H  
ATOM   2407 3HD1 LEU C 157       8.559  14.740  -6.644  1.00  0.00           H  
ATOM   2408 1HD2 LEU C 157      10.422  15.538  -8.978  1.00  0.00           H  
ATOM   2409 2HD2 LEU C 157       8.701  15.119  -9.157  1.00  0.00           H  
ATOM   2410 3HD2 LEU C 157       9.304  16.681  -9.762  1.00  0.00           H  
ATOM   2411  N   GLN C 158       8.872  18.611  -4.721  1.00  0.00           N  
ATOM   2412  CA  GLN C 158       9.932  19.469  -4.207  1.00  0.00           C  
ATOM   2413  C   GLN C 158      11.292  18.793  -4.320  1.00  0.00           C  
ATOM   2414  O   GLN C 158      11.589  17.847  -3.591  1.00  0.00           O  
ATOM   2415  CB  GLN C 158       9.656  19.847  -2.749  1.00  0.00           C  
ATOM   2416  CG  GLN C 158      10.689  20.781  -2.142  1.00  0.00           C  
ATOM   2417  CD  GLN C 158      10.355  21.161  -0.712  1.00  0.00           C  
ATOM   2418  OE1 GLN C 158       9.715  20.397   0.016  1.00  0.00           O  
ATOM   2419  NE2 GLN C 158      10.788  22.348  -0.300  1.00  0.00           N  
ATOM   2420  H   GLN C 158       8.554  17.833  -4.161  1.00  0.00           H  
ATOM   2421  HA  GLN C 158       9.959  20.381  -4.804  1.00  0.00           H  
ATOM   2422 1HB  GLN C 158       8.682  20.331  -2.677  1.00  0.00           H  
ATOM   2423 2HB  GLN C 158       9.619  18.944  -2.140  1.00  0.00           H  
ATOM   2424 1HG  GLN C 158      11.659  20.284  -2.146  1.00  0.00           H  
ATOM   2425 2HG  GLN C 158      10.734  21.693  -2.737  1.00  0.00           H  
ATOM   2426 1HE2 GLN C 158      10.598  22.653   0.634  1.00  0.00           H  
ATOM   2427 2HE2 GLN C 158      11.304  22.936  -0.923  1.00  0.00           H  
ATOM   2428  N   LYS C 159      12.117  19.284  -5.240  1.00  0.00           N  
ATOM   2429  CA  LYS C 159      13.455  18.740  -5.437  1.00  0.00           C  
ATOM   2430  C   LYS C 159      14.404  19.199  -4.338  1.00  0.00           C  
ATOM   2431  O   LYS C 159      14.161  20.208  -3.676  1.00  0.00           O  
ATOM   2432  CB  LYS C 159      14.001  19.147  -6.807  1.00  0.00           C  
ATOM   2433  CG  LYS C 159      13.242  18.556  -7.988  1.00  0.00           C  
ATOM   2434  CD  LYS C 159      13.831  19.021  -9.311  1.00  0.00           C  
ATOM   2435  CE  LYS C 159      13.048  18.465 -10.492  1.00  0.00           C  
ATOM   2436  NZ  LYS C 159      13.586  18.947 -11.793  1.00  0.00           N  
ATOM   2437  H   LYS C 159      11.808  20.054  -5.816  1.00  0.00           H  
ATOM   2438  HA  LYS C 159      13.396  17.652  -5.395  1.00  0.00           H  
ATOM   2439 1HB  LYS C 159      13.974  20.233  -6.902  1.00  0.00           H  
ATOM   2440 2HB  LYS C 159      15.043  18.837  -6.890  1.00  0.00           H  
ATOM   2441 1HG  LYS C 159      13.288  17.467  -7.942  1.00  0.00           H  
ATOM   2442 2HG  LYS C 159      12.197  18.861  -7.938  1.00  0.00           H  
ATOM   2443 1HD  LYS C 159      13.814  20.111  -9.355  1.00  0.00           H  
ATOM   2444 2HD  LYS C 159      14.866  18.688  -9.386  1.00  0.00           H  
ATOM   2445 1HE  LYS C 159      13.090  17.377 -10.476  1.00  0.00           H  
ATOM   2446 2HE  LYS C 159      12.004  18.768 -10.411  1.00  0.00           H  
ATOM   2447 1HZ  LYS C 159      13.040  18.558 -12.548  1.00  0.00           H  
ATOM   2448 2HZ  LYS C 159      13.534  19.956 -11.826  1.00  0.00           H  
ATOM   2449 3HZ  LYS C 159      14.548  18.656 -11.888  1.00  0.00           H  
ATOM   2450  N   PRO C 160      15.486  18.452  -4.147  1.00  0.00           N  
ATOM   2451  CA  PRO C 160      16.474  18.780  -3.127  1.00  0.00           C  
ATOM   2452  C   PRO C 160      16.983  20.206  -3.292  1.00  0.00           C  
ATOM   2453  O   PRO C 160      17.613  20.538  -4.296  1.00  0.00           O  
ATOM   2454  CB  PRO C 160      17.582  17.752  -3.376  1.00  0.00           C  
ATOM   2455  CG  PRO C 160      16.868  16.579  -3.957  1.00  0.00           C  
ATOM   2456  CD  PRO C 160      15.816  17.184  -4.847  1.00  0.00           C  
ATOM   2457  HA  PRO C 160      16.026  18.642  -2.132  1.00  0.00           H  
ATOM   2458 1HB  PRO C 160      18.338  18.171  -4.056  1.00  0.00           H  
ATOM   2459 2HB  PRO C 160      18.095  17.515  -2.432  1.00  0.00           H  
ATOM   2460 1HG  PRO C 160      17.574  15.940  -4.509  1.00  0.00           H  
ATOM   2461 2HG  PRO C 160      16.440  15.960  -3.155  1.00  0.00           H  
ATOM   2462 1HD  PRO C 160      16.241  17.369  -5.845  1.00  0.00           H  
ATOM   2463 2HD  PRO C 160      14.954  16.504  -4.912  1.00  0.00           H  
ATOM   2464  N   GLY C 161      16.708  21.046  -2.300  1.00  0.00           N  
ATOM   2465  CA  GLY C 161      17.210  22.415  -2.293  1.00  0.00           C  
ATOM   2466  C   GLY C 161      16.274  23.349  -3.049  1.00  0.00           C  
ATOM   2467  O   GLY C 161      16.544  24.543  -3.178  1.00  0.00           O  
ATOM   2468  H   GLY C 161      16.136  20.728  -1.530  1.00  0.00           H  
ATOM   2469 1HA  GLY C 161      17.319  22.757  -1.264  1.00  0.00           H  
ATOM   2470 2HA  GLY C 161      18.200  22.441  -2.747  1.00  0.00           H  
ATOM   2471  N   GLN C 162      15.172  22.798  -3.547  1.00  0.00           N  
ATOM   2472  CA  GLN C 162      14.231  23.563  -4.356  1.00  0.00           C  
ATOM   2473  C   GLN C 162      12.890  23.712  -3.649  1.00  0.00           C  
ATOM   2474  O   GLN C 162      12.664  23.117  -2.596  1.00  0.00           O  
ATOM   2475  CB  GLN C 162      14.032  22.896  -5.720  1.00  0.00           C  
ATOM   2476  CG  GLN C 162      15.318  22.669  -6.496  1.00  0.00           C  
ATOM   2477  CD  GLN C 162      16.016  23.967  -6.853  1.00  0.00           C  
ATOM   2478  OE1 GLN C 162      15.383  24.924  -7.308  1.00  0.00           O  
ATOM   2479  NE2 GLN C 162      17.328  24.008  -6.650  1.00  0.00           N  
ATOM   2480  H   GLN C 162      14.981  21.824  -3.359  1.00  0.00           H  
ATOM   2481  HA  GLN C 162      14.642  24.561  -4.513  1.00  0.00           H  
ATOM   2482 1HB  GLN C 162      13.545  21.931  -5.585  1.00  0.00           H  
ATOM   2483 2HB  GLN C 162      13.374  23.512  -6.333  1.00  0.00           H  
ATOM   2484 1HG  GLN C 162      15.997  22.072  -5.886  1.00  0.00           H  
ATOM   2485 2HG  GLN C 162      15.084  22.140  -7.420  1.00  0.00           H  
ATOM   2486 1HE2 GLN C 162      17.843  24.839  -6.867  1.00  0.00           H  
ATOM   2487 2HE2 GLN C 162      17.802  23.210  -6.279  1.00  0.00           H  
ATOM   2488  N   SER C 163      12.004  24.510  -4.235  1.00  0.00           N  
ATOM   2489  CA  SER C 163      10.629  24.607  -3.760  1.00  0.00           C  
ATOM   2490  C   SER C 163       9.700  23.720  -4.579  1.00  0.00           C  
ATOM   2491  O   SER C 163      10.056  23.270  -5.668  1.00  0.00           O  
ATOM   2492  CB  SER C 163      10.155  26.046  -3.824  1.00  0.00           C  
ATOM   2493  OG  SER C 163      10.107  26.501  -5.148  1.00  0.00           O  
ATOM   2494  H   SER C 163      12.290  25.064  -5.029  1.00  0.00           H  
ATOM   2495  HA  SER C 163      10.597  24.271  -2.723  1.00  0.00           H  
ATOM   2496 1HB  SER C 163       9.165  26.123  -3.374  1.00  0.00           H  
ATOM   2497 2HB  SER C 163      10.827  26.676  -3.243  1.00  0.00           H  
ATOM   2498  HG  SER C 163      10.186  27.457  -5.102  1.00  0.00           H  
ATOM   2499  N   PRO C 164       8.508  23.471  -4.048  1.00  0.00           N  
ATOM   2500  CA  PRO C 164       7.555  22.573  -4.690  1.00  0.00           C  
ATOM   2501  C   PRO C 164       7.237  23.030  -6.107  1.00  0.00           C  
ATOM   2502  O   PRO C 164       7.058  24.222  -6.360  1.00  0.00           O  
ATOM   2503  CB  PRO C 164       6.328  22.663  -3.778  1.00  0.00           C  
ATOM   2504  CG  PRO C 164       6.893  22.967  -2.432  1.00  0.00           C  
ATOM   2505  CD  PRO C 164       8.034  23.910  -2.710  1.00  0.00           C  
ATOM   2506  HA  PRO C 164       7.967  21.553  -4.696  1.00  0.00           H  
ATOM   2507 1HB  PRO C 164       5.646  23.446  -4.141  1.00  0.00           H  
ATOM   2508 2HB  PRO C 164       5.771  21.715  -3.802  1.00  0.00           H  
ATOM   2509 1HG  PRO C 164       6.122  23.414  -1.788  1.00  0.00           H  
ATOM   2510 2HG  PRO C 164       7.221  22.040  -1.940  1.00  0.00           H  
ATOM   2511 1HD  PRO C 164       7.658  24.944  -2.732  1.00  0.00           H  
ATOM   2512 2HD  PRO C 164       8.804  23.793  -1.934  1.00  0.00           H  
ATOM   2513  N   GLN C 165       7.166  22.076  -7.030  1.00  0.00           N  
ATOM   2514  CA  GLN C 165       6.775  22.367  -8.404  1.00  0.00           C  
ATOM   2515  C   GLN C 165       5.464  21.677  -8.760  1.00  0.00           C  
ATOM   2516  O   GLN C 165       5.201  20.557  -8.321  1.00  0.00           O  
ATOM   2517  CB  GLN C 165       7.875  21.935  -9.377  1.00  0.00           C  
ATOM   2518  CG  GLN C 165       7.607  22.310 -10.825  1.00  0.00           C  
ATOM   2519  CD  GLN C 165       8.732  21.886 -11.750  1.00  0.00           C  
ATOM   2520  OE1 GLN C 165       9.456  20.927 -11.471  1.00  0.00           O  
ATOM   2521  NE2 GLN C 165       8.885  22.600 -12.860  1.00  0.00           N  
ATOM   2522  H   GLN C 165       7.390  21.126  -6.772  1.00  0.00           H  
ATOM   2523  HA  GLN C 165       6.626  23.442  -8.501  1.00  0.00           H  
ATOM   2524 1HB  GLN C 165       8.821  22.389  -9.082  1.00  0.00           H  
ATOM   2525 2HB  GLN C 165       8.001  20.854  -9.327  1.00  0.00           H  
ATOM   2526 1HG  GLN C 165       6.691  21.818 -11.153  1.00  0.00           H  
ATOM   2527 2HG  GLN C 165       7.495  23.392 -10.895  1.00  0.00           H  
ATOM   2528 1HE2 GLN C 165       9.610  22.367 -13.509  1.00  0.00           H  
ATOM   2529 2HE2 GLN C 165       8.275  23.370 -13.047  1.00  0.00           H  
ATOM   2530  N   LEU C 166       4.645  22.351  -9.560  1.00  0.00           N  
ATOM   2531  CA  LEU C 166       3.332  21.833  -9.925  1.00  0.00           C  
ATOM   2532  C   LEU C 166       3.445  20.734 -10.973  1.00  0.00           C  
ATOM   2533  O   LEU C 166       4.014  20.942 -12.045  1.00  0.00           O  
ATOM   2534  CB  LEU C 166       2.444  22.965 -10.455  1.00  0.00           C  
ATOM   2535  CG  LEU C 166       1.849  23.898  -9.393  1.00  0.00           C  
ATOM   2536  CD1 LEU C 166       2.965  24.707  -8.745  1.00  0.00           C  
ATOM   2537  CD2 LEU C 166       0.817  24.810 -10.038  1.00  0.00           C  
ATOM   2538  H   LEU C 166       4.939  23.246  -9.925  1.00  0.00           H  
ATOM   2539  HA  LEU C 166       2.867  21.411  -9.034  1.00  0.00           H  
ATOM   2540 1HB  LEU C 166       3.031  23.575 -11.140  1.00  0.00           H  
ATOM   2541 2HB  LEU C 166       1.616  22.526 -11.011  1.00  0.00           H  
ATOM   2542  HG  LEU C 166       1.372  23.304  -8.613  1.00  0.00           H  
ATOM   2543 1HD1 LEU C 166       2.543  25.370  -7.989  1.00  0.00           H  
ATOM   2544 2HD1 LEU C 166       3.679  24.030  -8.274  1.00  0.00           H  
ATOM   2545 3HD1 LEU C 166       3.473  25.300  -9.505  1.00  0.00           H  
ATOM   2546 1HD2 LEU C 166       0.393  25.473  -9.282  1.00  0.00           H  
ATOM   2547 2HD2 LEU C 166       1.293  25.406 -10.817  1.00  0.00           H  
ATOM   2548 3HD2 LEU C 166       0.022  24.207 -10.477  1.00  0.00           H  
ATOM   2549  N   LEU C 167       2.900  19.564 -10.658  1.00  0.00           N  
ATOM   2550  CA  LEU C 167       2.846  18.462 -11.612  1.00  0.00           C  
ATOM   2551  C   LEU C 167       1.419  18.214 -12.086  1.00  0.00           C  
ATOM   2552  O   LEU C 167       1.120  18.333 -13.274  1.00  0.00           O  
ATOM   2553  CB  LEU C 167       3.410  17.184 -10.979  1.00  0.00           C  
ATOM   2554  CG  LEU C 167       4.902  17.221 -10.623  1.00  0.00           C  
ATOM   2555  CD1 LEU C 167       5.301  15.906  -9.967  1.00  0.00           C  
ATOM   2556  CD2 LEU C 167       5.718  17.474 -11.882  1.00  0.00           C  
ATOM   2557  H   LEU C 167       2.514  19.434  -9.734  1.00  0.00           H  
ATOM   2558  HA  LEU C 167       3.454  18.723 -12.477  1.00  0.00           H  
ATOM   2559 1HB  LEU C 167       2.857  16.976 -10.064  1.00  0.00           H  
ATOM   2560 2HB  LEU C 167       3.254  16.356 -11.669  1.00  0.00           H  
ATOM   2561  HG  LEU C 167       5.085  18.021  -9.905  1.00  0.00           H  
ATOM   2562 1HD1 LEU C 167       6.361  15.932  -9.714  1.00  0.00           H  
ATOM   2563 2HD1 LEU C 167       4.715  15.760  -9.059  1.00  0.00           H  
ATOM   2564 3HD1 LEU C 167       5.113  15.084 -10.657  1.00  0.00           H  
ATOM   2565 1HD2 LEU C 167       6.778  17.501 -11.629  1.00  0.00           H  
ATOM   2566 2HD2 LEU C 167       5.536  16.674 -12.600  1.00  0.00           H  
ATOM   2567 3HD2 LEU C 167       5.425  18.428 -12.320  1.00  0.00           H  
ATOM   2568  N   ILE C 168       0.542  17.869 -11.150  1.00  0.00           N  
ATOM   2569  CA  ILE C 168      -0.795  17.397 -11.490  1.00  0.00           C  
ATOM   2570  C   ILE C 168      -1.866  18.315 -10.915  1.00  0.00           C  
ATOM   2571  O   ILE C 168      -1.728  18.827  -9.804  1.00  0.00           O  
ATOM   2572  CB  ILE C 168      -1.019  15.963 -10.976  1.00  0.00           C  
ATOM   2573  CG1 ILE C 168       0.066  15.027 -11.516  1.00  0.00           C  
ATOM   2574  CG2 ILE C 168      -2.400  15.466 -11.371  1.00  0.00           C  
ATOM   2575  CD1 ILE C 168       0.059  14.890 -13.022  1.00  0.00           C  
ATOM   2576  H   ILE C 168       0.808  17.935 -10.178  1.00  0.00           H  
ATOM   2577  HA  ILE C 168      -0.895  17.394 -12.574  1.00  0.00           H  
ATOM   2578  HB  ILE C 168      -0.935  15.948  -9.890  1.00  0.00           H  
ATOM   2579 1HG1 ILE C 168       1.046  15.392 -11.211  1.00  0.00           H  
ATOM   2580 2HG1 ILE C 168      -0.061  14.034 -11.084  1.00  0.00           H  
ATOM   2581 1HG2 ILE C 168      -2.541  14.450 -11.001  1.00  0.00           H  
ATOM   2582 2HG2 ILE C 168      -3.159  16.118 -10.940  1.00  0.00           H  
ATOM   2583 3HG2 ILE C 168      -2.492  15.471 -12.457  1.00  0.00           H  
ATOM   2584 1HD1 ILE C 168       0.855  14.211 -13.328  1.00  0.00           H  
ATOM   2585 2HD1 ILE C 168      -0.903  14.491 -13.346  1.00  0.00           H  
ATOM   2586 3HD1 ILE C 168       0.221  15.866 -13.476  1.00  0.00           H  
ATOM   2587  N   TYR C 169      -2.934  18.520 -11.679  1.00  0.00           N  
ATOM   2588  CA  TYR C 169      -4.133  19.168 -11.161  1.00  0.00           C  
ATOM   2589  C   TYR C 169      -5.391  18.423 -11.591  1.00  0.00           C  
ATOM   2590  O   TYR C 169      -5.357  17.611 -12.516  1.00  0.00           O  
ATOM   2591  CB  TYR C 169      -4.197  20.626 -11.621  1.00  0.00           C  
ATOM   2592  CG  TYR C 169      -4.397  20.786 -13.112  1.00  0.00           C  
ATOM   2593  CD1 TYR C 169      -5.649  21.111 -13.613  1.00  0.00           C  
ATOM   2594  CD2 TYR C 169      -3.328  20.609 -13.978  1.00  0.00           C  
ATOM   2595  CE1 TYR C 169      -5.832  21.258 -14.974  1.00  0.00           C  
ATOM   2596  CE2 TYR C 169      -3.511  20.756 -15.340  1.00  0.00           C  
ATOM   2597  CZ  TYR C 169      -4.756  21.079 -15.838  1.00  0.00           C  
ATOM   2598  OH  TYR C 169      -4.938  21.226 -17.194  1.00  0.00           O  
ATOM   2599  H   TYR C 169      -2.914  18.220 -12.643  1.00  0.00           H  
ATOM   2600  HA  TYR C 169      -4.094  19.148 -10.071  1.00  0.00           H  
ATOM   2601 1HB  TYR C 169      -5.016  21.134 -11.111  1.00  0.00           H  
ATOM   2602 2HB  TYR C 169      -3.274  21.135 -11.345  1.00  0.00           H  
ATOM   2603  HD1 TYR C 169      -6.489  21.251 -12.932  1.00  0.00           H  
ATOM   2604  HD2 TYR C 169      -2.344  20.353 -13.585  1.00  0.00           H  
ATOM   2605  HE1 TYR C 169      -6.815  21.514 -15.368  1.00  0.00           H  
ATOM   2606  HE2 TYR C 169      -2.671  20.616 -16.021  1.00  0.00           H  
ATOM   2607  HH  TYR C 169      -4.123  21.007 -17.651  1.00  0.00           H  
ATOM   2608  N   LYS C 170      -6.499  18.704 -10.915  1.00  0.00           N  
ATOM   2609  CA  LYS C 170      -7.748  17.992 -11.160  1.00  0.00           C  
ATOM   2610  C   LYS C 170      -7.526  16.485 -11.188  1.00  0.00           C  
ATOM   2611  O   LYS C 170      -8.064  15.785 -12.045  1.00  0.00           O  
ATOM   2612  CB  LYS C 170      -8.379  18.455 -12.474  1.00  0.00           C  
ATOM   2613  CG  LYS C 170      -8.906  19.884 -12.450  1.00  0.00           C  
ATOM   2614  CD  LYS C 170      -9.458  20.293 -13.807  1.00  0.00           C  
ATOM   2615  CE  LYS C 170      -9.941  21.736 -13.797  1.00  0.00           C  
ATOM   2616  NZ  LYS C 170     -10.440  22.164 -15.132  1.00  0.00           N  
ATOM   2617  H   LYS C 170      -6.477  19.430 -10.213  1.00  0.00           H  
ATOM   2618  HA  LYS C 170      -8.438  18.213 -10.345  1.00  0.00           H  
ATOM   2619 1HB  LYS C 170      -7.644  18.383 -13.276  1.00  0.00           H  
ATOM   2620 2HB  LYS C 170      -9.209  17.797 -12.731  1.00  0.00           H  
ATOM   2621 1HG  LYS C 170      -9.698  19.967 -11.704  1.00  0.00           H  
ATOM   2622 2HG  LYS C 170      -8.100  20.564 -12.175  1.00  0.00           H  
ATOM   2623 1HD  LYS C 170      -8.681  20.183 -14.564  1.00  0.00           H  
ATOM   2624 2HD  LYS C 170     -10.292  19.643 -14.071  1.00  0.00           H  
ATOM   2625 1HE  LYS C 170     -10.743  21.846 -13.070  1.00  0.00           H  
ATOM   2626 2HE  LYS C 170      -9.121  22.391 -13.503  1.00  0.00           H  
ATOM   2627 1HZ  LYS C 170     -10.750  23.125 -15.084  1.00  0.00           H  
ATOM   2628 2HZ  LYS C 170      -9.697  22.084 -15.812  1.00  0.00           H  
ATOM   2629 3HZ  LYS C 170     -11.213  21.576 -15.407  1.00  0.00           H  
ATOM   2630  N   VAL C 171      -6.731  15.992 -10.245  1.00  0.00           N  
ATOM   2631  CA  VAL C 171      -6.623  14.557 -10.008  1.00  0.00           C  
ATOM   2632  C   VAL C 171      -5.697  13.899 -11.022  1.00  0.00           C  
ATOM   2633  O   VAL C 171      -4.720  13.246 -10.654  1.00  0.00           O  
ATOM   2634  CB  VAL C 171      -8.013  13.897 -10.081  1.00  0.00           C  
ATOM   2635  CG1 VAL C 171      -7.895  12.389  -9.924  1.00  0.00           C  
ATOM   2636  CG2 VAL C 171      -8.921  14.482  -9.010  1.00  0.00           C  
ATOM   2637  H   VAL C 171      -6.187  16.627  -9.678  1.00  0.00           H  
ATOM   2638  HA  VAL C 171      -6.214  14.402  -9.009  1.00  0.00           H  
ATOM   2639  HB  VAL C 171      -8.442  14.085 -11.065  1.00  0.00           H  
ATOM   2640 1HG1 VAL C 171      -8.886  11.938  -9.979  1.00  0.00           H  
ATOM   2641 2HG1 VAL C 171      -7.270  11.987 -10.722  1.00  0.00           H  
ATOM   2642 3HG1 VAL C 171      -7.445  12.157  -8.959  1.00  0.00           H  
ATOM   2643 1HG2 VAL C 171      -9.902  14.011  -9.069  1.00  0.00           H  
ATOM   2644 2HG2 VAL C 171      -8.488  14.299  -8.026  1.00  0.00           H  
ATOM   2645 3HG2 VAL C 171      -9.024  15.556  -9.167  1.00  0.00           H  
ATOM   2646  N   SER C 172      -6.010  14.074 -12.302  1.00  0.00           N  
ATOM   2647  CA  SER C 172      -5.407  13.267 -13.355  1.00  0.00           C  
ATOM   2648  C   SER C 172      -5.077  14.113 -14.578  1.00  0.00           C  
ATOM   2649  O   SER C 172      -4.819  13.585 -15.659  1.00  0.00           O  
ATOM   2650  CB  SER C 172      -6.341  12.139 -13.748  1.00  0.00           C  
ATOM   2651  OG  SER C 172      -7.541  12.639 -14.270  1.00  0.00           O  
ATOM   2652  H   SER C 172      -6.682  14.785 -12.551  1.00  0.00           H  
ATOM   2653  HA  SER C 172      -4.479  12.838 -12.975  1.00  0.00           H  
ATOM   2654 1HB  SER C 172      -5.855  11.505 -14.489  1.00  0.00           H  
ATOM   2655 2HB  SER C 172      -6.551  11.520 -12.876  1.00  0.00           H  
ATOM   2656  HG  SER C 172      -7.363  13.550 -14.517  1.00  0.00           H  
ATOM   2657  N   ASP C 173      -5.087  15.430 -14.400  1.00  0.00           N  
ATOM   2658  CA  ASP C 173      -4.699  16.350 -15.462  1.00  0.00           C  
ATOM   2659  C   ASP C 173      -3.330  16.960 -15.191  1.00  0.00           C  
ATOM   2660  O   ASP C 173      -3.167  17.758 -14.268  1.00  0.00           O  
ATOM   2661  CB  ASP C 173      -5.739  17.463 -15.614  1.00  0.00           C  
ATOM   2662  CG  ASP C 173      -7.077  16.956 -16.137  1.00  0.00           C  
ATOM   2663  OD1 ASP C 173      -7.089  15.949 -16.804  1.00  0.00           O  
ATOM   2664  OD2 ASP C 173      -8.073  17.582 -15.865  1.00  0.00           O  
ATOM   2665  H   ASP C 173      -5.370  15.803 -13.505  1.00  0.00           H  
ATOM   2666  HA  ASP C 173      -4.645  15.794 -16.399  1.00  0.00           H  
ATOM   2667 1HB  ASP C 173      -5.902  17.943 -14.649  1.00  0.00           H  
ATOM   2668 2HB  ASP C 173      -5.362  18.223 -16.299  1.00  0.00           H  
ATOM   2669  N   ARG C 174      -2.348  16.579 -16.001  1.00  0.00           N  
ATOM   2670  CA  ARG C 174      -0.992  17.098 -15.857  1.00  0.00           C  
ATOM   2671  C   ARG C 174      -0.859  18.474 -16.496  1.00  0.00           C  
ATOM   2672  O   ARG C 174      -1.525  18.776 -17.487  1.00  0.00           O  
ATOM   2673  CB  ARG C 174       0.014  16.148 -16.491  1.00  0.00           C  
ATOM   2674  CG  ARG C 174      -0.046  16.071 -18.008  1.00  0.00           C  
ATOM   2675  CD  ARG C 174       0.920  15.080 -18.546  1.00  0.00           C  
ATOM   2676  NE  ARG C 174       0.809  14.942 -19.989  1.00  0.00           N  
ATOM   2677  CZ  ARG C 174       1.491  15.684 -20.883  1.00  0.00           C  
ATOM   2678  NH1 ARG C 174       2.328  16.609 -20.468  1.00  0.00           N  
ATOM   2679  NH2 ARG C 174       1.320  15.482 -22.178  1.00  0.00           N  
ATOM   2680  H   ARG C 174      -2.544  15.913 -16.734  1.00  0.00           H  
ATOM   2681  HA  ARG C 174      -0.766  17.186 -14.794  1.00  0.00           H  
ATOM   2682 1HB  ARG C 174       1.023  16.452 -16.216  1.00  0.00           H  
ATOM   2683 2HB  ARG C 174      -0.142  15.142 -16.103  1.00  0.00           H  
ATOM   2684 1HG  ARG C 174      -1.049  15.776 -18.318  1.00  0.00           H  
ATOM   2685 2HG  ARG C 174       0.192  17.047 -18.432  1.00  0.00           H  
ATOM   2686 1HD  ARG C 174       1.935  15.397 -18.311  1.00  0.00           H  
ATOM   2687 2HD  ARG C 174       0.731  14.106 -18.096  1.00  0.00           H  
ATOM   2688  HE  ARG C 174       0.174  14.241 -20.347  1.00  0.00           H  
ATOM   2689 1HH1 ARG C 174       2.459  16.763 -19.478  1.00  0.00           H  
ATOM   2690 2HH1 ARG C 174       2.839  17.165 -21.138  1.00  0.00           H  
ATOM   2691 1HH2 ARG C 174       0.676  14.771 -22.498  1.00  0.00           H  
ATOM   2692 2HH2 ARG C 174       1.831  16.037 -22.848  1.00  0.00           H  
ATOM   2693  N   PHE C 175       0.005  19.305 -15.924  1.00  0.00           N  
ATOM   2694  CA  PHE C 175       0.326  20.601 -16.511  1.00  0.00           C  
ATOM   2695  C   PHE C 175       1.203  20.445 -17.746  1.00  0.00           C  
ATOM   2696  O   PHE C 175       1.959  19.480 -17.865  1.00  0.00           O  
ATOM   2697  CB  PHE C 175       1.032  21.491 -15.487  1.00  0.00           C  
ATOM   2698  CG  PHE C 175       0.106  22.100 -14.472  1.00  0.00           C  
ATOM   2699  CD1 PHE C 175       0.066  21.618 -13.172  1.00  0.00           C  
ATOM   2700  CD2 PHE C 175      -0.726  23.154 -14.815  1.00  0.00           C  
ATOM   2701  CE1 PHE C 175      -0.785  22.177 -12.238  1.00  0.00           C  
ATOM   2702  CE2 PHE C 175      -1.577  23.716 -13.883  1.00  0.00           C  
ATOM   2703  CZ  PHE C 175      -1.606  23.226 -12.593  1.00  0.00           C  
ATOM   2704  H   PHE C 175       0.452  19.032 -15.061  1.00  0.00           H  
ATOM   2705  HA  PHE C 175      -0.605  21.085 -16.811  1.00  0.00           H  
ATOM   2706 1HB  PHE C 175       1.783  20.909 -14.956  1.00  0.00           H  
ATOM   2707 2HB  PHE C 175       1.549  22.299 -16.003  1.00  0.00           H  
ATOM   2708  HD1 PHE C 175       0.717  20.789 -12.891  1.00  0.00           H  
ATOM   2709  HD2 PHE C 175      -0.703  23.541 -15.835  1.00  0.00           H  
ATOM   2710  HE1 PHE C 175      -0.807  21.788 -11.220  1.00  0.00           H  
ATOM   2711  HE2 PHE C 175      -2.226  24.545 -14.165  1.00  0.00           H  
ATOM   2712  HZ  PHE C 175      -2.278  23.666 -11.857  1.00  0.00           H  
ATOM   2713  N   SER C 176       1.098  21.399 -18.665  1.00  0.00           N  
ATOM   2714  CA  SER C 176       1.927  21.402 -19.865  1.00  0.00           C  
ATOM   2715  C   SER C 176       3.407  21.464 -19.511  1.00  0.00           C  
ATOM   2716  O   SER C 176       3.847  22.365 -18.796  1.00  0.00           O  
ATOM   2717  CB  SER C 176       1.560  22.577 -20.750  1.00  0.00           C  
ATOM   2718  OG  SER C 176       2.406  22.650 -21.864  1.00  0.00           O  
ATOM   2719  H   SER C 176       0.427  22.141 -18.529  1.00  0.00           H  
ATOM   2720  HA  SER C 176       1.745  20.477 -20.414  1.00  0.00           H  
ATOM   2721 1HB  SER C 176       0.526  22.474 -21.080  1.00  0.00           H  
ATOM   2722 2HB  SER C 176       1.629  23.500 -20.176  1.00  0.00           H  
ATOM   2723  HG  SER C 176       3.294  22.755 -21.515  1.00  0.00           H  
ATOM   2724  N   GLY C 177       4.172  20.502 -20.016  1.00  0.00           N  
ATOM   2725  CA  GLY C 177       5.595  20.416 -19.712  1.00  0.00           C  
ATOM   2726  C   GLY C 177       5.881  19.289 -18.727  1.00  0.00           C  
ATOM   2727  O   GLY C 177       7.020  18.842 -18.595  1.00  0.00           O  
ATOM   2728  H   GLY C 177       3.756  19.813 -20.626  1.00  0.00           H  
ATOM   2729 1HA  GLY C 177       6.155  20.250 -20.633  1.00  0.00           H  
ATOM   2730 2HA  GLY C 177       5.936  21.363 -19.296  1.00  0.00           H  
ATOM   2731  N   VAL C 178       4.840  18.834 -18.038  1.00  0.00           N  
ATOM   2732  CA  VAL C 178       4.974  17.745 -17.078  1.00  0.00           C  
ATOM   2733  C   VAL C 178       5.033  16.395 -17.781  1.00  0.00           C  
ATOM   2734  O   VAL C 178       4.187  16.084 -18.620  1.00  0.00           O  
ATOM   2735  CB  VAL C 178       3.792  17.755 -16.091  1.00  0.00           C  
ATOM   2736  CG1 VAL C 178       3.861  16.550 -15.165  1.00  0.00           C  
ATOM   2737  CG2 VAL C 178       3.795  19.050 -15.292  1.00  0.00           C  
ATOM   2738  H   VAL C 178       3.933  19.254 -18.183  1.00  0.00           H  
ATOM   2739  HA  VAL C 178       5.899  17.889 -16.519  1.00  0.00           H  
ATOM   2740  HB  VAL C 178       2.861  17.676 -16.652  1.00  0.00           H  
ATOM   2741 1HG1 VAL C 178       3.018  16.573 -14.474  1.00  0.00           H  
ATOM   2742 2HG1 VAL C 178       3.821  15.635 -15.756  1.00  0.00           H  
ATOM   2743 3HG1 VAL C 178       4.793  16.578 -14.600  1.00  0.00           H  
ATOM   2744 1HG2 VAL C 178       2.956  19.050 -14.597  1.00  0.00           H  
ATOM   2745 2HG2 VAL C 178       4.729  19.131 -14.735  1.00  0.00           H  
ATOM   2746 3HG2 VAL C 178       3.703  19.897 -15.972  1.00  0.00           H  
ATOM   2747  N   PRO C 179       6.037  15.597 -17.435  1.00  0.00           N  
ATOM   2748  CA  PRO C 179       6.212  14.281 -18.037  1.00  0.00           C  
ATOM   2749  C   PRO C 179       4.955  13.434 -17.887  1.00  0.00           C  
ATOM   2750  O   PRO C 179       4.253  13.521 -16.879  1.00  0.00           O  
ATOM   2751  CB  PRO C 179       7.386  13.694 -17.247  1.00  0.00           C  
ATOM   2752  CG  PRO C 179       8.173  14.886 -16.821  1.00  0.00           C  
ATOM   2753  CD  PRO C 179       7.133  15.924 -16.495  1.00  0.00           C  
ATOM   2754  HA  PRO C 179       6.473  14.401 -19.099  1.00  0.00           H  
ATOM   2755 1HB  PRO C 179       7.010  13.104 -16.397  1.00  0.00           H  
ATOM   2756 2HB  PRO C 179       7.963  13.007 -17.884  1.00  0.00           H  
ATOM   2757 1HG  PRO C 179       8.805  14.634 -15.957  1.00  0.00           H  
ATOM   2758 2HG  PRO C 179       8.849  15.203 -17.628  1.00  0.00           H  
ATOM   2759 1HD  PRO C 179       6.817  15.812 -15.447  1.00  0.00           H  
ATOM   2760 2HD  PRO C 179       7.548  16.928 -16.671  1.00  0.00           H  
ATOM   2761  N   ASP C 180       4.675  12.616 -18.895  1.00  0.00           N  
ATOM   2762  CA  ASP C 180       3.492  11.764 -18.885  1.00  0.00           C  
ATOM   2763  C   ASP C 180       3.706  10.535 -18.011  1.00  0.00           C  
ATOM   2764  O   ASP C 180       2.862   9.640 -17.964  1.00  0.00           O  
ATOM   2765  CB  ASP C 180       3.131  11.329 -20.307  1.00  0.00           C  
ATOM   2766  CG  ASP C 180       4.202  10.459 -20.951  1.00  0.00           C  
ATOM   2767  OD1 ASP C 180       5.185  10.186 -20.304  1.00  0.00           O  
ATOM   2768  OD2 ASP C 180       4.027  10.076 -22.083  1.00  0.00           O  
ATOM   2769  H   ASP C 180       5.298  12.583 -19.690  1.00  0.00           H  
ATOM   2770  HA  ASP C 180       2.658  12.334 -18.473  1.00  0.00           H  
ATOM   2771 1HB  ASP C 180       2.193  10.773 -20.291  1.00  0.00           H  
ATOM   2772 2HB  ASP C 180       2.978  12.211 -20.930  1.00  0.00           H  
ATOM   2773  N   ARG C 181       4.839  10.497 -17.319  1.00  0.00           N  
ATOM   2774  CA  ARG C 181       5.076   9.491 -16.290  1.00  0.00           C  
ATOM   2775  C   ARG C 181       4.112   9.660 -15.123  1.00  0.00           C  
ATOM   2776  O   ARG C 181       3.783   8.695 -14.432  1.00  0.00           O  
ATOM   2777  CB  ARG C 181       6.506   9.575 -15.778  1.00  0.00           C  
ATOM   2778  CG  ARG C 181       7.571   9.167 -16.784  1.00  0.00           C  
ATOM   2779  CD  ARG C 181       8.892   8.968 -16.136  1.00  0.00           C  
ATOM   2780  NE  ARG C 181       9.410  10.203 -15.569  1.00  0.00           N  
ATOM   2781  CZ  ARG C 181      10.106  11.128 -16.258  1.00  0.00           C  
ATOM   2782  NH1 ARG C 181      10.358  10.944 -17.535  1.00  0.00           N  
ATOM   2783  NH2 ARG C 181      10.534  12.221 -15.650  1.00  0.00           N  
ATOM   2784  H   ARG C 181       5.556  11.182 -17.511  1.00  0.00           H  
ATOM   2785  HA  ARG C 181       4.921   8.505 -16.728  1.00  0.00           H  
ATOM   2786 1HB  ARG C 181       6.722  10.596 -15.467  1.00  0.00           H  
ATOM   2787 2HB  ARG C 181       6.618   8.936 -14.903  1.00  0.00           H  
ATOM   2788 1HG  ARG C 181       7.279   8.232 -17.263  1.00  0.00           H  
ATOM   2789 2HG  ARG C 181       7.674   9.945 -17.541  1.00  0.00           H  
ATOM   2790 1HD  ARG C 181       8.797   8.238 -15.333  1.00  0.00           H  
ATOM   2791 2HD  ARG C 181       9.608   8.605 -16.873  1.00  0.00           H  
ATOM   2792  HE  ARG C 181       9.235  10.380 -14.589  1.00  0.00           H  
ATOM   2793 1HH1 ARG C 181      10.031  10.109 -18.000  1.00  0.00           H  
ATOM   2794 2HH1 ARG C 181      10.880  11.638 -18.051  1.00  0.00           H  
ATOM   2795 1HH2 ARG C 181      10.339  12.362 -14.668  1.00  0.00           H  
ATOM   2796 2HH2 ARG C 181      11.055  12.914 -16.166  1.00  0.00           H  
ATOM   2797  N   PHE C 182       3.661  10.891 -14.908  1.00  0.00           N  
ATOM   2798  CA  PHE C 182       2.836  11.214 -13.750  1.00  0.00           C  
ATOM   2799  C   PHE C 182       1.353  11.090 -14.079  1.00  0.00           C  
ATOM   2800  O   PHE C 182       0.881  11.637 -15.075  1.00  0.00           O  
ATOM   2801  CB  PHE C 182       3.137  12.630 -13.256  1.00  0.00           C  
ATOM   2802  CG  PHE C 182       4.562  12.830 -12.824  1.00  0.00           C  
ATOM   2803  CD1 PHE C 182       5.473  13.458 -13.660  1.00  0.00           C  
ATOM   2804  CD2 PHE C 182       4.995  12.390 -11.582  1.00  0.00           C  
ATOM   2805  CE1 PHE C 182       6.785  13.643 -13.264  1.00  0.00           C  
ATOM   2806  CE2 PHE C 182       6.304  12.575 -11.183  1.00  0.00           C  
ATOM   2807  CZ  PHE C 182       7.200  13.202 -12.026  1.00  0.00           C  
ATOM   2808  H   PHE C 182       3.896  11.623 -15.563  1.00  0.00           H  
ATOM   2809  HA  PHE C 182       3.069  10.508 -12.951  1.00  0.00           H  
ATOM   2810 1HB  PHE C 182       2.918  13.345 -14.047  1.00  0.00           H  
ATOM   2811 2HB  PHE C 182       2.490  12.866 -12.412  1.00  0.00           H  
ATOM   2812  HD1 PHE C 182       5.145  13.808 -14.639  1.00  0.00           H  
ATOM   2813  HD2 PHE C 182       4.287  11.895 -10.917  1.00  0.00           H  
ATOM   2814  HE1 PHE C 182       7.490  14.138 -13.931  1.00  0.00           H  
ATOM   2815  HE2 PHE C 182       6.631  12.225 -10.204  1.00  0.00           H  
ATOM   2816  HZ  PHE C 182       8.233  13.346 -11.713  1.00  0.00           H  
ATOM   2817  N   SER C 183       0.623  10.369 -13.235  1.00  0.00           N  
ATOM   2818  CA  SER C 183      -0.819  10.232 -13.394  1.00  0.00           C  
ATOM   2819  C   SER C 183      -1.482   9.830 -12.083  1.00  0.00           C  
ATOM   2820  O   SER C 183      -1.153   8.796 -11.501  1.00  0.00           O  
ATOM   2821  CB  SER C 183      -1.132   9.205 -14.464  1.00  0.00           C  
ATOM   2822  OG  SER C 183      -2.515   9.024 -14.599  1.00  0.00           O  
ATOM   2823  H   SER C 183       1.080   9.903 -12.463  1.00  0.00           H  
ATOM   2824  HA  SER C 183      -1.227  11.196 -13.702  1.00  0.00           H  
ATOM   2825 1HB  SER C 183      -0.710   9.531 -15.415  1.00  0.00           H  
ATOM   2826 2HB  SER C 183      -0.662   8.257 -14.207  1.00  0.00           H  
ATOM   2827  HG  SER C 183      -2.902   9.319 -13.771  1.00  0.00           H  
ATOM   2828  N   GLY C 184      -2.419  10.652 -11.622  1.00  0.00           N  
ATOM   2829  CA  GLY C 184      -3.089  10.414 -10.349  1.00  0.00           C  
ATOM   2830  C   GLY C 184      -4.495   9.867 -10.561  1.00  0.00           C  
ATOM   2831  O   GLY C 184      -5.081  10.032 -11.632  1.00  0.00           O  
ATOM   2832  H   GLY C 184      -2.672  11.464 -12.167  1.00  0.00           H  
ATOM   2833 1HA  GLY C 184      -2.506   9.709  -9.757  1.00  0.00           H  
ATOM   2834 2HA  GLY C 184      -3.138  11.344  -9.784  1.00  0.00           H  
ATOM   2835  N   SER C 185      -5.032   9.216  -9.535  1.00  0.00           N  
ATOM   2836  CA  SER C 185      -6.405   8.725  -9.573  1.00  0.00           C  
ATOM   2837  C   SER C 185      -6.962   8.540  -8.168  1.00  0.00           C  
ATOM   2838  O   SER C 185      -6.324   8.910  -7.182  1.00  0.00           O  
ATOM   2839  CB  SER C 185      -6.470   7.413 -10.330  1.00  0.00           C  
ATOM   2840  OG  SER C 185      -7.798   7.022 -10.544  1.00  0.00           O  
ATOM   2841  H   SER C 185      -4.475   9.056  -8.708  1.00  0.00           H  
ATOM   2842  HA  SER C 185      -7.021   9.461 -10.091  1.00  0.00           H  
ATOM   2843 1HB  SER C 185      -5.960   7.520 -11.287  1.00  0.00           H  
ATOM   2844 2HB  SER C 185      -5.947   6.642  -9.765  1.00  0.00           H  
ATOM   2845  HG  SER C 185      -7.851   6.757 -11.465  1.00  0.00           H  
ATOM   2846  N   GLY C 186      -8.156   7.964  -8.081  1.00  0.00           N  
ATOM   2847  CA  GLY C 186      -8.808   7.739  -6.797  1.00  0.00           C  
ATOM   2848  C   GLY C 186     -10.221   8.308  -6.788  1.00  0.00           C  
ATOM   2849  O   GLY C 186     -10.787   8.604  -7.841  1.00  0.00           O  
ATOM   2850  H   GLY C 186      -8.625   7.674  -8.928  1.00  0.00           H  
ATOM   2851 1HA  GLY C 186      -8.841   6.670  -6.587  1.00  0.00           H  
ATOM   2852 2HA  GLY C 186      -8.220   8.203  -6.005  1.00  0.00           H  
ATOM   2853  N   SER C 187     -10.785   8.460  -5.595  1.00  0.00           N  
ATOM   2854  CA  SER C 187     -12.146   8.963  -5.450  1.00  0.00           C  
ATOM   2855  C   SER C 187     -12.472   9.255  -3.991  1.00  0.00           C  
ATOM   2856  O   SER C 187     -12.070   8.513  -3.094  1.00  0.00           O  
ATOM   2857  CB  SER C 187     -13.136   7.959  -6.008  1.00  0.00           C  
ATOM   2858  OG  SER C 187     -14.453   8.407  -5.841  1.00  0.00           O  
ATOM   2859  H   SER C 187     -10.258   8.221  -4.768  1.00  0.00           H  
ATOM   2860  HA  SER C 187     -12.233   9.893  -6.013  1.00  0.00           H  
ATOM   2861 1HB  SER C 187     -12.934   7.799  -7.066  1.00  0.00           H  
ATOM   2862 2HB  SER C 187     -13.007   7.002  -5.503  1.00  0.00           H  
ATOM   2863  HG  SER C 187     -14.889   7.749  -5.294  1.00  0.00           H  
ATOM   2864  N   GLY C 188     -13.204  10.339  -3.759  1.00  0.00           N  
ATOM   2865  CA  GLY C 188     -13.740  10.633  -2.435  1.00  0.00           C  
ATOM   2866  C   GLY C 188     -12.646  11.116  -1.492  1.00  0.00           C  
ATOM   2867  O   GLY C 188     -12.397  12.316  -1.376  1.00  0.00           O  
ATOM   2868  H   GLY C 188     -13.393  10.977  -4.519  1.00  0.00           H  
ATOM   2869 1HA  GLY C 188     -14.516  11.394  -2.518  1.00  0.00           H  
ATOM   2870 2HA  GLY C 188     -14.209   9.739  -2.026  1.00  0.00           H  
ATOM   2871  N   THR C 189     -11.993  10.174  -0.819  1.00  0.00           N  
ATOM   2872  CA  THR C 189     -10.989  10.505   0.185  1.00  0.00           C  
ATOM   2873  C   THR C 189      -9.652   9.850  -0.136  1.00  0.00           C  
ATOM   2874  O   THR C 189      -8.607  10.280   0.351  1.00  0.00           O  
ATOM   2875  CB  THR C 189     -11.450  10.079   1.591  1.00  0.00           C  
ATOM   2876  OG1 THR C 189     -11.635   8.658   1.626  1.00  0.00           O  
ATOM   2877  CG2 THR C 189     -12.757  10.766   1.955  1.00  0.00           C  
ATOM   2878  H   THR C 189     -12.198   9.203  -1.008  1.00  0.00           H  
ATOM   2879  HA  THR C 189     -10.843  11.586   0.184  1.00  0.00           H  
ATOM   2880  HB  THR C 189     -10.688  10.350   2.321  1.00  0.00           H  
ATOM   2881  HG1 THR C 189     -10.796   8.222   1.457  1.00  0.00           H  
ATOM   2882 1HG2 THR C 189     -13.067  10.454   2.952  1.00  0.00           H  
ATOM   2883 2HG2 THR C 189     -12.616  11.847   1.941  1.00  0.00           H  
ATOM   2884 3HG2 THR C 189     -13.526  10.491   1.234  1.00  0.00           H  
ATOM   2885  N   ASP C 190      -9.692   8.807  -0.959  1.00  0.00           N  
ATOM   2886  CA  ASP C 190      -8.497   8.034  -1.275  1.00  0.00           C  
ATOM   2887  C   ASP C 190      -7.996   8.344  -2.679  1.00  0.00           C  
ATOM   2888  O   ASP C 190      -8.614   7.953  -3.670  1.00  0.00           O  
ATOM   2889  CB  ASP C 190      -8.778   6.535  -1.146  1.00  0.00           C  
ATOM   2890  CG  ASP C 190      -8.952   6.087   0.299  1.00  0.00           C  
ATOM   2891  OD1 ASP C 190      -8.695   6.874   1.180  1.00  0.00           O  
ATOM   2892  OD2 ASP C 190      -9.339   4.962   0.509  1.00  0.00           O  
ATOM   2893  H   ASP C 190     -10.573   8.543  -1.376  1.00  0.00           H  
ATOM   2894  HA  ASP C 190      -7.713   8.304  -0.566  1.00  0.00           H  
ATOM   2895 1HB  ASP C 190      -9.684   6.286  -1.699  1.00  0.00           H  
ATOM   2896 2HB  ASP C 190      -7.957   5.971  -1.590  1.00  0.00           H  
ATOM   2897  N   PHE C 191      -6.872   9.048  -2.759  1.00  0.00           N  
ATOM   2898  CA  PHE C 191      -6.245   9.347  -4.041  1.00  0.00           C  
ATOM   2899  C   PHE C 191      -4.773   8.954  -4.038  1.00  0.00           C  
ATOM   2900  O   PHE C 191      -4.103   9.025  -3.008  1.00  0.00           O  
ATOM   2901  CB  PHE C 191      -6.380  10.835  -4.369  1.00  0.00           C  
ATOM   2902  CG  PHE C 191      -7.797  11.280  -4.591  1.00  0.00           C  
ATOM   2903  CD1 PHE C 191      -8.591  11.672  -3.523  1.00  0.00           C  
ATOM   2904  CD2 PHE C 191      -8.340  11.307  -5.866  1.00  0.00           C  
ATOM   2905  CE1 PHE C 191      -9.896  12.082  -3.727  1.00  0.00           C  
ATOM   2906  CE2 PHE C 191      -9.643  11.717  -6.073  1.00  0.00           C  
ATOM   2907  CZ  PHE C 191     -10.421  12.105  -5.001  1.00  0.00           C  
ATOM   2908  H   PHE C 191      -6.442   9.385  -1.910  1.00  0.00           H  
ATOM   2909  HA  PHE C 191      -6.751   8.771  -4.817  1.00  0.00           H  
ATOM   2910 1HB  PHE C 191      -5.961  11.426  -3.555  1.00  0.00           H  
ATOM   2911 2HB  PHE C 191      -5.807  11.063  -5.267  1.00  0.00           H  
ATOM   2912  HD1 PHE C 191      -8.175  11.656  -2.516  1.00  0.00           H  
ATOM   2913  HD2 PHE C 191      -7.725  11.000  -6.713  1.00  0.00           H  
ATOM   2914  HE1 PHE C 191     -10.509  12.388  -2.879  1.00  0.00           H  
ATOM   2915  HE2 PHE C 191     -10.057  11.734  -7.081  1.00  0.00           H  
ATOM   2916  HZ  PHE C 191     -11.449  12.426  -5.162  1.00  0.00           H  
ATOM   2917  N   THR C 192      -4.275   8.539  -5.198  1.00  0.00           N  
ATOM   2918  CA  THR C 192      -2.904   8.054  -5.314  1.00  0.00           C  
ATOM   2919  C   THR C 192      -2.233   8.593  -6.570  1.00  0.00           C  
ATOM   2920  O   THR C 192      -2.832   8.612  -7.646  1.00  0.00           O  
ATOM   2921  CB  THR C 192      -2.859   6.515  -5.323  1.00  0.00           C  
ATOM   2922  OG1 THR C 192      -3.461   6.010  -4.124  1.00  0.00           O  
ATOM   2923  CG2 THR C 192      -1.423   6.024  -5.411  1.00  0.00           C  
ATOM   2924  H   THR C 192      -4.860   8.559  -6.021  1.00  0.00           H  
ATOM   2925  HA  THR C 192      -2.338   8.409  -4.452  1.00  0.00           H  
ATOM   2926  HB  THR C 192      -3.419   6.140  -6.180  1.00  0.00           H  
ATOM   2927  HG1 THR C 192      -4.348   5.698  -4.318  1.00  0.00           H  
ATOM   2928 1HG2 THR C 192      -1.410   4.934  -5.417  1.00  0.00           H  
ATOM   2929 2HG2 THR C 192      -0.966   6.397  -6.328  1.00  0.00           H  
ATOM   2930 3HG2 THR C 192      -0.861   6.388  -4.552  1.00  0.00           H  
ATOM   2931  N   LEU C 193      -0.987   9.032  -6.428  1.00  0.00           N  
ATOM   2932  CA  LEU C 193      -0.185   9.444  -7.574  1.00  0.00           C  
ATOM   2933  C   LEU C 193       0.697   8.304  -8.068  1.00  0.00           C  
ATOM   2934  O   LEU C 193       1.566   7.820  -7.343  1.00  0.00           O  
ATOM   2935  CB  LEU C 193       0.688  10.650  -7.203  1.00  0.00           C  
ATOM   2936  CG  LEU C 193       1.640  11.144  -8.300  1.00  0.00           C  
ATOM   2937  CD1 LEU C 193       0.829  11.663  -9.480  1.00  0.00           C  
ATOM   2938  CD2 LEU C 193       2.542  12.232  -7.736  1.00  0.00           C  
ATOM   2939  H   LEU C 193      -0.585   9.080  -5.503  1.00  0.00           H  
ATOM   2940  HA  LEU C 193      -0.857   9.733  -8.381  1.00  0.00           H  
ATOM   2941 1HB  LEU C 193       0.037  11.479  -6.931  1.00  0.00           H  
ATOM   2942 2HB  LEU C 193       1.291  10.388  -6.334  1.00  0.00           H  
ATOM   2943  HG  LEU C 193       2.250  10.313  -8.654  1.00  0.00           H  
ATOM   2944 1HD1 LEU C 193       1.506  12.014 -10.259  1.00  0.00           H  
ATOM   2945 2HD1 LEU C 193       0.208  10.859  -9.875  1.00  0.00           H  
ATOM   2946 3HD1 LEU C 193       0.195  12.486  -9.152  1.00  0.00           H  
ATOM   2947 1HD2 LEU C 193       3.219  12.583  -8.516  1.00  0.00           H  
ATOM   2948 2HD2 LEU C 193       1.933  13.064  -7.383  1.00  0.00           H  
ATOM   2949 3HD2 LEU C 193       3.123  11.829  -6.906  1.00  0.00           H  
ATOM   2950  N   LYS C 194       0.467   7.879  -9.305  1.00  0.00           N  
ATOM   2951  CA  LYS C 194       1.277   6.834  -9.920  1.00  0.00           C  
ATOM   2952  C   LYS C 194       2.356   7.429 -10.816  1.00  0.00           C  
ATOM   2953  O   LYS C 194       2.110   8.390 -11.545  1.00  0.00           O  
ATOM   2954  CB  LYS C 194       0.397   5.875 -10.722  1.00  0.00           C  
ATOM   2955  CG  LYS C 194      -0.693   5.191  -9.907  1.00  0.00           C  
ATOM   2956  CD  LYS C 194      -0.098   4.264  -8.857  1.00  0.00           C  
ATOM   2957  CE  LYS C 194      -1.181   3.470  -8.142  1.00  0.00           C  
ATOM   2958  NZ  LYS C 194      -0.615   2.571  -7.099  1.00  0.00           N  
ATOM   2959  H   LYS C 194      -0.289   8.290  -9.835  1.00  0.00           H  
ATOM   2960  HA  LYS C 194       1.774   6.272  -9.128  1.00  0.00           H  
ATOM   2961 1HB  LYS C 194      -0.085   6.417 -11.536  1.00  0.00           H  
ATOM   2962 2HB  LYS C 194       1.018   5.098 -11.169  1.00  0.00           H  
ATOM   2963 1HG  LYS C 194      -1.304   5.945  -9.409  1.00  0.00           H  
ATOM   2964 2HG  LYS C 194      -1.333   4.611 -10.571  1.00  0.00           H  
ATOM   2965 1HD  LYS C 194       0.595   3.570  -9.335  1.00  0.00           H  
ATOM   2966 2HD  LYS C 194       0.452   4.852  -8.123  1.00  0.00           H  
ATOM   2967 1HE  LYS C 194      -1.884   4.155  -7.670  1.00  0.00           H  
ATOM   2968 2HE  LYS C 194      -1.728   2.866  -8.866  1.00  0.00           H  
ATOM   2969 1HZ  LYS C 194      -1.364   2.063  -6.650  1.00  0.00           H  
ATOM   2970 2HZ  LYS C 194       0.025   1.917  -7.529  1.00  0.00           H  
ATOM   2971 3HZ  LYS C 194      -0.122   3.122  -6.411  1.00  0.00           H  
ATOM   2972  N   ILE C 195       3.551   6.851 -10.758  1.00  0.00           N  
ATOM   2973  CA  ILE C 195       4.656   7.291 -11.602  1.00  0.00           C  
ATOM   2974  C   ILE C 195       5.257   6.125 -12.375  1.00  0.00           C  
ATOM   2975  O   ILE C 195       5.832   5.209 -11.787  1.00  0.00           O  
ATOM   2976  CB  ILE C 195       5.752   7.970 -10.760  1.00  0.00           C  
ATOM   2977  CG1 ILE C 195       5.153   9.088  -9.904  1.00  0.00           C  
ATOM   2978  CG2 ILE C 195       6.852   8.515 -11.659  1.00  0.00           C  
ATOM   2979  CD1 ILE C 195       6.114   9.660  -8.886  1.00  0.00           C  
ATOM   2980  H   ILE C 195       3.698   6.088 -10.113  1.00  0.00           H  
ATOM   2981  HA  ILE C 195       4.275   8.016 -12.320  1.00  0.00           H  
ATOM   2982  HB  ILE C 195       6.185   7.244 -10.073  1.00  0.00           H  
ATOM   2983 1HG1 ILE C 195       4.815   9.899 -10.548  1.00  0.00           H  
ATOM   2984 2HG1 ILE C 195       4.280   8.710  -9.371  1.00  0.00           H  
ATOM   2985 1HG2 ILE C 195       7.618   8.992 -11.049  1.00  0.00           H  
ATOM   2986 2HG2 ILE C 195       7.296   7.698 -12.226  1.00  0.00           H  
ATOM   2987 3HG2 ILE C 195       6.429   9.247 -12.348  1.00  0.00           H  
ATOM   2988 1HD1 ILE C 195       5.617  10.446  -8.318  1.00  0.00           H  
ATOM   2989 2HD1 ILE C 195       6.438   8.870  -8.207  1.00  0.00           H  
ATOM   2990 3HD1 ILE C 195       6.980  10.076  -9.399  1.00  0.00           H  
ATOM   2991  N   SER C 196       5.120   6.164 -13.696  1.00  0.00           N  
ATOM   2992  CA  SER C 196       5.607   5.086 -14.549  1.00  0.00           C  
ATOM   2993  C   SER C 196       7.099   5.230 -14.821  1.00  0.00           C  
ATOM   2994  O   SER C 196       7.536   6.198 -15.443  1.00  0.00           O  
ATOM   2995  CB  SER C 196       4.844   5.072 -15.859  1.00  0.00           C  
ATOM   2996  OG  SER C 196       5.373   4.117 -16.738  1.00  0.00           O  
ATOM   2997  H   SER C 196       4.668   6.961 -14.120  1.00  0.00           H  
ATOM   2998  HA  SER C 196       5.443   4.138 -14.036  1.00  0.00           H  
ATOM   2999 1HB  SER C 196       3.795   4.852 -15.666  1.00  0.00           H  
ATOM   3000 2HB  SER C 196       4.892   6.059 -16.318  1.00  0.00           H  
ATOM   3001  HG  SER C 196       4.683   3.939 -17.381  1.00  0.00           H  
ATOM   3002  N   ARG C 197       7.877   4.262 -14.351  1.00  0.00           N  
ATOM   3003  CA  ARG C 197       9.313   4.242 -14.602  1.00  0.00           C  
ATOM   3004  C   ARG C 197       9.985   5.496 -14.057  1.00  0.00           C  
ATOM   3005  O   ARG C 197      10.377   6.382 -14.817  1.00  0.00           O  
ATOM   3006  CB  ARG C 197       9.594   4.128 -16.093  1.00  0.00           C  
ATOM   3007  CG  ARG C 197       9.069   2.859 -16.747  1.00  0.00           C  
ATOM   3008  CD  ARG C 197       9.440   2.788 -18.184  1.00  0.00           C  
ATOM   3009  NE  ARG C 197       8.943   1.576 -18.813  1.00  0.00           N  
ATOM   3010  CZ  ARG C 197       9.075   1.283 -20.121  1.00  0.00           C  
ATOM   3011  NH1 ARG C 197       9.691   2.123 -20.924  1.00  0.00           N  
ATOM   3012  NH2 ARG C 197       8.587   0.151 -20.598  1.00  0.00           N  
ATOM   3013  H   ARG C 197       7.464   3.519 -13.805  1.00  0.00           H  
ATOM   3014  HA  ARG C 197       9.741   3.374 -14.100  1.00  0.00           H  
ATOM   3015 1HB  ARG C 197       9.149   4.975 -16.613  1.00  0.00           H  
ATOM   3016 2HB  ARG C 197      10.670   4.167 -16.265  1.00  0.00           H  
ATOM   3017 1HG  ARG C 197       9.488   1.989 -16.242  1.00  0.00           H  
ATOM   3018 2HG  ARG C 197       7.982   2.834 -16.672  1.00  0.00           H  
ATOM   3019 1HD  ARG C 197       9.018   3.643 -18.711  1.00  0.00           H  
ATOM   3020 2HD  ARG C 197      10.525   2.802 -18.280  1.00  0.00           H  
ATOM   3021  HE  ARG C 197       8.464   0.905 -18.227  1.00  0.00           H  
ATOM   3022 1HH1 ARG C 197      10.064   2.988 -20.560  1.00  0.00           H  
ATOM   3023 2HH1 ARG C 197       9.790   1.903 -21.904  1.00  0.00           H  
ATOM   3024 1HH2 ARG C 197       8.114  -0.495 -19.981  1.00  0.00           H  
ATOM   3025 2HH2 ARG C 197       8.686  -0.069 -21.578  1.00  0.00           H  
ATOM   3026  N   VAL C 198      10.115   5.565 -12.737  1.00  0.00           N  
ATOM   3027  CA  VAL C 198      10.653   6.751 -12.081  1.00  0.00           C  
ATOM   3028  C   VAL C 198      12.070   7.047 -12.554  1.00  0.00           C  
ATOM   3029  O   VAL C 198      12.928   6.164 -12.567  1.00  0.00           O  
ATOM   3030  CB  VAL C 198      10.655   6.561 -10.552  1.00  0.00           C  
ATOM   3031  CG1 VAL C 198      11.350   7.731  -9.871  1.00  0.00           C  
ATOM   3032  CG2 VAL C 198       9.228   6.413 -10.047  1.00  0.00           C  
ATOM   3033  H   VAL C 198       9.833   4.776 -12.173  1.00  0.00           H  
ATOM   3034  HA  VAL C 198      10.017   7.602 -12.327  1.00  0.00           H  
ATOM   3035  HB  VAL C 198      11.223   5.664 -10.307  1.00  0.00           H  
ATOM   3036 1HG1 VAL C 198      11.342   7.581  -8.791  1.00  0.00           H  
ATOM   3037 2HG1 VAL C 198      12.380   7.796 -10.221  1.00  0.00           H  
ATOM   3038 3HG1 VAL C 198      10.825   8.656 -10.111  1.00  0.00           H  
ATOM   3039 1HG2 VAL C 198       9.237   6.279  -8.966  1.00  0.00           H  
ATOM   3040 2HG2 VAL C 198       8.659   7.308 -10.297  1.00  0.00           H  
ATOM   3041 3HG2 VAL C 198       8.764   5.545 -10.516  1.00  0.00           H  
ATOM   3042  N   GLU C 199      12.310   8.295 -12.944  1.00  0.00           N  
ATOM   3043  CA  GLU C 199      13.645   8.732 -13.333  1.00  0.00           C  
ATOM   3044  C   GLU C 199      14.328   9.490 -12.202  1.00  0.00           C  
ATOM   3045  O   GLU C 199      13.683   9.895 -11.234  1.00  0.00           O  
ATOM   3046  CB  GLU C 199      13.575   9.615 -14.581  1.00  0.00           C  
ATOM   3047  CG  GLU C 199      13.054   8.906 -15.824  1.00  0.00           C  
ATOM   3048  CD  GLU C 199      13.994   7.847 -16.329  1.00  0.00           C  
ATOM   3049  OE1 GLU C 199      15.166   7.936 -16.050  1.00  0.00           O  
ATOM   3050  OE2 GLU C 199      13.540   6.948 -16.997  1.00  0.00           O  
ATOM   3051  H   GLU C 199      11.548   8.957 -12.971  1.00  0.00           H  
ATOM   3052  HA  GLU C 199      14.246   7.851 -13.561  1.00  0.00           H  
ATOM   3053 1HB  GLU C 199      12.925  10.469 -14.387  1.00  0.00           H  
ATOM   3054 2HB  GLU C 199      14.567  10.003 -14.809  1.00  0.00           H  
ATOM   3055 1HG  GLU C 199      12.096   8.443 -15.591  1.00  0.00           H  
ATOM   3056 2HG  GLU C 199      12.890   9.643 -16.608  1.00  0.00           H  
ATOM   3057  N   ALA C 200      15.637   9.680 -12.328  1.00  0.00           N  
ATOM   3058  CA  ALA C 200      16.409  10.393 -11.318  1.00  0.00           C  
ATOM   3059  C   ALA C 200      15.886  11.810 -11.122  1.00  0.00           C  
ATOM   3060  O   ALA C 200      15.928  12.350 -10.017  1.00  0.00           O  
ATOM   3061  CB  ALA C 200      17.882  10.421 -11.699  1.00  0.00           C  
ATOM   3062  H   ALA C 200      16.109   9.321 -13.146  1.00  0.00           H  
ATOM   3063  HA  ALA C 200      16.300   9.862 -10.372  1.00  0.00           H  
ATOM   3064 1HB  ALA C 200      18.446  10.956 -10.935  1.00  0.00           H  
ATOM   3065 2HB  ALA C 200      18.257   9.400 -11.778  1.00  0.00           H  
ATOM   3066 3HB  ALA C 200      18.000  10.925 -12.657  1.00  0.00           H  
ATOM   3067  N   GLU C 201      15.392  12.407 -12.202  1.00  0.00           N  
ATOM   3068  CA  GLU C 201      14.915  13.784 -12.164  1.00  0.00           C  
ATOM   3069  C   GLU C 201      13.598  13.890 -11.406  1.00  0.00           C  
ATOM   3070  O   GLU C 201      13.123  14.989 -11.120  1.00  0.00           O  
ATOM   3071  CB  GLU C 201      14.741  14.327 -13.585  1.00  0.00           C  
ATOM   3072  CG  GLU C 201      13.588  13.705 -14.359  1.00  0.00           C  
ATOM   3073  CD  GLU C 201      13.484  14.221 -15.767  1.00  0.00           C  
ATOM   3074  OE1 GLU C 201      14.323  14.995 -16.160  1.00  0.00           O  
ATOM   3075  OE2 GLU C 201      12.563  13.839 -16.451  1.00  0.00           O  
ATOM   3076  H   GLU C 201      15.347  11.894 -13.070  1.00  0.00           H  
ATOM   3077  HA  GLU C 201      15.656  14.393 -11.646  1.00  0.00           H  
ATOM   3078 1HB  GLU C 201      14.575  15.404 -13.545  1.00  0.00           H  
ATOM   3079 2HB  GLU C 201      15.656  14.158 -14.153  1.00  0.00           H  
ATOM   3080 1HG  GLU C 201      13.726  12.624 -14.390  1.00  0.00           H  
ATOM   3081 2HG  GLU C 201      12.658  13.910 -13.832  1.00  0.00           H  
ATOM   3082  N   ASP C 202      13.013  12.742 -11.082  1.00  0.00           N  
ATOM   3083  CA  ASP C 202      11.744  12.704 -10.366  1.00  0.00           C  
ATOM   3084  C   ASP C 202      11.962  12.699  -8.858  1.00  0.00           C  
ATOM   3085  O   ASP C 202      11.006  12.653  -8.084  1.00  0.00           O  
ATOM   3086  CB  ASP C 202      10.934  11.471 -10.774  1.00  0.00           C  
ATOM   3087  CG  ASP C 202      10.518  11.493 -12.239  1.00  0.00           C  
ATOM   3088  OD1 ASP C 202      10.429  12.562 -12.794  1.00  0.00           O  
ATOM   3089  OD2 ASP C 202      10.294  10.441 -12.788  1.00  0.00           O  
ATOM   3090  H   ASP C 202      13.460  11.873 -11.339  1.00  0.00           H  
ATOM   3091  HA  ASP C 202      11.174  13.596 -10.625  1.00  0.00           H  
ATOM   3092 1HB  ASP C 202      11.524  10.572 -10.593  1.00  0.00           H  
ATOM   3093 2HB  ASP C 202      10.037  11.404 -10.158  1.00  0.00           H  
ATOM   3094  N   VAL C 203      13.225  12.748  -8.448  1.00  0.00           N  
ATOM   3095  CA  VAL C 203      13.570  12.747  -7.032  1.00  0.00           C  
ATOM   3096  C   VAL C 203      13.035  13.990  -6.332  1.00  0.00           C  
ATOM   3097  O   VAL C 203      13.054  15.086  -6.892  1.00  0.00           O  
ATOM   3098  CB  VAL C 203      15.099  12.680  -6.855  1.00  0.00           C  
ATOM   3099  CG1 VAL C 203      15.746  13.977  -7.318  1.00  0.00           C  
ATOM   3100  CG2 VAL C 203      15.440  12.397  -5.400  1.00  0.00           C  
ATOM   3101  H   VAL C 203      13.964  12.787  -9.135  1.00  0.00           H  
ATOM   3102  HA  VAL C 203      13.126  11.865  -6.568  1.00  0.00           H  
ATOM   3103  HB  VAL C 203      15.494  11.882  -7.483  1.00  0.00           H  
ATOM   3104 1HG1 VAL C 203      16.826  13.913  -7.187  1.00  0.00           H  
ATOM   3105 2HG1 VAL C 203      15.518  14.141  -8.371  1.00  0.00           H  
ATOM   3106 3HG1 VAL C 203      15.358  14.808  -6.729  1.00  0.00           H  
ATOM   3107 1HG2 VAL C 203      16.522  12.351  -5.282  1.00  0.00           H  
ATOM   3108 2HG2 VAL C 203      15.040  13.193  -4.771  1.00  0.00           H  
ATOM   3109 3HG2 VAL C 203      15.002  11.445  -5.102  1.00  0.00           H  
ATOM   3110  N   GLY C 204      12.557  13.812  -5.106  1.00  0.00           N  
ATOM   3111  CA  GLY C 204      12.057  14.927  -4.309  1.00  0.00           C  
ATOM   3112  C   GLY C 204      10.864  14.507  -3.461  1.00  0.00           C  
ATOM   3113  O   GLY C 204      10.502  13.331  -3.420  1.00  0.00           O  
ATOM   3114  H   GLY C 204      12.538  12.881  -4.714  1.00  0.00           H  
ATOM   3115 1HA  GLY C 204      12.854  15.299  -3.665  1.00  0.00           H  
ATOM   3116 2HA  GLY C 204      11.770  15.745  -4.969  1.00  0.00           H  
ATOM   3117  N   VAL C 205      10.255  15.475  -2.785  1.00  0.00           N  
ATOM   3118  CA  VAL C 205       9.113  15.205  -1.920  1.00  0.00           C  
ATOM   3119  C   VAL C 205       7.801  15.528  -2.623  1.00  0.00           C  
ATOM   3120  O   VAL C 205       7.614  16.633  -3.131  1.00  0.00           O  
ATOM   3121  CB  VAL C 205       9.216  16.032  -0.625  1.00  0.00           C  
ATOM   3122  CG1 VAL C 205       8.025  15.754   0.280  1.00  0.00           C  
ATOM   3123  CG2 VAL C 205      10.521  15.716   0.089  1.00  0.00           C  
ATOM   3124  H   VAL C 205      10.592  16.423  -2.872  1.00  0.00           H  
ATOM   3125  HA  VAL C 205       9.119  14.145  -1.660  1.00  0.00           H  
ATOM   3126  HB  VAL C 205       9.187  17.092  -0.878  1.00  0.00           H  
ATOM   3127 1HG1 VAL C 205       8.114  16.347   1.191  1.00  0.00           H  
ATOM   3128 2HG1 VAL C 205       7.104  16.021  -0.238  1.00  0.00           H  
ATOM   3129 3HG1 VAL C 205       8.003  14.696   0.539  1.00  0.00           H  
ATOM   3130 1HG2 VAL C 205      10.587  16.305   1.004  1.00  0.00           H  
ATOM   3131 2HG2 VAL C 205      10.553  14.655   0.338  1.00  0.00           H  
ATOM   3132 3HG2 VAL C 205      11.361  15.961  -0.561  1.00  0.00           H  
ATOM   3133  N   TYR C 206       6.894  14.557  -2.648  1.00  0.00           N  
ATOM   3134  CA  TYR C 206       5.611  14.725  -3.319  1.00  0.00           C  
ATOM   3135  C   TYR C 206       4.529  15.158  -2.338  1.00  0.00           C  
ATOM   3136  O   TYR C 206       4.409  14.603  -1.246  1.00  0.00           O  
ATOM   3137  CB  TYR C 206       5.201  13.429  -4.021  1.00  0.00           C  
ATOM   3138  CG  TYR C 206       6.055  13.089  -5.223  1.00  0.00           C  
ATOM   3139  CD1 TYR C 206       7.213  12.343  -5.061  1.00  0.00           C  
ATOM   3140  CD2 TYR C 206       5.681  13.524  -6.485  1.00  0.00           C  
ATOM   3141  CE1 TYR C 206       7.993  12.032  -6.158  1.00  0.00           C  
ATOM   3142  CE2 TYR C 206       6.461  13.214  -7.582  1.00  0.00           C  
ATOM   3143  CZ  TYR C 206       7.613  12.471  -7.421  1.00  0.00           C  
ATOM   3144  OH  TYR C 206       8.390  12.162  -8.514  1.00  0.00           O  
ATOM   3145  H   TYR C 206       7.099  13.680  -2.190  1.00  0.00           H  
ATOM   3146  HA  TYR C 206       5.712  15.511  -4.067  1.00  0.00           H  
ATOM   3147 1HB  TYR C 206       5.258  12.598  -3.317  1.00  0.00           H  
ATOM   3148 2HB  TYR C 206       4.165  13.506  -4.352  1.00  0.00           H  
ATOM   3149  HD1 TYR C 206       7.507  12.000  -4.069  1.00  0.00           H  
ATOM   3150  HD2 TYR C 206       4.771  14.112  -6.612  1.00  0.00           H  
ATOM   3151  HE1 TYR C 206       8.903  11.446  -6.031  1.00  0.00           H  
ATOM   3152  HE2 TYR C 206       6.167  13.557  -8.574  1.00  0.00           H  
ATOM   3153  HH  TYR C 206       9.304  12.395  -8.331  1.00  0.00           H  
ATOM   3154  N   TYR C 207       3.743  16.154  -2.733  1.00  0.00           N  
ATOM   3155  CA  TYR C 207       2.670  16.665  -1.889  1.00  0.00           C  
ATOM   3156  C   TYR C 207       1.314  16.501  -2.564  1.00  0.00           C  
ATOM   3157  O   TYR C 207       1.180  16.714  -3.769  1.00  0.00           O  
ATOM   3158  CB  TYR C 207       2.915  18.135  -1.541  1.00  0.00           C  
ATOM   3159  CG  TYR C 207       4.203  18.376  -0.785  1.00  0.00           C  
ATOM   3160  CD1 TYR C 207       5.366  18.680  -1.477  1.00  0.00           C  
ATOM   3161  CD2 TYR C 207       4.221  18.294   0.599  1.00  0.00           C  
ATOM   3162  CE1 TYR C 207       6.543  18.900  -0.787  1.00  0.00           C  
ATOM   3163  CE2 TYR C 207       5.397  18.514   1.289  1.00  0.00           C  
ATOM   3164  CZ  TYR C 207       6.555  18.816   0.600  1.00  0.00           C  
ATOM   3165  OH  TYR C 207       7.726  19.036   1.287  1.00  0.00           O  
ATOM   3166  H   TYR C 207       3.894  16.569  -3.642  1.00  0.00           H  
ATOM   3167  HA  TYR C 207       2.651  16.086  -0.965  1.00  0.00           H  
ATOM   3168 1HB  TYR C 207       2.941  18.726  -2.457  1.00  0.00           H  
ATOM   3169 2HB  TYR C 207       2.090  18.507  -0.934  1.00  0.00           H  
ATOM   3170  HD1 TYR C 207       5.352  18.744  -2.566  1.00  0.00           H  
ATOM   3171  HD2 TYR C 207       3.307  18.054   1.143  1.00  0.00           H  
ATOM   3172  HE1 TYR C 207       7.457  19.139  -1.331  1.00  0.00           H  
ATOM   3173  HE2 TYR C 207       5.412  18.449   2.377  1.00  0.00           H  
ATOM   3174  HH  TYR C 207       8.353  19.485   0.714  1.00  0.00           H  
ATOM   3175  N   CYS C 208       0.310  16.123  -1.780  1.00  0.00           N  
ATOM   3176  CA  CYS C 208      -1.078  16.213  -2.215  1.00  0.00           C  
ATOM   3177  C   CYS C 208      -1.740  17.479  -1.687  1.00  0.00           C  
ATOM   3178  O   CYS C 208      -1.370  17.990  -0.631  1.00  0.00           O  
ATOM   3179  CB  CYS C 208      -1.871  14.994  -1.742  1.00  0.00           C  
ATOM   3180  SG  CYS C 208      -1.931  14.805   0.056  1.00  0.00           S  
ATOM   3181  H   CYS C 208       0.514  15.763  -0.858  1.00  0.00           H  
ATOM   3182  HA  CYS C 208      -1.098  16.238  -3.305  1.00  0.00           H  
ATOM   3183 1HB  CYS C 208      -2.895  15.061  -2.109  1.00  0.00           H  
ATOM   3184 2HB  CYS C 208      -1.432  14.089  -2.161  1.00  0.00           H  
ATOM   3185  N   PHE C 209      -2.722  17.980  -2.429  1.00  0.00           N  
ATOM   3186  CA  PHE C 209      -3.370  19.242  -2.090  1.00  0.00           C  
ATOM   3187  C   PHE C 209      -4.825  19.252  -2.540  1.00  0.00           C  
ATOM   3188  O   PHE C 209      -5.133  18.926  -3.687  1.00  0.00           O  
ATOM   3189  CB  PHE C 209      -2.624  20.414  -2.732  1.00  0.00           C  
ATOM   3190  CG  PHE C 209      -3.325  21.734  -2.579  1.00  0.00           C  
ATOM   3191  CD1 PHE C 209      -3.435  22.338  -1.336  1.00  0.00           C  
ATOM   3192  CD2 PHE C 209      -3.876  22.375  -3.679  1.00  0.00           C  
ATOM   3193  CE1 PHE C 209      -4.079  23.552  -1.194  1.00  0.00           C  
ATOM   3194  CE2 PHE C 209      -4.520  23.589  -3.541  1.00  0.00           C  
ATOM   3195  CZ  PHE C 209      -4.621  24.178  -2.297  1.00  0.00           C  
ATOM   3196  H   PHE C 209      -3.028  17.474  -3.248  1.00  0.00           H  
ATOM   3197  HA  PHE C 209      -3.346  19.364  -1.007  1.00  0.00           H  
ATOM   3198 1HB  PHE C 209      -1.634  20.502  -2.288  1.00  0.00           H  
ATOM   3199 2HB  PHE C 209      -2.490  20.221  -3.795  1.00  0.00           H  
ATOM   3200  HD1 PHE C 209      -3.005  21.843  -0.464  1.00  0.00           H  
ATOM   3201  HD2 PHE C 209      -3.796  21.909  -4.662  1.00  0.00           H  
ATOM   3202  HE1 PHE C 209      -4.158  24.015  -0.211  1.00  0.00           H  
ATOM   3203  HE2 PHE C 209      -4.948  24.082  -4.413  1.00  0.00           H  
ATOM   3204  HZ  PHE C 209      -5.130  25.135  -2.186  1.00  0.00           H  
ATOM   3205  N   GLN C 210      -5.718  19.629  -1.631  1.00  0.00           N  
ATOM   3206  CA  GLN C 210      -7.130  19.778  -1.959  1.00  0.00           C  
ATOM   3207  C   GLN C 210      -7.569  21.233  -1.860  1.00  0.00           C  
ATOM   3208  O   GLN C 210      -7.362  21.885  -0.836  1.00  0.00           O  
ATOM   3209  CB  GLN C 210      -7.990  18.909  -1.037  1.00  0.00           C  
ATOM   3210  CG  GLN C 210      -8.033  19.385   0.405  1.00  0.00           C  
ATOM   3211  CD  GLN C 210      -9.046  20.495   0.617  1.00  0.00           C  
ATOM   3212  OE1 GLN C 210      -9.926  20.719  -0.218  1.00  0.00           O  
ATOM   3213  NE2 GLN C 210      -8.927  21.197   1.738  1.00  0.00           N  
ATOM   3214  H   GLN C 210      -5.409  19.817  -0.688  1.00  0.00           H  
ATOM   3215  HA  GLN C 210      -7.282  19.450  -2.988  1.00  0.00           H  
ATOM   3216 1HB  GLN C 210      -9.012  18.880  -1.413  1.00  0.00           H  
ATOM   3217 2HB  GLN C 210      -7.610  17.887  -1.042  1.00  0.00           H  
ATOM   3218 1HG  GLN C 210      -8.305  18.547   1.046  1.00  0.00           H  
ATOM   3219 2HG  GLN C 210      -7.049  19.763   0.682  1.00  0.00           H  
ATOM   3220 1HE2 GLN C 210      -9.566  21.942   1.933  1.00  0.00           H  
ATOM   3221 2HE2 GLN C 210      -8.198  20.982   2.388  1.00  0.00           H  
ATOM   3222  N   GLY C 211      -8.175  21.738  -2.929  1.00  0.00           N  
ATOM   3223  CA  GLY C 211      -8.682  23.105  -2.949  1.00  0.00           C  
ATOM   3224  C   GLY C 211     -10.203  23.127  -3.013  1.00  0.00           C  
ATOM   3225  O   GLY C 211     -10.809  24.170  -3.262  1.00  0.00           O  
ATOM   3226  H   GLY C 211      -8.287  21.159  -3.750  1.00  0.00           H  
ATOM   3227 1HA  GLY C 211      -8.344  23.631  -2.056  1.00  0.00           H  
ATOM   3228 2HA  GLY C 211      -8.270  23.633  -3.808  1.00  0.00           H  
ATOM   3229  N   SER C 212     -10.817  21.970  -2.788  1.00  0.00           N  
ATOM   3230  CA  SER C 212     -12.270  21.854  -2.824  1.00  0.00           C  
ATOM   3231  C   SER C 212     -12.901  22.452  -1.573  1.00  0.00           C  
ATOM   3232  O   SER C 212     -13.996  23.012  -1.626  1.00  0.00           O  
ATOM   3233  CB  SER C 212     -12.674  20.399  -2.959  1.00  0.00           C  
ATOM   3234  OG  SER C 212     -12.237  19.867  -4.180  1.00  0.00           O  
ATOM   3235  H   SER C 212     -10.263  21.150  -2.587  1.00  0.00           H  
ATOM   3236  HA  SER C 212     -12.640  22.404  -3.690  1.00  0.00           H  
ATOM   3237 1HB  SER C 212     -12.248  19.825  -2.136  1.00  0.00           H  
ATOM   3238 2HB  SER C 212     -13.758  20.315  -2.890  1.00  0.00           H  
ATOM   3239  HG  SER C 212     -12.212  18.915  -4.060  1.00  0.00           H  
ATOM   3240  N   HIS C 213     -12.205  22.329  -0.448  1.00  0.00           N  
ATOM   3241  CA  HIS C 213     -12.720  22.810   0.828  1.00  0.00           C  
ATOM   3242  C   HIS C 213     -11.845  23.923   1.391  1.00  0.00           C  
ATOM   3243  O   HIS C 213     -10.630  23.768   1.514  1.00  0.00           O  
ATOM   3244  CB  HIS C 213     -12.813  21.664   1.840  1.00  0.00           C  
ATOM   3245  CG  HIS C 213     -13.227  22.103   3.210  1.00  0.00           C  
ATOM   3246  ND1 HIS C 213     -14.515  22.497   3.508  1.00  0.00           N  
ATOM   3247  CD2 HIS C 213     -12.524  22.213   4.362  1.00  0.00           C  
ATOM   3248  CE1 HIS C 213     -14.586  22.828   4.785  1.00  0.00           C  
ATOM   3249  NE2 HIS C 213     -13.392  22.665   5.325  1.00  0.00           N  
ATOM   3250  H   HIS C 213     -11.295  21.892  -0.479  1.00  0.00           H  
ATOM   3251  HA  HIS C 213     -13.720  23.217   0.686  1.00  0.00           H  
ATOM   3252 1HB  HIS C 213     -13.532  20.924   1.487  1.00  0.00           H  
ATOM   3253 2HB  HIS C 213     -11.845  21.169   1.919  1.00  0.00           H  
ATOM   3254  HD2 HIS C 213     -11.467  21.985   4.500  1.00  0.00           H  
ATOM   3255  HE1 HIS C 213     -15.479  23.177   5.304  1.00  0.00           H  
ATOM   3256  HE2 HIS C 213     -13.151  22.842   6.290  1.00  0.00           H  
ATOM   3257  N   ILE C 214     -12.470  25.044   1.733  1.00  0.00           N  
ATOM   3258  CA  ILE C 214     -11.760  26.161   2.345  1.00  0.00           C  
ATOM   3259  C   ILE C 214     -11.790  26.066   3.865  1.00  0.00           C  
ATOM   3260  O   ILE C 214     -12.851  25.894   4.465  1.00  0.00           O  
ATOM   3261  CB  ILE C 214     -12.365  27.506   1.902  1.00  0.00           C  
ATOM   3262  CG1 ILE C 214     -12.186  27.701   0.394  1.00  0.00           C  
ATOM   3263  CG2 ILE C 214     -11.729  28.654   2.670  1.00  0.00           C  
ATOM   3264  CD1 ILE C 214     -12.962  28.871  -0.167  1.00  0.00           C  
ATOM   3265  H   ILE C 214     -13.462  25.125   1.564  1.00  0.00           H  
ATOM   3266  HA  ILE C 214     -10.720  26.128   2.022  1.00  0.00           H  
ATOM   3267  HB  ILE C 214     -13.437  27.503   2.094  1.00  0.00           H  
ATOM   3268 1HG1 ILE C 214     -11.130  27.853   0.170  1.00  0.00           H  
ATOM   3269 2HG1 ILE C 214     -12.504  26.799  -0.130  1.00  0.00           H  
ATOM   3270 1HG2 ILE C 214     -12.167  29.597   2.344  1.00  0.00           H  
ATOM   3271 2HG2 ILE C 214     -11.906  28.521   3.736  1.00  0.00           H  
ATOM   3272 3HG2 ILE C 214     -10.655  28.668   2.480  1.00  0.00           H  
ATOM   3273 1HD1 ILE C 214     -12.784  28.944  -1.240  1.00  0.00           H  
ATOM   3274 2HD1 ILE C 214     -14.027  28.722   0.016  1.00  0.00           H  
ATOM   3275 3HD1 ILE C 214     -12.635  29.790   0.318  1.00  0.00           H  
ATOM   3276  N   PRO C 215     -10.619  26.180   4.483  1.00  0.00           N  
ATOM   3277  CA  PRO C 215      -9.399  26.514   3.758  1.00  0.00           C  
ATOM   3278  C   PRO C 215      -8.749  25.269   3.169  1.00  0.00           C  
ATOM   3279  O   PRO C 215      -8.792  24.193   3.766  1.00  0.00           O  
ATOM   3280  CB  PRO C 215      -8.520  27.153   4.838  1.00  0.00           C  
ATOM   3281  CG  PRO C 215      -8.904  26.441   6.090  1.00  0.00           C  
ATOM   3282  CD  PRO C 215     -10.386  26.214   5.953  1.00  0.00           C  
ATOM   3283  HA  PRO C 215      -9.637  27.238   2.964  1.00  0.00           H  
ATOM   3284 1HB  PRO C 215      -7.458  27.026   4.583  1.00  0.00           H  
ATOM   3285 2HB  PRO C 215      -8.711  28.235   4.887  1.00  0.00           H  
ATOM   3286 1HG  PRO C 215      -8.338  25.502   6.181  1.00  0.00           H  
ATOM   3287 2HG  PRO C 215      -8.648  27.052   6.968  1.00  0.00           H  
ATOM   3288 1HD  PRO C 215     -10.655  25.255   6.419  1.00  0.00           H  
ATOM   3289 2HD  PRO C 215     -10.930  27.043   6.429  1.00  0.00           H  
ATOM   3290  N   PRO C 216      -8.147  25.421   1.995  1.00  0.00           N  
ATOM   3291  CA  PRO C 216      -7.408  24.332   1.366  1.00  0.00           C  
ATOM   3292  C   PRO C 216      -6.290  23.830   2.270  1.00  0.00           C  
ATOM   3293  O   PRO C 216      -5.752  24.581   3.084  1.00  0.00           O  
ATOM   3294  CB  PRO C 216      -6.857  24.980   0.092  1.00  0.00           C  
ATOM   3295  CG  PRO C 216      -7.791  26.110  -0.177  1.00  0.00           C  
ATOM   3296  CD  PRO C 216      -8.140  26.640   1.188  1.00  0.00           C  
ATOM   3297  HA  PRO C 216      -8.105  23.516   1.123  1.00  0.00           H  
ATOM   3298 1HB  PRO C 216      -5.822  25.313   0.257  1.00  0.00           H  
ATOM   3299 2HB  PRO C 216      -6.832  24.244  -0.725  1.00  0.00           H  
ATOM   3300 1HG  PRO C 216      -7.303  26.864  -0.812  1.00  0.00           H  
ATOM   3301 2HG  PRO C 216      -8.672  25.752  -0.730  1.00  0.00           H  
ATOM   3302 1HD  PRO C 216      -7.368  27.352   1.514  1.00  0.00           H  
ATOM   3303 2HD  PRO C 216      -9.126  27.128   1.152  1.00  0.00           H  
ATOM   3304  N   THR C 217      -5.944  22.556   2.122  1.00  0.00           N  
ATOM   3305  CA  THR C 217      -4.934  21.933   2.970  1.00  0.00           C  
ATOM   3306  C   THR C 217      -3.995  21.054   2.154  1.00  0.00           C  
ATOM   3307  O   THR C 217      -4.361  20.562   1.086  1.00  0.00           O  
ATOM   3308  CB  THR C 217      -5.586  21.097   4.086  1.00  0.00           C  
ATOM   3309  OG1 THR C 217      -6.439  20.102   3.505  1.00  0.00           O  
ATOM   3310  CG2 THR C 217      -6.405  21.985   5.010  1.00  0.00           C  
ATOM   3311  H   THR C 217      -6.391  22.004   1.404  1.00  0.00           H  
ATOM   3312  HA  THR C 217      -4.339  22.720   3.434  1.00  0.00           H  
ATOM   3313  HB  THR C 217      -4.810  20.596   4.666  1.00  0.00           H  
ATOM   3314  HG1 THR C 217      -6.641  19.431   4.162  1.00  0.00           H  
ATOM   3315 1HG2 THR C 217      -6.858  21.377   5.792  1.00  0.00           H  
ATOM   3316 2HG2 THR C 217      -5.756  22.736   5.462  1.00  0.00           H  
ATOM   3317 3HG2 THR C 217      -7.188  22.481   4.437  1.00  0.00           H  
ATOM   3318  N   PHE C 218      -2.783  20.860   2.662  1.00  0.00           N  
ATOM   3319  CA  PHE C 218      -1.803  20.005   2.002  1.00  0.00           C  
ATOM   3320  C   PHE C 218      -1.608  18.701   2.765  1.00  0.00           C  
ATOM   3321  O   PHE C 218      -2.109  18.541   3.878  1.00  0.00           O  
ATOM   3322  CB  PHE C 218      -0.463  20.731   1.871  1.00  0.00           C  
ATOM   3323  CG  PHE C 218      -0.497  21.901   0.929  1.00  0.00           C  
ATOM   3324  CD1 PHE C 218      -0.979  23.132   1.347  1.00  0.00           C  
ATOM   3325  CD2 PHE C 218      -0.047  21.772  -0.377  1.00  0.00           C  
ATOM   3326  CE1 PHE C 218      -1.011  24.209   0.481  1.00  0.00           C  
ATOM   3327  CE2 PHE C 218      -0.077  22.847  -1.244  1.00  0.00           C  
ATOM   3328  CZ  PHE C 218      -0.559  24.067  -0.814  1.00  0.00           C  
ATOM   3329  H   PHE C 218      -2.533  21.317   3.527  1.00  0.00           H  
ATOM   3330  HA  PHE C 218      -2.170  19.766   1.003  1.00  0.00           H  
ATOM   3331 1HB  PHE C 218      -0.147  21.091   2.849  1.00  0.00           H  
ATOM   3332 2HB  PHE C 218       0.295  20.032   1.518  1.00  0.00           H  
ATOM   3333  HD1 PHE C 218      -1.335  23.244   2.371  1.00  0.00           H  
ATOM   3334  HD2 PHE C 218       0.334  20.809  -0.716  1.00  0.00           H  
ATOM   3335  HE1 PHE C 218      -1.392  25.171   0.823  1.00  0.00           H  
ATOM   3336  HE2 PHE C 218       0.280  22.733  -2.267  1.00  0.00           H  
ATOM   3337  HZ  PHE C 218      -0.585  24.915  -1.497  1.00  0.00           H  
ATOM   3338  N   GLY C 219      -0.877  17.771   2.159  1.00  0.00           N  
ATOM   3339  CA  GLY C 219      -0.355  16.617   2.881  1.00  0.00           C  
ATOM   3340  C   GLY C 219       1.019  16.911   3.469  1.00  0.00           C  
ATOM   3341  O   GLY C 219       1.588  17.978   3.239  1.00  0.00           O  
ATOM   3342  H   GLY C 219      -0.679  17.866   1.173  1.00  0.00           H  
ATOM   3343 1HA  GLY C 219      -1.045  16.344   3.679  1.00  0.00           H  
ATOM   3344 2HA  GLY C 219      -0.291  15.765   2.206  1.00  0.00           H  
ATOM   3345  N   GLN C 220       1.548  15.958   4.229  1.00  0.00           N  
ATOM   3346  CA  GLN C 220       2.805  16.156   4.942  1.00  0.00           C  
ATOM   3347  C   GLN C 220       4.000  15.925   4.025  1.00  0.00           C  
ATOM   3348  O   GLN C 220       5.110  16.372   4.313  1.00  0.00           O  
ATOM   3349  CB  GLN C 220       2.887  15.223   6.153  1.00  0.00           C  
ATOM   3350  CG  GLN C 220       3.318  13.805   5.818  1.00  0.00           C  
ATOM   3351  CD  GLN C 220       2.149  12.922   5.424  1.00  0.00           C  
ATOM   3352  OE1 GLN C 220       1.168  13.392   4.841  1.00  0.00           O  
ATOM   3353  NE2 GLN C 220       2.247  11.636   5.739  1.00  0.00           N  
ATOM   3354  H   GLN C 220       1.067  15.075   4.316  1.00  0.00           H  
ATOM   3355  HA  GLN C 220       2.845  17.187   5.293  1.00  0.00           H  
ATOM   3356 1HB  GLN C 220       3.594  15.627   6.876  1.00  0.00           H  
ATOM   3357 2HB  GLN C 220       1.913  15.172   6.639  1.00  0.00           H  
ATOM   3358 1HG  GLN C 220       4.019  13.837   4.983  1.00  0.00           H  
ATOM   3359 2HG  GLN C 220       3.798  13.366   6.692  1.00  0.00           H  
ATOM   3360 1HE2 GLN C 220       1.507  11.005   5.505  1.00  0.00           H  
ATOM   3361 2HE2 GLN C 220       3.061  11.297   6.212  1.00  0.00           H  
ATOM   3362  N   GLY C 221       3.765  15.226   2.920  1.00  0.00           N  
ATOM   3363  CA  GLY C 221       4.788  15.042   1.898  1.00  0.00           C  
ATOM   3364  C   GLY C 221       5.351  13.627   1.931  1.00  0.00           C  
ATOM   3365  O   GLY C 221       5.482  13.025   2.997  1.00  0.00           O  
ATOM   3366  H   GLY C 221       2.854  14.811   2.785  1.00  0.00           H  
ATOM   3367 1HA  GLY C 221       4.362  15.245   0.916  1.00  0.00           H  
ATOM   3368 2HA  GLY C 221       5.592  15.761   2.055  1.00  0.00           H  
ATOM   3369  N   THR C 222       5.684  13.100   0.757  1.00  0.00           N  
ATOM   3370  CA  THR C 222       6.355  11.810   0.659  1.00  0.00           C  
ATOM   3371  C   THR C 222       7.711  11.945  -0.022  1.00  0.00           C  
ATOM   3372  O   THR C 222       7.798  12.360  -1.177  1.00  0.00           O  
ATOM   3373  CB  THR C 222       5.491  10.792  -0.109  1.00  0.00           C  
ATOM   3374  OG1 THR C 222       4.275  10.554   0.613  1.00  0.00           O  
ATOM   3375  CG2 THR C 222       6.239   9.480  -0.281  1.00  0.00           C  
ATOM   3376  H   THR C 222       5.465  13.607  -0.089  1.00  0.00           H  
ATOM   3377  HA  THR C 222       6.521  11.429   1.666  1.00  0.00           H  
ATOM   3378  HB  THR C 222       5.242  11.194  -1.091  1.00  0.00           H  
ATOM   3379  HG1 THR C 222       4.414   9.847   1.248  1.00  0.00           H  
ATOM   3380 1HG2 THR C 222       5.613   8.773  -0.826  1.00  0.00           H  
ATOM   3381 2HG2 THR C 222       7.159   9.656  -0.839  1.00  0.00           H  
ATOM   3382 3HG2 THR C 222       6.483   9.068   0.698  1.00  0.00           H  
ATOM   3383  N   LYS C 223       8.768  11.593   0.702  1.00  0.00           N  
ATOM   3384  CA  LYS C 223      10.129  11.784   0.214  1.00  0.00           C  
ATOM   3385  C   LYS C 223      10.587  10.595  -0.621  1.00  0.00           C  
ATOM   3386  O   LYS C 223      10.966   9.555  -0.083  1.00  0.00           O  
ATOM   3387  CB  LYS C 223      11.091  12.006   1.383  1.00  0.00           C  
ATOM   3388  CG  LYS C 223      12.508  12.379   0.968  1.00  0.00           C  
ATOM   3389  CD  LYS C 223      13.392  12.622   2.182  1.00  0.00           C  
ATOM   3390  CE  LYS C 223      14.761  13.149   1.775  1.00  0.00           C  
ATOM   3391  NZ  LYS C 223      15.668  13.306   2.944  1.00  0.00           N  
ATOM   3392  H   LYS C 223       8.626  11.182   1.613  1.00  0.00           H  
ATOM   3393  HA  LYS C 223      10.147  12.667  -0.425  1.00  0.00           H  
ATOM   3394 1HB  LYS C 223      10.709  12.803   2.021  1.00  0.00           H  
ATOM   3395 2HB  LYS C 223      11.146  11.100   1.986  1.00  0.00           H  
ATOM   3396 1HG  LYS C 223      12.937  11.572   0.373  1.00  0.00           H  
ATOM   3397 2HG  LYS C 223      12.484  13.282   0.360  1.00  0.00           H  
ATOM   3398 1HD  LYS C 223      12.914  13.348   2.841  1.00  0.00           H  
ATOM   3399 2HD  LYS C 223      13.522  11.689   2.731  1.00  0.00           H  
ATOM   3400 1HE  LYS C 223      15.218  12.461   1.065  1.00  0.00           H  
ATOM   3401 2HE  LYS C 223      14.647  14.117   1.287  1.00  0.00           H  
ATOM   3402 1HZ  LYS C 223      16.562  13.657   2.632  1.00  0.00           H  
ATOM   3403 2HZ  LYS C 223      15.261  13.957   3.601  1.00  0.00           H  
ATOM   3404 3HZ  LYS C 223      15.796  12.410   3.393  1.00  0.00           H  
ATOM   3405  N   VAL C 224      10.548  10.755  -1.940  1.00  0.00           N  
ATOM   3406  CA  VAL C 224      10.968   9.699  -2.853  1.00  0.00           C  
ATOM   3407  C   VAL C 224      12.421   9.880  -3.273  1.00  0.00           C  
ATOM   3408  O   VAL C 224      12.811  10.945  -3.751  1.00  0.00           O  
ATOM   3409  CB  VAL C 224      10.073   9.687  -4.105  1.00  0.00           C  
ATOM   3410  CG1 VAL C 224      10.564   8.649  -5.102  1.00  0.00           C  
ATOM   3411  CG2 VAL C 224       8.630   9.413  -3.708  1.00  0.00           C  
ATOM   3412  H   VAL C 224      10.219  11.631  -2.320  1.00  0.00           H  
ATOM   3413  HA  VAL C 224      10.869   8.740  -2.342  1.00  0.00           H  
ATOM   3414  HB  VAL C 224      10.137  10.659  -4.596  1.00  0.00           H  
ATOM   3415 1HG1 VAL C 224       9.920   8.655  -5.982  1.00  0.00           H  
ATOM   3416 2HG1 VAL C 224      11.586   8.885  -5.400  1.00  0.00           H  
ATOM   3417 3HG1 VAL C 224      10.539   7.661  -4.642  1.00  0.00           H  
ATOM   3418 1HG2 VAL C 224       8.002   9.407  -4.599  1.00  0.00           H  
ATOM   3419 2HG2 VAL C 224       8.567   8.444  -3.213  1.00  0.00           H  
ATOM   3420 3HG2 VAL C 224       8.286  10.191  -3.027  1.00  0.00           H  
ATOM   3421  N   GLU C 225      13.219   8.833  -3.091  1.00  0.00           N  
ATOM   3422  CA  GLU C 225      14.651   8.906  -3.355  1.00  0.00           C  
ATOM   3423  C   GLU C 225      15.060   7.927  -4.448  1.00  0.00           C  
ATOM   3424  O   GLU C 225      14.632   6.772  -4.453  1.00  0.00           O  
ATOM   3425  CB  GLU C 225      15.445   8.620  -2.078  1.00  0.00           C  
ATOM   3426  CG  GLU C 225      15.245   9.645  -0.971  1.00  0.00           C  
ATOM   3427  CD  GLU C 225      16.067   9.352   0.253  1.00  0.00           C  
ATOM   3428  OE1 GLU C 225      16.678   8.312   0.300  1.00  0.00           O  
ATOM   3429  OE2 GLU C 225      16.084  10.170   1.142  1.00  0.00           O  
ATOM   3430  H   GLU C 225      12.823   7.964  -2.761  1.00  0.00           H  
ATOM   3431  HA  GLU C 225      14.889   9.914  -3.696  1.00  0.00           H  
ATOM   3432 1HB  GLU C 225      15.161   7.643  -1.685  1.00  0.00           H  
ATOM   3433 2HB  GLU C 225      16.509   8.582  -2.312  1.00  0.00           H  
ATOM   3434 1HG  GLU C 225      15.517  10.631  -1.350  1.00  0.00           H  
ATOM   3435 2HG  GLU C 225      14.191   9.669  -0.698  1.00  0.00           H  
ATOM   3436  N   ILE C 226      15.891   8.394  -5.374  1.00  0.00           N  
ATOM   3437  CA  ILE C 226      16.387   7.550  -6.455  1.00  0.00           C  
ATOM   3438  C   ILE C 226      17.909   7.568  -6.513  1.00  0.00           C  
ATOM   3439  O   ILE C 226      18.546   6.889  -5.757  1.00  0.00           O  
ATOM   3440  OXT ILE C 226      18.470   8.261  -7.316  1.00  0.00           O  
ATOM   3441  CB  ILE C 226      15.815   8.002  -7.811  1.00  0.00           C  
ATOM   3442  CG1 ILE C 226      14.284   7.963  -7.785  1.00  0.00           C  
ATOM   3443  CG2 ILE C 226      16.354   7.129  -8.933  1.00  0.00           C  
ATOM   3444  CD1 ILE C 226      13.644   9.302  -7.498  1.00  0.00           C  
ATOM   3445  H   ILE C 226      16.186   9.359  -5.328  1.00  0.00           H  
ATOM   3446  HA  ILE C 226      16.065   6.526  -6.269  1.00  0.00           H  
ATOM   3447  HB  ILE C 226      16.100   9.037  -7.999  1.00  0.00           H  
ATOM   3448 1HG1 ILE C 226      13.913   7.606  -8.745  1.00  0.00           H  
ATOM   3449 2HG1 ILE C 226      13.951   7.257  -7.023  1.00  0.00           H  
ATOM   3450 1HG2 ILE C 226      15.939   7.462  -9.884  1.00  0.00           H  
ATOM   3451 2HG2 ILE C 226      17.440   7.206  -8.964  1.00  0.00           H  
ATOM   3452 3HG2 ILE C 226      16.068   6.092  -8.756  1.00  0.00           H  
ATOM   3453 1HD1 ILE C 226      12.559   9.194  -7.495  1.00  0.00           H  
ATOM   3454 2HD1 ILE C 226      13.975   9.663  -6.523  1.00  0.00           H  
ATOM   3455 3HD1 ILE C 226      13.935  10.017  -8.267  1.00  0.00           H  
TER                                                                             
# All scores below are weighted scores, not raw scores.
#BEGIN_POSE_ENERGIES_TABLE ex2_wcons/ex2-11wt5_renum_0009.pdb
label fa_atr fa_rep fa_sol fa_intra_rep fa_elec pro_close hbond_sr_bb hbond_lr_bb hbond_bb_sc hbond_sc dslf_fa13 atom_pair_constraint coordinate_constraint angle_constraint dihedral_constraint rama omega fa_dun p_aa_pp ref res_type_constraint total
weights 0.8 0.44 0.75 0.004 0.7 1 1.17 1.17 1.17 1.1 1 1 1 1 1 0.2 0.5 0.56 0.32 1 1 NA
pose -839.622 102.587 452.505 2.04548 -94.136 0.93098 -21.2025 -86.1541 -28.8295 -28.4042 -0.14345 0 0 0 1.00902 -10.0066 26.5373 201.449 -40.8003 5.37176 0 -356.862
GLN_p:NtermProteinFull_1 -0.487 0.0472 0.38553 0.0057 0.12133 0 0 0 0 0 0 0 0 0 0 0 0.05243 1.48667 0 -1.17797 0 0.43388
VAL_2 -2.11272 0.38212 1.06456 0.01295 0.02582 0 0 0 0 0 0 0 0 0 0 -0.13947 0.01845 0.01844 -0.25689 0.74484 0 -0.24189
GLN_3 -2.70357 0.12897 1.85632 0.00784 -0.48484 0 0 0 -0.56998 0 0 0 0 0 0 0.21624 0.31485 2.42417 -0.15812 -1.17797 0 -0.14609
LEU_4 -4.35557 0.45619 1.6913 0.00713 -0.24753 0 0 0 -0.56998 0 0 0 0 0 0 -0.18458 0.00439 0.19388 -0.14007 0.60233 0 -2.54251
VAL_5 -2.54022 0.14046 1.50693 0.01276 -0.40258 0 0 0 0 0 0 0 0 0 0 -0.11641 0.01039 0.00651 -0.27917 0.74484 0 -0.91649
GLN_6 -5.81738 0.37257 4.75116 0.01129 -0.95369 0 0 0 -1.0699 -0.62042 0 0 0 0 0 -0.14842 0.01104 3.31443 -0.01815 -1.17797 0 -1.34544
SER_7 -2.40972 0.33875 2.50144 0.00144 -0.46566 0 0 0 -0.86103 0 0 0 0 0 0 -0.24106 0.36804 0.16872 -0.285 0.17658 0 -0.7075
GLY_8 -0.98205 0.14077 0.82292 0.00012 0.05804 0 0 0 0 0 0 0 0 0 0 -0.09472 0.07755 0 -0.18847 0.14053 0 -0.02531
ALA_9 -1.40718 0.23288 0.63094 0.00076 0.04262 0 0 0 0 0 0 0 0 0 0 -0.31947 0.00239 0 -0.11911 0.59294 0 -0.34322
GLU_10 -2.3754 0.10381 1.99061 0.00471 -0.43081 0 0 0 0 0 0 0 0 0 0 -0.01933 0.04561 2.38137 -0.02278 -1.55374 0 0.12405
VAL_11 -1.71396 0.09979 1.08205 0.01276 -0.21104 0 0 0 0 0 0 0 0 0 0 -0.22223 0.15635 0.0238 -0.38892 0.74484 0 -0.41656
LYS_12 -2.98503 0.25713 1.7085 0.00512 -0.48279 0 0 0 0 0 0 0 0 0 0 0.04958 0.07867 1.10913 -0.01968 -0.28737 0 -0.56675
LYS_13 -1.58646 0.38577 0.95836 0.00315 -0.09886 0.00058 0 0 0 0 0 0 0 0 0 -0.1185 0.0093 0.72179 -0.04415 -0.28737 0 -0.0564
PRO_14 -1.36031 0.41516 0.56466 0.00121 0.0145 0.00683 0 0 0 0 0 0 0 0 0 -0.22502 0.00423 0.06583 -0.54054 -0.21929 0 -1.27273
GLY_15 -1.41733 0.11815 0.85414 0 -0.07107 0 0 0 0 0 0 0 0 0 0 -0.34807 0.00818 0 -0.79847 0.14053 0 -1.51394
ALA_16 -2.8247 0.48214 1.47652 0.00072 -0.15982 0 0 0 0 0 0 0 0 0 0 0.28264 0.01856 0 0.209 0.59294 0 0.078
SER_17 -2.26868 0.1759 1.78333 0.00138 -0.64063 0 0 0 0 -0.38899 0 0 0 0 0 -0.03757 0.04071 0.54545 -0.0397 0.17658 0 -0.65221
VAL_18 -3.56444 0.45316 1.3734 0.01915 -0.67065 0 0 0 0 0 0 0 0 0 0 -0.11566 0.00863 0.92156 -0.31125 0.74484 0 -1.14125
LYS_19 -2.80532 0.20124 1.3473 0.00876 -0.33074 0 0 0 0 0 0 0 0 0 0 0.01292 0.00972 1.67231 0.12697 -0.28737 0 -0.0442
VAL_20 -3.77067 0.15771 1.70347 0.01322 -0.41186 0 0 0 0 0 0 0 0 0 0 -0.20229 0.0646 0.05459 -0.33401 0.74484 0 -1.98041
SER_21 -2.94013 0.38047 1.84505 0.00459 -0.57323 0 0 0 -0.40956 0 0 0 0 0 0 -0.06217 0.0158 0.38601 -0.19197 0.17658 0 -1.36856
CYS_22 -3.97579 0.39552 2.40059 0.00177 -0.52164 0 0 0 0 0 0 0 0 0 0 0.1581 0.01363 0.03491 -0.30842 0.35499 0 -1.44632
LYS_23 -2.97365 0.09393 1.83923 0.00505 -0.484 0 0 0 0 0 0 0 0 0 0 -0.13124 0.02466 0.87344 -0.05177 -0.28737 0 -1.09173
ALA_24 -2.37957 0.24952 0.93569 0.00074 -0.29756 0 0 0 0 0 0 0 0 0 0 -0.25971 0.04892 0 -0.09823 0.59294 0 -1.20726
SER_25 -1.91031 0.1206 1.32288 0.00683 -0.34134 0 0 0 0 0 0 0 0 0 0 0.27632 0.07053 0.03983 -0.36194 0.17658 0 -0.60002
GLY_26 -0.91155 0.13569 0.47657 0 -0.156 0 0 0 0 0 0 0 0 0 0 -0.29438 0.00176 0 -0.80593 0.14053 0 -1.41331
TYR_27 -5.36454 0.71136 2.12402 0.02941 0.07776 0 0 0 0 0 0 0 0 0 0 -0.09478 3e-05 1.15275 -0.31759 0.1317 0 -1.54989
THR_28 -2.81405 0.49702 1.79944 0.0082 -0.16765 0 0 0 0 0 0 0 0 0 0 -0.04982 0.64735 0.02842 0.074 0.16454 0 0.18746
PHE_29 -6.32711 0.58064 1.55561 0.02591 0.1083 0 0 0 0 0 0 0 0 0 0 -0.0704 0.59256 2.17723 0.11874 0.43057 0 -0.80796
THR_30 -2.93795 0.35568 1.39388 0.00584 0.10676 0 0 0 0 0 0 0 0 0 0 -0.1063 0.00566 0.00553 -0.03691 0.16454 0 -1.04327
SER_31 -2.49752 0.38409 1.66295 0.00098 -0.06455 0 0 0 0 0 0 0 0 0 0 0.10051 0.29544 0.6365 -0.06675 0.17658 0 0.62823
TYR_32 -5.31093 0.34625 2.29039 0.02379 -0.08514 0 0 0 0 0 0 0 0 0 0 -0.05332 0.00771 1.32972 -0.25131 0.1317 0 -1.57114
TRP_33 -5.65086 0.41401 2.42872 0.02378 -0.36726 0 0 0 0 0 0 0 0 0 0 -0.07322 0.10104 1.74421 -0.11499 0.92933 0 -0.56524
MET_34 -4.65449 0.38727 2.36394 0.0057 -0.5435 0 0 0 0 0 0 0 0 0 0 -0.04859 0.0012 1.06842 -0.09084 0.15868 0 -1.35221
HIS_35 -4.88735 0.16121 2.70728 0.00239 -0.675 0 0 0 0 -0.7041 0 0 0 0 0 -0.10188 0.00933 1.79322 -0.00882 0.3575 0 -1.34624
TRP_36 -8.54848 0.56595 3.74169 0.02327 -0.53837 0 0 0 0 0 0 0 0 0 0 0.03266 0.02145 1.60414 0.03471 0.92933 0 -2.13365
VAL_37 -4.94408 0.44986 1.64233 0.01261 -0.34735 0 0 0 0 0 0 0 0 0 0 -0.13448 0.04702 0.11808 -0.35026 0.74484 0 -2.76142
ARG_38 -6.87359 0.73633 4.41638 0.01361 -1.92029 0 0 0 0 -1.49455 0 0 0 0 0 -0.0997 0.00057 2.80148 -0.05455 -0.14916 0 -2.62347
GLN_39 -4.94586 0.51648 3.28099 0.0061 -1.07619 0 0 0 0 -1.73979 0 0 0 0 0 0.08607 0.02678 2.24392 0.0583 -1.17797 0 -2.72117
ALA_40 -2.86704 0.35856 1.48182 0.00071 -0.61121 1e-05 0 0 0 0 0 0 0 0 0 0.02748 0.0009 0 0.09623 0.59294 0 -0.9196
PRO_41 -1.29664 0.49213 0.56368 0.00161 -0.0098 0.00859 0 0 0 0 0 0 0 0 0 0.03518 0.22488 0.11361 -0.43227 -0.21929 0 -0.51832
GLY_42 -1.03527 0.06338 0.70078 0 0.05418 0 0 0 0 0 0 0 0 0 0 -0.34238 0.05056 0 -0.80564 0.14053 0 -1.17386
GLN_43 -2.3008 0.35199 1.32641 0.00485 0.1623 0 0 0 0 0 0 0 0 0 0 0.10053 0.02782 1.62974 -0.05818 -1.17797 0 0.06669
GLY_44 -2.48685 0.10811 1.47492 7e-05 -0.05943 0 0 0 0 0 0 0 0 0 0 0.02875 0.01287 0 -0.8092 0.14053 0 -1.59024
LEU_45 -5.15009 0.51068 0.86665 0.0076 0.0405 0 0 0 0 0 0 0 0 0 0 -0.27949 0.0619 0.1028 -0.00887 0.60233 0 -3.24599
GLU_46 -4.37131 0.19562 3.42766 0.00509 -2.29488 0 0 0 0 -1.37286 0 0 0 0 0 0.19943 0.00023 2.4944 -0.03276 -1.55374 0 -3.30313
TRP_47 -8.71548 0.75563 2.90495 0.02255 -0.20709 0 0 0 0 -0.7041 0 0 0 0 0 -0.26063 0.03469 2.17129 -0.02608 0.92933 0 -3.09494
MET_48 -6.15421 0.40624 2.14628 0.00312 -0.36148 0 0 0 0 0 0 0 0 0 0 0.16535 0.01415 0.97754 -0.13502 0.15868 0 -2.77936
GLY_49 -3.60152 0.45633 1.87549 0.00028 -0.35093 0 0 0 0 0 0 0 0 0 0 0.12493 0.12552 0 -0.78308 0.14053 0 -2.01246
ASN_50 -5.57205 0.34918 3.75064 0.02116 -0.68874 0 0 0 0 -0.72613 0 0 0 0 0 -0.00477 0.00373 1.62776 -0.17797 -0.94198 0 -2.35916
ILE_51 -5.07677 0.34676 1.7359 0.0178 -0.39495 0 0 0 0 0 0 0 0 0 0 0.04022 0.45626 0.31906 -0.00245 0.8318 0 -1.72637
TYR_52 -7.56619 1.10514 3.27101 0.02767 -0.81831 0.00019 0 0 0 0 0 0 0 0 0 0.03227 0.07902 2.40317 -0.1516 0.1317 0 -1.48594
PRO_53 -4.69094 0.89002 1.31652 0.00103 -0.28128 0.00327 0 0 -0.82327 0 0 0 0 0 0 -0.11237 0.04426 0.45467 -0.3509 -0.21929 0 -3.76827
GLY_54 -2.13237 0.697 1.11847 1e-05 -0.09467 0 0 0 0 0 0 0 0 0 0 -0.01125 0.00023 0 0.17957 0.14053 0 -0.10248
SER_55 -2.29917 0.58997 1.75501 0.00128 -0.12397 0 0 0 -0.30975 0 0 0 0 0 0 0.41418 0.10167 0.27158 -0.43449 0.17658 0 0.14288
GLY_56 -1.77307 0.17199 1.2312 0 -0.12424 0 0 0 0 0 0 0 0 0 0 -0.35894 0.00015 0 -0.80443 0.14053 0 -1.51682
GLY_57 -1.68008 0.20212 1.38857 4e-05 -0.06681 0 0 0 -0.30975 0 0 0 0 0 0 0.02442 8e-05 0 0.35755 0.14053 0 0.05665
THR_58 -3.17792 0.36168 1.95753 0.00446 -0.50812 0 0 0 0 -0.53202 0 0 0 0 0 -0.18386 0.03754 0.17332 -0.20464 0.16454 0 -1.90748
ASN_59 -3.92513 0.34519 2.66976 0.00276 -0.61172 0 0 0 0 -0.72613 0 0 0 0 0 0.12029 0.19529 1.51679 0.27113 -0.94198 0 -1.08375
TYR_60 -5.83399 0.61995 2.76826 0.02563 -0.46241 0 0 0 -0.76216 -0.53202 0 0 0 0 0 -0.1635 0.6149 1.73865 -0.23866 0.1317 0 -2.09366
ALA_61 -3.46042 0.41368 1.5768 0.00074 -0.25915 0 0 0 0 0 0 0 0 0 0 -0.05802 0.35462 0 0.06474 0.59294 0 -0.77408
GLU_62 -2.32619 0.26501 1.81319 0.00451 -0.79873 0 0 0 0 -0.19526 0 0 0 0 0 -0.28824 0.02617 2.48358 -0.13635 -1.55374 0 -0.70604
LYS_63 -2.92435 0.27348 2.02053 0.00325 -0.91506 0 0 0 -0.27113 -0.49871 0 0 0 0 0 -0.241 0.80699 0.71044 -0.01861 -0.28737 0 -1.34155
PHE_64 -7.70881 1.62896 2.82051 0.02342 -0.18457 0 0 0 0 0 0 0 0 0 0 0.08255 0.02189 1.53832 -0.09987 0.43057 0 -1.44704
LYS_65 -3.50048 0.3296 2.34902 0.007 -1.04002 0 0 0 0 -0.19526 0 0 0 0 0 -0.17774 8e-05 1.15185 -0.05965 -0.28737 0 -1.42297
ASN_66 -2.09051 0.62219 1.60409 0.01147 -0.00264 0 0 0 0 0 0 0 0 0 0 0.02135 0.02317 1.67273 -0.39417 -0.94198 0 0.52569
ARG_67 -6.20946 0.23989 4.77303 0.01029 -1.64048 0 0 0 -0.35126 -1.15017 0 0 0 0 0 0.37353 0.09444 2.56086 -0.56486 -0.14916 0 -2.01336
VAL_68 -4.35564 1.35553 1.50337 0.01463 0.07669 0 0 0 0 0 0 0 0 0 0 -0.11872 0.69293 0.16962 -0.11944 0.74484 0 -0.03617
THR_69 -2.37714 0.10221 1.60573 0.00846 -0.48585 0 0 0 0 0 0 0 0 0 0 0.05088 0.0013 0.04634 -0.11006 0.16454 0 -0.99359
MET_70 -5.12395 0.61534 2.1275 0.00342 -0.2613 0 0 0 -0.76216 0 0 0 0 0 0 -0.12038 0.3067 3.58106 -0.12329 0.15868 0 0.40159
THR_71 -2.59192 0.31167 1.48352 0.01041 -0.84088 0 0 0 -0.20808 0 0 0 0 0 0 0.19542 0.17126 0.10416 -0.45373 0.16454 0 -1.65363
ARG_72 -4.1642 0.28064 2.11016 0.02101 -0.98298 0 0 0 -1.03134 0 0 0 0 0 0 0.03445 0.0726 3.30743 -0.07751 -0.14916 0 -0.57891
ASP_73 -4.18124 0.33433 3.29065 0.01484 -1.35085 0 0 0 -0.09078 -0.22072 0 0 0 0 0 0.02471 0.73976 1.42016 -0.16908 -1.28682 0 -1.47504
THR_74 -2.4069 0.34724 1.35253 0.00644 0.18732 0 0 0 0 0 0 0 0 0 0 -0.19525 0.00282 0.03191 0.00052 0.16454 0 -0.50882
SER_75 -1.85103 0.38697 1.74833 0.00177 -0.83336 0 0 0 -0.09078 -0.22072 0 0 0 0 0 -0.29847 0.05854 0.14791 -0.15966 0.17658 0 -0.93391
ILE_76 -3.41984 0.66455 2.47223 0.01617 0.1005 0 0 0 0 0 0 0 0 0 0 0.26938 0.12299 0.07505 -0.24354 0.8318 0 0.88929
SER_77 -3.44172 0.35442 1.9695 0.00423 0.12872 0 0 0 0 0 0 0 0 0 0 0.15166 0.01101 0.09758 0.03513 0.17658 0 -0.51289
THR_78 -5.04045 0.31243 2.88076 0.0084 -0.2503 0 0 0 0 0 0 0 0 0 0 -0.00889 0.08597 0.06401 -0.1197 0.16454 0 -1.90323
ALA_79 -3.92451 0.30446 1.61568 0.00065 -0.53851 0 0 0 0 0 0 0 0 0 0 -0.04218 0.00521 0 0.11485 0.59294 0 -1.87141
TYR_80 -5.79495 0.37606 2.26322 0.02404 -0.3844 0 0 0 0 0 0 0 0 0 0 -0.15711 0.29291 1.25656 -0.21968 0.1317 0 -2.21165
MET_81 -5.41881 0.66555 1.96283 0.00617 -0.42494 0 0 0 0 0 0 0 0 0 0 0.18612 0.00321 1.02533 -0.09161 0.15868 0 -1.92749
GLU_82 -3.9188 0.43291 2.66413 0.00686 -1.25245 0 0 0 0 -0.38899 0 0 0 0 0 -0.00733 0.09793 2.02735 0.09346 -1.55374 0 -1.79868
LEU_83 -5.14379 0.84853 2.52038 0.0113 -0.33287 0 0 0 0 0 0 0 0 0 0 -0.02795 0.04763 0.74385 -0.09773 0.60233 0 -0.82832
SER_84 -3.01246 0.2585 2.2846 0.0016 -0.51673 0 0 0 0 0 0 0 0 0 0 -0.07835 0.00149 0.14572 -0.24875 0.17658 0 -0.98778
ARG_85 -2.55241 0.25699 1.85325 0.00982 -0.16918 0 0 0 -0.08014 0 0 0 0 0 0 0.04218 0.07727 0.95964 -0.23907 -0.14916 0 0.0092
LEU_86 -5.00772 0.69365 2.19053 0.00703 -0.40871 0 0 0 0 0 0 0 0 0 0 -0.27971 0.29292 0.20944 0.01088 0.60233 0 -1.68936
ARG_87 -3.78715 0.47811 2.93269 0.01157 -0.90906 0 0 0 -0.37541 -0.1262 0 0 0 0 0 0.01717 0.13014 2.14217 -0.05837 -0.14916 0 0.30651
SER_88 -1.57521 0.32864 1.44426 0.00195 -0.56247 0 0 0 0 0 0 0 0 0 0 -0.25769 0.10102 0.12152 -0.08831 0.17658 0 -0.3097
ASP_89 -2.66682 0.46442 2.35344 0.00324 -0.99824 0 0 0 0 -0.1262 0 0 0 0 0 -0.24762 0.15441 1.88535 -0.27162 -1.28682 0 -0.73647
ASP_90 -4.72403 0.71947 4.48971 0.00294 -2.08822 0 0 0 -0.37541 -1.77058 0 0 0 0 0 -0.25728 0.12846 1.83378 -0.16193 -1.28682 0 -3.4899
THR_91 -2.28346 0.2726 1.79745 0.00864 -0.38524 0 0 0 0 0 0 0 0 0 0 0.55343 0.14049 0.03747 -0.65307 0.16454 0 -0.34716
ALA_92 -3.78051 0.28012 1.75676 0.0007 -0.33594 0 0 0 0 0 0 0 0 0 0 -0.02443 0.10022 0 -0.26853 0.59294 0 -1.67867
VAL_93 -4.97729 0.57395 2.14826 0.01264 -0.32077 0 0 0 0 0 0 0 0 0 0 -0.22036 0.10674 0.01579 -0.26074 0.74484 0 -2.17693
TYR_94 -7.07534 0.70774 2.9093 0.0436 -0.6787 0 0 0 0 0 0 0 0 0 0 -0.19454 0.03555 3.19088 -0.05601 0.1317 0 -0.98582
TYR_95 -7.47365 0.91591 3.42604 0.02343 -0.70998 0 0 0 0 -0.41498 0 0 0 0 0 -0.16415 0.17861 1.30384 -0.24221 0.1317 0 -3.02546
CYS_96 -3.40375 0.37206 2.07981 0.00087 -0.40025 0 0 0 -0.19483 0 0 0 0 0 0.00032 -0.10217 0.00256 0.11986 -0.19451 0.35499 0 -1.36503
ALA_97 -2.89481 0.23059 1.29372 0.00066 -0.39074 0 0 0 0 0 0 0 0 0 0.00601 0.04895 0.0007 0 -0.14065 0.59294 0 -1.25263
ARG_98 -6.37071 0.81929 4.00401 0.01556 -0.65261 0 0 0 -0.41702 0 0 0 0 0 0.0969 -0.05904 0.0034 2.25708 0.00539 -0.14916 0 -0.44691
SER_99 -2.17023 0.12999 1.3839 0.00544 -0.63587 0 0 0 0 0 0 0 0 0 0.09122 0.02324 9e-05 0.48281 0.13056 0.17658 0 -0.38226
GLY_100 -0.86186 0.08436 0.50954 0.0002 -0.17483 0 0 0 0 0 0 0 0 0 1e-05 0.33676 0.00808 0 -0.80241 0.14053 0 -0.75961
GLY_101 -1.77876 0.15613 1.00197 0.0001 0.04712 0.00024 0 0 0 0 0 0 0 0 0 -0.0445 0.00014 0 -0.64419 0.14053 0 -1.12122
PRO_102 -1.97781 0.65742 0.41544 0.00201 0.0428 0.01984 0 0 0 0 0 0 0 0 0 -0.21609 0.00638 0.18129 -0.49127 -0.21929 0 -1.57927
TYR_103 -1.83975 0.70661 1.10562 0.02286 -0.42528 0 0 0 -0.41702 0 0 0 0 0 0.16475 -0.20526 0.81972 1.42303 0.03537 0.1317 0 1.52235
PHE_104 -4.16527 0.11703 1.31225 0.02301 0.04627 0 0 0 0 0 0 0 0 0 0.20275 -0.13195 0.00047 1.34725 -0.07308 0.43057 0 -0.8907
PHE_105 -6.25149 1.07605 2.39772 0.02529 0.01988 0 0 0 0 0 0 0 0 0 0.0894 0.10889 1.05964 2.36002 -0.0456 0.43057 0 1.27037
ASP_106 -3.12129 0.44956 2.27462 0.00453 -0.52068 0 0 0 0 -0.41605 0 0 0 0 0.07654 -0.17514 0.07644 3.13742 -0.05221 -1.28682 0 0.44692
TYR_107 -5.87683 0.81834 3.89441 0.02417 -0.18659 0 0 0 -0.66869 -0.42952 0 0 0 0 0.15313 -0.05656 0.04046 1.89703 -0.03635 0.1317 0 -0.29531
TRP_108 -8.28342 1.55423 2.70884 0.02635 0.18132 0 0 0 0 0 0 0 0 0 0.12798 0.10755 0.0255 2.14248 -0.06818 0.92933 0 -0.54803
GLY_109 -2.23683 0.74225 1.75275 0.00012 -0.13752 0 0 0 -0.32795 0 0 0 0 0 0 0.24443 0.19345 0 -0.61057 0.14053 0 -0.23934
GLN_110 -2.81804 0.20875 2.27443 0.02148 -0.33021 0 0 0 -0.87508 0 0 0 0 0 0 -0.23739 0.01307 2.96593 -0.04148 -1.17797 0 0.0035
GLY_111 -2.26557 0.39317 1.37543 2e-05 0.11537 0 0 0 0 0 0 0 0 0 0 0.25451 0.02338 0 -0.74891 0.14053 0 -0.71206
THR_112 -4.67294 0.26433 3.25037 0.00926 -0.82409 0 0 0 -0.45147 -0.62042 0 0 0 0 0 0.17424 1e-05 0.06676 0.03791 0.16454 0 -2.60149
LEU_113 -3.01798 0.28516 1.35653 0.009 -0.19564 0 0 0 0 0 0 0 0 0 0 -0.11988 0.05625 0.29195 -0.0797 0.60233 0 -0.81197
VAL_114 -3.8469 0.28849 1.86899 0.01323 -0.17098 0 0 0 0 0 0 0 0 0 0 -0.19736 0.00617 0.0423 -0.36601 0.74484 0 -1.61721
THR_p:CtermProteinFull_115 -2.74625 0.06937 2.66684 0.01726 -0.37926 0 0 0 0 0 0 0 0 0 0 0 0 0.05452 0 0.16454 0 -0.15297
ASP_p:NtermProteinFull_116 -2.09564 0.12858 2.84783 0.01139 0.15788 0 0 0 0 -0.13297 0 0 0 0 0 0 0.12295 1.77657 0 -1.28682 0 1.52976
ILE_117 -4.71881 0.41149 2.51059 0.0186 0.15221 0 0 0 -0.65068 0 0 0 0 0 0 -0.27296 0.00154 0.29242 -0.30854 0.8318 0 -1.73234
VAL_118 -2.26516 0.21973 1.57629 0.01353 -0.46013 0 0 0 -0.17224 0 0 0 0 0 0 -0.27446 0.04606 0.00856 -0.17247 0.74484 0 -0.73545
MET_119 -4.8362 0.24732 2.48758 0.00351 -0.0708 0 0 0 0 0 0 0 0 0 0 0.07384 0.0771 1.39811 -0.04254 0.15868 0 -0.5034
THR_120 -2.45458 0.02694 1.86349 0.00889 -0.37839 0 0 0 0 0 0 0 0 0 0 0.03239 0.02085 0.02769 -0.01394 0.16454 0 -0.70211
GLN_121 -6.77211 0.60389 5.27406 0.01042 -1.23471 0 0 0 -1.60385 -0.45502 0 0 0 0 0 -0.15264 0.01655 3.20452 -0.01864 -1.17797 0 -2.30549
SER_122 -2.24514 0.83765 2.02147 0.00153 -0.64989 0.00715 0 0 0 0 0 0 0 0 0 0.06208 0.01984 0.15718 -0.14636 0.17658 0 0.24211
PRO_123 -2.7839 1.0705 1.52901 0.00222 -0.45392 0.25684 0 0 -0.32182 0 0 0 0 0 0 0.25209 0.30473 0.03243 -0.30127 -0.21929 0 -0.63238
LEU_124 -1.82568 0.09667 1.18766 0.00654 -0.14835 0 0 0 0 0 0 0 0 0 0 -0.13968 0.00327 0.15162 -0.12853 0.60233 0 -0.19416
SER_125 -2.43509 0.17282 1.56005 0.0018 -0.45403 0 0 0 0 0 0 0 0 0 0 -0.0328 0.31286 0.30671 -0.23953 0.17658 0 -0.63064
LEU_126 -3.72996 0.38679 1.3082 0.00931 -0.48551 0.01124 0 0 0 0 0 0 0 0 0 0.44982 0.3158 0.16854 0.10253 0.60233 0 -0.86092
PRO_127 -1.55718 0.23391 0.65035 0.00291 -0.02842 0.17519 0 0 0 0 0 0 0 0 0 -0.05917 0.16782 0.47533 -0.25662 -0.21929 0 -0.41515
VAL_128 -3.92684 0.39659 1.40866 0.01245 -0.26672 0 0 0 0 0 0 0 0 0 0 -0.17523 0.18807 0.07252 -0.39088 0.74484 0 -1.93653
THR_129 -2.53203 0.74559 1.75172 0.00825 -0.64026 0.00086 0 0 -0.11625 0 0 0 0 0 0 -0.15015 0.0564 0.103 0.05955 0.16454 0 -0.54879
PRO_130 -1.61716 0.64164 0.53469 0.00143 -0.10863 0.04789 0 0 0 0 0 0 0 0 0 -0.01874 0.00333 0.08793 -0.48076 -0.21929 0 -1.12768
GLY_131 -1.74828 0.09727 0.98035 1e-05 -0.2591 0 0 0 0 0 0 0 0 0 0 -0.32181 0.01197 0 -0.79896 0.14053 0 -1.89803
GLU_132 -3.93893 0.79307 2.72994 0.00679 -0.797 0.00213 0 0 -0.11625 0 0 0 0 0 0 -0.14434 0.02155 2.21585 0.01172 -1.55374 0 -0.7692
PRO_133 -2.37298 0.42345 0.91571 0.00198 -0.06312 0.01832 0 0 0 0 0 0 0 0 0 -0.24037 0.02341 0.20302 -0.55271 -0.21929 0 -1.86257
ALA_134 -2.50326 0.26874 0.87005 0.00061 -0.26916 0 0 0 0 0 0 0 0 0 0 0.29242 0.02993 0 0.12702 0.59294 0 -0.5907
SER_135 -2.00922 0.17198 1.6766 0.00748 -0.58805 0 0 0 0 -0.50448 0 0 0 0 0 0.23778 9e-05 0.04243 -0.22376 0.17658 0 -1.01257
ILE_136 -4.89374 0.18664 1.6375 0.01719 -0.513 0 0 0 0 0 0 0 0 0 0 -0.12428 0.12891 1.8447 -0.37547 0.8318 0 -1.25975
SER_137 -3.01421 0.18578 2.22777 0.0016 -0.86891 0 0 0 0 0 0 0 0 0 0 -0.15339 0.05905 0.23033 -0.18638 0.17658 0 -1.34178
CYD_138 -3.18564 0.25504 1.88382 0.0018 -0.44206 0 0 0 0 0 -0.07173 0 0 0 0 0.15916 0.00043 0.05716 -0.30553 0.35499 0 -1.29256
ARG_139 -3.25717 0.13741 2.7943 0.01277 -1.76338 0 0 0 0 -0.70345 0 0 0 0 0 -0.03118 0.00822 1.93292 0.02208 -0.14916 0 -0.99665
SER_140 -3.29606 0.39451 2.52277 0.00144 -0.54749 0 0 0 -0.36349 0 0 0 0 0 0 -0.20134 0.06372 0.2325 -0.16879 0.17658 0 -1.18565
SER_141 -1.9053 0.11814 1.52254 0.00219 -0.43702 0 0 0 -0.17224 0 0 0 0 0 0 -0.26603 0.02128 0.13831 -0.17012 0.17658 0 -0.97166
GLN_142 -3.25817 0.61934 1.97432 0.00542 -0.43332 0 0 0 -0.36349 0 0 0 0 0 0 -0.04848 2e-05 2.4761 -0.08592 -1.17797 0 -0.29215
ASN_143 -3.00049 0.37741 2.15639 0.00851 -0.12947 0 0 0 -0.34158 0 0 0 0 0 0 -0.0642 0.12091 1.75116 0.01452 -0.94198 0 -0.04881
ILE_144 -4.0505 0.3915 1.6758 0.01717 -0.33275 0 0 0 -0.37709 0 0 0 0 0 0 0.24826 0.22128 0.05764 0.16975 0.8318 0 -1.14713
VAL_145 -3.00014 0.39009 2.02166 0.0125 -0.17054 0 0 0 -0.34158 0 0 0 0 0 0 -0.21619 0.07595 0.02616 -0.25787 0.74484 0 -0.71512
HIS_146 -5.52963 0.71267 3.10684 0.00513 -0.71581 0 0 0 -0.32142 0 0 0 0 0 0 -0.22878 0.23587 1.91354 0.12926 0.3575 0 -0.33482
ASN_147 -1.57299 0.43023 0.91804 0.00346 0.07385 0 0 0 0 0 0 0 0 0 0 -0.1401 0.00017 1.15007 0.02613 -0.94198 0 -0.05311
ASN_148 -4.2095 0.64609 3.11552 0.01704 -0.36343 0 0 0 -0.45867 -0.37564 0 0 0 0 0 -0.20174 0.30821 1.83017 -0.21067 -0.94198 0 -0.8446
GLY_149 -1.3705 0.44881 0.90411 0 0.04233 0 0 0 0 0 0 0 0 0 0 -0.40307 1e-05 0 -0.80258 0.14053 0 -1.04035
ILE_150 -4.25862 0.36355 2.43651 0.01713 -0.22318 0 0 0 -0.13725 0 0 0 0 0 0 -0.2341 0.20686 0.20969 -0.37163 0.8318 0 -1.15923
THR_151 -3.14454 0.34566 1.52735 0.00767 -0.30868 0 0 0 0 0 0 0 0 0 0 0.09246 0.14974 0.09618 0.12893 0.16454 0 -0.94068
TYR_152 -5.08838 0.26926 2.52885 0.0247 -0.4922 0 0 0 -0.21933 -0.37564 0 0 0 0 0 0.03106 0 1.57724 -0.05394 0.1317 0 -1.66669
LEU_153 -5.18043 0.71599 1.93956 0.00912 -0.35743 0 0 0 0 0 0 0 0 0 0 -0.0324 0.00463 0.37953 -0.14273 0.60233 0 -2.06183
GLU_154 -4.84282 0.30123 2.9304 0.00464 -1.04778 0 0 0 0 -0.36975 0 0 0 0 0 -0.04927 0.0449 2.00277 0.02346 -1.55374 0 -2.55597
TRP_155 -8.83805 0.69613 3.18831 0.02164 -0.48265 0 0 0 0 0 0 0 0 0 0 -0.06286 0.00554 1.093 -0.09826 0.92933 0 -3.54786
TYR_156 -7.38758 0.80793 2.88822 0.02588 -0.99703 0 0 0 0 -0.36975 0 0 0 0 0 -0.08956 0.31542 1.48526 -0.23911 0.1317 0 -3.42862
LEU_157 -5.49576 0.53721 1.97864 0.01104 -0.41559 0 0 0 0 0 0 0 0 0 0 0.12449 0.01086 0.55481 -0.07224 0.60233 0 -2.1642
GLN_158 -5.81591 0.31272 3.67704 0.00629 -1.25875 0 0 0 -0.36421 -1.6914 0 0 0 0 0 0.03018 0.0039 2.19534 0.07683 -1.17797 0 -4.00594
LYS_159 -3.04404 0.32376 1.77016 0.00324 -0.34848 0.00025 0 0 0 0 0 0 0 0 0 -0.1551 0 0.70884 0.05107 -0.28737 0 -0.97768
PRO_160 -1.48815 0.3749 0.51616 0.00165 -0.01054 0.01088 0 0 0 0 0 0 0 0 0 0.06766 0.07875 0.13303 -0.43023 -0.21929 0 -0.96517
GLY_161 -0.98349 0.07104 0.72074 0 0.08263 0 0 0 0 0 0 0 0 0 0 -0.41086 0.06434 0 -0.79534 0.14053 0 -1.1104
GLN_162 -3.75138 0.43449 2.44553 0.00535 -0.53035 0 0 0 -0.36421 -0.42952 0 0 0 0 0 0.10154 0.32159 1.66527 -0.09601 -1.17797 0 -1.37567
SER_163 -3.98703 0.72675 2.97955 0.00124 -0.29827 1e-05 0 0 -0.99664 0 0 0 0 0 0 -0.09137 0.06895 0.20251 -0.22991 0.17658 0 -1.44764
PRO_164 -5.0477 0.52257 1.24522 0.0011 -0.06107 0.01376 0 0 0 0 0 0 0 0 0 -0.28804 0.1011 0.1942 -0.59914 -0.21929 0 -4.13728
GLN_165 -4.35343 0.42674 2.59827 0.00531 -0.89034 0 0 0 0 -0.41605 0 0 0 0 0 -0.09133 0.04711 2.53056 -0.00376 -1.17797 0 -1.32489
LEU_166 -4.30901 0.5869 1.66725 0.01607 -0.37464 0 0 0 0 0 0 0 0 0 0 -0.18386 0.12116 2.09045 -0.06714 0.60233 0 0.1495
LEU_167 -5.01889 0.41599 1.28372 0.00774 -0.19916 0 0 0 0 0 0 0 0 0 0 0.43208 0.49802 0.32531 -0.1918 0.60233 0 -1.84466
ILE_168 -5.44111 0.56135 1.91602 0.02026 -0.28506 0 0 0 0 0 0 0 0 0 0 -0.07212 0.66649 1.05838 -0.158 0.8318 0 -0.90199
TYR_169 -7.00552 1.71544 2.78492 0.02901 -0.34512 0 0 0 0 0 0 0 0 0 0 -0.11567 0.10243 1.66277 -0.20776 0.1317 0 -1.24781
LYS_170 -3.49015 1.65393 1.98749 0.00504 -0.06025 0 0 0 0 0 0 0 0 0 0 -0.02379 0.62019 0.9972 -0.26475 -0.28737 0 1.13754
VAL_171 -3.96687 1.33095 1.61601 0.01321 -0.15155 0 0 0 0 0 0 0 0 0 0 0.72074 1.00729 0.0986 -0.22514 0.74484 0 1.18808
SER_172 -2.05038 0.59775 1.57226 0.00618 -0.51861 0 0 0 0 0 0 0 0 0 0 0.29569 0.09139 0.227 -0.28942 0.17658 0 0.10845
ASP_173 -4.34113 0.81315 3.00935 0.00337 -0.43591 0 0 0 0 0 0 0 0 0 0 -0.0876 0.00178 2.56508 -0.12962 -1.28682 0 0.11164
ARG_174 -3.7697 0.18329 2.15526 0.01462 -0.24271 0 0 0 -0.20606 0 0 0 0 0 0 -0.21427 0.18774 2.26757 -0.01353 -0.14916 0 0.21304
PHE_175 -5.9889 0.68514 1.83246 0.02272 -0.38061 0 0 0 0 0 0 0 0 0 0 -0.19978 0.04275 1.64652 0.12796 0.43057 0 -1.78116
SER_176 -0.78244 0.10284 0.5771 0.00481 0.00445 0 0 0 0 0 0 0 0 0 0 -0.10894 0.02946 0.22389 0.11724 0.17658 0 0.34499
GLY_177 -0.94271 0.04309 0.62197 1e-05 -0.00824 0 0 0 0 0 0 0 0 0 0 -0.23591 0.00421 0 -0.80403 0.14053 0 -1.18108
VAL_178 -4.27238 0.91773 1.68563 0.01378 -0.16135 4e-05 0 0 -0.20606 0 0 0 0 0 0 -0.27291 0.00052 0.02258 -0.15035 0.74484 0 -1.67793
PRO_179 -3.25653 1.0048 1.65726 0.00107 -0.17554 0.00385 0 0 0 0 0 0 0 0 0 -0.26822 0.00307 0.1193 -0.70602 -0.21929 0 -1.83625
ASP_180 -1.59737 0.23555 1.25223 0.015 0.13938 0 0 0 0 0 0 0 0 0 0 -0.14723 0.48386 1.53766 -0.32157 -1.28682 0 0.31069
ARG_181 -6.07206 0.92833 4.64555 0.01091 -1.82501 0 0 0 0 -1.39122 0 0 0 0 0 -0.23914 0.17629 1.37923 -0.07974 -0.14916 0 -2.61602
PHE_182 -5.61796 0.55507 1.36203 0.02326 -0.2061 0 0 0 0 0 0 0 0 0 0 -0.14112 0.05705 1.84758 -0.04297 0.43057 0 -1.73259
SER_183 -1.97581 0.07947 1.35655 0.00878 -0.45532 0 0 0 0 0 0 0 0 0 0 0.24499 0.03628 0.04237 -0.28306 0.17658 0 -0.76918
GLY_184 -1.78427 0.14421 1.24201 9e-05 -0.28828 0 0 0 0 0 0 0 0 0 0 0.23688 0.09727 0 0.18398 0.14053 0 -0.02758
SER_185 -1.91076 0.10008 1.34203 0.00116 -0.79408 0 0 0 -0.1168 0 0 0 0 0 0 0.13273 0.0017 0.72847 -0.32045 0.17658 0 -0.65933
GLY_186 -1.33258 0.23795 0.67732 0.00014 -0.57022 0 0 0 -0.1168 0 0 0 0 0 0 0.24419 0.012 0 -0.80768 0.14053 0 -1.51516
SER_187 -2.08589 0.15444 1.23453 0.00153 -0.49114 0 0 0 0 0 0 0 0 0 0 0.14413 0.36633 0.13815 -0.33699 0.17658 0 -0.69833
GLY_188 -2.31318 0.12865 1.52857 2e-05 -0.17841 0 0 0 0 0 0 0 0 0 0 0.48226 0.09717 0 -0.66233 0.14053 0 -0.77673
THR_189 -3.56728 0.31704 2.68836 0.00484 -0.56481 0 0 0 0 0 0 0 0 0 0 0.01893 0.09049 0.01856 -0.44388 0.16454 0 -1.27321
ASP_190 -3.54275 0.24566 3.12295 0.00371 -1.93257 0 0 0 0 -0.70345 0 0 0 0 0 -0.10436 0.06349 2.81106 -0.2121 -1.28682 0 -1.53517
PHE_191 -7.05105 0.873 2.32375 0.02376 -0.2222 0 0 0 0 0 0 0 0 0 0 -0.14076 0.07674 1.28907 -0.16853 0.43057 0 -2.56567
THR_192 -3.54776 0.21596 2.273 0.00737 -0.26315 0 0 0 0 0 0 0 0 0 0 -0.01509 0.20479 0.18161 -0.13802 0.16454 0 -0.91676
LEU_193 -5.76725 0.29205 1.61158 0.00902 -0.56241 0 0 0 0 0 0 0 0 0 0 -0.06714 0.03629 0.3117 -0.12057 0.60233 0 -3.6544
LYS_194 -3.51696 0.19709 2.64384 0.00537 -0.72873 0 0 0 0 -0.50448 0 0 0 0 0 -0.11675 0.02733 1.25105 -0.03347 -0.28737 0 -1.06308
ILE_195 -4.93119 0.7332 1.52086 0.01616 -0.38207 0 0 0 0 0 0 0 0 0 0 -0.08217 0.02546 0.42748 -0.32667 0.8318 0 -2.16712
SER_196 -2.09465 0.41654 1.28324 0.00195 -0.31858 0 0 0 0 0 0 0 0 0 0 0.05457 0.05302 0.21759 0.26497 0.17658 0 0.05522
ARG_197 -3.022 0.4656 1.85936 0.00947 0.03477 0 0 0 0 0 0 0 0 0 0 0.37588 0.09652 0.9514 -0.43291 -0.14916 0 0.18893
VAL_198 -4.54483 0.87118 1.84199 0.01433 -0.34362 0 0 0 0 0 0 0 0 0 0 -0.22468 0.09018 0.06481 0.04672 0.74484 0 -1.43907
GLU_199 -4.04346 0.35783 2.87874 0.00575 -0.35434 0 0 0 -0.39599 0 0 0 0 0 0 0.0366 9e-05 2.11997 0.08164 -1.55374 0 -0.86691
ALA_200 -1.77648 0.52224 1.01854 0.00077 0.00095 0 0 0 0 0 0 0 0 0 0 -0.22813 0.03971 0 -0.18614 0.59294 0 -0.0156
GLU_201 -2.64651 0.47807 2.18662 0.0089 -0.83054 0 0 0 0 -0.33462 0 0 0 0 0 -0.23216 0.0016 2.94963 -0.08553 -1.55374 0 -0.0583
ASP_202 -5.61172 0.77685 4.66797 0.00341 -1.93198 0 0 0 -1.17494 -1.0566 0 0 0 0 0 -0.27449 0.00011 1.75467 -0.21992 -1.28682 0 -4.35347
VAL_203 -3.2892 0.49556 1.51945 0.01974 -0.11491 0 0 0 0 0 0 0 0 0 0 -0.19163 0.02366 1.04171 0.17738 0.74484 0 0.42662
GLY_204 -2.62243 0.2285 1.4583 0.0002 -0.37252 0 0 0 0 0 0 0 0 0 0 0.1678 0.00441 0 -0.81245 0.14053 0 -1.80766
VAL_205 -4.99978 0.36635 2.17835 0.01233 -0.43198 0 0 0 0 0 0 0 0 0 0 -0.2173 0.01308 0.05509 -0.27333 0.74484 0 -2.55234
TYR_206 -7.76537 0.99138 3.03641 0.02298 -1.1748 0 0 0 -0.77894 0 0 0 0 0 0 -0.14079 0 1.46514 -0.07675 0.1317 0 -4.28904
TYR_207 -7.93111 0.71894 3.54062 0.02371 -0.71684 0 0 0 0 -0.3666 0 0 0 0 0 -0.14637 0.95173 1.36649 -0.14441 0.1317 0 -2.57213
CYD_208 -3.87443 0.24605 2.08912 0.00139 -0.5115 0 0 0 -0.38788 0 -0.07173 0 0 0 0 -0.15591 0.11212 1.38272 -0.14607 0.35499 0 -0.96112
PHE_209 -7.55159 1.09183 2.63511 0.02652 -0.40897 0 0 0 0 0 0 0 0 0 0 0.08825 0.10652 1.75043 -0.07745 0.43057 0 -1.90877
GLN_210 -6.88738 0.2827 4.41141 0.04115 -0.87267 0 0 0 -1.09247 -0.66034 0 0 0 0 0 0.02144 0.01977 4.66173 0.0863 -1.17797 0 -1.16632
GLY_211 -2.21457 0.13338 1.14108 1e-05 -0.00379 0 0 0 0 0 0 0 0 0 0 0.18273 0.00013 0 0.24956 0.14053 0 -0.37095
SER_212 -3.22244 0.23988 2.49918 0.00075 -0.36103 0 0 0 -0.59642 0 0 0 0 0 0 -0.14976 0.03121 0.52686 0.0243 0.17658 0 -0.83087
HIS_213 -5.03335 0.64534 3.39416 0.0051 -0.40569 0 0 0 -1.09247 -0.13297 0 0 0 0 0 -0.03379 0.04723 1.82585 0.05495 0.3575 0 -0.36815
ILE_214 -2.27604 1.30607 0.82719 0.01836 0.03985 0.03383 0 0 0 0 0 0 0 0 0 -0.25598 0.18924 0.27796 -0.25505 0.8318 0 0.73724
PRO_215 -3.41862 2.14596 1.75597 0.00251 -0.2379 0.24351 0 0 0 0 0 0 0 0 0 0.07357 0.08981 0.07405 -0.13609 -0.21929 0 0.37349
PRO_216 -4.59346 1.10871 1.48701 0.00116 0.0501 0.0657 0 0 0 0 0 0 0 0 0 -0.25305 0.04661 0.15438 -0.7046 -0.21929 0 -2.85672
THR_217 -4.34543 0.2905 3.56873 0.00329 -0.50429 0 0 0 -0.65068 -0.66034 0 0 0 0 0 -0.17957 0.01995 0.323 -0.20777 0.16454 0 -2.17806
PHE_218 -6.76752 0.67005 1.37087 0.02424 -0.11336 0 0 0 0 0 0 0 0 0 0 0.11595 1.03736 1.52818 -0.26507 0.43057 0 -1.96872
GLY_219 -2.45301 0.15054 1.69803 0.00012 -0.24261 0 0 0 0 0 0 0 0 0 0 -0.04312 0.13416 0 -0.24949 0.14053 0 -0.86487
GLN_220 -4.05016 0.31945 2.99889 0.02291 -0.4134 0 0 0 -1.21598 0 0 0 0 0 0 -0.2236 0.17473 3.07626 -0.04019 -1.17797 0 -0.52906
GLY_221 -2.6728 0.45 1.67944 5e-05 0.05599 0 0 0 0 0 0 0 0 0 0 0.15047 0.19149 0 -0.79662 0.14053 0 -0.80147
THR_222 -5.01128 0.42915 3.27725 0.0102 -0.89379 0 0 0 -0.32182 -0.45502 0 0 0 0 0 0.03138 0.15007 0.13337 -0.05144 0.16454 0 -2.53738
LYS_223 -3.62911 0.13673 2.14772 0.00534 -1.05117 0 0 0 0 0 0 0 0 0 0 0.08352 0.00111 0.92371 0.10472 -0.28737 0 -1.5648
VAL_224 -4.17721 0.38847 1.50678 0.01334 -0.38996 0 0 0 0 0 0 0 0 0 0 -0.22342 0.11196 0.02576 -0.25335 0.74484 0 -2.2528
GLU_225 -2.90826 0.18438 1.88194 0.00457 -0.59051 0 0 0 0 0 0 0 0 0 0 -0.00874 0.01324 2.14625 0.08671 -1.55374 0 -0.74415
ILE_p:CtermProteinFull_226 -3.38401 0.34246 0.90421 0.02352 0.04007 0 0 0 0 0 0 0 0 0 0 0 0 2.01757 0 0.8318 0 0.77563
#END_POSE_ENERGIES_TABLE ex2_wcons/ex2-11wt5_renum_0009.pdb
chainbreak  0.0655019
loop_cenrms  0
loop_rms  0
total_energy  -356.862
