# Supplementary material for: Improving Loop Modeling of the Antibody Complementarity-Determining Region 3 Using Knowledge-Based Restraints
Source: PLoS One. 2016 May 16;11(5):e0154811. doi: 10.1371/journal.pone.0154811 (PMC4868311; doi:10.1371/journal.pone.0154811)
Supplement: S4 File — This archive contains example input and output files needed to run the Rosetta protocol described in S3 File. (ZIP) [file pone.0154811.s007.zip › HCDR3_prot_capture/output/ex2-11wt5_renum_0010.pdb]

ATOM      1  N   GLN A   1       8.938  33.741 -19.595  1.00  0.00           N  
ATOM      2  CA  GLN A   1       8.884  32.997 -18.342  1.00  0.00           C  
ATOM      3  C   GLN A   1       8.550  33.912 -17.171  1.00  0.00           C  
ATOM      4  O   GLN A   1       9.214  34.926 -16.954  1.00  0.00           O  
ATOM      5  CB  GLN A   1      10.214  32.283 -18.085  1.00  0.00           C  
ATOM      6  CG  GLN A   1      10.300  31.595 -16.734  1.00  0.00           C  
ATOM      7  CD  GLN A   1       9.356  30.412 -16.625  1.00  0.00           C  
ATOM      8  OE1 GLN A   1       9.373  29.508 -17.465  1.00  0.00           O  
ATOM      9  NE2 GLN A   1       8.526  30.412 -15.589  1.00  0.00           N  
ATOM     10 1H   GLN A   1       9.159  33.118 -20.345  1.00  0.00           H  
ATOM     11 2H   GLN A   1       8.051  34.169 -19.767  1.00  0.00           H  
ATOM     12 3H   GLN A   1       9.642  34.449 -19.532  1.00  0.00           H  
ATOM     13  HA  GLN A   1       8.096  32.248 -18.419  1.00  0.00           H  
ATOM     14 1HB  GLN A   1      10.379  31.531 -18.857  1.00  0.00           H  
ATOM     15 2HB  GLN A   1      11.031  33.002 -18.149  1.00  0.00           H  
ATOM     16 1HG  GLN A   1      11.318  31.234 -16.585  1.00  0.00           H  
ATOM     17 2HG  GLN A   1      10.040  32.312 -15.955  1.00  0.00           H  
ATOM     18 1HE2 GLN A   1       7.880  29.658 -15.465  1.00  0.00           H  
ATOM     19 2HE2 GLN A   1       8.546  31.166 -14.931  1.00  0.00           H  
ATOM     20  N   VAL A   2       7.517  33.549 -16.419  1.00  0.00           N  
ATOM     21  CA  VAL A   2       7.115  34.318 -15.247  1.00  0.00           C  
ATOM     22  C   VAL A   2       8.157  34.221 -14.140  1.00  0.00           C  
ATOM     23  O   VAL A   2       8.833  33.202 -13.998  1.00  0.00           O  
ATOM     24  CB  VAL A   2       5.759  33.814 -14.717  1.00  0.00           C  
ATOM     25  CG1 VAL A   2       4.676  33.995 -15.770  1.00  0.00           C  
ATOM     26  CG2 VAL A   2       5.874  32.354 -14.306  1.00  0.00           C  
ATOM     27  H   VAL A   2       6.997  32.718 -16.664  1.00  0.00           H  
ATOM     28  HA  VAL A   2       7.010  35.364 -15.539  1.00  0.00           H  
ATOM     29  HB  VAL A   2       5.471  34.414 -13.854  1.00  0.00           H  
ATOM     30 1HG1 VAL A   2       3.724  33.634 -15.379  1.00  0.00           H  
ATOM     31 2HG1 VAL A   2       4.586  35.051 -16.023  1.00  0.00           H  
ATOM     32 3HG1 VAL A   2       4.938  33.428 -16.663  1.00  0.00           H  
ATOM     33 1HG2 VAL A   2       4.912  32.005 -13.932  1.00  0.00           H  
ATOM     34 2HG2 VAL A   2       6.167  31.755 -15.168  1.00  0.00           H  
ATOM     35 3HG2 VAL A   2       6.625  32.255 -13.523  1.00  0.00           H  
ATOM     36  N   GLN A   3       8.282  35.288 -13.358  1.00  0.00           N  
ATOM     37  CA  GLN A   3       9.272  35.342 -12.289  1.00  0.00           C  
ATOM     38  C   GLN A   3       8.666  35.892 -11.004  1.00  0.00           C  
ATOM     39  O   GLN A   3       8.291  37.062 -10.935  1.00  0.00           O  
ATOM     40  CB  GLN A   3      10.470  36.197 -12.710  1.00  0.00           C  
ATOM     41  CG  GLN A   3      11.528  36.361 -11.632  1.00  0.00           C  
ATOM     42  CD  GLN A   3      12.211  35.051 -11.288  1.00  0.00           C  
ATOM     43  OE1 GLN A   3      12.814  34.404 -12.148  1.00  0.00           O  
ATOM     44  NE2 GLN A   3      12.120  34.652 -10.024  1.00  0.00           N  
ATOM     45  H   GLN A   3       7.676  36.082 -13.508  1.00  0.00           H  
ATOM     46  HA  GLN A   3       9.621  34.329 -12.089  1.00  0.00           H  
ATOM     47 1HB  GLN A   3      10.946  35.752 -13.584  1.00  0.00           H  
ATOM     48 2HB  GLN A   3      10.125  37.191 -12.996  1.00  0.00           H  
ATOM     49 1HG  GLN A   3      12.286  37.060 -11.985  1.00  0.00           H  
ATOM     50 2HG  GLN A   3      11.055  36.748 -10.729  1.00  0.00           H  
ATOM     51 1HE2 GLN A   3      12.550  33.795  -9.738  1.00  0.00           H  
ATOM     52 2HE2 GLN A   3      11.621  35.206  -9.358  1.00  0.00           H  
ATOM     53  N   LEU A   4       8.573  35.040  -9.988  1.00  0.00           N  
ATOM     54  CA  LEU A   4       8.041  35.448  -8.693  1.00  0.00           C  
ATOM     55  C   LEU A   4       9.163  35.777  -7.717  1.00  0.00           C  
ATOM     56  O   LEU A   4       9.813  34.881  -7.178  1.00  0.00           O  
ATOM     57  CB  LEU A   4       7.156  34.339  -8.110  1.00  0.00           C  
ATOM     58  CG  LEU A   4       5.764  34.200  -8.739  1.00  0.00           C  
ATOM     59  CD1 LEU A   4       5.897  33.641 -10.149  1.00  0.00           C  
ATOM     60  CD2 LEU A   4       4.903  33.294  -7.871  1.00  0.00           C  
ATOM     61  H   LEU A   4       8.877  34.086 -10.116  1.00  0.00           H  
ATOM     62  HA  LEU A   4       7.436  36.343  -8.834  1.00  0.00           H  
ATOM     63 1HB  LEU A   4       7.670  33.387  -8.229  1.00  0.00           H  
ATOM     64 2HB  LEU A   4       7.022  34.526  -7.045  1.00  0.00           H  
ATOM     65  HG  LEU A   4       5.298  35.183  -8.812  1.00  0.00           H  
ATOM     66 1HD1 LEU A   4       4.908  33.542 -10.596  1.00  0.00           H  
ATOM     67 2HD1 LEU A   4       6.501  34.318 -10.753  1.00  0.00           H  
ATOM     68 3HD1 LEU A   4       6.376  32.664 -10.110  1.00  0.00           H  
ATOM     69 1HD2 LEU A   4       3.913  33.195  -8.318  1.00  0.00           H  
ATOM     70 2HD2 LEU A   4       5.368  32.311  -7.798  1.00  0.00           H  
ATOM     71 3HD2 LEU A   4       4.810  33.726  -6.875  1.00  0.00           H  
ATOM     72  N   VAL A   5       9.386  37.068  -7.492  1.00  0.00           N  
ATOM     73  CA  VAL A   5      10.493  37.520  -6.659  1.00  0.00           C  
ATOM     74  C   VAL A   5      10.045  37.743  -5.220  1.00  0.00           C  
ATOM     75  O   VAL A   5       9.428  38.760  -4.902  1.00  0.00           O  
ATOM     76  CB  VAL A   5      11.082  38.829  -7.218  1.00  0.00           C  
ATOM     77  CG1 VAL A   5      12.241  39.304  -6.353  1.00  0.00           C  
ATOM     78  CG2 VAL A   5      11.532  38.622  -8.656  1.00  0.00           C  
ATOM     79  H   VAL A   5       8.772  37.753  -7.909  1.00  0.00           H  
ATOM     80  HA  VAL A   5      11.270  36.755  -6.669  1.00  0.00           H  
ATOM     81  HB  VAL A   5      10.317  39.605  -7.184  1.00  0.00           H  
ATOM     82 1HG1 VAL A   5      12.645  40.230  -6.763  1.00  0.00           H  
ATOM     83 2HG1 VAL A   5      11.888  39.480  -5.337  1.00  0.00           H  
ATOM     84 3HG1 VAL A   5      13.021  38.543  -6.341  1.00  0.00           H  
ATOM     85 1HG2 VAL A   5      11.947  39.551  -9.045  1.00  0.00           H  
ATOM     86 2HG2 VAL A   5      12.293  37.842  -8.690  1.00  0.00           H  
ATOM     87 3HG2 VAL A   5      10.678  38.323  -9.265  1.00  0.00           H  
ATOM     88  N   GLN A   6      10.359  36.786  -4.353  1.00  0.00           N  
ATOM     89  CA  GLN A   6       9.970  36.865  -2.950  1.00  0.00           C  
ATOM     90  C   GLN A   6      11.116  37.380  -2.089  1.00  0.00           C  
ATOM     91  O   GLN A   6      12.270  37.389  -2.516  1.00  0.00           O  
ATOM     92  CB  GLN A   6       9.509  35.496  -2.443  1.00  0.00           C  
ATOM     93  CG  GLN A   6       8.258  34.968  -3.125  1.00  0.00           C  
ATOM     94  CD  GLN A   6       7.797  33.645  -2.543  1.00  0.00           C  
ATOM     95  OE1 GLN A   6       7.093  32.874  -3.201  1.00  0.00           O  
ATOM     96  NE2 GLN A   6       8.190  33.375  -1.304  1.00  0.00           N  
ATOM     97  H   GLN A   6      10.880  35.983  -4.675  1.00  0.00           H  
ATOM     98  HA  GLN A   6       9.140  37.566  -2.861  1.00  0.00           H  
ATOM     99 1HB  GLN A   6      10.306  34.766  -2.591  1.00  0.00           H  
ATOM    100 2HB  GLN A   6       9.311  35.552  -1.373  1.00  0.00           H  
ATOM    101 1HG  GLN A   6       7.456  35.695  -3.001  1.00  0.00           H  
ATOM    102 2HG  GLN A   6       8.469  34.821  -4.184  1.00  0.00           H  
ATOM    103 1HE2 GLN A   6       7.917  32.517  -0.867  1.00  0.00           H  
ATOM    104 2HE2 GLN A   6       8.760  34.029  -0.806  1.00  0.00           H  
ATOM    105  N   SER A   7      10.790  37.809  -0.874  1.00  0.00           N  
ATOM    106  CA  SER A   7      11.803  38.231   0.086  1.00  0.00           C  
ATOM    107  C   SER A   7      12.817  37.124   0.340  1.00  0.00           C  
ATOM    108  O   SER A   7      12.488  35.940   0.269  1.00  0.00           O  
ATOM    109  CB  SER A   7      11.147  38.638   1.391  1.00  0.00           C  
ATOM    110  OG  SER A   7      10.382  39.801   1.228  1.00  0.00           O  
ATOM    111  H   SER A   7       9.816  37.842  -0.609  1.00  0.00           H  
ATOM    112  HA  SER A   7      12.331  39.092  -0.325  1.00  0.00           H  
ATOM    113 1HB  SER A   7      10.510  37.828   1.746  1.00  0.00           H  
ATOM    114 2HB  SER A   7      11.913  38.806   2.146  1.00  0.00           H  
ATOM    115  HG  SER A   7      10.649  40.394   1.934  1.00  0.00           H  
ATOM    116  N   GLY A   8      14.051  37.516   0.637  1.00  0.00           N  
ATOM    117  CA  GLY A   8      15.123  36.557   0.876  1.00  0.00           C  
ATOM    118  C   GLY A   8      15.064  36.008   2.296  1.00  0.00           C  
ATOM    119  O   GLY A   8      14.126  36.288   3.042  1.00  0.00           O  
ATOM    120  H   GLY A   8      14.252  38.504   0.698  1.00  0.00           H  
ATOM    121 1HA  GLY A   8      15.044  35.737   0.162  1.00  0.00           H  
ATOM    122 2HA  GLY A   8      16.086  37.038   0.708  1.00  0.00           H  
ATOM    123  N   ALA A   9      16.071  35.224   2.664  1.00  0.00           N  
ATOM    124  CA  ALA A   9      16.095  34.567   3.966  1.00  0.00           C  
ATOM    125  C   ALA A   9      16.339  35.570   5.085  1.00  0.00           C  
ATOM    126  O   ALA A   9      17.166  36.473   4.953  1.00  0.00           O  
ATOM    127  CB  ALA A   9      17.157  33.477   3.990  1.00  0.00           C  
ATOM    128  H   ALA A   9      16.841  35.079   2.027  1.00  0.00           H  
ATOM    129  HA  ALA A   9      15.119  34.111   4.133  1.00  0.00           H  
ATOM    130 1HB  ALA A   9      17.162  32.996   4.968  1.00  0.00           H  
ATOM    131 2HB  ALA A   9      16.936  32.736   3.222  1.00  0.00           H  
ATOM    132 3HB  ALA A   9      18.134  33.918   3.798  1.00  0.00           H  
ATOM    133  N   GLU A  10      15.615  35.407   6.188  1.00  0.00           N  
ATOM    134  CA  GLU A  10      15.766  36.287   7.340  1.00  0.00           C  
ATOM    135  C   GLU A  10      15.696  35.504   8.644  1.00  0.00           C  
ATOM    136  O   GLU A  10      15.025  34.476   8.727  1.00  0.00           O  
ATOM    137  CB  GLU A  10      14.686  37.372   7.327  1.00  0.00           C  
ATOM    138  CG  GLU A  10      14.767  38.325   6.143  1.00  0.00           C  
ATOM    139  CD  GLU A  10      13.775  39.451   6.231  1.00  0.00           C  
ATOM    140  OE1 GLU A  10      13.066  39.519   7.206  1.00  0.00           O  
ATOM    141  OE2 GLU A  10      13.726  40.245   5.321  1.00  0.00           O  
ATOM    142  H   GLU A  10      14.944  34.654   6.228  1.00  0.00           H  
ATOM    143  HA  GLU A  10      16.744  36.767   7.284  1.00  0.00           H  
ATOM    144 1HB  GLU A  10      13.701  36.905   7.314  1.00  0.00           H  
ATOM    145 2HB  GLU A  10      14.755  37.965   8.239  1.00  0.00           H  
ATOM    146 1HG  GLU A  10      15.771  38.744   6.095  1.00  0.00           H  
ATOM    147 2HG  GLU A  10      14.592  37.764   5.226  1.00  0.00           H  
ATOM    148  N   VAL A  11      16.395  35.996   9.662  1.00  0.00           N  
ATOM    149  CA  VAL A  11      16.354  35.385  10.986  1.00  0.00           C  
ATOM    150  C   VAL A  11      15.681  36.306  11.996  1.00  0.00           C  
ATOM    151  O   VAL A  11      16.028  37.481  12.107  1.00  0.00           O  
ATOM    152  CB  VAL A  11      17.780  35.056  11.466  1.00  0.00           C  
ATOM    153  CG1 VAL A  11      17.746  34.469  12.870  1.00  0.00           C  
ATOM    154  CG2 VAL A  11      18.444  34.093  10.495  1.00  0.00           C  
ATOM    155  H   VAL A  11      16.969  36.814   9.515  1.00  0.00           H  
ATOM    156  HA  VAL A  11      15.783  34.459  10.922  1.00  0.00           H  
ATOM    157  HB  VAL A  11      18.358  35.978  11.518  1.00  0.00           H  
ATOM    158 1HG1 VAL A  11      18.762  34.242  13.194  1.00  0.00           H  
ATOM    159 2HG1 VAL A  11      17.299  35.189  13.555  1.00  0.00           H  
ATOM    160 3HG1 VAL A  11      17.154  33.554  12.867  1.00  0.00           H  
ATOM    161 1HG2 VAL A  11      19.452  33.864  10.840  1.00  0.00           H  
ATOM    162 2HG2 VAL A  11      17.862  33.172  10.439  1.00  0.00           H  
ATOM    163 3HG2 VAL A  11      18.495  34.550   9.506  1.00  0.00           H  
ATOM    164  N   LYS A  12      14.715  35.764  12.730  1.00  0.00           N  
ATOM    165  CA  LYS A  12      13.882  36.569  13.615  1.00  0.00           C  
ATOM    166  C   LYS A  12      13.874  36.003  15.030  1.00  0.00           C  
ATOM    167  O   LYS A  12      14.199  34.836  15.244  1.00  0.00           O  
ATOM    168  CB  LYS A  12      12.454  36.655  13.075  1.00  0.00           C  
ATOM    169  CG  LYS A  12      12.339  37.297  11.699  1.00  0.00           C  
ATOM    170  CD  LYS A  12      12.652  38.785  11.755  1.00  0.00           C  
ATOM    171  CE  LYS A  12      12.479  39.439  10.392  1.00  0.00           C  
ATOM    172  NZ  LYS A  12      12.835  40.884  10.420  1.00  0.00           N  
ATOM    173  H   LYS A  12      14.554  34.768  12.674  1.00  0.00           H  
ATOM    174  HA  LYS A  12      14.299  37.576  13.661  1.00  0.00           H  
ATOM    175 1HB  LYS A  12      12.027  35.654  13.014  1.00  0.00           H  
ATOM    176 2HB  LYS A  12      11.838  37.232  13.765  1.00  0.00           H  
ATOM    177 1HG  LYS A  12      13.036  36.813  11.013  1.00  0.00           H  
ATOM    178 2HG  LYS A  12      11.328  37.161  11.317  1.00  0.00           H  
ATOM    179 1HD  LYS A  12      11.985  39.270  12.469  1.00  0.00           H  
ATOM    180 2HD  LYS A  12      13.680  38.928  12.089  1.00  0.00           H  
ATOM    181 1HE  LYS A  12      13.113  38.935   9.664  1.00  0.00           H  
ATOM    182 2HE  LYS A  12      11.443  39.340  10.070  1.00  0.00           H  
ATOM    183 1HZ  LYS A  12      12.707  41.280   9.500  1.00  0.00           H  
ATOM    184 2HZ  LYS A  12      12.240  41.366  11.080  1.00  0.00           H  
ATOM    185 3HZ  LYS A  12      13.800  40.988  10.699  1.00  0.00           H  
ATOM    186  N   LYS A  13      13.500  36.838  15.993  1.00  0.00           N  
ATOM    187  CA  LYS A  13      13.381  36.404  17.380  1.00  0.00           C  
ATOM    188  C   LYS A  13      11.921  36.261  17.789  1.00  0.00           C  
ATOM    189  O   LYS A  13      11.031  36.832  17.159  1.00  0.00           O  
ATOM    190  CB  LYS A  13      14.094  37.385  18.312  1.00  0.00           C  
ATOM    191  CG  LYS A  13      15.603  37.452  18.119  1.00  0.00           C  
ATOM    192  CD  LYS A  13      16.245  38.416  19.106  1.00  0.00           C  
ATOM    193  CE  LYS A  13      17.752  38.485  18.914  1.00  0.00           C  
ATOM    194  NZ  LYS A  13      18.392  39.432  19.866  1.00  0.00           N  
ATOM    195  H   LYS A  13      13.293  37.799  15.759  1.00  0.00           H  
ATOM    196  HA  LYS A  13      13.852  35.425  17.478  1.00  0.00           H  
ATOM    197 1HB  LYS A  13      13.693  38.388  18.161  1.00  0.00           H  
ATOM    198 2HB  LYS A  13      13.902  37.108  19.348  1.00  0.00           H  
ATOM    199 1HG  LYS A  13      16.033  36.460  18.261  1.00  0.00           H  
ATOM    200 2HG  LYS A  13      15.826  37.783  17.105  1.00  0.00           H  
ATOM    201 1HD  LYS A  13      15.823  39.412  18.968  1.00  0.00           H  
ATOM    202 2HD  LYS A  13      16.032  38.089  20.124  1.00  0.00           H  
ATOM    203 1HE  LYS A  13      18.183  37.495  19.060  1.00  0.00           H  
ATOM    204 2HE  LYS A  13      17.975  38.807  17.897  1.00  0.00           H  
ATOM    205 1HZ  LYS A  13      19.390  39.449  19.706  1.00  0.00           H  
ATOM    206 2HZ  LYS A  13      18.013  40.358  19.727  1.00  0.00           H  
ATOM    207 3HZ  LYS A  13      18.209  39.133  20.813  1.00  0.00           H  
ATOM    208  N   PRO A  14      11.681  35.494  18.848  1.00  0.00           N  
ATOM    209  CA  PRO A  14      10.331  35.302  19.364  1.00  0.00           C  
ATOM    210  C   PRO A  14       9.663  36.636  19.671  1.00  0.00           C  
ATOM    211  O   PRO A  14      10.214  37.464  20.397  1.00  0.00           O  
ATOM    212  CB  PRO A  14      10.562  34.479  20.635  1.00  0.00           C  
ATOM    213  CG  PRO A  14      11.822  33.732  20.363  1.00  0.00           C  
ATOM    214  CD  PRO A  14      12.682  34.709  19.607  1.00  0.00           C  
ATOM    215  HA  PRO A  14       9.740  34.734  18.629  1.00  0.00           H  
ATOM    216 1HB  PRO A  14      10.641  35.147  21.506  1.00  0.00           H  
ATOM    217 2HB  PRO A  14       9.703  33.816  20.816  1.00  0.00           H  
ATOM    218 1HG  PRO A  14      12.282  33.406  21.308  1.00  0.00           H  
ATOM    219 2HG  PRO A  14      11.607  32.821  19.784  1.00  0.00           H  
ATOM    220 1HD  PRO A  14      13.239  35.335  20.319  1.00  0.00           H  
ATOM    221 2HD  PRO A  14      13.372  34.160  18.950  1.00  0.00           H  
ATOM    222  N   GLY A  15       8.473  36.838  19.115  1.00  0.00           N  
ATOM    223  CA  GLY A  15       7.709  38.055  19.363  1.00  0.00           C  
ATOM    224  C   GLY A  15       7.920  39.075  18.252  1.00  0.00           C  
ATOM    225  O   GLY A  15       7.282  40.127  18.232  1.00  0.00           O  
ATOM    226  H   GLY A  15       8.089  36.132  18.505  1.00  0.00           H  
ATOM    227 1HA  GLY A  15       6.649  37.809  19.440  1.00  0.00           H  
ATOM    228 2HA  GLY A  15       8.009  38.485  20.318  1.00  0.00           H  
ATOM    229  N   ALA A  16       8.820  38.757  17.327  1.00  0.00           N  
ATOM    230  CA  ALA A  16       9.123  39.649  16.215  1.00  0.00           C  
ATOM    231  C   ALA A  16       8.093  39.512  15.102  1.00  0.00           C  
ATOM    232  O   ALA A  16       7.112  38.781  15.237  1.00  0.00           O  
ATOM    233  CB  ALA A  16      10.521  39.372  15.679  1.00  0.00           C  
ATOM    234  H   ALA A  16       9.306  37.874  17.397  1.00  0.00           H  
ATOM    235  HA  ALA A  16       9.083  40.675  16.583  1.00  0.00           H  
ATOM    236 1HB  ALA A  16      10.733  40.046  14.849  1.00  0.00           H  
ATOM    237 2HB  ALA A  16      11.252  39.531  16.472  1.00  0.00           H  
ATOM    238 3HB  ALA A  16      10.579  38.341  15.333  1.00  0.00           H  
ATOM    239  N   SER A  17       8.321  40.220  14.000  1.00  0.00           N  
ATOM    240  CA  SER A  17       7.435  40.147  12.845  1.00  0.00           C  
ATOM    241  C   SER A  17       8.224  40.170  11.543  1.00  0.00           C  
ATOM    242  O   SER A  17       9.266  40.820  11.448  1.00  0.00           O  
ATOM    243  CB  SER A  17       6.449  41.298  12.870  1.00  0.00           C  
ATOM    244  OG  SER A  17       5.591  41.249  11.764  1.00  0.00           O  
ATOM    245  H   SER A  17       9.130  40.824  13.963  1.00  0.00           H  
ATOM    246  HA  SER A  17       6.881  39.208  12.893  1.00  0.00           H  
ATOM    247 1HB  SER A  17       5.865  41.257  13.789  1.00  0.00           H  
ATOM    248 2HB  SER A  17       6.992  42.242  12.871  1.00  0.00           H  
ATOM    249  HG  SER A  17       5.405  42.162  11.532  1.00  0.00           H  
ATOM    250  N   VAL A  18       7.723  39.458  10.540  1.00  0.00           N  
ATOM    251  CA  VAL A  18       8.386  39.386   9.244  1.00  0.00           C  
ATOM    252  C   VAL A  18       7.401  39.620   8.106  1.00  0.00           C  
ATOM    253  O   VAL A  18       6.324  39.025   8.073  1.00  0.00           O  
ATOM    254  CB  VAL A  18       9.058  38.012   9.062  1.00  0.00           C  
ATOM    255  CG1 VAL A  18       8.019  36.902   9.101  1.00  0.00           C  
ATOM    256  CG2 VAL A  18       9.831  37.982   7.753  1.00  0.00           C  
ATOM    257  H   VAL A  18       6.859  38.953  10.679  1.00  0.00           H  
ATOM    258  HA  VAL A  18       9.155  40.160   9.205  1.00  0.00           H  
ATOM    259  HB  VAL A  18       9.743  37.840   9.893  1.00  0.00           H  
ATOM    260 1HG1 VAL A  18       8.511  35.938   8.971  1.00  0.00           H  
ATOM    261 2HG1 VAL A  18       7.503  36.920  10.061  1.00  0.00           H  
ATOM    262 3HG1 VAL A  18       7.297  37.051   8.297  1.00  0.00           H  
ATOM    263 1HG2 VAL A  18      10.304  37.008   7.631  1.00  0.00           H  
ATOM    264 2HG2 VAL A  18       9.147  38.160   6.922  1.00  0.00           H  
ATOM    265 3HG2 VAL A  18      10.597  38.758   7.764  1.00  0.00           H  
ATOM    266  N   LYS A  19       7.775  40.491   7.175  1.00  0.00           N  
ATOM    267  CA  LYS A  19       6.933  40.791   6.023  1.00  0.00           C  
ATOM    268  C   LYS A  19       7.493  40.165   4.753  1.00  0.00           C  
ATOM    269  O   LYS A  19       8.583  40.519   4.303  1.00  0.00           O  
ATOM    270  CB  LYS A  19       6.789  42.303   5.845  1.00  0.00           C  
ATOM    271  CG  LYS A  19       5.835  42.717   4.732  1.00  0.00           C  
ATOM    272  CD  LYS A  19       5.666  44.228   4.683  1.00  0.00           C  
ATOM    273  CE  LYS A  19       4.917  44.742   5.904  1.00  0.00           C  
ATOM    274  NZ  LYS A  19       4.685  46.211   5.837  1.00  0.00           N  
ATOM    275  H   LYS A  19       8.667  40.956   7.267  1.00  0.00           H  
ATOM    276  HA  LYS A  19       5.944  40.365   6.197  1.00  0.00           H  
ATOM    277 1HB  LYS A  19       6.431  42.747   6.774  1.00  0.00           H  
ATOM    278 2HB  LYS A  19       7.764  42.739   5.628  1.00  0.00           H  
ATOM    279 1HG  LYS A  19       6.222  42.372   3.773  1.00  0.00           H  
ATOM    280 2HG  LYS A  19       4.861  42.256   4.898  1.00  0.00           H  
ATOM    281 1HD  LYS A  19       6.647  44.703   4.642  1.00  0.00           H  
ATOM    282 2HD  LYS A  19       5.111  44.503   3.786  1.00  0.00           H  
ATOM    283 1HE  LYS A  19       3.955  44.238   5.979  1.00  0.00           H  
ATOM    284 2HE  LYS A  19       5.490  44.519   6.803  1.00  0.00           H  
ATOM    285 1HZ  LYS A  19       4.187  46.512   6.663  1.00  0.00           H  
ATOM    286 2HZ  LYS A  19       5.572  46.691   5.785  1.00  0.00           H  
ATOM    287 3HZ  LYS A  19       4.137  46.428   5.016  1.00  0.00           H  
ATOM    288  N   VAL A  20       6.741  39.232   4.178  1.00  0.00           N  
ATOM    289  CA  VAL A  20       7.169  38.543   2.966  1.00  0.00           C  
ATOM    290  C   VAL A  20       6.629  39.234   1.720  1.00  0.00           C  
ATOM    291  O   VAL A  20       5.417  39.327   1.526  1.00  0.00           O  
ATOM    292  CB  VAL A  20       6.689  37.080   2.986  1.00  0.00           C  
ATOM    293  CG1 VAL A  20       7.110  36.364   1.711  1.00  0.00           C  
ATOM    294  CG2 VAL A  20       7.244  36.369   4.211  1.00  0.00           C  
ATOM    295  H   VAL A  20       5.851  38.994   4.591  1.00  0.00           H  
ATOM    296  HA  VAL A  20       8.258  38.554   2.927  1.00  0.00           H  
ATOM    297  HB  VAL A  20       5.600  37.064   3.018  1.00  0.00           H  
ATOM    298 1HG1 VAL A  20       6.762  35.331   1.741  1.00  0.00           H  
ATOM    299 2HG1 VAL A  20       6.672  36.868   0.849  1.00  0.00           H  
ATOM    300 3HG1 VAL A  20       8.196  36.378   1.627  1.00  0.00           H  
ATOM    301 1HG2 VAL A  20       6.901  35.335   4.219  1.00  0.00           H  
ATOM    302 2HG2 VAL A  20       8.334  36.390   4.181  1.00  0.00           H  
ATOM    303 3HG2 VAL A  20       6.897  36.874   5.113  1.00  0.00           H  
ATOM    304  N   SER A  21       7.536  39.718   0.878  1.00  0.00           N  
ATOM    305  CA  SER A  21       7.153  40.381  -0.363  1.00  0.00           C  
ATOM    306  C   SER A  21       7.056  39.385  -1.511  1.00  0.00           C  
ATOM    307  O   SER A  21       7.606  38.286  -1.441  1.00  0.00           O  
ATOM    308  CB  SER A  21       8.154  41.466  -0.705  1.00  0.00           C  
ATOM    309  OG  SER A  21       9.395  40.914  -1.050  1.00  0.00           O  
ATOM    310  H   SER A  21       8.516  39.624   1.104  1.00  0.00           H  
ATOM    311  HA  SER A  21       6.172  40.838  -0.222  1.00  0.00           H  
ATOM    312 1HB  SER A  21       7.775  42.062  -1.535  1.00  0.00           H  
ATOM    313 2HB  SER A  21       8.275  42.133   0.148  1.00  0.00           H  
ATOM    314  HG  SER A  21       9.722  40.482  -0.258  1.00  0.00           H  
ATOM    315  N   CYS A  22       6.354  39.777  -2.569  1.00  0.00           N  
ATOM    316  CA  CYS A  22       6.317  38.992  -3.797  1.00  0.00           C  
ATOM    317  C   CYS A  22       6.012  39.871  -5.004  1.00  0.00           C  
ATOM    318  O   CYS A  22       4.882  40.325  -5.183  1.00  0.00           O  
ATOM    319  CB  CYS A  22       5.264  37.888  -3.699  1.00  0.00           C  
ATOM    320  SG  CYS A  22       5.170  36.823  -5.158  1.00  0.00           S  
ATOM    321  H   CYS A  22       5.832  40.640  -2.521  1.00  0.00           H  
ATOM    322  HA  CYS A  22       7.293  38.529  -3.942  1.00  0.00           H  
ATOM    323 1HB  CYS A  22       5.477  37.258  -2.835  1.00  0.00           H  
ATOM    324 2HB  CYS A  22       4.282  38.335  -3.544  1.00  0.00           H  
ATOM    325  HG  CYS A  22       5.256  37.805  -6.051  1.00  0.00           H  
ATOM    326  N   LYS A  23       7.026  40.107  -5.829  1.00  0.00           N  
ATOM    327  CA  LYS A  23       6.869  40.933  -7.020  1.00  0.00           C  
ATOM    328  C   LYS A  23       6.400  40.102  -8.208  1.00  0.00           C  
ATOM    329  O   LYS A  23       7.006  39.086  -8.545  1.00  0.00           O  
ATOM    330  CB  LYS A  23       8.182  41.640  -7.359  1.00  0.00           C  
ATOM    331  CG  LYS A  23       8.089  42.613  -8.527  1.00  0.00           C  
ATOM    332  CD  LYS A  23       9.420  43.307  -8.775  1.00  0.00           C  
ATOM    333  CE  LYS A  23       9.333  44.267  -9.952  1.00  0.00           C  
ATOM    334  NZ  LYS A  23      10.630  44.950 -10.210  1.00  0.00           N  
ATOM    335  H   LYS A  23       7.930  39.704  -5.625  1.00  0.00           H  
ATOM    336  HA  LYS A  23       6.108  41.688  -6.820  1.00  0.00           H  
ATOM    337 1HB  LYS A  23       8.531  42.196  -6.488  1.00  0.00           H  
ATOM    338 2HB  LYS A  23       8.943  40.898  -7.601  1.00  0.00           H  
ATOM    339 1HG  LYS A  23       7.797  42.072  -9.428  1.00  0.00           H  
ATOM    340 2HG  LYS A  23       7.330  43.365  -8.315  1.00  0.00           H  
ATOM    341 1HD  LYS A  23       9.711  43.864  -7.883  1.00  0.00           H  
ATOM    342 2HD  LYS A  23      10.186  42.561  -8.983  1.00  0.00           H  
ATOM    343 1HE  LYS A  23       9.041  43.719 -10.847  1.00  0.00           H  
ATOM    344 2HE  LYS A  23       8.573  45.022  -9.751  1.00  0.00           H  
ATOM    345 1HZ  LYS A  23      10.531  45.577 -10.996  1.00  0.00           H  
ATOM    346 2HZ  LYS A  23      10.902  45.477  -9.392  1.00  0.00           H  
ATOM    347 3HZ  LYS A  23      11.339  44.261 -10.417  1.00  0.00           H  
ATOM    348  N   ALA A  24       5.316  40.541  -8.839  1.00  0.00           N  
ATOM    349  CA  ALA A  24       4.774  39.849 -10.002  1.00  0.00           C  
ATOM    350  C   ALA A  24       5.553  40.200 -11.264  1.00  0.00           C  
ATOM    351  O   ALA A  24       6.029  41.324 -11.418  1.00  0.00           O  
ATOM    352  CB  ALA A  24       3.300  40.186 -10.180  1.00  0.00           C  
ATOM    353  H   ALA A  24       4.856  41.376  -8.504  1.00  0.00           H  
ATOM    354  HA  ALA A  24       4.874  38.777  -9.835  1.00  0.00           H  
ATOM    355 1HB  ALA A  24       2.910  39.662 -11.052  1.00  0.00           H  
ATOM    356 2HB  ALA A  24       2.747  39.876  -9.293  1.00  0.00           H  
ATOM    357 3HB  ALA A  24       3.187  41.259 -10.321  1.00  0.00           H  
ATOM    358  N   SER A  25       5.678  39.230 -12.164  1.00  0.00           N  
ATOM    359  CA  SER A  25       6.340  39.455 -13.444  1.00  0.00           C  
ATOM    360  C   SER A  25       5.971  38.373 -14.451  1.00  0.00           C  
ATOM    361  O   SER A  25       6.159  37.183 -14.195  1.00  0.00           O  
ATOM    362  CB  SER A  25       7.844  39.491 -13.255  1.00  0.00           C  
ATOM    363  OG  SER A  25       8.499  39.682 -14.479  1.00  0.00           O  
ATOM    364  H   SER A  25       5.306  38.315 -11.956  1.00  0.00           H  
ATOM    365  HA  SER A  25       6.011  40.417 -13.839  1.00  0.00           H  
ATOM    366 1HB  SER A  25       8.105  40.297 -12.570  1.00  0.00           H  
ATOM    367 2HB  SER A  25       8.176  38.558 -12.803  1.00  0.00           H  
ATOM    368  HG  SER A  25       8.041  39.126 -15.114  1.00  0.00           H  
ATOM    369  N   GLY A  26       5.445  38.792 -15.597  1.00  0.00           N  
ATOM    370  CA  GLY A  26       5.040  37.859 -16.641  1.00  0.00           C  
ATOM    371  C   GLY A  26       3.536  37.617 -16.609  1.00  0.00           C  
ATOM    372  O   GLY A  26       2.994  36.909 -17.458  1.00  0.00           O  
ATOM    373  H   GLY A  26       5.324  39.784 -15.748  1.00  0.00           H  
ATOM    374 1HA  GLY A  26       5.328  38.255 -17.615  1.00  0.00           H  
ATOM    375 2HA  GLY A  26       5.567  36.915 -16.509  1.00  0.00           H  
ATOM    376  N   TYR A  27       2.867  38.209 -15.625  1.00  0.00           N  
ATOM    377  CA  TYR A  27       1.422  38.071 -15.491  1.00  0.00           C  
ATOM    378  C   TYR A  27       0.815  39.285 -14.799  1.00  0.00           C  
ATOM    379  O   TYR A  27       1.523  40.072 -14.171  1.00  0.00           O  
ATOM    380  CB  TYR A  27       1.075  36.794 -14.721  1.00  0.00           C  
ATOM    381  CG  TYR A  27       1.617  36.766 -13.309  1.00  0.00           C  
ATOM    382  CD1 TYR A  27       0.826  37.198 -12.254  1.00  0.00           C  
ATOM    383  CD2 TYR A  27       2.904  36.310 -13.069  1.00  0.00           C  
ATOM    384  CE1 TYR A  27       1.321  37.173 -10.965  1.00  0.00           C  
ATOM    385  CE2 TYR A  27       3.399  36.284 -11.779  1.00  0.00           C  
ATOM    386  CZ  TYR A  27       2.612  36.714 -10.730  1.00  0.00           C  
ATOM    387  OH  TYR A  27       3.105  36.688  -9.446  1.00  0.00           O  
ATOM    388  H   TYR A  27       3.373  38.768 -14.954  1.00  0.00           H  
ATOM    389  HA  TYR A  27       0.986  38.006 -16.488  1.00  0.00           H  
ATOM    390 1HB  TYR A  27      -0.009  36.681 -14.672  1.00  0.00           H  
ATOM    391 2HB  TYR A  27       1.470  35.930 -15.254  1.00  0.00           H  
ATOM    392  HD1 TYR A  27      -0.186  37.557 -12.443  1.00  0.00           H  
ATOM    393  HD2 TYR A  27       3.526  35.971 -13.898  1.00  0.00           H  
ATOM    394  HE1 TYR A  27       0.699  37.512 -10.136  1.00  0.00           H  
ATOM    395  HE2 TYR A  27       4.411  35.926 -11.591  1.00  0.00           H  
ATOM    396  HH  TYR A  27       4.028  36.426  -9.463  1.00  0.00           H  
ATOM    397  N   THR A  28      -0.500  39.432 -14.920  1.00  0.00           N  
ATOM    398  CA  THR A  28      -1.187  40.620 -14.426  1.00  0.00           C  
ATOM    399  C   THR A  28      -1.396  40.548 -12.919  1.00  0.00           C  
ATOM    400  O   THR A  28      -2.031  39.621 -12.414  1.00  0.00           O  
ATOM    401  CB  THR A  28      -2.544  40.808 -15.128  1.00  0.00           C  
ATOM    402  OG1 THR A  28      -2.340  40.932 -16.542  1.00  0.00           O  
ATOM    403  CG2 THR A  28      -3.245  42.055 -14.610  1.00  0.00           C  
ATOM    404  H   THR A  28      -1.038  38.702 -15.365  1.00  0.00           H  
ATOM    405  HA  THR A  28      -0.567  41.491 -14.638  1.00  0.00           H  
ATOM    406  HB  THR A  28      -3.174  39.939 -14.941  1.00  0.00           H  
ATOM    407  HG1 THR A  28      -3.103  41.359 -16.939  1.00  0.00           H  
ATOM    408 1HG2 THR A  28      -4.202  42.171 -15.117  1.00  0.00           H  
ATOM    409 2HG2 THR A  28      -3.412  41.958 -13.537  1.00  0.00           H  
ATOM    410 3HG2 THR A  28      -2.623  42.928 -14.803  1.00  0.00           H  
ATOM    411  N   PHE A  29      -0.860  41.531 -12.204  1.00  0.00           N  
ATOM    412  CA  PHE A  29      -0.857  41.506 -10.746  1.00  0.00           C  
ATOM    413  C   PHE A  29      -2.276  41.482 -10.193  1.00  0.00           C  
ATOM    414  O   PHE A  29      -2.561  40.789  -9.217  1.00  0.00           O  
ATOM    415  CB  PHE A  29      -0.108  42.719 -10.192  1.00  0.00           C  
ATOM    416  CG  PHE A  29      -0.001  42.733  -8.694  1.00  0.00           C  
ATOM    417  CD1 PHE A  29       0.604  41.683  -8.018  1.00  0.00           C  
ATOM    418  CD2 PHE A  29      -0.505  43.794  -7.957  1.00  0.00           C  
ATOM    419  CE1 PHE A  29       0.703  41.694  -6.640  1.00  0.00           C  
ATOM    420  CE2 PHE A  29      -0.406  43.808  -6.579  1.00  0.00           C  
ATOM    421  CZ  PHE A  29       0.198  42.756  -5.920  1.00  0.00           C  
ATOM    422  H   PHE A  29      -0.444  42.317 -12.683  1.00  0.00           H  
ATOM    423  HA  PHE A  29      -0.346  40.600 -10.417  1.00  0.00           H  
ATOM    424 1HB  PHE A  29       0.899  42.745 -10.605  1.00  0.00           H  
ATOM    425 2HB  PHE A  29      -0.613  43.632 -10.505  1.00  0.00           H  
ATOM    426  HD1 PHE A  29       1.004  40.843  -8.587  1.00  0.00           H  
ATOM    427  HD2 PHE A  29      -0.983  44.624  -8.478  1.00  0.00           H  
ATOM    428  HE1 PHE A  29       1.180  40.863  -6.121  1.00  0.00           H  
ATOM    429  HE2 PHE A  29      -0.805  44.649  -6.012  1.00  0.00           H  
ATOM    430  HZ  PHE A  29       0.275  42.766  -4.834  1.00  0.00           H  
ATOM    431  N   THR A  30      -3.164  42.244 -10.823  1.00  0.00           N  
ATOM    432  CA  THR A  30      -4.487  42.499 -10.266  1.00  0.00           C  
ATOM    433  C   THR A  30      -5.569  41.787 -11.067  1.00  0.00           C  
ATOM    434  O   THR A  30      -6.701  42.263 -11.160  1.00  0.00           O  
ATOM    435  CB  THR A  30      -4.787  44.009 -10.219  1.00  0.00           C  
ATOM    436  OG1 THR A  30      -4.681  44.561 -11.538  1.00  0.00           O  
ATOM    437  CG2 THR A  30      -3.809  44.719  -9.296  1.00  0.00           C  
ATOM    438  H   THR A  30      -2.916  42.657 -11.711  1.00  0.00           H  
ATOM    439  HA  THR A  30      -4.514  42.113  -9.246  1.00  0.00           H  
ATOM    440  HB  THR A  30      -5.802  44.167  -9.855  1.00  0.00           H  
ATOM    441  HG1 THR A  30      -5.522  44.949 -11.790  1.00  0.00           H  
ATOM    442 1HG2 THR A  30      -4.037  45.785  -9.275  1.00  0.00           H  
ATOM    443 2HG2 THR A  30      -3.896  44.310  -8.289  1.00  0.00           H  
ATOM    444 3HG2 THR A  30      -2.793  44.573  -9.660  1.00  0.00           H  
ATOM    445  N   SER A  31      -5.215  40.644 -11.644  1.00  0.00           N  
ATOM    446  CA  SER A  31      -6.183  39.804 -12.339  1.00  0.00           C  
ATOM    447  C   SER A  31      -6.041  38.344 -11.929  1.00  0.00           C  
ATOM    448  O   SER A  31      -6.771  37.479 -12.413  1.00  0.00           O  
ATOM    449  CB  SER A  31      -6.008  39.937 -13.839  1.00  0.00           C  
ATOM    450  OG  SER A  31      -6.297  41.240 -14.265  1.00  0.00           O  
ATOM    451  H   SER A  31      -4.250  40.349 -11.600  1.00  0.00           H  
ATOM    452  HA  SER A  31      -7.187  40.139 -12.071  1.00  0.00           H  
ATOM    453 1HB  SER A  31      -4.984  39.682 -14.110  1.00  0.00           H  
ATOM    454 2HB  SER A  31      -6.665  39.232 -14.346  1.00  0.00           H  
ATOM    455  HG  SER A  31      -6.926  41.593 -13.631  1.00  0.00           H  
ATOM    456  N   TYR A  32      -5.096  38.076 -11.034  1.00  0.00           N  
ATOM    457  CA  TYR A  32      -4.865  36.721 -10.547  1.00  0.00           C  
ATOM    458  C   TYR A  32      -4.715  36.700  -9.031  1.00  0.00           C  
ATOM    459  O   TYR A  32      -4.295  37.686  -8.425  1.00  0.00           O  
ATOM    460  CB  TYR A  32      -3.626  36.116 -11.211  1.00  0.00           C  
ATOM    461  CG  TYR A  32      -3.789  35.868 -12.694  1.00  0.00           C  
ATOM    462  CD1 TYR A  32      -3.371  36.825 -13.608  1.00  0.00           C  
ATOM    463  CD2 TYR A  32      -4.357  34.684 -13.141  1.00  0.00           C  
ATOM    464  CE1 TYR A  32      -3.519  36.598 -14.962  1.00  0.00           C  
ATOM    465  CE2 TYR A  32      -4.505  34.458 -14.496  1.00  0.00           C  
ATOM    466  CZ  TYR A  32      -4.089  35.409 -15.404  1.00  0.00           C  
ATOM    467  OH  TYR A  32      -4.237  35.184 -16.753  1.00  0.00           O  
ATOM    468  H   TYR A  32      -4.522  38.829 -10.683  1.00  0.00           H  
ATOM    469  HA  TYR A  32      -5.731  36.110 -10.801  1.00  0.00           H  
ATOM    470 1HB  TYR A  32      -2.775  36.783 -11.069  1.00  0.00           H  
ATOM    471 2HB  TYR A  32      -3.383  35.168 -10.732  1.00  0.00           H  
ATOM    472  HD1 TYR A  32      -2.925  37.756 -13.256  1.00  0.00           H  
ATOM    473  HD2 TYR A  32      -4.686  33.933 -12.424  1.00  0.00           H  
ATOM    474  HE1 TYR A  32      -3.191  37.350 -15.680  1.00  0.00           H  
ATOM    475  HE2 TYR A  32      -4.952  33.527 -14.847  1.00  0.00           H  
ATOM    476  HH  TYR A  32      -4.705  34.357 -16.889  1.00  0.00           H  
ATOM    477  N   TRP A  33      -5.060  35.570  -8.423  1.00  0.00           N  
ATOM    478  CA  TRP A  33      -4.965  35.418  -6.976  1.00  0.00           C  
ATOM    479  C   TRP A  33      -3.566  34.984  -6.559  1.00  0.00           C  
ATOM    480  O   TRP A  33      -2.781  34.511  -7.381  1.00  0.00           O  
ATOM    481  CB  TRP A  33      -5.989  34.397  -6.478  1.00  0.00           C  
ATOM    482  CG  TRP A  33      -7.407  34.873  -6.581  1.00  0.00           C  
ATOM    483  CD1 TRP A  33      -8.105  35.114  -7.726  1.00  0.00           C  
ATOM    484  CD2 TRP A  33      -8.312  35.168  -5.489  1.00  0.00           C  
ATOM    485  NE1 TRP A  33      -9.375  35.539  -7.425  1.00  0.00           N  
ATOM    486  CE2 TRP A  33      -9.520  35.576  -6.061  1.00  0.00           C  
ATOM    487  CE3 TRP A  33      -8.196  35.118  -4.095  1.00  0.00           C  
ATOM    488  CZ2 TRP A  33     -10.612  35.937  -5.288  1.00  0.00           C  
ATOM    489  CZ3 TRP A  33      -9.291  35.479  -3.319  1.00  0.00           C  
ATOM    490  CH2 TRP A  33     -10.468  35.877  -3.901  1.00  0.00           C  
ATOM    491  H   TRP A  33      -5.397  34.796  -8.978  1.00  0.00           H  
ATOM    492  HA  TRP A  33      -5.178  36.381  -6.513  1.00  0.00           H  
ATOM    493 1HB  TRP A  33      -5.895  33.476  -7.054  1.00  0.00           H  
ATOM    494 2HB  TRP A  33      -5.784  34.154  -5.436  1.00  0.00           H  
ATOM    495  HD1 TRP A  33      -7.712  34.989  -8.733  1.00  0.00           H  
ATOM    496  HE1 TRP A  33     -10.088  35.785  -8.096  1.00  0.00           H  
ATOM    497  HE3 TRP A  33      -7.264  34.800  -3.627  1.00  0.00           H  
ATOM    498  HZ2 TRP A  33     -11.556  36.257  -5.731  1.00  0.00           H  
ATOM    499  HZ3 TRP A  33      -9.192  35.439  -2.234  1.00  0.00           H  
ATOM    500  HH2 TRP A  33     -11.308  36.154  -3.263  1.00  0.00           H  
ATOM    501  N   MET A  34      -3.259  35.147  -5.276  1.00  0.00           N  
ATOM    502  CA  MET A  34      -2.063  34.551  -4.693  1.00  0.00           C  
ATOM    503  C   MET A  34      -2.380  33.858  -3.374  1.00  0.00           C  
ATOM    504  O   MET A  34      -3.067  34.416  -2.518  1.00  0.00           O  
ATOM    505  CB  MET A  34      -0.988  35.617  -4.490  1.00  0.00           C  
ATOM    506  CG  MET A  34      -0.489  36.261  -5.776  1.00  0.00           C  
ATOM    507  SD  MET A  34       0.798  37.490  -5.484  1.00  0.00           S  
ATOM    508  CE  MET A  34       1.069  38.097  -7.147  1.00  0.00           C  
ATOM    509  H   MET A  34      -3.870  35.698  -4.690  1.00  0.00           H  
ATOM    510  HA  MET A  34      -1.683  33.795  -5.380  1.00  0.00           H  
ATOM    511 1HB  MET A  34      -1.375  36.407  -3.849  1.00  0.00           H  
ATOM    512 2HB  MET A  34      -0.129  35.175  -3.983  1.00  0.00           H  
ATOM    513 1HG  MET A  34      -0.088  35.492  -6.436  1.00  0.00           H  
ATOM    514 2HG  MET A  34      -1.321  36.747  -6.286  1.00  0.00           H  
ATOM    515 1HE  MET A  34       1.841  38.867  -7.132  1.00  0.00           H  
ATOM    516 2HE  MET A  34       1.389  37.273  -7.787  1.00  0.00           H  
ATOM    517 3HE  MET A  34       0.143  38.520  -7.536  1.00  0.00           H  
ATOM    518  N   HIS A  35      -1.876  32.639  -3.215  1.00  0.00           N  
ATOM    519  CA  HIS A  35      -2.079  31.880  -1.987  1.00  0.00           C  
ATOM    520  C   HIS A  35      -0.816  31.859  -1.137  1.00  0.00           C  
ATOM    521  O   HIS A  35       0.295  31.773  -1.661  1.00  0.00           O  
ATOM    522  CB  HIS A  35      -2.513  30.445  -2.304  1.00  0.00           C  
ATOM    523  CG  HIS A  35      -3.907  30.342  -2.840  1.00  0.00           C  
ATOM    524  ND1 HIS A  35      -4.955  29.843  -2.097  1.00  0.00           N  
ATOM    525  CD2 HIS A  35      -4.425  30.673  -4.047  1.00  0.00           C  
ATOM    526  CE1 HIS A  35      -6.059  29.873  -2.823  1.00  0.00           C  
ATOM    527  NE2 HIS A  35      -5.764  30.372  -4.009  1.00  0.00           N  
ATOM    528  H   HIS A  35      -1.338  32.228  -3.964  1.00  0.00           H  
ATOM    529  HA  HIS A  35      -2.867  32.348  -1.396  1.00  0.00           H  
ATOM    530 1HB  HIS A  35      -1.832  30.012  -3.037  1.00  0.00           H  
ATOM    531 2HB  HIS A  35      -2.450  29.838  -1.401  1.00  0.00           H  
ATOM    532  HD2 HIS A  35      -3.881  31.099  -4.890  1.00  0.00           H  
ATOM    533  HE1 HIS A  35      -7.046  29.542  -2.498  1.00  0.00           H  
ATOM    534  HE2 HIS A  35      -6.413  30.511  -4.770  1.00  0.00           H  
ATOM    535  N   TRP A  36      -0.992  31.937   0.178  1.00  0.00           N  
ATOM    536  CA  TRP A  36       0.136  31.980   1.101  1.00  0.00           C  
ATOM    537  C   TRP A  36       0.382  30.616   1.733  1.00  0.00           C  
ATOM    538  O   TRP A  36      -0.415  30.144   2.543  1.00  0.00           O  
ATOM    539  CB  TRP A  36      -0.111  33.018   2.197  1.00  0.00           C  
ATOM    540  CG  TRP A  36       1.121  33.375   2.972  1.00  0.00           C  
ATOM    541  CD1 TRP A  36       2.395  32.967   2.711  1.00  0.00           C  
ATOM    542  CD2 TRP A  36       1.203  34.219   4.145  1.00  0.00           C  
ATOM    543  NE1 TRP A  36       3.260  33.496   3.636  1.00  0.00           N  
ATOM    544  CE2 TRP A  36       2.549  34.266   4.521  1.00  0.00           C  
ATOM    545  CE3 TRP A  36       0.258  34.929   4.895  1.00  0.00           C  
ATOM    546  CZ2 TRP A  36       2.979  34.994   5.619  1.00  0.00           C  
ATOM    547  CZ3 TRP A  36       0.689  35.661   5.995  1.00  0.00           C  
ATOM    548  CH2 TRP A  36       2.015  35.693   6.346  1.00  0.00           C  
ATOM    549  H   TRP A  36      -1.931  31.968   0.547  1.00  0.00           H  
ATOM    550  HA  TRP A  36       1.028  32.266   0.544  1.00  0.00           H  
ATOM    551 1HB  TRP A  36      -0.512  33.929   1.753  1.00  0.00           H  
ATOM    552 2HB  TRP A  36      -0.857  32.638   2.896  1.00  0.00           H  
ATOM    553  HD1 TRP A  36       2.684  32.316   1.887  1.00  0.00           H  
ATOM    554  HE1 TRP A  36       4.258  33.343   3.663  1.00  0.00           H  
ATOM    555  HE3 TRP A  36      -0.796  34.910   4.619  1.00  0.00           H  
ATOM    556  HZ2 TRP A  36       4.028  35.032   5.914  1.00  0.00           H  
ATOM    557  HZ3 TRP A  36      -0.054  36.210   6.574  1.00  0.00           H  
ATOM    558  HH2 TRP A  36       2.320  36.277   7.215  1.00  0.00           H  
ATOM    559  N   VAL A  37       1.491  29.987   1.358  1.00  0.00           N  
ATOM    560  CA  VAL A  37       1.812  28.649   1.839  1.00  0.00           C  
ATOM    561  C   VAL A  37       3.214  28.599   2.433  1.00  0.00           C  
ATOM    562  O   VAL A  37       4.157  29.156   1.871  1.00  0.00           O  
ATOM    563  CB  VAL A  37       1.708  27.628   0.690  1.00  0.00           C  
ATOM    564  CG1 VAL A  37       2.047  26.231   1.187  1.00  0.00           C  
ATOM    565  CG2 VAL A  37       0.310  27.664   0.091  1.00  0.00           C  
ATOM    566  H   VAL A  37       2.127  30.448   0.723  1.00  0.00           H  
ATOM    567  HA  VAL A  37       1.095  28.378   2.615  1.00  0.00           H  
ATOM    568  HB  VAL A  37       2.440  27.883  -0.077  1.00  0.00           H  
ATOM    569 1HG1 VAL A  37       1.968  25.522   0.362  1.00  0.00           H  
ATOM    570 2HG1 VAL A  37       3.064  26.220   1.578  1.00  0.00           H  
ATOM    571 3HG1 VAL A  37       1.351  25.946   1.976  1.00  0.00           H  
ATOM    572 1HG2 VAL A  37       0.244  26.941  -0.721  1.00  0.00           H  
ATOM    573 2HG2 VAL A  37      -0.421  27.415   0.860  1.00  0.00           H  
ATOM    574 3HG2 VAL A  37       0.105  28.663  -0.295  1.00  0.00           H  
ATOM    575  N   ARG A  38       3.345  27.928   3.573  1.00  0.00           N  
ATOM    576  CA  ARG A  38       4.628  27.825   4.257  1.00  0.00           C  
ATOM    577  C   ARG A  38       5.064  26.372   4.393  1.00  0.00           C  
ATOM    578  O   ARG A  38       4.234  25.475   4.541  1.00  0.00           O  
ATOM    579  CB  ARG A  38       4.551  28.459   5.638  1.00  0.00           C  
ATOM    580  CG  ARG A  38       3.725  27.684   6.653  1.00  0.00           C  
ATOM    581  CD  ARG A  38       3.751  28.330   7.990  1.00  0.00           C  
ATOM    582  NE  ARG A  38       3.070  27.527   8.993  1.00  0.00           N  
ATOM    583  CZ  ARG A  38       3.110  27.764  10.319  1.00  0.00           C  
ATOM    584  NH1 ARG A  38       3.800  28.782  10.784  1.00  0.00           N  
ATOM    585  NH2 ARG A  38       2.455  26.974  11.152  1.00  0.00           N  
ATOM    586  H   ARG A  38       2.535  27.479   3.975  1.00  0.00           H  
ATOM    587  HA  ARG A  38       5.377  28.358   3.671  1.00  0.00           H  
ATOM    588 1HB  ARG A  38       5.555  28.568   6.045  1.00  0.00           H  
ATOM    589 2HB  ARG A  38       4.121  29.457   5.556  1.00  0.00           H  
ATOM    590 1HG  ARG A  38       2.689  27.633   6.316  1.00  0.00           H  
ATOM    591 2HG  ARG A  38       4.125  26.674   6.752  1.00  0.00           H  
ATOM    592 1HD  ARG A  38       4.784  28.468   8.308  1.00  0.00           H  
ATOM    593 2HD  ARG A  38       3.256  29.299   7.936  1.00  0.00           H  
ATOM    594  HE  ARG A  38       2.529  26.735   8.673  1.00  0.00           H  
ATOM    595 1HH1 ARG A  38       4.301  29.386  10.148  1.00  0.00           H  
ATOM    596 2HH1 ARG A  38       3.830  28.959  11.778  1.00  0.00           H  
ATOM    597 1HH2 ARG A  38       1.925  26.191  10.794  1.00  0.00           H  
ATOM    598 2HH2 ARG A  38       2.485  27.151  12.145  1.00  0.00           H  
ATOM    599  N   GLN A  39       6.373  26.144   4.342  1.00  0.00           N  
ATOM    600  CA  GLN A  39       6.923  24.801   4.475  1.00  0.00           C  
ATOM    601  C   GLN A  39       7.711  24.653   5.770  1.00  0.00           C  
ATOM    602  O   GLN A  39       8.810  25.190   5.903  1.00  0.00           O  
ATOM    603  CB  GLN A  39       7.817  24.468   3.277  1.00  0.00           C  
ATOM    604  CG  GLN A  39       8.431  23.079   3.326  1.00  0.00           C  
ATOM    605  CD  GLN A  39       9.220  22.750   2.074  1.00  0.00           C  
ATOM    606  OE1 GLN A  39       9.518  23.631   1.262  1.00  0.00           O  
ATOM    607  NE2 GLN A  39       9.565  21.479   1.909  1.00  0.00           N  
ATOM    608  H   GLN A  39       7.002  26.923   4.209  1.00  0.00           H  
ATOM    609  HA  GLN A  39       6.097  24.090   4.501  1.00  0.00           H  
ATOM    610 1HB  GLN A  39       7.238  24.547   2.357  1.00  0.00           H  
ATOM    611 2HB  GLN A  39       8.629  25.192   3.217  1.00  0.00           H  
ATOM    612 1HG  GLN A  39       9.105  23.021   4.181  1.00  0.00           H  
ATOM    613 2HG  GLN A  39       7.633  22.344   3.430  1.00  0.00           H  
ATOM    614 1HE2 GLN A  39      10.087  21.202   1.101  1.00  0.00           H  
ATOM    615 2HE2 GLN A  39       9.303  20.796   2.592  1.00  0.00           H  
ATOM    616  N   ALA A  40       7.142  23.922   6.722  1.00  0.00           N  
ATOM    617  CA  ALA A  40       7.770  23.739   8.026  1.00  0.00           C  
ATOM    618  C   ALA A  40       8.412  22.363   8.139  1.00  0.00           C  
ATOM    619  O   ALA A  40       7.853  21.366   7.683  1.00  0.00           O  
ATOM    620  CB  ALA A  40       6.751  23.941   9.137  1.00  0.00           C  
ATOM    621  H   ALA A  40       6.252  23.481   6.539  1.00  0.00           H  
ATOM    622  HA  ALA A  40       8.558  24.485   8.129  1.00  0.00           H  
ATOM    623 1HB  ALA A  40       7.234  23.801  10.104  1.00  0.00           H  
ATOM    624 2HB  ALA A  40       6.342  24.950   9.078  1.00  0.00           H  
ATOM    625 3HB  ALA A  40       5.945  23.217   9.028  1.00  0.00           H  
ATOM    626  N   PRO A  41       9.591  22.314   8.752  1.00  0.00           N  
ATOM    627  CA  PRO A  41      10.310  21.059   8.930  1.00  0.00           C  
ATOM    628  C   PRO A  41       9.445  20.023   9.636  1.00  0.00           C  
ATOM    629  O   PRO A  41       9.051  20.210  10.787  1.00  0.00           O  
ATOM    630  CB  PRO A  41      11.512  21.469   9.787  1.00  0.00           C  
ATOM    631  CG  PRO A  41      11.746  22.897   9.429  1.00  0.00           C  
ATOM    632  CD  PRO A  41      10.364  23.472   9.261  1.00  0.00           C  
ATOM    633  HA  PRO A  41      10.636  20.686   7.947  1.00  0.00           H  
ATOM    634 1HB  PRO A  41      11.280  21.329  10.853  1.00  0.00           H  
ATOM    635 2HB  PRO A  41      12.374  20.826   9.558  1.00  0.00           H  
ATOM    636 1HG  PRO A  41      12.319  23.399  10.222  1.00  0.00           H  
ATOM    637 2HG  PRO A  41      12.347  22.965   8.510  1.00  0.00           H  
ATOM    638 1HD  PRO A  41       9.988  23.816  10.236  1.00  0.00           H  
ATOM    639 2HD  PRO A  41      10.398  24.305   8.543  1.00  0.00           H  
ATOM    640  N   GLY A  42       9.151  18.931   8.939  1.00  0.00           N  
ATOM    641  CA  GLY A  42       8.458  17.800   9.543  1.00  0.00           C  
ATOM    642  C   GLY A  42       6.952  17.902   9.335  1.00  0.00           C  
ATOM    643  O   GLY A  42       6.213  16.953   9.599  1.00  0.00           O  
ATOM    644  H   GLY A  42       9.416  18.882   7.965  1.00  0.00           H  
ATOM    645 1HA  GLY A  42       8.827  16.871   9.108  1.00  0.00           H  
ATOM    646 2HA  GLY A  42       8.679  17.765  10.609  1.00  0.00           H  
ATOM    647  N   GLN A  43       6.503  19.059   8.860  1.00  0.00           N  
ATOM    648  CA  GLN A  43       5.078  19.312   8.682  1.00  0.00           C  
ATOM    649  C   GLN A  43       4.735  19.521   7.213  1.00  0.00           C  
ATOM    650  O   GLN A  43       3.608  19.272   6.787  1.00  0.00           O  
ATOM    651  CB  GLN A  43       4.644  20.532   9.499  1.00  0.00           C  
ATOM    652  CG  GLN A  43       4.858  20.388  10.996  1.00  0.00           C  
ATOM    653  CD  GLN A  43       4.018  19.277  11.596  1.00  0.00           C  
ATOM    654  OE1 GLN A  43       2.803  19.216  11.387  1.00  0.00           O  
ATOM    655  NE2 GLN A  43       4.660  18.390  12.347  1.00  0.00           N  
ATOM    656  H   GLN A  43       7.165  19.781   8.617  1.00  0.00           H  
ATOM    657  HA  GLN A  43       4.525  18.442   9.036  1.00  0.00           H  
ATOM    658 1HB  GLN A  43       5.196  21.410   9.163  1.00  0.00           H  
ATOM    659 2HB  GLN A  43       3.585  20.726   9.328  1.00  0.00           H  
ATOM    660 1HG  GLN A  43       5.908  20.161  11.182  1.00  0.00           H  
ATOM    661 2HG  GLN A  43       4.587  21.324  11.483  1.00  0.00           H  
ATOM    662 1HE2 GLN A  43       4.158  17.634  12.770  1.00  0.00           H  
ATOM    663 2HE2 GLN A  43       5.646  18.476  12.491  1.00  0.00           H  
ATOM    664  N   GLY A  44       5.715  19.980   6.441  1.00  0.00           N  
ATOM    665  CA  GLY A  44       5.534  20.176   5.008  1.00  0.00           C  
ATOM    666  C   GLY A  44       4.788  21.472   4.719  1.00  0.00           C  
ATOM    667  O   GLY A  44       4.820  22.409   5.517  1.00  0.00           O  
ATOM    668  H   GLY A  44       6.609  20.198   6.859  1.00  0.00           H  
ATOM    669 1HA  GLY A  44       6.508  20.195   4.518  1.00  0.00           H  
ATOM    670 2HA  GLY A  44       4.982  19.334   4.593  1.00  0.00           H  
ATOM    671  N   LEU A  45       4.117  21.520   3.574  1.00  0.00           N  
ATOM    672  CA  LEU A  45       3.383  22.712   3.165  1.00  0.00           C  
ATOM    673  C   LEU A  45       2.141  22.915   4.024  1.00  0.00           C  
ATOM    674  O   LEU A  45       1.479  21.952   4.412  1.00  0.00           O  
ATOM    675  CB  LEU A  45       2.979  22.606   1.689  1.00  0.00           C  
ATOM    676  CG  LEU A  45       4.138  22.576   0.684  1.00  0.00           C  
ATOM    677  CD1 LEU A  45       3.585  22.382  -0.722  1.00  0.00           C  
ATOM    678  CD2 LEU A  45       4.932  23.869   0.786  1.00  0.00           C  
ATOM    679  H   LEU A  45       4.115  20.710   2.970  1.00  0.00           H  
ATOM    680  HA  LEU A  45       4.032  23.578   3.290  1.00  0.00           H  
ATOM    681 1HB  LEU A  45       2.399  21.695   1.552  1.00  0.00           H  
ATOM    682 2HB  LEU A  45       2.346  23.457   1.440  1.00  0.00           H  
ATOM    683  HG  LEU A  45       4.790  21.731   0.905  1.00  0.00           H  
ATOM    684 1HD1 LEU A  45       4.408  22.361  -1.437  1.00  0.00           H  
ATOM    685 2HD1 LEU A  45       3.038  21.441  -0.772  1.00  0.00           H  
ATOM    686 3HD1 LEU A  45       2.915  23.206  -0.966  1.00  0.00           H  
ATOM    687 1HD2 LEU A  45       5.756  23.848   0.072  1.00  0.00           H  
ATOM    688 2HD2 LEU A  45       4.281  24.715   0.564  1.00  0.00           H  
ATOM    689 3HD2 LEU A  45       5.330  23.973   1.796  1.00  0.00           H  
ATOM    690  N   GLU A  46       1.830  24.173   4.317  1.00  0.00           N  
ATOM    691  CA  GLU A  46       0.629  24.509   5.073  1.00  0.00           C  
ATOM    692  C   GLU A  46      -0.024  25.775   4.535  1.00  0.00           C  
ATOM    693  O   GLU A  46       0.630  26.808   4.386  1.00  0.00           O  
ATOM    694  CB  GLU A  46       0.964  24.687   6.556  1.00  0.00           C  
ATOM    695  CG  GLU A  46      -0.241  24.958   7.444  1.00  0.00           C  
ATOM    696  CD  GLU A  46       0.109  25.008   8.906  1.00  0.00           C  
ATOM    697  OE1 GLU A  46       1.232  25.322   9.217  1.00  0.00           O  
ATOM    698  OE2 GLU A  46      -0.749  24.732   9.711  1.00  0.00           O  
ATOM    699  H   GLU A  46       2.441  24.915   4.009  1.00  0.00           H  
ATOM    700  HA  GLU A  46      -0.084  23.690   4.972  1.00  0.00           H  
ATOM    701 1HB  GLU A  46       1.459  23.789   6.927  1.00  0.00           H  
ATOM    702 2HB  GLU A  46       1.661  25.517   6.674  1.00  0.00           H  
ATOM    703 1HG  GLU A  46      -0.686  25.910   7.156  1.00  0.00           H  
ATOM    704 2HG  GLU A  46      -0.983  24.177   7.280  1.00  0.00           H  
ATOM    705  N   TRP A  47      -1.318  25.690   4.244  1.00  0.00           N  
ATOM    706  CA  TRP A  47      -2.063  26.831   3.726  1.00  0.00           C  
ATOM    707  C   TRP A  47      -2.293  27.876   4.809  1.00  0.00           C  
ATOM    708  O   TRP A  47      -2.857  27.579   5.862  1.00  0.00           O  
ATOM    709  CB  TRP A  47      -3.409  26.375   3.158  1.00  0.00           C  
ATOM    710  CG  TRP A  47      -4.092  27.418   2.326  1.00  0.00           C  
ATOM    711  CD1 TRP A  47      -3.881  27.674   1.004  1.00  0.00           C  
ATOM    712  CD2 TRP A  47      -5.106  28.357   2.759  1.00  0.00           C  
ATOM    713  NE1 TRP A  47      -4.689  28.702   0.587  1.00  0.00           N  
ATOM    714  CE2 TRP A  47      -5.447  29.131   1.647  1.00  0.00           C  
ATOM    715  CE3 TRP A  47      -5.743  28.597   3.983  1.00  0.00           C  
ATOM    716  CZ2 TRP A  47      -6.398  30.136   1.717  1.00  0.00           C  
ATOM    717  CZ3 TRP A  47      -6.698  29.604   4.053  1.00  0.00           C  
ATOM    718  CH2 TRP A  47      -7.017  30.353   2.948  1.00  0.00           C  
ATOM    719  H   TRP A  47      -1.797  24.812   4.385  1.00  0.00           H  
ATOM    720  HA  TRP A  47      -1.483  27.288   2.924  1.00  0.00           H  
ATOM    721 1HB  TRP A  47      -3.262  25.488   2.541  1.00  0.00           H  
ATOM    722 2HB  TRP A  47      -4.074  26.099   3.975  1.00  0.00           H  
ATOM    723  HD1 TRP A  47      -3.174  27.140   0.372  1.00  0.00           H  
ATOM    724  HE1 TRP A  47      -4.721  29.082  -0.348  1.00  0.00           H  
ATOM    725  HE3 TRP A  47      -5.496  28.003   4.863  1.00  0.00           H  
ATOM    726  HZ2 TRP A  47      -6.665  30.742   0.851  1.00  0.00           H  
ATOM    727  HZ3 TRP A  47      -7.189  29.785   5.009  1.00  0.00           H  
ATOM    728  HH2 TRP A  47      -7.772  31.135   3.038  1.00  0.00           H  
ATOM    729  N   MET A  48      -1.854  29.102   4.544  1.00  0.00           N  
ATOM    730  CA  MET A  48      -1.953  30.179   5.522  1.00  0.00           C  
ATOM    731  C   MET A  48      -3.106  31.118   5.193  1.00  0.00           C  
ATOM    732  O   MET A  48      -3.875  31.505   6.073  1.00  0.00           O  
ATOM    733  CB  MET A  48      -0.637  30.953   5.589  1.00  0.00           C  
ATOM    734  CG  MET A  48       0.550  30.135   6.078  1.00  0.00           C  
ATOM    735  SD  MET A  48       2.090  31.075   6.073  1.00  0.00           S  
ATOM    736  CE  MET A  48       1.804  32.200   7.436  1.00  0.00           C  
ATOM    737  H   MET A  48      -1.442  29.292   3.642  1.00  0.00           H  
ATOM    738  HA  MET A  48      -2.152  29.741   6.500  1.00  0.00           H  
ATOM    739 1HB  MET A  48      -0.392  31.339   4.601  1.00  0.00           H  
ATOM    740 2HB  MET A  48      -0.752  31.808   6.256  1.00  0.00           H  
ATOM    741 1HG  MET A  48       0.360  29.789   7.093  1.00  0.00           H  
ATOM    742 2HG  MET A  48       0.678  29.262   5.439  1.00  0.00           H  
ATOM    743 1HE  MET A  48       2.671  32.849   7.560  1.00  0.00           H  
ATOM    744 2HE  MET A  48       0.921  32.807   7.228  1.00  0.00           H  
ATOM    745 3HE  MET A  48       1.644  31.630   8.351  1.00  0.00           H  
ATOM    746  N   GLY A  49      -3.221  31.482   3.920  1.00  0.00           N  
ATOM    747  CA  GLY A  49      -4.249  32.418   3.481  1.00  0.00           C  
ATOM    748  C   GLY A  49      -4.178  32.648   1.977  1.00  0.00           C  
ATOM    749  O   GLY A  49      -3.523  31.897   1.254  1.00  0.00           O  
ATOM    750  H   GLY A  49      -2.580  31.101   3.239  1.00  0.00           H  
ATOM    751 1HA  GLY A  49      -5.232  32.030   3.747  1.00  0.00           H  
ATOM    752 2HA  GLY A  49      -4.125  33.366   4.004  1.00  0.00           H  
ATOM    753  N   ASN A  50      -4.856  33.691   1.510  1.00  0.00           N  
ATOM    754  CA  ASN A  50      -4.740  34.122   0.122  1.00  0.00           C  
ATOM    755  C   ASN A  50      -5.078  35.600  -0.026  1.00  0.00           C  
ATOM    756  O   ASN A  50      -5.583  36.228   0.905  1.00  0.00           O  
ATOM    757  CB  ASN A  50      -5.627  33.279  -0.775  1.00  0.00           C  
ATOM    758  CG  ASN A  50      -7.091  33.502  -0.514  1.00  0.00           C  
ATOM    759  OD1 ASN A  50      -7.516  34.621  -0.204  1.00  0.00           O  
ATOM    760  ND2 ASN A  50      -7.871  32.458  -0.632  1.00  0.00           N  
ATOM    761  H   ASN A  50      -5.468  34.199   2.133  1.00  0.00           H  
ATOM    762  HA  ASN A  50      -3.704  33.994  -0.194  1.00  0.00           H  
ATOM    763 1HB  ASN A  50      -5.416  33.513  -1.819  1.00  0.00           H  
ATOM    764 2HB  ASN A  50      -5.400  32.224  -0.623  1.00  0.00           H  
ATOM    765 1HD2 ASN A  50      -8.854  32.547  -0.471  1.00  0.00           H  
ATOM    766 2HD2 ASN A  50      -7.484  31.571  -0.885  1.00  0.00           H  
ATOM    767  N   ILE A  51      -4.796  36.152  -1.201  1.00  0.00           N  
ATOM    768  CA  ILE A  51      -5.065  37.559  -1.472  1.00  0.00           C  
ATOM    769  C   ILE A  51      -5.442  37.777  -2.932  1.00  0.00           C  
ATOM    770  O   ILE A  51      -4.905  37.123  -3.826  1.00  0.00           O  
ATOM    771  CB  ILE A  51      -3.844  38.429  -1.121  1.00  0.00           C  
ATOM    772  CG1 ILE A  51      -4.179  39.913  -1.292  1.00  0.00           C  
ATOM    773  CG2 ILE A  51      -2.652  38.046  -1.984  1.00  0.00           C  
ATOM    774  CD1 ILE A  51      -3.171  40.843  -0.656  1.00  0.00           C  
ATOM    775  H   ILE A  51      -4.384  35.581  -1.926  1.00  0.00           H  
ATOM    776  HA  ILE A  51      -5.903  37.876  -0.853  1.00  0.00           H  
ATOM    777  HB  ILE A  51      -3.583  38.283  -0.073  1.00  0.00           H  
ATOM    778 1HG1 ILE A  51      -4.243  40.151  -2.353  1.00  0.00           H  
ATOM    779 2HG1 ILE A  51      -5.156  40.118  -0.852  1.00  0.00           H  
ATOM    780 1HG2 ILE A  51      -1.798  38.671  -1.724  1.00  0.00           H  
ATOM    781 2HG2 ILE A  51      -2.401  37.000  -1.815  1.00  0.00           H  
ATOM    782 3HG2 ILE A  51      -2.902  38.193  -3.035  1.00  0.00           H  
ATOM    783 1HD1 ILE A  51      -3.477  41.877  -0.819  1.00  0.00           H  
ATOM    784 2HD1 ILE A  51      -3.117  40.645   0.415  1.00  0.00           H  
ATOM    785 3HD1 ILE A  51      -2.193  40.681  -1.105  1.00  0.00           H  
ATOM    786  N   TYR A  52      -6.368  38.700  -3.167  1.00  0.00           N  
ATOM    787  CA  TYR A  52      -6.693  39.132  -4.521  1.00  0.00           C  
ATOM    788  C   TYR A  52      -6.436  40.622  -4.700  1.00  0.00           C  
ATOM    789  O   TYR A  52      -7.242  41.455  -4.284  1.00  0.00           O  
ATOM    790  CB  TYR A  52      -8.149  38.800  -4.853  1.00  0.00           C  
ATOM    791  CG  TYR A  52      -8.528  39.086  -6.290  1.00  0.00           C  
ATOM    792  CD1 TYR A  52      -7.674  38.716  -7.319  1.00  0.00           C  
ATOM    793  CD2 TYR A  52      -9.728  39.718  -6.578  1.00  0.00           C  
ATOM    794  CE1 TYR A  52      -8.020  38.976  -8.631  1.00  0.00           C  
ATOM    795  CE2 TYR A  52     -10.074  39.979  -7.890  1.00  0.00           C  
ATOM    796  CZ  TYR A  52      -9.225  39.610  -8.913  1.00  0.00           C  
ATOM    797  OH  TYR A  52      -9.569  39.870 -10.220  1.00  0.00           O  
ATOM    798  H   TYR A  52      -6.860  39.113  -2.387  1.00  0.00           H  
ATOM    799  HA  TYR A  52      -6.046  38.599  -5.218  1.00  0.00           H  
ATOM    800 1HB  TYR A  52      -8.337  37.744  -4.655  1.00  0.00           H  
ATOM    801 2HB  TYR A  52      -8.810  39.377  -4.207  1.00  0.00           H  
ATOM    802  HD1 TYR A  52      -6.731  38.219  -7.092  1.00  0.00           H  
ATOM    803  HD2 TYR A  52     -10.398  40.010  -5.770  1.00  0.00           H  
ATOM    804  HE1 TYR A  52      -7.349  38.686  -9.439  1.00  0.00           H  
ATOM    805  HE2 TYR A  52     -11.017  40.476  -8.117  1.00  0.00           H  
ATOM    806  HH  TYR A  52     -10.433  40.288 -10.245  1.00  0.00           H  
ATOM    807  N   PRO A  53      -5.309  40.953  -5.321  1.00  0.00           N  
ATOM    808  CA  PRO A  53      -4.917  42.345  -5.507  1.00  0.00           C  
ATOM    809  C   PRO A  53      -5.958  43.108  -6.315  1.00  0.00           C  
ATOM    810  O   PRO A  53      -6.018  44.337  -6.267  1.00  0.00           O  
ATOM    811  CB  PRO A  53      -3.589  42.231  -6.262  1.00  0.00           C  
ATOM    812  CG  PRO A  53      -3.053  40.899  -5.860  1.00  0.00           C  
ATOM    813  CD  PRO A  53      -4.269  40.017  -5.771  1.00  0.00           C  
ATOM    814  HA  PRO A  53      -4.771  42.814  -4.523  1.00  0.00           H  
ATOM    815 1HB  PRO A  53      -3.764  42.311  -7.345  1.00  0.00           H  
ATOM    816 2HB  PRO A  53      -2.924  43.061  -5.982  1.00  0.00           H  
ATOM    817 1HG  PRO A  53      -2.324  40.543  -6.603  1.00  0.00           H  
ATOM    818 2HG  PRO A  53      -2.517  40.979  -4.902  1.00  0.00           H  
ATOM    819 1HD  PRO A  53      -4.493  39.599  -6.763  1.00  0.00           H  
ATOM    820 2HD  PRO A  53      -4.087  39.212  -5.043  1.00  0.00           H  
ATOM    821  N   GLY A  54      -6.779  42.373  -7.057  1.00  0.00           N  
ATOM    822  CA  GLY A  54      -7.787  42.981  -7.918  1.00  0.00           C  
ATOM    823  C   GLY A  54      -8.866  43.675  -7.096  1.00  0.00           C  
ATOM    824  O   GLY A  54      -9.657  44.455  -7.626  1.00  0.00           O  
ATOM    825  H   GLY A  54      -6.703  41.366  -7.025  1.00  0.00           H  
ATOM    826 1HA  GLY A  54      -7.310  43.702  -8.582  1.00  0.00           H  
ATOM    827 2HA  GLY A  54      -8.239  42.215  -8.546  1.00  0.00           H  
ATOM    828  N   SER A  55      -8.893  43.386  -5.800  1.00  0.00           N  
ATOM    829  CA  SER A  55      -9.876  43.980  -4.903  1.00  0.00           C  
ATOM    830  C   SER A  55      -9.236  44.408  -3.588  1.00  0.00           C  
ATOM    831  O   SER A  55      -9.678  45.366  -2.954  1.00  0.00           O  
ATOM    832  CB  SER A  55     -10.998  42.996  -4.632  1.00  0.00           C  
ATOM    833  OG  SER A  55     -10.531  41.889  -3.912  1.00  0.00           O  
ATOM    834  H   SER A  55      -8.214  42.738  -5.426  1.00  0.00           H  
ATOM    835  HA  SER A  55     -10.294  44.866  -5.384  1.00  0.00           H  
ATOM    836 1HB  SER A  55     -11.789  43.492  -4.070  1.00  0.00           H  
ATOM    837 2HB  SER A  55     -11.427  42.665  -5.577  1.00  0.00           H  
ATOM    838  HG  SER A  55     -11.270  41.277  -3.859  1.00  0.00           H  
ATOM    839  N   GLY A  56      -8.192  43.692  -3.184  1.00  0.00           N  
ATOM    840  CA  GLY A  56      -7.538  43.946  -1.906  1.00  0.00           C  
ATOM    841  C   GLY A  56      -8.049  42.999  -0.828  1.00  0.00           C  
ATOM    842  O   GLY A  56      -7.616  43.062   0.323  1.00  0.00           O  
ATOM    843  H   GLY A  56      -7.843  42.953  -3.777  1.00  0.00           H  
ATOM    844 1HA  GLY A  56      -6.460  43.827  -2.019  1.00  0.00           H  
ATOM    845 2HA  GLY A  56      -7.717  44.977  -1.604  1.00  0.00           H  
ATOM    846  N   GLY A  57      -8.972  42.122  -1.207  1.00  0.00           N  
ATOM    847  CA  GLY A  57      -9.557  41.171  -0.269  1.00  0.00           C  
ATOM    848  C   GLY A  57      -8.541  40.116   0.150  1.00  0.00           C  
ATOM    849  O   GLY A  57      -7.729  39.667  -0.658  1.00  0.00           O  
ATOM    850  H   GLY A  57      -9.278  42.115  -2.170  1.00  0.00           H  
ATOM    851 1HA  GLY A  57      -9.918  41.704   0.611  1.00  0.00           H  
ATOM    852 2HA  GLY A  57     -10.418  40.689  -0.729  1.00  0.00           H  
ATOM    853  N   THR A  58      -8.592  39.725   1.419  1.00  0.00           N  
ATOM    854  CA  THR A  58      -7.689  38.707   1.943  1.00  0.00           C  
ATOM    855  C   THR A  58      -8.450  37.647   2.729  1.00  0.00           C  
ATOM    856  O   THR A  58      -9.521  37.915   3.275  1.00  0.00           O  
ATOM    857  CB  THR A  58      -6.605  39.335   2.839  1.00  0.00           C  
ATOM    858  OG1 THR A  58      -7.225  40.013   3.940  1.00  0.00           O  
ATOM    859  CG2 THR A  58      -5.767  40.326   2.046  1.00  0.00           C  
ATOM    860  H   THR A  58      -9.273  40.143   2.036  1.00  0.00           H  
ATOM    861  HA  THR A  58      -7.197  38.215   1.104  1.00  0.00           H  
ATOM    862  HB  THR A  58      -5.957  38.552   3.230  1.00  0.00           H  
ATOM    863  HG1 THR A  58      -8.149  40.174   3.736  1.00  0.00           H  
ATOM    864 1HG2 THR A  58      -5.006  40.760   2.695  1.00  0.00           H  
ATOM    865 2HG2 THR A  58      -5.285  39.812   1.214  1.00  0.00           H  
ATOM    866 3HG2 THR A  58      -6.408  41.118   1.660  1.00  0.00           H  
ATOM    867  N   ASN A  59      -7.892  36.443   2.782  1.00  0.00           N  
ATOM    868  CA  ASN A  59      -8.465  35.368   3.584  1.00  0.00           C  
ATOM    869  C   ASN A  59      -7.405  34.709   4.458  1.00  0.00           C  
ATOM    870  O   ASN A  59      -6.264  34.523   4.034  1.00  0.00           O  
ATOM    871  CB  ASN A  59      -9.139  34.339   2.695  1.00  0.00           C  
ATOM    872  CG  ASN A  59     -10.331  34.897   1.967  1.00  0.00           C  
ATOM    873  OD1 ASN A  59     -11.398  35.097   2.559  1.00  0.00           O  
ATOM    874  ND2 ASN A  59     -10.170  35.153   0.694  1.00  0.00           N  
ATOM    875  H   ASN A  59      -7.050  36.267   2.253  1.00  0.00           H  
ATOM    876  HA  ASN A  59      -9.214  35.796   4.252  1.00  0.00           H  
ATOM    877 1HB  ASN A  59      -8.423  33.965   1.963  1.00  0.00           H  
ATOM    878 2HB  ASN A  59      -9.462  33.492   3.300  1.00  0.00           H  
ATOM    879 1HD2 ASN A  59     -10.929  35.526   0.159  1.00  0.00           H  
ATOM    880 2HD2 ASN A  59      -9.289  34.976   0.256  1.00  0.00           H  
ATOM    881  N   TYR A  60      -7.789  34.356   5.680  1.00  0.00           N  
ATOM    882  CA  TYR A  60      -6.840  33.851   6.665  1.00  0.00           C  
ATOM    883  C   TYR A  60      -7.319  32.537   7.268  1.00  0.00           C  
ATOM    884  O   TYR A  60      -8.512  32.354   7.514  1.00  0.00           O  
ATOM    885  CB  TYR A  60      -6.610  34.888   7.767  1.00  0.00           C  
ATOM    886  CG  TYR A  60      -6.241  36.260   7.248  1.00  0.00           C  
ATOM    887  CD1 TYR A  60      -7.199  37.262   7.196  1.00  0.00           C  
ATOM    888  CD2 TYR A  60      -4.946  36.515   6.823  1.00  0.00           C  
ATOM    889  CE1 TYR A  60      -6.862  38.515   6.721  1.00  0.00           C  
ATOM    890  CE2 TYR A  60      -4.609  37.768   6.348  1.00  0.00           C  
ATOM    891  CZ  TYR A  60      -5.562  38.765   6.297  1.00  0.00           C  
ATOM    892  OH  TYR A  60      -5.226  40.013   5.824  1.00  0.00           O  
ATOM    893  H   TYR A  60      -8.763  34.440   5.933  1.00  0.00           H  
ATOM    894  HA  TYR A  60      -5.891  33.658   6.164  1.00  0.00           H  
ATOM    895 1HB  TYR A  60      -7.514  34.984   8.371  1.00  0.00           H  
ATOM    896 2HB  TYR A  60      -5.812  34.548   8.426  1.00  0.00           H  
ATOM    897  HD1 TYR A  60      -8.217  37.062   7.530  1.00  0.00           H  
ATOM    898  HD2 TYR A  60      -4.194  35.727   6.862  1.00  0.00           H  
ATOM    899  HE1 TYR A  60      -7.614  39.303   6.681  1.00  0.00           H  
ATOM    900  HE2 TYR A  60      -3.591  37.968   6.013  1.00  0.00           H  
ATOM    901  HH  TYR A  60      -5.869  40.288   5.166  1.00  0.00           H  
ATOM    902  N   ALA A  61      -6.383  31.624   7.504  1.00  0.00           N  
ATOM    903  CA  ALA A  61      -6.671  30.409   8.257  1.00  0.00           C  
ATOM    904  C   ALA A  61      -6.737  30.691   9.753  1.00  0.00           C  
ATOM    905  O   ALA A  61      -6.209  31.695  10.229  1.00  0.00           O  
ATOM    906  CB  ALA A  61      -5.623  29.345   7.966  1.00  0.00           C  
ATOM    907  H   ALA A  61      -5.449  31.776   7.153  1.00  0.00           H  
ATOM    908  HA  ALA A  61      -7.647  30.039   7.943  1.00  0.00           H  
ATOM    909 1HB  ALA A  61      -5.851  28.444   8.535  1.00  0.00           H  
ATOM    910 2HB  ALA A  61      -5.627  29.112   6.901  1.00  0.00           H  
ATOM    911 3HB  ALA A  61      -4.639  29.715   8.252  1.00  0.00           H  
ATOM    912  N   GLU A  62      -7.390  29.798  10.489  1.00  0.00           N  
ATOM    913  CA  GLU A  62      -7.713  30.049  11.889  1.00  0.00           C  
ATOM    914  C   GLU A  62      -6.471  30.446  12.678  1.00  0.00           C  
ATOM    915  O   GLU A  62      -6.537  31.285  13.576  1.00  0.00           O  
ATOM    916  CB  GLU A  62      -8.354  28.810  12.518  1.00  0.00           C  
ATOM    917  CG  GLU A  62      -8.874  29.022  13.933  1.00  0.00           C  
ATOM    918  CD  GLU A  62     -10.057  29.949  13.989  1.00  0.00           C  
ATOM    919  OE1 GLU A  62     -10.770  30.030  13.019  1.00  0.00           O  
ATOM    920  OE2 GLU A  62     -10.246  30.577  15.004  1.00  0.00           O  
ATOM    921  H   GLU A  62      -7.670  28.924  10.069  1.00  0.00           H  
ATOM    922  HA  GLU A  62      -8.424  30.874  11.938  1.00  0.00           H  
ATOM    923 1HB  GLU A  62      -9.190  28.479  11.901  1.00  0.00           H  
ATOM    924 2HB  GLU A  62      -7.627  27.999  12.547  1.00  0.00           H  
ATOM    925 1HG  GLU A  62      -9.163  28.058  14.351  1.00  0.00           H  
ATOM    926 2HG  GLU A  62      -8.071  29.427  14.547  1.00  0.00           H  
ATOM    927  N   LYS A  63      -5.340  29.838  12.337  1.00  0.00           N  
ATOM    928  CA  LYS A  63      -4.110  30.025  13.097  1.00  0.00           C  
ATOM    929  C   LYS A  63      -3.581  31.445  12.948  1.00  0.00           C  
ATOM    930  O   LYS A  63      -2.802  31.918  13.776  1.00  0.00           O  
ATOM    931  CB  LYS A  63      -3.048  29.018  12.654  1.00  0.00           C  
ATOM    932  CG  LYS A  63      -3.367  27.571  13.005  1.00  0.00           C  
ATOM    933  CD  LYS A  63      -2.248  26.637  12.570  1.00  0.00           C  
ATOM    934  CE  LYS A  63      -2.609  25.181  12.828  1.00  0.00           C  
ATOM    935  NZ  LYS A  63      -1.505  24.258  12.448  1.00  0.00           N  
ATOM    936  H   LYS A  63      -5.332  29.231  11.529  1.00  0.00           H  
ATOM    937  HA  LYS A  63      -4.328  29.859  14.153  1.00  0.00           H  
ATOM    938 1HB  LYS A  63      -2.918  29.079  11.573  1.00  0.00           H  
ATOM    939 2HB  LYS A  63      -2.092  29.271  13.114  1.00  0.00           H  
ATOM    940 1HG  LYS A  63      -3.506  27.480  14.083  1.00  0.00           H  
ATOM    941 2HG  LYS A  63      -4.291  27.272  12.511  1.00  0.00           H  
ATOM    942 1HD  LYS A  63      -2.055  26.771  11.505  1.00  0.00           H  
ATOM    943 2HD  LYS A  63      -1.338  26.878  13.119  1.00  0.00           H  
ATOM    944 1HE  LYS A  63      -2.832  25.044  13.885  1.00  0.00           H  
ATOM    945 2HE  LYS A  63      -3.498  24.919  12.255  1.00  0.00           H  
ATOM    946 1HZ  LYS A  63      -1.783  23.305  12.634  1.00  0.00           H  
ATOM    947 2HZ  LYS A  63      -1.302  24.363  11.463  1.00  0.00           H  
ATOM    948 3HZ  LYS A  63      -0.680  24.479  12.987  1.00  0.00           H  
ATOM    949  N   PHE A  64      -4.008  32.122  11.887  1.00  0.00           N  
ATOM    950  CA  PHE A  64      -3.363  33.356  11.456  1.00  0.00           C  
ATOM    951  C   PHE A  64      -4.357  34.510  11.411  1.00  0.00           C  
ATOM    952  O   PHE A  64      -3.973  35.666  11.232  1.00  0.00           O  
ATOM    953  CB  PHE A  64      -2.725  33.173  10.078  1.00  0.00           C  
ATOM    954  CG  PHE A  64      -1.789  32.000   9.995  1.00  0.00           C  
ATOM    955  CD1 PHE A  64      -2.152  30.854   9.304  1.00  0.00           C  
ATOM    956  CD2 PHE A  64      -0.546  32.041  10.607  1.00  0.00           C  
ATOM    957  CE1 PHE A  64      -1.292  29.774   9.226  1.00  0.00           C  
ATOM    958  CE2 PHE A  64       0.316  30.964  10.531  1.00  0.00           C  
ATOM    959  CZ  PHE A  64      -0.059  29.829   9.840  1.00  0.00           C  
ATOM    960  H   PHE A  64      -4.799  31.772  11.366  1.00  0.00           H  
ATOM    961  HA  PHE A  64      -2.580  33.607  12.173  1.00  0.00           H  
ATOM    962 1HB  PHE A  64      -3.505  33.039   9.330  1.00  0.00           H  
ATOM    963 2HB  PHE A  64      -2.168  34.071   9.812  1.00  0.00           H  
ATOM    964  HD1 PHE A  64      -3.127  30.810   8.818  1.00  0.00           H  
ATOM    965  HD2 PHE A  64      -0.251  32.937  11.154  1.00  0.00           H  
ATOM    966  HE1 PHE A  64      -1.590  28.879   8.681  1.00  0.00           H  
ATOM    967  HE2 PHE A  64       1.290  31.009  11.016  1.00  0.00           H  
ATOM    968  HZ  PHE A  64       0.619  28.978   9.780  1.00  0.00           H  
ATOM    969  N   LYS A  65      -5.636  34.189  11.574  1.00  0.00           N  
ATOM    970  CA  LYS A  65      -6.690  35.195  11.525  1.00  0.00           C  
ATOM    971  C   LYS A  65      -6.332  36.410  12.371  1.00  0.00           C  
ATOM    972  O   LYS A  65      -6.666  37.542  12.020  1.00  0.00           O  
ATOM    973  CB  LYS A  65      -8.019  34.601  11.995  1.00  0.00           C  
ATOM    974  CG  LYS A  65      -8.694  33.687  10.980  1.00  0.00           C  
ATOM    975  CD  LYS A  65     -10.004  33.134  11.520  1.00  0.00           C  
ATOM    976  CE  LYS A  65     -10.676  32.216  10.510  1.00  0.00           C  
ATOM    977  NZ  LYS A  65     -11.910  31.592  11.059  1.00  0.00           N  
ATOM    978  H   LYS A  65      -5.884  33.224  11.736  1.00  0.00           H  
ATOM    979  HA  LYS A  65      -6.803  35.528  10.493  1.00  0.00           H  
ATOM    980 1HB  LYS A  65      -7.859  34.026  12.908  1.00  0.00           H  
ATOM    981 2HB  LYS A  65      -8.714  35.406  12.234  1.00  0.00           H  
ATOM    982 1HG  LYS A  65      -8.894  34.245  10.065  1.00  0.00           H  
ATOM    983 2HG  LYS A  65      -8.030  32.857  10.741  1.00  0.00           H  
ATOM    984 1HD  LYS A  65      -9.813  32.575  12.437  1.00  0.00           H  
ATOM    985 2HD  LYS A  65     -10.679  33.958  11.752  1.00  0.00           H  
ATOM    986 1HE  LYS A  65     -10.937  32.785   9.619  1.00  0.00           H  
ATOM    987 2HE  LYS A  65      -9.984  31.426  10.219  1.00  0.00           H  
ATOM    988 1HZ  LYS A  65     -12.325  30.992  10.361  1.00  0.00           H  
ATOM    989 2HZ  LYS A  65     -11.677  31.046  11.877  1.00  0.00           H  
ATOM    990 3HZ  LYS A  65     -12.568  32.314  11.315  1.00  0.00           H  
ATOM    991  N   ASN A  66      -5.650  36.169  13.486  1.00  0.00           N  
ATOM    992  CA  ASN A  66      -5.250  37.243  14.386  1.00  0.00           C  
ATOM    993  C   ASN A  66      -3.753  37.201  14.662  1.00  0.00           C  
ATOM    994  O   ASN A  66      -3.319  37.321  15.808  1.00  0.00           O  
ATOM    995  CB  ASN A  66      -6.034  37.173  15.683  1.00  0.00           C  
ATOM    996  CG  ASN A  66      -7.503  37.427  15.485  1.00  0.00           C  
ATOM    997  OD1 ASN A  66      -7.917  38.555  15.194  1.00  0.00           O  
ATOM    998  ND2 ASN A  66      -8.299  36.399  15.637  1.00  0.00           N  
ATOM    999  H   ASN A  66      -5.403  35.217  13.715  1.00  0.00           H  
ATOM   1000  HA  ASN A  66      -5.463  38.198  13.903  1.00  0.00           H  
ATOM   1001 1HB  ASN A  66      -5.905  36.188  16.134  1.00  0.00           H  
ATOM   1002 2HB  ASN A  66      -5.642  37.908  16.386  1.00  0.00           H  
ATOM   1003 1HD2 ASN A  66      -9.286  36.509  15.517  1.00  0.00           H  
ATOM   1004 2HD2 ASN A  66      -7.920  35.504  15.872  1.00  0.00           H  
ATOM   1005  N   ARG A  67      -2.966  37.031  13.605  1.00  0.00           N  
ATOM   1006  CA  ARG A  67      -1.513  37.065  13.719  1.00  0.00           C  
ATOM   1007  C   ARG A  67      -0.883  37.757  12.517  1.00  0.00           C  
ATOM   1008  O   ARG A  67       0.063  38.532  12.660  1.00  0.00           O  
ATOM   1009  CB  ARG A  67      -0.952  35.656  13.840  1.00  0.00           C  
ATOM   1010  CG  ARG A  67      -1.275  34.949  15.147  1.00  0.00           C  
ATOM   1011  CD  ARG A  67      -0.141  34.111  15.614  1.00  0.00           C  
ATOM   1012  NE  ARG A  67       0.066  32.954  14.758  1.00  0.00           N  
ATOM   1013  CZ  ARG A  67       1.258  32.363  14.545  1.00  0.00           C  
ATOM   1014  NH1 ARG A  67       2.338  32.831  15.131  1.00  0.00           N  
ATOM   1015  NH2 ARG A  67       1.341  31.312  13.747  1.00  0.00           N  
ATOM   1016  H   ARG A  67      -3.385  36.873  12.700  1.00  0.00           H  
ATOM   1017  HA  ARG A  67      -1.249  37.623  14.617  1.00  0.00           H  
ATOM   1018 1HB  ARG A  67      -1.337  35.040  13.029  1.00  0.00           H  
ATOM   1019 2HB  ARG A  67       0.133  35.686  13.741  1.00  0.00           H  
ATOM   1020 1HG  ARG A  67      -1.493  35.690  15.917  1.00  0.00           H  
ATOM   1021 2HG  ARG A  67      -2.143  34.305  15.008  1.00  0.00           H  
ATOM   1022 1HD  ARG A  67       0.774  34.703  15.612  1.00  0.00           H  
ATOM   1023 2HD  ARG A  67      -0.342  33.757  16.624  1.00  0.00           H  
ATOM   1024  HE  ARG A  67      -0.742  32.565  14.290  1.00  0.00           H  
ATOM   1025 1HH1 ARG A  67       2.274  33.634  15.740  1.00  0.00           H  
ATOM   1026 2HH1 ARG A  67       3.231  32.388  14.971  1.00  0.00           H  
ATOM   1027 1HH2 ARG A  67       0.511  30.952  13.297  1.00  0.00           H  
ATOM   1028 2HH2 ARG A  67       2.234  30.870  13.588  1.00  0.00           H  
ATOM   1029  N   VAL A  68      -1.412  37.472  11.332  1.00  0.00           N  
ATOM   1030  CA  VAL A  68      -0.850  38.001  10.094  1.00  0.00           C  
ATOM   1031  C   VAL A  68      -1.661  39.185   9.583  1.00  0.00           C  
ATOM   1032  O   VAL A  68      -2.769  39.441  10.054  1.00  0.00           O  
ATOM   1033  CB  VAL A  68      -0.812  36.904   9.014  1.00  0.00           C  
ATOM   1034  CG1 VAL A  68      -0.002  35.709   9.496  1.00  0.00           C  
ATOM   1035  CG2 VAL A  68      -2.228  36.484   8.651  1.00  0.00           C  
ATOM   1036  H   VAL A  68      -2.225  36.875  11.287  1.00  0.00           H  
ATOM   1037  HA  VAL A  68       0.169  38.334  10.292  1.00  0.00           H  
ATOM   1038  HB  VAL A  68      -0.310  37.296   8.129  1.00  0.00           H  
ATOM   1039 1HG1 VAL A  68       0.015  34.944   8.720  1.00  0.00           H  
ATOM   1040 2HG1 VAL A  68       1.017  36.025   9.716  1.00  0.00           H  
ATOM   1041 3HG1 VAL A  68      -0.459  35.301  10.398  1.00  0.00           H  
ATOM   1042 1HG2 VAL A  68      -2.193  35.709   7.886  1.00  0.00           H  
ATOM   1043 2HG2 VAL A  68      -2.731  36.098   9.537  1.00  0.00           H  
ATOM   1044 3HG2 VAL A  68      -2.776  37.346   8.269  1.00  0.00           H  
ATOM   1045  N   THR A  69      -1.102  39.904   8.616  1.00  0.00           N  
ATOM   1046  CA  THR A  69      -1.873  40.856   7.826  1.00  0.00           C  
ATOM   1047  C   THR A  69      -1.296  41.004   6.424  1.00  0.00           C  
ATOM   1048  O   THR A  69      -0.118  41.323   6.257  1.00  0.00           O  
ATOM   1049  CB  THR A  69      -1.924  42.234   8.512  1.00  0.00           C  
ATOM   1050  OG1 THR A  69      -2.545  42.107   9.798  1.00  0.00           O  
ATOM   1051  CG2 THR A  69      -2.713  43.222   7.667  1.00  0.00           C  
ATOM   1052  H   THR A  69      -0.117  39.789   8.423  1.00  0.00           H  
ATOM   1053  HA  THR A  69      -2.893  40.482   7.732  1.00  0.00           H  
ATOM   1054  HB  THR A  69      -0.910  42.610   8.649  1.00  0.00           H  
ATOM   1055  HG1 THR A  69      -2.911  41.224   9.890  1.00  0.00           H  
ATOM   1056 1HG2 THR A  69      -2.738  44.190   8.167  1.00  0.00           H  
ATOM   1057 2HG2 THR A  69      -2.237  43.329   6.692  1.00  0.00           H  
ATOM   1058 3HG2 THR A  69      -3.730  42.856   7.535  1.00  0.00           H  
ATOM   1059  N   MET A  70      -2.131  40.770   5.417  1.00  0.00           N  
ATOM   1060  CA  MET A  70      -1.681  40.775   4.031  1.00  0.00           C  
ATOM   1061  C   MET A  70      -2.163  42.021   3.299  1.00  0.00           C  
ATOM   1062  O   MET A  70      -3.238  42.546   3.589  1.00  0.00           O  
ATOM   1063  CB  MET A  70      -2.165  39.516   3.315  1.00  0.00           C  
ATOM   1064  CG  MET A  70      -1.531  38.225   3.813  1.00  0.00           C  
ATOM   1065  SD  MET A  70      -1.946  36.803   2.783  1.00  0.00           S  
ATOM   1066  CE  MET A  70      -3.587  36.416   3.387  1.00  0.00           C  
ATOM   1067  H   MET A  70      -3.104  40.585   5.618  1.00  0.00           H  
ATOM   1068  HA  MET A  70      -0.591  40.787   4.021  1.00  0.00           H  
ATOM   1069 1HB  MET A  70      -3.244  39.424   3.430  1.00  0.00           H  
ATOM   1070 2HB  MET A  70      -1.956  39.601   2.247  1.00  0.00           H  
ATOM   1071 1HG  MET A  70      -0.447  38.334   3.828  1.00  0.00           H  
ATOM   1072 2HG  MET A  70      -1.867  38.023   4.830  1.00  0.00           H  
ATOM   1073 1HE  MET A  70      -3.980  35.555   2.845  1.00  0.00           H  
ATOM   1074 2HE  MET A  70      -3.538  36.184   4.451  1.00  0.00           H  
ATOM   1075 3HE  MET A  70      -4.243  37.273   3.232  1.00  0.00           H  
ATOM   1076  N   THR A  71      -1.361  42.491   2.350  1.00  0.00           N  
ATOM   1077  CA  THR A  71      -1.739  43.631   1.523  1.00  0.00           C  
ATOM   1078  C   THR A  71      -1.048  43.579   0.166  1.00  0.00           C  
ATOM   1079  O   THR A  71      -0.444  42.570  -0.196  1.00  0.00           O  
ATOM   1080  CB  THR A  71      -1.403  44.960   2.224  1.00  0.00           C  
ATOM   1081  OG1 THR A  71      -1.979  46.049   1.490  1.00  0.00           O  
ATOM   1082  CG2 THR A  71       0.103  45.152   2.310  1.00  0.00           C  
ATOM   1083  H   THR A  71      -0.466  42.047   2.197  1.00  0.00           H  
ATOM   1084  HA  THR A  71      -2.815  43.594   1.354  1.00  0.00           H  
ATOM   1085  HB  THR A  71      -1.821  44.956   3.230  1.00  0.00           H  
ATOM   1086  HG1 THR A  71      -2.338  46.694   2.105  1.00  0.00           H  
ATOM   1087 1HG2 THR A  71       0.322  46.096   2.808  1.00  0.00           H  
ATOM   1088 2HG2 THR A  71       0.543  44.332   2.877  1.00  0.00           H  
ATOM   1089 3HG2 THR A  71       0.526  45.166   1.306  1.00  0.00           H  
ATOM   1090  N   ARG A  72      -1.142  44.674  -0.582  1.00  0.00           N  
ATOM   1091  CA  ARG A  72      -0.612  44.722  -1.939  1.00  0.00           C  
ATOM   1092  C   ARG A  72      -0.423  46.159  -2.406  1.00  0.00           C  
ATOM   1093  O   ARG A  72      -1.159  47.057  -1.997  1.00  0.00           O  
ATOM   1094  CB  ARG A  72      -1.540  43.997  -2.903  1.00  0.00           C  
ATOM   1095  CG  ARG A  72      -2.968  44.520  -2.930  1.00  0.00           C  
ATOM   1096  CD  ARG A  72      -3.156  45.547  -3.987  1.00  0.00           C  
ATOM   1097  NE  ARG A  72      -4.563  45.815  -4.237  1.00  0.00           N  
ATOM   1098  CZ  ARG A  72      -5.306  46.707  -3.551  1.00  0.00           C  
ATOM   1099  NH1 ARG A  72      -4.762  47.405  -2.579  1.00  0.00           N  
ATOM   1100  NH2 ARG A  72      -6.580  46.879  -3.855  1.00  0.00           N  
ATOM   1101  H   ARG A  72      -1.592  45.493  -0.200  1.00  0.00           H  
ATOM   1102  HA  ARG A  72       0.358  44.223  -1.950  1.00  0.00           H  
ATOM   1103 1HB  ARG A  72      -1.143  44.069  -3.914  1.00  0.00           H  
ATOM   1104 2HB  ARG A  72      -1.581  42.939  -2.642  1.00  0.00           H  
ATOM   1105 1HG  ARG A  72      -3.653  43.695  -3.127  1.00  0.00           H  
ATOM   1106 2HG  ARG A  72      -3.209  44.970  -1.967  1.00  0.00           H  
ATOM   1107 1HD  ARG A  72      -2.681  46.477  -3.678  1.00  0.00           H  
ATOM   1108 2HD  ARG A  72      -2.705  45.200  -4.916  1.00  0.00           H  
ATOM   1109  HE  ARG A  72      -5.017  45.297  -4.977  1.00  0.00           H  
ATOM   1110 1HH1 ARG A  72      -3.788  47.274  -2.346  1.00  0.00           H  
ATOM   1111 2HH1 ARG A  72      -5.318  48.073  -2.065  1.00  0.00           H  
ATOM   1112 1HH2 ARG A  72      -6.998  46.341  -4.603  1.00  0.00           H  
ATOM   1113 2HH2 ARG A  72      -7.136  47.546  -3.342  1.00  0.00           H  
ATOM   1114  N   ASP A  73       0.569  46.372  -3.264  1.00  0.00           N  
ATOM   1115  CA  ASP A  73       0.824  47.692  -3.829  1.00  0.00           C  
ATOM   1116  C   ASP A  73       0.893  47.637  -5.349  1.00  0.00           C  
ATOM   1117  O   ASP A  73       1.871  47.154  -5.919  1.00  0.00           O  
ATOM   1118  CB  ASP A  73       2.129  48.269  -3.274  1.00  0.00           C  
ATOM   1119  CG  ASP A  73       2.386  49.698  -3.732  1.00  0.00           C  
ATOM   1120  OD1 ASP A  73       1.726  50.137  -4.644  1.00  0.00           O  
ATOM   1121  OD2 ASP A  73       3.241  50.337  -3.166  1.00  0.00           O  
ATOM   1122  H   ASP A  73       1.161  45.599  -3.533  1.00  0.00           H  
ATOM   1123  HA  ASP A  73       0.004  48.353  -3.548  1.00  0.00           H  
ATOM   1124 1HB  ASP A  73       2.100  48.252  -2.184  1.00  0.00           H  
ATOM   1125 2HB  ASP A  73       2.966  47.646  -3.589  1.00  0.00           H  
ATOM   1126  N   THR A  74      -0.152  48.135  -6.002  1.00  0.00           N  
ATOM   1127  CA  THR A  74      -0.334  47.923  -7.433  1.00  0.00           C  
ATOM   1128  C   THR A  74       0.598  48.815  -8.244  1.00  0.00           C  
ATOM   1129  O   THR A  74       0.821  48.579  -9.431  1.00  0.00           O  
ATOM   1130  CB  THR A  74      -1.793  48.183  -7.852  1.00  0.00           C  
ATOM   1131  OG1 THR A  74      -2.127  49.555  -7.603  1.00  0.00           O  
ATOM   1132  CG2 THR A  74      -2.739  47.285  -7.070  1.00  0.00           C  
ATOM   1133  H   THR A  74      -0.839  48.673  -5.493  1.00  0.00           H  
ATOM   1134  HA  THR A  74      -0.090  46.886  -7.663  1.00  0.00           H  
ATOM   1135  HB  THR A  74      -1.907  47.983  -8.917  1.00  0.00           H  
ATOM   1136  HG1 THR A  74      -1.429  50.120  -7.944  1.00  0.00           H  
ATOM   1137 1HG2 THR A  74      -3.766  47.482  -7.380  1.00  0.00           H  
ATOM   1138 2HG2 THR A  74      -2.495  46.241  -7.266  1.00  0.00           H  
ATOM   1139 3HG2 THR A  74      -2.637  47.487  -6.005  1.00  0.00           H  
ATOM   1140  N   SER A  75       1.139  49.841  -7.596  1.00  0.00           N  
ATOM   1141  CA  SER A  75       2.044  50.774  -8.257  1.00  0.00           C  
ATOM   1142  C   SER A  75       3.395  50.127  -8.534  1.00  0.00           C  
ATOM   1143  O   SER A  75       4.173  50.618  -9.353  1.00  0.00           O  
ATOM   1144  CB  SER A  75       2.232  52.012  -7.403  1.00  0.00           C  
ATOM   1145  OG  SER A  75       3.003  51.728  -6.268  1.00  0.00           O  
ATOM   1146  H   SER A  75       0.918  49.978  -6.620  1.00  0.00           H  
ATOM   1147  HA  SER A  75       1.603  51.067  -9.210  1.00  0.00           H  
ATOM   1148 1HB  SER A  75       2.720  52.789  -7.992  1.00  0.00           H  
ATOM   1149 2HB  SER A  75       1.259  52.395  -7.099  1.00  0.00           H  
ATOM   1150  HG  SER A  75       2.412  51.292  -5.650  1.00  0.00           H  
ATOM   1151  N   ILE A  76       3.669  49.023  -7.848  1.00  0.00           N  
ATOM   1152  CA  ILE A  76       4.902  48.274  -8.062  1.00  0.00           C  
ATOM   1153  C   ILE A  76       4.616  46.795  -8.283  1.00  0.00           C  
ATOM   1154  O   ILE A  76       5.530  46.005  -8.521  1.00  0.00           O  
ATOM   1155  CB  ILE A  76       5.859  48.439  -6.867  1.00  0.00           C  
ATOM   1156  CG1 ILE A  76       5.217  47.895  -5.589  1.00  0.00           C  
ATOM   1157  CG2 ILE A  76       6.245  49.900  -6.692  1.00  0.00           C  
ATOM   1158  CD1 ILE A  76       6.164  47.821  -4.413  1.00  0.00           C  
ATOM   1159  H   ILE A  76       3.007  48.694  -7.160  1.00  0.00           H  
ATOM   1160  HA  ILE A  76       5.393  48.664  -8.953  1.00  0.00           H  
ATOM   1161  HB  ILE A  76       6.761  47.854  -7.040  1.00  0.00           H  
ATOM   1162 1HG1 ILE A  76       4.373  48.526  -5.308  1.00  0.00           H  
ATOM   1163 2HG1 ILE A  76       4.827  46.894  -5.775  1.00  0.00           H  
ATOM   1164 1HG2 ILE A  76       6.921  49.999  -5.843  1.00  0.00           H  
ATOM   1165 2HG2 ILE A  76       6.741  50.256  -7.594  1.00  0.00           H  
ATOM   1166 3HG2 ILE A  76       5.348  50.494  -6.513  1.00  0.00           H  
ATOM   1167 1HD1 ILE A  76       5.636  47.425  -3.545  1.00  0.00           H  
ATOM   1168 2HD1 ILE A  76       6.999  47.165  -4.659  1.00  0.00           H  
ATOM   1169 3HD1 ILE A  76       6.539  48.817  -4.185  1.00  0.00           H  
ATOM   1170  N   SER A  77       3.342  46.425  -8.205  1.00  0.00           N  
ATOM   1171  CA  SER A  77       2.922  45.058  -8.489  1.00  0.00           C  
ATOM   1172  C   SER A  77       3.556  44.073  -7.514  1.00  0.00           C  
ATOM   1173  O   SER A  77       4.007  42.998  -7.909  1.00  0.00           O  
ATOM   1174  CB  SER A  77       3.291  44.684  -9.911  1.00  0.00           C  
ATOM   1175  OG  SER A  77       2.657  45.527 -10.833  1.00  0.00           O  
ATOM   1176  H   SER A  77       2.647  47.109  -7.941  1.00  0.00           H  
ATOM   1177  HA  SER A  77       1.839  44.999  -8.379  1.00  0.00           H  
ATOM   1178 1HB  SER A  77       4.371  44.750 -10.036  1.00  0.00           H  
ATOM   1179 2HB  SER A  77       3.002  43.651 -10.101  1.00  0.00           H  
ATOM   1180  HG  SER A  77       2.347  46.284 -10.329  1.00  0.00           H  
ATOM   1181  N   THR A  78       3.588  44.447  -6.240  1.00  0.00           N  
ATOM   1182  CA  THR A  78       4.189  43.609  -5.210  1.00  0.00           C  
ATOM   1183  C   THR A  78       3.203  43.326  -4.084  1.00  0.00           C  
ATOM   1184  O   THR A  78       2.579  44.242  -3.548  1.00  0.00           O  
ATOM   1185  CB  THR A  78       5.459  44.263  -4.634  1.00  0.00           C  
ATOM   1186  OG1 THR A  78       6.420  44.450  -5.680  1.00  0.00           O  
ATOM   1187  CG2 THR A  78       6.063  43.389  -3.546  1.00  0.00           C  
ATOM   1188  H   THR A  78       3.185  45.336  -5.978  1.00  0.00           H  
ATOM   1189  HA  THR A  78       4.469  42.656  -5.659  1.00  0.00           H  
ATOM   1190  HB  THR A  78       5.207  45.236  -4.212  1.00  0.00           H  
ATOM   1191  HG1 THR A  78       6.073  45.071  -6.326  1.00  0.00           H  
ATOM   1192 1HG2 THR A  78       6.958  43.867  -3.150  1.00  0.00           H  
ATOM   1193 2HG2 THR A  78       5.338  43.254  -2.743  1.00  0.00           H  
ATOM   1194 3HG2 THR A  78       6.325  42.418  -3.963  1.00  0.00           H  
ATOM   1195  N   ALA A  79       3.066  42.053  -3.730  1.00  0.00           N  
ATOM   1196  CA  ALA A  79       2.239  41.658  -2.596  1.00  0.00           C  
ATOM   1197  C   ALA A  79       3.061  41.570  -1.317  1.00  0.00           C  
ATOM   1198  O   ALA A  79       4.258  41.283  -1.356  1.00  0.00           O  
ATOM   1199  CB  ALA A  79       1.555  40.328  -2.878  1.00  0.00           C  
ATOM   1200  H   ALA A  79       3.548  41.341  -4.259  1.00  0.00           H  
ATOM   1201  HA  ALA A  79       1.476  42.423  -2.451  1.00  0.00           H  
ATOM   1202 1HB  ALA A  79       0.941  40.046  -2.022  1.00  0.00           H  
ATOM   1203 2HB  ALA A  79       0.924  40.423  -3.762  1.00  0.00           H  
ATOM   1204 3HB  ALA A  79       2.309  39.561  -3.051  1.00  0.00           H  
ATOM   1205  N   TYR A  80       2.413  41.820  -0.185  1.00  0.00           N  
ATOM   1206  CA  TYR A  80       3.082  41.760   1.110  1.00  0.00           C  
ATOM   1207  C   TYR A  80       2.298  40.903   2.095  1.00  0.00           C  
ATOM   1208  O   TYR A  80       1.085  41.055   2.237  1.00  0.00           O  
ATOM   1209  CB  TYR A  80       3.282  43.169   1.674  1.00  0.00           C  
ATOM   1210  CG  TYR A  80       4.184  44.042   0.830  1.00  0.00           C  
ATOM   1211  CD1 TYR A  80       3.635  44.898  -0.113  1.00  0.00           C  
ATOM   1212  CD2 TYR A  80       5.559  43.987   1.000  1.00  0.00           C  
ATOM   1213  CE1 TYR A  80       4.459  45.696  -0.884  1.00  0.00           C  
ATOM   1214  CE2 TYR A  80       6.383  44.784   0.229  1.00  0.00           C  
ATOM   1215  CZ  TYR A  80       5.837  45.636  -0.710  1.00  0.00           C  
ATOM   1216  OH  TYR A  80       6.657  46.430  -1.477  1.00  0.00           O  
ATOM   1217  H   TYR A  80       1.432  42.057  -0.221  1.00  0.00           H  
ATOM   1218  HA  TYR A  80       4.059  41.297   0.973  1.00  0.00           H  
ATOM   1219 1HB  TYR A  80       2.315  43.665   1.765  1.00  0.00           H  
ATOM   1220 2HB  TYR A  80       3.711  43.102   2.673  1.00  0.00           H  
ATOM   1221  HD1 TYR A  80       2.554  44.941  -0.247  1.00  0.00           H  
ATOM   1222  HD2 TYR A  80       5.991  43.313   1.741  1.00  0.00           H  
ATOM   1223  HE1 TYR A  80       4.028  46.368  -1.625  1.00  0.00           H  
ATOM   1224  HE2 TYR A  80       7.464  44.740   0.362  1.00  0.00           H  
ATOM   1225  HH  TYR A  80       7.574  46.257  -1.249  1.00  0.00           H  
ATOM   1226  N   MET A  81       2.999  40.002   2.775  1.00  0.00           N  
ATOM   1227  CA  MET A  81       2.360  39.071   3.698  1.00  0.00           C  
ATOM   1228  C   MET A  81       3.115  38.999   5.018  1.00  0.00           C  
ATOM   1229  O   MET A  81       4.106  38.278   5.139  1.00  0.00           O  
ATOM   1230  CB  MET A  81       2.260  37.685   3.064  1.00  0.00           C  
ATOM   1231  CG  MET A  81       1.479  37.644   1.758  1.00  0.00           C  
ATOM   1232  SD  MET A  81       1.416  35.991   1.037  1.00  0.00           S  
ATOM   1233  CE  MET A  81       0.334  36.273  -0.361  1.00  0.00           C  
ATOM   1234  H   MET A  81       4.000  39.960   2.649  1.00  0.00           H  
ATOM   1235  HA  MET A  81       1.354  39.432   3.911  1.00  0.00           H  
ATOM   1236 1HB  MET A  81       3.261  37.302   2.866  1.00  0.00           H  
ATOM   1237 2HB  MET A  81       1.780  36.999   3.763  1.00  0.00           H  
ATOM   1238 1HG  MET A  81       0.458  37.982   1.935  1.00  0.00           H  
ATOM   1239 2HG  MET A  81       1.941  38.317   1.037  1.00  0.00           H  
ATOM   1240 1HE  MET A  81       0.197  35.341  -0.909  1.00  0.00           H  
ATOM   1241 2HE  MET A  81      -0.634  36.632  -0.006  1.00  0.00           H  
ATOM   1242 3HE  MET A  81       0.778  37.020  -1.020  1.00  0.00           H  
ATOM   1243  N   GLU A  82       2.642  39.750   6.007  1.00  0.00           N  
ATOM   1244  CA  GLU A  82       3.369  39.915   7.260  1.00  0.00           C  
ATOM   1245  C   GLU A  82       2.826  38.986   8.338  1.00  0.00           C  
ATOM   1246  O   GLU A  82       1.616  38.904   8.549  1.00  0.00           O  
ATOM   1247  CB  GLU A  82       3.288  41.367   7.736  1.00  0.00           C  
ATOM   1248  CG  GLU A  82       4.065  41.654   9.013  1.00  0.00           C  
ATOM   1249  CD  GLU A  82       4.011  43.100   9.418  1.00  0.00           C  
ATOM   1250  OE1 GLU A  82       3.436  43.879   8.696  1.00  0.00           O  
ATOM   1251  OE2 GLU A  82       4.545  43.427  10.452  1.00  0.00           O  
ATOM   1252  H   GLU A  82       1.755  40.219   5.887  1.00  0.00           H  
ATOM   1253  HA  GLU A  82       4.415  39.661   7.089  1.00  0.00           H  
ATOM   1254 1HB  GLU A  82       3.670  42.027   6.957  1.00  0.00           H  
ATOM   1255 2HB  GLU A  82       2.246  41.635   7.911  1.00  0.00           H  
ATOM   1256 1HG  GLU A  82       3.655  41.047   9.820  1.00  0.00           H  
ATOM   1257 2HG  GLU A  82       5.104  41.361   8.867  1.00  0.00           H  
ATOM   1258  N   LEU A  83       3.728  38.286   9.018  1.00  0.00           N  
ATOM   1259  CA  LEU A  83       3.361  37.495  10.187  1.00  0.00           C  
ATOM   1260  C   LEU A  83       3.976  38.071  11.456  1.00  0.00           C  
ATOM   1261  O   LEU A  83       5.198  38.129  11.595  1.00  0.00           O  
ATOM   1262  CB  LEU A  83       3.815  36.041  10.006  1.00  0.00           C  
ATOM   1263  CG  LEU A  83       3.782  35.172  11.269  1.00  0.00           C  
ATOM   1264  CD1 LEU A  83       2.351  35.065  11.776  1.00  0.00           C  
ATOM   1265  CD2 LEU A  83       4.355  33.798  10.955  1.00  0.00           C  
ATOM   1266  H   LEU A  83       4.692  38.303   8.718  1.00  0.00           H  
ATOM   1267  HA  LEU A  83       2.277  37.514  10.291  1.00  0.00           H  
ATOM   1268 1HB  LEU A  83       3.175  35.568   9.262  1.00  0.00           H  
ATOM   1269 2HB  LEU A  83       4.837  36.040   9.629  1.00  0.00           H  
ATOM   1270  HG  LEU A  83       4.379  35.644  12.051  1.00  0.00           H  
ATOM   1271 1HD1 LEU A  83       2.328  34.448  12.674  1.00  0.00           H  
ATOM   1272 2HD1 LEU A  83       1.973  36.060  12.012  1.00  0.00           H  
ATOM   1273 3HD1 LEU A  83       1.726  34.611  11.008  1.00  0.00           H  
ATOM   1274 1HD2 LEU A  83       4.333  33.180  11.854  1.00  0.00           H  
ATOM   1275 2HD2 LEU A  83       3.759  33.325  10.175  1.00  0.00           H  
ATOM   1276 3HD2 LEU A  83       5.385  33.903  10.612  1.00  0.00           H  
ATOM   1277  N   SER A  84       3.122  38.495  12.381  1.00  0.00           N  
ATOM   1278  CA  SER A  84       3.578  39.020  13.662  1.00  0.00           C  
ATOM   1279  C   SER A  84       3.507  37.957  14.751  1.00  0.00           C  
ATOM   1280  O   SER A  84       2.926  36.890  14.552  1.00  0.00           O  
ATOM   1281  CB  SER A  84       2.744  40.222  14.061  1.00  0.00           C  
ATOM   1282  OG  SER A  84       1.443  39.836  14.412  1.00  0.00           O  
ATOM   1283  H   SER A  84       2.130  38.454  12.192  1.00  0.00           H  
ATOM   1284  HA  SER A  84       4.618  39.334  13.558  1.00  0.00           H  
ATOM   1285 1HB  SER A  84       3.215  40.729  14.903  1.00  0.00           H  
ATOM   1286 2HB  SER A  84       2.705  40.929  13.234  1.00  0.00           H  
ATOM   1287  HG  SER A  84       1.066  39.431  13.627  1.00  0.00           H  
ATOM   1288  N   ARG A  85       4.100  38.254  15.901  1.00  0.00           N  
ATOM   1289  CA  ARG A  85       4.125  37.315  17.016  1.00  0.00           C  
ATOM   1290  C   ARG A  85       4.817  36.015  16.626  1.00  0.00           C  
ATOM   1291  O   ARG A  85       4.259  34.930  16.791  1.00  0.00           O  
ATOM   1292  CB  ARG A  85       2.712  37.011  17.491  1.00  0.00           C  
ATOM   1293  CG  ARG A  85       1.935  38.214  18.001  1.00  0.00           C  
ATOM   1294  CD  ARG A  85       0.602  37.825  18.528  1.00  0.00           C  
ATOM   1295  NE  ARG A  85      -0.130  38.968  19.049  1.00  0.00           N  
ATOM   1296  CZ  ARG A  85      -1.382  38.914  19.543  1.00  0.00           C  
ATOM   1297  NH1 ARG A  85      -2.027  37.769  19.576  1.00  0.00           N  
ATOM   1298  NH2 ARG A  85      -1.963  40.013  19.994  1.00  0.00           N  
ATOM   1299  H   ARG A  85       4.546  39.154  16.007  1.00  0.00           H  
ATOM   1300  HA  ARG A  85       4.678  37.769  17.839  1.00  0.00           H  
ATOM   1301 1HB  ARG A  85       2.140  36.572  16.674  1.00  0.00           H  
ATOM   1302 2HB  ARG A  85       2.748  36.277  18.296  1.00  0.00           H  
ATOM   1303 1HG  ARG A  85       2.495  38.694  18.804  1.00  0.00           H  
ATOM   1304 2HG  ARG A  85       1.788  38.925  17.186  1.00  0.00           H  
ATOM   1305 1HD  ARG A  85       0.012  37.378  17.729  1.00  0.00           H  
ATOM   1306 2HD  ARG A  85       0.726  37.104  19.334  1.00  0.00           H  
ATOM   1307  HE  ARG A  85       0.333  39.867  19.040  1.00  0.00           H  
ATOM   1308 1HH1 ARG A  85      -1.583  36.930  19.231  1.00  0.00           H  
ATOM   1309 2HH1 ARG A  85      -2.965  37.729  19.946  1.00  0.00           H  
ATOM   1310 1HH2 ARG A  85      -1.467  40.893  19.968  1.00  0.00           H  
ATOM   1311 2HH2 ARG A  85      -2.901  39.972  20.364  1.00  0.00           H  
ATOM   1312  N   LEU A  86       6.035  36.131  16.108  1.00  0.00           N  
ATOM   1313  CA  LEU A  86       6.768  34.975  15.606  1.00  0.00           C  
ATOM   1314  C   LEU A  86       7.188  34.053  16.743  1.00  0.00           C  
ATOM   1315  O   LEU A  86       7.546  34.512  17.828  1.00  0.00           O  
ATOM   1316  CB  LEU A  86       8.007  35.431  14.825  1.00  0.00           C  
ATOM   1317  CG  LEU A  86       7.730  36.135  13.490  1.00  0.00           C  
ATOM   1318  CD1 LEU A  86       9.033  36.680  12.923  1.00  0.00           C  
ATOM   1319  CD2 LEU A  86       7.081  35.154  12.524  1.00  0.00           C  
ATOM   1320  H   LEU A  86       6.464  37.044  16.061  1.00  0.00           H  
ATOM   1321  HA  LEU A  86       6.116  34.418  14.935  1.00  0.00           H  
ATOM   1322 1HB  LEU A  86       8.577  36.117  15.449  1.00  0.00           H  
ATOM   1323 2HB  LEU A  86       8.627  34.560  14.618  1.00  0.00           H  
ATOM   1324  HG  LEU A  86       7.059  36.979  13.656  1.00  0.00           H  
ATOM   1325 1HD1 LEU A  86       8.837  37.180  11.975  1.00  0.00           H  
ATOM   1326 2HD1 LEU A  86       9.466  37.393  13.625  1.00  0.00           H  
ATOM   1327 3HD1 LEU A  86       9.731  35.859  12.762  1.00  0.00           H  
ATOM   1328 1HD2 LEU A  86       6.884  35.655  11.576  1.00  0.00           H  
ATOM   1329 2HD2 LEU A  86       7.751  34.311  12.357  1.00  0.00           H  
ATOM   1330 3HD2 LEU A  86       6.143  34.794  12.947  1.00  0.00           H  
ATOM   1331  N   ARG A  87       7.142  32.750  16.489  1.00  0.00           N  
ATOM   1332  CA  ARG A  87       7.675  31.767  17.425  1.00  0.00           C  
ATOM   1333  C   ARG A  87       8.523  30.725  16.706  1.00  0.00           C  
ATOM   1334  O   ARG A  87       8.583  30.700  15.477  1.00  0.00           O  
ATOM   1335  CB  ARG A  87       6.547  31.072  18.172  1.00  0.00           C  
ATOM   1336  CG  ARG A  87       5.511  30.400  17.284  1.00  0.00           C  
ATOM   1337  CD  ARG A  87       4.386  29.842  18.078  1.00  0.00           C  
ATOM   1338  NE  ARG A  87       4.761  28.614  18.760  1.00  0.00           N  
ATOM   1339  CZ  ARG A  87       4.103  28.094  19.815  1.00  0.00           C  
ATOM   1340  NH1 ARG A  87       3.043  28.706  20.295  1.00  0.00           N  
ATOM   1341  NH2 ARG A  87       4.524  26.970  20.367  1.00  0.00           N  
ATOM   1342  H   ARG A  87       6.727  32.431  15.625  1.00  0.00           H  
ATOM   1343  HA  ARG A  87       8.304  32.286  18.150  1.00  0.00           H  
ATOM   1344 1HB  ARG A  87       6.962  30.309  18.829  1.00  0.00           H  
ATOM   1345 2HB  ARG A  87       6.025  31.795  18.799  1.00  0.00           H  
ATOM   1346 1HG  ARG A  87       5.107  31.129  16.581  1.00  0.00           H  
ATOM   1347 2HG  ARG A  87       5.979  29.584  16.732  1.00  0.00           H  
ATOM   1348 1HD  ARG A  87       4.076  30.569  18.828  1.00  0.00           H  
ATOM   1349 2HD  ARG A  87       3.548  29.623  17.417  1.00  0.00           H  
ATOM   1350  HE  ARG A  87       5.571  28.115  18.419  1.00  0.00           H  
ATOM   1351 1HH1 ARG A  87       2.722  29.566  19.874  1.00  0.00           H  
ATOM   1352 2HH1 ARG A  87       2.551  28.316  21.086  1.00  0.00           H  
ATOM   1353 1HH2 ARG A  87       5.339  26.499  19.997  1.00  0.00           H  
ATOM   1354 2HH2 ARG A  87       4.032  26.580  21.157  1.00  0.00           H  
ATOM   1355  N   SER A  88       9.178  29.867  17.481  1.00  0.00           N  
ATOM   1356  CA  SER A  88      10.103  28.886  16.925  1.00  0.00           C  
ATOM   1357  C   SER A  88       9.388  27.925  15.985  1.00  0.00           C  
ATOM   1358  O   SER A  88       9.995  27.369  15.070  1.00  0.00           O  
ATOM   1359  CB  SER A  88      10.773  28.110  18.042  1.00  0.00           C  
ATOM   1360  OG  SER A  88       9.846  27.316  18.729  1.00  0.00           O  
ATOM   1361  H   SER A  88       9.031  29.894  18.479  1.00  0.00           H  
ATOM   1362  HA  SER A  88      10.868  29.416  16.356  1.00  0.00           H  
ATOM   1363 1HB  SER A  88      11.559  27.479  17.626  1.00  0.00           H  
ATOM   1364 2HB  SER A  88      11.245  28.805  18.735  1.00  0.00           H  
ATOM   1365  HG  SER A  88       9.689  26.550  18.172  1.00  0.00           H  
ATOM   1366  N   ASP A  89       8.093  27.732  16.216  1.00  0.00           N  
ATOM   1367  CA  ASP A  89       7.315  26.762  15.454  1.00  0.00           C  
ATOM   1368  C   ASP A  89       6.799  27.368  14.156  1.00  0.00           C  
ATOM   1369  O   ASP A  89       6.081  26.716  13.398  1.00  0.00           O  
ATOM   1370  CB  ASP A  89       6.139  26.246  16.287  1.00  0.00           C  
ATOM   1371  CG  ASP A  89       6.580  25.422  17.489  1.00  0.00           C  
ATOM   1372  OD1 ASP A  89       7.526  24.682  17.362  1.00  0.00           O  
ATOM   1373  OD2 ASP A  89       5.966  25.540  18.522  1.00  0.00           O  
ATOM   1374  H   ASP A  89       7.637  28.272  16.937  1.00  0.00           H  
ATOM   1375  HA  ASP A  89       7.961  25.920  15.205  1.00  0.00           H  
ATOM   1376 1HB  ASP A  89       5.546  27.090  16.641  1.00  0.00           H  
ATOM   1377 2HB  ASP A  89       5.492  25.632  15.661  1.00  0.00           H  
ATOM   1378  N   ASP A  90       7.169  28.619  13.904  1.00  0.00           N  
ATOM   1379  CA  ASP A  90       6.851  29.272  12.640  1.00  0.00           C  
ATOM   1380  C   ASP A  90       8.001  29.145  11.649  1.00  0.00           C  
ATOM   1381  O   ASP A  90       7.881  29.541  10.490  1.00  0.00           O  
ATOM   1382  CB  ASP A  90       6.526  30.751  12.867  1.00  0.00           C  
ATOM   1383  CG  ASP A  90       5.197  30.963  13.578  1.00  0.00           C  
ATOM   1384  OD1 ASP A  90       4.270  30.242  13.292  1.00  0.00           O  
ATOM   1385  OD2 ASP A  90       5.120  31.844  14.401  1.00  0.00           O  
ATOM   1386  H   ASP A  90       7.684  29.130  14.606  1.00  0.00           H  
ATOM   1387  HA  ASP A  90       5.975  28.786  12.209  1.00  0.00           H  
ATOM   1388 1HB  ASP A  90       7.317  31.210  13.461  1.00  0.00           H  
ATOM   1389 2HB  ASP A  90       6.495  31.268  11.908  1.00  0.00           H  
ATOM   1390  N   THR A  91       9.116  28.591  12.113  1.00  0.00           N  
ATOM   1391  CA  THR A  91      10.254  28.316  11.243  1.00  0.00           C  
ATOM   1392  C   THR A  91       9.819  27.581   9.982  1.00  0.00           C  
ATOM   1393  O   THR A  91       9.554  26.380  10.013  1.00  0.00           O  
ATOM   1394  CB  THR A  91      11.327  27.492  11.979  1.00  0.00           C  
ATOM   1395  OG1 THR A  91      11.767  28.205  13.142  1.00  0.00           O  
ATOM   1396  CG2 THR A  91      12.517  27.233  11.068  1.00  0.00           C  
ATOM   1397  H   THR A  91       9.177  28.353  13.092  1.00  0.00           H  
ATOM   1398  HA  THR A  91      10.697  29.266  10.943  1.00  0.00           H  
ATOM   1399  HB  THR A  91      10.902  26.539  12.292  1.00  0.00           H  
ATOM   1400  HG1 THR A  91      11.227  27.951  13.895  1.00  0.00           H  
ATOM   1401 1HG2 THR A  91      13.265  26.649  11.604  1.00  0.00           H  
ATOM   1402 2HG2 THR A  91      12.188  26.681  10.187  1.00  0.00           H  
ATOM   1403 3HG2 THR A  91      12.952  28.182  10.759  1.00  0.00           H  
ATOM   1404  N   ALA A  92       9.748  28.310   8.873  1.00  0.00           N  
ATOM   1405  CA  ALA A  92       9.187  27.774   7.639  1.00  0.00           C  
ATOM   1406  C   ALA A  92       9.618  28.601   6.434  1.00  0.00           C  
ATOM   1407  O   ALA A  92       9.997  29.764   6.571  1.00  0.00           O  
ATOM   1408  CB  ALA A  92       7.669  27.718   7.727  1.00  0.00           C  
ATOM   1409  H   ALA A  92      10.091  29.260   8.886  1.00  0.00           H  
ATOM   1410  HA  ALA A  92       9.571  26.763   7.504  1.00  0.00           H  
ATOM   1411 1HB  ALA A  92       7.266  27.316   6.797  1.00  0.00           H  
ATOM   1412 2HB  ALA A  92       7.376  27.076   8.557  1.00  0.00           H  
ATOM   1413 3HB  ALA A  92       7.277  28.721   7.888  1.00  0.00           H  
ATOM   1414  N   VAL A  93       9.557  27.994   5.254  1.00  0.00           N  
ATOM   1415  CA  VAL A  93       9.763  28.720   4.007  1.00  0.00           C  
ATOM   1416  C   VAL A  93       8.435  29.133   3.384  1.00  0.00           C  
ATOM   1417  O   VAL A  93       7.574  28.293   3.123  1.00  0.00           O  
ATOM   1418  CB  VAL A  93      10.548  27.853   3.006  1.00  0.00           C  
ATOM   1419  CG1 VAL A  93      10.748  28.599   1.695  1.00  0.00           C  
ATOM   1420  CG2 VAL A  93      11.887  27.452   3.607  1.00  0.00           C  
ATOM   1421  H   VAL A  93       9.364  27.003   5.220  1.00  0.00           H  
ATOM   1422  HA  VAL A  93      10.342  29.619   4.221  1.00  0.00           H  
ATOM   1423  HB  VAL A  93       9.968  26.958   2.781  1.00  0.00           H  
ATOM   1424 1HG1 VAL A  93      11.304  27.971   0.999  1.00  0.00           H  
ATOM   1425 2HG1 VAL A  93       9.777  28.844   1.265  1.00  0.00           H  
ATOM   1426 3HG1 VAL A  93      11.306  29.517   1.880  1.00  0.00           H  
ATOM   1427 1HG2 VAL A  93      12.437  26.838   2.894  1.00  0.00           H  
ATOM   1428 2HG2 VAL A  93      12.465  28.347   3.837  1.00  0.00           H  
ATOM   1429 3HG2 VAL A  93      11.719  26.883   4.522  1.00  0.00           H  
ATOM   1430  N   TYR A  94       8.275  30.431   3.149  1.00  0.00           N  
ATOM   1431  CA  TYR A  94       6.998  30.978   2.709  1.00  0.00           C  
ATOM   1432  C   TYR A  94       6.921  31.045   1.189  1.00  0.00           C  
ATOM   1433  O   TYR A  94       7.923  31.292   0.518  1.00  0.00           O  
ATOM   1434  CB  TYR A  94       6.773  32.366   3.314  1.00  0.00           C  
ATOM   1435  CG  TYR A  94       6.658  32.363   4.822  1.00  0.00           C  
ATOM   1436  CD1 TYR A  94       7.677  32.898   5.597  1.00  0.00           C  
ATOM   1437  CD2 TYR A  94       5.533  31.826   5.430  1.00  0.00           C  
ATOM   1438  CE1 TYR A  94       7.571  32.895   6.974  1.00  0.00           C  
ATOM   1439  CE2 TYR A  94       5.427  31.824   6.808  1.00  0.00           C  
ATOM   1440  CZ  TYR A  94       6.441  32.356   7.578  1.00  0.00           C  
ATOM   1441  OH  TYR A  94       6.336  32.353   8.950  1.00  0.00           O  
ATOM   1442  H   TYR A  94       9.059  31.054   3.278  1.00  0.00           H  
ATOM   1443  HA  TYR A  94       6.202  30.316   3.051  1.00  0.00           H  
ATOM   1444 1HB  TYR A  94       7.600  33.022   3.037  1.00  0.00           H  
ATOM   1445 2HB  TYR A  94       5.861  32.798   2.904  1.00  0.00           H  
ATOM   1446  HD1 TYR A  94       8.561  33.320   5.119  1.00  0.00           H  
ATOM   1447  HD2 TYR A  94       4.733  31.405   4.822  1.00  0.00           H  
ATOM   1448  HE1 TYR A  94       8.371  33.315   7.583  1.00  0.00           H  
ATOM   1449  HE2 TYR A  94       4.543  31.401   7.286  1.00  0.00           H  
ATOM   1450  HH  TYR A  94       7.213  32.304   9.337  1.00  0.00           H  
ATOM   1451  N   TYR A  95       5.726  30.825   0.652  1.00  0.00           N  
ATOM   1452  CA  TYR A  95       5.512  30.878  -0.789  1.00  0.00           C  
ATOM   1453  C   TYR A  95       4.301  31.735  -1.136  1.00  0.00           C  
ATOM   1454  O   TYR A  95       3.275  31.680  -0.458  1.00  0.00           O  
ATOM   1455  CB  TYR A  95       5.344  29.467  -1.358  1.00  0.00           C  
ATOM   1456  CG  TYR A  95       6.495  28.539  -1.039  1.00  0.00           C  
ATOM   1457  CD1 TYR A  95       6.377  27.616  -0.010  1.00  0.00           C  
ATOM   1458  CD2 TYR A  95       7.668  28.611  -1.775  1.00  0.00           C  
ATOM   1459  CE1 TYR A  95       7.428  26.769   0.282  1.00  0.00           C  
ATOM   1460  CE2 TYR A  95       8.719  27.763  -1.484  1.00  0.00           C  
ATOM   1461  CZ  TYR A  95       8.602  26.845  -0.460  1.00  0.00           C  
ATOM   1462  OH  TYR A  95       9.649  26.001  -0.170  1.00  0.00           O  
ATOM   1463  H   TYR A  95       4.945  30.616   1.258  1.00  0.00           H  
ATOM   1464  HA  TYR A  95       6.386  31.338  -1.252  1.00  0.00           H  
ATOM   1465 1HB  TYR A  95       4.429  29.023  -0.963  1.00  0.00           H  
ATOM   1466 2HB  TYR A  95       5.241  29.521  -2.441  1.00  0.00           H  
ATOM   1467  HD1 TYR A  95       5.455  27.560   0.569  1.00  0.00           H  
ATOM   1468  HD2 TYR A  95       7.761  29.337  -2.583  1.00  0.00           H  
ATOM   1469  HE1 TYR A  95       7.336  26.044   1.090  1.00  0.00           H  
ATOM   1470  HE2 TYR A  95       9.642  27.820  -2.062  1.00  0.00           H  
ATOM   1471  HH  TYR A  95       9.339  25.293   0.399  1.00  0.00           H  
ATOM   1472  N   CYS A  96       4.427  32.527  -2.195  1.00  0.00           N  
ATOM   1473  CA  CYS A  96       3.328  33.365  -2.660  1.00  0.00           C  
ATOM   1474  C   CYS A  96       2.931  33.012  -4.087  1.00  0.00           C  
ATOM   1475  O   CYS A  96       3.402  33.628  -5.043  1.00  0.00           O  
ATOM   1476  CB  CYS A  96       3.714  34.843  -2.595  1.00  0.00           C  
ATOM   1477  SG  CYS A  96       4.141  35.423  -0.935  1.00  0.00           S  
ATOM   1478  H   CYS A  96       5.307  32.550  -2.691  1.00  0.00           H  
ATOM   1479  HA  CYS A  96       2.469  33.202  -2.009  1.00  0.00           H  
ATOM   1480 1HB  CYS A  96       4.570  35.025  -3.246  1.00  0.00           H  
ATOM   1481 2HB  CYS A  96       2.888  35.452  -2.963  1.00  0.00           H  
ATOM   1482  HG  CYS A  96       3.747  36.679  -1.122  1.00  0.00           H  
ATOM   1483  N   ALA A  97       2.063  32.015  -4.225  1.00  0.00           N  
ATOM   1484  CA  ALA A  97       1.765  31.434  -5.528  1.00  0.00           C  
ATOM   1485  C   ALA A  97       0.306  31.006  -5.620  1.00  0.00           C  
ATOM   1486  O   ALA A  97      -0.321  30.684  -4.610  1.00  0.00           O  
ATOM   1487  CB  ALA A  97       2.681  30.250  -5.802  1.00  0.00           C  
ATOM   1488  H   ALA A  97       1.598  31.652  -3.406  1.00  0.00           H  
ATOM   1489  HA  ALA A  97       1.938  32.197  -6.287  1.00  0.00           H  
ATOM   1490 1HB  ALA A  97       2.446  29.826  -6.779  1.00  0.00           H  
ATOM   1491 2HB  ALA A  97       3.719  30.583  -5.791  1.00  0.00           H  
ATOM   1492 3HB  ALA A  97       2.535  29.492  -5.034  1.00  0.00           H  
ATOM   1493  N   ARG A  98      -0.230  31.006  -6.835  1.00  0.00           N  
ATOM   1494  CA  ARG A  98      -1.648  30.741  -7.047  1.00  0.00           C  
ATOM   1495  C   ARG A  98      -1.907  29.252  -7.243  1.00  0.00           C  
ATOM   1496  O   ARG A  98      -1.156  28.568  -7.938  1.00  0.00           O  
ATOM   1497  CB  ARG A  98      -2.160  31.505  -8.259  1.00  0.00           C  
ATOM   1498  CG  ARG A  98      -3.659  31.402  -8.494  1.00  0.00           C  
ATOM   1499  CD  ARG A  98      -4.100  32.270  -9.616  1.00  0.00           C  
ATOM   1500  NE  ARG A  98      -3.446  31.916 -10.865  1.00  0.00           N  
ATOM   1501  CZ  ARG A  98      -3.838  30.915 -11.678  1.00  0.00           C  
ATOM   1502  NH1 ARG A  98      -4.881  30.180 -11.359  1.00  0.00           N  
ATOM   1503  NH2 ARG A  98      -3.175  30.672 -12.795  1.00  0.00           N  
ATOM   1504  H   ARG A  98       0.360  31.194  -7.633  1.00  0.00           H  
ATOM   1505  HA  ARG A  98      -2.198  31.076  -6.167  1.00  0.00           H  
ATOM   1506 1HB  ARG A  98      -1.915  32.561  -8.153  1.00  0.00           H  
ATOM   1507 2HB  ARG A  98      -1.660  31.142  -9.157  1.00  0.00           H  
ATOM   1508 1HG  ARG A  98      -3.920  30.371  -8.735  1.00  0.00           H  
ATOM   1509 2HG  ARG A  98      -4.191  31.710  -7.593  1.00  0.00           H  
ATOM   1510 1HD  ARG A  98      -5.176  32.167  -9.754  1.00  0.00           H  
ATOM   1511 2HD  ARG A  98      -3.861  33.308  -9.389  1.00  0.00           H  
ATOM   1512  HE  ARG A  98      -2.639  32.459 -11.144  1.00  0.00           H  
ATOM   1513 1HH1 ARG A  98      -5.388  30.366 -10.505  1.00  0.00           H  
ATOM   1514 2HH1 ARG A  98      -5.175  29.430 -11.968  1.00  0.00           H  
ATOM   1515 1HH2 ARG A  98      -2.373  31.237 -13.040  1.00  0.00           H  
ATOM   1516 2HH2 ARG A  98      -3.469  29.922 -13.403  1.00  0.00           H  
ATOM   1517  N   SER A  99      -2.974  28.757  -6.626  1.00  0.00           N  
ATOM   1518  CA  SER A  99      -3.390  27.371  -6.809  1.00  0.00           C  
ATOM   1519  C   SER A  99      -4.854  27.285  -7.220  1.00  0.00           C  
ATOM   1520  O   SER A  99      -5.677  28.097  -6.797  1.00  0.00           O  
ATOM   1521  CB  SER A  99      -3.168  26.587  -5.530  1.00  0.00           C  
ATOM   1522  OG  SER A  99      -1.809  26.556  -5.190  1.00  0.00           O  
ATOM   1523  H   SER A  99      -3.512  29.355  -6.015  1.00  0.00           H  
ATOM   1524  HA  SER A  99      -2.785  26.930  -7.602  1.00  0.00           H  
ATOM   1525 1HB  SER A  99      -3.738  27.042  -4.720  1.00  0.00           H  
ATOM   1526 2HB  SER A  99      -3.537  25.570  -5.658  1.00  0.00           H  
ATOM   1527  HG  SER A  99      -1.495  25.682  -5.435  1.00  0.00           H  
ATOM   1528  N   GLY A 100      -5.173  26.295  -8.048  1.00  0.00           N  
ATOM   1529  CA  GLY A 100      -6.532  26.124  -8.549  1.00  0.00           C  
ATOM   1530  C   GLY A 100      -6.839  27.118  -9.661  1.00  0.00           C  
ATOM   1531  O   GLY A 100      -5.955  27.841 -10.121  1.00  0.00           O  
ATOM   1532  H   GLY A 100      -4.456  25.646  -8.337  1.00  0.00           H  
ATOM   1533 1HA  GLY A 100      -6.657  25.106  -8.920  1.00  0.00           H  
ATOM   1534 2HA  GLY A 100      -7.240  26.256  -7.732  1.00  0.00           H  
ATOM   1535  N   GLY A 101      -8.096  27.149 -10.089  1.00  0.00           N  
ATOM   1536  CA  GLY A 101      -8.526  28.070 -11.135  1.00  0.00           C  
ATOM   1537  C   GLY A 101      -7.902  27.710 -12.477  1.00  0.00           C  
ATOM   1538  O   GLY A 101      -7.694  26.536 -12.781  1.00  0.00           O  
ATOM   1539  H   GLY A 101      -8.771  26.519  -9.680  1.00  0.00           H  
ATOM   1540 1HA  GLY A 101      -9.613  28.045 -11.216  1.00  0.00           H  
ATOM   1541 2HA  GLY A 101      -8.248  29.087 -10.861  1.00  0.00           H  
ATOM   1542  N   PRO A 102      -7.605  28.728 -13.277  1.00  0.00           N  
ATOM   1543  CA  PRO A 102      -6.959  28.525 -14.569  1.00  0.00           C  
ATOM   1544  C   PRO A 102      -5.497  28.134 -14.397  1.00  0.00           C  
ATOM   1545  O   PRO A 102      -4.868  28.470 -13.394  1.00  0.00           O  
ATOM   1546  CB  PRO A 102      -7.104  29.891 -15.246  1.00  0.00           C  
ATOM   1547  CG  PRO A 102      -7.120  30.860 -14.113  1.00  0.00           C  
ATOM   1548  CD  PRO A 102      -7.896  30.158 -13.031  1.00  0.00           C  
ATOM   1549  HA  PRO A 102      -7.504  27.749 -15.127  1.00  0.00           H  
ATOM   1550 1HB  PRO A 102      -6.266  30.058 -15.938  1.00  0.00           H  
ATOM   1551 2HB  PRO A 102      -8.026  29.919 -15.844  1.00  0.00           H  
ATOM   1552 1HG  PRO A 102      -6.092  31.104 -13.807  1.00  0.00           H  
ATOM   1553 2HG  PRO A 102      -7.590  31.804 -14.427  1.00  0.00           H  
ATOM   1554 1HD  PRO A 102      -7.527  30.482 -12.046  1.00  0.00           H  
ATOM   1555 2HD  PRO A 102      -8.966  30.388 -13.138  1.00  0.00           H  
ATOM   1556  N   TYR A 103      -4.960  27.423 -15.383  1.00  0.00           N  
ATOM   1557  CA  TYR A 103      -3.613  26.876 -15.287  1.00  0.00           C  
ATOM   1558  C   TYR A 103      -2.723  27.402 -16.406  1.00  0.00           C  
ATOM   1559  O   TYR A 103      -2.403  26.679 -17.350  1.00  0.00           O  
ATOM   1560  CB  TYR A 103      -3.653  25.346 -15.316  1.00  0.00           C  
ATOM   1561  CG  TYR A 103      -4.340  24.730 -14.118  1.00  0.00           C  
ATOM   1562  CD1 TYR A 103      -5.650  24.286 -14.222  1.00  0.00           C  
ATOM   1563  CD2 TYR A 103      -3.661  24.611 -12.914  1.00  0.00           C  
ATOM   1564  CE1 TYR A 103      -6.278  23.724 -13.127  1.00  0.00           C  
ATOM   1565  CE2 TYR A 103      -4.288  24.048 -11.820  1.00  0.00           C  
ATOM   1566  CZ  TYR A 103      -5.592  23.606 -11.923  1.00  0.00           C  
ATOM   1567  OH  TYR A 103      -6.217  23.046 -10.833  1.00  0.00           O  
ATOM   1568  H   TYR A 103      -5.500  27.257 -16.221  1.00  0.00           H  
ATOM   1569  HA  TYR A 103      -3.176  27.195 -14.340  1.00  0.00           H  
ATOM   1570 1HB  TYR A 103      -4.173  25.012 -16.215  1.00  0.00           H  
ATOM   1571 2HB  TYR A 103      -2.636  24.956 -15.363  1.00  0.00           H  
ATOM   1572  HD1 TYR A 103      -6.184  24.380 -15.167  1.00  0.00           H  
ATOM   1573  HD2 TYR A 103      -2.632  24.961 -12.832  1.00  0.00           H  
ATOM   1574  HE1 TYR A 103      -7.307  23.375 -13.209  1.00  0.00           H  
ATOM   1575  HE2 TYR A 103      -3.755  23.955 -10.874  1.00  0.00           H  
ATOM   1576  HH  TYR A 103      -5.679  23.186 -10.050  1.00  0.00           H  
ATOM   1577  N   PHE A 104      -2.327  28.665 -16.295  1.00  0.00           N  
ATOM   1578  CA  PHE A 104      -1.419  29.271 -17.262  1.00  0.00           C  
ATOM   1579  C   PHE A 104      -0.148  29.770 -16.587  1.00  0.00           C  
ATOM   1580  O   PHE A 104       0.936  29.720 -17.168  1.00  0.00           O  
ATOM   1581  CB  PHE A 104      -2.106  30.429 -17.988  1.00  0.00           C  
ATOM   1582  CG  PHE A 104      -3.344  30.026 -18.738  1.00  0.00           C  
ATOM   1583  CD1 PHE A 104      -4.603  30.333 -18.244  1.00  0.00           C  
ATOM   1584  CD2 PHE A 104      -3.252  29.338 -19.938  1.00  0.00           C  
ATOM   1585  CE1 PHE A 104      -5.742  29.962 -18.933  1.00  0.00           C  
ATOM   1586  CE2 PHE A 104      -4.388  28.967 -20.630  1.00  0.00           C  
ATOM   1587  CZ  PHE A 104      -5.635  29.279 -20.126  1.00  0.00           C  
ATOM   1588  H   PHE A 104      -2.663  29.220 -15.521  1.00  0.00           H  
ATOM   1589  HA  PHE A 104      -1.141  28.514 -17.998  1.00  0.00           H  
ATOM   1590 1HB  PHE A 104      -2.381  31.198 -17.266  1.00  0.00           H  
ATOM   1591 2HB  PHE A 104      -1.411  30.879 -18.695  1.00  0.00           H  
ATOM   1592  HD1 PHE A 104      -4.687  30.874 -17.301  1.00  0.00           H  
ATOM   1593  HD2 PHE A 104      -2.267  29.090 -20.336  1.00  0.00           H  
ATOM   1594  HE1 PHE A 104      -6.725  30.210 -18.533  1.00  0.00           H  
ATOM   1595  HE2 PHE A 104      -4.302  28.427 -21.572  1.00  0.00           H  
ATOM   1596  HZ  PHE A 104      -6.532  28.986 -20.669  1.00  0.00           H  
ATOM   1597  N   PHE A 105      -0.288  30.252 -15.357  1.00  0.00           N  
ATOM   1598  CA  PHE A 105       0.854  30.728 -14.586  1.00  0.00           C  
ATOM   1599  C   PHE A 105       1.022  29.929 -13.300  1.00  0.00           C  
ATOM   1600  O   PHE A 105       0.644  30.385 -12.220  1.00  0.00           O  
ATOM   1601  CB  PHE A 105       0.693  32.212 -14.253  1.00  0.00           C  
ATOM   1602  CG  PHE A 105       0.490  33.085 -15.458  1.00  0.00           C  
ATOM   1603  CD1 PHE A 105      -0.646  33.873 -15.578  1.00  0.00           C  
ATOM   1604  CD2 PHE A 105       1.432  33.120 -16.475  1.00  0.00           C  
ATOM   1605  CE1 PHE A 105      -0.834  34.676 -16.686  1.00  0.00           C  
ATOM   1606  CE2 PHE A 105       1.247  33.923 -17.583  1.00  0.00           C  
ATOM   1607  CZ  PHE A 105       0.112  34.702 -17.689  1.00  0.00           C  
ATOM   1608  H   PHE A 105      -1.210  30.290 -14.945  1.00  0.00           H  
ATOM   1609  HA  PHE A 105       1.755  30.601 -15.188  1.00  0.00           H  
ATOM   1610 1HB  PHE A 105      -0.159  32.345 -13.588  1.00  0.00           H  
ATOM   1611 2HB  PHE A 105       1.578  32.564 -13.724  1.00  0.00           H  
ATOM   1612  HD1 PHE A 105      -1.393  33.853 -14.784  1.00  0.00           H  
ATOM   1613  HD2 PHE A 105       2.328  32.505 -16.391  1.00  0.00           H  
ATOM   1614  HE1 PHE A 105      -1.731  35.290 -16.768  1.00  0.00           H  
ATOM   1615  HE2 PHE A 105       1.996  33.942 -18.375  1.00  0.00           H  
ATOM   1616  HZ  PHE A 105      -0.036  35.334 -18.563  1.00  0.00           H  
ATOM   1617  N   ASP A 106       1.591  28.734 -13.421  1.00  0.00           N  
ATOM   1618  CA  ASP A 106       1.481  27.724 -12.376  1.00  0.00           C  
ATOM   1619  C   ASP A 106       2.781  27.599 -11.592  1.00  0.00           C  
ATOM   1620  O   ASP A 106       3.063  26.556 -11.001  1.00  0.00           O  
ATOM   1621  CB  ASP A 106       1.110  26.367 -12.978  1.00  0.00           C  
ATOM   1622  CG  ASP A 106      -0.279  26.356 -13.603  1.00  0.00           C  
ATOM   1623  OD1 ASP A 106      -1.144  27.027 -13.092  1.00  0.00           O  
ATOM   1624  OD2 ASP A 106      -0.462  25.676 -14.584  1.00  0.00           O  
ATOM   1625  H   ASP A 106       2.112  28.521 -14.259  1.00  0.00           H  
ATOM   1626  HA  ASP A 106       0.693  28.025 -11.684  1.00  0.00           H  
ATOM   1627 1HB  ASP A 106       1.838  26.096 -13.743  1.00  0.00           H  
ATOM   1628 2HB  ASP A 106       1.149  25.601 -12.203  1.00  0.00           H  
ATOM   1629  N   TYR A 107       3.569  28.668 -11.589  1.00  0.00           N  
ATOM   1630  CA  TYR A 107       4.955  28.598 -11.141  1.00  0.00           C  
ATOM   1631  C   TYR A 107       5.138  29.302  -9.803  1.00  0.00           C  
ATOM   1632  O   TYR A 107       4.647  30.414  -9.604  1.00  0.00           O  
ATOM   1633  CB  TYR A 107       5.889  29.203 -12.191  1.00  0.00           C  
ATOM   1634  CG  TYR A 107       5.874  28.472 -13.515  1.00  0.00           C  
ATOM   1635  CD1 TYR A 107       4.970  28.841 -14.501  1.00  0.00           C  
ATOM   1636  CD2 TYR A 107       6.764  27.433 -13.744  1.00  0.00           C  
ATOM   1637  CE1 TYR A 107       4.957  28.173 -15.710  1.00  0.00           C  
ATOM   1638  CE2 TYR A 107       6.750  26.766 -14.953  1.00  0.00           C  
ATOM   1639  CZ  TYR A 107       5.851  27.132 -15.934  1.00  0.00           C  
ATOM   1640  OH  TYR A 107       5.838  26.467 -17.138  1.00  0.00           O  
ATOM   1641  H   TYR A 107       3.199  29.553 -11.906  1.00  0.00           H  
ATOM   1642  HA  TYR A 107       5.220  27.549 -11.001  1.00  0.00           H  
ATOM   1643 1HB  TYR A 107       5.609  30.242 -12.372  1.00  0.00           H  
ATOM   1644 2HB  TYR A 107       6.911  29.201 -11.813  1.00  0.00           H  
ATOM   1645  HD1 TYR A 107       4.271  29.658 -14.321  1.00  0.00           H  
ATOM   1646  HD2 TYR A 107       7.473  27.143 -12.969  1.00  0.00           H  
ATOM   1647  HE1 TYR A 107       4.247  28.463 -16.485  1.00  0.00           H  
ATOM   1648  HE2 TYR A 107       7.449  25.948 -15.133  1.00  0.00           H  
ATOM   1649  HH  TYR A 107       6.574  25.851 -17.171  1.00  0.00           H  
ATOM   1650  N   TRP A 108       5.846  28.649  -8.888  1.00  0.00           N  
ATOM   1651  CA  TRP A 108       6.109  29.220  -7.572  1.00  0.00           C  
ATOM   1652  C   TRP A 108       7.400  30.029  -7.571  1.00  0.00           C  
ATOM   1653  O   TRP A 108       8.250  29.860  -8.445  1.00  0.00           O  
ATOM   1654  CB  TRP A 108       6.196  28.114  -6.519  1.00  0.00           C  
ATOM   1655  CG  TRP A 108       4.882  27.450  -6.238  1.00  0.00           C  
ATOM   1656  CD1 TRP A 108       3.847  27.290  -7.110  1.00  0.00           C  
ATOM   1657  CD2 TRP A 108       4.453  26.849  -4.992  1.00  0.00           C  
ATOM   1658  NE1 TRP A 108       2.808  26.636  -6.496  1.00  0.00           N  
ATOM   1659  CE2 TRP A 108       3.162  26.357  -5.200  1.00  0.00           C  
ATOM   1660  CE3 TRP A 108       5.053  26.692  -3.737  1.00  0.00           C  
ATOM   1661  CZ2 TRP A 108       2.451  25.716  -4.198  1.00  0.00           C  
ATOM   1662  CZ3 TRP A 108       4.340  26.048  -2.732  1.00  0.00           C  
ATOM   1663  CH2 TRP A 108       3.073  25.572  -2.958  1.00  0.00           C  
ATOM   1664  H   TRP A 108       6.211  27.734  -9.109  1.00  0.00           H  
ATOM   1665  HA  TRP A 108       5.286  29.885  -7.313  1.00  0.00           H  
ATOM   1666 1HB  TRP A 108       6.902  27.351  -6.849  1.00  0.00           H  
ATOM   1667 2HB  TRP A 108       6.576  28.529  -5.586  1.00  0.00           H  
ATOM   1668  HD1 TRP A 108       3.845  27.632  -8.144  1.00  0.00           H  
ATOM   1669  HE1 TRP A 108       1.926  26.398  -6.927  1.00  0.00           H  
ATOM   1670  HE3 TRP A 108       6.060  27.065  -3.553  1.00  0.00           H  
ATOM   1671  HZ2 TRP A 108       1.443  25.332  -4.358  1.00  0.00           H  
ATOM   1672  HZ3 TRP A 108       4.814  25.930  -1.757  1.00  0.00           H  
ATOM   1673  HH2 TRP A 108       2.543  25.072  -2.147  1.00  0.00           H  
ATOM   1674  N   GLY A 109       7.539  30.909  -6.585  1.00  0.00           N  
ATOM   1675  CA  GLY A 109       8.754  31.701  -6.431  1.00  0.00           C  
ATOM   1676  C   GLY A 109       9.866  30.883  -5.787  1.00  0.00           C  
ATOM   1677  O   GLY A 109       9.754  29.665  -5.649  1.00  0.00           O  
ATOM   1678  H   GLY A 109       6.785  31.033  -5.926  1.00  0.00           H  
ATOM   1679 1HA  GLY A 109       9.081  32.060  -7.407  1.00  0.00           H  
ATOM   1680 2HA  GLY A 109       8.542  32.577  -5.821  1.00  0.00           H  
ATOM   1681  N   GLN A 110      10.940  31.560  -5.395  1.00  0.00           N  
ATOM   1682  CA  GLN A 110      12.121  30.885  -4.868  1.00  0.00           C  
ATOM   1683  C   GLN A 110      11.928  30.498  -3.408  1.00  0.00           C  
ATOM   1684  O   GLN A 110      12.662  29.666  -2.874  1.00  0.00           O  
ATOM   1685  CB  GLN A 110      13.357  31.776  -5.014  1.00  0.00           C  
ATOM   1686  CG  GLN A 110      13.538  32.779  -3.887  1.00  0.00           C  
ATOM   1687  CD  GLN A 110      12.819  34.087  -4.155  1.00  0.00           C  
ATOM   1688  OE1 GLN A 110      11.756  34.110  -4.782  1.00  0.00           O  
ATOM   1689  NE2 GLN A 110      13.395  35.186  -3.681  1.00  0.00           N  
ATOM   1690  H   GLN A 110      10.939  32.567  -5.463  1.00  0.00           H  
ATOM   1691  HA  GLN A 110      12.281  29.971  -5.440  1.00  0.00           H  
ATOM   1692 1HB  GLN A 110      14.251  31.154  -5.058  1.00  0.00           H  
ATOM   1693 2HB  GLN A 110      13.298  32.330  -5.951  1.00  0.00           H  
ATOM   1694 1HG  GLN A 110      13.140  32.351  -2.967  1.00  0.00           H  
ATOM   1695 2HG  GLN A 110      14.601  32.991  -3.771  1.00  0.00           H  
ATOM   1696 1HE2 GLN A 110      12.966  36.079  -3.827  1.00  0.00           H  
ATOM   1697 2HE2 GLN A 110      14.257  35.122  -3.178  1.00  0.00           H  
ATOM   1698  N   GLY A 111      10.937  31.107  -2.765  1.00  0.00           N  
ATOM   1699  CA  GLY A 111      10.625  30.803  -1.374  1.00  0.00           C  
ATOM   1700  C   GLY A 111      11.293  31.794  -0.430  1.00  0.00           C  
ATOM   1701  O   GLY A 111      12.341  32.358  -0.747  1.00  0.00           O  
ATOM   1702  H   GLY A 111      10.386  31.798  -3.253  1.00  0.00           H  
ATOM   1703 1HA  GLY A 111       9.545  30.828  -1.229  1.00  0.00           H  
ATOM   1704 2HA  GLY A 111      10.957  29.792  -1.139  1.00  0.00           H  
ATOM   1705  N   THR A 112      10.682  32.003   0.731  1.00  0.00           N  
ATOM   1706  CA  THR A 112      11.230  32.907   1.735  1.00  0.00           C  
ATOM   1707  C   THR A 112      11.475  32.183   3.053  1.00  0.00           C  
ATOM   1708  O   THR A 112      10.545  31.943   3.822  1.00  0.00           O  
ATOM   1709  CB  THR A 112      10.295  34.107   1.970  1.00  0.00           C  
ATOM   1710  OG1 THR A 112      10.108  34.819   0.740  1.00  0.00           O  
ATOM   1711  CG2 THR A 112      10.884  35.047   3.011  1.00  0.00           C  
ATOM   1712  H   THR A 112       9.814  31.522   0.923  1.00  0.00           H  
ATOM   1713  HA  THR A 112      12.188  33.283   1.374  1.00  0.00           H  
ATOM   1714  HB  THR A 112       9.325  33.750   2.318  1.00  0.00           H  
ATOM   1715  HG1 THR A 112      10.932  35.242   0.487  1.00  0.00           H  
ATOM   1716 1HG2 THR A 112      10.209  35.889   3.164  1.00  0.00           H  
ATOM   1717 2HG2 THR A 112      11.016  34.511   3.951  1.00  0.00           H  
ATOM   1718 3HG2 THR A 112      11.849  35.414   2.664  1.00  0.00           H  
ATOM   1719  N   LEU A 113      12.733  31.839   3.307  1.00  0.00           N  
ATOM   1720  CA  LEU A 113      13.103  31.142   4.533  1.00  0.00           C  
ATOM   1721  C   LEU A 113      13.184  32.104   5.711  1.00  0.00           C  
ATOM   1722  O   LEU A 113      14.006  33.020   5.722  1.00  0.00           O  
ATOM   1723  CB  LEU A 113      14.450  30.431   4.353  1.00  0.00           C  
ATOM   1724  CG  LEU A 113      15.032  29.778   5.613  1.00  0.00           C  
ATOM   1725  CD1 LEU A 113      14.101  28.670   6.087  1.00  0.00           C  
ATOM   1726  CD2 LEU A 113      16.419  29.233   5.309  1.00  0.00           C  
ATOM   1727  H   LEU A 113      13.451  32.065   2.634  1.00  0.00           H  
ATOM   1728  HA  LEU A 113      12.340  30.396   4.751  1.00  0.00           H  
ATOM   1729 1HB  LEU A 113      14.335  29.653   3.600  1.00  0.00           H  
ATOM   1730 2HB  LEU A 113      15.179  31.155   3.988  1.00  0.00           H  
ATOM   1731  HG  LEU A 113      15.100  30.519   6.409  1.00  0.00           H  
ATOM   1732 1HD1 LEU A 113      14.514  28.205   6.982  1.00  0.00           H  
ATOM   1733 2HD1 LEU A 113      13.122  29.090   6.316  1.00  0.00           H  
ATOM   1734 3HD1 LEU A 113      14.000  27.920   5.303  1.00  0.00           H  
ATOM   1735 1HD2 LEU A 113      16.833  28.769   6.205  1.00  0.00           H  
ATOM   1736 2HD2 LEU A 113      16.352  28.490   4.513  1.00  0.00           H  
ATOM   1737 3HD2 LEU A 113      17.069  30.048   4.990  1.00  0.00           H  
ATOM   1738  N   VAL A 114      12.325  31.891   6.703  1.00  0.00           N  
ATOM   1739  CA  VAL A 114      12.352  32.687   7.924  1.00  0.00           C  
ATOM   1740  C   VAL A 114      12.566  31.808   9.150  1.00  0.00           C  
ATOM   1741  O   VAL A 114      11.822  30.854   9.379  1.00  0.00           O  
ATOM   1742  CB  VAL A 114      11.035  33.470   8.080  1.00  0.00           C  
ATOM   1743  CG1 VAL A 114      11.042  34.272   9.373  1.00  0.00           C  
ATOM   1744  CG2 VAL A 114      10.829  34.383   6.881  1.00  0.00           C  
ATOM   1745  H   VAL A 114      11.636  31.159   6.608  1.00  0.00           H  
ATOM   1746  HA  VAL A 114      13.176  33.398   7.855  1.00  0.00           H  
ATOM   1747  HB  VAL A 114      10.208  32.763   8.146  1.00  0.00           H  
ATOM   1748 1HG1 VAL A 114      10.104  34.819   9.468  1.00  0.00           H  
ATOM   1749 2HG1 VAL A 114      11.154  33.596  10.220  1.00  0.00           H  
ATOM   1750 3HG1 VAL A 114      11.873  34.978   9.359  1.00  0.00           H  
ATOM   1751 1HG2 VAL A 114       9.896  34.932   6.998  1.00  0.00           H  
ATOM   1752 2HG2 VAL A 114      11.659  35.086   6.812  1.00  0.00           H  
ATOM   1753 3HG2 VAL A 114      10.785  33.783   5.971  1.00  0.00           H  
ATOM   1754  N   THR A 115      13.586  32.136   9.935  1.00  0.00           N  
ATOM   1755  CA  THR A 115      13.864  31.413  11.171  1.00  0.00           C  
ATOM   1756  C   THR A 115      13.661  32.306  12.388  1.00  0.00           C  
ATOM   1757  O   THR A 115      12.556  32.504  12.810  1.00  0.00           O  
ATOM   1758  OXT THR A 115      14.608  32.812  12.925  1.00  0.00           O  
ATOM   1759  CB  THR A 115      15.297  30.851  11.174  1.00  0.00           C  
ATOM   1760  OG1 THR A 115      15.455  29.932  10.085  1.00  0.00           O  
ATOM   1761  CG2 THR A 115      15.586  30.134  12.484  1.00  0.00           C  
ATOM   1762  H   THR A 115      14.184  32.904   9.670  1.00  0.00           H  
ATOM   1763  HA  THR A 115      13.167  30.578  11.247  1.00  0.00           H  
ATOM   1764  HB  THR A 115      16.008  31.667  11.049  1.00  0.00           H  
ATOM   1765  HG1 THR A 115      15.337  29.034  10.406  1.00  0.00           H  
ATOM   1766 1HG2 THR A 115      16.603  29.744  12.468  1.00  0.00           H  
ATOM   1767 2HG2 THR A 115      15.478  30.833  13.313  1.00  0.00           H  
ATOM   1768 3HG2 THR A 115      14.884  29.311  12.610  1.00  0.00           H  
ATOM   1769  N   ASP C 116      -9.577  22.758   6.411  1.00  0.00           N  
ATOM   1770  CA  ASP C 116      -9.126  22.080   7.620  1.00  0.00           C  
ATOM   1771  C   ASP C 116      -9.319  20.573   7.511  1.00  0.00           C  
ATOM   1772  O   ASP C 116      -9.751  19.922   8.462  1.00  0.00           O  
ATOM   1773  CB  ASP C 116      -9.877  22.609   8.844  1.00  0.00           C  
ATOM   1774  CG  ASP C 116      -9.508  24.045   9.191  1.00  0.00           C  
ATOM   1775  OD1 ASP C 116      -8.363  24.398   9.035  1.00  0.00           O  
ATOM   1776  OD2 ASP C 116     -10.375  24.776   9.607  1.00  0.00           O  
ATOM   1777 1H   ASP C 116      -9.439  23.744   6.510  1.00  0.00           H  
ATOM   1778 2H   ASP C 116      -9.054  22.426   5.626  1.00  0.00           H  
ATOM   1779 3H   ASP C 116     -10.549  22.571   6.266  1.00  0.00           H  
ATOM   1780  HA  ASP C 116      -8.062  22.278   7.751  1.00  0.00           H  
ATOM   1781 1HB  ASP C 116     -10.951  22.559   8.662  1.00  0.00           H  
ATOM   1782 2HB  ASP C 116      -9.661  21.976   9.705  1.00  0.00           H  
ATOM   1783  N   ILE C 117      -8.997  20.023   6.344  1.00  0.00           N  
ATOM   1784  CA  ILE C 117      -9.047  18.581   6.138  1.00  0.00           C  
ATOM   1785  C   ILE C 117      -7.661  17.960   6.255  1.00  0.00           C  
ATOM   1786  O   ILE C 117      -6.720  18.386   5.584  1.00  0.00           O  
ATOM   1787  CB  ILE C 117      -9.646  18.244   4.760  1.00  0.00           C  
ATOM   1788  CG1 ILE C 117     -11.085  18.759   4.664  1.00  0.00           C  
ATOM   1789  CG2 ILE C 117      -9.597  16.744   4.511  1.00  0.00           C  
ATOM   1790  CD1 ILE C 117     -11.672  18.672   3.274  1.00  0.00           C  
ATOM   1791  H   ILE C 117      -8.711  20.620   5.582  1.00  0.00           H  
ATOM   1792  HA  ILE C 117      -9.682  18.143   6.907  1.00  0.00           H  
ATOM   1793  HB  ILE C 117      -9.077  18.750   3.982  1.00  0.00           H  
ATOM   1794 1HG1 ILE C 117     -11.721  18.189   5.340  1.00  0.00           H  
ATOM   1795 2HG1 ILE C 117     -11.120  19.801   4.983  1.00  0.00           H  
ATOM   1796 1HG2 ILE C 117     -10.025  16.523   3.534  1.00  0.00           H  
ATOM   1797 2HG2 ILE C 117      -8.562  16.405   4.539  1.00  0.00           H  
ATOM   1798 3HG2 ILE C 117     -10.169  16.228   5.283  1.00  0.00           H  
ATOM   1799 1HD1 ILE C 117     -12.693  19.056   3.285  1.00  0.00           H  
ATOM   1800 2HD1 ILE C 117     -11.069  19.265   2.585  1.00  0.00           H  
ATOM   1801 3HD1 ILE C 117     -11.680  17.633   2.947  1.00  0.00           H  
ATOM   1802  N   VAL C 118      -7.541  16.950   7.110  1.00  0.00           N  
ATOM   1803  CA  VAL C 118      -6.262  16.287   7.339  1.00  0.00           C  
ATOM   1804  C   VAL C 118      -5.897  15.378   6.173  1.00  0.00           C  
ATOM   1805  O   VAL C 118      -6.672  14.501   5.791  1.00  0.00           O  
ATOM   1806  CB  VAL C 118      -6.314  15.459   8.636  1.00  0.00           C  
ATOM   1807  CG1 VAL C 118      -5.018  14.685   8.826  1.00  0.00           C  
ATOM   1808  CG2 VAL C 118      -6.577  16.372   9.824  1.00  0.00           C  
ATOM   1809  H   VAL C 118      -8.356  16.634   7.616  1.00  0.00           H  
ATOM   1810  HA  VAL C 118      -5.490  17.051   7.442  1.00  0.00           H  
ATOM   1811  HB  VAL C 118      -7.117  14.726   8.556  1.00  0.00           H  
ATOM   1812 1HG1 VAL C 118      -5.072  14.105   9.747  1.00  0.00           H  
ATOM   1813 2HG1 VAL C 118      -4.869  14.012   7.982  1.00  0.00           H  
ATOM   1814 3HG1 VAL C 118      -4.183  15.383   8.887  1.00  0.00           H  
ATOM   1815 1HG2 VAL C 118      -6.613  15.779  10.737  1.00  0.00           H  
ATOM   1816 2HG2 VAL C 118      -5.776  17.108   9.900  1.00  0.00           H  
ATOM   1817 3HG2 VAL C 118      -7.529  16.884   9.686  1.00  0.00           H  
ATOM   1818  N   MET C 119      -4.713  15.592   5.610  1.00  0.00           N  
ATOM   1819  CA  MET C 119      -4.266  14.828   4.451  1.00  0.00           C  
ATOM   1820  C   MET C 119      -2.955  14.108   4.739  1.00  0.00           C  
ATOM   1821  O   MET C 119      -1.893  14.729   4.789  1.00  0.00           O  
ATOM   1822  CB  MET C 119      -4.115  15.747   3.240  1.00  0.00           C  
ATOM   1823  CG  MET C 119      -5.395  16.460   2.828  1.00  0.00           C  
ATOM   1824  SD  MET C 119      -5.156  17.558   1.417  1.00  0.00           S  
ATOM   1825  CE  MET C 119      -5.122  16.376   0.072  1.00  0.00           C  
ATOM   1826  H   MET C 119      -4.107  16.303   5.995  1.00  0.00           H  
ATOM   1827  HA  MET C 119      -5.016  14.071   4.226  1.00  0.00           H  
ATOM   1828 1HB  MET C 119      -3.363  16.505   3.450  1.00  0.00           H  
ATOM   1829 2HB  MET C 119      -3.766  15.167   2.385  1.00  0.00           H  
ATOM   1830 1HG  MET C 119      -6.155  15.724   2.568  1.00  0.00           H  
ATOM   1831 2HG  MET C 119      -5.767  17.052   3.664  1.00  0.00           H  
ATOM   1832 1HE  MET C 119      -4.980  16.903  -0.872  1.00  0.00           H  
ATOM   1833 2HE  MET C 119      -4.301  15.675   0.224  1.00  0.00           H  
ATOM   1834 3HE  MET C 119      -6.065  15.830   0.043  1.00  0.00           H  
ATOM   1835  N   THR C 120      -3.035  12.796   4.927  1.00  0.00           N  
ATOM   1836  CA  THR C 120      -1.868  12.000   5.287  1.00  0.00           C  
ATOM   1837  C   THR C 120      -1.299  11.277   4.072  1.00  0.00           C  
ATOM   1838  O   THR C 120      -1.966  10.438   3.468  1.00  0.00           O  
ATOM   1839  CB  THR C 120      -2.211  10.976   6.384  1.00  0.00           C  
ATOM   1840  OG1 THR C 120      -2.646  11.663   7.564  1.00  0.00           O  
ATOM   1841  CG2 THR C 120      -0.996  10.123   6.717  1.00  0.00           C  
ATOM   1842  H   THR C 120      -3.929  12.337   4.819  1.00  0.00           H  
ATOM   1843  HA  THR C 120      -1.098  12.669   5.671  1.00  0.00           H  
ATOM   1844  HB  THR C 120      -3.018  10.329   6.039  1.00  0.00           H  
ATOM   1845  HG1 THR C 120      -3.582  11.503   7.701  1.00  0.00           H  
ATOM   1846 1HG2 THR C 120      -1.258   9.405   7.494  1.00  0.00           H  
ATOM   1847 2HG2 THR C 120      -0.670   9.590   5.824  1.00  0.00           H  
ATOM   1848 3HG2 THR C 120      -0.189  10.763   7.072  1.00  0.00           H  
ATOM   1849  N   GLN C 121      -0.061  11.609   3.719  1.00  0.00           N  
ATOM   1850  CA  GLN C 121       0.616  10.962   2.602  1.00  0.00           C  
ATOM   1851  C   GLN C 121       1.405   9.744   3.066  1.00  0.00           C  
ATOM   1852  O   GLN C 121       1.872   9.693   4.204  1.00  0.00           O  
ATOM   1853  CB  GLN C 121       1.547  11.950   1.894  1.00  0.00           C  
ATOM   1854  CG  GLN C 121       0.831  13.108   1.222  1.00  0.00           C  
ATOM   1855  CD  GLN C 121       1.789  14.050   0.516  1.00  0.00           C  
ATOM   1856  OE1 GLN C 121       1.553  15.259   0.446  1.00  0.00           O  
ATOM   1857  NE2 GLN C 121       2.876  13.500  -0.011  1.00  0.00           N  
ATOM   1858  H   GLN C 121       0.422  12.328   4.238  1.00  0.00           H  
ATOM   1859  HA  GLN C 121      -0.137  10.623   1.890  1.00  0.00           H  
ATOM   1860 1HB  GLN C 121       2.253  12.363   2.615  1.00  0.00           H  
ATOM   1861 2HB  GLN C 121       2.125  11.424   1.134  1.00  0.00           H  
ATOM   1862 1HG  GLN C 121       0.135  12.712   0.483  1.00  0.00           H  
ATOM   1863 2HG  GLN C 121       0.289  13.676   1.979  1.00  0.00           H  
ATOM   1864 1HE2 GLN C 121       3.545  14.071  -0.489  1.00  0.00           H  
ATOM   1865 2HE2 GLN C 121       3.028  12.514   0.069  1.00  0.00           H  
ATOM   1866  N   SER C 122       1.550   8.766   2.179  1.00  0.00           N  
ATOM   1867  CA  SER C 122       2.269   7.539   2.502  1.00  0.00           C  
ATOM   1868  C   SER C 122       3.004   6.995   1.284  1.00  0.00           C  
ATOM   1869  O   SER C 122       2.438   6.904   0.194  1.00  0.00           O  
ATOM   1870  CB  SER C 122       1.306   6.494   3.031  1.00  0.00           C  
ATOM   1871  OG  SER C 122       1.971   5.291   3.303  1.00  0.00           O  
ATOM   1872  H   SER C 122       1.151   8.874   1.257  1.00  0.00           H  
ATOM   1873  HA  SER C 122       3.005   7.763   3.275  1.00  0.00           H  
ATOM   1874 1HB  SER C 122       0.831   6.863   3.940  1.00  0.00           H  
ATOM   1875 2HB  SER C 122       0.519   6.320   2.298  1.00  0.00           H  
ATOM   1876  HG  SER C 122       2.450   5.066   2.501  1.00  0.00           H  
ATOM   1877  N   PRO C 123       4.269   6.634   1.475  1.00  0.00           N  
ATOM   1878  CA  PRO C 123       4.907   6.744   2.781  1.00  0.00           C  
ATOM   1879  C   PRO C 123       5.388   8.165   3.042  1.00  0.00           C  
ATOM   1880  O   PRO C 123       5.180   9.061   2.224  1.00  0.00           O  
ATOM   1881  CB  PRO C 123       6.079   5.762   2.675  1.00  0.00           C  
ATOM   1882  CG  PRO C 123       6.499   5.847   1.248  1.00  0.00           C  
ATOM   1883  CD  PRO C 123       5.210   5.999   0.486  1.00  0.00           C  
ATOM   1884  HA  PRO C 123       4.197   6.427   3.559  1.00  0.00           H  
ATOM   1885 1HB  PRO C 123       6.877   6.052   3.374  1.00  0.00           H  
ATOM   1886 2HB  PRO C 123       5.751   4.752   2.964  1.00  0.00           H  
ATOM   1887 1HG  PRO C 123       7.180   6.699   1.102  1.00  0.00           H  
ATOM   1888 2HG  PRO C 123       7.056   4.943   0.961  1.00  0.00           H  
ATOM   1889 1HD  PRO C 123       5.372   6.652  -0.384  1.00  0.00           H  
ATOM   1890 2HD  PRO C 123       4.853   5.009   0.167  1.00  0.00           H  
ATOM   1891  N   LEU C 124       6.032   8.366   4.187  1.00  0.00           N  
ATOM   1892  CA  LEU C 124       6.688   9.634   4.485  1.00  0.00           C  
ATOM   1893  C   LEU C 124       7.880   9.867   3.566  1.00  0.00           C  
ATOM   1894  O   LEU C 124       8.126  10.989   3.124  1.00  0.00           O  
ATOM   1895  CB  LEU C 124       7.148   9.661   5.948  1.00  0.00           C  
ATOM   1896  CG  LEU C 124       7.807  10.966   6.413  1.00  0.00           C  
ATOM   1897  CD1 LEU C 124       6.834  12.122   6.227  1.00  0.00           C  
ATOM   1898  CD2 LEU C 124       8.225  10.832   7.870  1.00  0.00           C  
ATOM   1899  H   LEU C 124       6.069   7.621   4.868  1.00  0.00           H  
ATOM   1900  HA  LEU C 124       5.971  10.439   4.328  1.00  0.00           H  
ATOM   1901 1HB  LEU C 124       6.286   9.480   6.587  1.00  0.00           H  
ATOM   1902 2HB  LEU C 124       7.865   8.854   6.102  1.00  0.00           H  
ATOM   1903  HG  LEU C 124       8.686  11.168   5.801  1.00  0.00           H  
ATOM   1904 1HD1 LEU C 124       7.302  13.049   6.558  1.00  0.00           H  
ATOM   1905 2HD1 LEU C 124       6.567  12.207   5.174  1.00  0.00           H  
ATOM   1906 3HD1 LEU C 124       5.936  11.939   6.816  1.00  0.00           H  
ATOM   1907 1HD2 LEU C 124       8.695  11.759   8.201  1.00  0.00           H  
ATOM   1908 2HD2 LEU C 124       7.347  10.631   8.484  1.00  0.00           H  
ATOM   1909 3HD2 LEU C 124       8.935  10.010   7.971  1.00  0.00           H  
ATOM   1910  N   SER C 125       8.620   8.800   3.282  1.00  0.00           N  
ATOM   1911  CA  SER C 125       9.738   8.869   2.349  1.00  0.00           C  
ATOM   1912  C   SER C 125       9.879   7.572   1.563  1.00  0.00           C  
ATOM   1913  O   SER C 125       9.683   6.483   2.102  1.00  0.00           O  
ATOM   1914  CB  SER C 125      11.024   9.160   3.097  1.00  0.00           C  
ATOM   1915  OG  SER C 125      12.118   9.186   2.222  1.00  0.00           O  
ATOM   1916  H   SER C 125       8.401   7.918   3.724  1.00  0.00           H  
ATOM   1917  HA  SER C 125       9.550   9.679   1.643  1.00  0.00           H  
ATOM   1918 1HB  SER C 125      10.940  10.119   3.606  1.00  0.00           H  
ATOM   1919 2HB  SER C 125      11.183   8.398   3.859  1.00  0.00           H  
ATOM   1920  HG  SER C 125      11.788   9.546   1.396  1.00  0.00           H  
ATOM   1921  N   LEU C 126      10.221   7.695   0.284  1.00  0.00           N  
ATOM   1922  CA  LEU C 126      10.220   6.554  -0.623  1.00  0.00           C  
ATOM   1923  C   LEU C 126      11.424   6.589  -1.554  1.00  0.00           C  
ATOM   1924  O   LEU C 126      11.355   7.139  -2.653  1.00  0.00           O  
ATOM   1925  CB  LEU C 126       8.927   6.535  -1.449  1.00  0.00           C  
ATOM   1926  CG  LEU C 126       8.772   5.352  -2.413  1.00  0.00           C  
ATOM   1927  CD1 LEU C 126       8.743   4.051  -1.621  1.00  0.00           C  
ATOM   1928  CD2 LEU C 126       7.498   5.525  -3.227  1.00  0.00           C  
ATOM   1929  H   LEU C 126      10.488   8.604  -0.068  1.00  0.00           H  
ATOM   1930  HA  LEU C 126      10.271   5.641  -0.030  1.00  0.00           H  
ATOM   1931 1HB  LEU C 126       8.079   6.519  -0.766  1.00  0.00           H  
ATOM   1932 2HB  LEU C 126       8.877   7.451  -2.037  1.00  0.00           H  
ATOM   1933  HG  LEU C 126       9.630   5.314  -3.084  1.00  0.00           H  
ATOM   1934 1HD1 LEU C 126       8.632   3.211  -2.307  1.00  0.00           H  
ATOM   1935 2HD1 LEU C 126       9.673   3.944  -1.064  1.00  0.00           H  
ATOM   1936 3HD1 LEU C 126       7.903   4.066  -0.928  1.00  0.00           H  
ATOM   1937 1HD2 LEU C 126       7.388   4.684  -3.913  1.00  0.00           H  
ATOM   1938 2HD2 LEU C 126       6.640   5.561  -2.557  1.00  0.00           H  
ATOM   1939 3HD2 LEU C 126       7.554   6.453  -3.797  1.00  0.00           H  
ATOM   1940  N   PRO C 127      12.528   6.000  -1.108  1.00  0.00           N  
ATOM   1941  CA  PRO C 127      13.692   5.804  -1.964  1.00  0.00           C  
ATOM   1942  C   PRO C 127      13.348   4.944  -3.173  1.00  0.00           C  
ATOM   1943  O   PRO C 127      12.735   3.885  -3.039  1.00  0.00           O  
ATOM   1944  CB  PRO C 127      14.689   5.102  -1.036  1.00  0.00           C  
ATOM   1945  CG  PRO C 127      14.207   5.432   0.335  1.00  0.00           C  
ATOM   1946  CD  PRO C 127      12.706   5.433   0.214  1.00  0.00           C  
ATOM   1947  HA  PRO C 127      14.075   6.785  -2.284  1.00  0.00           H  
ATOM   1948 1HB  PRO C 127      14.693   4.021  -1.238  1.00  0.00           H  
ATOM   1949 2HB  PRO C 127      15.707   5.470  -1.231  1.00  0.00           H  
ATOM   1950 1HG  PRO C 127      14.573   4.687   1.056  1.00  0.00           H  
ATOM   1951 2HG  PRO C 127      14.607   6.406   0.654  1.00  0.00           H  
ATOM   1952 1HD  PRO C 127      12.331   4.402   0.290  1.00  0.00           H  
ATOM   1953 2HD  PRO C 127      12.274   6.062   1.007  1.00  0.00           H  
ATOM   1954  N   VAL C 128      13.747   5.405  -4.354  1.00  0.00           N  
ATOM   1955  CA  VAL C 128      13.412   4.719  -5.597  1.00  0.00           C  
ATOM   1956  C   VAL C 128      14.651   4.503  -6.456  1.00  0.00           C  
ATOM   1957  O   VAL C 128      15.466   5.409  -6.627  1.00  0.00           O  
ATOM   1958  CB  VAL C 128      12.374   5.532  -6.393  1.00  0.00           C  
ATOM   1959  CG1 VAL C 128      12.088   4.865  -7.730  1.00  0.00           C  
ATOM   1960  CG2 VAL C 128      11.098   5.679  -5.579  1.00  0.00           C  
ATOM   1961  H   VAL C 128      14.295   6.252  -4.392  1.00  0.00           H  
ATOM   1962  HA  VAL C 128      12.983   3.747  -5.351  1.00  0.00           H  
ATOM   1963  HB  VAL C 128      12.785   6.518  -6.607  1.00  0.00           H  
ATOM   1964 1HG1 VAL C 128      11.352   5.453  -8.280  1.00  0.00           H  
ATOM   1965 2HG1 VAL C 128      13.008   4.803  -8.310  1.00  0.00           H  
ATOM   1966 3HG1 VAL C 128      11.696   3.862  -7.560  1.00  0.00           H  
ATOM   1967 1HG2 VAL C 128      10.368   6.255  -6.148  1.00  0.00           H  
ATOM   1968 2HG2 VAL C 128      10.690   4.692  -5.360  1.00  0.00           H  
ATOM   1969 3HG2 VAL C 128      11.319   6.196  -4.645  1.00  0.00           H  
ATOM   1970  N   THR C 129      14.787   3.296  -6.996  1.00  0.00           N  
ATOM   1971  CA  THR C 129      15.844   3.001  -7.956  1.00  0.00           C  
ATOM   1972  C   THR C 129      15.455   3.452  -9.358  1.00  0.00           C  
ATOM   1973  O   THR C 129      14.334   3.217  -9.809  1.00  0.00           O  
ATOM   1974  CB  THR C 129      16.175   1.497  -7.971  1.00  0.00           C  
ATOM   1975  OG1 THR C 129      16.631   1.093  -6.673  1.00  0.00           O  
ATOM   1976  CG2 THR C 129      17.256   1.199  -8.998  1.00  0.00           C  
ATOM   1977  H   THR C 129      14.142   2.564  -6.734  1.00  0.00           H  
ATOM   1978  HA  THR C 129      16.740   3.547  -7.663  1.00  0.00           H  
ATOM   1979  HB  THR C 129      15.279   0.929  -8.219  1.00  0.00           H  
ATOM   1980  HG1 THR C 129      15.889   0.755  -6.165  1.00  0.00           H  
ATOM   1981 1HG2 THR C 129      17.477   0.132  -8.995  1.00  0.00           H  
ATOM   1982 2HG2 THR C 129      16.908   1.495  -9.988  1.00  0.00           H  
ATOM   1983 3HG2 THR C 129      18.158   1.757  -8.750  1.00  0.00           H  
ATOM   1984  N   PRO C 130      16.389   4.103 -10.045  1.00  0.00           N  
ATOM   1985  CA  PRO C 130      16.167   4.535 -11.419  1.00  0.00           C  
ATOM   1986  C   PRO C 130      15.621   3.398 -12.273  1.00  0.00           C  
ATOM   1987  O   PRO C 130      16.245   2.344 -12.393  1.00  0.00           O  
ATOM   1988  CB  PRO C 130      17.566   4.962 -11.876  1.00  0.00           C  
ATOM   1989  CG  PRO C 130      18.223   5.452 -10.631  1.00  0.00           C  
ATOM   1990  CD  PRO C 130      17.750   4.506  -9.560  1.00  0.00           C  
ATOM   1991  HA  PRO C 130      15.474   5.389 -11.423  1.00  0.00           H  
ATOM   1992 1HB  PRO C 130      18.092   4.108 -12.328  1.00  0.00           H  
ATOM   1993 2HB  PRO C 130      17.488   5.738 -12.651  1.00  0.00           H  
ATOM   1994 1HG  PRO C 130      19.317   5.444 -10.750  1.00  0.00           H  
ATOM   1995 2HG  PRO C 130      17.933   6.495 -10.434  1.00  0.00           H  
ATOM   1996 1HD  PRO C 130      18.431   3.644  -9.505  1.00  0.00           H  
ATOM   1997 2HD  PRO C 130      17.711   5.033  -8.595  1.00  0.00           H  
ATOM   1998  N   GLY C 131      14.452   3.619 -12.865  1.00  0.00           N  
ATOM   1999  CA  GLY C 131      13.806   2.604 -13.689  1.00  0.00           C  
ATOM   2000  C   GLY C 131      12.696   1.897 -12.923  1.00  0.00           C  
ATOM   2001  O   GLY C 131      11.931   1.120 -13.496  1.00  0.00           O  
ATOM   2002  H   GLY C 131      13.998   4.512 -12.740  1.00  0.00           H  
ATOM   2003 1HA  GLY C 131      13.396   3.069 -14.585  1.00  0.00           H  
ATOM   2004 2HA  GLY C 131      14.548   1.876 -14.016  1.00  0.00           H  
ATOM   2005  N   GLU C 132      12.612   2.170 -11.626  1.00  0.00           N  
ATOM   2006  CA  GLU C 132      11.616   1.534 -10.772  1.00  0.00           C  
ATOM   2007  C   GLU C 132      10.391   2.423 -10.598  1.00  0.00           C  
ATOM   2008  O   GLU C 132      10.498   3.562 -10.145  1.00  0.00           O  
ATOM   2009  CB  GLU C 132      12.217   1.205  -9.403  1.00  0.00           C  
ATOM   2010  CG  GLU C 132      11.270   0.481  -8.458  1.00  0.00           C  
ATOM   2011  CD  GLU C 132      11.865   0.252  -7.096  1.00  0.00           C  
ATOM   2012  OE1 GLU C 132      12.895   0.816  -6.816  1.00  0.00           O  
ATOM   2013  OE2 GLU C 132      11.288  -0.490  -6.335  1.00  0.00           O  
ATOM   2014  H   GLU C 132      13.255   2.835 -11.220  1.00  0.00           H  
ATOM   2015  HA  GLU C 132      11.296   0.605 -11.245  1.00  0.00           H  
ATOM   2016 1HB  GLU C 132      13.101   0.581  -9.535  1.00  0.00           H  
ATOM   2017 2HB  GLU C 132      12.537   2.127  -8.916  1.00  0.00           H  
ATOM   2018 1HG  GLU C 132      10.360   1.070  -8.349  1.00  0.00           H  
ATOM   2019 2HG  GLU C 132      10.999  -0.478  -8.897  1.00  0.00           H  
ATOM   2020  N   PRO C 133       9.227   1.895 -10.962  1.00  0.00           N  
ATOM   2021  CA  PRO C 133       7.968   2.601 -10.756  1.00  0.00           C  
ATOM   2022  C   PRO C 133       7.760   2.940  -9.286  1.00  0.00           C  
ATOM   2023  O   PRO C 133       8.142   2.172  -8.402  1.00  0.00           O  
ATOM   2024  CB  PRO C 133       6.924   1.598 -11.258  1.00  0.00           C  
ATOM   2025  CG  PRO C 133       7.675   0.738 -12.217  1.00  0.00           C  
ATOM   2026  CD  PRO C 133       9.040   0.591 -11.598  1.00  0.00           C  
ATOM   2027  HA  PRO C 133       7.962   3.515 -11.368  1.00  0.00           H  
ATOM   2028 1HB  PRO C 133       6.509   1.032 -10.411  1.00  0.00           H  
ATOM   2029 2HB  PRO C 133       6.086   2.132 -11.730  1.00  0.00           H  
ATOM   2030 1HG  PRO C 133       7.162  -0.226 -12.344  1.00  0.00           H  
ATOM   2031 2HG  PRO C 133       7.708   1.214 -13.208  1.00  0.00           H  
ATOM   2032 1HD  PRO C 133       9.025  -0.231 -10.868  1.00  0.00           H  
ATOM   2033 2HD  PRO C 133       9.781   0.397 -12.387  1.00  0.00           H  
ATOM   2034  N   ALA C 134       7.153   4.093  -9.030  1.00  0.00           N  
ATOM   2035  CA  ALA C 134       6.878   4.528  -7.665  1.00  0.00           C  
ATOM   2036  C   ALA C 134       5.395   4.814  -7.466  1.00  0.00           C  
ATOM   2037  O   ALA C 134       4.613   4.779  -8.417  1.00  0.00           O  
ATOM   2038  CB  ALA C 134       7.704   5.760  -7.325  1.00  0.00           C  
ATOM   2039  H   ALA C 134       6.874   4.684  -9.800  1.00  0.00           H  
ATOM   2040  HA  ALA C 134       7.156   3.719  -6.990  1.00  0.00           H  
ATOM   2041 1HB  ALA C 134       7.488   6.072  -6.304  1.00  0.00           H  
ATOM   2042 2HB  ALA C 134       8.765   5.523  -7.416  1.00  0.00           H  
ATOM   2043 3HB  ALA C 134       7.454   6.567  -8.012  1.00  0.00           H  
ATOM   2044  N   SER C 135       5.014   5.098  -6.226  1.00  0.00           N  
ATOM   2045  CA  SER C 135       3.618   5.356  -5.893  1.00  0.00           C  
ATOM   2046  C   SER C 135       3.495   6.112  -4.576  1.00  0.00           C  
ATOM   2047  O   SER C 135       3.942   5.636  -3.533  1.00  0.00           O  
ATOM   2048  CB  SER C 135       2.851   4.050  -5.811  1.00  0.00           C  
ATOM   2049  OG  SER C 135       1.522   4.272  -5.424  1.00  0.00           O  
ATOM   2050  H   SER C 135       5.709   5.136  -5.494  1.00  0.00           H  
ATOM   2051  HA  SER C 135       3.182   5.970  -6.682  1.00  0.00           H  
ATOM   2052 1HB  SER C 135       2.873   3.554  -6.780  1.00  0.00           H  
ATOM   2053 2HB  SER C 135       3.336   3.389  -5.094  1.00  0.00           H  
ATOM   2054  HG  SER C 135       1.556   4.934  -4.729  1.00  0.00           H  
ATOM   2055  N   ILE C 136       2.888   7.292  -4.631  1.00  0.00           N  
ATOM   2056  CA  ILE C 136       2.673   8.099  -3.437  1.00  0.00           C  
ATOM   2057  C   ILE C 136       1.188   8.328  -3.186  1.00  0.00           C  
ATOM   2058  O   ILE C 136       0.500   8.949  -3.996  1.00  0.00           O  
ATOM   2059  CB  ILE C 136       3.389   9.457  -3.555  1.00  0.00           C  
ATOM   2060  CG1 ILE C 136       4.890   9.251  -3.775  1.00  0.00           C  
ATOM   2061  CG2 ILE C 136       3.140  10.300  -2.314  1.00  0.00           C  
ATOM   2062  CD1 ILE C 136       5.305   9.285  -5.228  1.00  0.00           C  
ATOM   2063  H   ILE C 136       2.566   7.638  -5.524  1.00  0.00           H  
ATOM   2064  HA  ILE C 136       3.084   7.566  -2.580  1.00  0.00           H  
ATOM   2065  HB  ILE C 136       3.014   9.991  -4.428  1.00  0.00           H  
ATOM   2066 1HG1 ILE C 136       5.445  10.023  -3.243  1.00  0.00           H  
ATOM   2067 2HG1 ILE C 136       5.191   8.289  -3.358  1.00  0.00           H  
ATOM   2068 1HG2 ILE C 136       3.654  11.256  -2.415  1.00  0.00           H  
ATOM   2069 2HG2 ILE C 136       2.071  10.474  -2.201  1.00  0.00           H  
ATOM   2070 3HG2 ILE C 136       3.518   9.776  -1.436  1.00  0.00           H  
ATOM   2071 1HD1 ILE C 136       6.382   9.132  -5.303  1.00  0.00           H  
ATOM   2072 2HD1 ILE C 136       4.788   8.495  -5.773  1.00  0.00           H  
ATOM   2073 3HD1 ILE C 136       5.047  10.252  -5.657  1.00  0.00           H  
ATOM   2074  N   SER C 137       0.699   7.823  -2.059  1.00  0.00           N  
ATOM   2075  CA  SER C 137      -0.720   7.909  -1.733  1.00  0.00           C  
ATOM   2076  C   SER C 137      -1.000   9.074  -0.793  1.00  0.00           C  
ATOM   2077  O   SER C 137      -0.128   9.493  -0.032  1.00  0.00           O  
ATOM   2078  CB  SER C 137      -1.190   6.613  -1.101  1.00  0.00           C  
ATOM   2079  OG  SER C 137      -1.119   5.554  -2.015  1.00  0.00           O  
ATOM   2080  H   SER C 137       1.325   7.368  -1.411  1.00  0.00           H  
ATOM   2081  HA  SER C 137      -1.278   8.072  -2.656  1.00  0.00           H  
ATOM   2082 1HB  SER C 137      -0.573   6.388  -0.231  1.00  0.00           H  
ATOM   2083 2HB  SER C 137      -2.215   6.729  -0.753  1.00  0.00           H  
ATOM   2084  HG  SER C 137      -1.769   5.746  -2.694  1.00  0.00           H  
ATOM   2085  N   CYS C 138      -2.222   9.594  -0.850  1.00  0.00           N  
ATOM   2086  CA  CYS C 138      -2.645  10.656   0.053  1.00  0.00           C  
ATOM   2087  C   CYS C 138      -4.098  10.475   0.474  1.00  0.00           C  
ATOM   2088  O   CYS C 138      -5.009  10.567  -0.349  1.00  0.00           O  
ATOM   2089  CB  CYS C 138      -2.479  12.024  -0.609  1.00  0.00           C  
ATOM   2090  SG  CYS C 138      -2.959  13.417   0.441  1.00  0.00           S  
ATOM   2091  H   CYS C 138      -2.873   9.244  -1.538  1.00  0.00           H  
ATOM   2092  HA  CYS C 138      -2.018  10.623   0.944  1.00  0.00           H  
ATOM   2093 1HB  CYS C 138      -1.437  12.164  -0.899  1.00  0.00           H  
ATOM   2094 2HB  CYS C 138      -3.079  12.064  -1.518  1.00  0.00           H  
ATOM   2095  N   ARG C 139      -4.309  10.217   1.760  1.00  0.00           N  
ATOM   2096  CA  ARG C 139      -5.649   9.986   2.286  1.00  0.00           C  
ATOM   2097  C   ARG C 139      -6.149  11.192   3.069  1.00  0.00           C  
ATOM   2098  O   ARG C 139      -5.535  11.603   4.054  1.00  0.00           O  
ATOM   2099  CB  ARG C 139      -5.667   8.758   3.184  1.00  0.00           C  
ATOM   2100  CG  ARG C 139      -6.962   8.547   3.953  1.00  0.00           C  
ATOM   2101  CD  ARG C 139      -6.993   7.222   4.623  1.00  0.00           C  
ATOM   2102  NE  ARG C 139      -7.294   6.149   3.689  1.00  0.00           N  
ATOM   2103  CZ  ARG C 139      -7.119   4.838   3.947  1.00  0.00           C  
ATOM   2104  NH1 ARG C 139      -6.645   4.455   5.112  1.00  0.00           N  
ATOM   2105  NH2 ARG C 139      -7.423   3.937   3.029  1.00  0.00           N  
ATOM   2106  H   ARG C 139      -3.520  10.180   2.390  1.00  0.00           H  
ATOM   2107  HA  ARG C 139      -6.324   9.813   1.447  1.00  0.00           H  
ATOM   2108 1HB  ARG C 139      -5.491   7.866   2.585  1.00  0.00           H  
ATOM   2109 2HB  ARG C 139      -4.859   8.828   3.912  1.00  0.00           H  
ATOM   2110 1HG  ARG C 139      -7.062   9.319   4.716  1.00  0.00           H  
ATOM   2111 2HG  ARG C 139      -7.807   8.604   3.266  1.00  0.00           H  
ATOM   2112 1HD  ARG C 139      -6.022   7.019   5.073  1.00  0.00           H  
ATOM   2113 2HD  ARG C 139      -7.759   7.224   5.398  1.00  0.00           H  
ATOM   2114  HE  ARG C 139      -7.661   6.404   2.782  1.00  0.00           H  
ATOM   2115 1HH1 ARG C 139      -6.412   5.144   5.813  1.00  0.00           H  
ATOM   2116 2HH1 ARG C 139      -6.513   3.473   5.305  1.00  0.00           H  
ATOM   2117 1HH2 ARG C 139      -7.788   4.232   2.133  1.00  0.00           H  
ATOM   2118 2HH2 ARG C 139      -7.292   2.956   3.222  1.00  0.00           H  
ATOM   2119  N   SER C 140      -7.268  11.756   2.627  1.00  0.00           N  
ATOM   2120  CA  SER C 140      -7.888  12.878   3.323  1.00  0.00           C  
ATOM   2121  C   SER C 140      -8.838  12.394   4.410  1.00  0.00           C  
ATOM   2122  O   SER C 140      -9.329  11.266   4.362  1.00  0.00           O  
ATOM   2123  CB  SER C 140      -8.637  13.754   2.338  1.00  0.00           C  
ATOM   2124  OG  SER C 140      -9.747  13.081   1.810  1.00  0.00           O  
ATOM   2125  H   SER C 140      -7.700  11.399   1.787  1.00  0.00           H  
ATOM   2126  HA  SER C 140      -7.102  13.470   3.793  1.00  0.00           H  
ATOM   2127 1HB  SER C 140      -8.964  14.665   2.837  1.00  0.00           H  
ATOM   2128 2HB  SER C 140      -7.968  14.046   1.529  1.00  0.00           H  
ATOM   2129  HG  SER C 140     -10.496  13.669   1.935  1.00  0.00           H  
ATOM   2130  N   SER C 141      -9.094  13.253   5.391  1.00  0.00           N  
ATOM   2131  CA  SER C 141     -10.037  12.939   6.457  1.00  0.00           C  
ATOM   2132  C   SER C 141     -11.469  13.243   6.034  1.00  0.00           C  
ATOM   2133  O   SER C 141     -12.418  12.932   6.753  1.00  0.00           O  
ATOM   2134  CB  SER C 141      -9.693  13.726   7.707  1.00  0.00           C  
ATOM   2135  OG  SER C 141      -9.899  15.098   7.510  1.00  0.00           O  
ATOM   2136  H   SER C 141      -8.623  14.146   5.398  1.00  0.00           H  
ATOM   2137  HA  SER C 141      -9.965  11.874   6.681  1.00  0.00           H  
ATOM   2138 1HB  SER C 141     -10.307  13.379   8.537  1.00  0.00           H  
ATOM   2139 2HB  SER C 141      -8.652  13.547   7.974  1.00  0.00           H  
ATOM   2140  HG  SER C 141     -10.846  15.236   7.581  1.00  0.00           H  
ATOM   2141  N   GLN C 142     -11.617  13.853   4.863  1.00  0.00           N  
ATOM   2142  CA  GLN C 142     -12.930  14.236   4.359  1.00  0.00           C  
ATOM   2143  C   GLN C 142     -12.978  14.170   2.838  1.00  0.00           C  
ATOM   2144  O   GLN C 142     -11.990  14.461   2.163  1.00  0.00           O  
ATOM   2145  CB  GLN C 142     -13.296  15.645   4.833  1.00  0.00           C  
ATOM   2146  CG  GLN C 142     -14.670  16.115   4.387  1.00  0.00           C  
ATOM   2147  CD  GLN C 142     -15.035  17.469   4.964  1.00  0.00           C  
ATOM   2148  OE1 GLN C 142     -14.401  17.948   5.908  1.00  0.00           O  
ATOM   2149  NE2 GLN C 142     -16.062  18.095   4.400  1.00  0.00           N  
ATOM   2150  H   GLN C 142     -10.798  14.057   4.307  1.00  0.00           H  
ATOM   2151  HA  GLN C 142     -13.668  13.535   4.749  1.00  0.00           H  
ATOM   2152 1HB  GLN C 142     -13.266  15.682   5.922  1.00  0.00           H  
ATOM   2153 2HB  GLN C 142     -12.560  16.357   4.460  1.00  0.00           H  
ATOM   2154 1HG  GLN C 142     -14.681  16.193   3.299  1.00  0.00           H  
ATOM   2155 2HG  GLN C 142     -15.415  15.390   4.716  1.00  0.00           H  
ATOM   2156 1HE2 GLN C 142     -16.349  18.992   4.739  1.00  0.00           H  
ATOM   2157 2HE2 GLN C 142     -16.548  17.670   3.636  1.00  0.00           H  
ATOM   2158  N   ASN C 143     -14.132  13.786   2.303  1.00  0.00           N  
ATOM   2159  CA  ASN C 143     -14.312  13.688   0.860  1.00  0.00           C  
ATOM   2160  C   ASN C 143     -14.061  15.028   0.181  1.00  0.00           C  
ATOM   2161  O   ASN C 143     -14.701  16.029   0.505  1.00  0.00           O  
ATOM   2162  CB  ASN C 143     -15.701  13.174   0.529  1.00  0.00           C  
ATOM   2163  CG  ASN C 143     -15.856  12.823  -0.925  1.00  0.00           C  
ATOM   2164  OD1 ASN C 143     -15.369  13.542  -1.805  1.00  0.00           O  
ATOM   2165  ND2 ASN C 143     -16.526  11.732  -1.194  1.00  0.00           N  
ATOM   2166  H   ASN C 143     -14.904  13.556   2.912  1.00  0.00           H  
ATOM   2167  HA  ASN C 143     -13.578  12.984   0.466  1.00  0.00           H  
ATOM   2168 1HB  ASN C 143     -15.914  12.288   1.129  1.00  0.00           H  
ATOM   2169 2HB  ASN C 143     -16.441  13.931   0.789  1.00  0.00           H  
ATOM   2170 1HD2 ASN C 143     -16.661  11.449  -2.145  1.00  0.00           H  
ATOM   2171 2HD2 ASN C 143     -16.903  11.180  -0.451  1.00  0.00           H  
ATOM   2172  N   ILE C 144     -13.126  15.042  -0.763  1.00  0.00           N  
ATOM   2173  CA  ILE C 144     -12.697  16.282  -1.398  1.00  0.00           C  
ATOM   2174  C   ILE C 144     -13.229  16.384  -2.822  1.00  0.00           C  
ATOM   2175  O   ILE C 144     -12.650  17.071  -3.664  1.00  0.00           O  
ATOM   2176  CB  ILE C 144     -11.161  16.388  -1.415  1.00  0.00           C  
ATOM   2177  CG1 ILE C 144     -10.554  15.219  -2.196  1.00  0.00           C  
ATOM   2178  CG2 ILE C 144     -10.615  16.424   0.004  1.00  0.00           C  
ATOM   2179  CD1 ILE C 144      -9.081  15.383  -2.493  1.00  0.00           C  
ATOM   2180  H   ILE C 144     -12.702  14.171  -1.047  1.00  0.00           H  
ATOM   2181  HA  ILE C 144     -13.094  17.119  -0.826  1.00  0.00           H  
ATOM   2182  HB  ILE C 144     -10.865  17.300  -1.932  1.00  0.00           H  
ATOM   2183 1HG1 ILE C 144     -10.688  14.296  -1.633  1.00  0.00           H  
ATOM   2184 2HG1 ILE C 144     -11.081  15.103  -3.144  1.00  0.00           H  
ATOM   2185 1HG2 ILE C 144      -9.528  16.498  -0.027  1.00  0.00           H  
ATOM   2186 2HG2 ILE C 144     -11.023  17.287   0.528  1.00  0.00           H  
ATOM   2187 3HG2 ILE C 144     -10.902  15.512   0.528  1.00  0.00           H  
ATOM   2188 1HD1 ILE C 144      -8.723  14.516  -3.049  1.00  0.00           H  
ATOM   2189 2HD1 ILE C 144      -8.927  16.284  -3.088  1.00  0.00           H  
ATOM   2190 3HD1 ILE C 144      -8.529  15.466  -1.558  1.00  0.00           H  
ATOM   2191  N   VAL C 145     -14.335  15.697  -3.085  1.00  0.00           N  
ATOM   2192  CA  VAL C 145     -15.051  15.851  -4.346  1.00  0.00           C  
ATOM   2193  C   VAL C 145     -16.120  16.931  -4.245  1.00  0.00           C  
ATOM   2194  O   VAL C 145     -17.088  16.792  -3.498  1.00  0.00           O  
ATOM   2195  CB  VAL C 145     -15.709  14.519  -4.754  1.00  0.00           C  
ATOM   2196  CG1 VAL C 145     -16.470  14.679  -6.061  1.00  0.00           C  
ATOM   2197  CG2 VAL C 145     -14.649  13.434  -4.876  1.00  0.00           C  
ATOM   2198  H   VAL C 145     -14.690  15.051  -2.394  1.00  0.00           H  
ATOM   2199  HA  VAL C 145     -14.335  16.138  -5.118  1.00  0.00           H  
ATOM   2200  HB  VAL C 145     -16.435  14.235  -3.992  1.00  0.00           H  
ATOM   2201 1HG1 VAL C 145     -16.929  13.728  -6.334  1.00  0.00           H  
ATOM   2202 2HG1 VAL C 145     -17.247  15.434  -5.940  1.00  0.00           H  
ATOM   2203 3HG1 VAL C 145     -15.782  14.987  -6.848  1.00  0.00           H  
ATOM   2204 1HG2 VAL C 145     -15.121  12.495  -5.163  1.00  0.00           H  
ATOM   2205 2HG2 VAL C 145     -13.920  13.721  -5.634  1.00  0.00           H  
ATOM   2206 3HG2 VAL C 145     -14.145  13.308  -3.917  1.00  0.00           H  
ATOM   2207  N   HIS C 146     -15.938  18.009  -5.001  1.00  0.00           N  
ATOM   2208  CA  HIS C 146     -16.834  19.157  -4.926  1.00  0.00           C  
ATOM   2209  C   HIS C 146     -18.186  18.842  -5.552  1.00  0.00           C  
ATOM   2210  O   HIS C 146     -18.286  18.006  -6.449  1.00  0.00           O  
ATOM   2211  CB  HIS C 146     -16.214  20.374  -5.621  1.00  0.00           C  
ATOM   2212  CG  HIS C 146     -16.884  21.668  -5.280  1.00  0.00           C  
ATOM   2213  ND1 HIS C 146     -18.145  21.995  -5.733  1.00  0.00           N  
ATOM   2214  CD2 HIS C 146     -16.469  22.717  -4.531  1.00  0.00           C  
ATOM   2215  CE1 HIS C 146     -18.477  23.190  -5.276  1.00  0.00           C  
ATOM   2216  NE2 HIS C 146     -17.478  23.649  -4.545  1.00  0.00           N  
ATOM   2217  H   HIS C 146     -15.159  18.034  -5.643  1.00  0.00           H  
ATOM   2218  HA  HIS C 146     -17.006  19.417  -3.882  1.00  0.00           H  
ATOM   2219 1HB  HIS C 146     -15.161  20.452  -5.347  1.00  0.00           H  
ATOM   2220 2HB  HIS C 146     -16.262  20.239  -6.701  1.00  0.00           H  
ATOM   2221  HD2 HIS C 146     -15.514  22.806  -4.014  1.00  0.00           H  
ATOM   2222  HE1 HIS C 146     -19.416  23.708  -5.470  1.00  0.00           H  
ATOM   2223  HE2 HIS C 146     -17.454  24.540  -4.071  1.00  0.00           H  
ATOM   2224  N   ASN C 147     -19.226  19.517  -5.072  1.00  0.00           N  
ATOM   2225  CA  ASN C 147     -20.590  19.222  -5.492  1.00  0.00           C  
ATOM   2226  C   ASN C 147     -20.798  19.557  -6.964  1.00  0.00           C  
ATOM   2227  O   ASN C 147     -21.731  19.062  -7.597  1.00  0.00           O  
ATOM   2228  CB  ASN C 147     -21.589  19.970  -4.628  1.00  0.00           C  
ATOM   2229  CG  ASN C 147     -21.687  19.406  -3.238  1.00  0.00           C  
ATOM   2230  OD1 ASN C 147     -21.357  18.237  -3.005  1.00  0.00           O  
ATOM   2231  ND2 ASN C 147     -22.134  20.213  -2.310  1.00  0.00           N  
ATOM   2232  H   ASN C 147     -19.066  20.254  -4.400  1.00  0.00           H  
ATOM   2233  HA  ASN C 147     -20.764  18.151  -5.377  1.00  0.00           H  
ATOM   2234 1HB  ASN C 147     -21.298  21.020  -4.562  1.00  0.00           H  
ATOM   2235 2HB  ASN C 147     -22.574  19.932  -5.093  1.00  0.00           H  
ATOM   2236 1HD2 ASN C 147     -22.221  19.891  -1.367  1.00  0.00           H  
ATOM   2237 2HD2 ASN C 147     -22.390  21.150  -2.544  1.00  0.00           H  
ATOM   2238  N   ASN C 148     -19.924  20.400  -7.503  1.00  0.00           N  
ATOM   2239  CA  ASN C 148     -20.016  20.809  -8.899  1.00  0.00           C  
ATOM   2240  C   ASN C 148     -19.412  19.758  -9.822  1.00  0.00           C  
ATOM   2241  O   ASN C 148     -19.344  19.949 -11.036  1.00  0.00           O  
ATOM   2242  CB  ASN C 148     -19.342  22.153  -9.107  1.00  0.00           C  
ATOM   2243  CG  ASN C 148     -17.851  22.087  -8.919  1.00  0.00           C  
ATOM   2244  OD1 ASN C 148     -17.282  21.003  -8.748  1.00  0.00           O  
ATOM   2245  ND2 ASN C 148     -17.209  23.226  -8.946  1.00  0.00           N  
ATOM   2246  H   ASN C 148     -19.177  20.767  -6.931  1.00  0.00           H  
ATOM   2247  HA  ASN C 148     -21.070  20.904  -9.164  1.00  0.00           H  
ATOM   2248 1HB  ASN C 148     -19.553  22.514 -10.114  1.00  0.00           H  
ATOM   2249 2HB  ASN C 148     -19.753  22.879  -8.406  1.00  0.00           H  
ATOM   2250 1HD2 ASN C 148     -16.215  23.244  -8.826  1.00  0.00           H  
ATOM   2251 2HD2 ASN C 148     -17.710  24.080  -9.087  1.00  0.00           H  
ATOM   2252  N   GLY C 149     -18.975  18.647  -9.238  1.00  0.00           N  
ATOM   2253  CA  GLY C 149     -18.532  17.496 -10.017  1.00  0.00           C  
ATOM   2254  C   GLY C 149     -17.035  17.557 -10.288  1.00  0.00           C  
ATOM   2255  O   GLY C 149     -16.490  16.722 -11.010  1.00  0.00           O  
ATOM   2256  H   GLY C 149     -18.948  18.599  -8.230  1.00  0.00           H  
ATOM   2257 1HA  GLY C 149     -18.771  16.579  -9.478  1.00  0.00           H  
ATOM   2258 2HA  GLY C 149     -19.076  17.465 -10.960  1.00  0.00           H  
ATOM   2259  N   ILE C 150     -16.373  18.551  -9.706  1.00  0.00           N  
ATOM   2260  CA  ILE C 150     -14.938  18.728  -9.891  1.00  0.00           C  
ATOM   2261  C   ILE C 150     -14.174  18.406  -8.613  1.00  0.00           C  
ATOM   2262  O   ILE C 150     -14.467  18.950  -7.548  1.00  0.00           O  
ATOM   2263  CB  ILE C 150     -14.614  20.167 -10.333  1.00  0.00           C  
ATOM   2264  CG1 ILE C 150     -15.307  20.486 -11.661  1.00  0.00           C  
ATOM   2265  CG2 ILE C 150     -13.111  20.361 -10.453  1.00  0.00           C  
ATOM   2266  CD1 ILE C 150     -15.240  21.945 -12.050  1.00  0.00           C  
ATOM   2267  H   ILE C 150     -16.877  19.201  -9.120  1.00  0.00           H  
ATOM   2268  HA  ILE C 150     -14.603  18.045 -10.670  1.00  0.00           H  
ATOM   2269  HB  ILE C 150     -15.004  20.870  -9.598  1.00  0.00           H  
ATOM   2270 1HG1 ILE C 150     -14.852  19.899 -12.458  1.00  0.00           H  
ATOM   2271 2HG1 ILE C 150     -16.356  20.197 -11.603  1.00  0.00           H  
ATOM   2272 1HG2 ILE C 150     -12.900  21.383 -10.768  1.00  0.00           H  
ATOM   2273 2HG2 ILE C 150     -12.642  20.175  -9.488  1.00  0.00           H  
ATOM   2274 3HG2 ILE C 150     -12.712  19.665 -11.191  1.00  0.00           H  
ATOM   2275 1HD1 ILE C 150     -15.753  22.092 -13.001  1.00  0.00           H  
ATOM   2276 2HD1 ILE C 150     -15.723  22.549 -11.280  1.00  0.00           H  
ATOM   2277 3HD1 ILE C 150     -14.199  22.248 -12.149  1.00  0.00           H  
ATOM   2278  N   THR C 151     -13.192  17.517  -8.725  1.00  0.00           N  
ATOM   2279  CA  THR C 151     -12.277  17.244  -7.624  1.00  0.00           C  
ATOM   2280  C   THR C 151     -11.002  18.068  -7.749  1.00  0.00           C  
ATOM   2281  O   THR C 151     -10.199  17.852  -8.658  1.00  0.00           O  
ATOM   2282  CB  THR C 151     -11.921  15.747  -7.557  1.00  0.00           C  
ATOM   2283  OG1 THR C 151     -13.116  14.977  -7.375  1.00  0.00           O  
ATOM   2284  CG2 THR C 151     -10.968  15.476  -6.403  1.00  0.00           C  
ATOM   2285  H   THR C 151     -13.077  17.018  -9.596  1.00  0.00           H  
ATOM   2286  HA  THR C 151     -12.766  17.522  -6.690  1.00  0.00           H  
ATOM   2287  HB  THR C 151     -11.448  15.444  -8.491  1.00  0.00           H  
ATOM   2288  HG1 THR C 151     -13.393  14.613  -8.220  1.00  0.00           H  
ATOM   2289 1HG2 THR C 151     -10.727  14.414  -6.372  1.00  0.00           H  
ATOM   2290 2HG2 THR C 151     -10.053  16.052  -6.544  1.00  0.00           H  
ATOM   2291 3HG2 THR C 151     -11.439  15.769  -5.466  1.00  0.00           H  
ATOM   2292  N   TYR C 152     -10.821  19.012  -6.833  1.00  0.00           N  
ATOM   2293  CA  TYR C 152      -9.714  19.958  -6.915  1.00  0.00           C  
ATOM   2294  C   TYR C 152      -8.460  19.397  -6.257  1.00  0.00           C  
ATOM   2295  O   TYR C 152      -8.028  19.879  -5.210  1.00  0.00           O  
ATOM   2296  CB  TYR C 152     -10.100  21.291  -6.271  1.00  0.00           C  
ATOM   2297  CG  TYR C 152     -11.216  22.016  -6.990  1.00  0.00           C  
ATOM   2298  CD1 TYR C 152     -12.537  21.787  -6.631  1.00  0.00           C  
ATOM   2299  CD2 TYR C 152     -10.920  22.910  -8.008  1.00  0.00           C  
ATOM   2300  CE1 TYR C 152     -13.556  22.449  -7.287  1.00  0.00           C  
ATOM   2301  CE2 TYR C 152     -11.939  23.572  -8.664  1.00  0.00           C  
ATOM   2302  CZ  TYR C 152     -13.252  23.344  -8.307  1.00  0.00           C  
ATOM   2303  OH  TYR C 152     -14.268  24.004  -8.961  1.00  0.00           O  
ATOM   2304  H   TYR C 152     -11.466  19.077  -6.059  1.00  0.00           H  
ATOM   2305  HA  TYR C 152      -9.486  20.132  -7.967  1.00  0.00           H  
ATOM   2306 1HB  TYR C 152     -10.414  21.120  -5.240  1.00  0.00           H  
ATOM   2307 2HB  TYR C 152      -9.231  21.947  -6.244  1.00  0.00           H  
ATOM   2308  HD1 TYR C 152     -12.770  21.085  -5.830  1.00  0.00           H  
ATOM   2309  HD2 TYR C 152      -9.882  23.089  -8.291  1.00  0.00           H  
ATOM   2310  HE1 TYR C 152     -14.593  22.269  -7.005  1.00  0.00           H  
ATOM   2311  HE2 TYR C 152     -11.706  24.274  -9.465  1.00  0.00           H  
ATOM   2312  HH  TYR C 152     -13.892  24.609  -9.605  1.00  0.00           H  
ATOM   2313  N   LEU C 153      -7.878  18.376  -6.878  1.00  0.00           N  
ATOM   2314  CA  LEU C 153      -6.683  17.736  -6.344  1.00  0.00           C  
ATOM   2315  C   LEU C 153      -5.449  18.108  -7.156  1.00  0.00           C  
ATOM   2316  O   LEU C 153      -5.391  17.866  -8.362  1.00  0.00           O  
ATOM   2317  CB  LEU C 153      -6.856  16.212  -6.336  1.00  0.00           C  
ATOM   2318  CG  LEU C 153      -5.631  15.405  -5.888  1.00  0.00           C  
ATOM   2319  CD1 LEU C 153      -5.330  15.708  -4.426  1.00  0.00           C  
ATOM   2320  CD2 LEU C 153      -5.897  13.921  -6.095  1.00  0.00           C  
ATOM   2321  H   LEU C 153      -8.275  18.036  -7.742  1.00  0.00           H  
ATOM   2322  HA  LEU C 153      -6.535  18.077  -5.320  1.00  0.00           H  
ATOM   2323 1HB  LEU C 153      -7.680  15.960  -5.670  1.00  0.00           H  
ATOM   2324 2HB  LEU C 153      -7.117  15.886  -7.343  1.00  0.00           H  
ATOM   2325  HG  LEU C 153      -4.763  15.704  -6.476  1.00  0.00           H  
ATOM   2326 1HD1 LEU C 153      -4.459  15.135  -4.108  1.00  0.00           H  
ATOM   2327 2HD1 LEU C 153      -5.124  16.772  -4.311  1.00  0.00           H  
ATOM   2328 3HD1 LEU C 153      -6.188  15.434  -3.814  1.00  0.00           H  
ATOM   2329 1HD2 LEU C 153      -5.026  13.348  -5.777  1.00  0.00           H  
ATOM   2330 2HD2 LEU C 153      -6.764  13.621  -5.506  1.00  0.00           H  
ATOM   2331 3HD2 LEU C 153      -6.092  13.730  -7.150  1.00  0.00           H  
ATOM   2332  N   GLU C 154      -4.463  18.697  -6.489  1.00  0.00           N  
ATOM   2333  CA  GLU C 154      -3.212  19.070  -7.139  1.00  0.00           C  
ATOM   2334  C   GLU C 154      -2.018  18.424  -6.449  1.00  0.00           C  
ATOM   2335  O   GLU C 154      -1.987  18.304  -5.224  1.00  0.00           O  
ATOM   2336  CB  GLU C 154      -3.048  20.591  -7.147  1.00  0.00           C  
ATOM   2337  CG  GLU C 154      -4.106  21.334  -7.950  1.00  0.00           C  
ATOM   2338  CD  GLU C 154      -3.947  22.828  -7.886  1.00  0.00           C  
ATOM   2339  OE1 GLU C 154      -3.160  23.289  -7.095  1.00  0.00           O  
ATOM   2340  OE2 GLU C 154      -4.615  23.508  -8.629  1.00  0.00           O  
ATOM   2341  H   GLU C 154      -4.583  18.893  -5.505  1.00  0.00           H  
ATOM   2342  HA  GLU C 154      -3.240  18.716  -8.170  1.00  0.00           H  
ATOM   2343 1HB  GLU C 154      -3.080  20.966  -6.124  1.00  0.00           H  
ATOM   2344 2HB  GLU C 154      -2.072  20.849  -7.560  1.00  0.00           H  
ATOM   2345 1HG  GLU C 154      -4.045  21.018  -8.991  1.00  0.00           H  
ATOM   2346 2HG  GLU C 154      -5.091  21.062  -7.573  1.00  0.00           H  
ATOM   2347  N   TRP C 155      -1.036  18.008  -7.241  1.00  0.00           N  
ATOM   2348  CA  TRP C 155       0.222  17.506  -6.703  1.00  0.00           C  
ATOM   2349  C   TRP C 155       1.379  18.434  -7.052  1.00  0.00           C  
ATOM   2350  O   TRP C 155       1.428  18.997  -8.145  1.00  0.00           O  
ATOM   2351  CB  TRP C 155       0.510  16.103  -7.240  1.00  0.00           C  
ATOM   2352  CG  TRP C 155      -0.404  15.052  -6.687  1.00  0.00           C  
ATOM   2353  CD1 TRP C 155      -1.676  14.781  -7.095  1.00  0.00           C  
ATOM   2354  CD2 TRP C 155      -0.120  14.120  -5.615  1.00  0.00           C  
ATOM   2355  NE1 TRP C 155      -2.201  13.751  -6.354  1.00  0.00           N  
ATOM   2356  CE2 TRP C 155      -1.262  13.333  -5.446  1.00  0.00           C  
ATOM   2357  CE3 TRP C 155       0.996  13.893  -4.800  1.00  0.00           C  
ATOM   2358  CZ2 TRP C 155      -1.327  12.332  -4.490  1.00  0.00           C  
ATOM   2359  CZ3 TRP C 155       0.931  12.888  -3.843  1.00  0.00           C  
ATOM   2360  CH2 TRP C 155      -0.201  12.128  -3.692  1.00  0.00           C  
ATOM   2361  H   TRP C 155      -1.165  18.041  -8.243  1.00  0.00           H  
ATOM   2362  HA  TRP C 155       0.138  17.455  -5.618  1.00  0.00           H  
ATOM   2363 1HB  TRP C 155       0.416  16.102  -8.326  1.00  0.00           H  
ATOM   2364 2HB  TRP C 155       1.536  15.825  -7.000  1.00  0.00           H  
ATOM   2365  HD1 TRP C 155      -2.199  15.306  -7.892  1.00  0.00           H  
ATOM   2366  HE1 TRP C 155      -3.128  13.363  -6.460  1.00  0.00           H  
ATOM   2367  HE3 TRP C 155       1.899  14.493  -4.917  1.00  0.00           H  
ATOM   2368  HZ2 TRP C 155      -2.217  11.717  -4.355  1.00  0.00           H  
ATOM   2369  HZ3 TRP C 155       1.804  12.719  -3.211  1.00  0.00           H  
ATOM   2370  HH2 TRP C 155      -0.218  11.347  -2.931  1.00  0.00           H  
ATOM   2371  N   TYR C 156       2.310  18.589  -6.116  1.00  0.00           N  
ATOM   2372  CA  TYR C 156       3.467  19.451  -6.321  1.00  0.00           C  
ATOM   2373  C   TYR C 156       4.768  18.672  -6.171  1.00  0.00           C  
ATOM   2374  O   TYR C 156       4.865  17.759  -5.352  1.00  0.00           O  
ATOM   2375  CB  TYR C 156       3.438  20.628  -5.343  1.00  0.00           C  
ATOM   2376  CG  TYR C 156       2.235  21.530  -5.509  1.00  0.00           C  
ATOM   2377  CD1 TYR C 156       1.075  21.277  -4.791  1.00  0.00           C  
ATOM   2378  CD2 TYR C 156       2.291  22.609  -6.379  1.00  0.00           C  
ATOM   2379  CE1 TYR C 156      -0.024  22.101  -4.943  1.00  0.00           C  
ATOM   2380  CE2 TYR C 156       1.193  23.432  -6.530  1.00  0.00           C  
ATOM   2381  CZ  TYR C 156       0.039  23.181  -5.816  1.00  0.00           C  
ATOM   2382  OH  TYR C 156      -1.056  24.001  -5.967  1.00  0.00           O  
ATOM   2383  H   TYR C 156       2.212  18.096  -5.239  1.00  0.00           H  
ATOM   2384  HA  TYR C 156       3.431  19.842  -7.338  1.00  0.00           H  
ATOM   2385 1HB  TYR C 156       3.442  20.251  -4.319  1.00  0.00           H  
ATOM   2386 2HB  TYR C 156       4.336  21.231  -5.473  1.00  0.00           H  
ATOM   2387  HD1 TYR C 156       1.030  20.429  -4.108  1.00  0.00           H  
ATOM   2388  HD2 TYR C 156       3.203  22.806  -6.943  1.00  0.00           H  
ATOM   2389  HE1 TYR C 156      -0.935  21.903  -4.379  1.00  0.00           H  
ATOM   2390  HE2 TYR C 156       1.237  24.280  -7.214  1.00  0.00           H  
ATOM   2391  HH  TYR C 156      -1.766  23.511  -6.388  1.00  0.00           H  
ATOM   2392  N   LEU C 157       5.766  19.039  -6.968  1.00  0.00           N  
ATOM   2393  CA  LEU C 157       7.069  18.387  -6.913  1.00  0.00           C  
ATOM   2394  C   LEU C 157       8.165  19.377  -6.538  1.00  0.00           C  
ATOM   2395  O   LEU C 157       8.385  20.367  -7.236  1.00  0.00           O  
ATOM   2396  CB  LEU C 157       7.396  17.741  -8.265  1.00  0.00           C  
ATOM   2397  CG  LEU C 157       8.796  17.126  -8.387  1.00  0.00           C  
ATOM   2398  CD1 LEU C 157       8.958  16.020  -7.353  1.00  0.00           C  
ATOM   2399  CD2 LEU C 157       8.994  16.589  -9.797  1.00  0.00           C  
ATOM   2400  H   LEU C 157       5.618  19.788  -7.629  1.00  0.00           H  
ATOM   2401  HA  LEU C 157       7.034  17.609  -6.151  1.00  0.00           H  
ATOM   2402 1HB  LEU C 157       6.670  16.952  -8.457  1.00  0.00           H  
ATOM   2403 2HB  LEU C 157       7.296  18.496  -9.044  1.00  0.00           H  
ATOM   2404  HG  LEU C 157       9.548  17.889  -8.180  1.00  0.00           H  
ATOM   2405 1HD1 LEU C 157       9.953  15.584  -7.439  1.00  0.00           H  
ATOM   2406 2HD1 LEU C 157       8.831  16.436  -6.353  1.00  0.00           H  
ATOM   2407 3HD1 LEU C 157       8.208  15.249  -7.524  1.00  0.00           H  
ATOM   2408 1HD2 LEU C 157       9.989  16.153  -9.884  1.00  0.00           H  
ATOM   2409 2HD2 LEU C 157       8.244  15.826 -10.004  1.00  0.00           H  
ATOM   2410 3HD2 LEU C 157       8.890  17.404 -10.514  1.00  0.00           H  
ATOM   2411  N   GLN C 158       8.849  19.105  -5.432  1.00  0.00           N  
ATOM   2412  CA  GLN C 158       9.938  19.960  -4.975  1.00  0.00           C  
ATOM   2413  C   GLN C 158      11.288  19.283  -5.169  1.00  0.00           C  
ATOM   2414  O   GLN C 158      11.639  18.354  -4.440  1.00  0.00           O  
ATOM   2415  CB  GLN C 158       9.745  20.330  -3.501  1.00  0.00           C  
ATOM   2416  CG  GLN C 158      10.821  21.247  -2.945  1.00  0.00           C  
ATOM   2417  CD  GLN C 158      10.543  21.662  -1.513  1.00  0.00           C  
ATOM   2418  OE1 GLN C 158       9.969  20.899  -0.730  1.00  0.00           O  
ATOM   2419  NE2 GLN C 158      10.948  22.877  -1.160  1.00  0.00           N  
ATOM   2420  H   GLN C 158       8.608  18.284  -4.895  1.00  0.00           H  
ATOM   2421  HA  GLN C 158       9.932  20.874  -5.567  1.00  0.00           H  
ATOM   2422 1HB  GLN C 158       8.782  20.823  -3.373  1.00  0.00           H  
ATOM   2423 2HB  GLN C 158       9.731  19.423  -2.897  1.00  0.00           H  
ATOM   2424 1HG  GLN C 158      11.777  20.726  -2.970  1.00  0.00           H  
ATOM   2425 2HG  GLN C 158      10.869  22.147  -3.558  1.00  0.00           H  
ATOM   2426 1HE2 GLN C 158      10.792  23.206  -0.228  1.00  0.00           H  
ATOM   2427 2HE2 GLN C 158      11.409  23.463  -1.826  1.00  0.00           H  
ATOM   2428  N   LYS C 159      12.043  19.753  -6.156  1.00  0.00           N  
ATOM   2429  CA  LYS C 159      13.378  19.227  -6.416  1.00  0.00           C  
ATOM   2430  C   LYS C 159      14.384  19.746  -5.397  1.00  0.00           C  
ATOM   2431  O   LYS C 159      14.163  20.779  -4.764  1.00  0.00           O  
ATOM   2432  CB  LYS C 159      13.830  19.589  -7.832  1.00  0.00           C  
ATOM   2433  CG  LYS C 159      13.021  18.927  -8.939  1.00  0.00           C  
ATOM   2434  CD  LYS C 159      13.520  19.345 -10.314  1.00  0.00           C  
ATOM   2435  CE  LYS C 159      12.703  18.696 -11.422  1.00  0.00           C  
ATOM   2436  NZ  LYS C 159      13.147  19.137 -12.772  1.00  0.00           N  
ATOM   2437  H   LYS C 159      11.684  20.493  -6.741  1.00  0.00           H  
ATOM   2438  HA  LYS C 159      13.345  18.140  -6.328  1.00  0.00           H  
ATOM   2439 1HB  LYS C 159      13.764  20.669  -7.970  1.00  0.00           H  
ATOM   2440 2HB  LYS C 159      14.874  19.305  -7.965  1.00  0.00           H  
ATOM   2441 1HG  LYS C 159      13.099  17.843  -8.848  1.00  0.00           H  
ATOM   2442 2HG  LYS C 159      11.973  19.208  -8.842  1.00  0.00           H  
ATOM   2443 1HD  LYS C 159      13.453  20.430 -10.412  1.00  0.00           H  
ATOM   2444 2HD  LYS C 159      14.564  19.052 -10.427  1.00  0.00           H  
ATOM   2445 1HE  LYS C 159      12.798  17.613 -11.357  1.00  0.00           H  
ATOM   2446 2HE  LYS C 159      11.652  18.954 -11.297  1.00  0.00           H  
ATOM   2447 1HZ  LYS C 159      12.581  18.686 -13.477  1.00  0.00           H  
ATOM   2448 2HZ  LYS C 159      13.045  20.139 -12.850  1.00  0.00           H  
ATOM   2449 3HZ  LYS C 159      14.116  18.886 -12.907  1.00  0.00           H  
ATOM   2450  N   PRO C 160      15.488  19.024  -5.242  1.00  0.00           N  
ATOM   2451  CA  PRO C 160      16.529  19.410  -4.297  1.00  0.00           C  
ATOM   2452  C   PRO C 160      17.002  20.836  -4.550  1.00  0.00           C  
ATOM   2453  O   PRO C 160      17.542  21.142  -5.613  1.00  0.00           O  
ATOM   2454  CB  PRO C 160      17.639  18.390  -4.571  1.00  0.00           C  
ATOM   2455  CG  PRO C 160      16.914  17.183  -5.060  1.00  0.00           C  
ATOM   2456  CD  PRO C 160      15.798  17.734  -5.907  1.00  0.00           C  
ATOM   2457  HA  PRO C 160      16.144  19.307  -3.272  1.00  0.00           H  
ATOM   2458 1HB  PRO C 160      18.345  18.793  -5.312  1.00  0.00           H  
ATOM   2459 2HB  PRO C 160      18.212  18.201  -3.651  1.00  0.00           H  
ATOM   2460 1HG  PRO C 160      17.596  16.534  -5.627  1.00  0.00           H  
ATOM   2461 2HG  PRO C 160      16.546  16.591  -4.209  1.00  0.00           H  
ATOM   2462 1HD  PRO C 160      16.158  17.884  -6.936  1.00  0.00           H  
ATOM   2463 2HD  PRO C 160      14.947  17.038  -5.892  1.00  0.00           H  
ATOM   2464  N   GLY C 161      16.796  21.706  -3.567  1.00  0.00           N  
ATOM   2465  CA  GLY C 161      17.271  23.082  -3.649  1.00  0.00           C  
ATOM   2466  C   GLY C 161      16.248  23.977  -4.336  1.00  0.00           C  
ATOM   2467  O   GLY C 161      16.477  25.173  -4.515  1.00  0.00           O  
ATOM   2468  H   GLY C 161      16.298  21.406  -2.741  1.00  0.00           H  
ATOM   2469 1HA  GLY C 161      17.473  23.458  -2.646  1.00  0.00           H  
ATOM   2470 2HA  GLY C 161      18.212  23.110  -4.198  1.00  0.00           H  
ATOM   2471  N   GLN C 162      15.119  23.391  -4.720  1.00  0.00           N  
ATOM   2472  CA  GLN C 162      14.088  24.118  -5.451  1.00  0.00           C  
ATOM   2473  C   GLN C 162      12.821  24.262  -4.618  1.00  0.00           C  
ATOM   2474  O   GLN C 162      12.705  23.680  -3.540  1.00  0.00           O  
ATOM   2475  CB  GLN C 162      13.768  23.413  -6.771  1.00  0.00           C  
ATOM   2476  CG  GLN C 162      14.967  23.233  -7.688  1.00  0.00           C  
ATOM   2477  CD  GLN C 162      15.526  24.557  -8.174  1.00  0.00           C  
ATOM   2478  OE1 GLN C 162      14.792  25.407  -8.684  1.00  0.00           O  
ATOM   2479  NE2 GLN C 162      16.833  24.738  -8.019  1.00  0.00           N  
ATOM   2480  H   GLN C 162      14.972  22.416  -4.500  1.00  0.00           H  
ATOM   2481  HA  GLN C 162      14.461  25.118  -5.672  1.00  0.00           H  
ATOM   2482 1HB  GLN C 162      13.352  22.427  -6.566  1.00  0.00           H  
ATOM   2483 2HB  GLN C 162      13.012  23.980  -7.314  1.00  0.00           H  
ATOM   2484 1HG  GLN C 162      15.752  22.710  -7.143  1.00  0.00           H  
ATOM   2485 2HG  GLN C 162      14.663  22.650  -8.557  1.00  0.00           H  
ATOM   2486 1HE2 GLN C 162      17.259  25.592  -8.322  1.00  0.00           H  
ATOM   2487 2HE2 GLN C 162      17.392  24.022  -7.601  1.00  0.00           H  
ATOM   2488  N   SER C 163      11.872  25.042  -5.124  1.00  0.00           N  
ATOM   2489  CA  SER C 163      10.555  25.145  -4.507  1.00  0.00           C  
ATOM   2490  C   SER C 163       9.550  24.233  -5.199  1.00  0.00           C  
ATOM   2491  O   SER C 163       9.755  23.819  -6.340  1.00  0.00           O  
ATOM   2492  CB  SER C 163      10.067  26.580  -4.556  1.00  0.00           C  
ATOM   2493  OG  SER C 163       9.885  27.004  -5.879  1.00  0.00           O  
ATOM   2494  H   SER C 163      12.068  25.577  -5.958  1.00  0.00           H  
ATOM   2495  HA  SER C 163      10.636  24.837  -3.464  1.00  0.00           H  
ATOM   2496 1HB  SER C 163       9.126  26.663  -4.013  1.00  0.00           H  
ATOM   2497 2HB  SER C 163      10.789  27.227  -4.060  1.00  0.00           H  
ATOM   2498  HG  SER C 163       9.821  27.962  -5.844  1.00  0.00           H  
ATOM   2499  N   PRO C 164       8.462  23.924  -4.502  1.00  0.00           N  
ATOM   2500  CA  PRO C 164       7.404  23.091  -5.061  1.00  0.00           C  
ATOM   2501  C   PRO C 164       6.830  23.707  -6.330  1.00  0.00           C  
ATOM   2502  O   PRO C 164       6.446  24.876  -6.345  1.00  0.00           O  
ATOM   2503  CB  PRO C 164       6.367  23.047  -3.935  1.00  0.00           C  
ATOM   2504  CG  PRO C 164       7.160  23.297  -2.698  1.00  0.00           C  
ATOM   2505  CD  PRO C 164       8.191  24.313  -3.113  1.00  0.00           C  
ATOM   2506  HA  PRO C 164       7.805  22.087  -5.266  1.00  0.00           H  
ATOM   2507 1HB  PRO C 164       5.593  23.809  -4.107  1.00  0.00           H  
ATOM   2508 2HB  PRO C 164       5.861  22.071  -3.927  1.00  0.00           H  
ATOM   2509 1HG  PRO C 164       6.505  23.663  -1.894  1.00  0.00           H  
ATOM   2510 2HG  PRO C 164       7.610  22.360  -2.339  1.00  0.00           H  
ATOM   2511 1HD  PRO C 164       7.761  25.323  -3.041  1.00  0.00           H  
ATOM   2512 2HD  PRO C 164       9.077  24.222  -2.467  1.00  0.00           H  
ATOM   2513  N   GLN C 165       6.774  22.914  -7.395  1.00  0.00           N  
ATOM   2514  CA  GLN C 165       6.128  23.336  -8.632  1.00  0.00           C  
ATOM   2515  C   GLN C 165       4.991  22.394  -9.008  1.00  0.00           C  
ATOM   2516  O   GLN C 165       5.014  21.211  -8.670  1.00  0.00           O  
ATOM   2517  CB  GLN C 165       7.148  23.406  -9.772  1.00  0.00           C  
ATOM   2518  CG  GLN C 165       8.316  24.340  -9.504  1.00  0.00           C  
ATOM   2519  CD  GLN C 165       7.890  25.794  -9.430  1.00  0.00           C  
ATOM   2520  OE1 GLN C 165       6.790  26.155  -9.857  1.00  0.00           O  
ATOM   2521  NE2 GLN C 165       8.760  26.637  -8.886  1.00  0.00           N  
ATOM   2522  H   GLN C 165       7.190  21.994  -7.345  1.00  0.00           H  
ATOM   2523  HA  GLN C 165       5.706  24.329  -8.480  1.00  0.00           H  
ATOM   2524 1HB  GLN C 165       7.549  22.411  -9.963  1.00  0.00           H  
ATOM   2525 2HB  GLN C 165       6.652  23.740 -10.683  1.00  0.00           H  
ATOM   2526 1HG  GLN C 165       8.774  24.069  -8.553  1.00  0.00           H  
ATOM   2527 2HG  GLN C 165       9.042  24.237 -10.311  1.00  0.00           H  
ATOM   2528 1HE2 GLN C 165       8.535  27.609  -8.810  1.00  0.00           H  
ATOM   2529 2HE2 GLN C 165       9.641  26.301  -8.553  1.00  0.00           H  
ATOM   2530  N   LEU C 166       3.997  22.926  -9.712  1.00  0.00           N  
ATOM   2531  CA  LEU C 166       2.802  22.162 -10.048  1.00  0.00           C  
ATOM   2532  C   LEU C 166       3.149  20.935 -10.880  1.00  0.00           C  
ATOM   2533  O   LEU C 166       3.733  21.048 -11.958  1.00  0.00           O  
ATOM   2534  CB  LEU C 166       1.809  23.044 -10.816  1.00  0.00           C  
ATOM   2535  CG  LEU C 166       0.475  22.379 -11.182  1.00  0.00           C  
ATOM   2536  CD1 LEU C 166      -0.300  22.061  -9.911  1.00  0.00           C  
ATOM   2537  CD2 LEU C 166      -0.320  23.304 -12.091  1.00  0.00           C  
ATOM   2538  H   LEU C 166       4.072  23.885 -10.021  1.00  0.00           H  
ATOM   2539  HA  LEU C 166       2.333  21.829  -9.123  1.00  0.00           H  
ATOM   2540 1HB  LEU C 166       1.586  23.922 -10.213  1.00  0.00           H  
ATOM   2541 2HB  LEU C 166       2.280  23.374 -11.741  1.00  0.00           H  
ATOM   2542  HG  LEU C 166       0.668  21.439 -11.700  1.00  0.00           H  
ATOM   2543 1HD1 LEU C 166      -1.248  21.589 -10.172  1.00  0.00           H  
ATOM   2544 2HD1 LEU C 166       0.283  21.383  -9.289  1.00  0.00           H  
ATOM   2545 3HD1 LEU C 166      -0.493  22.982  -9.363  1.00  0.00           H  
ATOM   2546 1HD2 LEU C 166      -1.267  22.831 -12.353  1.00  0.00           H  
ATOM   2547 2HD2 LEU C 166      -0.514  24.244 -11.574  1.00  0.00           H  
ATOM   2548 3HD2 LEU C 166       0.250  23.500 -13.000  1.00  0.00           H  
ATOM   2549  N   LEU C 167       2.787  19.761 -10.373  1.00  0.00           N  
ATOM   2550  CA  LEU C 167       3.000  18.515 -11.099  1.00  0.00           C  
ATOM   2551  C   LEU C 167       1.701  18.004 -11.709  1.00  0.00           C  
ATOM   2552  O   LEU C 167       1.593  17.852 -12.926  1.00  0.00           O  
ATOM   2553  CB  LEU C 167       3.585  17.450 -10.163  1.00  0.00           C  
ATOM   2554  CG  LEU C 167       3.971  16.121 -10.826  1.00  0.00           C  
ATOM   2555  CD1 LEU C 167       5.111  16.355 -11.808  1.00  0.00           C  
ATOM   2556  CD2 LEU C 167       4.369  15.116  -9.755  1.00  0.00           C  
ATOM   2557  H   LEU C 167       2.352  19.732  -9.462  1.00  0.00           H  
ATOM   2558  HA  LEU C 167       3.708  18.701 -11.906  1.00  0.00           H  
ATOM   2559 1HB  LEU C 167       4.479  17.856  -9.691  1.00  0.00           H  
ATOM   2560 2HB  LEU C 167       2.855  17.232  -9.384  1.00  0.00           H  
ATOM   2561  HG  LEU C 167       3.121  15.735 -11.388  1.00  0.00           H  
ATOM   2562 1HD1 LEU C 167       5.385  15.411 -12.279  1.00  0.00           H  
ATOM   2563 2HD1 LEU C 167       4.793  17.062 -12.574  1.00  0.00           H  
ATOM   2564 3HD1 LEU C 167       5.972  16.758 -11.276  1.00  0.00           H  
ATOM   2565 1HD2 LEU C 167       4.642  14.171 -10.226  1.00  0.00           H  
ATOM   2566 2HD2 LEU C 167       5.220  15.501  -9.193  1.00  0.00           H  
ATOM   2567 3HD2 LEU C 167       3.530  14.955  -9.078  1.00  0.00           H  
ATOM   2568  N   ILE C 168       0.716  17.740 -10.857  1.00  0.00           N  
ATOM   2569  CA  ILE C 168      -0.586  17.268 -11.313  1.00  0.00           C  
ATOM   2570  C   ILE C 168      -1.701  18.198 -10.854  1.00  0.00           C  
ATOM   2571  O   ILE C 168      -1.636  18.771  -9.766  1.00  0.00           O  
ATOM   2572  CB  ILE C 168      -0.862  15.842 -10.802  1.00  0.00           C  
ATOM   2573  CG1 ILE C 168       0.309  14.916 -11.141  1.00  0.00           C  
ATOM   2574  CG2 ILE C 168      -2.157  15.306 -11.395  1.00  0.00           C  
ATOM   2575  CD1 ILE C 168       0.512  14.707 -12.625  1.00  0.00           C  
ATOM   2576  H   ILE C 168       0.873  17.870  -9.868  1.00  0.00           H  
ATOM   2577  HA  ILE C 168      -0.585  17.249 -12.402  1.00  0.00           H  
ATOM   2578  HB  ILE C 168      -0.949  15.855  -9.716  1.00  0.00           H  
ATOM   2579 1HG1 ILE C 168       1.229  15.327 -10.726  1.00  0.00           H  
ATOM   2580 2HG1 ILE C 168       0.149  13.942 -10.679  1.00  0.00           H  
ATOM   2581 1HG2 ILE C 168      -2.337  14.298 -11.024  1.00  0.00           H  
ATOM   2582 2HG2 ILE C 168      -2.984  15.952 -11.104  1.00  0.00           H  
ATOM   2583 3HG2 ILE C 168      -2.078  15.284 -12.482  1.00  0.00           H  
ATOM   2584 1HD1 ILE C 168       1.359  14.040 -12.785  1.00  0.00           H  
ATOM   2585 2HD1 ILE C 168      -0.386  14.263 -13.056  1.00  0.00           H  
ATOM   2586 3HD1 ILE C 168       0.709  15.664 -13.104  1.00  0.00           H  
ATOM   2587  N   TYR C 169      -2.724  18.344 -11.689  1.00  0.00           N  
ATOM   2588  CA  TYR C 169      -3.949  19.027 -11.288  1.00  0.00           C  
ATOM   2589  C   TYR C 169      -5.182  18.270 -11.762  1.00  0.00           C  
ATOM   2590  O   TYR C 169      -5.102  17.435 -12.664  1.00  0.00           O  
ATOM   2591  CB  TYR C 169      -3.964  20.459 -11.829  1.00  0.00           C  
ATOM   2592  CG  TYR C 169      -4.012  20.540 -13.338  1.00  0.00           C  
ATOM   2593  CD1 TYR C 169      -5.231  20.495 -13.997  1.00  0.00           C  
ATOM   2594  CD2 TYR C 169      -2.836  20.661 -14.064  1.00  0.00           C  
ATOM   2595  CE1 TYR C 169      -5.275  20.570 -15.376  1.00  0.00           C  
ATOM   2596  CE2 TYR C 169      -2.879  20.735 -15.442  1.00  0.00           C  
ATOM   2597  CZ  TYR C 169      -4.092  20.690 -16.098  1.00  0.00           C  
ATOM   2598  OH  TYR C 169      -4.135  20.765 -17.471  1.00  0.00           O  
ATOM   2599  H   TYR C 169      -2.652  17.972 -12.625  1.00  0.00           H  
ATOM   2600  HA  TYR C 169      -3.983  19.065 -10.199  1.00  0.00           H  
ATOM   2601 1HB  TYR C 169      -4.831  20.988 -11.432  1.00  0.00           H  
ATOM   2602 2HB  TYR C 169      -3.074  20.986 -11.487  1.00  0.00           H  
ATOM   2603  HD1 TYR C 169      -6.156  20.401 -13.427  1.00  0.00           H  
ATOM   2604  HD2 TYR C 169      -1.877  20.695 -13.546  1.00  0.00           H  
ATOM   2605  HE1 TYR C 169      -6.233  20.534 -15.894  1.00  0.00           H  
ATOM   2606  HE2 TYR C 169      -1.954  20.829 -16.012  1.00  0.00           H  
ATOM   2607  HH  TYR C 169      -3.284  20.504 -17.832  1.00  0.00           H  
ATOM   2608  N   LYS C 170      -6.324  18.566 -11.150  1.00  0.00           N  
ATOM   2609  CA  LYS C 170      -7.556  17.839 -11.432  1.00  0.00           C  
ATOM   2610  C   LYS C 170      -7.329  16.333 -11.386  1.00  0.00           C  
ATOM   2611  O   LYS C 170      -7.840  15.593 -12.226  1.00  0.00           O  
ATOM   2612  CB  LYS C 170      -8.117  18.245 -12.796  1.00  0.00           C  
ATOM   2613  CG  LYS C 170      -8.668  19.663 -12.852  1.00  0.00           C  
ATOM   2614  CD  LYS C 170      -9.193  19.997 -14.241  1.00  0.00           C  
ATOM   2615  CE  LYS C 170      -9.731  21.419 -14.302  1.00  0.00           C  
ATOM   2616  NZ  LYS C 170     -10.253  21.758 -15.654  1.00  0.00           N  
ATOM   2617  H   LYS C 170      -6.338  19.314 -10.472  1.00  0.00           H  
ATOM   2618  HA  LYS C 170      -8.289  18.090 -10.665  1.00  0.00           H  
ATOM   2619 1HB  LYS C 170      -7.336  18.159 -13.551  1.00  0.00           H  
ATOM   2620 2HB  LYS C 170      -8.920  17.563 -13.076  1.00  0.00           H  
ATOM   2621 1HG  LYS C 170      -9.479  19.768 -12.131  1.00  0.00           H  
ATOM   2622 2HG  LYS C 170      -7.880  20.370 -12.591  1.00  0.00           H  
ATOM   2623 1HD  LYS C 170      -8.388  19.890 -14.970  1.00  0.00           H  
ATOM   2624 2HD  LYS C 170      -9.992  19.305 -14.503  1.00  0.00           H  
ATOM   2625 1HE  LYS C 170     -10.534  21.536 -13.576  1.00  0.00           H  
ATOM   2626 2HE  LYS C 170      -8.936  22.120 -14.048  1.00  0.00           H  
ATOM   2627 1HZ  LYS C 170     -10.599  22.707 -15.653  1.00  0.00           H  
ATOM   2628 2HZ  LYS C 170      -9.510  21.672 -16.334  1.00  0.00           H  
ATOM   2629 3HZ  LYS C 170     -11.004  21.127 -15.894  1.00  0.00           H  
ATOM   2630  N   VAL C 171      -6.560  15.886 -10.399  1.00  0.00           N  
ATOM   2631  CA  VAL C 171      -6.466  14.465 -10.085  1.00  0.00           C  
ATOM   2632  C   VAL C 171      -5.537  13.747 -11.055  1.00  0.00           C  
ATOM   2633  O   VAL C 171      -4.570  13.105 -10.643  1.00  0.00           O  
ATOM   2634  CB  VAL C 171      -7.861  13.813 -10.137  1.00  0.00           C  
ATOM   2635  CG1 VAL C 171      -7.756  12.312  -9.911  1.00  0.00           C  
ATOM   2636  CG2 VAL C 171      -8.770  14.452  -9.099  1.00  0.00           C  
ATOM   2637  H   VAL C 171      -6.027  16.547  -9.852  1.00  0.00           H  
ATOM   2638  HA  VAL C 171      -6.068  14.359  -9.075  1.00  0.00           H  
ATOM   2639  HB  VAL C 171      -8.284  13.959 -11.131  1.00  0.00           H  
ATOM   2640 1HG1 VAL C 171      -8.751  11.867  -9.951  1.00  0.00           H  
ATOM   2641 2HG1 VAL C 171      -7.130  11.870 -10.686  1.00  0.00           H  
ATOM   2642 3HG1 VAL C 171      -7.314  12.122  -8.933  1.00  0.00           H  
ATOM   2643 1HG2 VAL C 171      -9.755  13.987  -9.142  1.00  0.00           H  
ATOM   2644 2HG2 VAL C 171      -8.345  14.311  -8.105  1.00  0.00           H  
ATOM   2645 3HG2 VAL C 171      -8.864  15.519  -9.305  1.00  0.00           H  
ATOM   2646  N   SER C 172      -5.835  13.858 -12.345  1.00  0.00           N  
ATOM   2647  CA  SER C 172      -5.222  12.998 -13.350  1.00  0.00           C  
ATOM   2648  C   SER C 172      -4.751  13.806 -14.552  1.00  0.00           C  
ATOM   2649  O   SER C 172      -4.290  13.246 -15.547  1.00  0.00           O  
ATOM   2650  CB  SER C 172      -6.206  11.935 -13.798  1.00  0.00           C  
ATOM   2651  OG  SER C 172      -7.327  12.513 -14.408  1.00  0.00           O  
ATOM   2652  H   SER C 172      -6.504  14.556 -12.636  1.00  0.00           H  
ATOM   2653  HA  SER C 172      -4.354  12.510 -12.905  1.00  0.00           H  
ATOM   2654 1HB  SER C 172      -5.716  11.258 -14.497  1.00  0.00           H  
ATOM   2655 2HB  SER C 172      -6.520  11.345 -12.938  1.00  0.00           H  
ATOM   2656  HG  SER C 172      -7.057  13.395 -14.676  1.00  0.00           H  
ATOM   2657  N   ASP C 173      -4.869  15.126 -14.455  1.00  0.00           N  
ATOM   2658  CA  ASP C 173      -4.429  16.016 -15.523  1.00  0.00           C  
ATOM   2659  C   ASP C 173      -3.085  16.651 -15.192  1.00  0.00           C  
ATOM   2660  O   ASP C 173      -3.008  17.585 -14.394  1.00  0.00           O  
ATOM   2661  CB  ASP C 173      -5.470  17.110 -15.773  1.00  0.00           C  
ATOM   2662  CG  ASP C 173      -6.767  16.571 -16.361  1.00  0.00           C  
ATOM   2663  OD1 ASP C 173      -6.735  15.519 -16.954  1.00  0.00           O  
ATOM   2664  OD2 ASP C 173      -7.776  17.217 -16.211  1.00  0.00           O  
ATOM   2665  H   ASP C 173      -5.274  15.524 -13.619  1.00  0.00           H  
ATOM   2666  HA  ASP C 173      -4.314  15.430 -16.436  1.00  0.00           H  
ATOM   2667 1HB  ASP C 173      -5.696  17.618 -14.835  1.00  0.00           H  
ATOM   2668 2HB  ASP C 173      -5.059  17.854 -16.456  1.00  0.00           H  
ATOM   2669  N   ARG C 174      -2.026  16.138 -15.810  1.00  0.00           N  
ATOM   2670  CA  ARG C 174      -0.671  16.581 -15.503  1.00  0.00           C  
ATOM   2671  C   ARG C 174      -0.386  17.946 -16.116  1.00  0.00           C  
ATOM   2672  O   ARG C 174      -0.895  18.275 -17.188  1.00  0.00           O  
ATOM   2673  CB  ARG C 174       0.350  15.576 -16.015  1.00  0.00           C  
ATOM   2674  CG  ARG C 174       0.411  15.440 -17.528  1.00  0.00           C  
ATOM   2675  CD  ARG C 174       1.388  14.403 -17.948  1.00  0.00           C  
ATOM   2676  NE  ARG C 174       0.974  13.070 -17.540  1.00  0.00           N  
ATOM   2677  CZ  ARG C 174       0.169  12.265 -18.261  1.00  0.00           C  
ATOM   2678  NH1 ARG C 174      -0.299  12.671 -19.420  1.00  0.00           N  
ATOM   2679  NH2 ARG C 174      -0.150  11.068 -17.802  1.00  0.00           N  
ATOM   2680  H   ARG C 174      -2.163  15.424 -16.510  1.00  0.00           H  
ATOM   2681  HA  ARG C 174      -0.569  16.659 -14.421  1.00  0.00           H  
ATOM   2682 1HB  ARG C 174       1.343  15.858 -15.669  1.00  0.00           H  
ATOM   2683 2HB  ARG C 174       0.128  14.591 -15.604  1.00  0.00           H  
ATOM   2684 1HG  ARG C 174      -0.572  15.159 -17.908  1.00  0.00           H  
ATOM   2685 2HG  ARG C 174       0.711  16.392 -17.968  1.00  0.00           H  
ATOM   2686 1HD  ARG C 174       1.485  14.413 -19.033  1.00  0.00           H  
ATOM   2687 2HD  ARG C 174       2.357  14.612 -17.495  1.00  0.00           H  
ATOM   2688  HE  ARG C 174       1.314  12.723 -16.653  1.00  0.00           H  
ATOM   2689 1HH1 ARG C 174      -0.054  13.586 -19.771  1.00  0.00           H  
ATOM   2690 2HH1 ARG C 174      -0.902  12.068 -19.961  1.00  0.00           H  
ATOM   2691 1HH2 ARG C 174       0.209  10.756 -16.910  1.00  0.00           H  
ATOM   2692 2HH2 ARG C 174      -0.753  10.465 -18.341  1.00  0.00           H  
ATOM   2693  N   PHE C 175       0.431  18.738 -15.430  1.00  0.00           N  
ATOM   2694  CA  PHE C 175       0.823  20.051 -15.928  1.00  0.00           C  
ATOM   2695  C   PHE C 175       1.637  19.934 -17.211  1.00  0.00           C  
ATOM   2696  O   PHE C 175       2.468  19.036 -17.350  1.00  0.00           O  
ATOM   2697  CB  PHE C 175       1.634  20.804 -14.871  1.00  0.00           C  
ATOM   2698  CG  PHE C 175       2.168  22.126 -15.345  1.00  0.00           C  
ATOM   2699  CD1 PHE C 175       1.305  23.144 -15.722  1.00  0.00           C  
ATOM   2700  CD2 PHE C 175       3.534  22.353 -15.415  1.00  0.00           C  
ATOM   2701  CE1 PHE C 175       1.795  24.360 -16.158  1.00  0.00           C  
ATOM   2702  CE2 PHE C 175       4.027  23.568 -15.850  1.00  0.00           C  
ATOM   2703  CZ  PHE C 175       3.156  24.573 -16.222  1.00  0.00           C  
ATOM   2704  H   PHE C 175       0.790  18.422 -14.540  1.00  0.00           H  
ATOM   2705  HA  PHE C 175      -0.080  20.622 -16.147  1.00  0.00           H  
ATOM   2706 1HB  PHE C 175       1.011  20.983 -13.995  1.00  0.00           H  
ATOM   2707 2HB  PHE C 175       2.476  20.191 -14.554  1.00  0.00           H  
ATOM   2708  HD1 PHE C 175       0.229  22.976 -15.670  1.00  0.00           H  
ATOM   2709  HD2 PHE C 175       4.222  21.560 -15.122  1.00  0.00           H  
ATOM   2710  HE1 PHE C 175       1.106  25.152 -16.451  1.00  0.00           H  
ATOM   2711  HE2 PHE C 175       5.103  23.735 -15.900  1.00  0.00           H  
ATOM   2712  HZ  PHE C 175       3.543  25.531 -16.566  1.00  0.00           H  
ATOM   2713  N   SER C 176       1.393  20.845 -18.146  1.00  0.00           N  
ATOM   2714  CA  SER C 176       2.114  20.854 -19.413  1.00  0.00           C  
ATOM   2715  C   SER C 176       3.620  20.903 -19.191  1.00  0.00           C  
ATOM   2716  O   SER C 176       4.128  21.793 -18.509  1.00  0.00           O  
ATOM   2717  CB  SER C 176       1.679  22.040 -20.252  1.00  0.00           C  
ATOM   2718  OG  SER C 176       2.422  22.116 -21.438  1.00  0.00           O  
ATOM   2719  H   SER C 176       0.691  21.551 -17.974  1.00  0.00           H  
ATOM   2720  HA  SER C 176       1.877  19.936 -19.953  1.00  0.00           H  
ATOM   2721 1HB  SER C 176       0.619  21.949 -20.489  1.00  0.00           H  
ATOM   2722 2HB  SER C 176       1.809  22.958 -19.680  1.00  0.00           H  
ATOM   2723  HG  SER C 176       3.277  22.476 -21.192  1.00  0.00           H  
ATOM   2724  N   GLY C 177       4.330  19.940 -19.770  1.00  0.00           N  
ATOM   2725  CA  GLY C 177       5.770  19.829 -19.576  1.00  0.00           C  
ATOM   2726  C   GLY C 177       6.115  18.648 -18.677  1.00  0.00           C  
ATOM   2727  O   GLY C 177       7.253  18.179 -18.661  1.00  0.00           O  
ATOM   2728  H   GLY C 177       3.859  19.269 -20.360  1.00  0.00           H  
ATOM   2729 1HA  GLY C 177       6.260  19.710 -20.543  1.00  0.00           H  
ATOM   2730 2HA  GLY C 177       6.150  20.749 -19.135  1.00  0.00           H  
ATOM   2731  N   VAL C 178       5.125  18.171 -17.930  1.00  0.00           N  
ATOM   2732  CA  VAL C 178       5.309  17.011 -17.066  1.00  0.00           C  
ATOM   2733  C   VAL C 178       5.295  15.717 -17.870  1.00  0.00           C  
ATOM   2734  O   VAL C 178       4.385  15.478 -18.664  1.00  0.00           O  
ATOM   2735  CB  VAL C 178       4.200  16.960 -15.998  1.00  0.00           C  
ATOM   2736  CG1 VAL C 178       4.297  15.674 -15.190  1.00  0.00           C  
ATOM   2737  CG2 VAL C 178       4.299  18.176 -15.089  1.00  0.00           C  
ATOM   2738  H   VAL C 178       4.223  18.623 -17.961  1.00  0.00           H  
ATOM   2739  HA  VAL C 178       6.273  17.102 -16.565  1.00  0.00           H  
ATOM   2740  HB  VAL C 178       3.230  16.955 -16.495  1.00  0.00           H  
ATOM   2741 1HG1 VAL C 178       3.505  15.654 -14.441  1.00  0.00           H  
ATOM   2742 2HG1 VAL C 178       4.187  14.818 -15.856  1.00  0.00           H  
ATOM   2743 3HG1 VAL C 178       5.266  15.628 -14.695  1.00  0.00           H  
ATOM   2744 1HG2 VAL C 178       3.512  18.134 -14.337  1.00  0.00           H  
ATOM   2745 2HG2 VAL C 178       5.272  18.184 -14.597  1.00  0.00           H  
ATOM   2746 3HG2 VAL C 178       4.186  19.084 -15.682  1.00  0.00           H  
ATOM   2747  N   PRO C 179       6.309  14.885 -17.659  1.00  0.00           N  
ATOM   2748  CA  PRO C 179       6.423  13.620 -18.374  1.00  0.00           C  
ATOM   2749  C   PRO C 179       5.176  12.766 -18.186  1.00  0.00           C  
ATOM   2750  O   PRO C 179       4.503  12.852 -17.158  1.00  0.00           O  
ATOM   2751  CB  PRO C 179       7.654  12.971 -17.733  1.00  0.00           C  
ATOM   2752  CG  PRO C 179       8.479  14.125 -17.275  1.00  0.00           C  
ATOM   2753  CD  PRO C 179       7.474  15.135 -16.789  1.00  0.00           C  
ATOM   2754  HA  PRO C 179       6.596  13.822 -19.442  1.00  0.00           H  
ATOM   2755 1HB  PRO C 179       7.345  12.313 -16.907  1.00  0.00           H  
ATOM   2756 2HB  PRO C 179       8.173  12.340 -18.469  1.00  0.00           H  
ATOM   2757 1HG  PRO C 179       9.174  13.805 -16.485  1.00  0.00           H  
ATOM   2758 2HG  PRO C 179       9.094  14.505 -18.105  1.00  0.00           H  
ATOM   2759 1HD  PRO C 179       7.241  14.941 -15.731  1.00  0.00           H  
ATOM   2760 2HD  PRO C 179       7.880  16.149 -16.917  1.00  0.00           H  
ATOM   2761  N   ASP C 180       4.872  11.943 -19.183  1.00  0.00           N  
ATOM   2762  CA  ASP C 180       3.694  11.085 -19.137  1.00  0.00           C  
ATOM   2763  C   ASP C 180       3.884   9.942 -18.148  1.00  0.00           C  
ATOM   2764  O   ASP C 180       2.963   9.166 -17.897  1.00  0.00           O  
ATOM   2765  CB  ASP C 180       3.387  10.520 -20.526  1.00  0.00           C  
ATOM   2766  CG  ASP C 180       2.861  11.574 -21.491  1.00  0.00           C  
ATOM   2767  OD1 ASP C 180       2.388  12.587 -21.034  1.00  0.00           O  
ATOM   2768  OD2 ASP C 180       2.938  11.355 -22.676  1.00  0.00           O  
ATOM   2769  H   ASP C 180       5.472  11.911 -19.995  1.00  0.00           H  
ATOM   2770  HA  ASP C 180       2.843  11.682 -18.808  1.00  0.00           H  
ATOM   2771 1HB  ASP C 180       4.290  10.080 -20.948  1.00  0.00           H  
ATOM   2772 2HB  ASP C 180       2.645   9.725 -20.439  1.00  0.00           H  
ATOM   2773  N   ARG C 181       5.086   9.844 -17.589  1.00  0.00           N  
ATOM   2774  CA  ARG C 181       5.354   8.900 -16.511  1.00  0.00           C  
ATOM   2775  C   ARG C 181       4.409   9.120 -15.337  1.00  0.00           C  
ATOM   2776  O   ARG C 181       4.067   8.181 -14.618  1.00  0.00           O  
ATOM   2777  CB  ARG C 181       6.792   9.030 -16.031  1.00  0.00           C  
ATOM   2778  CG  ARG C 181       7.844   8.570 -17.028  1.00  0.00           C  
ATOM   2779  CD  ARG C 181       9.178   8.427 -16.393  1.00  0.00           C  
ATOM   2780  NE  ARG C 181       9.692   9.701 -15.917  1.00  0.00           N  
ATOM   2781  CZ  ARG C 181      10.366  10.586 -16.678  1.00  0.00           C  
ATOM   2782  NH1 ARG C 181      10.599  10.321 -17.944  1.00  0.00           N  
ATOM   2783  NH2 ARG C 181      10.792  11.721 -16.150  1.00  0.00           N  
ATOM   2784  H   ARG C 181       5.832  10.439 -17.919  1.00  0.00           H  
ATOM   2785  HA  ARG C 181       5.205   7.889 -16.891  1.00  0.00           H  
ATOM   2786 1HB  ARG C 181       7.002  10.071 -15.788  1.00  0.00           H  
ATOM   2787 2HB  ARG C 181       6.926   8.448 -15.119  1.00  0.00           H  
ATOM   2788 1HG  ARG C 181       7.555   7.603 -17.441  1.00  0.00           H  
ATOM   2789 2HG  ARG C 181       7.924   9.299 -17.835  1.00  0.00           H  
ATOM   2790 1HD  ARG C 181       9.106   7.750 -15.542  1.00  0.00           H  
ATOM   2791 2HD  ARG C 181       9.885   8.024 -17.117  1.00  0.00           H  
ATOM   2792  HE  ARG C 181       9.532   9.941 -14.948  1.00  0.00           H  
ATOM   2793 1HH1 ARG C 181      10.273   9.454 -18.347  1.00  0.00           H  
ATOM   2794 2HH1 ARG C 181      11.104  10.984 -18.514  1.00  0.00           H  
ATOM   2795 1HH2 ARG C 181      10.613  11.924 -15.177  1.00  0.00           H  
ATOM   2796 2HH2 ARG C 181      11.297  12.383 -16.720  1.00  0.00           H  
ATOM   2797  N   PHE C 182       3.988  10.366 -15.148  1.00  0.00           N  
ATOM   2798  CA  PHE C 182       3.178  10.734 -13.993  1.00  0.00           C  
ATOM   2799  C   PHE C 182       1.692  10.577 -14.290  1.00  0.00           C  
ATOM   2800  O   PHE C 182       1.174  11.162 -15.240  1.00  0.00           O  
ATOM   2801  CB  PHE C 182       3.470  12.176 -13.574  1.00  0.00           C  
ATOM   2802  CG  PHE C 182       4.887  12.404 -13.132  1.00  0.00           C  
ATOM   2803  CD1 PHE C 182       5.855  12.812 -14.038  1.00  0.00           C  
ATOM   2804  CD2 PHE C 182       5.256  12.210 -11.809  1.00  0.00           C  
ATOM   2805  CE1 PHE C 182       7.159  13.021 -13.632  1.00  0.00           C  
ATOM   2806  CE2 PHE C 182       6.559  12.420 -11.400  1.00  0.00           C  
ATOM   2807  CZ  PHE C 182       7.511  12.826 -12.313  1.00  0.00           C  
ATOM   2808  H   PHE C 182       4.236  11.076 -15.822  1.00  0.00           H  
ATOM   2809  HA  PHE C 182       3.434  10.072 -13.165  1.00  0.00           H  
ATOM   2810 1HB  PHE C 182       3.262  12.846 -14.407  1.00  0.00           H  
ATOM   2811 2HB  PHE C 182       2.809  12.458 -12.756  1.00  0.00           H  
ATOM   2812  HD1 PHE C 182       5.576  12.968 -15.080  1.00  0.00           H  
ATOM   2813  HD2 PHE C 182       4.504  11.889 -11.088  1.00  0.00           H  
ATOM   2814  HE1 PHE C 182       7.910  13.342 -14.354  1.00  0.00           H  
ATOM   2815  HE2 PHE C 182       6.836  12.265 -10.358  1.00  0.00           H  
ATOM   2816  HZ  PHE C 182       8.539  12.990 -11.993  1.00  0.00           H  
ATOM   2817  N   SER C 183       1.012   9.783 -13.470  1.00  0.00           N  
ATOM   2818  CA  SER C 183      -0.429   9.602 -13.600  1.00  0.00           C  
ATOM   2819  C   SER C 183      -1.082   9.386 -12.241  1.00  0.00           C  
ATOM   2820  O   SER C 183      -0.725   8.462 -11.510  1.00  0.00           O  
ATOM   2821  CB  SER C 183      -0.728   8.425 -14.507  1.00  0.00           C  
ATOM   2822  OG  SER C 183      -2.109   8.207 -14.610  1.00  0.00           O  
ATOM   2823  H   SER C 183       1.505   9.292 -12.738  1.00  0.00           H  
ATOM   2824  HA  SER C 183      -0.853  10.505 -14.044  1.00  0.00           H  
ATOM   2825 1HB  SER C 183      -0.313   8.614 -15.497  1.00  0.00           H  
ATOM   2826 2HB  SER C 183      -0.245   7.531 -14.114  1.00  0.00           H  
ATOM   2827  HG  SER C 183      -2.475   8.424 -13.749  1.00  0.00           H  
ATOM   2828  N   GLY C 184      -2.041  10.244 -11.907  1.00  0.00           N  
ATOM   2829  CA  GLY C 184      -2.723  10.169 -10.621  1.00  0.00           C  
ATOM   2830  C   GLY C 184      -4.150   9.661 -10.783  1.00  0.00           C  
ATOM   2831  O   GLY C 184      -4.754   9.808 -11.845  1.00  0.00           O  
ATOM   2832  H   GLY C 184      -2.304  10.967 -12.562  1.00  0.00           H  
ATOM   2833 1HA  GLY C 184      -2.171   9.506  -9.955  1.00  0.00           H  
ATOM   2834 2HA  GLY C 184      -2.734  11.154 -10.157  1.00  0.00           H  
ATOM   2835  N   SER C 185      -4.684   9.064  -9.723  1.00  0.00           N  
ATOM   2836  CA  SER C 185      -6.067   8.601  -9.721  1.00  0.00           C  
ATOM   2837  C   SER C 185      -6.590   8.438  -8.299  1.00  0.00           C  
ATOM   2838  O   SER C 185      -5.920   8.807  -7.335  1.00  0.00           O  
ATOM   2839  CB  SER C 185      -6.178   7.284 -10.464  1.00  0.00           C  
ATOM   2840  OG  SER C 185      -7.519   6.919 -10.641  1.00  0.00           O  
ATOM   2841  H   SER C 185      -4.118   8.926  -8.899  1.00  0.00           H  
ATOM   2842  HA  SER C 185      -6.682   9.345 -10.229  1.00  0.00           H  
ATOM   2843 1HB  SER C 185      -5.691   7.372 -11.435  1.00  0.00           H  
ATOM   2844 2HB  SER C 185      -5.657   6.507  -9.906  1.00  0.00           H  
ATOM   2845  HG  SER C 185      -7.637   6.792 -11.585  1.00  0.00           H  
ATOM   2846  N   GLY C 186      -7.791   7.884  -8.177  1.00  0.00           N  
ATOM   2847  CA  GLY C 186      -8.409   7.676  -6.873  1.00  0.00           C  
ATOM   2848  C   GLY C 186      -9.851   8.167  -6.861  1.00  0.00           C  
ATOM   2849  O   GLY C 186     -10.443   8.408  -7.913  1.00  0.00           O  
ATOM   2850  H   GLY C 186      -8.289   7.600  -9.008  1.00  0.00           H  
ATOM   2851 1HA  GLY C 186      -8.380   6.615  -6.621  1.00  0.00           H  
ATOM   2852 2HA  GLY C 186      -7.836   8.202  -6.110  1.00  0.00           H  
ATOM   2853  N   SER C 187     -10.412   8.313  -5.666  1.00  0.00           N  
ATOM   2854  CA  SER C 187     -11.793   8.756  -5.516  1.00  0.00           C  
ATOM   2855  C   SER C 187     -12.119   9.060  -4.060  1.00  0.00           C  
ATOM   2856  O   SER C 187     -11.688   8.346  -3.155  1.00  0.00           O  
ATOM   2857  CB  SER C 187     -12.741   7.697  -6.045  1.00  0.00           C  
ATOM   2858  OG  SER C 187     -14.075   8.086  -5.872  1.00  0.00           O  
ATOM   2859  H   SER C 187      -9.867   8.113  -4.839  1.00  0.00           H  
ATOM   2860  HA  SER C 187     -11.928   9.670  -6.095  1.00  0.00           H  
ATOM   2861 1HB  SER C 187     -12.543   7.528  -7.104  1.00  0.00           H  
ATOM   2862 2HB  SER C 187     -12.563   6.757  -5.525  1.00  0.00           H  
ATOM   2863  HG  SER C 187     -14.472   7.423  -5.302  1.00  0.00           H  
ATOM   2864  N   GLY C 188     -12.884  10.124  -3.840  1.00  0.00           N  
ATOM   2865  CA  GLY C 188     -13.424  10.420  -2.518  1.00  0.00           C  
ATOM   2866  C   GLY C 188     -12.340  10.948  -1.586  1.00  0.00           C  
ATOM   2867  O   GLY C 188     -12.130  12.157  -1.486  1.00  0.00           O  
ATOM   2868  H   GLY C 188     -13.097  10.744  -4.608  1.00  0.00           H  
ATOM   2869 1HA  GLY C 188     -14.223  11.156  -2.607  1.00  0.00           H  
ATOM   2870 2HA  GLY C 188     -13.864   9.517  -2.095  1.00  0.00           H  
ATOM   2871  N   THR C 189     -11.656  10.035  -0.905  1.00  0.00           N  
ATOM   2872  CA  THR C 189     -10.664  10.411   0.095  1.00  0.00           C  
ATOM   2873  C   THR C 189      -9.302   9.808  -0.226  1.00  0.00           C  
ATOM   2874  O   THR C 189      -8.272  10.294   0.241  1.00  0.00           O  
ATOM   2875  CB  THR C 189     -11.105   9.972   1.504  1.00  0.00           C  
ATOM   2876  OG1 THR C 189     -11.234   8.545   1.544  1.00  0.00           O  
ATOM   2877  CG2 THR C 189     -12.437  10.609   1.869  1.00  0.00           C  
ATOM   2878  H   THR C 189     -11.827   9.056  -1.086  1.00  0.00           H  
ATOM   2879  HA  THR C 189     -10.561  11.496   0.090  1.00  0.00           H  
ATOM   2880  HB  THR C 189     -10.352  10.275   2.232  1.00  0.00           H  
ATOM   2881  HG1 THR C 189     -10.371   8.142   1.427  1.00  0.00           H  
ATOM   2882 1HG2 THR C 189     -12.732  10.288   2.868  1.00  0.00           H  
ATOM   2883 2HG2 THR C 189     -12.338  11.694   1.850  1.00  0.00           H  
ATOM   2884 3HG2 THR C 189     -13.196  10.302   1.150  1.00  0.00           H  
ATOM   2885  N   ASP C 190      -9.304   8.747  -1.025  1.00  0.00           N  
ATOM   2886  CA  ASP C 190      -8.081   8.015  -1.330  1.00  0.00           C  
ATOM   2887  C   ASP C 190      -7.602   8.307  -2.746  1.00  0.00           C  
ATOM   2888  O   ASP C 190      -8.217   7.876  -3.721  1.00  0.00           O  
ATOM   2889  CB  ASP C 190      -8.299   6.510  -1.159  1.00  0.00           C  
ATOM   2890  CG  ASP C 190      -8.440   6.093   0.299  1.00  0.00           C  
ATOM   2891  OD1 ASP C 190      -8.213   6.914   1.155  1.00  0.00           O  
ATOM   2892  OD2 ASP C 190      -8.773   4.957   0.541  1.00  0.00           O  
ATOM   2893  H   ASP C 190     -10.176   8.439  -1.432  1.00  0.00           H  
ATOM   2894  HA  ASP C 190      -7.304   8.335  -0.635  1.00  0.00           H  
ATOM   2895 1HB  ASP C 190      -9.199   6.209  -1.696  1.00  0.00           H  
ATOM   2896 2HB  ASP C 190      -7.460   5.968  -1.597  1.00  0.00           H  
ATOM   2897  N   PHE C 191      -6.501   9.043  -2.853  1.00  0.00           N  
ATOM   2898  CA  PHE C 191      -5.890   9.324  -4.146  1.00  0.00           C  
ATOM   2899  C   PHE C 191      -4.410   8.961  -4.147  1.00  0.00           C  
ATOM   2900  O   PHE C 191      -3.724   9.111  -3.136  1.00  0.00           O  
ATOM   2901  CB  PHE C 191      -6.058  10.802  -4.507  1.00  0.00           C  
ATOM   2902  CG  PHE C 191      -7.487  11.218  -4.706  1.00  0.00           C  
ATOM   2903  CD1 PHE C 191      -8.264  11.618  -3.628  1.00  0.00           C  
ATOM   2904  CD2 PHE C 191      -8.059  11.211  -5.969  1.00  0.00           C  
ATOM   2905  CE1 PHE C 191      -9.580  12.001  -3.810  1.00  0.00           C  
ATOM   2906  CE2 PHE C 191      -9.373  11.594  -6.153  1.00  0.00           C  
ATOM   2907  CZ  PHE C 191     -10.134  11.990  -5.072  1.00  0.00           C  
ATOM   2908  H   PHE C 191      -6.076   9.418  -2.016  1.00  0.00           H  
ATOM   2909  HA  PHE C 191      -6.391   8.721  -4.905  1.00  0.00           H  
ATOM   2910 1HB  PHE C 191      -5.630  11.419  -3.719  1.00  0.00           H  
ATOM   2911 2HB  PHE C 191      -5.511  11.016  -5.424  1.00  0.00           H  
ATOM   2912  HD1 PHE C 191      -7.825  11.628  -2.630  1.00  0.00           H  
ATOM   2913  HD2 PHE C 191      -7.457  10.898  -6.823  1.00  0.00           H  
ATOM   2914  HE1 PHE C 191     -10.179  12.313  -2.954  1.00  0.00           H  
ATOM   2915  HE2 PHE C 191      -9.809  11.585  -7.152  1.00  0.00           H  
ATOM   2916  HZ  PHE C 191     -11.171  12.291  -5.215  1.00  0.00           H  
ATOM   2917  N   THR C 192      -3.924   8.484  -5.288  1.00  0.00           N  
ATOM   2918  CA  THR C 192      -2.548   8.016  -5.398  1.00  0.00           C  
ATOM   2919  C   THR C 192      -1.888   8.538  -6.668  1.00  0.00           C  
ATOM   2920  O   THR C 192      -2.488   8.522  -7.742  1.00  0.00           O  
ATOM   2921  CB  THR C 192      -2.482   6.477  -5.376  1.00  0.00           C  
ATOM   2922  OG1 THR C 192      -3.007   5.992  -4.134  1.00  0.00           O  
ATOM   2923  CG2 THR C 192      -1.046   6.003  -5.535  1.00  0.00           C  
ATOM   2924  H   THR C 192      -4.524   8.444  -6.100  1.00  0.00           H  
ATOM   2925  HA  THR C 192      -1.984   8.395  -4.545  1.00  0.00           H  
ATOM   2926  HB  THR C 192      -3.084   6.076  -6.191  1.00  0.00           H  
ATOM   2927  HG1 THR C 192      -3.819   5.506  -4.299  1.00  0.00           H  
ATOM   2928 1HG2 THR C 192      -1.018   4.913  -5.517  1.00  0.00           H  
ATOM   2929 2HG2 THR C 192      -0.647   6.361  -6.484  1.00  0.00           H  
ATOM   2930 3HG2 THR C 192      -0.441   6.393  -4.717  1.00  0.00           H  
ATOM   2931  N   LEU C 193      -0.650   9.001  -6.537  1.00  0.00           N  
ATOM   2932  CA  LEU C 193       0.148   9.393  -7.693  1.00  0.00           C  
ATOM   2933  C   LEU C 193       1.168   8.319  -8.048  1.00  0.00           C  
ATOM   2934  O   LEU C 193       2.072   8.025  -7.265  1.00  0.00           O  
ATOM   2935  CB  LEU C 193       0.867  10.719  -7.417  1.00  0.00           C  
ATOM   2936  CG  LEU C 193       1.849  11.182  -8.501  1.00  0.00           C  
ATOM   2937  CD1 LEU C 193       1.093  11.432  -9.798  1.00  0.00           C  
ATOM   2938  CD2 LEU C 193       2.565  12.440  -8.033  1.00  0.00           C  
ATOM   2939  H   LEU C 193      -0.250   9.085  -5.613  1.00  0.00           H  
ATOM   2940  HA  LEU C 193      -0.520   9.527  -8.544  1.00  0.00           H  
ATOM   2941 1HB  LEU C 193       0.119  11.500  -7.292  1.00  0.00           H  
ATOM   2942 2HB  LEU C 193       1.423  10.625  -6.484  1.00  0.00           H  
ATOM   2943  HG  LEU C 193       2.581  10.396  -8.688  1.00  0.00           H  
ATOM   2944 1HD1 LEU C 193       1.791  11.761 -10.568  1.00  0.00           H  
ATOM   2945 2HD1 LEU C 193       0.607  10.511 -10.120  1.00  0.00           H  
ATOM   2946 3HD1 LEU C 193       0.341  12.204  -9.638  1.00  0.00           H  
ATOM   2947 1HD2 LEU C 193       3.264  12.769  -8.803  1.00  0.00           H  
ATOM   2948 2HD2 LEU C 193       1.834  13.227  -7.847  1.00  0.00           H  
ATOM   2949 3HD2 LEU C 193       3.112  12.228  -7.114  1.00  0.00           H  
ATOM   2950  N   LYS C 194       1.018   7.735  -9.232  1.00  0.00           N  
ATOM   2951  CA  LYS C 194       1.914   6.678  -9.684  1.00  0.00           C  
ATOM   2952  C   LYS C 194       2.866   7.184 -10.760  1.00  0.00           C  
ATOM   2953  O   LYS C 194       2.476   7.961 -11.631  1.00  0.00           O  
ATOM   2954  CB  LYS C 194       1.113   5.485 -10.210  1.00  0.00           C  
ATOM   2955  CG  LYS C 194       0.276   4.775  -9.154  1.00  0.00           C  
ATOM   2956  CD  LYS C 194      -0.454   3.577  -9.742  1.00  0.00           C  
ATOM   2957  CE  LYS C 194      -1.295   2.869  -8.689  1.00  0.00           C  
ATOM   2958  NZ  LYS C 194      -2.024   1.701  -9.253  1.00  0.00           N  
ATOM   2959  H   LYS C 194       0.264   8.032  -9.835  1.00  0.00           H  
ATOM   2960  HA  LYS C 194       2.514   6.347  -8.836  1.00  0.00           H  
ATOM   2961 1HB  LYS C 194       0.441   5.819 -11.001  1.00  0.00           H  
ATOM   2962 2HB  LYS C 194       1.793   4.753 -10.645  1.00  0.00           H  
ATOM   2963 1HG  LYS C 194       0.923   4.435  -8.345  1.00  0.00           H  
ATOM   2964 2HG  LYS C 194      -0.456   5.470  -8.742  1.00  0.00           H  
ATOM   2965 1HD  LYS C 194      -1.105   3.909 -10.552  1.00  0.00           H  
ATOM   2966 2HD  LYS C 194       0.271   2.872 -10.148  1.00  0.00           H  
ATOM   2967 1HE  LYS C 194      -0.651   2.525  -7.881  1.00  0.00           H  
ATOM   2968 2HE  LYS C 194      -2.021   3.567  -8.273  1.00  0.00           H  
ATOM   2969 1HZ  LYS C 194      -2.569   1.260  -8.525  1.00  0.00           H  
ATOM   2970 2HZ  LYS C 194      -2.639   2.011  -9.992  1.00  0.00           H  
ATOM   2971 3HZ  LYS C 194      -1.360   1.037  -9.625  1.00  0.00           H  
ATOM   2972  N   ILE C 195       4.116   6.739 -10.693  1.00  0.00           N  
ATOM   2973  CA  ILE C 195       5.124   7.138 -11.669  1.00  0.00           C  
ATOM   2974  C   ILE C 195       5.752   5.923 -12.339  1.00  0.00           C  
ATOM   2975  O   ILE C 195       6.421   5.119 -11.689  1.00  0.00           O  
ATOM   2976  CB  ILE C 195       6.225   7.986 -11.006  1.00  0.00           C  
ATOM   2977  CG1 ILE C 195       5.607   9.163 -10.246  1.00  0.00           C  
ATOM   2978  CG2 ILE C 195       7.214   8.482 -12.049  1.00  0.00           C  
ATOM   2979  CD1 ILE C 195       5.322   8.868  -8.791  1.00  0.00           C  
ATOM   2980  H   ILE C 195       4.375   6.109  -9.948  1.00  0.00           H  
ATOM   2981  HA  ILE C 195       4.642   7.740 -12.438  1.00  0.00           H  
ATOM   2982  HB  ILE C 195       6.757   7.382 -10.272  1.00  0.00           H  
ATOM   2983 1HG1 ILE C 195       6.278  10.020 -10.295  1.00  0.00           H  
ATOM   2984 2HG1 ILE C 195       4.671   9.453 -10.724  1.00  0.00           H  
ATOM   2985 1HG2 ILE C 195       7.985   9.080 -11.564  1.00  0.00           H  
ATOM   2986 2HG2 ILE C 195       7.676   7.630 -12.547  1.00  0.00           H  
ATOM   2987 3HG2 ILE C 195       6.691   9.093 -12.785  1.00  0.00           H  
ATOM   2988 1HD1 ILE C 195       4.885   9.749  -8.320  1.00  0.00           H  
ATOM   2989 2HD1 ILE C 195       4.623   8.034  -8.719  1.00  0.00           H  
ATOM   2990 3HD1 ILE C 195       6.250   8.608  -8.284  1.00  0.00           H  
ATOM   2991  N   SER C 196       5.534   5.794 -13.643  1.00  0.00           N  
ATOM   2992  CA  SER C 196       6.030   4.646 -14.394  1.00  0.00           C  
ATOM   2993  C   SER C 196       7.516   4.787 -14.697  1.00  0.00           C  
ATOM   2994  O   SER C 196       7.926   5.677 -15.441  1.00  0.00           O  
ATOM   2995  CB  SER C 196       5.253   4.493 -15.687  1.00  0.00           C  
ATOM   2996  OG  SER C 196       5.787   3.464 -16.474  1.00  0.00           O  
ATOM   2997  H   SER C 196       5.011   6.509 -14.128  1.00  0.00           H  
ATOM   2998  HA  SER C 196       5.887   3.750 -13.789  1.00  0.00           H  
ATOM   2999 1HB  SER C 196       4.209   4.278 -15.461  1.00  0.00           H  
ATOM   3000 2HB  SER C 196       5.282   5.430 -16.241  1.00  0.00           H  
ATOM   3001  HG  SER C 196       5.036   3.028 -16.884  1.00  0.00           H  
ATOM   3002  N   ARG C 197       8.319   3.902 -14.116  1.00  0.00           N  
ATOM   3003  CA  ARG C 197       9.756   3.895 -14.362  1.00  0.00           C  
ATOM   3004  C   ARG C 197      10.390   5.222 -13.965  1.00  0.00           C  
ATOM   3005  O   ARG C 197      10.763   6.023 -14.822  1.00  0.00           O  
ATOM   3006  CB  ARG C 197      10.047   3.616 -15.829  1.00  0.00           C  
ATOM   3007  CG  ARG C 197       9.563   2.265 -16.331  1.00  0.00           C  
ATOM   3008  CD  ARG C 197       9.944   2.037 -17.749  1.00  0.00           C  
ATOM   3009  NE  ARG C 197       9.486   0.745 -18.233  1.00  0.00           N  
ATOM   3010  CZ  ARG C 197       9.636   0.305 -19.497  1.00  0.00           C  
ATOM   3011  NH1 ARG C 197      10.232   1.062 -20.391  1.00  0.00           N  
ATOM   3012  NH2 ARG C 197       9.183  -0.889 -19.839  1.00  0.00           N  
ATOM   3013  H   ARG C 197       7.924   3.217 -13.487  1.00  0.00           H  
ATOM   3014  HA  ARG C 197      10.206   3.103 -13.762  1.00  0.00           H  
ATOM   3015 1HB  ARG C 197       9.579   4.383 -16.444  1.00  0.00           H  
ATOM   3016 2HB  ARG C 197      11.122   3.667 -16.003  1.00  0.00           H  
ATOM   3017 1HG  ARG C 197      10.004   1.472 -15.726  1.00  0.00           H  
ATOM   3018 2HG  ARG C 197       8.476   2.217 -16.256  1.00  0.00           H  
ATOM   3019 1HD  ARG C 197       9.500   2.812 -18.373  1.00  0.00           H  
ATOM   3020 2HD  ARG C 197      11.028   2.072 -17.844  1.00  0.00           H  
ATOM   3021  HE  ARG C 197       9.022   0.134 -17.574  1.00  0.00           H  
ATOM   3022 1HH1 ARG C 197      10.578   1.975 -20.129  1.00  0.00           H  
ATOM   3023 2HH1 ARG C 197      10.345   0.732 -21.338  1.00  0.00           H  
ATOM   3024 1HH2 ARG C 197       8.725  -1.472 -19.152  1.00  0.00           H  
ATOM   3025 2HH2 ARG C 197       9.296  -1.219 -20.786  1.00  0.00           H  
ATOM   3026  N   VAL C 198      10.509   5.449 -12.661  1.00  0.00           N  
ATOM   3027  CA  VAL C 198      10.983   6.727 -12.146  1.00  0.00           C  
ATOM   3028  C   VAL C 198      12.385   7.039 -12.653  1.00  0.00           C  
ATOM   3029  O   VAL C 198      13.287   6.205 -12.567  1.00  0.00           O  
ATOM   3030  CB  VAL C 198      10.988   6.715 -10.606  1.00  0.00           C  
ATOM   3031  CG1 VAL C 198      11.634   7.981 -10.065  1.00  0.00           C  
ATOM   3032  CG2 VAL C 198       9.566   6.570 -10.085  1.00  0.00           C  
ATOM   3033  H   VAL C 198      10.265   4.716 -12.010  1.00  0.00           H  
ATOM   3034  HA  VAL C 198      10.306   7.511 -12.488  1.00  0.00           H  
ATOM   3035  HB  VAL C 198      11.590   5.874 -10.260  1.00  0.00           H  
ATOM   3036 1HG1 VAL C 198      11.629   7.955  -8.975  1.00  0.00           H  
ATOM   3037 2HG1 VAL C 198      12.662   8.046 -10.421  1.00  0.00           H  
ATOM   3038 3HG1 VAL C 198      11.075   8.851 -10.409  1.00  0.00           H  
ATOM   3039 1HG2 VAL C 198       9.577   6.561  -8.995  1.00  0.00           H  
ATOM   3040 2HG2 VAL C 198       8.963   7.408 -10.435  1.00  0.00           H  
ATOM   3041 3HG2 VAL C 198       9.138   5.636 -10.451  1.00  0.00           H  
ATOM   3042  N   GLU C 199      12.564   8.246 -13.180  1.00  0.00           N  
ATOM   3043  CA  GLU C 199      13.877   8.704 -13.617  1.00  0.00           C  
ATOM   3044  C   GLU C 199      14.529   9.591 -12.564  1.00  0.00           C  
ATOM   3045  O   GLU C 199      13.867  10.061 -11.638  1.00  0.00           O  
ATOM   3046  CB  GLU C 199      13.764   9.466 -14.939  1.00  0.00           C  
ATOM   3047  CG  GLU C 199      13.298   8.618 -16.115  1.00  0.00           C  
ATOM   3048  CD  GLU C 199      14.306   7.581 -16.524  1.00  0.00           C  
ATOM   3049  OE1 GLU C 199      15.466   7.764 -16.242  1.00  0.00           O  
ATOM   3050  OE2 GLU C 199      13.916   6.604 -17.119  1.00  0.00           O  
ATOM   3051  H   GLU C 199      11.769   8.861 -13.282  1.00  0.00           H  
ATOM   3052  HA  GLU C 199      14.515   7.833 -13.769  1.00  0.00           H  
ATOM   3053 1HB  GLU C 199      13.062  10.292 -14.824  1.00  0.00           H  
ATOM   3054 2HB  GLU C 199      14.733   9.893 -15.198  1.00  0.00           H  
ATOM   3055 1HG  GLU C 199      12.369   8.118 -15.843  1.00  0.00           H  
ATOM   3056 2HG  GLU C 199      13.092   9.272 -16.961  1.00  0.00           H  
ATOM   3057  N   ALA C 200      15.830   9.817 -12.711  1.00  0.00           N  
ATOM   3058  CA  ALA C 200      16.582  10.618 -11.752  1.00  0.00           C  
ATOM   3059  C   ALA C 200      16.008  12.025 -11.640  1.00  0.00           C  
ATOM   3060  O   ALA C 200      16.041  12.635 -10.571  1.00  0.00           O  
ATOM   3061  CB  ALA C 200      18.050  10.676 -12.146  1.00  0.00           C  
ATOM   3062  H   ALA C 200      16.311   9.424 -13.507  1.00  0.00           H  
ATOM   3063  HA  ALA C 200      16.497  10.144 -10.774  1.00  0.00           H  
ATOM   3064 1HB  ALA C 200      18.598  11.277 -11.421  1.00  0.00           H  
ATOM   3065 2HB  ALA C 200      18.462   9.667 -12.165  1.00  0.00           H  
ATOM   3066 3HB  ALA C 200      18.144  11.125 -13.134  1.00  0.00           H  
ATOM   3067  N   GLU C 201      15.482  12.534 -12.748  1.00  0.00           N  
ATOM   3068  CA  GLU C 201      14.957  13.893 -12.793  1.00  0.00           C  
ATOM   3069  C   GLU C 201      13.647  14.003 -12.022  1.00  0.00           C  
ATOM   3070  O   GLU C 201      13.134  15.101 -11.805  1.00  0.00           O  
ATOM   3071  CB  GLU C 201      14.746  14.337 -14.242  1.00  0.00           C  
ATOM   3072  CG  GLU C 201      13.617  13.613 -14.963  1.00  0.00           C  
ATOM   3073  CD  GLU C 201      13.478  14.032 -16.400  1.00  0.00           C  
ATOM   3074  OE1 GLU C 201      14.222  14.882 -16.827  1.00  0.00           O  
ATOM   3075  OE2 GLU C 201      12.625  13.501 -17.073  1.00  0.00           O  
ATOM   3076  H   GLU C 201      15.445  11.965 -13.582  1.00  0.00           H  
ATOM   3077  HA  GLU C 201      15.682  14.560 -12.326  1.00  0.00           H  
ATOM   3078 1HB  GLU C 201      14.529  15.405 -14.268  1.00  0.00           H  
ATOM   3079 2HB  GLU C 201      15.663  14.175 -14.809  1.00  0.00           H  
ATOM   3080 1HG  GLU C 201      13.805  12.541 -14.926  1.00  0.00           H  
ATOM   3081 2HG  GLU C 201      12.682  13.809 -14.440  1.00  0.00           H  
ATOM   3082  N   ASP C 202      13.110  12.859 -11.612  1.00  0.00           N  
ATOM   3083  CA  ASP C 202      11.848  12.824 -10.882  1.00  0.00           C  
ATOM   3084  C   ASP C 202      12.077  12.940  -9.381  1.00  0.00           C  
ATOM   3085  O   ASP C 202      11.127  12.943  -8.597  1.00  0.00           O  
ATOM   3086  CB  ASP C 202      11.088  11.532 -11.190  1.00  0.00           C  
ATOM   3087  CG  ASP C 202      10.713  11.400 -12.660  1.00  0.00           C  
ATOM   3088  OD1 ASP C 202      10.660  12.403 -13.331  1.00  0.00           O  
ATOM   3089  OD2 ASP C 202      10.483  10.298 -13.097  1.00  0.00           O  
ATOM   3090  H   ASP C 202      13.589  11.992 -11.810  1.00  0.00           H  
ATOM   3091  HA  ASP C 202      11.240  13.670 -11.201  1.00  0.00           H  
ATOM   3092 1HB  ASP C 202      11.698  10.674 -10.907  1.00  0.00           H  
ATOM   3093 2HB  ASP C 202      10.176  11.495 -10.593  1.00  0.00           H  
ATOM   3094  N   VAL C 203      13.342  13.037  -8.985  1.00  0.00           N  
ATOM   3095  CA  VAL C 203      13.698  13.141  -7.575  1.00  0.00           C  
ATOM   3096  C   VAL C 203      13.136  14.415  -6.958  1.00  0.00           C  
ATOM   3097  O   VAL C 203      13.097  15.464  -7.602  1.00  0.00           O  
ATOM   3098  CB  VAL C 203      15.229  13.125  -7.408  1.00  0.00           C  
ATOM   3099  CG1 VAL C 203      15.838  14.408  -7.955  1.00  0.00           C  
ATOM   3100  CG2 VAL C 203      15.588  12.939  -5.942  1.00  0.00           C  
ATOM   3101  H   VAL C 203      14.075  13.038  -9.680  1.00  0.00           H  
ATOM   3102  HA  VAL C 203      13.279  12.283  -7.048  1.00  0.00           H  
ATOM   3103  HB  VAL C 203      15.640  12.300  -7.991  1.00  0.00           H  
ATOM   3104 1HG1 VAL C 203      16.921  14.379  -7.829  1.00  0.00           H  
ATOM   3105 2HG1 VAL C 203      15.599  14.502  -9.014  1.00  0.00           H  
ATOM   3106 3HG1 VAL C 203      15.433  15.262  -7.413  1.00  0.00           H  
ATOM   3107 1HG2 VAL C 203      16.672  12.928  -5.832  1.00  0.00           H  
ATOM   3108 2HG2 VAL C 203      15.172  13.760  -5.359  1.00  0.00           H  
ATOM   3109 3HG2 VAL C 203      15.177  11.995  -5.584  1.00  0.00           H  
ATOM   3110  N   GLY C 204      12.702  14.319  -5.706  1.00  0.00           N  
ATOM   3111  CA  GLY C 204      12.157  15.468  -4.993  1.00  0.00           C  
ATOM   3112  C   GLY C 204      11.055  15.047  -4.030  1.00  0.00           C  
ATOM   3113  O   GLY C 204      10.792  13.857  -3.854  1.00  0.00           O  
ATOM   3114  H   GLY C 204      12.750  13.426  -5.236  1.00  0.00           H  
ATOM   3115 1HA  GLY C 204      12.956  15.967  -4.443  1.00  0.00           H  
ATOM   3116 2HA  GLY C 204      11.763  16.187  -5.710  1.00  0.00           H  
ATOM   3117  N   VAL C 205      10.413  16.030  -3.407  1.00  0.00           N  
ATOM   3118  CA  VAL C 205       9.337  15.763  -2.461  1.00  0.00           C  
ATOM   3119  C   VAL C 205       7.973  15.990  -3.100  1.00  0.00           C  
ATOM   3120  O   VAL C 205       7.729  17.029  -3.713  1.00  0.00           O  
ATOM   3121  CB  VAL C 205       9.477  16.668  -1.222  1.00  0.00           C  
ATOM   3122  CG1 VAL C 205       8.362  16.385  -0.227  1.00  0.00           C  
ATOM   3123  CG2 VAL C 205      10.840  16.457  -0.579  1.00  0.00           C  
ATOM   3124  H   VAL C 205      10.678  16.986  -3.594  1.00  0.00           H  
ATOM   3125  HA  VAL C 205       9.405  14.721  -2.143  1.00  0.00           H  
ATOM   3126  HB  VAL C 205       9.377  17.708  -1.531  1.00  0.00           H  
ATOM   3127 1HG1 VAL C 205       8.476  17.034   0.642  1.00  0.00           H  
ATOM   3128 2HG1 VAL C 205       7.397  16.577  -0.698  1.00  0.00           H  
ATOM   3129 3HG1 VAL C 205       8.411  15.344   0.089  1.00  0.00           H  
ATOM   3130 1HG2 VAL C 205      10.932  17.100   0.295  1.00  0.00           H  
ATOM   3131 2HG2 VAL C 205      10.942  15.415  -0.276  1.00  0.00           H  
ATOM   3132 3HG2 VAL C 205      11.623  16.705  -1.296  1.00  0.00           H  
ATOM   3133  N   TYR C 206       7.086  15.012  -2.953  1.00  0.00           N  
ATOM   3134  CA  TYR C 206       5.761  15.081  -3.559  1.00  0.00           C  
ATOM   3135  C   TYR C 206       4.716  15.535  -2.548  1.00  0.00           C  
ATOM   3136  O   TYR C 206       4.618  14.984  -1.452  1.00  0.00           O  
ATOM   3137  CB  TYR C 206       5.372  13.724  -4.151  1.00  0.00           C  
ATOM   3138  CG  TYR C 206       6.222  13.307  -5.331  1.00  0.00           C  
ATOM   3139  CD1 TYR C 206       7.476  12.751  -5.121  1.00  0.00           C  
ATOM   3140  CD2 TYR C 206       5.748  13.480  -6.623  1.00  0.00           C  
ATOM   3141  CE1 TYR C 206       8.252  12.370  -6.198  1.00  0.00           C  
ATOM   3142  CE2 TYR C 206       6.524  13.098  -7.700  1.00  0.00           C  
ATOM   3143  CZ  TYR C 206       7.771  12.546  -7.491  1.00  0.00           C  
ATOM   3144  OH  TYR C 206       8.544  12.166  -8.564  1.00  0.00           O  
ATOM   3145  H   TYR C 206       7.335  14.199  -2.407  1.00  0.00           H  
ATOM   3146  HA  TYR C 206       5.787  15.817  -4.362  1.00  0.00           H  
ATOM   3147 1HB  TYR C 206       5.455  12.954  -3.382  1.00  0.00           H  
ATOM   3148 2HB  TYR C 206       4.332  13.753  -4.474  1.00  0.00           H  
ATOM   3149  HD1 TYR C 206       7.848  12.615  -4.105  1.00  0.00           H  
ATOM   3150  HD2 TYR C 206       4.764  13.917  -6.788  1.00  0.00           H  
ATOM   3151  HE1 TYR C 206       9.236  11.933  -6.033  1.00  0.00           H  
ATOM   3152  HE2 TYR C 206       6.152  13.235  -8.715  1.00  0.00           H  
ATOM   3153  HH  TYR C 206       9.415  12.563  -8.486  1.00  0.00           H  
ATOM   3154  N   TYR C 207       3.936  16.543  -2.924  1.00  0.00           N  
ATOM   3155  CA  TYR C 207       2.878  17.055  -2.062  1.00  0.00           C  
ATOM   3156  C   TYR C 207       1.505  16.835  -2.685  1.00  0.00           C  
ATOM   3157  O   TYR C 207       1.324  17.013  -3.889  1.00  0.00           O  
ATOM   3158  CB  TYR C 207       3.097  18.542  -1.772  1.00  0.00           C  
ATOM   3159  CG  TYR C 207       4.415  18.844  -1.095  1.00  0.00           C  
ATOM   3160  CD1 TYR C 207       5.528  19.168  -1.857  1.00  0.00           C  
ATOM   3161  CD2 TYR C 207       4.511  18.798   0.288  1.00  0.00           C  
ATOM   3162  CE1 TYR C 207       6.732  19.444  -1.238  1.00  0.00           C  
ATOM   3163  CE2 TYR C 207       5.715  19.074   0.906  1.00  0.00           C  
ATOM   3164  CZ  TYR C 207       6.822  19.396   0.148  1.00  0.00           C  
ATOM   3165  OH  TYR C 207       8.021  19.670   0.765  1.00  0.00           O  
ATOM   3166  H   TYR C 207       4.080  16.965  -3.831  1.00  0.00           H  
ATOM   3167  HA  TYR C 207       2.904  16.509  -1.119  1.00  0.00           H  
ATOM   3168 1HB  TYR C 207       3.057  19.105  -2.706  1.00  0.00           H  
ATOM   3169 2HB  TYR C 207       2.294  18.910  -1.134  1.00  0.00           H  
ATOM   3170  HD1 TYR C 207       5.453  19.204  -2.944  1.00  0.00           H  
ATOM   3171  HD2 TYR C 207       3.636  18.542   0.887  1.00  0.00           H  
ATOM   3172  HE1 TYR C 207       7.607  19.698  -1.837  1.00  0.00           H  
ATOM   3173  HE2 TYR C 207       5.790  19.036   1.993  1.00  0.00           H  
ATOM   3174  HH  TYR C 207       8.627  20.055   0.126  1.00  0.00           H  
ATOM   3175  N   CYS C 208       0.541  16.448  -1.857  1.00  0.00           N  
ATOM   3176  CA  CYS C 208      -0.862  16.469  -2.252  1.00  0.00           C  
ATOM   3177  C   CYS C 208      -1.571  17.701  -1.705  1.00  0.00           C  
ATOM   3178  O   CYS C 208      -1.159  18.267  -0.692  1.00  0.00           O  
ATOM   3179  CB  CYS C 208      -1.580  15.213  -1.756  1.00  0.00           C  
ATOM   3180  SG  CYS C 208      -1.628  15.052   0.045  1.00  0.00           S  
ATOM   3181  H   CYS C 208       0.786  16.131  -0.930  1.00  0.00           H  
ATOM   3182  HA  CYS C 208      -0.915  16.492  -3.341  1.00  0.00           H  
ATOM   3183 1HB  CYS C 208      -2.607  15.212  -2.123  1.00  0.00           H  
ATOM   3184 2HB  CYS C 208      -1.087  14.329  -2.161  1.00  0.00           H  
ATOM   3185  N   PHE C 209      -2.637  18.114  -2.381  1.00  0.00           N  
ATOM   3186  CA  PHE C 209      -3.325  19.354  -2.045  1.00  0.00           C  
ATOM   3187  C   PHE C 209      -4.778  19.320  -2.502  1.00  0.00           C  
ATOM   3188  O   PHE C 209      -5.069  19.003  -3.655  1.00  0.00           O  
ATOM   3189  CB  PHE C 209      -2.613  20.549  -2.681  1.00  0.00           C  
ATOM   3190  CG  PHE C 209      -3.359  21.846  -2.539  1.00  0.00           C  
ATOM   3191  CD1 PHE C 209      -3.517  22.438  -1.295  1.00  0.00           C  
ATOM   3192  CD2 PHE C 209      -3.905  22.474  -3.647  1.00  0.00           C  
ATOM   3193  CE1 PHE C 209      -4.203  23.631  -1.162  1.00  0.00           C  
ATOM   3194  CE2 PHE C 209      -4.591  23.667  -3.518  1.00  0.00           C  
ATOM   3195  CZ  PHE C 209      -4.740  24.245  -2.274  1.00  0.00           C  
ATOM   3196  H   PHE C 209      -2.981  17.553  -3.148  1.00  0.00           H  
ATOM   3197  HA  PHE C 209      -3.310  19.476  -0.961  1.00  0.00           H  
ATOM   3198 1HB  PHE C 209      -1.630  20.671  -2.228  1.00  0.00           H  
ATOM   3199 2HB  PHE C 209      -2.462  20.359  -3.743  1.00  0.00           H  
ATOM   3200  HD1 PHE C 209      -3.091  21.953  -0.416  1.00  0.00           H  
ATOM   3201  HD2 PHE C 209      -3.788  22.017  -4.630  1.00  0.00           H  
ATOM   3202  HE1 PHE C 209      -4.319  24.085  -0.179  1.00  0.00           H  
ATOM   3203  HE2 PHE C 209      -5.015  24.151  -4.398  1.00  0.00           H  
ATOM   3204  HZ  PHE C 209      -5.281  25.184  -2.170  1.00  0.00           H  
ATOM   3205  N   GLN C 210      -5.687  19.649  -1.591  1.00  0.00           N  
ATOM   3206  CA  GLN C 210      -7.101  19.767  -1.927  1.00  0.00           C  
ATOM   3207  C   GLN C 210      -7.572  21.212  -1.826  1.00  0.00           C  
ATOM   3208  O   GLN C 210      -7.382  21.867  -0.802  1.00  0.00           O  
ATOM   3209  CB  GLN C 210      -7.946  18.877  -1.012  1.00  0.00           C  
ATOM   3210  CG  GLN C 210      -8.050  19.376   0.419  1.00  0.00           C  
ATOM   3211  CD  GLN C 210      -9.104  20.455   0.580  1.00  0.00           C  
ATOM   3212  OE1 GLN C 210      -9.984  20.615  -0.270  1.00  0.00           O  
ATOM   3213  NE2 GLN C 210      -9.021  21.203   1.675  1.00  0.00           N  
ATOM   3214  H   GLN C 210      -5.392  19.821  -0.640  1.00  0.00           H  
ATOM   3215  HA  GLN C 210      -7.240  19.439  -2.957  1.00  0.00           H  
ATOM   3216 1HB  GLN C 210      -8.956  18.796  -1.414  1.00  0.00           H  
ATOM   3217 2HB  GLN C 210      -7.522  17.873  -0.988  1.00  0.00           H  
ATOM   3218 1HG  GLN C 210      -8.315  18.540   1.066  1.00  0.00           H  
ATOM   3219 2HG  GLN C 210      -7.088  19.790   0.719  1.00  0.00           H  
ATOM   3220 1HE2 GLN C 210      -9.689  21.931   1.836  1.00  0.00           H  
ATOM   3221 2HE2 GLN C 210      -8.291  21.039   2.339  1.00  0.00           H  
ATOM   3222  N   GLY C 211      -8.189  21.704  -2.896  1.00  0.00           N  
ATOM   3223  CA  GLY C 211      -8.754  23.048  -2.904  1.00  0.00           C  
ATOM   3224  C   GLY C 211     -10.274  23.006  -2.988  1.00  0.00           C  
ATOM   3225  O   GLY C 211     -10.920  24.021  -3.247  1.00  0.00           O  
ATOM   3226  H   GLY C 211      -8.268  21.132  -3.724  1.00  0.00           H  
ATOM   3227 1HA  GLY C 211      -8.450  23.576  -2.000  1.00  0.00           H  
ATOM   3228 2HA  GLY C 211      -8.355  23.605  -3.751  1.00  0.00           H  
ATOM   3229  N   SER C 212     -10.841  21.824  -2.767  1.00  0.00           N  
ATOM   3230  CA  SER C 212     -12.285  21.639  -2.855  1.00  0.00           C  
ATOM   3231  C   SER C 212     -12.996  22.272  -1.666  1.00  0.00           C  
ATOM   3232  O   SER C 212     -14.112  22.775  -1.793  1.00  0.00           O  
ATOM   3233  CB  SER C 212     -12.618  20.162  -2.928  1.00  0.00           C  
ATOM   3234  OG  SER C 212     -12.141  19.597  -4.118  1.00  0.00           O  
ATOM   3235  H   SER C 212     -10.258  21.035  -2.531  1.00  0.00           H  
ATOM   3236  HA  SER C 212     -12.641  22.125  -3.765  1.00  0.00           H  
ATOM   3237 1HB  SER C 212     -12.176  19.647  -2.075  1.00  0.00           H  
ATOM   3238 2HB  SER C 212     -13.697  20.029  -2.867  1.00  0.00           H  
ATOM   3239  HG  SER C 212     -12.164  18.646  -3.988  1.00  0.00           H  
ATOM   3240  N   HIS C 213     -12.342  22.243  -0.509  1.00  0.00           N  
ATOM   3241  CA  HIS C 213     -12.935  22.761   0.718  1.00  0.00           C  
ATOM   3242  C   HIS C 213     -12.078  23.868   1.319  1.00  0.00           C  
ATOM   3243  O   HIS C 213     -10.850  23.821   1.252  1.00  0.00           O  
ATOM   3244  CB  HIS C 213     -13.121  21.639   1.745  1.00  0.00           C  
ATOM   3245  CG  HIS C 213     -14.037  20.547   1.283  1.00  0.00           C  
ATOM   3246  ND1 HIS C 213     -15.408  20.623   1.412  1.00  0.00           N  
ATOM   3247  CD2 HIS C 213     -13.778  19.356   0.696  1.00  0.00           C  
ATOM   3248  CE1 HIS C 213     -15.953  19.523   0.921  1.00  0.00           C  
ATOM   3249  NE2 HIS C 213     -14.986  18.739   0.482  1.00  0.00           N  
ATOM   3250  H   HIS C 213     -11.411  21.852  -0.479  1.00  0.00           H  
ATOM   3251  HA  HIS C 213     -13.915  23.184   0.499  1.00  0.00           H  
ATOM   3252 1HB  HIS C 213     -12.153  21.195   1.980  1.00  0.00           H  
ATOM   3253 2HB  HIS C 213     -13.524  22.054   2.668  1.00  0.00           H  
ATOM   3254  HD2 HIS C 213     -12.795  18.959   0.441  1.00  0.00           H  
ATOM   3255  HE1 HIS C 213     -17.020  19.302   0.886  1.00  0.00           H  
ATOM   3256  HE2 HIS C 213     -15.110  17.832   0.056  1.00  0.00           H  
ATOM   3257  N   ILE C 214     -12.734  24.864   1.905  1.00  0.00           N  
ATOM   3258  CA  ILE C 214     -12.034  25.999   2.495  1.00  0.00           C  
ATOM   3259  C   ILE C 214     -12.006  25.899   4.015  1.00  0.00           C  
ATOM   3260  O   ILE C 214     -13.039  25.690   4.652  1.00  0.00           O  
ATOM   3261  CB  ILE C 214     -12.693  27.327   2.079  1.00  0.00           C  
ATOM   3262  CG1 ILE C 214     -12.578  27.530   0.566  1.00  0.00           C  
ATOM   3263  CG2 ILE C 214     -12.060  28.491   2.826  1.00  0.00           C  
ATOM   3264  CD1 ILE C 214     -13.407  28.679   0.039  1.00  0.00           C  
ATOM   3265  H   ILE C 214     -13.743  24.834   1.943  1.00  0.00           H  
ATOM   3266  HA  ILE C 214     -11.006  25.997   2.135  1.00  0.00           H  
ATOM   3267  HB  ILE C 214     -13.757  27.294   2.312  1.00  0.00           H  
ATOM   3268 1HG1 ILE C 214     -11.537  27.711   0.302  1.00  0.00           H  
ATOM   3269 2HG1 ILE C 214     -12.891  26.621   0.052  1.00  0.00           H  
ATOM   3270 1HG2 ILE C 214     -12.538  29.422   2.519  1.00  0.00           H  
ATOM   3271 2HG2 ILE C 214     -12.193  28.351   3.898  1.00  0.00           H  
ATOM   3272 3HG2 ILE C 214     -10.996  28.536   2.594  1.00  0.00           H  
ATOM   3273 1HD1 ILE C 214     -13.273  28.759  -1.040  1.00  0.00           H  
ATOM   3274 2HD1 ILE C 214     -14.459  28.500   0.262  1.00  0.00           H  
ATOM   3275 3HD1 ILE C 214     -13.087  29.605   0.513  1.00  0.00           H  
ATOM   3276  N   PRO C 215     -10.818  26.049   4.591  1.00  0.00           N  
ATOM   3277  CA  PRO C 215      -9.637  26.424   3.823  1.00  0.00           C  
ATOM   3278  C   PRO C 215      -8.969  25.201   3.207  1.00  0.00           C  
ATOM   3279  O   PRO C 215      -9.015  24.108   3.770  1.00  0.00           O  
ATOM   3280  CB  PRO C 215      -8.740  27.088   4.873  1.00  0.00           C  
ATOM   3281  CG  PRO C 215      -9.056  26.362   6.136  1.00  0.00           C  
ATOM   3282  CD  PRO C 215     -10.535  26.091   6.052  1.00  0.00           C  
ATOM   3283  HA  PRO C 215      -9.926  27.142   3.042  1.00  0.00           H  
ATOM   3284 1HB  PRO C 215      -7.684  26.994   4.580  1.00  0.00           H  
ATOM   3285 2HB  PRO C 215      -8.963  28.164   4.932  1.00  0.00           H  
ATOM   3286 1HG  PRO C 215      -8.460  25.440   6.204  1.00  0.00           H  
ATOM   3287 2HG  PRO C 215      -8.788  26.979   7.006  1.00  0.00           H  
ATOM   3288 1HD  PRO C 215     -10.759  25.124   6.526  1.00  0.00           H  
ATOM   3289 2HD  PRO C 215     -11.086  26.904   6.548  1.00  0.00           H  
ATOM   3290  N   PRO C 216      -8.349  25.393   2.048  1.00  0.00           N  
ATOM   3291  CA  PRO C 216      -7.561  24.342   1.417  1.00  0.00           C  
ATOM   3292  C   PRO C 216      -6.435  23.875   2.331  1.00  0.00           C  
ATOM   3293  O   PRO C 216      -5.941  24.636   3.163  1.00  0.00           O  
ATOM   3294  CB  PRO C 216      -7.019  25.025   0.158  1.00  0.00           C  
ATOM   3295  CG  PRO C 216      -7.974  26.142  -0.091  1.00  0.00           C  
ATOM   3296  CD  PRO C 216      -8.344  26.632   1.283  1.00  0.00           C  
ATOM   3297  HA  PRO C 216      -8.221  23.501   1.157  1.00  0.00           H  
ATOM   3298 1HB  PRO C 216      -5.990  25.373   0.331  1.00  0.00           H  
ATOM   3299 2HB  PRO C 216      -6.979  24.305  -0.673  1.00  0.00           H  
ATOM   3300 1HG  PRO C 216      -7.496  26.921  -0.704  1.00  0.00           H  
ATOM   3301 2HG  PRO C 216      -8.843  25.780  -0.660  1.00  0.00           H  
ATOM   3302 1HD  PRO C 216      -7.581  27.341   1.638  1.00  0.00           H  
ATOM   3303 2HD  PRO C 216      -9.333  27.111   1.248  1.00  0.00           H  
ATOM   3304  N   THR C 217      -6.032  22.619   2.171  1.00  0.00           N  
ATOM   3305  CA  THR C 217      -4.994  22.034   3.012  1.00  0.00           C  
ATOM   3306  C   THR C 217      -4.035  21.183   2.190  1.00  0.00           C  
ATOM   3307  O   THR C 217      -4.396  20.668   1.132  1.00  0.00           O  
ATOM   3308  CB  THR C 217      -5.608  21.181   4.138  1.00  0.00           C  
ATOM   3309  OG1 THR C 217      -6.463  20.181   3.571  1.00  0.00           O  
ATOM   3310  CG2 THR C 217      -6.414  22.053   5.088  1.00  0.00           C  
ATOM   3311  H   THR C 217      -6.456  22.054   1.449  1.00  0.00           H  
ATOM   3312  HA  THR C 217      -4.421  22.842   3.467  1.00  0.00           H  
ATOM   3313  HB  THR C 217      -4.812  20.687   4.695  1.00  0.00           H  
ATOM   3314  HG1 THR C 217      -6.598  19.476   4.210  1.00  0.00           H  
ATOM   3315 1HG2 THR C 217      -6.839  21.434   5.878  1.00  0.00           H  
ATOM   3316 2HG2 THR C 217      -5.763  22.808   5.530  1.00  0.00           H  
ATOM   3317 3HG2 THR C 217      -7.217  22.543   4.540  1.00  0.00           H  
ATOM   3318  N   PHE C 218      -2.810  21.037   2.684  1.00  0.00           N  
ATOM   3319  CA  PHE C 218      -1.804  20.224   2.011  1.00  0.00           C  
ATOM   3320  C   PHE C 218      -1.552  18.924   2.764  1.00  0.00           C  
ATOM   3321  O   PHE C 218      -2.034  18.740   3.882  1.00  0.00           O  
ATOM   3322  CB  PHE C 218      -0.493  21.001   1.873  1.00  0.00           C  
ATOM   3323  CG  PHE C 218      -0.582  22.178   0.944  1.00  0.00           C  
ATOM   3324  CD1 PHE C 218      -1.123  23.381   1.374  1.00  0.00           C  
ATOM   3325  CD2 PHE C 218      -0.125  22.086  -0.362  1.00  0.00           C  
ATOM   3326  CE1 PHE C 218      -1.205  24.464   0.520  1.00  0.00           C  
ATOM   3327  CE2 PHE C 218      -0.205  23.167  -1.218  1.00  0.00           C  
ATOM   3328  CZ  PHE C 218      -0.745  24.358  -0.776  1.00  0.00           C  
ATOM   3329  H   PHE C 218      -2.569  21.502   3.548  1.00  0.00           H  
ATOM   3330  HA  PHE C 218      -2.170  19.977   1.013  1.00  0.00           H  
ATOM   3331 1HB  PHE C 218      -0.181  21.363   2.851  1.00  0.00           H  
ATOM   3332 2HB  PHE C 218       0.287  20.336   1.506  1.00  0.00           H  
ATOM   3333  HD1 PHE C 218      -1.485  23.465   2.399  1.00  0.00           H  
ATOM   3334  HD2 PHE C 218       0.302  21.145  -0.712  1.00  0.00           H  
ATOM   3335  HE1 PHE C 218      -1.632  25.403   0.871  1.00  0.00           H  
ATOM   3336  HE2 PHE C 218       0.158  23.081  -2.242  1.00  0.00           H  
ATOM   3337  HZ  PHE C 218      -0.811  25.211  -1.450  1.00  0.00           H  
ATOM   3338  N   GLY C 219      -0.795  18.025   2.145  1.00  0.00           N  
ATOM   3339  CA  GLY C 219      -0.208  16.897   2.858  1.00  0.00           C  
ATOM   3340  C   GLY C 219       1.164  17.252   3.416  1.00  0.00           C  
ATOM   3341  O   GLY C 219       1.680  18.343   3.173  1.00  0.00           O  
ATOM   3342  H   GLY C 219      -0.623  18.125   1.155  1.00  0.00           H  
ATOM   3343 1HA  GLY C 219      -0.869  16.596   3.671  1.00  0.00           H  
ATOM   3344 2HA  GLY C 219      -0.121  16.046   2.183  1.00  0.00           H  
ATOM   3345  N   GLN C 220       1.751  16.325   4.165  1.00  0.00           N  
ATOM   3346  CA  GLN C 220       3.021  16.573   4.836  1.00  0.00           C  
ATOM   3347  C   GLN C 220       4.192  16.412   3.875  1.00  0.00           C  
ATOM   3348  O   GLN C 220       5.295  16.891   4.140  1.00  0.00           O  
ATOM   3349  CB  GLN C 220       3.191  15.628   6.029  1.00  0.00           C  
ATOM   3350  CG  GLN C 220       3.726  14.254   5.664  1.00  0.00           C  
ATOM   3351  CD  GLN C 220       2.622  13.281   5.297  1.00  0.00           C  
ATOM   3352  OE1 GLN C 220       1.563  13.680   4.804  1.00  0.00           O  
ATOM   3353  NE2 GLN C 220       2.862  11.997   5.536  1.00  0.00           N  
ATOM   3354  H   GLN C 220       1.305  15.425   4.272  1.00  0.00           H  
ATOM   3355  HA  GLN C 220       3.024  17.600   5.202  1.00  0.00           H  
ATOM   3356 1HB  GLN C 220       3.874  16.074   6.752  1.00  0.00           H  
ATOM   3357 2HB  GLN C 220       2.230  15.494   6.526  1.00  0.00           H  
ATOM   3358 1HG  GLN C 220       4.394  14.352   4.808  1.00  0.00           H  
ATOM   3359 2HG  GLN C 220       4.270  13.849   6.517  1.00  0.00           H  
ATOM   3360 1HE2 GLN C 220       2.170  11.309   5.315  1.00  0.00           H  
ATOM   3361 2HE2 GLN C 220       3.734  11.718   5.938  1.00  0.00           H  
ATOM   3362  N   GLY C 221       3.946  15.736   2.758  1.00  0.00           N  
ATOM   3363  CA  GLY C 221       4.956  15.581   1.718  1.00  0.00           C  
ATOM   3364  C   GLY C 221       5.605  14.204   1.781  1.00  0.00           C  
ATOM   3365  O   GLY C 221       5.802  13.649   2.862  1.00  0.00           O  
ATOM   3366  H   GLY C 221       3.036  15.318   2.627  1.00  0.00           H  
ATOM   3367 1HA  GLY C 221       4.497  15.727   0.740  1.00  0.00           H  
ATOM   3368 2HA  GLY C 221       5.718  16.351   1.833  1.00  0.00           H  
ATOM   3369  N   THR C 222       5.934  13.657   0.616  1.00  0.00           N  
ATOM   3370  CA  THR C 222       6.660  12.395   0.539  1.00  0.00           C  
ATOM   3371  C   THR C 222       8.005  12.573  -0.151  1.00  0.00           C  
ATOM   3372  O   THR C 222       8.067  12.925  -1.330  1.00  0.00           O  
ATOM   3373  CB  THR C 222       5.835  11.326  -0.202  1.00  0.00           C  
ATOM   3374  OG1 THR C 222       4.623  11.069   0.519  1.00  0.00           O  
ATOM   3375  CG2 THR C 222       6.629  10.035  -0.330  1.00  0.00           C  
ATOM   3376  H   THR C 222       5.676  14.129  -0.240  1.00  0.00           H  
ATOM   3377  HA  THR C 222       6.847  12.042   1.554  1.00  0.00           H  
ATOM   3378  HB  THR C 222       5.580  11.689  -1.197  1.00  0.00           H  
ATOM   3379  HG1 THR C 222       4.773  10.364   1.154  1.00  0.00           H  
ATOM   3380 1HG2 THR C 222       6.031   9.291  -0.856  1.00  0.00           H  
ATOM   3381 2HG2 THR C 222       7.546  10.225  -0.887  1.00  0.00           H  
ATOM   3382 3HG2 THR C 222       6.879   9.662   0.663  1.00  0.00           H  
ATOM   3383  N   LYS C 223       9.082  12.329   0.588  1.00  0.00           N  
ATOM   3384  CA  LYS C 223      10.429  12.561   0.081  1.00  0.00           C  
ATOM   3385  C   LYS C 223      10.936  11.357  -0.703  1.00  0.00           C  
ATOM   3386  O   LYS C 223      11.173  10.290  -0.136  1.00  0.00           O  
ATOM   3387  CB  LYS C 223      11.386  12.882   1.230  1.00  0.00           C  
ATOM   3388  CG  LYS C 223      12.792  13.267   0.788  1.00  0.00           C  
ATOM   3389  CD  LYS C 223      13.681  13.577   1.983  1.00  0.00           C  
ATOM   3390  CE  LYS C 223      15.055  14.058   1.541  1.00  0.00           C  
ATOM   3391  NZ  LYS C 223      15.982  14.228   2.693  1.00  0.00           N  
ATOM   3392  H   LYS C 223       8.963  11.975   1.527  1.00  0.00           H  
ATOM   3393  HA  LYS C 223      10.401  13.413  -0.598  1.00  0.00           H  
ATOM   3394 1HB  LYS C 223      10.983  13.705   1.820  1.00  0.00           H  
ATOM   3395 2HB  LYS C 223      11.468  12.017   1.888  1.00  0.00           H  
ATOM   3396 1HG  LYS C 223      13.233  12.446   0.221  1.00  0.00           H  
ATOM   3397 2HG  LYS C 223      12.743  14.145   0.144  1.00  0.00           H  
ATOM   3398 1HD  LYS C 223      13.213  14.351   2.593  1.00  0.00           H  
ATOM   3399 2HD  LYS C 223      13.798  12.681   2.592  1.00  0.00           H  
ATOM   3400 1HE  LYS C 223      15.486  13.338   0.847  1.00  0.00           H  
ATOM   3401 2HE  LYS C 223      14.959  15.013   1.025  1.00  0.00           H  
ATOM   3402 1HZ  LYS C 223      16.881  14.547   2.359  1.00  0.00           H  
ATOM   3403 2HZ  LYS C 223      15.601  14.909   3.335  1.00  0.00           H  
ATOM   3404 3HZ  LYS C 223      16.095  13.344   3.168  1.00  0.00           H  
ATOM   3405  N   VAL C 224      11.101  11.535  -2.009  1.00  0.00           N  
ATOM   3406  CA  VAL C 224      11.635  10.481  -2.864  1.00  0.00           C  
ATOM   3407  C   VAL C 224      13.095  10.740  -3.211  1.00  0.00           C  
ATOM   3408  O   VAL C 224      13.414  11.691  -3.925  1.00  0.00           O  
ATOM   3409  CB  VAL C 224      10.812  10.379  -4.162  1.00  0.00           C  
ATOM   3410  CG1 VAL C 224      11.422   9.347  -5.099  1.00  0.00           C  
ATOM   3411  CG2 VAL C 224       9.370  10.024  -3.835  1.00  0.00           C  
ATOM   3412  H   VAL C 224      10.850  12.422  -2.420  1.00  0.00           H  
ATOM   3413  HA  VAL C 224      11.565   9.533  -2.330  1.00  0.00           H  
ATOM   3414  HB  VAL C 224      10.842  11.339  -4.678  1.00  0.00           H  
ATOM   3415 1HG1 VAL C 224      10.828   9.288  -6.012  1.00  0.00           H  
ATOM   3416 2HG1 VAL C 224      12.441   9.640  -5.349  1.00  0.00           H  
ATOM   3417 3HG1 VAL C 224      11.432   8.373  -4.611  1.00  0.00           H  
ATOM   3418 1HG2 VAL C 224       8.794   9.954  -4.757  1.00  0.00           H  
ATOM   3419 2HG2 VAL C 224       9.340   9.066  -3.314  1.00  0.00           H  
ATOM   3420 3HG2 VAL C 224       8.940  10.797  -3.197  1.00  0.00           H  
ATOM   3421  N   GLU C 225      13.979   9.889  -2.702  1.00  0.00           N  
ATOM   3422  CA  GLU C 225      15.403   9.997  -2.995  1.00  0.00           C  
ATOM   3423  C   GLU C 225      15.819   9.008  -4.076  1.00  0.00           C  
ATOM   3424  O   GLU C 225      15.336   7.876  -4.115  1.00  0.00           O  
ATOM   3425  CB  GLU C 225      16.228   9.759  -1.728  1.00  0.00           C  
ATOM   3426  CG  GLU C 225      16.029  10.808  -0.643  1.00  0.00           C  
ATOM   3427  CD  GLU C 225      16.873  10.555   0.576  1.00  0.00           C  
ATOM   3428  OE1 GLU C 225      17.482   9.515   0.648  1.00  0.00           O  
ATOM   3429  OE2 GLU C 225      16.908  11.404   1.436  1.00  0.00           O  
ATOM   3430  H   GLU C 225      13.656   9.148  -2.096  1.00  0.00           H  
ATOM   3431  HA  GLU C 225      15.606  11.004  -3.360  1.00  0.00           H  
ATOM   3432 1HB  GLU C 225      15.973   8.787  -1.305  1.00  0.00           H  
ATOM   3433 2HB  GLU C 225      17.288   9.738  -1.982  1.00  0.00           H  
ATOM   3434 1HG  GLU C 225      16.281  11.787  -1.048  1.00  0.00           H  
ATOM   3435 2HG  GLU C 225      14.979  10.823  -0.355  1.00  0.00           H  
ATOM   3436  N   ILE C 226      16.719   9.441  -4.953  1.00  0.00           N  
ATOM   3437  CA  ILE C 226      17.174   8.608  -6.059  1.00  0.00           C  
ATOM   3438  C   ILE C 226      18.691   8.647  -6.191  1.00  0.00           C  
ATOM   3439  O   ILE C 226      19.374   7.976  -5.468  1.00  0.00           O  
ATOM   3440  OXT ILE C 226      19.203   9.350  -7.018  1.00  0.00           O  
ATOM   3441  CB  ILE C 226      16.531   9.055  -7.385  1.00  0.00           C  
ATOM   3442  CG1 ILE C 226      15.004   9.001  -7.283  1.00  0.00           C  
ATOM   3443  CG2 ILE C 226      17.022   8.188  -8.534  1.00  0.00           C  
ATOM   3444  CD1 ILE C 226      14.291   9.577  -8.484  1.00  0.00           C  
ATOM   3445  H   ILE C 226      17.097  10.372  -4.851  1.00  0.00           H  
ATOM   3446  HA  ILE C 226      16.876   7.579  -5.862  1.00  0.00           H  
ATOM   3447  HB  ILE C 226      16.796  10.092  -7.586  1.00  0.00           H  
ATOM   3448 1HG1 ILE C 226      14.684   7.966  -7.160  1.00  0.00           H  
ATOM   3449 2HG1 ILE C 226      14.679   9.549  -6.399  1.00  0.00           H  
ATOM   3450 1HG2 ILE C 226      16.557   8.517  -9.463  1.00  0.00           H  
ATOM   3451 2HG2 ILE C 226      18.104   8.276  -8.619  1.00  0.00           H  
ATOM   3452 3HG2 ILE C 226      16.756   7.148  -8.344  1.00  0.00           H  
ATOM   3453 1HD1 ILE C 226      13.213   9.503  -8.338  1.00  0.00           H  
ATOM   3454 2HD1 ILE C 226      14.570  10.624  -8.605  1.00  0.00           H  
ATOM   3455 3HD1 ILE C 226      14.574   9.020  -9.377  1.00  0.00           H  
TER                                                                             
# All scores below are weighted scores, not raw scores.
#BEGIN_POSE_ENERGIES_TABLE ex2_wcons/ex2-11wt5_renum_0010.pdb
label fa_atr fa_rep fa_sol fa_intra_rep fa_elec pro_close hbond_sr_bb hbond_lr_bb hbond_bb_sc hbond_sc dslf_fa13 atom_pair_constraint coordinate_constraint angle_constraint dihedral_constraint rama omega fa_dun p_aa_pp ref res_type_constraint total
weights 0.8 0.44 0.75 0.004 0.7 1 1.17 1.17 1.17 1.1 1 1 1 1 1 0.2 0.5 0.56 0.32 1 1 NA
pose -838.984 98.4543 456.421 2.02918 -95.0183 1.21558 -20.8952 -79.862 -32.9726 -29.7739 -0.06003 0 0 0 8.95389 -9.72639 28.4952 203.058 -40.6707 5.37176 0 -343.965
GLN_p:NtermProteinFull_1 -1.83743 0.06681 1.46544 0.01009 -0.096 0 0 0 -0.23771 0 0 0 0 0 0 0 0.01339 2.1631 0 -1.17797 0 0.36972
VAL_2 -3.20494 0.43647 1.15901 0.01492 -0.09968 0 0 0 -0.23771 0 0 0 0 0 0 -0.08839 0.02008 0.60633 0.28569 0.74484 0 -0.36337
GLN_3 -2.77879 0.19076 1.70634 0.00877 -0.31711 0 0 0 0 0 0 0 0 0 0 0.16308 0.01136 2.05469 0.00196 -1.17797 0 -0.1369
LEU_4 -3.9323 0.2932 1.98022 0.01554 -0.16922 0 0 0 0 0 0 0 0 0 0 0.06383 0.11004 1.66398 -0.09385 0.60233 0 0.53376
VAL_5 -2.82659 0.19403 1.65137 0.01323 -0.29327 0 0 0 0 0 0 0 0 0 0 -0.00131 0.00514 0.00714 -0.12454 0.74484 0 -0.62996
GLN_6 -6.12272 0.48451 4.7696 0.01466 -0.9781 0 0 0 -1.43217 -0.67552 0 0 0 0 0 -0.07772 0.11137 3.29837 -0.06589 -1.17797 0 -1.85157
SER_7 -2.81054 0.26213 2.68448 0.00087 -0.79901 0 0 0 -1.33029 -0.59852 0 0 0 0 0 -0.19745 0.00769 0.6739 -0.06858 0.17658 0 -1.99875
GLY_8 -1.18805 0.09921 0.93305 0.00012 0.06997 0 0 0 0 0 0 0 0 0 0 -0.07032 0.076 0 -0.47943 0.14053 0 -0.41893
ALA_9 -1.17576 0.23341 0.58487 0.00082 0.03624 0 0 0 0 0 0 0 0 0 0 -0.30434 0.00383 0 -0.03666 0.59294 0 -0.06464
GLU_10 -2.71581 0.19472 2.19529 0.00465 -0.70995 0 0 0 0 0 0 0 0 0 0 -0.02366 0.06274 2.2344 0.00516 -1.55374 0 -0.3062
VAL_11 -1.58334 0.07401 1.00282 0.01282 -0.21049 0 0 0 0 0 0 0 0 0 0 -0.21322 0.28692 0.03381 -0.35855 0.74484 0 -0.21038
LYS_12 -3.50201 0.28204 2.09439 0.00498 -0.57537 0 0 0 0 0 0 0 0 0 0 -0.06774 0.05367 1.13909 -0.02595 -0.28737 0 -0.88428
LYS_13 -1.62353 0.4038 0.98136 0.00314 -0.13148 0.00123 0 0 0 0 0 0 0 0 0 -0.11051 0.01265 0.71936 -0.04657 -0.28737 0 -0.07793
PRO_14 -1.17405 0.39353 0.52051 0.0013 0.00147 0.00893 0 0 0 0 0 0 0 0 0 -0.16627 0.01995 0.06951 -0.5066 -0.21929 0 -1.05102
GLY_15 -1.4294 0.11765 0.85754 0 -0.0795 0 0 0 0 0 0 0 0 0 0 -0.37203 0.00083 0 -0.8004 0.14053 0 -1.56479
ALA_16 -2.95596 0.45694 1.53021 0.00072 -0.18017 0 0 0 0 0 0 0 0 0 0 0.26641 0.01836 0 0.19662 0.59294 0 -0.07392
SER_17 -2.46491 0.17226 1.97149 0.00135 -0.74631 0 0 0 0 -0.38902 0 0 0 0 0 -0.0532 0.00151 0.52912 -0.10557 0.17658 0 -0.90671
VAL_18 -3.84414 0.32882 1.57726 0.02191 -0.62352 0 0 0 0 0 0 0 0 0 0 -0.14957 0.0039 1.36833 -0.37961 0.74484 0 -0.95176
LYS_19 -2.82671 0.2098 1.30245 0.00889 -0.44288 0 0 0 0 0 0 0 0 0 0 0.0383 0.00256 1.71902 0.0577 -0.28737 0 -0.21824
VAL_20 -4.06438 0.08373 1.88448 0.0127 -0.28326 0 0 0 0 0 0 0 0 0 0 -0.19931 0.00634 0.011 -0.23214 0.74484 0 -2.036
SER_21 -3.04282 0.30932 2.22071 0.00162 -0.79466 0 0 0 -0.61424 -0.59852 0 0 0 0 0 -0.16585 0.2856 0.19616 -0.21345 0.17658 0 -2.23956
CYS_22 -3.656 0.22403 2.24442 0.00763 -0.49236 0 0 0 0 0 0 0 0 0 0 0.21152 0 0.03159 -0.35173 0.35499 0 -1.42589
LYS_23 -2.94367 0.12537 1.88069 0.00496 -0.47959 0 0 0 0 0 0 0 0 0 0 -0.11359 0.00385 0.85344 -0.03099 -0.28737 0 -0.9869
ALA_24 -2.37208 0.11383 0.96471 0.00075 -0.26978 0 0 0 0 0 0 0 0 0 0 -0.26457 0.0523 0 -0.09635 0.59294 0 -1.27827
SER_25 -2.3939 0.16773 1.5832 0.00707 -0.33286 0 0 0 0 0 0 0 0 0 0 0.28264 0.0012 0.03904 -0.3556 0.17658 0 -0.82489
GLY_26 -1.23575 0.10098 0.58864 0 -0.13936 0 0 0 0 0 0 0 0 0 0 -0.34467 0.00264 0 -0.80329 0.14053 0 -1.69028
TYR_27 -5.0362 0.36386 1.65805 0.0286 0.09629 0 0 0 0 0 0 0 0 0 0 -0.11816 0.20509 1.05905 -0.30592 0.1317 0 -1.91765
THR_28 -2.7366 0.4312 1.59496 0.00833 -0.04874 0 0 0 0 0 0 0 0 0 0 -0.0568 0.24322 0.03161 0.06576 0.16454 0 -0.30252
PHE_29 -6.39933 0.55687 1.54643 0.02536 0.09296 0 0 0 0 0 0 0 0 0 0 -0.08286 0.60359 1.96442 0.09137 0.43057 0 -1.17062
THR_30 -2.87071 0.33408 1.28885 0.00427 0.16841 0 0 0 0 0 0 0 0 0 0 0.10542 0.15255 0.00866 -0.03969 0.16454 0 -0.68361
SER_31 -2.43985 0.36815 1.54832 0.00158 0.0852 0 0 0 0 0 0 0 0 0 0 0.21504 0.0024 0.79255 -0.16903 0.17658 0 0.58094
TYR_32 -4.73408 0.38211 2.04828 0.02302 0.31959 0 0 0 0 0 0 0 0 0 0 -0.16568 0 1.44804 -0.20194 0.1317 0 -0.74897
TRP_33 -5.23826 0.41632 2.0276 0.02364 0.02812 0 0 0 0 0 0 0 0 0 0 -0.09705 0.68355 1.83486 0.11858 0.92933 0 0.7267
MET_34 -4.13961 0.23051 1.9454 0.00216 -0.45824 0 0 0 0 0 0 0 0 0 0 -0.06706 0.00996 1.3958 -0.11475 0.15868 0 -1.03716
HIS_35 -5.60302 0.38818 3.08451 0.00285 -0.70163 0 0 0 0 -0.74153 0 0 0 0 0 -0.09713 0.02982 1.94686 -0.00963 0.3575 0 -1.34323
TRP_36 -9.51537 1.02314 3.75872 0.02896 -0.493 0 0 0 0 0 0 0 0 0 0 -0.05143 0.04382 2.33005 -0.02026 0.92933 0 -1.96605
VAL_37 -5.15119 0.52866 1.83762 0.01229 -0.37914 0 0 0 0 0 0 0 0 0 0 -0.18176 0.00626 0.13225 -0.35924 0.74484 0 -2.8094
ARG_38 -6.67444 0.65245 4.32989 0.01374 -1.86851 0 0 0 0 -1.41127 0 0 0 0 0 -0.10638 0.00234 2.60244 -0.07888 -0.14916 0 -2.68778
GLN_39 -4.97783 0.44986 3.35807 0.00662 -1.0587 0 0 0 0 -1.63434 0 0 0 0 0 0.06822 0.02213 2.22451 0.02666 -1.17797 0 -2.69276
ALA_40 -2.83387 0.35027 1.45741 0.00068 -0.61073 7e-05 0 0 0 0 0 0 0 0 0 0.03161 0.00014 0 0.07995 0.59294 0 -0.93153
PRO_41 -1.26389 0.48198 0.56387 0.00162 -0.01047 0.00807 0 0 0 0 0 0 0 0 0 0.04706 0.23457 0.12052 -0.43075 -0.21929 0 -0.4667
GLY_42 -1.0386 0.0652 0.70887 0 0.05312 0 0 0 0 0 0 0 0 0 0 -0.35065 0.05355 0 -0.8086 0.14053 0 -1.17659
GLN_43 -2.35407 0.3722 1.36903 0.00485 0.17248 0 0 0 0 0 0 0 0 0 0 0.10402 0.02728 1.63251 -0.05334 -1.17797 0 0.09699
GLY_44 -2.5031 0.168 1.47602 7e-05 -0.05042 0 0 0 0 0 0 0 0 0 0 -0.00138 0.00739 0 -0.80965 0.14053 0 -1.57253
LEU_45 -5.04556 0.43191 0.83487 0.00744 0.03174 0 0 0 0 0 0 0 0 0 0 -0.28773 0.05093 0.13525 -0.02315 0.60233 0 -3.26197
GLU_46 -4.23408 0.1198 3.31544 0.00577 -2.20643 0 0 0 0 -1.24336 0 0 0 0 0 0.09707 0.00027 2.32388 0.01272 -1.55374 0 -3.36265
TRP_47 -8.58141 0.78983 3.00463 0.02289 -0.28918 0 0 0 0 -0.74153 0 0 0 0 0 -0.2074 0.04662 2.39557 -0.02411 0.92933 0 -2.65477
MET_48 -6.99092 0.66039 2.35076 0.00329 -0.4186 0 0 0 0 0 0 0 0 0 0 0.18162 0.02947 0.94035 -0.18943 0.15868 0 -3.27439
GLY_49 -3.62737 0.43756 1.92423 0.00028 -0.32606 0 0 0 0 0 0 0 0 0 0 0.16784 0.30227 0 -0.77178 0.14053 0 -1.75249
ASN_50 -5.3944 0.34037 3.58474 0.02098 -0.7128 0 0 0 0 -0.72466 0 0 0 0 0 0.02172 0.00026 1.65183 -0.10921 -0.94198 0 -2.26314
ILE_51 -4.88891 0.28619 1.66685 0.01797 -0.42088 0 0 0 0 0 0 0 0 0 0 0.03775 0.33779 0.29319 -0.01611 0.8318 0 -1.85438
TYR_52 -7.54161 1.0688 3.18713 0.02806 -0.74653 0.00027 0 0 0 0 0 0 0 0 0 0.03908 0.0347 2.43501 -0.15428 0.1317 0 -1.51768
PRO_53 -4.70975 0.88756 1.35678 0.00104 -0.30795 0.00578 0 0 -0.81595 0 0 0 0 0 0 -0.11018 0.02924 0.42327 -0.35836 -0.21929 0 -3.8178
GLY_54 -2.15347 0.6683 1.11681 1e-05 -0.06243 0 0 0 0 0 0 0 0 0 0 -0.00797 3e-05 0 0.18061 0.14053 0 -0.11758
SER_55 -2.36463 0.60376 1.81065 0.00127 -0.1282 0 0 0 -0.30508 0 0 0 0 0 0 0.40258 0.06872 0.27291 -0.36773 0.17658 0 0.17082
GLY_56 -1.79248 0.16757 1.24776 0 -0.1206 0 0 0 0 0 0 0 0 0 0 -0.36698 0.00306 0 -0.80382 0.14053 0 -1.52496
GLY_57 -1.63669 0.1984 1.35702 4e-05 -0.05715 0 0 0 -0.30508 0 0 0 0 0 0 0.01966 0.00427 0 0.35645 0.14053 0 0.07743
THR_58 -3.05915 0.2932 1.89376 0.00483 -0.50843 0 0 0 0 -0.48872 0 0 0 0 0 -0.18053 0.11257 0.15128 -0.19915 0.16454 0 -1.81578
ASN_59 -3.71844 0.22593 2.58759 0.00271 -0.6466 0 0 0 0 -0.72466 0 0 0 0 0 0.11643 0.23016 1.50138 0.2866 -0.94198 0 -1.08089
TYR_60 -5.06824 0.71872 2.30649 0.02355 -0.5117 0 0 0 -0.62421 -0.48872 0 0 0 0 0 -0.13545 0.43176 1.88816 -0.17621 0.1317 0 -1.50415
ALA_61 -3.35405 0.67747 1.65586 0.00074 -0.358 0 0 0 0 0 0 0 0 0 0 -0.21381 0.49463 0 -0.05475 0.59294 0 -0.55897
GLU_62 -2.34634 0.47373 1.80687 0.00752 -0.87726 0 0 0 0 -0.12477 0 0 0 0 0 -0.13619 0.19741 2.62038 -0.09922 -1.55374 0 -0.03161
LYS_63 -2.86862 0.34136 1.81964 0.00321 -0.90453 0 0 0 -0.2031 -0.39668 0 0 0 0 0 -0.26669 0.99583 0.77246 -0.03167 -0.28737 0 -1.02618
PHE_64 -7.40886 1.81296 2.6639 0.02366 -0.2197 0 0 0 0 0 0 0 0 0 0 0.07044 0.00813 1.64921 -0.13085 0.43057 0 -1.10052
LYS_65 -4.07676 0.51405 2.73282 0.00303 -0.86037 0 0 0 0 -0.12477 0 0 0 0 0 0.04364 0.00032 1.0864 -0.04533 -0.28737 0 -1.01435
ASN_66 -1.52194 0.54013 1.14278 0.0045 -0.10666 0 0 0 0 0 0 0 0 0 0 0.10553 0.09299 1.533 -0.35706 -0.94198 0 0.49129
ARG_67 -5.21511 0.18268 4.08038 0.01099 -1.54357 0 0 0 -0.2031 -1.21918 0 0 0 0 0 0.35955 0.07654 3.30393 -0.49935 -0.14916 0 -0.8154
VAL_68 -3.95165 1.87081 1.2003 0.01492 0.13162 0 0 0 -0.39292 0 0 0 0 0 0 0.15082 1.05529 0.12033 0.23358 0.74484 0 1.17794
THR_69 -1.94704 0.17279 1.42884 0.00892 -0.44969 0 0 0 -0.39292 0 0 0 0 0 0 0.24841 0.11759 0.20631 0.04619 0.16454 0 -0.39607
MET_70 -4.7247 0.56316 1.79552 0.00229 -0.21019 0 0 0 -0.62421 0 0 0 0 0 0 -0.09386 0.06458 1.39456 -0.12401 0.15868 0 -1.79817
THR_71 -2.49416 0.27101 1.44774 0.01037 -0.89451 0 0 0 -0.20147 0 0 0 0 0 0 0.21231 0.10553 0.08283 -0.499 0.16454 0 -1.79482
ARG_72 -4.19895 0.33293 2.19154 0.02047 -1.00793 0 0 0 -1.01741 0 0 0 0 0 0 0.02578 0.02936 3.34592 -0.08247 -0.14916 0 -0.50993
ASP_73 -4.2373 0.30396 3.311 0.01465 -1.33124 0 0 0 -0.08514 -0.24112 0 0 0 0 0 0.01112 0.68065 1.42649 -0.11856 -1.28682 0 -1.55233
THR_74 -2.40836 0.396 1.38497 0.00653 0.18413 0 0 0 0 0 0 0 0 0 0 -0.19626 0.00027 0.04759 -0.00531 0.16454 0 -0.42589
SER_75 -1.84092 0.36455 1.7424 0.00179 -0.83236 0 0 0 -0.08514 -0.24112 0 0 0 0 0 -0.30034 0.03772 0.15338 -0.16068 0.17658 0 -0.98415
ILE_76 -3.47487 0.69806 2.5257 0.01615 0.10463 0 0 0 0 0 0 0 0 0 0 0.27035 0.09549 0.0802 -0.24469 0.8318 0 0.90282
SER_77 -3.46126 0.35633 1.96575 0.00415 0.13584 0 0 0 0 0 0 0 0 0 0 0.15375 0.00704 0.09705 0.03019 0.17658 0 -0.53457
THR_78 -5.17002 0.31254 2.91937 0.00844 -0.27137 0 0 0 0 0 0 0 0 0 0 0.0037 0.1277 0.05546 -0.11691 0.16454 0 -1.96655
ALA_79 -3.49489 0.20138 1.53398 0.00068 -0.48932 0 0 0 0 0 0 0 0 0 0 -0.12013 0.001 0 0.00109 0.59294 0 -1.77327
TYR_80 -5.36841 0.35655 2.1878 0.02335 -0.346 0 0 0 0 0 0 0 0 0 0 -0.05044 0.05276 1.43872 -0.09539 0.1317 0 -1.66937
MET_81 -5.66858 0.5014 2.24934 0.00325 -0.24798 0 0 0 0 0 0 0 0 0 0 0.20983 0.35765 1.41043 -0.01768 0.15868 0 -1.04364
GLU_82 -4.31958 0.46761 2.92886 0.00673 -1.19082 0 0 0 0 -0.38902 0 0 0 0 0 -0.06603 0.32584 2.08229 0.0678 -1.55374 0 -1.64006
LEU_83 -5.24509 0.92511 2.51515 0.0121 -0.37624 0 0 0 0 0 0 0 0 0 0 0.02476 0.02809 1.00452 -0.134 0.60233 0 -0.64325
SER_84 -2.91796 0.30007 2.28334 0.00174 -0.529 0 0 0 0 0 0 0 0 0 0 -0.04898 0.00566 0.17033 -0.21668 0.17658 0 -0.77491
ARG_85 -2.19028 0.2224 1.58905 0.00979 -0.1258 0 0 0 0 0 0 0 0 0 0 0.01613 0.09796 0.9641 -0.22536 -0.14916 0 0.20882
LEU_86 -5.00232 0.60386 2.05769 0.0069 -0.44914 0 0 0 0 0 0 0 0 0 0 -0.28652 0.31252 0.2421 -0.00333 0.60233 0 -1.91592
ARG_87 -3.70964 0.49019 2.92553 0.01166 -0.88504 0 0 0 -0.40062 -0.09639 0 0 0 0 0 0.05033 0.11349 2.29476 -0.02774 -0.14916 0 0.61738
SER_88 -1.59962 0.30442 1.48601 0.00209 -0.5563 0 0 0 0 0 0 0 0 0 0 -0.23843 0.11077 0.13921 -0.06152 0.17658 0 -0.23679
ASP_89 -2.68055 0.42594 2.37477 0.00314 -0.99025 0 0 0 0 -0.09639 0 0 0 0 0 -0.25889 0.17465 1.88411 -0.25357 -1.28682 0 -0.70385
ASP_90 -4.69933 0.64922 4.42247 0.0029 -2.00554 0 0 0 -0.40062 -1.78377 0 0 0 0 0 -0.23009 0.11478 1.73736 -0.13779 -1.28682 0 -3.61721
THR_91 -2.36241 0.23577 1.90803 0.00825 -0.32003 0 0 0 0 0 0 0 0 0 0 0.46676 0.30422 0.03053 -0.45757 0.16454 0 -0.02191
ALA_92 -3.54281 0.21929 1.66151 0.0007 -0.2893 0 0 0 0 0 0 0 0 0 0 -0.01785 0.3652 0 -0.22372 0.59294 0 -1.23403
VAL_93 -4.90709 0.47919 2.11606 0.01254 -0.35936 0 0 0 0 0 0 0 0 0 0 -0.22098 0.28643 0.02429 -0.26363 0.74484 0 -2.08771
TYR_94 -7.3832 0.74776 3.39445 0.02278 -0.75678 0 0 0 0 0 0 0 0 0 0 -0.1861 0.00339 1.66513 -0.14201 0.1317 0 -2.50288
TYR_95 -7.77333 0.69471 3.58757 0.02353 -0.72365 0 0 0 0 -0.39779 0 0 0 0 0 -0.11222 0.02086 1.63366 -0.16808 0.1317 0 -3.08305
CYS_96 -2.68082 0.24303 1.76957 0.00227 -0.2752 0 0 0 -0.46844 0 0 0 0 0 0.00371 0.08741 0.50895 0.28729 -0.22887 0.35499 0 -0.3961
ALA_97 -2.75502 0.33393 1.31614 0.00065 -0.26724 0 0 0 0 0 0 0 0 0 0.20078 0.02419 0.1731 0 -0.13184 0.59294 0 -0.51236
ARG_98 -4.94969 0.30369 3.84243 0.01311 -0.40135 0 0 0 -0.46616 0 0 0 0 0 0.42839 -0.14267 0.1019 2.09618 -0.00137 -0.14916 0 0.67529
SER_99 -2.31604 0.13042 2.0936 0.00067 -0.43341 0 0 0 0 -0.69193 0 0 0 0 0.26821 -0.02754 0.01579 0.47652 0.00496 0.17658 0 -0.30217
GLY_100 -1.73887 0.09516 1.44453 0.00012 -0.28428 0 0 0 -0.29243 0 0 0 0 0 0.03689 -0.05293 0.00474 0 -0.80341 0.14053 0 -1.44994
GLY_101 -1.16645 0.1942 0.91539 5e-05 0.25889 0.00153 0 0 0 0 0 0 0 0 0 0.05491 0.02597 0 -0.78425 0.14053 0 -0.35923
PRO_102 -2.68666 0.29712 1.62538 0.002 -0.40618 0.02565 0 0 -0.46616 0 0 0 0 0 0 -0.23486 0.18194 0.18778 -0.5564 -0.21929 0 -2.24967
TYR_103 -6.41862 0.41629 3.17886 0.0243 -0.74266 0 0 0 0 -0.60159 0 0 0 0 0 0.07915 0.04897 1.38417 -0.39385 0.1317 0 -2.89329
PHE_104 -2.56416 0.07969 1.10489 0.02303 0.25464 0 0 0 0 0 0 0 0 0 0.25555 0.20466 0.01507 1.48489 -0.36956 0.43057 0 0.91926
PHE_105 -4.31618 0.58629 1.40608 0.02536 0.09413 0 0 0 0 0 0 0 0 0 1.0355 0.02264 1.51031 2.14779 -0.45913 0.43057 0 2.48336
ASP_106 -4.29425 0.49127 3.40163 0.00411 -0.60077 0 0 0 0 0 0 0 0 0 3.75218 -0.11746 0.95659 1.95237 -0.29053 -1.28682 0 3.96831
TYR_107 -3.9684 0.31409 1.98352 0.02386 -0.07854 0 0 0 0 0 0 0 0 0 2.97245 -0.10923 0.00332 1.45698 -0.0594 0.1317 0 2.67036
TRP_108 -7.28135 0.69024 2.53029 0.03091 -0.12871 0 0 0 -0.9914 0 0 0 0 0 0.00022 -0.0785 0.04622 2.27213 0.02359 0.92933 0 -1.95701
GLY_109 -1.89591 0.29242 1.40677 0.00011 -0.32845 0 0 0 -0.38551 0 0 0 0 0 0 -0.03007 0.13856 0 -0.58175 0.14053 0 -1.24331
GLN_110 -2.94898 0.20696 2.4405 0.02615 -0.3663 0 0 0 -0.96374 0 0 0 0 0 0 -0.23678 0.01212 3.17733 -0.04508 -1.17797 0 0.12424
GLY_111 -2.42206 0.34407 1.51296 7e-05 0.09413 0 0 0 0 0 0 0 0 0 0 0.0554 0.00764 0 -0.80362 0.14053 0 -1.07089
THR_112 -4.8662 0.30781 3.28031 0.00882 -0.81449 0 0 0 -0.71605 -0.67552 0 0 0 0 0 0.2015 0 0.09128 0.10461 0.16454 0 -2.91338
LEU_113 -3.0774 0.35234 1.36074 0.00983 -0.27305 0 0 0 0 0 0 0 0 0 0 -0.09783 0.07487 0.47292 -0.08051 0.60233 0 -0.65576
VAL_114 -3.70062 0.42865 1.64106 0.01269 -0.12923 0 0 0 0 0 0 0 0 0 0 -0.21296 0.03844 0.022 -0.40258 0.74484 0 -1.55772
THR_p:CtermProteinFull_115 -2.65329 0.04838 2.54446 0.01806 -0.3306 0 0 0 0 0 0 0 0 0 0 0 0 0.05034 0 0.16454 0 -0.15812
ASP_p:NtermProteinFull_116 -1.684 0.16312 2.31048 0.0053 0.11568 0 0 0 0 0 0 0 0 0 0 0 0.09311 2.08795 0 -1.28682 0 1.80481
ILE_117 -4.40511 0.48156 2.39462 0.01769 0.05284 0 0 0 -0.68665 0 0 0 0 0 0 -0.25516 0.00949 0.23506 -0.33733 0.8318 0 -1.6612
VAL_118 -2.25063 0.22159 1.55513 0.01356 -0.42292 0 0 0 -0.18574 0 0 0 0 0 0 -0.27052 0.03253 0.00766 -0.17071 0.74484 0 -0.7252
MET_119 -4.75516 0.24614 2.48759 0.00352 -0.07058 0 0 0 0 0 0 0 0 0 0 0.07333 0.06527 1.28893 -0.07092 0.15868 0 -0.5732
THR_120 -2.37703 0.02844 1.77587 0.00883 -0.38342 0 0 0 0 0 0 0 0 0 0 0.00902 0.01959 0.02558 -0.03696 0.16454 0 -0.76554
GLN_121 -6.81686 0.602 5.24146 0.01046 -1.21232 0 0 0 -1.74368 -0.43963 0 0 0 0 0 -0.15893 0.00295 3.19991 0.00037 -1.17797 0 -2.49224
SER_122 -2.06882 0.79228 1.61389 0.00546 -0.38677 0.00869 0 0 0 0 0 0 0 0 0 0.05333 0.00149 0.15162 -0.05433 0.17658 0 0.29343
PRO_123 -2.89603 1.08286 1.49347 0.00222 -0.46995 0.25552 0 0 -0.32072 0 0 0 0 0 0 0.20314 0.29954 0.03703 -0.36754 -0.21929 0 -0.89974
LEU_124 -2.02134 0.12291 1.28902 0.00921 -0.10867 0 0 0 0 0 0 0 0 0 0 -0.12264 0.07761 0.73028 -0.12122 0.60233 0 0.45748
SER_125 -2.54358 0.14495 1.55357 0.002 -0.45615 0 0 0 0 0 0 0 0 0 0 -0.02469 0.33184 0.31167 -0.11791 0.17658 0 -0.62172
LEU_126 -3.71525 0.52657 1.30159 0.01009 -0.40708 0.03739 0 0 0 0 0 0 0 0 0 0.3917 0.34888 0.43694 -0.02982 0.60233 0 -0.49667
PRO_127 -1.71508 0.19095 0.8037 0.0014 -0.01801 0.24249 0 0 0 0 0 0 0 0 0 -0.2337 0.06887 0.34869 -0.46705 -0.21929 0 -0.99704
VAL_128 -3.77835 0.56966 1.37006 0.0132 -0.23622 0 0 0 0 0 0 0 0 0 0 -0.17087 0.24012 0.10412 -0.37802 0.74484 0 -1.52145
THR_129 -2.44337 0.7519 1.68671 0.00843 -0.59249 0.00011 0 0 -0.14497 0 0 0 0 0 0 -0.10589 0.0407 0.09299 0.03329 0.16454 0 -0.50804
PRO_130 -1.67007 0.6223 0.56905 0.00136 -0.09939 0.0687 0 0 0 0 0 0 0 0 0 -0.04129 0.00659 0.11161 -0.49512 -0.21929 0 -1.14553
GLY_131 -1.81628 0.08915 1.00403 0 -0.3068 0 0 0 0 0 0 0 0 0 0 -0.32853 0.01282 0 -0.80148 0.14053 0 -2.00655
GLU_132 -3.8526 0.84404 2.69134 0.00727 -0.63753 0.01849 0 0 -0.14497 0 0 0 0 0 0 -0.04523 0.10534 2.12706 0.03987 -1.55374 0 -0.40068
PRO_133 -2.51658 0.53566 0.93558 0.00117 -0.07285 0.06849 0 0 0 0 0 0 0 0 0 -0.29761 0.00296 0.12899 -0.69123 -0.21929 0 -2.12469
ALA_134 -2.58341 0.2927 0.926 0.00061 -0.26239 0 0 0 0 0 0 0 0 0 0 0.25234 0.01382 0 0.18405 0.59294 0 -0.58334
SER_135 -1.96931 0.14935 1.27678 0.00815 -0.19929 0 0 0 0 0 0 0 0 0 0 0.27552 0.0145 0.04855 -0.31079 0.17658 0 -0.52994
ILE_136 -4.80617 0.19085 1.76092 0.01618 -0.55141 0 0 0 0 0 0 0 0 0 0 -0.16025 0.05676 1.83993 -0.41322 0.8318 0 -1.23461
SER_137 -2.90355 0.20802 2.16996 0.0008 -0.74596 0 0 0 0 -0.53849 0 0 0 0 0 -0.06608 0.07557 0.58989 -0.09951 0.17658 0 -1.13277
CYD_138 -3.11719 0.22023 1.82257 0.00162 -0.43525 0 0 0 0 0 -0.03001 0 0 0 0 0.09439 0.01494 0.09054 -0.21604 0.35499 0 -1.1992
ARG_139 -3.27675 0.14549 2.79274 0.01276 -1.76489 0 0 0 0 -0.7118 0 0 0 0 0 -0.03338 0.04402 1.9142 0.03229 -0.14916 0 -0.99449
SER_140 -3.26532 0.38056 2.47475 0.00142 -0.55177 0 0 0 -0.36032 0 0 0 0 0 0 -0.19286 0.0477 0.24743 -0.16015 0.17658 0 -1.20198
SER_141 -1.94484 0.13807 1.54643 0.00228 -0.4032 0 0 0 -0.18574 0 0 0 0 0 0 -0.25131 0.01703 0.15852 -0.143 0.17658 0 -0.88918
GLN_142 -3.57824 0.615 2.18921 0.00597 -0.46424 0 0 0 -0.36032 0 0 0 0 0 0 -0.04671 0.00053 2.36339 -0.08019 -1.17797 0 -0.53358
ASN_143 -3.34031 0.35123 2.46664 0.00956 -0.37021 0 0 0 -0.59606 0 0 0 0 0 0 -0.0962 0.18372 1.68132 -0.00446 -0.94198 0 -0.65675
ILE_144 -4.41089 0.35193 2.02362 0.01689 -0.36244 0 0 0 -0.44237 0 0 0 0 0 0 0.22144 0.36788 0.05107 0.14709 0.8318 0 -1.20397
VAL_145 -2.84379 0.33299 2.02467 0.0127 -0.17661 0 0 0 -0.33505 0 0 0 0 0 0 -0.1735 0.10238 0.01492 -0.20661 0.74484 0 -0.50306
HIS_146 -5.28816 0.7222 3.00398 0.00504 -0.69039 0 0 0 -0.32869 0 0 0 0 0 0 -0.22438 0.1765 1.9139 0.13582 0.3575 0 -0.21668
ASN_147 -1.58624 0.44769 0.92052 0.00346 0.07627 0 0 0 0 0 0 0 0 0 0 -0.11692 0.00075 1.12432 0.04154 -0.94198 0 -0.03059
ASN_148 -4.19833 0.64697 3.09967 0.01713 -0.36453 0 0 0 -0.4629 -0.42889 0 0 0 0 0 -0.19577 0.31202 1.81719 -0.21253 -0.94198 0 -0.91195
GLY_149 -1.37753 0.4676 0.91292 0 0.04024 0 0 0 0 0 0 0 0 0 0 -0.40851 0.00079 0 -0.80203 0.14053 0 -1.026
ILE_150 -4.09829 0.38886 2.38497 0.01713 -0.21936 0 0 0 -0.13421 0 0 0 0 0 0 -0.23355 0.30702 0.20572 -0.37244 0.8318 0 -0.92234
THR_151 -3.09513 0.27116 1.52884 0.00815 -0.34456 0 0 0 0 0 0 0 0 0 0 0.05224 0.1976 0.04535 0.03152 0.16454 0 -1.14029
TYR_152 -4.96793 0.22738 2.48383 0.02513 -0.53113 0 0 0 -0.24552 -0.42889 0 0 0 0 0 0.0406 0.00373 1.59852 -0.07237 0.1317 0 -1.73497
LEU_153 -4.807 0.61536 1.76723 0.00907 -0.3342 0 0 0 0 0 0 0 0 0 0 -0.02984 0.01594 0.34859 -0.12932 0.60233 0 -1.94185
GLU_154 -5.98253 0.37888 4.21994 0.00468 -2.20736 0 0 0 -0.29243 -0.98032 0 0 0 0 0 -0.04284 0.22808 2.07817 0.03065 -1.55374 0 -4.11882
TRP_155 -9.01453 0.65209 3.30651 0.02197 -0.63333 0 0 0 0 0 0 0 0 0 0 -0.11601 0.0001 1.20129 -0.16924 0.92933 0 -3.82181
TYR_156 -7.72811 0.41223 3.35544 0.02338 -1.19552 0 0 0 0 -1.07065 0 0 0 0 0 -0.15959 0.00365 1.26598 -0.20848 0.1317 0 -5.16998
LEU_157 -4.45766 0.14869 1.63911 0.00979 -0.41696 0 0 0 0 0 0 0 0 0 0 0.03881 0.00513 0.43248 -0.10439 0.60233 0 -2.10268
GLN_158 -5.81416 0.31659 3.679 0.00622 -1.21146 0 0 0 -0.39476 -1.60291 0 0 0 0 0 0.04827 0.0269 2.24759 0.02532 -1.17797 0 -3.85135
LYS_159 -2.88794 0.29122 1.58427 0.00321 -0.26816 0.00031 0 0 0 0 0 0 0 0 0 -0.15655 3e-05 0.70242 0.0481 -0.28737 0 -0.97046
PRO_160 -1.51734 0.37891 0.5036 0.00159 0.00391 0.01057 0 0 0 0 0 0 0 0 0 0.03176 0.06728 0.12251 -0.43556 -0.21929 0 -1.05204
GLY_161 -0.95534 0.06862 0.68613 0 0.08234 0 0 0 0 0 0 0 0 0 0 -0.41084 0.05308 0 -0.79692 0.14053 0 -1.1324
GLN_162 -2.90828 0.36751 1.72235 0.005 -0.16397 0 0 0 -0.39476 0 0 0 0 0 0 0.08593 0.25197 1.56804 -0.09709 -1.17797 0 -0.74127
SER_163 -2.86966 0.37338 2.19964 0.00121 -0.34397 0.00166 0 0 -0.38551 0 0 0 0 0 0 -0.09085 0.01481 0.26357 -0.18899 0.17658 0 -0.84814
PRO_164 -5.15274 0.50632 1.54529 0.00133 0.08112 0.03689 0 0 0 0 0 0 0 0 0 -0.19471 0.18644 0.12294 -0.46351 -0.21929 0 -3.54991
GLN_165 -4.77582 0.23946 3.53396 0.00611 -0.71873 0 0 0 -0.9914 0 0 0 0 0 0 -0.13568 0.11458 2.19203 -0.03961 -1.17797 0 -1.75306
LEU_166 -4.4975 0.32184 1.49708 0.00817 -0.08753 0 0 0 0 0 0 0 0 0 0 -0.13277 0.04804 0.20405 -0.02774 0.60233 0 -2.06404
LEU_167 -5.32956 0.65496 1.20791 0.00763 -0.31631 0 0 0 0 0 0 0 0 0 0 0.37892 0.00584 0.74527 -0.19658 0.60233 0 -2.23958
ILE_168 -5.74352 0.83896 1.95364 0.01988 -0.32686 0 0 0 0 0 0 0 0 0 0 -0.04704 0.5009 1.53516 -0.10518 0.8318 0 -0.54225
TYR_169 -7.84892 1.63616 2.8654 0.03052 -0.30026 0 0 0 0 0 0 0 0 0 0 -0.13776 0.12746 1.46413 -0.21553 0.1317 0 -2.24711
LYS_170 -3.3689 1.60985 1.97879 0.00502 -0.09511 0 0 0 0 0 0 0 0 0 0 -0.03103 0.69682 1.02061 -0.31321 -0.28737 0 1.21548
VAL_171 -3.70687 1.16157 1.44118 0.01336 -0.12458 0 0 0 0 0 0 0 0 0 0 0.73021 0.93846 0.07979 -0.22577 0.74484 0 1.05219
SER_172 -2.05748 0.63969 1.60875 0.00606 -0.57246 0 0 0 0 0 0 0 0 0 0 0.20424 0.00889 0.18536 -0.17104 0.17658 0 0.0286
ASP_173 -4.29791 0.75877 2.96611 0.00366 -0.39785 0 0 0 0 0 0 0 0 0 0 -0.12173 0.12525 2.83823 -0.33147 -1.28682 0 0.25624
ARG_174 -5.12223 0.2585 3.45693 0.01547 -0.76981 0 0 0 -0.68515 0 0 0 0 0 0 -0.26134 0.02389 3.24708 -0.0238 -0.14916 0 -0.00963
PHE_175 -5.84416 0.75669 2.63346 0.026 -0.32286 0 0 0 0 0 0 0 0 0 0 -0.26639 0.00235 2.11153 0.07572 0.43057 0 -0.3971
SER_176 -1.7593 0.23172 0.93622 0.00261 -0.0437 0 0 0 0 0 0 0 0 0 0 -0.07562 0.05892 0.23007 0.12261 0.17658 0 -0.11989
GLY_177 -0.91813 0.04196 0.56799 1e-05 -0.09396 0 0 0 0 0 0 0 0 0 0 -0.2061 0.02938 0 -0.80359 0.14053 0 -1.24191
VAL_178 -3.98884 1.10625 1.32092 0.01422 0.03164 0.00051 0 0 0 0 0 0 0 0 0 -0.27764 0.00202 0.05624 -0.14632 0.74484 0 -1.13616
PRO_179 -3.55566 1.10168 1.90932 0.00106 -0.19638 0.00326 0 0 0 0 0 0 0 0 0 -0.2359 0.00331 0.16296 -0.71794 -0.21929 0 -1.74357
ASP_180 -2.39919 0.42768 2.06027 0.00351 -0.06217 0 0 0 0 0 0 0 0 0 0 -0.16559 0.27785 1.61974 -0.14967 -1.28682 0 0.3256
ARG_181 -6.11031 0.90742 4.52127 0.0109 -1.88447 0 0 0 0 -1.39341 0 0 0 0 0 -0.13451 0.15606 1.39431 -0.03153 -0.14916 0 -2.71342
PHE_182 -6.53955 1.00853 2.02385 0.02375 -0.58186 0 0 0 -0.68515 0 0 0 0 0 0 -0.12063 0.05386 1.7164 -0.04364 0.43057 0 -2.71386
SER_183 -1.96711 0.08327 1.48459 0.0084 -0.47181 0 0 0 0 0 0 0 0 0 0 0.14507 0.01189 0.07939 -0.07206 0.17658 0 -0.52177
GLY_184 -1.59475 0.08107 1.10938 8e-05 -0.32578 0 0 0 0 0 0 0 0 0 0 0.27941 0.06268 0 0.22882 0.14053 0 -0.01857
SER_185 -1.85254 0.07203 1.30654 0.00117 -0.77989 0 0 0 -0.11408 0 0 0 0 0 0 0.13618 0.00022 0.72546 -0.30313 0.17658 0 -0.63145
GLY_186 -1.33338 0.23756 0.67286 0.00015 -0.56861 0 0 0 -0.11408 0 0 0 0 0 0 0.24284 0.00494 0 -0.80159 0.14053 0 -1.51878
SER_187 -2.06987 0.14712 1.22618 0.00153 -0.48166 0 0 0 0 0 0 0 0 0 0 0.15265 0.37824 0.12762 -0.3384 0.17658 0 -0.68
GLY_188 -2.39052 0.12541 1.57099 2e-05 -0.17882 0 0 0 0 0 0 0 0 0 0 0.48411 0.11544 0 -0.66207 0.14053 0 -0.79492
THR_189 -3.6041 0.328 2.70562 0.00462 -0.56688 0 0 0 0 0 0 0 0 0 0 0.02296 0.10954 0.02132 -0.43621 0.16454 0 -1.25058
ASP_190 -3.50774 0.21969 3.10023 0.0037 -1.93121 0 0 0 0 -0.7118 0 0 0 0 0 -0.09996 0.07754 2.79895 -0.19084 -1.28682 0 -1.52827
PHE_191 -6.87878 0.75647 2.30145 0.02392 -0.27136 0 0 0 0 0 0 0 0 0 0 -0.13503 0.08491 1.27277 -0.1618 0.43057 0 -2.57687
THR_192 -3.35384 0.21048 2.26359 0.00862 -0.55475 0 0 0 0 -0.53849 0 0 0 0 0 -0.0305 0.23484 0.17974 -0.14517 0.16454 0 -1.56093
LEU_193 -5.39127 0.32752 1.45889 0.00973 -0.58871 0 0 0 0 0 0 0 0 0 0 -0.0455 0.00486 0.39276 -0.10148 0.60233 0 -3.33087
LYS_194 -3.13078 0.18394 1.73502 0.00316 -0.32219 0 0 0 0 0 0 0 0 0 0 -0.109 0.00149 0.81613 -0.04355 -0.28737 0 -1.15314
ILE_195 -5.38885 0.71018 1.59934 0.01745 -0.39918 0 0 0 0 0 0 0 0 0 0 -0.11404 0.03631 1.91189 -0.37365 0.8318 0 -1.16874
SER_196 -2.11794 0.41416 1.25986 0.002 -0.3159 0 0 0 0 0 0 0 0 0 0 0.06367 0.02691 0.20613 0.23199 0.17658 0 -0.05253
ARG_197 -3.16978 0.44834 1.82525 0.00946 0.06739 0 0 0 0 0 0 0 0 0 0 0.37484 0.16471 0.95158 -0.43877 -0.14916 0 0.08388
VAL_198 -4.72963 0.99973 2.01846 0.01458 -0.37846 0 0 0 0 0 0 0 0 0 0 -0.22437 0.09387 0.06908 0.04858 0.74484 0 -1.34332
GLU_199 -4.10226 0.4137 3.00064 0.00574 -0.35001 0 0 0 -0.34951 0 0 0 0 0 0 0.01857 0.01476 2.14409 0.0741 -1.55374 0 -0.68392
ALA_200 -1.86297 0.55905 0.98277 0.00077 0.00842 0 0 0 0 0 0 0 0 0 0 -0.22776 0.04319 0 -0.18394 0.59294 0 -0.08751
GLU_201 -2.62456 0.46416 2.17835 0.00875 -0.83849 0 0 0 0 -0.32721 0 0 0 0 0 -0.2286 0.00452 2.92006 -0.0858 -1.55374 0 -0.08256
ASP_202 -5.58093 0.90148 4.68343 0.00344 -1.95775 0 0 0 -1.00292 -1.0662 0 0 0 0 0 -0.27399 0.00186 1.83296 -0.20139 -1.28682 0 -3.94682
VAL_203 -3.33661 0.49467 1.48066 0.01931 -0.12043 0 0 0 0 0 0 0 0 0 0 -0.16458 0.00333 0.97685 0.22495 0.74484 0 0.32298
GLY_204 -2.54083 0.17978 1.43177 0.00021 -0.39142 0 0 0 0 0 0 0 0 0 0 0.16303 2e-05 0 -0.8068 0.14053 0 -1.82371
VAL_205 -4.87898 0.3159 2.0983 0.0122 -0.36554 0 0 0 0 0 0 0 0 0 0 -0.20268 0.02899 0.09303 -0.26982 0.74484 0 -2.42375
TYR_206 -6.97359 0.66338 2.77023 0.02446 -1.18522 0 0 0 -0.65341 0 0 0 0 0 0 -0.08802 0.00823 1.62393 -0.06192 0.1317 0 -3.74025
TYR_207 -7.83762 0.69323 3.5127 0.02383 -0.78475 0 0 0 0 -0.36636 0 0 0 0 0 -0.15138 0.83569 1.4557 -0.14674 0.1317 0 -2.634
CYD_208 -3.92582 0.21865 2.11671 0.00138 -0.51934 0 0 0 -0.39488 0 -0.03001 0 0 0 0 -0.15674 0.19679 1.21526 -0.16541 0.35499 0 -1.08843
PHE_209 -7.64692 0.94404 2.6276 0.02663 -0.40387 0 0 0 0 0 0 0 0 0 0 0.17102 0.1407 1.78469 -0.09792 0.43057 0 -2.02348
GLN_210 -6.77536 0.23901 4.32365 0.043 -0.84623 0 0 0 -0.9363 -0.59441 0 0 0 0 0 0.01521 0.05898 4.6816 0.09381 -1.17797 0 -0.87501
GLY_211 -2.22815 0.14116 1.1627 1e-05 -0.01142 0 0 0 0 0 0 0 0 0 0 0.18285 0.01667 0 0.25074 0.14053 0 -0.3449
SER_212 -3.56808 0.24962 2.65684 0.00078 -0.39028 0 0 0 -0.6879 0 0 0 0 0 0 -0.17057 0.03727 0.51667 0.0286 0.17658 0 -1.15046
HIS_213 -4.83478 0.52733 3.02732 0.00256 -0.40978 0 0 0 -1.19731 0 0 0 0 0 0 -0.09159 0.00761 1.34937 0.00346 0.3575 0 -1.25831
ILE_214 -1.39853 1.285 0.36858 0.01829 -0.02731 0.04114 0 0 0 0 0 0 0 0 0 -0.22695 0.18439 0.28501 -0.3335 0.8318 0 1.02792
PRO_215 -3.22216 2.13451 1.90763 0.0024 -0.36768 0.2489 0 0 0 0 0 0 0 0 0 0.02913 0.18895 0.05405 -0.19591 -0.21929 0 0.56056
PRO_216 -4.61408 0.9167 1.63334 0.0012 0.04806 0.12093 0 0 0 0 0 0 0 0 0 -0.25654 0.02191 0.19286 -0.70003 -0.21929 0 -2.85493
THR_217 -4.34821 0.35417 3.58939 0.00308 -0.50243 0 0 0 -0.68665 -0.59441 0 0 0 0 0 -0.17269 0.00889 0.45186 -0.20095 0.16454 0 -1.93342
PHE_218 -6.51166 0.61588 1.32781 0.02444 -0.12109 0 0 0 0 0 0 0 0 0 0 0.11239 1.16235 1.5453 -0.26893 0.43057 0 -1.68293
GLY_219 -2.33096 0.16562 1.64207 0.00012 -0.21023 0 0 0 0 0 0 0 0 0 0 -0.04417 0.09533 0 -0.25169 0.14053 0 -0.79338
GLN_220 -3.99685 0.25951 2.94233 0.02495 -0.43618 0 0 0 -1.3488 0 0 0 0 0 0 -0.23183 0.07334 3.14268 -0.04122 -1.17797 0 -0.79005
GLY_221 -2.75374 0.41143 1.76287 5e-05 0.05964 0 0 0 0 0 0 0 0 0 0 0.15004 0.13048 0 -0.78012 0.14053 0 -0.87883
THR_222 -4.9949 0.40325 3.30141 0.00981 -0.87198 0 0 0 -0.32072 -0.43963 0 0 0 0 0 0.04496 0.11326 0.07616 -0.01456 0.16454 0 -2.5284
LYS_223 -3.58311 0.14349 2.18215 0.00521 -1.1689 0 0 0 0 0 0 0 0 0 0 0.00232 0.03526 0.88571 0.1557 -0.28737 0 -1.62955
VAL_224 -4.08303 0.3684 1.57894 0.01375 -0.38369 0 0 0 0 0 0 0 0 0 0 -0.15413 0.02373 0.10256 -0.26615 0.74484 0 -2.05477
GLU_225 -2.53564 0.19458 1.76588 0.00453 -0.62784 0 0 0 0 0 0 0 0 0 0 -0.08979 0.0155 2.09454 0.03387 -1.55374 0 -0.69812
ILE_p:CtermProteinFull_226 -3.18681 0.42997 0.8305 0.02518 0.07168 0 0 0 0 0 0 0 0 0 0 0 0 0.1885 0 0.8318 0 -0.80919
#END_POSE_ENERGIES_TABLE ex2_wcons/ex2-11wt5_renum_0010.pdb
chainbreak  0.0753943
loop_cenrms  0
loop_rms  0
total_energy  -343.965
